# Supplementary material for: Bayesian inference of kinetic schemes for ion channels by Kalman filtering
Source: eLife. 2022 May 4;11:e62714. doi: 10.7554/eLife.62714 (PMC9342998; doi:10.7554/eLife.62714)
Supplement: Figure 7—source data 1. — Each of them has 10 ligand concentrations. The number in the file name reports the amount of ion channels in the patch. [file elife-62714-fig7-data1.zip › 6000fluor.txt]

0.000000000000000000e+00 0.000000000000000000e+00 0.000000000000000000e+00 0.000000000000000000e+00 0.000000000000000000e+00 0.000000000000000000e+00 0.000000000000000000e+00 0.000000000000000000e+00 0.000000000000000000e+00 0.000000000000000000e+00 0.000000000000000000e+00 0.000000000000000000e+00 0.000000000000000000e+00 0.000000000000000000e+00 0.000000000000000000e+00 0.000000000000000000e+00 0.000000000000000000e+00 0.000000000000000000e+00 0.000000000000000000e+00 0.000000000000000000e+00 0.000000000000000000e+00 0.000000000000000000e+00 0.000000000000000000e+00 0.000000000000000000e+00 0.000000000000000000e+00 0.000000000000000000e+00 0.000000000000000000e+00 0.000000000000000000e+00 0.000000000000000000e+00 0.000000000000000000e+00 0.000000000000000000e+00 0.000000000000000000e+00 0.000000000000000000e+00 0.000000000000000000e+00 0.000000000000000000e+00 0.000000000000000000e+00 0.000000000000000000e+00 0.000000000000000000e+00 0.000000000000000000e+00 0.000000000000000000e+00 0.000000000000000000e+00 0.000000000000000000e+00 0.000000000000000000e+00 0.000000000000000000e+00 0.000000000000000000e+00 0.000000000000000000e+00 0.000000000000000000e+00 0.000000000000000000e+00 0.000000000000000000e+00 0.000000000000000000e+00 0.000000000000000000e+00 0.000000000000000000e+00 0.000000000000000000e+00 0.000000000000000000e+00 0.000000000000000000e+00 0.000000000000000000e+00 0.000000000000000000e+00 0.000000000000000000e+00 0.000000000000000000e+00 0.000000000000000000e+00 0.000000000000000000e+00 0.000000000000000000e+00 0.000000000000000000e+00 0.000000000000000000e+00 0.000000000000000000e+00 0.000000000000000000e+00 0.000000000000000000e+00 0.000000000000000000e+00 0.000000000000000000e+00 0.000000000000000000e+00 0.000000000000000000e+00 0.000000000000000000e+00 0.000000000000000000e+00 0.000000000000000000e+00 0.000000000000000000e+00 0.000000000000000000e+00 0.000000000000000000e+00 0.000000000000000000e+00 0.000000000000000000e+00 0.000000000000000000e+00 0.000000000000000000e+00 0.000000000000000000e+00 0.000000000000000000e+00 0.000000000000000000e+00 0.000000000000000000e+00 0.000000000000000000e+00 0.000000000000000000e+00 0.000000000000000000e+00 0.000000000000000000e+00 0.000000000000000000e+00 0.000000000000000000e+00 0.000000000000000000e+00 0.000000000000000000e+00 0.000000000000000000e+00 0.000000000000000000e+00 0.000000000000000000e+00 0.000000000000000000e+00 0.000000000000000000e+00 0.000000000000000000e+00 0.000000000000000000e+00 0.000000000000000000e+00 0.000000000000000000e+00 0.000000000000000000e+00 0.000000000000000000e+00 0.000000000000000000e+00 0.000000000000000000e+00 0.000000000000000000e+00 0.000000000000000000e+00 0.000000000000000000e+00 0.000000000000000000e+00 0.000000000000000000e+00 0.000000000000000000e+00 0.000000000000000000e+00 0.000000000000000000e+00 0.000000000000000000e+00 0.000000000000000000e+00 0.000000000000000000e+00 0.000000000000000000e+00 0.000000000000000000e+00 0.000000000000000000e+00 0.000000000000000000e+00 0.000000000000000000e+00 0.000000000000000000e+00 0.000000000000000000e+00 0.000000000000000000e+00 0.000000000000000000e+00 0.000000000000000000e+00 0.000000000000000000e+00 0.000000000000000000e+00 0.000000000000000000e+00 0.000000000000000000e+00 0.000000000000000000e+00 0.000000000000000000e+00 0.000000000000000000e+00 0.000000000000000000e+00 0.000000000000000000e+00 0.000000000000000000e+00 0.000000000000000000e+00 0.000000000000000000e+00 0.000000000000000000e+00 0.000000000000000000e+00 0.000000000000000000e+00 0.000000000000000000e+00 0.000000000000000000e+00 0.000000000000000000e+00 0.000000000000000000e+00 0.000000000000000000e+00 0.000000000000000000e+00 0.000000000000000000e+00 0.000000000000000000e+00 0.000000000000000000e+00 0.000000000000000000e+00 0.000000000000000000e+00 0.000000000000000000e+00 0.000000000000000000e+00 0.000000000000000000e+00 0.000000000000000000e+00 0.000000000000000000e+00 0.000000000000000000e+00 0.000000000000000000e+00 0.000000000000000000e+00 0.000000000000000000e+00 0.000000000000000000e+00 0.000000000000000000e+00 0.000000000000000000e+00 0.000000000000000000e+00 0.000000000000000000e+00 0.000000000000000000e+00 0.000000000000000000e+00 0.000000000000000000e+00 0.000000000000000000e+00 0.000000000000000000e+00 0.000000000000000000e+00 0.000000000000000000e+00 0.000000000000000000e+00 0.000000000000000000e+00 0.000000000000000000e+00 0.000000000000000000e+00 0.000000000000000000e+00 0.000000000000000000e+00 0.000000000000000000e+00 0.000000000000000000e+00 0.000000000000000000e+00 0.000000000000000000e+00 0.000000000000000000e+00 0.000000000000000000e+00 0.000000000000000000e+00 0.000000000000000000e+00 0.000000000000000000e+00 0.000000000000000000e+00 0.000000000000000000e+00 0.000000000000000000e+00 0.000000000000000000e+00 0.000000000000000000e+00 0.000000000000000000e+00 0.000000000000000000e+00 0.000000000000000000e+00 0.000000000000000000e+00 0.000000000000000000e+00 0.000000000000000000e+00 0.000000000000000000e+00 0.000000000000000000e+00 0.000000000000000000e+00 0.000000000000000000e+00 0.000000000000000000e+00 0.000000000000000000e+00 0.000000000000000000e+00 0.000000000000000000e+00 0.000000000000000000e+00 0.000000000000000000e+00 0.000000000000000000e+00 0.000000000000000000e+00 0.000000000000000000e+00 0.000000000000000000e+00 0.000000000000000000e+00 0.000000000000000000e+00 0.000000000000000000e+00 0.000000000000000000e+00 0.000000000000000000e+00 0.000000000000000000e+00 0.000000000000000000e+00 0.000000000000000000e+00 0.000000000000000000e+00 0.000000000000000000e+00 0.000000000000000000e+00 0.000000000000000000e+00 0.000000000000000000e+00 0.000000000000000000e+00 0.000000000000000000e+00 0.000000000000000000e+00 0.000000000000000000e+00 0.000000000000000000e+00 0.000000000000000000e+00 0.000000000000000000e+00 0.000000000000000000e+00 0.000000000000000000e+00 0.000000000000000000e+00 0.000000000000000000e+00 0.000000000000000000e+00 0.000000000000000000e+00 0.000000000000000000e+00 0.000000000000000000e+00 0.000000000000000000e+00 0.000000000000000000e+00 0.000000000000000000e+00 0.000000000000000000e+00 0.000000000000000000e+00 0.000000000000000000e+00 0.000000000000000000e+00 0.000000000000000000e+00 0.000000000000000000e+00 0.000000000000000000e+00 0.000000000000000000e+00 0.000000000000000000e+00 0.000000000000000000e+00 0.000000000000000000e+00 0.000000000000000000e+00 0.000000000000000000e+00 0.000000000000000000e+00 0.000000000000000000e+00 0.000000000000000000e+00 0.000000000000000000e+00 0.000000000000000000e+00 0.000000000000000000e+00 0.000000000000000000e+00 0.000000000000000000e+00 0.000000000000000000e+00 0.000000000000000000e+00 0.000000000000000000e+00 0.000000000000000000e+00 0.000000000000000000e+00 0.000000000000000000e+00 0.000000000000000000e+00 0.000000000000000000e+00 0.000000000000000000e+00 0.000000000000000000e+00 0.000000000000000000e+00 0.000000000000000000e+00 0.000000000000000000e+00 0.000000000000000000e+00 0.000000000000000000e+00 0.000000000000000000e+00 0.000000000000000000e+00 0.000000000000000000e+00 0.000000000000000000e+00 0.000000000000000000e+00 0.000000000000000000e+00 0.000000000000000000e+00 0.000000000000000000e+00 0.000000000000000000e+00 0.000000000000000000e+00 0.000000000000000000e+00 0.000000000000000000e+00 0.000000000000000000e+00 0.000000000000000000e+00 0.000000000000000000e+00 0.000000000000000000e+00 0.000000000000000000e+00 0.000000000000000000e+00 0.000000000000000000e+00 0.000000000000000000e+00 0.000000000000000000e+00 0.000000000000000000e+00 0.000000000000000000e+00 0.000000000000000000e+00 0.000000000000000000e+00 0.000000000000000000e+00 0.000000000000000000e+00 0.000000000000000000e+00 0.000000000000000000e+00 0.000000000000000000e+00 0.000000000000000000e+00 0.000000000000000000e+00 0.000000000000000000e+00 0.000000000000000000e+00 0.000000000000000000e+00 0.000000000000000000e+00 0.000000000000000000e+00 0.000000000000000000e+00 0.000000000000000000e+00 0.000000000000000000e+00 0.000000000000000000e+00 0.000000000000000000e+00 0.000000000000000000e+00 0.000000000000000000e+00 0.000000000000000000e+00 0.000000000000000000e+00 0.000000000000000000e+00 0.000000000000000000e+00 0.000000000000000000e+00 0.000000000000000000e+00 0.000000000000000000e+00 0.000000000000000000e+00 0.000000000000000000e+00 0.000000000000000000e+00 0.000000000000000000e+00 0.000000000000000000e+00 0.000000000000000000e+00 0.000000000000000000e+00 0.000000000000000000e+00 0.000000000000000000e+00 0.000000000000000000e+00 0.000000000000000000e+00 0.000000000000000000e+00 0.000000000000000000e+00 0.000000000000000000e+00 0.000000000000000000e+00 0.000000000000000000e+00 0.000000000000000000e+00 0.000000000000000000e+00 0.000000000000000000e+00 0.000000000000000000e+00 0.000000000000000000e+00 0.000000000000000000e+00 0.000000000000000000e+00 0.000000000000000000e+00 0.000000000000000000e+00 0.000000000000000000e+00 0.000000000000000000e+00 0.000000000000000000e+00 0.000000000000000000e+00 0.000000000000000000e+00 0.000000000000000000e+00 0.000000000000000000e+00 0.000000000000000000e+00 0.000000000000000000e+00 0.000000000000000000e+00 0.000000000000000000e+00 0.000000000000000000e+00 0.000000000000000000e+00 0.000000000000000000e+00 0.000000000000000000e+00 0.000000000000000000e+00 0.000000000000000000e+00 0.000000000000000000e+00 0.000000000000000000e+00 0.000000000000000000e+00 0.000000000000000000e+00 0.000000000000000000e+00 0.000000000000000000e+00 0.000000000000000000e+00 0.000000000000000000e+00 0.000000000000000000e+00 0.000000000000000000e+00 0.000000000000000000e+00 0.000000000000000000e+00 0.000000000000000000e+00 0.000000000000000000e+00 0.000000000000000000e+00 0.000000000000000000e+00 0.000000000000000000e+00 0.000000000000000000e+00 0.000000000000000000e+00 0.000000000000000000e+00 0.000000000000000000e+00 0.000000000000000000e+00 0.000000000000000000e+00 0.000000000000000000e+00 0.000000000000000000e+00 0.000000000000000000e+00 0.000000000000000000e+00 0.000000000000000000e+00 0.000000000000000000e+00 0.000000000000000000e+00 0.000000000000000000e+00 0.000000000000000000e+00 0.000000000000000000e+00 0.000000000000000000e+00 0.000000000000000000e+00 0.000000000000000000e+00 0.000000000000000000e+00 0.000000000000000000e+00 0.000000000000000000e+00 0.000000000000000000e+00 0.000000000000000000e+00 0.000000000000000000e+00 0.000000000000000000e+00 0.000000000000000000e+00 0.000000000000000000e+00 0.000000000000000000e+00 0.000000000000000000e+00 0.000000000000000000e+00 0.000000000000000000e+00 0.000000000000000000e+00 0.000000000000000000e+00 0.000000000000000000e+00 0.000000000000000000e+00 0.000000000000000000e+00 0.000000000000000000e+00 0.000000000000000000e+00 0.000000000000000000e+00 0.000000000000000000e+00 0.000000000000000000e+00 0.000000000000000000e+00 0.000000000000000000e+00 0.000000000000000000e+00 0.000000000000000000e+00 0.000000000000000000e+00 0.000000000000000000e+00 0.000000000000000000e+00 0.000000000000000000e+00 0.000000000000000000e+00 0.000000000000000000e+00 0.000000000000000000e+00 0.000000000000000000e+00 0.000000000000000000e+00 0.000000000000000000e+00 0.000000000000000000e+00 0.000000000000000000e+00 0.000000000000000000e+00 0.000000000000000000e+00 0.000000000000000000e+00 0.000000000000000000e+00 0.000000000000000000e+00 0.000000000000000000e+00 0.000000000000000000e+00 0.000000000000000000e+00 0.000000000000000000e+00 0.000000000000000000e+00 0.000000000000000000e+00 0.000000000000000000e+00 0.000000000000000000e+00 0.000000000000000000e+00 0.000000000000000000e+00 0.000000000000000000e+00 0.000000000000000000e+00 0.000000000000000000e+00 0.000000000000000000e+00 0.000000000000000000e+00 0.000000000000000000e+00 0.000000000000000000e+00 0.000000000000000000e+00 0.000000000000000000e+00 0.000000000000000000e+00 0.000000000000000000e+00 0.000000000000000000e+00 0.000000000000000000e+00 0.000000000000000000e+00 0.000000000000000000e+00 0.000000000000000000e+00 0.000000000000000000e+00 0.000000000000000000e+00 0.000000000000000000e+00 0.000000000000000000e+00 0.000000000000000000e+00 0.000000000000000000e+00 0.000000000000000000e+00 0.000000000000000000e+00 0.000000000000000000e+00 0.000000000000000000e+00 0.000000000000000000e+00 0.000000000000000000e+00 0.000000000000000000e+00 0.000000000000000000e+00 0.000000000000000000e+00 0.000000000000000000e+00 0.000000000000000000e+00 0.000000000000000000e+00 0.000000000000000000e+00 0.000000000000000000e+00 0.000000000000000000e+00 0.000000000000000000e+00 0.000000000000000000e+00 0.000000000000000000e+00 0.000000000000000000e+00 0.000000000000000000e+00 0.000000000000000000e+00 0.000000000000000000e+00 0.000000000000000000e+00 0.000000000000000000e+00 0.000000000000000000e+00 0.000000000000000000e+00 0.000000000000000000e+00 0.000000000000000000e+00 0.000000000000000000e+00 0.000000000000000000e+00 0.000000000000000000e+00 0.000000000000000000e+00 0.000000000000000000e+00 0.000000000000000000e+00 0.000000000000000000e+00 0.000000000000000000e+00 0.000000000000000000e+00 0.000000000000000000e+00 0.000000000000000000e+00 0.000000000000000000e+00 0.000000000000000000e+00 0.000000000000000000e+00 0.000000000000000000e+00 0.000000000000000000e+00 0.000000000000000000e+00 0.000000000000000000e+00 0.000000000000000000e+00 0.000000000000000000e+00 0.000000000000000000e+00 0.000000000000000000e+00 0.000000000000000000e+00 0.000000000000000000e+00 0.000000000000000000e+00 0.000000000000000000e+00 0.000000000000000000e+00 0.000000000000000000e+00 0.000000000000000000e+00 0.000000000000000000e+00 0.000000000000000000e+00 0.000000000000000000e+00 0.000000000000000000e+00 0.000000000000000000e+00 0.000000000000000000e+00 0.000000000000000000e+00 0.000000000000000000e+00 0.000000000000000000e+00 0.000000000000000000e+00 0.000000000000000000e+00 0.000000000000000000e+00 0.000000000000000000e+00 0.000000000000000000e+00 0.000000000000000000e+00 0.000000000000000000e+00 0.000000000000000000e+00 0.000000000000000000e+00 0.000000000000000000e+00 0.000000000000000000e+00 0.000000000000000000e+00 0.000000000000000000e+00 0.000000000000000000e+00 0.000000000000000000e+00 0.000000000000000000e+00 0.000000000000000000e+00 0.000000000000000000e+00 0.000000000000000000e+00 0.000000000000000000e+00 0.000000000000000000e+00 0.000000000000000000e+00 0.000000000000000000e+00 0.000000000000000000e+00 0.000000000000000000e+00 0.000000000000000000e+00 0.000000000000000000e+00 0.000000000000000000e+00 0.000000000000000000e+00 0.000000000000000000e+00 0.000000000000000000e+00 0.000000000000000000e+00 0.000000000000000000e+00 0.000000000000000000e+00 0.000000000000000000e+00 0.000000000000000000e+00 0.000000000000000000e+00 0.000000000000000000e+00 0.000000000000000000e+00 0.000000000000000000e+00 0.000000000000000000e+00 0.000000000000000000e+00 0.000000000000000000e+00 0.000000000000000000e+00 0.000000000000000000e+00 0.000000000000000000e+00 0.000000000000000000e+00 0.000000000000000000e+00 0.000000000000000000e+00 0.000000000000000000e+00 0.000000000000000000e+00 0.000000000000000000e+00 0.000000000000000000e+00 0.000000000000000000e+00 0.000000000000000000e+00 0.000000000000000000e+00 0.000000000000000000e+00 0.000000000000000000e+00 0.000000000000000000e+00 0.000000000000000000e+00 0.000000000000000000e+00 0.000000000000000000e+00 0.000000000000000000e+00 0.000000000000000000e+00 0.000000000000000000e+00 0.000000000000000000e+00 0.000000000000000000e+00 0.000000000000000000e+00 0.000000000000000000e+00 0.000000000000000000e+00 0.000000000000000000e+00 0.000000000000000000e+00 0.000000000000000000e+00 0.000000000000000000e+00 0.000000000000000000e+00 0.000000000000000000e+00 0.000000000000000000e+00 0.000000000000000000e+00 0.000000000000000000e+00 0.000000000000000000e+00 0.000000000000000000e+00 0.000000000000000000e+00 0.000000000000000000e+00 0.000000000000000000e+00 0.000000000000000000e+00 0.000000000000000000e+00 0.000000000000000000e+00 0.000000000000000000e+00 0.000000000000000000e+00 0.000000000000000000e+00 0.000000000000000000e+00 0.000000000000000000e+00 0.000000000000000000e+00 0.000000000000000000e+00 0.000000000000000000e+00 0.000000000000000000e+00 0.000000000000000000e+00 0.000000000000000000e+00 0.000000000000000000e+00 0.000000000000000000e+00 0.000000000000000000e+00 0.000000000000000000e+00 0.000000000000000000e+00 0.000000000000000000e+00 0.000000000000000000e+00 0.000000000000000000e+00 0.000000000000000000e+00 0.000000000000000000e+00 0.000000000000000000e+00 0.000000000000000000e+00 0.000000000000000000e+00 0.000000000000000000e+00 0.000000000000000000e+00 0.000000000000000000e+00 0.000000000000000000e+00 0.000000000000000000e+00 0.000000000000000000e+00 0.000000000000000000e+00 0.000000000000000000e+00 0.000000000000000000e+00 0.000000000000000000e+00 0.000000000000000000e+00 0.000000000000000000e+00 0.000000000000000000e+00 0.000000000000000000e+00 0.000000000000000000e+00 0.000000000000000000e+00 0.000000000000000000e+00 0.000000000000000000e+00 0.000000000000000000e+00 0.000000000000000000e+00 0.000000000000000000e+00 0.000000000000000000e+00 0.000000000000000000e+00 0.000000000000000000e+00 0.000000000000000000e+00 0.000000000000000000e+00 0.000000000000000000e+00 0.000000000000000000e+00 0.000000000000000000e+00 0.000000000000000000e+00 0.000000000000000000e+00 0.000000000000000000e+00 0.000000000000000000e+00 0.000000000000000000e+00 0.000000000000000000e+00 0.000000000000000000e+00 0.000000000000000000e+00 0.000000000000000000e+00 0.000000000000000000e+00 0.000000000000000000e+00 0.000000000000000000e+00 0.000000000000000000e+00 0.000000000000000000e+00 0.000000000000000000e+00 0.000000000000000000e+00 0.000000000000000000e+00 0.000000000000000000e+00 0.000000000000000000e+00 0.000000000000000000e+00 0.000000000000000000e+00 0.000000000000000000e+00 0.000000000000000000e+00 0.000000000000000000e+00 0.000000000000000000e+00 0.000000000000000000e+00 0.000000000000000000e+00 0.000000000000000000e+00 0.000000000000000000e+00 0.000000000000000000e+00 0.000000000000000000e+00 0.000000000000000000e+00 0.000000000000000000e+00 0.000000000000000000e+00 0.000000000000000000e+00 0.000000000000000000e+00 0.000000000000000000e+00 0.000000000000000000e+00 0.000000000000000000e+00 0.000000000000000000e+00 0.000000000000000000e+00 0.000000000000000000e+00 0.000000000000000000e+00 0.000000000000000000e+00 0.000000000000000000e+00 0.000000000000000000e+00 0.000000000000000000e+00 0.000000000000000000e+00 0.000000000000000000e+00 0.000000000000000000e+00 0.000000000000000000e+00 0.000000000000000000e+00 0.000000000000000000e+00 0.000000000000000000e+00 0.000000000000000000e+00 0.000000000000000000e+00 0.000000000000000000e+00 0.000000000000000000e+00 0.000000000000000000e+00 0.000000000000000000e+00 0.000000000000000000e+00 0.000000000000000000e+00 0.000000000000000000e+00 0.000000000000000000e+00 0.000000000000000000e+00 0.000000000000000000e+00 0.000000000000000000e+00 0.000000000000000000e+00 0.000000000000000000e+00 0.000000000000000000e+00 0.000000000000000000e+00 0.000000000000000000e+00 0.000000000000000000e+00 0.000000000000000000e+00 0.000000000000000000e+00 0.000000000000000000e+00 0.000000000000000000e+00 0.000000000000000000e+00 0.000000000000000000e+00 0.000000000000000000e+00 0.000000000000000000e+00 0.000000000000000000e+00 0.000000000000000000e+00 0.000000000000000000e+00 0.000000000000000000e+00 0.000000000000000000e+00 0.000000000000000000e+00 0.000000000000000000e+00 0.000000000000000000e+00 0.000000000000000000e+00 0.000000000000000000e+00 0.000000000000000000e+00 0.000000000000000000e+00 0.000000000000000000e+00 0.000000000000000000e+00 0.000000000000000000e+00 0.000000000000000000e+00 0.000000000000000000e+00 0.000000000000000000e+00 0.000000000000000000e+00 0.000000000000000000e+00 0.000000000000000000e+00 0.000000000000000000e+00 0.000000000000000000e+00 0.000000000000000000e+00 0.000000000000000000e+00 0.000000000000000000e+00 0.000000000000000000e+00 0.000000000000000000e+00 0.000000000000000000e+00 0.000000000000000000e+00 0.000000000000000000e+00 0.000000000000000000e+00 0.000000000000000000e+00 0.000000000000000000e+00 0.000000000000000000e+00 0.000000000000000000e+00 0.000000000000000000e+00 0.000000000000000000e+00 0.000000000000000000e+00 0.000000000000000000e+00 0.000000000000000000e+00 0.000000000000000000e+00 0.000000000000000000e+00 0.000000000000000000e+00 0.000000000000000000e+00 0.000000000000000000e+00 0.000000000000000000e+00 0.000000000000000000e+00 0.000000000000000000e+00 0.000000000000000000e+00 0.000000000000000000e+00 0.000000000000000000e+00 0.000000000000000000e+00 0.000000000000000000e+00 0.000000000000000000e+00 0.000000000000000000e+00 0.000000000000000000e+00 0.000000000000000000e+00 0.000000000000000000e+00 0.000000000000000000e+00 0.000000000000000000e+00 0.000000000000000000e+00 0.000000000000000000e+00 0.000000000000000000e+00 0.000000000000000000e+00 0.000000000000000000e+00 0.000000000000000000e+00 0.000000000000000000e+00 0.000000000000000000e+00 0.000000000000000000e+00 0.000000000000000000e+00 0.000000000000000000e+00 0.000000000000000000e+00 0.000000000000000000e+00 0.000000000000000000e+00 0.000000000000000000e+00 0.000000000000000000e+00 0.000000000000000000e+00 0.000000000000000000e+00 0.000000000000000000e+00 0.000000000000000000e+00 0.000000000000000000e+00 0.000000000000000000e+00 0.000000000000000000e+00 0.000000000000000000e+00 0.000000000000000000e+00 0.000000000000000000e+00 0.000000000000000000e+00 0.000000000000000000e+00 0.000000000000000000e+00 0.000000000000000000e+00 0.000000000000000000e+00 0.000000000000000000e+00 0.000000000000000000e+00 0.000000000000000000e+00 0.000000000000000000e+00 0.000000000000000000e+00 0.000000000000000000e+00 0.000000000000000000e+00 0.000000000000000000e+00 0.000000000000000000e+00 0.000000000000000000e+00 0.000000000000000000e+00 0.000000000000000000e+00 0.000000000000000000e+00 0.000000000000000000e+00 0.000000000000000000e+00 0.000000000000000000e+00 0.000000000000000000e+00 0.000000000000000000e+00 0.000000000000000000e+00 0.000000000000000000e+00 0.000000000000000000e+00 0.000000000000000000e+00 0.000000000000000000e+00 0.000000000000000000e+00 0.000000000000000000e+00 0.000000000000000000e+00 0.000000000000000000e+00 0.000000000000000000e+00 0.000000000000000000e+00 0.000000000000000000e+00 0.000000000000000000e+00 0.000000000000000000e+00 0.000000000000000000e+00 0.000000000000000000e+00 0.000000000000000000e+00 0.000000000000000000e+00 0.000000000000000000e+00 0.000000000000000000e+00 0.000000000000000000e+00 0.000000000000000000e+00 0.000000000000000000e+00 0.000000000000000000e+00 0.000000000000000000e+00 0.000000000000000000e+00 0.000000000000000000e+00 0.000000000000000000e+00 0.000000000000000000e+00 0.000000000000000000e+00 0.000000000000000000e+00 0.000000000000000000e+00 0.000000000000000000e+00 0.000000000000000000e+00 0.000000000000000000e+00 0.000000000000000000e+00 0.000000000000000000e+00 0.000000000000000000e+00 0.000000000000000000e+00 0.000000000000000000e+00 0.000000000000000000e+00 0.000000000000000000e+00 0.000000000000000000e+00 0.000000000000000000e+00 0.000000000000000000e+00 0.000000000000000000e+00 0.000000000000000000e+00 0.000000000000000000e+00 0.000000000000000000e+00 0.000000000000000000e+00 0.000000000000000000e+00 0.000000000000000000e+00 0.000000000000000000e+00 0.000000000000000000e+00 0.000000000000000000e+00 0.000000000000000000e+00 0.000000000000000000e+00 0.000000000000000000e+00 0.000000000000000000e+00 0.000000000000000000e+00 0.000000000000000000e+00 0.000000000000000000e+00 0.000000000000000000e+00 0.000000000000000000e+00 0.000000000000000000e+00 0.000000000000000000e+00 0.000000000000000000e+00 0.000000000000000000e+00 0.000000000000000000e+00 0.000000000000000000e+00 0.000000000000000000e+00 0.000000000000000000e+00 0.000000000000000000e+00 0.000000000000000000e+00 0.000000000000000000e+00 0.000000000000000000e+00 0.000000000000000000e+00 0.000000000000000000e+00 0.000000000000000000e+00 0.000000000000000000e+00 0.000000000000000000e+00 0.000000000000000000e+00 0.000000000000000000e+00 0.000000000000000000e+00 0.000000000000000000e+00 0.000000000000000000e+00 0.000000000000000000e+00 0.000000000000000000e+00 0.000000000000000000e+00 0.000000000000000000e+00 0.000000000000000000e+00 0.000000000000000000e+00 0.000000000000000000e+00 0.000000000000000000e+00 0.000000000000000000e+00 0.000000000000000000e+00 0.000000000000000000e+00 0.000000000000000000e+00 0.000000000000000000e+00 0.000000000000000000e+00 0.000000000000000000e+00 0.000000000000000000e+00 0.000000000000000000e+00 0.000000000000000000e+00 0.000000000000000000e+00 0.000000000000000000e+00 0.000000000000000000e+00 0.000000000000000000e+00 0.000000000000000000e+00 0.000000000000000000e+00 0.000000000000000000e+00 0.000000000000000000e+00 0.000000000000000000e+00 0.000000000000000000e+00 0.000000000000000000e+00 0.000000000000000000e+00 2.370000000000000000e+02 4.720000000000000000e+02 5.480000000000000000e+02 7.360000000000000000e+02 8.780000000000000000e+02 1.025000000000000000e+03 1.212000000000000000e+03 1.431000000000000000e+03 1.616000000000000000e+03 1.584000000000000000e+03 1.726000000000000000e+03 1.837000000000000000e+03 2.050000000000000000e+03 2.199000000000000000e+03 2.168000000000000000e+03 2.383000000000000000e+03 2.425000000000000000e+03 2.603000000000000000e+03 2.554000000000000000e+03 2.695000000000000000e+03 2.803000000000000000e+03 2.719000000000000000e+03 2.800000000000000000e+03 2.838000000000000000e+03 3.021000000000000000e+03 3.018000000000000000e+03 3.021000000000000000e+03 3.099000000000000000e+03 3.054000000000000000e+03 3.242000000000000000e+03 3.344000000000000000e+03 3.305000000000000000e+03 3.334000000000000000e+03 3.363000000000000000e+03 3.382000000000000000e+03 3.531000000000000000e+03 3.531000000000000000e+03 3.650000000000000000e+03 3.627000000000000000e+03 3.733000000000000000e+03 3.496000000000000000e+03 3.646000000000000000e+03 3.719000000000000000e+03 3.844000000000000000e+03 3.578000000000000000e+03 3.657000000000000000e+03 3.734000000000000000e+03 3.894000000000000000e+03 3.975000000000000000e+03 3.892000000000000000e+03 3.822000000000000000e+03 3.643000000000000000e+03 3.752000000000000000e+03 3.828000000000000000e+03 3.866000000000000000e+03 3.939000000000000000e+03 3.872000000000000000e+03 3.982000000000000000e+03 4.104000000000000000e+03 4.109000000000000000e+03 4.166000000000000000e+03 4.308000000000000000e+03 4.183000000000000000e+03 4.262000000000000000e+03 4.357000000000000000e+03 4.416000000000000000e+03 4.347000000000000000e+03 4.387000000000000000e+03 4.461000000000000000e+03 4.455000000000000000e+03 4.635000000000000000e+03 4.667000000000000000e+03 4.521000000000000000e+03 4.637000000000000000e+03 4.503000000000000000e+03 4.597000000000000000e+03 4.688000000000000000e+03 4.642000000000000000e+03 4.675000000000000000e+03 4.595000000000000000e+03 4.665000000000000000e+03 4.651000000000000000e+03 4.604000000000000000e+03 4.600000000000000000e+03 4.633000000000000000e+03 4.625000000000000000e+03 4.835000000000000000e+03 4.653000000000000000e+03 4.677000000000000000e+03 4.718000000000000000e+03 4.854000000000000000e+03 4.678000000000000000e+03 4.762000000000000000e+03 4.785000000000000000e+03 4.709000000000000000e+03 4.827000000000000000e+03 4.888000000000000000e+03 4.759000000000000000e+03 4.983000000000000000e+03 4.964000000000000000e+03 4.975000000000000000e+03 5.067000000000000000e+03 5.205000000000000000e+03 5.046000000000000000e+03 5.153000000000000000e+03 5.224000000000000000e+03 5.247000000000000000e+03 5.264000000000000000e+03 5.177000000000000000e+03 5.183000000000000000e+03 5.086000000000000000e+03 5.151000000000000000e+03 5.223000000000000000e+03 5.336000000000000000e+03 5.190000000000000000e+03 5.107000000000000000e+03 5.189000000000000000e+03 5.289000000000000000e+03 5.234000000000000000e+03 5.297000000000000000e+03 5.379000000000000000e+03 5.512000000000000000e+03 5.355000000000000000e+03 5.336000000000000000e+03 5.442000000000000000e+03 5.427000000000000000e+03 5.480000000000000000e+03 5.445000000000000000e+03 5.643000000000000000e+03 5.498000000000000000e+03 5.610000000000000000e+03 5.398000000000000000e+03 5.635000000000000000e+03 5.614000000000000000e+03 5.603000000000000000e+03 5.612000000000000000e+03 5.601000000000000000e+03 5.649000000000000000e+03 5.460000000000000000e+03 5.654000000000000000e+03 5.555000000000000000e+03 5.707000000000000000e+03 5.812000000000000000e+03 5.691000000000000000e+03 5.678000000000000000e+03 5.758000000000000000e+03 5.876000000000000000e+03 5.791000000000000000e+03 5.866000000000000000e+03 5.778000000000000000e+03 5.857000000000000000e+03 5.781000000000000000e+03 5.811000000000000000e+03 5.752000000000000000e+03 5.893000000000000000e+03 5.939000000000000000e+03 5.822000000000000000e+03 5.833000000000000000e+03 5.861000000000000000e+03 5.852000000000000000e+03 5.849000000000000000e+03 5.797000000000000000e+03 5.826000000000000000e+03 6.044000000000000000e+03 5.659000000000000000e+03 5.992000000000000000e+03 5.934000000000000000e+03 5.819000000000000000e+03 5.874000000000000000e+03 5.847000000000000000e+03 5.942000000000000000e+03 5.878000000000000000e+03 6.015000000000000000e+03 5.882000000000000000e+03 5.880000000000000000e+03 5.856000000000000000e+03 5.745000000000000000e+03 5.820000000000000000e+03 5.984000000000000000e+03 5.903000000000000000e+03 6.005000000000000000e+03 5.840000000000000000e+03 5.799000000000000000e+03 5.910000000000000000e+03 5.668000000000000000e+03 5.856000000000000000e+03 6.103000000000000000e+03 6.048000000000000000e+03 5.893000000000000000e+03 5.994000000000000000e+03 5.956000000000000000e+03 5.996000000000000000e+03 6.000000000000000000e+03 6.129000000000000000e+03 5.908000000000000000e+03 5.952000000000000000e+03 5.973000000000000000e+03 6.089000000000000000e+03 6.198000000000000000e+03 5.955000000000000000e+03 6.019000000000000000e+03 5.989000000000000000e+03 6.232000000000000000e+03 6.021000000000000000e+03 5.994000000000000000e+03 6.268000000000000000e+03 6.078000000000000000e+03 6.184000000000000000e+03 6.221000000000000000e+03 6.375000000000000000e+03 6.394000000000000000e+03 6.304000000000000000e+03 6.173000000000000000e+03 6.223000000000000000e+03 6.211000000000000000e+03 6.253000000000000000e+03 6.333000000000000000e+03 6.231000000000000000e+03 6.369000000000000000e+03 6.504000000000000000e+03 6.370000000000000000e+03 6.412000000000000000e+03 6.656000000000000000e+03 6.518000000000000000e+03 6.463000000000000000e+03 6.417000000000000000e+03 6.398000000000000000e+03 6.673000000000000000e+03 6.539000000000000000e+03 6.423000000000000000e+03 6.541000000000000000e+03 6.534000000000000000e+03 6.632000000000000000e+03 6.573000000000000000e+03 6.584000000000000000e+03 6.506000000000000000e+03 6.623000000000000000e+03 6.349000000000000000e+03 6.358000000000000000e+03 6.296000000000000000e+03 6.327000000000000000e+03 6.370000000000000000e+03 6.520000000000000000e+03 6.481000000000000000e+03 6.535000000000000000e+03 6.477000000000000000e+03 6.395000000000000000e+03 6.646000000000000000e+03 6.571000000000000000e+03 6.543000000000000000e+03 6.604000000000000000e+03 6.510000000000000000e+03 6.708000000000000000e+03 6.723000000000000000e+03 6.738000000000000000e+03 6.603000000000000000e+03 6.779000000000000000e+03 6.705000000000000000e+03 6.743000000000000000e+03 6.726000000000000000e+03 6.699000000000000000e+03 6.673000000000000000e+03 6.748000000000000000e+03 6.668000000000000000e+03 6.541000000000000000e+03 6.726000000000000000e+03 6.766000000000000000e+03 6.746000000000000000e+03 6.828000000000000000e+03 6.621000000000000000e+03 6.689000000000000000e+03 6.687000000000000000e+03 6.756000000000000000e+03 6.680000000000000000e+03 6.576000000000000000e+03 6.696000000000000000e+03 6.708000000000000000e+03 6.737000000000000000e+03 6.875000000000000000e+03 6.723000000000000000e+03 6.668000000000000000e+03 6.722000000000000000e+03 6.465000000000000000e+03 6.548000000000000000e+03 6.691000000000000000e+03 6.658000000000000000e+03 6.702000000000000000e+03 6.885000000000000000e+03 6.601000000000000000e+03 6.423000000000000000e+03 6.640000000000000000e+03 6.480000000000000000e+03 6.612000000000000000e+03 6.520000000000000000e+03 6.492000000000000000e+03 6.511000000000000000e+03 6.670000000000000000e+03 6.678000000000000000e+03 6.516000000000000000e+03 7.003000000000000000e+03 6.643000000000000000e+03 6.851000000000000000e+03 6.719000000000000000e+03 6.762000000000000000e+03 6.652000000000000000e+03 6.792000000000000000e+03 6.652000000000000000e+03 6.774000000000000000e+03 6.778000000000000000e+03 6.834000000000000000e+03 6.734000000000000000e+03 6.614000000000000000e+03 6.631000000000000000e+03 6.649000000000000000e+03 6.779000000000000000e+03 6.943000000000000000e+03 6.741000000000000000e+03 6.555000000000000000e+03 6.748000000000000000e+03 6.645000000000000000e+03 6.765000000000000000e+03 6.652000000000000000e+03 6.652000000000000000e+03 6.695000000000000000e+03 6.671000000000000000e+03 6.631000000000000000e+03 6.577000000000000000e+03 6.673000000000000000e+03 6.640000000000000000e+03 6.696000000000000000e+03 6.735000000000000000e+03 6.571000000000000000e+03 6.742000000000000000e+03 6.790000000000000000e+03 6.653000000000000000e+03 6.705000000000000000e+03 6.587000000000000000e+03 6.695000000000000000e+03 6.371000000000000000e+03 6.448000000000000000e+03 6.435000000000000000e+03 6.811000000000000000e+03 6.547000000000000000e+03 6.601000000000000000e+03 6.582000000000000000e+03 6.447000000000000000e+03 6.735000000000000000e+03 6.714000000000000000e+03 6.606000000000000000e+03 6.724000000000000000e+03 6.779000000000000000e+03 6.761000000000000000e+03 6.669000000000000000e+03 6.642000000000000000e+03 6.622000000000000000e+03 6.699000000000000000e+03 6.858000000000000000e+03 6.956000000000000000e+03 6.853000000000000000e+03 6.860000000000000000e+03 6.989000000000000000e+03 7.158000000000000000e+03 6.888000000000000000e+03 6.800000000000000000e+03 6.978000000000000000e+03 6.933000000000000000e+03 6.975000000000000000e+03 6.940000000000000000e+03 6.964000000000000000e+03 7.022000000000000000e+03 7.175000000000000000e+03 7.078000000000000000e+03 7.051000000000000000e+03 7.147000000000000000e+03 7.089000000000000000e+03 6.908000000000000000e+03 7.126000000000000000e+03 6.924000000000000000e+03 7.115000000000000000e+03 6.925000000000000000e+03 7.053000000000000000e+03 6.904000000000000000e+03 7.115000000000000000e+03 6.988000000000000000e+03 6.933000000000000000e+03 7.014000000000000000e+03 7.043000000000000000e+03 7.157000000000000000e+03 7.217000000000000000e+03 7.337000000000000000e+03 7.035000000000000000e+03 7.099000000000000000e+03 7.071000000000000000e+03 7.086000000000000000e+03 7.323000000000000000e+03 7.057000000000000000e+03 7.228000000000000000e+03 7.230000000000000000e+03 7.109000000000000000e+03 6.884000000000000000e+03 7.144000000000000000e+03 7.027000000000000000e+03 6.875000000000000000e+03 7.032000000000000000e+03 6.950000000000000000e+03 6.957000000000000000e+03 6.842000000000000000e+03 6.816000000000000000e+03 6.798000000000000000e+03 6.853000000000000000e+03 6.976000000000000000e+03 6.982000000000000000e+03 6.944000000000000000e+03 7.023000000000000000e+03 6.826000000000000000e+03 7.024000000000000000e+03 6.956000000000000000e+03 7.166000000000000000e+03 6.954000000000000000e+03 7.122000000000000000e+03 7.050000000000000000e+03 6.963000000000000000e+03 6.926000000000000000e+03 7.165000000000000000e+03 6.849000000000000000e+03 7.045000000000000000e+03 6.827000000000000000e+03 6.974000000000000000e+03 6.939000000000000000e+03 6.958000000000000000e+03 6.832000000000000000e+03 6.986000000000000000e+03 6.825000000000000000e+03 6.901000000000000000e+03 6.863000000000000000e+03 6.925000000000000000e+03 6.670000000000000000e+03 6.780000000000000000e+03 6.723000000000000000e+03 6.845000000000000000e+03 6.710000000000000000e+03 6.743000000000000000e+03 6.909000000000000000e+03 6.756000000000000000e+03 6.798000000000000000e+03 6.867000000000000000e+03 6.836000000000000000e+03 6.875000000000000000e+03 6.839000000000000000e+03 7.028000000000000000e+03 6.958000000000000000e+03 6.937000000000000000e+03 6.892000000000000000e+03 6.747000000000000000e+03 6.939000000000000000e+03 6.963000000000000000e+03 6.844000000000000000e+03 6.858000000000000000e+03 6.974000000000000000e+03 7.033000000000000000e+03 6.935000000000000000e+03 6.940000000000000000e+03 6.818000000000000000e+03 6.935000000000000000e+03 7.057000000000000000e+03 7.087000000000000000e+03 7.109000000000000000e+03 7.182000000000000000e+03 7.084000000000000000e+03 7.157000000000000000e+03 7.120000000000000000e+03 7.130000000000000000e+03 7.086000000000000000e+03 7.167000000000000000e+03 7.193000000000000000e+03 7.254000000000000000e+03 7.260000000000000000e+03 7.425000000000000000e+03 7.159000000000000000e+03 7.129000000000000000e+03 7.131000000000000000e+03 7.247000000000000000e+03 7.208000000000000000e+03 7.148000000000000000e+03 7.033000000000000000e+03 6.999000000000000000e+03 6.988000000000000000e+03 7.079000000000000000e+03 7.115000000000000000e+03 6.995000000000000000e+03 7.001000000000000000e+03 6.928000000000000000e+03 7.209000000000000000e+03 7.033000000000000000e+03 7.138000000000000000e+03 6.983000000000000000e+03 7.208000000000000000e+03 6.872000000000000000e+03 6.971000000000000000e+03 6.894000000000000000e+03 7.023000000000000000e+03 7.006000000000000000e+03 7.267000000000000000e+03 7.177000000000000000e+03 7.362000000000000000e+03 7.054000000000000000e+03 7.091000000000000000e+03 7.143000000000000000e+03 6.912000000000000000e+03 7.063000000000000000e+03 7.238000000000000000e+03 7.138000000000000000e+03 7.055000000000000000e+03 6.938000000000000000e+03 7.154000000000000000e+03 7.010000000000000000e+03 7.095000000000000000e+03 6.864000000000000000e+03 7.065000000000000000e+03 6.983000000000000000e+03 6.980000000000000000e+03 7.075000000000000000e+03 6.916000000000000000e+03 6.925000000000000000e+03 6.767000000000000000e+03 7.166000000000000000e+03 6.935000000000000000e+03 6.920000000000000000e+03 6.727000000000000000e+03 6.622000000000000000e+03 6.817000000000000000e+03 6.829000000000000000e+03 6.786000000000000000e+03 6.841000000000000000e+03 6.832000000000000000e+03 6.775000000000000000e+03 7.008000000000000000e+03 6.872000000000000000e+03 6.815000000000000000e+03 6.926000000000000000e+03 6.899000000000000000e+03 6.962000000000000000e+03 6.866000000000000000e+03 7.004000000000000000e+03 6.834000000000000000e+03 6.890000000000000000e+03 6.817000000000000000e+03 6.612000000000000000e+03 6.880000000000000000e+03 6.999000000000000000e+03 6.660000000000000000e+03 6.715000000000000000e+03 6.813000000000000000e+03 6.898000000000000000e+03 7.103000000000000000e+03 7.032000000000000000e+03 6.871000000000000000e+03 6.967000000000000000e+03 6.935000000000000000e+03 7.019000000000000000e+03 7.117000000000000000e+03 6.970000000000000000e+03 7.021000000000000000e+03 6.890000000000000000e+03 6.880000000000000000e+03 6.872000000000000000e+03 6.867000000000000000e+03 6.839000000000000000e+03 6.892000000000000000e+03 6.952000000000000000e+03 6.834000000000000000e+03 6.967000000000000000e+03 6.880000000000000000e+03 6.833000000000000000e+03 6.683000000000000000e+03 6.809000000000000000e+03 6.943000000000000000e+03 6.744000000000000000e+03 6.535000000000000000e+03 6.846000000000000000e+03 6.716000000000000000e+03 6.698000000000000000e+03 6.932000000000000000e+03 6.888000000000000000e+03 6.715000000000000000e+03 6.725000000000000000e+03 6.764000000000000000e+03 6.799000000000000000e+03 6.667000000000000000e+03 6.634000000000000000e+03 6.470000000000000000e+03 6.532000000000000000e+03 6.563000000000000000e+03 6.546000000000000000e+03 6.419000000000000000e+03 6.516000000000000000e+03 6.649000000000000000e+03 6.421000000000000000e+03 6.419000000000000000e+03 6.631000000000000000e+03 6.660000000000000000e+03 6.573000000000000000e+03 6.551000000000000000e+03 6.643000000000000000e+03 6.742000000000000000e+03 6.656000000000000000e+03 6.430000000000000000e+03 6.627000000000000000e+03 6.436000000000000000e+03 6.360000000000000000e+03 6.411000000000000000e+03 6.544000000000000000e+03 6.708000000000000000e+03 6.585000000000000000e+03 6.511000000000000000e+03 6.775000000000000000e+03 6.700000000000000000e+03 6.697000000000000000e+03 6.648000000000000000e+03 6.689000000000000000e+03 6.611000000000000000e+03 6.662000000000000000e+03 6.514000000000000000e+03 6.571000000000000000e+03 6.640000000000000000e+03 6.564000000000000000e+03 6.556000000000000000e+03 6.712000000000000000e+03 6.609000000000000000e+03 6.613000000000000000e+03 6.511000000000000000e+03 6.734000000000000000e+03 6.589000000000000000e+03 6.610000000000000000e+03 6.714000000000000000e+03 6.686000000000000000e+03 6.753000000000000000e+03 6.821000000000000000e+03 6.982000000000000000e+03 6.798000000000000000e+03 6.655000000000000000e+03 6.841000000000000000e+03 6.873000000000000000e+03 6.705000000000000000e+03 6.750000000000000000e+03 6.589000000000000000e+03 6.677000000000000000e+03 6.711000000000000000e+03 6.887000000000000000e+03 6.903000000000000000e+03 6.763000000000000000e+03 6.786000000000000000e+03 6.799000000000000000e+03 6.760000000000000000e+03 6.746000000000000000e+03 6.681000000000000000e+03 6.560000000000000000e+03 6.584000000000000000e+03 6.674000000000000000e+03 6.627000000000000000e+03 6.831000000000000000e+03 6.813000000000000000e+03 6.743000000000000000e+03 6.679000000000000000e+03 6.723000000000000000e+03 6.617000000000000000e+03 6.573000000000000000e+03 6.555000000000000000e+03 6.836000000000000000e+03 6.770000000000000000e+03 6.688000000000000000e+03 6.653000000000000000e+03 6.665000000000000000e+03 6.759000000000000000e+03 6.698000000000000000e+03 6.855000000000000000e+03 6.739000000000000000e+03 6.730000000000000000e+03 6.944000000000000000e+03 6.892000000000000000e+03 7.015000000000000000e+03 6.876000000000000000e+03 6.674000000000000000e+03 6.841000000000000000e+03 6.866000000000000000e+03 6.838000000000000000e+03 6.728000000000000000e+03 6.785000000000000000e+03 6.864000000000000000e+03 6.769000000000000000e+03 6.669000000000000000e+03 6.778000000000000000e+03 6.798000000000000000e+03 6.768000000000000000e+03 6.511000000000000000e+03 6.737000000000000000e+03 6.783000000000000000e+03 6.613000000000000000e+03 6.611000000000000000e+03 6.691000000000000000e+03 6.567000000000000000e+03 6.641000000000000000e+03 6.888000000000000000e+03 6.760000000000000000e+03 6.835000000000000000e+03 6.926000000000000000e+03 6.979000000000000000e+03 6.877000000000000000e+03 6.978000000000000000e+03 6.856000000000000000e+03 6.808000000000000000e+03 6.809000000000000000e+03 6.877000000000000000e+03 6.842000000000000000e+03 6.750000000000000000e+03 6.710000000000000000e+03 6.941000000000000000e+03 6.952000000000000000e+03 6.841000000000000000e+03 6.879000000000000000e+03 6.907000000000000000e+03 6.844000000000000000e+03 6.727000000000000000e+03 6.754000000000000000e+03 6.713000000000000000e+03 6.693000000000000000e+03 6.735000000000000000e+03 6.830000000000000000e+03 6.840000000000000000e+03 6.788000000000000000e+03 6.819000000000000000e+03 6.748000000000000000e+03 6.849000000000000000e+03 6.692000000000000000e+03 6.875000000000000000e+03 6.853000000000000000e+03 7.017000000000000000e+03 6.864000000000000000e+03 7.085000000000000000e+03 6.936000000000000000e+03 6.986000000000000000e+03 7.056000000000000000e+03 6.618000000000000000e+03 6.826000000000000000e+03 6.635000000000000000e+03 6.905000000000000000e+03 6.739000000000000000e+03 6.526000000000000000e+03 6.691000000000000000e+03 6.713000000000000000e+03 6.557000000000000000e+03 6.692000000000000000e+03 6.897000000000000000e+03 6.511000000000000000e+03 6.801000000000000000e+03 6.866000000000000000e+03 6.765000000000000000e+03 6.787000000000000000e+03 6.879000000000000000e+03 6.877000000000000000e+03 6.809000000000000000e+03 6.855000000000000000e+03 6.893000000000000000e+03 6.885000000000000000e+03 6.836000000000000000e+03 6.727000000000000000e+03 6.794000000000000000e+03 6.861000000000000000e+03 6.903000000000000000e+03 6.769000000000000000e+03 6.978000000000000000e+03 6.959000000000000000e+03 6.749000000000000000e+03 6.626000000000000000e+03 6.817000000000000000e+03 6.850000000000000000e+03 6.912000000000000000e+03 6.911000000000000000e+03 6.945000000000000000e+03 6.846000000000000000e+03 6.874000000000000000e+03 6.791000000000000000e+03 7.037000000000000000e+03 7.008000000000000000e+03 7.064000000000000000e+03 7.057000000000000000e+03 6.942000000000000000e+03 7.103000000000000000e+03 7.062000000000000000e+03 7.144000000000000000e+03 7.077000000000000000e+03 7.150000000000000000e+03 7.118000000000000000e+03 6.884000000000000000e+03 7.053000000000000000e+03 6.987000000000000000e+03 6.944000000000000000e+03 6.907000000000000000e+03 6.836000000000000000e+03 6.917000000000000000e+03 6.810000000000000000e+03 6.796000000000000000e+03 6.836000000000000000e+03 6.895000000000000000e+03 6.748000000000000000e+03 6.900000000000000000e+03 6.752000000000000000e+03 6.811000000000000000e+03 6.717000000000000000e+03 6.725000000000000000e+03 6.883000000000000000e+03 6.843000000000000000e+03 6.761000000000000000e+03 6.750000000000000000e+03 6.824000000000000000e+03 6.695000000000000000e+03 6.613000000000000000e+03 6.671000000000000000e+03 6.560000000000000000e+03 6.518000000000000000e+03 6.355000000000000000e+03 6.519000000000000000e+03 6.649000000000000000e+03 6.477000000000000000e+03 6.423000000000000000e+03 6.426000000000000000e+03 6.562000000000000000e+03 6.527000000000000000e+03 6.656000000000000000e+03 6.527000000000000000e+03 6.486000000000000000e+03 6.450000000000000000e+03 6.490000000000000000e+03 6.623000000000000000e+03 6.513000000000000000e+03 6.678000000000000000e+03 6.588000000000000000e+03 6.582000000000000000e+03 6.505000000000000000e+03 6.645000000000000000e+03 6.592000000000000000e+03 6.604000000000000000e+03 6.597000000000000000e+03 6.679000000000000000e+03 6.677000000000000000e+03 6.697000000000000000e+03 6.639000000000000000e+03 6.674000000000000000e+03 6.729000000000000000e+03 6.762000000000000000e+03 6.595000000000000000e+03 6.811000000000000000e+03 6.522000000000000000e+03 6.549000000000000000e+03 6.631000000000000000e+03 6.549000000000000000e+03 6.645000000000000000e+03 6.594000000000000000e+03 6.694000000000000000e+03 6.617000000000000000e+03 6.705000000000000000e+03 6.663000000000000000e+03 6.700000000000000000e+03 6.487000000000000000e+03 6.525000000000000000e+03 6.676000000000000000e+03 6.612000000000000000e+03 6.828000000000000000e+03 6.698000000000000000e+03 6.352000000000000000e+03 6.742000000000000000e+03 6.572000000000000000e+03 6.705000000000000000e+03 6.632000000000000000e+03 6.658000000000000000e+03 6.569000000000000000e+03 6.611000000000000000e+03 6.720000000000000000e+03 6.699000000000000000e+03 6.695000000000000000e+03 6.754000000000000000e+03 6.627000000000000000e+03 6.782000000000000000e+03 6.776000000000000000e+03 6.844000000000000000e+03 6.785000000000000000e+03 6.781000000000000000e+03 6.890000000000000000e+03 6.745000000000000000e+03 6.760000000000000000e+03 6.651000000000000000e+03 6.798000000000000000e+03 6.818000000000000000e+03 6.914000000000000000e+03 6.801000000000000000e+03 6.807000000000000000e+03 6.734000000000000000e+03 6.834000000000000000e+03 6.783000000000000000e+03 6.887000000000000000e+03 6.832000000000000000e+03 6.728000000000000000e+03 6.793000000000000000e+03 6.763000000000000000e+03 6.871000000000000000e+03 6.952000000000000000e+03 7.016000000000000000e+03 7.097000000000000000e+03 6.961000000000000000e+03 6.904000000000000000e+03 7.082000000000000000e+03 7.039000000000000000e+03 7.031000000000000000e+03 7.277000000000000000e+03 7.310000000000000000e+03 6.935000000000000000e+03 6.959000000000000000e+03 6.924000000000000000e+03 6.894000000000000000e+03 7.017000000000000000e+03 7.021000000000000000e+03 7.022000000000000000e+03 6.970000000000000000e+03 6.891000000000000000e+03 6.900000000000000000e+03 6.922000000000000000e+03 6.901000000000000000e+03 6.905000000000000000e+03 6.925000000000000000e+03 6.958000000000000000e+03 6.995000000000000000e+03 6.906000000000000000e+03 6.964000000000000000e+03 6.850000000000000000e+03 6.873000000000000000e+03 6.944000000000000000e+03 6.833000000000000000e+03 6.956000000000000000e+03 6.921000000000000000e+03 6.778000000000000000e+03 6.963000000000000000e+03 7.184000000000000000e+03 6.860000000000000000e+03 6.811000000000000000e+03 6.912000000000000000e+03 6.725000000000000000e+03 6.986000000000000000e+03 6.960000000000000000e+03 7.027000000000000000e+03 6.893000000000000000e+03 6.933000000000000000e+03 7.001000000000000000e+03 6.870000000000000000e+03 7.055000000000000000e+03 6.934000000000000000e+03 7.061000000000000000e+03 6.896000000000000000e+03 7.086000000000000000e+03 7.068000000000000000e+03 7.128000000000000000e+03 6.862000000000000000e+03 6.777000000000000000e+03 6.859000000000000000e+03 6.956000000000000000e+03 6.772000000000000000e+03 6.671000000000000000e+03 6.976000000000000000e+03 6.726000000000000000e+03 6.761000000000000000e+03 6.900000000000000000e+03 6.873000000000000000e+03 6.868000000000000000e+03 6.932000000000000000e+03 6.954000000000000000e+03 6.757000000000000000e+03 6.927000000000000000e+03 7.031000000000000000e+03 6.998000000000000000e+03 7.085000000000000000e+03 6.953000000000000000e+03 7.135000000000000000e+03 7.091000000000000000e+03 7.224000000000000000e+03 7.136000000000000000e+03 7.010000000000000000e+03 7.313000000000000000e+03 6.958000000000000000e+03 7.012000000000000000e+03 7.034000000000000000e+03 7.115000000000000000e+03 7.065000000000000000e+03 7.125000000000000000e+03 7.113000000000000000e+03 6.956000000000000000e+03 7.197000000000000000e+03 7.062000000000000000e+03 6.992000000000000000e+03 6.940000000000000000e+03 6.944000000000000000e+03 7.119000000000000000e+03 6.961000000000000000e+03 7.035000000000000000e+03 7.111000000000000000e+03 7.172000000000000000e+03 7.015000000000000000e+03 7.028000000000000000e+03 7.017000000000000000e+03 6.979000000000000000e+03 7.039000000000000000e+03 7.087000000000000000e+03 7.106000000000000000e+03 6.946000000000000000e+03 6.967000000000000000e+03 6.995000000000000000e+03 6.918000000000000000e+03 7.093000000000000000e+03 7.064000000000000000e+03 7.091000000000000000e+03 7.056000000000000000e+03 6.968000000000000000e+03 6.982000000000000000e+03 6.949000000000000000e+03 7.124000000000000000e+03 7.053000000000000000e+03 7.081000000000000000e+03 7.232000000000000000e+03 7.059000000000000000e+03 6.983000000000000000e+03 7.038000000000000000e+03 7.140000000000000000e+03 6.905000000000000000e+03 7.100000000000000000e+03 7.115000000000000000e+03 7.153000000000000000e+03 7.093000000000000000e+03 7.287000000000000000e+03 7.167000000000000000e+03 7.167000000000000000e+03 7.132000000000000000e+03 7.024000000000000000e+03 7.156000000000000000e+03 7.164000000000000000e+03 7.254000000000000000e+03 7.054000000000000000e+03 7.206000000000000000e+03 7.186000000000000000e+03 7.272000000000000000e+03 7.168000000000000000e+03 7.106000000000000000e+03 7.211000000000000000e+03 7.287000000000000000e+03 7.278000000000000000e+03 7.189000000000000000e+03 7.426000000000000000e+03 7.222000000000000000e+03 7.342000000000000000e+03 7.292000000000000000e+03 7.217000000000000000e+03 7.181000000000000000e+03 7.091000000000000000e+03 7.023000000000000000e+03 7.068000000000000000e+03 6.941000000000000000e+03 7.045000000000000000e+03 7.183000000000000000e+03 7.156000000000000000e+03 7.091000000000000000e+03 6.924000000000000000e+03 7.063000000000000000e+03 7.236000000000000000e+03 7.118000000000000000e+03 7.057000000000000000e+03 7.023000000000000000e+03 7.087000000000000000e+03 7.010000000000000000e+03 6.902000000000000000e+03 7.025000000000000000e+03 7.193000000000000000e+03 7.102000000000000000e+03 7.124000000000000000e+03 7.095000000000000000e+03 7.113000000000000000e+03 7.179000000000000000e+03 7.244000000000000000e+03 7.286000000000000000e+03 7.272000000000000000e+03 7.392000000000000000e+03 7.280000000000000000e+03 7.405000000000000000e+03 7.302000000000000000e+03 7.336000000000000000e+03 7.439000000000000000e+03 7.277000000000000000e+03 7.367000000000000000e+03 7.640000000000000000e+03 7.307000000000000000e+03 7.436000000000000000e+03 7.482000000000000000e+03 7.422000000000000000e+03 7.256000000000000000e+03 7.333000000000000000e+03 7.355000000000000000e+03 7.432000000000000000e+03 7.383000000000000000e+03 7.353000000000000000e+03 7.382000000000000000e+03 7.205000000000000000e+03 7.332000000000000000e+03 7.170000000000000000e+03 7.238000000000000000e+03 7.146000000000000000e+03 6.979000000000000000e+03 7.049000000000000000e+03 7.197000000000000000e+03 7.155000000000000000e+03 7.216000000000000000e+03 7.126000000000000000e+03 7.102000000000000000e+03 7.173000000000000000e+03 7.251000000000000000e+03 7.228000000000000000e+03 7.270000000000000000e+03 7.244000000000000000e+03 7.209000000000000000e+03 7.219000000000000000e+03 7.283000000000000000e+03 7.137000000000000000e+03 7.005000000000000000e+03 7.241000000000000000e+03 7.103000000000000000e+03 7.122000000000000000e+03 7.307000000000000000e+03 7.235000000000000000e+03 7.203000000000000000e+03 7.069000000000000000e+03 7.131000000000000000e+03 7.083000000000000000e+03 7.250000000000000000e+03 7.156000000000000000e+03 7.080000000000000000e+03 7.132000000000000000e+03 7.166000000000000000e+03 7.200000000000000000e+03 7.231000000000000000e+03 7.156000000000000000e+03 6.935000000000000000e+03 6.982000000000000000e+03 7.004000000000000000e+03 6.926000000000000000e+03 6.933000000000000000e+03 6.959000000000000000e+03 6.970000000000000000e+03 6.890000000000000000e+03 6.927000000000000000e+03 6.870000000000000000e+03 6.989000000000000000e+03 7.080000000000000000e+03 6.924000000000000000e+03 6.971000000000000000e+03 7.028000000000000000e+03 6.931000000000000000e+03 6.914000000000000000e+03 6.912000000000000000e+03 6.918000000000000000e+03 7.107000000000000000e+03 7.092000000000000000e+03 7.197000000000000000e+03 7.146000000000000000e+03 7.099000000000000000e+03 7.114000000000000000e+03 7.006000000000000000e+03 6.991000000000000000e+03 7.072000000000000000e+03 6.888000000000000000e+03 7.029000000000000000e+03 6.909000000000000000e+03 6.932000000000000000e+03 6.899000000000000000e+03 6.948000000000000000e+03 7.032000000000000000e+03 6.939000000000000000e+03 7.162000000000000000e+03 6.832000000000000000e+03 6.887000000000000000e+03 6.926000000000000000e+03 6.968000000000000000e+03 6.932000000000000000e+03 6.970000000000000000e+03 6.943000000000000000e+03 6.907000000000000000e+03 6.897000000000000000e+03 6.959000000000000000e+03 6.917000000000000000e+03 6.945000000000000000e+03 6.932000000000000000e+03 6.917000000000000000e+03 6.898000000000000000e+03 7.009000000000000000e+03 7.000000000000000000e+03 6.781000000000000000e+03 6.894000000000000000e+03 6.684000000000000000e+03 6.763000000000000000e+03 6.839000000000000000e+03 6.926000000000000000e+03 6.835000000000000000e+03 6.804000000000000000e+03 6.683000000000000000e+03 7.008000000000000000e+03 6.911000000000000000e+03 7.037000000000000000e+03 7.056000000000000000e+03 6.779000000000000000e+03 6.762000000000000000e+03 6.963000000000000000e+03 6.798000000000000000e+03 6.939000000000000000e+03 7.033000000000000000e+03 6.935000000000000000e+03 7.035000000000000000e+03 7.041000000000000000e+03 6.887000000000000000e+03 6.922000000000000000e+03 7.007000000000000000e+03 6.936000000000000000e+03 6.921000000000000000e+03 6.961000000000000000e+03 7.063000000000000000e+03 7.293000000000000000e+03 7.277000000000000000e+03 7.408000000000000000e+03 7.242000000000000000e+03 7.236000000000000000e+03 7.275000000000000000e+03 7.411000000000000000e+03 7.317000000000000000e+03 7.129000000000000000e+03 7.124000000000000000e+03 7.187000000000000000e+03 7.122000000000000000e+03 7.263000000000000000e+03 7.295000000000000000e+03 7.178000000000000000e+03 7.230000000000000000e+03 7.267000000000000000e+03 6.964000000000000000e+03 7.153000000000000000e+03 7.221000000000000000e+03 7.230000000000000000e+03 7.259000000000000000e+03 7.090000000000000000e+03 6.979000000000000000e+03 7.006000000000000000e+03 7.033000000000000000e+03 7.040000000000000000e+03 7.217000000000000000e+03 6.993000000000000000e+03 7.136000000000000000e+03 6.983000000000000000e+03 7.034000000000000000e+03 6.960000000000000000e+03 7.006000000000000000e+03 6.855000000000000000e+03 6.936000000000000000e+03 6.917000000000000000e+03 6.854000000000000000e+03 6.603000000000000000e+03 6.699000000000000000e+03 6.656000000000000000e+03 6.801000000000000000e+03 6.729000000000000000e+03 6.728000000000000000e+03 6.766000000000000000e+03 6.789000000000000000e+03 6.621000000000000000e+03 6.704000000000000000e+03 6.722000000000000000e+03 6.710000000000000000e+03 6.679000000000000000e+03 6.606000000000000000e+03 6.721000000000000000e+03 6.633000000000000000e+03 6.774000000000000000e+03 6.632000000000000000e+03 6.603000000000000000e+03 6.667000000000000000e+03 6.743000000000000000e+03 6.503000000000000000e+03 6.616000000000000000e+03 6.508000000000000000e+03 6.519000000000000000e+03 6.555000000000000000e+03 6.509000000000000000e+03 6.646000000000000000e+03 6.630000000000000000e+03 6.521000000000000000e+03 6.540000000000000000e+03 6.689000000000000000e+03 6.681000000000000000e+03 6.656000000000000000e+03 6.768000000000000000e+03 6.814000000000000000e+03 6.769000000000000000e+03 6.835000000000000000e+03 6.820000000000000000e+03 6.775000000000000000e+03 6.834000000000000000e+03 6.700000000000000000e+03 6.834000000000000000e+03 6.899000000000000000e+03 6.890000000000000000e+03 6.824000000000000000e+03 6.760000000000000000e+03 6.888000000000000000e+03 7.081000000000000000e+03 7.032000000000000000e+03 7.028000000000000000e+03 7.129000000000000000e+03 6.897000000000000000e+03 6.984000000000000000e+03 6.927000000000000000e+03 6.752000000000000000e+03 6.846000000000000000e+03 6.794000000000000000e+03 6.691000000000000000e+03 6.775000000000000000e+03 6.740000000000000000e+03 6.765000000000000000e+03 6.894000000000000000e+03 6.966000000000000000e+03 6.895000000000000000e+03 6.794000000000000000e+03 6.979000000000000000e+03 6.754000000000000000e+03 6.942000000000000000e+03 6.931000000000000000e+03 6.970000000000000000e+03 6.879000000000000000e+03 7.013000000000000000e+03 6.929000000000000000e+03 6.830000000000000000e+03 6.886000000000000000e+03 7.047000000000000000e+03 6.950000000000000000e+03 6.864000000000000000e+03 7.104000000000000000e+03 7.048000000000000000e+03 7.007000000000000000e+03 7.059000000000000000e+03 7.106000000000000000e+03 6.928000000000000000e+03 6.797000000000000000e+03 6.965000000000000000e+03 6.953000000000000000e+03 6.891000000000000000e+03 7.048000000000000000e+03 6.850000000000000000e+03 6.978000000000000000e+03 7.181000000000000000e+03 6.950000000000000000e+03 7.033000000000000000e+03 7.037000000000000000e+03 7.025000000000000000e+03 6.881000000000000000e+03 6.708000000000000000e+03 7.049000000000000000e+03 6.935000000000000000e+03 6.820000000000000000e+03 6.879000000000000000e+03 6.922000000000000000e+03 7.038000000000000000e+03 6.863000000000000000e+03 6.843000000000000000e+03 6.866000000000000000e+03 7.034000000000000000e+03 7.058000000000000000e+03 6.783000000000000000e+03 6.901000000000000000e+03 6.884000000000000000e+03 6.898000000000000000e+03 6.891000000000000000e+03 6.941000000000000000e+03 6.812000000000000000e+03 6.952000000000000000e+03 6.855000000000000000e+03 6.830000000000000000e+03 6.828000000000000000e+03 6.639000000000000000e+03 6.658000000000000000e+03 6.709000000000000000e+03 6.751000000000000000e+03 6.812000000000000000e+03 6.706000000000000000e+03 6.860000000000000000e+03 6.936000000000000000e+03 6.944000000000000000e+03 6.840000000000000000e+03 6.869000000000000000e+03 6.964000000000000000e+03 6.953000000000000000e+03 7.022000000000000000e+03 7.004000000000000000e+03 6.964000000000000000e+03 7.072000000000000000e+03 7.074000000000000000e+03 7.118000000000000000e+03 7.094000000000000000e+03 6.959000000000000000e+03 6.971000000000000000e+03 7.091000000000000000e+03 6.924000000000000000e+03 6.982000000000000000e+03 6.938000000000000000e+03 6.912000000000000000e+03 6.795000000000000000e+03 6.931000000000000000e+03 6.766000000000000000e+03 6.923000000000000000e+03 6.830000000000000000e+03 6.726000000000000000e+03 7.009000000000000000e+03 6.812000000000000000e+03 6.740000000000000000e+03 6.864000000000000000e+03 6.877000000000000000e+03 6.948000000000000000e+03 6.912000000000000000e+03 6.881000000000000000e+03 6.852000000000000000e+03 6.704000000000000000e+03 6.698000000000000000e+03 6.900000000000000000e+03 6.803000000000000000e+03 6.691000000000000000e+03 6.679000000000000000e+03 6.859000000000000000e+03 6.912000000000000000e+03 6.875000000000000000e+03 6.845000000000000000e+03 6.746000000000000000e+03 6.831000000000000000e+03 6.739000000000000000e+03 6.857000000000000000e+03 6.856000000000000000e+03 6.640000000000000000e+03 6.769000000000000000e+03 6.831000000000000000e+03 7.034000000000000000e+03 6.913000000000000000e+03 7.048000000000000000e+03 7.026000000000000000e+03 6.938000000000000000e+03 6.970000000000000000e+03 6.893000000000000000e+03 6.852000000000000000e+03 6.886000000000000000e+03 7.030000000000000000e+03 6.906000000000000000e+03 6.836000000000000000e+03 6.833000000000000000e+03 6.798000000000000000e+03 6.667000000000000000e+03 6.842000000000000000e+03 6.770000000000000000e+03 6.741000000000000000e+03 6.692000000000000000e+03 6.614000000000000000e+03 6.689000000000000000e+03 6.894000000000000000e+03 6.787000000000000000e+03 6.780000000000000000e+03 6.570000000000000000e+03 6.752000000000000000e+03 6.659000000000000000e+03 6.742000000000000000e+03 6.616000000000000000e+03 6.728000000000000000e+03 6.887000000000000000e+03 6.685000000000000000e+03 6.851000000000000000e+03 6.743000000000000000e+03 6.890000000000000000e+03 6.753000000000000000e+03 6.949000000000000000e+03 6.902000000000000000e+03 6.926000000000000000e+03 7.037000000000000000e+03 7.024000000000000000e+03 6.976000000000000000e+03 7.041000000000000000e+03 6.940000000000000000e+03 7.002000000000000000e+03 6.884000000000000000e+03 6.914000000000000000e+03 6.990000000000000000e+03 7.012000000000000000e+03 7.033000000000000000e+03 6.887000000000000000e+03 7.033000000000000000e+03 7.007000000000000000e+03 6.969000000000000000e+03 6.981000000000000000e+03 7.067000000000000000e+03 6.990000000000000000e+03 7.079000000000000000e+03 7.122000000000000000e+03 7.122000000000000000e+03 7.065000000000000000e+03 7.178000000000000000e+03 7.191000000000000000e+03 7.216000000000000000e+03 7.173000000000000000e+03 7.231000000000000000e+03 7.251000000000000000e+03 7.023000000000000000e+03 7.215000000000000000e+03 7.091000000000000000e+03 7.236000000000000000e+03 7.360000000000000000e+03 7.291000000000000000e+03 7.264000000000000000e+03 7.246000000000000000e+03 7.211000000000000000e+03 7.175000000000000000e+03 7.191000000000000000e+03 7.226000000000000000e+03 7.142000000000000000e+03 7.254000000000000000e+03 7.225000000000000000e+03 7.124000000000000000e+03 7.065000000000000000e+03 7.045000000000000000e+03 6.954000000000000000e+03 6.908000000000000000e+03 6.882000000000000000e+03 6.968000000000000000e+03 7.016000000000000000e+03 6.882000000000000000e+03 6.980000000000000000e+03 6.858000000000000000e+03 6.839000000000000000e+03 6.950000000000000000e+03 6.907000000000000000e+03 6.883000000000000000e+03 6.950000000000000000e+03 6.920000000000000000e+03 6.756000000000000000e+03 6.891000000000000000e+03 6.787000000000000000e+03 6.933000000000000000e+03 6.919000000000000000e+03 7.088000000000000000e+03 6.893000000000000000e+03 7.019000000000000000e+03 6.996000000000000000e+03 7.086000000000000000e+03 7.030000000000000000e+03 6.877000000000000000e+03 7.012000000000000000e+03 6.918000000000000000e+03 6.975000000000000000e+03 6.956000000000000000e+03 6.989000000000000000e+03 7.017000000000000000e+03 6.995000000000000000e+03 6.937000000000000000e+03 6.846000000000000000e+03 7.050000000000000000e+03 6.962000000000000000e+03 6.904000000000000000e+03 6.995000000000000000e+03 7.044000000000000000e+03 6.997000000000000000e+03 7.063000000000000000e+03 6.949000000000000000e+03 7.116000000000000000e+03 7.058000000000000000e+03 6.986000000000000000e+03 6.991000000000000000e+03 7.229000000000000000e+03 7.006000000000000000e+03 7.051000000000000000e+03 7.176000000000000000e+03 7.080000000000000000e+03 7.149000000000000000e+03 7.057000000000000000e+03 7.153000000000000000e+03 7.103000000000000000e+03 7.078000000000000000e+03 6.951000000000000000e+03 6.992000000000000000e+03 7.231000000000000000e+03 7.290000000000000000e+03 7.209000000000000000e+03 7.041000000000000000e+03 7.068000000000000000e+03 7.090000000000000000e+03 7.153000000000000000e+03 7.132000000000000000e+03 7.137000000000000000e+03 7.317000000000000000e+03 7.301000000000000000e+03 7.132000000000000000e+03 7.096000000000000000e+03 7.161000000000000000e+03 7.133000000000000000e+03 7.098000000000000000e+03 7.040000000000000000e+03 7.190000000000000000e+03 7.133000000000000000e+03 7.235000000000000000e+03 7.477000000000000000e+03 7.360000000000000000e+03 7.192000000000000000e+03 7.254000000000000000e+03 7.279000000000000000e+03 7.246000000000000000e+03 7.291000000000000000e+03 7.459000000000000000e+03 7.352000000000000000e+03 7.247000000000000000e+03 7.212000000000000000e+03 7.298000000000000000e+03 7.178000000000000000e+03 7.183000000000000000e+03 7.041000000000000000e+03 7.003000000000000000e+03 7.150000000000000000e+03 7.092000000000000000e+03 7.047000000000000000e+03 7.059000000000000000e+03 6.831000000000000000e+03 6.795000000000000000e+03 6.845000000000000000e+03 6.816000000000000000e+03 6.865000000000000000e+03 6.904000000000000000e+03 6.984000000000000000e+03 6.888000000000000000e+03 6.954000000000000000e+03 6.967000000000000000e+03 6.985000000000000000e+03 6.917000000000000000e+03 6.989000000000000000e+03 7.105000000000000000e+03 6.949000000000000000e+03 7.151000000000000000e+03 6.802000000000000000e+03 7.030000000000000000e+03 7.219000000000000000e+03 7.125000000000000000e+03 6.906000000000000000e+03 7.223000000000000000e+03 7.060000000000000000e+03 7.263000000000000000e+03 7.041000000000000000e+03 7.056000000000000000e+03 7.166000000000000000e+03 7.049000000000000000e+03 7.359000000000000000e+03 7.230000000000000000e+03 7.270000000000000000e+03 7.467000000000000000e+03 7.486000000000000000e+03 7.398000000000000000e+03 7.181000000000000000e+03 7.217000000000000000e+03 7.178000000000000000e+03 7.179000000000000000e+03 7.176000000000000000e+03 7.060000000000000000e+03 7.155000000000000000e+03 7.261000000000000000e+03 7.172000000000000000e+03 7.158000000000000000e+03 7.213000000000000000e+03 7.089000000000000000e+03 7.239000000000000000e+03 7.223000000000000000e+03 7.047000000000000000e+03 7.104000000000000000e+03 7.323000000000000000e+03 7.397000000000000000e+03 7.193000000000000000e+03 7.232000000000000000e+03 7.331000000000000000e+03 7.234000000000000000e+03 7.077000000000000000e+03 7.255000000000000000e+03 7.456000000000000000e+03 7.357000000000000000e+03 7.259000000000000000e+03 7.331000000000000000e+03 7.428000000000000000e+03 7.278000000000000000e+03 7.201000000000000000e+03 7.274000000000000000e+03 7.138000000000000000e+03 7.217000000000000000e+03 7.325000000000000000e+03 7.290000000000000000e+03 7.163000000000000000e+03 7.109000000000000000e+03 7.043000000000000000e+03 7.102000000000000000e+03 7.264000000000000000e+03 7.269000000000000000e+03 7.160000000000000000e+03 7.115000000000000000e+03 7.113000000000000000e+03 6.989000000000000000e+03 7.075000000000000000e+03 7.092000000000000000e+03 7.075000000000000000e+03 7.032000000000000000e+03 7.027000000000000000e+03 6.944000000000000000e+03 6.874000000000000000e+03 6.897000000000000000e+03 6.990000000000000000e+03 6.982000000000000000e+03 7.034000000000000000e+03 7.063000000000000000e+03 6.868000000000000000e+03 6.980000000000000000e+03 7.143000000000000000e+03 7.181000000000000000e+03 7.174000000000000000e+03 7.137000000000000000e+03 6.977000000000000000e+03 7.061000000000000000e+03 7.159000000000000000e+03 7.073000000000000000e+03 7.077000000000000000e+03 7.110000000000000000e+03 6.998000000000000000e+03 7.085000000000000000e+03 7.221000000000000000e+03 7.080000000000000000e+03 7.041000000000000000e+03 6.993000000000000000e+03 7.074000000000000000e+03 7.161000000000000000e+03 7.110000000000000000e+03 7.205000000000000000e+03 7.022000000000000000e+03 7.177000000000000000e+03 7.364000000000000000e+03 7.167000000000000000e+03 7.058000000000000000e+03 7.185000000000000000e+03 7.001000000000000000e+03 7.020000000000000000e+03 7.260000000000000000e+03 6.977000000000000000e+03 7.082000000000000000e+03 6.905000000000000000e+03 7.163000000000000000e+03 6.975000000000000000e+03 6.989000000000000000e+03 6.882000000000000000e+03 6.710000000000000000e+03 6.821000000000000000e+03 6.855000000000000000e+03 7.086000000000000000e+03 6.889000000000000000e+03 7.040000000000000000e+03 6.905000000000000000e+03 6.824000000000000000e+03 6.972000000000000000e+03 6.897000000000000000e+03 6.989000000000000000e+03 7.037000000000000000e+03 7.124000000000000000e+03 7.076000000000000000e+03 7.050000000000000000e+03 7.146000000000000000e+03 7.123000000000000000e+03 7.068000000000000000e+03 7.192000000000000000e+03 6.941000000000000000e+03 6.997000000000000000e+03 7.041000000000000000e+03 6.815000000000000000e+03 6.899000000000000000e+03 6.914000000000000000e+03 6.731000000000000000e+03 6.700000000000000000e+03 6.819000000000000000e+03 6.833000000000000000e+03 6.815000000000000000e+03 7.052000000000000000e+03 6.943000000000000000e+03 7.073000000000000000e+03 6.853000000000000000e+03 6.824000000000000000e+03 7.138000000000000000e+03 6.827000000000000000e+03 7.015000000000000000e+03 6.844000000000000000e+03 7.057000000000000000e+03 7.084000000000000000e+03 7.182000000000000000e+03 7.123000000000000000e+03 7.170000000000000000e+03 7.161000000000000000e+03 7.265000000000000000e+03 7.331000000000000000e+03 7.136000000000000000e+03 7.251000000000000000e+03 7.051000000000000000e+03 7.181000000000000000e+03 7.181000000000000000e+03 6.995000000000000000e+03 7.239000000000000000e+03 7.064000000000000000e+03 7.128000000000000000e+03 7.052000000000000000e+03 7.213000000000000000e+03 7.243000000000000000e+03 7.323000000000000000e+03 7.193000000000000000e+03 7.090000000000000000e+03 7.133000000000000000e+03 7.367000000000000000e+03 7.267000000000000000e+03 7.208000000000000000e+03 7.438000000000000000e+03 7.347000000000000000e+03 7.247000000000000000e+03 7.253000000000000000e+03 7.274000000000000000e+03 7.370000000000000000e+03 7.329000000000000000e+03 7.203000000000000000e+03 7.327000000000000000e+03 7.350000000000000000e+03 7.018000000000000000e+03 7.192000000000000000e+03 7.030000000000000000e+03 7.070000000000000000e+03 6.950000000000000000e+03 6.871000000000000000e+03 6.981000000000000000e+03 6.799000000000000000e+03 7.099000000000000000e+03 7.074000000000000000e+03 7.010000000000000000e+03 7.118000000000000000e+03 7.034000000000000000e+03 6.895000000000000000e+03 7.004000000000000000e+03 6.733000000000000000e+03 6.994000000000000000e+03 6.681000000000000000e+03 6.726000000000000000e+03 6.697000000000000000e+03 6.882000000000000000e+03 6.764000000000000000e+03 6.626000000000000000e+03 6.754000000000000000e+03 6.897000000000000000e+03 6.755000000000000000e+03 6.916000000000000000e+03 6.747000000000000000e+03 6.769000000000000000e+03 6.726000000000000000e+03 6.805000000000000000e+03 6.776000000000000000e+03 6.919000000000000000e+03 6.820000000000000000e+03 6.799000000000000000e+03 6.777000000000000000e+03 6.722000000000000000e+03 6.711000000000000000e+03 6.765000000000000000e+03 6.464000000000000000e+03 6.526000000000000000e+03 6.664000000000000000e+03 6.471000000000000000e+03 6.502000000000000000e+03 6.562000000000000000e+03 6.391000000000000000e+03 6.395000000000000000e+03 6.667000000000000000e+03 6.533000000000000000e+03 6.679000000000000000e+03 6.669000000000000000e+03 6.604000000000000000e+03 6.597000000000000000e+03 6.731000000000000000e+03 6.663000000000000000e+03 6.841000000000000000e+03 6.748000000000000000e+03 6.690000000000000000e+03 6.792000000000000000e+03 6.981000000000000000e+03 6.992000000000000000e+03 7.092000000000000000e+03 6.949000000000000000e+03 6.750000000000000000e+03 6.965000000000000000e+03 6.896000000000000000e+03 6.927000000000000000e+03 6.774000000000000000e+03 6.809000000000000000e+03 6.694000000000000000e+03 6.717000000000000000e+03 6.816000000000000000e+03 6.900000000000000000e+03 6.836000000000000000e+03 6.903000000000000000e+03 6.745000000000000000e+03 6.755000000000000000e+03 6.798000000000000000e+03 6.877000000000000000e+03 6.817000000000000000e+03 6.854000000000000000e+03 6.850000000000000000e+03 6.789000000000000000e+03 6.735000000000000000e+03 6.807000000000000000e+03 6.707000000000000000e+03 6.819000000000000000e+03 6.623000000000000000e+03 6.691000000000000000e+03 6.804000000000000000e+03 6.641000000000000000e+03 6.680000000000000000e+03 6.882000000000000000e+03 6.719000000000000000e+03 6.956000000000000000e+03 6.931000000000000000e+03 6.745000000000000000e+03 6.808000000000000000e+03 6.703000000000000000e+03 6.715000000000000000e+03 6.720000000000000000e+03 6.681000000000000000e+03 6.883000000000000000e+03 6.794000000000000000e+03 6.727000000000000000e+03 6.786000000000000000e+03 6.826000000000000000e+03 6.841000000000000000e+03 6.663000000000000000e+03 6.775000000000000000e+03 6.689000000000000000e+03 6.816000000000000000e+03 6.732000000000000000e+03 6.848000000000000000e+03 6.832000000000000000e+03 6.667000000000000000e+03 6.798000000000000000e+03 6.862000000000000000e+03 6.714000000000000000e+03 6.745000000000000000e+03 6.673000000000000000e+03 6.858000000000000000e+03 6.903000000000000000e+03 7.039000000000000000e+03 6.942000000000000000e+03 6.863000000000000000e+03 6.810000000000000000e+03 6.791000000000000000e+03 6.876000000000000000e+03 6.978000000000000000e+03 6.923000000000000000e+03 6.936000000000000000e+03 7.019000000000000000e+03 6.855000000000000000e+03 6.919000000000000000e+03 6.727000000000000000e+03 6.927000000000000000e+03 6.807000000000000000e+03 6.841000000000000000e+03 6.863000000000000000e+03 7.206000000000000000e+03 7.083000000000000000e+03 6.951000000000000000e+03 6.981000000000000000e+03 6.918000000000000000e+03 6.814000000000000000e+03 6.908000000000000000e+03 6.945000000000000000e+03 6.825000000000000000e+03 6.866000000000000000e+03 7.076000000000000000e+03 7.044000000000000000e+03 7.035000000000000000e+03 6.777000000000000000e+03 6.848000000000000000e+03 6.831000000000000000e+03 6.807000000000000000e+03 6.812000000000000000e+03 6.968000000000000000e+03 6.928000000000000000e+03 6.839000000000000000e+03 6.896000000000000000e+03 6.842000000000000000e+03 6.874000000000000000e+03 6.649000000000000000e+03 6.556000000000000000e+03 6.817000000000000000e+03 6.748000000000000000e+03 6.767000000000000000e+03 6.909000000000000000e+03 6.809000000000000000e+03 6.841000000000000000e+03 6.919000000000000000e+03 6.863000000000000000e+03 6.784000000000000000e+03 6.891000000000000000e+03 6.927000000000000000e+03 7.103000000000000000e+03 7.005000000000000000e+03 7.085000000000000000e+03 7.045000000000000000e+03 6.929000000000000000e+03 6.656000000000000000e+03 6.994000000000000000e+03 7.050000000000000000e+03 6.917000000000000000e+03 7.145000000000000000e+03 7.070000000000000000e+03 6.877000000000000000e+03 7.009000000000000000e+03 7.062000000000000000e+03 6.960000000000000000e+03 7.020000000000000000e+03 6.973000000000000000e+03 7.103000000000000000e+03 6.941000000000000000e+03 7.117000000000000000e+03 7.135000000000000000e+03 7.117000000000000000e+03 6.951000000000000000e+03 6.992000000000000000e+03 7.188000000000000000e+03 7.128000000000000000e+03 7.057000000000000000e+03 7.169000000000000000e+03 7.112000000000000000e+03 7.010000000000000000e+03 7.017000000000000000e+03 7.146000000000000000e+03 7.230000000000000000e+03 7.240000000000000000e+03 7.191000000000000000e+03 7.254000000000000000e+03 7.134000000000000000e+03 7.011000000000000000e+03 7.062000000000000000e+03 7.120000000000000000e+03 6.947000000000000000e+03 7.022000000000000000e+03 7.110000000000000000e+03 7.208000000000000000e+03 7.078000000000000000e+03 7.078000000000000000e+03 6.932000000000000000e+03 6.936000000000000000e+03 6.969000000000000000e+03 6.869000000000000000e+03 7.089000000000000000e+03 7.125000000000000000e+03 6.927000000000000000e+03 6.831000000000000000e+03 6.806000000000000000e+03 6.972000000000000000e+03 6.709000000000000000e+03 6.808000000000000000e+03 6.910000000000000000e+03 6.879000000000000000e+03 7.035000000000000000e+03 6.891000000000000000e+03 6.886000000000000000e+03 6.842000000000000000e+03 6.843000000000000000e+03 6.754000000000000000e+03 6.817000000000000000e+03 6.866000000000000000e+03 6.926000000000000000e+03 6.814000000000000000e+03 6.744000000000000000e+03 6.860000000000000000e+03 6.828000000000000000e+03 6.825000000000000000e+03 6.752000000000000000e+03 6.720000000000000000e+03 6.579000000000000000e+03 6.856000000000000000e+03 6.864000000000000000e+03 6.963000000000000000e+03 6.886000000000000000e+03 6.857000000000000000e+03 6.613000000000000000e+03 6.744000000000000000e+03 6.799000000000000000e+03 6.962000000000000000e+03 6.945000000000000000e+03 6.980000000000000000e+03 6.988000000000000000e+03 6.840000000000000000e+03 6.966000000000000000e+03 6.805000000000000000e+03 6.892000000000000000e+03 6.938000000000000000e+03 6.827000000000000000e+03 7.090000000000000000e+03 7.002000000000000000e+03 6.955000000000000000e+03 7.016000000000000000e+03 7.169000000000000000e+03 7.145000000000000000e+03 6.994000000000000000e+03 6.986000000000000000e+03 7.029000000000000000e+03 6.908000000000000000e+03 6.967000000000000000e+03 7.006000000000000000e+03 7.068000000000000000e+03 6.896000000000000000e+03 7.124000000000000000e+03 7.151000000000000000e+03 6.964000000000000000e+03 6.896000000000000000e+03 6.968000000000000000e+03 6.894000000000000000e+03 6.989000000000000000e+03 6.948000000000000000e+03 7.084000000000000000e+03 6.947000000000000000e+03 6.954000000000000000e+03 6.981000000000000000e+03 6.967000000000000000e+03 7.008000000000000000e+03 7.064000000000000000e+03 6.733000000000000000e+03 6.960000000000000000e+03 6.972000000000000000e+03 7.080000000000000000e+03 6.795000000000000000e+03 6.825000000000000000e+03 6.809000000000000000e+03 6.885000000000000000e+03 6.730000000000000000e+03 6.987000000000000000e+03 7.016000000000000000e+03 6.846000000000000000e+03 6.791000000000000000e+03 7.017000000000000000e+03 6.858000000000000000e+03 6.644000000000000000e+03 6.638000000000000000e+03 6.644000000000000000e+03 6.586000000000000000e+03 6.678000000000000000e+03 6.715000000000000000e+03 6.672000000000000000e+03 6.827000000000000000e+03 6.592000000000000000e+03 6.672000000000000000e+03 6.661000000000000000e+03 6.686000000000000000e+03 6.638000000000000000e+03 6.688000000000000000e+03 6.694000000000000000e+03 6.866000000000000000e+03 6.818000000000000000e+03 6.690000000000000000e+03 6.631000000000000000e+03 6.731000000000000000e+03 6.814000000000000000e+03 6.789000000000000000e+03 6.751000000000000000e+03 6.807000000000000000e+03 6.807000000000000000e+03 6.717000000000000000e+03 6.809000000000000000e+03 6.638000000000000000e+03 6.824000000000000000e+03 6.871000000000000000e+03 6.769000000000000000e+03 6.866000000000000000e+03 6.895000000000000000e+03 6.842000000000000000e+03 6.681000000000000000e+03 6.663000000000000000e+03 6.810000000000000000e+03 6.830000000000000000e+03 6.709000000000000000e+03 6.714000000000000000e+03 6.727000000000000000e+03 6.739000000000000000e+03 6.758000000000000000e+03 6.871000000000000000e+03 6.575000000000000000e+03 6.822000000000000000e+03 6.806000000000000000e+03 6.687000000000000000e+03 6.714000000000000000e+03 6.826000000000000000e+03 6.791000000000000000e+03 6.583000000000000000e+03 6.797000000000000000e+03 6.835000000000000000e+03 6.852000000000000000e+03 6.838000000000000000e+03 6.901000000000000000e+03 6.898000000000000000e+03 6.698000000000000000e+03 6.834000000000000000e+03 6.773000000000000000e+03 6.806000000000000000e+03 7.028000000000000000e+03 7.129000000000000000e+03 7.210000000000000000e+03 7.039000000000000000e+03 6.983000000000000000e+03 7.016000000000000000e+03 7.001000000000000000e+03 6.834000000000000000e+03 6.900000000000000000e+03 7.075000000000000000e+03 7.145000000000000000e+03 6.947000000000000000e+03 6.950000000000000000e+03 6.943000000000000000e+03 6.912000000000000000e+03 7.124000000000000000e+03 6.969000000000000000e+03 6.947000000000000000e+03 6.910000000000000000e+03 7.056000000000000000e+03 6.871000000000000000e+03 6.953000000000000000e+03 6.911000000000000000e+03 6.866000000000000000e+03 6.979000000000000000e+03 7.053000000000000000e+03 7.011000000000000000e+03 6.907000000000000000e+03 6.910000000000000000e+03 6.851000000000000000e+03 6.886000000000000000e+03 6.891000000000000000e+03 6.863000000000000000e+03 6.869000000000000000e+03 6.844000000000000000e+03 6.885000000000000000e+03 6.840000000000000000e+03 6.979000000000000000e+03 7.020000000000000000e+03 7.069000000000000000e+03 7.059000000000000000e+03 7.006000000000000000e+03 7.064000000000000000e+03 7.071000000000000000e+03 7.122000000000000000e+03 7.019000000000000000e+03 6.950000000000000000e+03 6.947000000000000000e+03 6.869000000000000000e+03 6.911000000000000000e+03 6.674000000000000000e+03 6.772000000000000000e+03 6.812000000000000000e+03 6.865000000000000000e+03 6.920000000000000000e+03 7.025000000000000000e+03 6.983000000000000000e+03 6.909000000000000000e+03 6.832000000000000000e+03 6.799000000000000000e+03 6.954000000000000000e+03 6.716000000000000000e+03 6.838000000000000000e+03 6.811000000000000000e+03 6.825000000000000000e+03 6.654000000000000000e+03 6.619000000000000000e+03 6.479000000000000000e+03 6.737000000000000000e+03 6.669000000000000000e+03 6.753000000000000000e+03 6.891000000000000000e+03 6.696000000000000000e+03 6.781000000000000000e+03 6.849000000000000000e+03 6.786000000000000000e+03 6.860000000000000000e+03 6.938000000000000000e+03 6.690000000000000000e+03 6.710000000000000000e+03 6.734000000000000000e+03 6.691000000000000000e+03 6.628000000000000000e+03 6.823000000000000000e+03 6.589000000000000000e+03 6.622000000000000000e+03 6.537000000000000000e+03 6.597000000000000000e+03 6.673000000000000000e+03 6.577000000000000000e+03 6.495000000000000000e+03 6.339000000000000000e+03 6.440000000000000000e+03 6.490000000000000000e+03 6.709000000000000000e+03 6.531000000000000000e+03 6.626000000000000000e+03 6.502000000000000000e+03 6.555000000000000000e+03 6.533000000000000000e+03 6.662000000000000000e+03 6.654000000000000000e+03 6.603000000000000000e+03 6.773000000000000000e+03 6.523000000000000000e+03 6.611000000000000000e+03 6.699000000000000000e+03 6.535000000000000000e+03 6.691000000000000000e+03 6.470000000000000000e+03 6.566000000000000000e+03 6.608000000000000000e+03 6.771000000000000000e+03 6.788000000000000000e+03 6.642000000000000000e+03 6.656000000000000000e+03 6.846000000000000000e+03 6.744000000000000000e+03 6.603000000000000000e+03 6.704000000000000000e+03 6.666000000000000000e+03 6.597000000000000000e+03 6.749000000000000000e+03 6.537000000000000000e+03 6.840000000000000000e+03 6.711000000000000000e+03 6.730000000000000000e+03 6.856000000000000000e+03 6.871000000000000000e+03 6.906000000000000000e+03 6.810000000000000000e+03 6.881000000000000000e+03 6.942000000000000000e+03 6.775000000000000000e+03 6.806000000000000000e+03 6.811000000000000000e+03 6.770000000000000000e+03 6.796000000000000000e+03 6.768000000000000000e+03 6.724000000000000000e+03 6.819000000000000000e+03 6.853000000000000000e+03 6.713000000000000000e+03 6.962000000000000000e+03 6.838000000000000000e+03 6.896000000000000000e+03 6.617000000000000000e+03 6.953000000000000000e+03 6.822000000000000000e+03 6.859000000000000000e+03 6.842000000000000000e+03 6.681000000000000000e+03 6.839000000000000000e+03 7.056000000000000000e+03 6.723000000000000000e+03 6.817000000000000000e+03 6.621000000000000000e+03 6.792000000000000000e+03 6.519000000000000000e+03 6.612000000000000000e+03 6.771000000000000000e+03 6.773000000000000000e+03 6.744000000000000000e+03 6.796000000000000000e+03 6.732000000000000000e+03 6.863000000000000000e+03 6.753000000000000000e+03 6.749000000000000000e+03 6.638000000000000000e+03 6.685000000000000000e+03 6.778000000000000000e+03 6.835000000000000000e+03 6.875000000000000000e+03 6.739000000000000000e+03 6.710000000000000000e+03 6.819000000000000000e+03 6.726000000000000000e+03 6.876000000000000000e+03 6.736000000000000000e+03 6.747000000000000000e+03 6.712000000000000000e+03 6.884000000000000000e+03 6.896000000000000000e+03 6.798000000000000000e+03 6.749000000000000000e+03 6.853000000000000000e+03 6.989000000000000000e+03 6.924000000000000000e+03 6.952000000000000000e+03 7.014000000000000000e+03 7.030000000000000000e+03 7.131000000000000000e+03 6.974000000000000000e+03 7.052000000000000000e+03 7.021000000000000000e+03 7.086000000000000000e+03 7.034000000000000000e+03 7.029000000000000000e+03 6.888000000000000000e+03 6.891000000000000000e+03 6.929000000000000000e+03 7.001000000000000000e+03 7.098000000000000000e+03 7.101000000000000000e+03 7.080000000000000000e+03 7.041000000000000000e+03 6.978000000000000000e+03 6.901000000000000000e+03 6.953000000000000000e+03 7.075000000000000000e+03 7.150000000000000000e+03 7.030000000000000000e+03 7.001000000000000000e+03 7.001000000000000000e+03 7.227000000000000000e+03 7.056000000000000000e+03 7.061000000000000000e+03 7.127000000000000000e+03 7.319000000000000000e+03 7.291000000000000000e+03 7.173000000000000000e+03 7.309000000000000000e+03 7.297000000000000000e+03 7.309000000000000000e+03 7.383000000000000000e+03 7.312000000000000000e+03 7.423000000000000000e+03 7.209000000000000000e+03 7.202000000000000000e+03 7.424000000000000000e+03 7.245000000000000000e+03 7.334000000000000000e+03 7.192000000000000000e+03 7.064000000000000000e+03 7.140000000000000000e+03 7.108000000000000000e+03 6.915000000000000000e+03 6.887000000000000000e+03 6.919000000000000000e+03 6.797000000000000000e+03 6.806000000000000000e+03 6.867000000000000000e+03 6.858000000000000000e+03 6.958000000000000000e+03 7.069000000000000000e+03 6.638000000000000000e+03 6.794000000000000000e+03 6.923000000000000000e+03 6.764000000000000000e+03 6.631000000000000000e+03 6.710000000000000000e+03 6.608000000000000000e+03 6.836000000000000000e+03 6.556000000000000000e+03 6.471000000000000000e+03 6.685000000000000000e+03 6.766000000000000000e+03 6.851000000000000000e+03 6.533000000000000000e+03 6.708000000000000000e+03 6.623000000000000000e+03 6.562000000000000000e+03 6.660000000000000000e+03 6.670000000000000000e+03 6.930000000000000000e+03 6.615000000000000000e+03 6.813000000000000000e+03 6.777000000000000000e+03 6.660000000000000000e+03 6.596000000000000000e+03 6.650000000000000000e+03 6.767000000000000000e+03 6.702000000000000000e+03 6.763000000000000000e+03 6.786000000000000000e+03 6.685000000000000000e+03 6.767000000000000000e+03 6.703000000000000000e+03 6.546000000000000000e+03 6.737000000000000000e+03 6.821000000000000000e+03 6.779000000000000000e+03 6.852000000000000000e+03 6.940000000000000000e+03 7.026000000000000000e+03 7.071000000000000000e+03 6.936000000000000000e+03 6.993000000000000000e+03 6.941000000000000000e+03 6.789000000000000000e+03 6.890000000000000000e+03 6.929000000000000000e+03 6.999000000000000000e+03 6.948000000000000000e+03 7.163000000000000000e+03 7.091000000000000000e+03 7.129000000000000000e+03 7.146000000000000000e+03 7.147000000000000000e+03 7.256000000000000000e+03 7.276000000000000000e+03 7.177000000000000000e+03 7.215000000000000000e+03 7.197000000000000000e+03 7.288000000000000000e+03 7.162000000000000000e+03 7.018000000000000000e+03 7.264000000000000000e+03 7.285000000000000000e+03 7.241000000000000000e+03 7.348000000000000000e+03 7.340000000000000000e+03 7.402000000000000000e+03 7.367000000000000000e+03 7.267000000000000000e+03 7.263000000000000000e+03 7.373000000000000000e+03 7.055000000000000000e+03 7.173000000000000000e+03 7.169000000000000000e+03 7.405000000000000000e+03 7.001000000000000000e+03 6.965000000000000000e+03 7.174000000000000000e+03 6.952000000000000000e+03 7.026000000000000000e+03 6.939000000000000000e+03 7.251000000000000000e+03 7.203000000000000000e+03 7.185000000000000000e+03 7.249000000000000000e+03 7.191000000000000000e+03 7.368000000000000000e+03 7.274000000000000000e+03 7.203000000000000000e+03 7.240000000000000000e+03 7.372000000000000000e+03 7.234000000000000000e+03 7.220000000000000000e+03 7.342000000000000000e+03 7.362000000000000000e+03 7.243000000000000000e+03 7.211000000000000000e+03 7.207000000000000000e+03 7.178000000000000000e+03 6.979000000000000000e+03 7.111000000000000000e+03 7.297000000000000000e+03 7.240000000000000000e+03 7.199000000000000000e+03 7.298000000000000000e+03 7.299000000000000000e+03 7.138000000000000000e+03 7.014000000000000000e+03 7.236000000000000000e+03 7.066000000000000000e+03 7.018000000000000000e+03 7.241000000000000000e+03 7.276000000000000000e+03 7.175000000000000000e+03 7.090000000000000000e+03 7.237000000000000000e+03 7.207000000000000000e+03 7.186000000000000000e+03 7.218000000000000000e+03 7.059000000000000000e+03 7.169000000000000000e+03 7.102000000000000000e+03 7.124000000000000000e+03 7.036000000000000000e+03 7.038000000000000000e+03 6.988000000000000000e+03 6.920000000000000000e+03 6.944000000000000000e+03 7.129000000000000000e+03 6.875000000000000000e+03 7.061000000000000000e+03 6.998000000000000000e+03 7.105000000000000000e+03 7.010000000000000000e+03 6.947000000000000000e+03 6.825000000000000000e+03 6.976000000000000000e+03 7.121000000000000000e+03 7.056000000000000000e+03 7.119000000000000000e+03 6.972000000000000000e+03 6.956000000000000000e+03 6.779000000000000000e+03 7.121000000000000000e+03 6.865000000000000000e+03 7.032000000000000000e+03 6.863000000000000000e+03 7.154000000000000000e+03 6.777000000000000000e+03 6.905000000000000000e+03 6.832000000000000000e+03 6.968000000000000000e+03 6.912000000000000000e+03 7.131000000000000000e+03 7.001000000000000000e+03 7.081000000000000000e+03 7.064000000000000000e+03 7.014000000000000000e+03 6.902000000000000000e+03 7.043000000000000000e+03 7.063000000000000000e+03 7.030000000000000000e+03 7.063000000000000000e+03 7.092000000000000000e+03 7.142000000000000000e+03 7.305000000000000000e+03 7.127000000000000000e+03 7.059000000000000000e+03 7.097000000000000000e+03 7.022000000000000000e+03 7.305000000000000000e+03 7.316000000000000000e+03 7.426000000000000000e+03 7.112000000000000000e+03 7.184000000000000000e+03 7.199000000000000000e+03 7.154000000000000000e+03 7.143000000000000000e+03 7.192000000000000000e+03 6.939000000000000000e+03 7.073000000000000000e+03 7.066000000000000000e+03 6.958000000000000000e+03 6.921000000000000000e+03 7.132000000000000000e+03 7.048000000000000000e+03 7.105000000000000000e+03 7.039000000000000000e+03 6.936000000000000000e+03 6.957000000000000000e+03 6.923000000000000000e+03 6.903000000000000000e+03 7.168000000000000000e+03 7.040000000000000000e+03 7.319000000000000000e+03 7.070000000000000000e+03 7.052000000000000000e+03 7.083000000000000000e+03 7.156000000000000000e+03 7.261000000000000000e+03 7.100000000000000000e+03 7.110000000000000000e+03 7.078000000000000000e+03 7.203000000000000000e+03 7.115000000000000000e+03 6.945000000000000000e+03 7.027000000000000000e+03 7.072000000000000000e+03 7.040000000000000000e+03 6.969000000000000000e+03 7.218000000000000000e+03 6.933000000000000000e+03 7.108000000000000000e+03 7.031000000000000000e+03 7.190000000000000000e+03 7.199000000000000000e+03 7.069000000000000000e+03 7.077000000000000000e+03 7.101000000000000000e+03 6.994000000000000000e+03 7.075000000000000000e+03 7.108000000000000000e+03 6.950000000000000000e+03 7.050000000000000000e+03 7.106000000000000000e+03 6.919000000000000000e+03 6.891000000000000000e+03 7.004000000000000000e+03 6.792000000000000000e+03 7.037000000000000000e+03 7.109000000000000000e+03 6.917000000000000000e+03 7.009000000000000000e+03 6.876000000000000000e+03 6.941000000000000000e+03 6.982000000000000000e+03 7.062000000000000000e+03 7.030000000000000000e+03 7.033000000000000000e+03 6.979000000000000000e+03 7.021000000000000000e+03 7.208000000000000000e+03 7.060000000000000000e+03 7.111000000000000000e+03 7.145000000000000000e+03 7.224000000000000000e+03 7.038000000000000000e+03 7.188000000000000000e+03 7.197000000000000000e+03 7.246000000000000000e+03 7.301000000000000000e+03 7.230000000000000000e+03 7.252000000000000000e+03 7.074000000000000000e+03 7.213000000000000000e+03 7.323000000000000000e+03 7.108000000000000000e+03 7.232000000000000000e+03 7.165000000000000000e+03 7.128000000000000000e+03 7.227000000000000000e+03 7.294000000000000000e+03 7.133000000000000000e+03 7.211000000000000000e+03 7.235000000000000000e+03 7.072000000000000000e+03 7.143000000000000000e+03 7.181000000000000000e+03 7.158000000000000000e+03 7.085000000000000000e+03 7.057000000000000000e+03 7.050000000000000000e+03 6.973000000000000000e+03 7.053000000000000000e+03 7.205000000000000000e+03 7.136000000000000000e+03 7.070000000000000000e+03 7.180000000000000000e+03 7.211000000000000000e+03 7.219000000000000000e+03 7.170000000000000000e+03 7.170000000000000000e+03 7.033000000000000000e+03 7.139000000000000000e+03 7.116000000000000000e+03 7.232000000000000000e+03 7.224000000000000000e+03 6.974000000000000000e+03 7.177000000000000000e+03 7.044000000000000000e+03 7.004000000000000000e+03 7.143000000000000000e+03 7.167000000000000000e+03 7.094000000000000000e+03 7.147000000000000000e+03 7.002000000000000000e+03 6.977000000000000000e+03 6.840000000000000000e+03 7.023000000000000000e+03 6.934000000000000000e+03 7.153000000000000000e+03 7.097000000000000000e+03 6.972000000000000000e+03 7.003000000000000000e+03 7.057000000000000000e+03 7.066000000000000000e+03 7.020000000000000000e+03 6.894000000000000000e+03 6.946000000000000000e+03 6.983000000000000000e+03 6.943000000000000000e+03 7.028000000000000000e+03 6.987000000000000000e+03 6.953000000000000000e+03 6.921000000000000000e+03 6.885000000000000000e+03 6.868000000000000000e+03 6.934000000000000000e+03 6.943000000000000000e+03 6.990000000000000000e+03 6.917000000000000000e+03 6.924000000000000000e+03 6.774000000000000000e+03 6.901000000000000000e+03 6.879000000000000000e+03 7.060000000000000000e+03 6.696000000000000000e+03 6.878000000000000000e+03 6.856000000000000000e+03 6.808000000000000000e+03 6.875000000000000000e+03 6.935000000000000000e+03 7.135000000000000000e+03 7.133000000000000000e+03 7.059000000000000000e+03 7.041000000000000000e+03 6.852000000000000000e+03 7.024000000000000000e+03 7.095000000000000000e+03 6.796000000000000000e+03 7.124000000000000000e+03 7.013000000000000000e+03 7.114000000000000000e+03 7.093000000000000000e+03 7.075000000000000000e+03 7.161000000000000000e+03 7.111000000000000000e+03 7.262000000000000000e+03 6.965000000000000000e+03 7.332000000000000000e+03 7.357000000000000000e+03 7.198000000000000000e+03 7.129000000000000000e+03 7.457000000000000000e+03 7.158000000000000000e+03 7.238000000000000000e+03 7.113000000000000000e+03 6.998000000000000000e+03 7.090000000000000000e+03 7.138000000000000000e+03 7.224000000000000000e+03 7.113000000000000000e+03 7.100000000000000000e+03 7.342000000000000000e+03 7.141000000000000000e+03 7.355000000000000000e+03 7.203000000000000000e+03 7.212000000000000000e+03 6.939000000000000000e+03 7.096000000000000000e+03 7.162000000000000000e+03 7.163000000000000000e+03 7.007000000000000000e+03 7.140000000000000000e+03 7.108000000000000000e+03 7.187000000000000000e+03 7.131000000000000000e+03 7.115000000000000000e+03 6.962000000000000000e+03 6.931000000000000000e+03 6.991000000000000000e+03 6.745000000000000000e+03 6.999000000000000000e+03 7.012000000000000000e+03 7.008000000000000000e+03 6.913000000000000000e+03 6.912000000000000000e+03 6.859000000000000000e+03 6.900000000000000000e+03 7.005000000000000000e+03 6.891000000000000000e+03 6.941000000000000000e+03 6.984000000000000000e+03 6.937000000000000000e+03 7.013000000000000000e+03 6.998000000000000000e+03 6.803000000000000000e+03 6.959000000000000000e+03 6.897000000000000000e+03 6.810000000000000000e+03 6.724000000000000000e+03 6.749000000000000000e+03 6.803000000000000000e+03 6.959000000000000000e+03 6.946000000000000000e+03 6.887000000000000000e+03 6.967000000000000000e+03 6.785000000000000000e+03 6.912000000000000000e+03 6.646000000000000000e+03 6.828000000000000000e+03 6.807000000000000000e+03 6.670000000000000000e+03 6.861000000000000000e+03 6.925000000000000000e+03 6.716000000000000000e+03 6.608000000000000000e+03 6.791000000000000000e+03 6.553000000000000000e+03 6.558000000000000000e+03 6.764000000000000000e+03 6.848000000000000000e+03 6.637000000000000000e+03 6.657000000000000000e+03 6.632000000000000000e+03 6.613000000000000000e+03 6.722000000000000000e+03 6.636000000000000000e+03 6.723000000000000000e+03 6.768000000000000000e+03 6.643000000000000000e+03 6.633000000000000000e+03 6.844000000000000000e+03 6.713000000000000000e+03 6.962000000000000000e+03 6.711000000000000000e+03 6.773000000000000000e+03 6.876000000000000000e+03 6.783000000000000000e+03 6.718000000000000000e+03 6.785000000000000000e+03 6.793000000000000000e+03 6.893000000000000000e+03 6.951000000000000000e+03 6.874000000000000000e+03 6.725000000000000000e+03 6.708000000000000000e+03 6.793000000000000000e+03 6.676000000000000000e+03 6.768000000000000000e+03 6.842000000000000000e+03 6.875000000000000000e+03 6.872000000000000000e+03 6.999000000000000000e+03 6.927000000000000000e+03 6.810000000000000000e+03 6.839000000000000000e+03 6.815000000000000000e+03 6.872000000000000000e+03 7.017000000000000000e+03 7.041000000000000000e+03 6.956000000000000000e+03 7.054000000000000000e+03 6.966000000000000000e+03 6.998000000000000000e+03 7.108000000000000000e+03 7.024000000000000000e+03 6.912000000000000000e+03 6.784000000000000000e+03 6.870000000000000000e+03 6.744000000000000000e+03 6.834000000000000000e+03 7.034000000000000000e+03 6.811000000000000000e+03 6.719000000000000000e+03 6.818000000000000000e+03 6.786000000000000000e+03 6.781000000000000000e+03 6.843000000000000000e+03 6.753000000000000000e+03 6.825000000000000000e+03 6.807000000000000000e+03 6.841000000000000000e+03 6.906000000000000000e+03 6.933000000000000000e+03 7.095000000000000000e+03 6.918000000000000000e+03 6.846000000000000000e+03 7.019000000000000000e+03 7.039000000000000000e+03 6.880000000000000000e+03 6.794000000000000000e+03 6.885000000000000000e+03 6.930000000000000000e+03 6.927000000000000000e+03 6.838000000000000000e+03 6.660000000000000000e+03 6.662000000000000000e+03 6.983000000000000000e+03 7.040000000000000000e+03 6.961000000000000000e+03 6.852000000000000000e+03 7.135000000000000000e+03 6.967000000000000000e+03 6.957000000000000000e+03 6.907000000000000000e+03 6.962000000000000000e+03 7.090000000000000000e+03 6.910000000000000000e+03 7.006000000000000000e+03 6.736000000000000000e+03 6.716000000000000000e+03 6.894000000000000000e+03 6.801000000000000000e+03 6.855000000000000000e+03 6.902000000000000000e+03 6.870000000000000000e+03 6.778000000000000000e+03 6.873000000000000000e+03 6.920000000000000000e+03 6.947000000000000000e+03 7.024000000000000000e+03 6.890000000000000000e+03 7.111000000000000000e+03 7.010000000000000000e+03 6.852000000000000000e+03 6.910000000000000000e+03 6.988000000000000000e+03 6.968000000000000000e+03 6.969000000000000000e+03 6.862000000000000000e+03 6.887000000000000000e+03 6.792000000000000000e+03 6.867000000000000000e+03 6.756000000000000000e+03 6.730000000000000000e+03 6.810000000000000000e+03 6.851000000000000000e+03 6.863000000000000000e+03 6.782000000000000000e+03 6.789000000000000000e+03 6.830000000000000000e+03 6.684000000000000000e+03 6.825000000000000000e+03 6.928000000000000000e+03 7.025000000000000000e+03 6.963000000000000000e+03 6.917000000000000000e+03 7.052000000000000000e+03 6.970000000000000000e+03 6.903000000000000000e+03 6.887000000000000000e+03 6.840000000000000000e+03 6.787000000000000000e+03 6.867000000000000000e+03 6.651000000000000000e+03 6.907000000000000000e+03 6.545000000000000000e+03 6.689000000000000000e+03 6.752000000000000000e+03 6.671000000000000000e+03 6.801000000000000000e+03 7.045000000000000000e+03 6.886000000000000000e+03 6.754000000000000000e+03 6.646000000000000000e+03 6.795000000000000000e+03 6.672000000000000000e+03 6.839000000000000000e+03 6.688000000000000000e+03 6.621000000000000000e+03 6.731000000000000000e+03 6.875000000000000000e+03 6.658000000000000000e+03 6.759000000000000000e+03 6.671000000000000000e+03 6.838000000000000000e+03 7.006000000000000000e+03 6.682000000000000000e+03 6.795000000000000000e+03 6.709000000000000000e+03 6.692000000000000000e+03 6.835000000000000000e+03 7.083000000000000000e+03 6.915000000000000000e+03 7.021000000000000000e+03 6.995000000000000000e+03 7.062000000000000000e+03 7.054000000000000000e+03 7.204000000000000000e+03 7.206000000000000000e+03 6.908000000000000000e+03 6.951000000000000000e+03 6.881000000000000000e+03 7.136000000000000000e+03 7.177000000000000000e+03 6.935000000000000000e+03 7.134000000000000000e+03 6.856000000000000000e+03 6.939000000000000000e+03 7.134000000000000000e+03 6.943000000000000000e+03 6.982000000000000000e+03 6.875000000000000000e+03 6.865000000000000000e+03 6.985000000000000000e+03 6.945000000000000000e+03 6.929000000000000000e+03 6.870000000000000000e+03 6.963000000000000000e+03 6.847000000000000000e+03 7.086000000000000000e+03 6.903000000000000000e+03 7.026000000000000000e+03 6.960000000000000000e+03 6.915000000000000000e+03 6.817000000000000000e+03 6.628000000000000000e+03 6.875000000000000000e+03 6.753000000000000000e+03 6.797000000000000000e+03 6.830000000000000000e+03 6.918000000000000000e+03 6.821000000000000000e+03 6.750000000000000000e+03 6.551000000000000000e+03 6.768000000000000000e+03 6.698000000000000000e+03 6.762000000000000000e+03 6.883000000000000000e+03 6.676000000000000000e+03 6.765000000000000000e+03 6.924000000000000000e+03 6.769000000000000000e+03 6.881000000000000000e+03 6.708000000000000000e+03 6.836000000000000000e+03 6.881000000000000000e+03 6.729000000000000000e+03 6.687000000000000000e+03 6.864000000000000000e+03 6.746000000000000000e+03 6.570000000000000000e+03 6.674000000000000000e+03 6.759000000000000000e+03 6.868000000000000000e+03 6.735000000000000000e+03 6.829000000000000000e+03 6.644000000000000000e+03 6.825000000000000000e+03 6.857000000000000000e+03 6.708000000000000000e+03 6.600000000000000000e+03 6.666000000000000000e+03 6.880000000000000000e+03 6.650000000000000000e+03 6.625000000000000000e+03 6.690000000000000000e+03 6.638000000000000000e+03 6.677000000000000000e+03 6.747000000000000000e+03 6.897000000000000000e+03 6.665000000000000000e+03 6.669000000000000000e+03 6.706000000000000000e+03 6.865000000000000000e+03 6.825000000000000000e+03 6.812000000000000000e+03 6.763000000000000000e+03 6.701000000000000000e+03 6.866000000000000000e+03 6.848000000000000000e+03 6.779000000000000000e+03 6.887000000000000000e+03 6.895000000000000000e+03 6.850000000000000000e+03 6.828000000000000000e+03 6.685000000000000000e+03 6.930000000000000000e+03 6.987000000000000000e+03 6.815000000000000000e+03 6.850000000000000000e+03 6.899000000000000000e+03 6.885000000000000000e+03 6.766000000000000000e+03 7.020000000000000000e+03 6.952000000000000000e+03 7.020000000000000000e+03 6.954000000000000000e+03 6.831000000000000000e+03 6.882000000000000000e+03 6.810000000000000000e+03 6.910000000000000000e+03 6.960000000000000000e+03 6.885000000000000000e+03 6.960000000000000000e+03 6.896000000000000000e+03 6.876000000000000000e+03 6.988000000000000000e+03 6.958000000000000000e+03 6.829000000000000000e+03 6.856000000000000000e+03 7.005000000000000000e+03 7.120000000000000000e+03 7.101000000000000000e+03 6.991000000000000000e+03 6.890000000000000000e+03 6.757000000000000000e+03 6.985000000000000000e+03 7.010000000000000000e+03 7.258000000000000000e+03 6.911000000000000000e+03 7.116000000000000000e+03 6.995000000000000000e+03 6.978000000000000000e+03 6.915000000000000000e+03 7.134000000000000000e+03 6.945000000000000000e+03 7.035000000000000000e+03 7.073000000000000000e+03 7.278000000000000000e+03 6.985000000000000000e+03 7.062000000000000000e+03 7.031000000000000000e+03 6.986000000000000000e+03 7.146000000000000000e+03 6.935000000000000000e+03 7.071000000000000000e+03 7.122000000000000000e+03 6.985000000000000000e+03 6.893000000000000000e+03 7.028000000000000000e+03 6.885000000000000000e+03 6.829000000000000000e+03 7.015000000000000000e+03 6.919000000000000000e+03 6.990000000000000000e+03 6.998000000000000000e+03 6.856000000000000000e+03 6.721000000000000000e+03 6.885000000000000000e+03 6.974000000000000000e+03 6.611000000000000000e+03 6.676000000000000000e+03 6.692000000000000000e+03 6.692000000000000000e+03 6.693000000000000000e+03 6.698000000000000000e+03 6.738000000000000000e+03 6.705000000000000000e+03 6.700000000000000000e+03 6.847000000000000000e+03 7.028000000000000000e+03 7.116000000000000000e+03 7.029000000000000000e+03 6.817000000000000000e+03 6.969000000000000000e+03 7.005000000000000000e+03 6.906000000000000000e+03 6.925000000000000000e+03 6.909000000000000000e+03 7.007000000000000000e+03 6.917000000000000000e+03 6.895000000000000000e+03 6.844000000000000000e+03 6.899000000000000000e+03 6.873000000000000000e+03 6.785000000000000000e+03 6.805000000000000000e+03 6.950000000000000000e+03 7.215000000000000000e+03 7.081000000000000000e+03 6.846000000000000000e+03 7.010000000000000000e+03 6.943000000000000000e+03 6.951000000000000000e+03 7.100000000000000000e+03 6.960000000000000000e+03 7.139000000000000000e+03 6.897000000000000000e+03 6.787000000000000000e+03 7.004000000000000000e+03 6.953000000000000000e+03 7.001000000000000000e+03 7.047000000000000000e+03 7.086000000000000000e+03 6.820000000000000000e+03 6.934000000000000000e+03 6.894000000000000000e+03 7.038000000000000000e+03 7.061000000000000000e+03 7.160000000000000000e+03 6.954000000000000000e+03 7.003000000000000000e+03 6.924000000000000000e+03 7.005000000000000000e+03 6.846000000000000000e+03 7.136000000000000000e+03 7.317000000000000000e+03 6.898000000000000000e+03 6.878000000000000000e+03 7.190000000000000000e+03 7.010000000000000000e+03 6.916000000000000000e+03 6.708000000000000000e+03 6.855000000000000000e+03 7.029000000000000000e+03 7.090000000000000000e+03 6.790000000000000000e+03 6.903000000000000000e+03 7.048000000000000000e+03 6.927000000000000000e+03 6.974000000000000000e+03 6.973000000000000000e+03 6.983000000000000000e+03 6.869000000000000000e+03 7.101000000000000000e+03 7.071000000000000000e+03 7.181000000000000000e+03 7.137000000000000000e+03 7.032000000000000000e+03 6.796000000000000000e+03 7.037000000000000000e+03 6.902000000000000000e+03 6.968000000000000000e+03 6.954000000000000000e+03 7.113000000000000000e+03 7.165000000000000000e+03 7.255000000000000000e+03 7.190000000000000000e+03 7.036000000000000000e+03 7.028000000000000000e+03 7.169000000000000000e+03 6.983000000000000000e+03 7.043000000000000000e+03 7.082000000000000000e+03 6.960000000000000000e+03 7.039000000000000000e+03 7.022000000000000000e+03 6.936000000000000000e+03 7.179000000000000000e+03 7.145000000000000000e+03 7.147000000000000000e+03 7.171000000000000000e+03 7.190000000000000000e+03 6.977000000000000000e+03 7.074000000000000000e+03 7.021000000000000000e+03 6.990000000000000000e+03 7.040000000000000000e+03 6.902000000000000000e+03 7.141000000000000000e+03 6.984000000000000000e+03 6.981000000000000000e+03 6.955000000000000000e+03 6.864000000000000000e+03 6.966000000000000000e+03 7.004000000000000000e+03 6.834000000000000000e+03 6.851000000000000000e+03 7.067000000000000000e+03 6.955000000000000000e+03 6.937000000000000000e+03 7.037000000000000000e+03 7.083000000000000000e+03 7.134000000000000000e+03 7.053000000000000000e+03 6.914000000000000000e+03 7.040000000000000000e+03 6.899000000000000000e+03 7.023000000000000000e+03 6.935000000000000000e+03 6.949000000000000000e+03 6.690000000000000000e+03 7.041000000000000000e+03 6.913000000000000000e+03 6.777000000000000000e+03 6.701000000000000000e+03 6.894000000000000000e+03 6.949000000000000000e+03 6.961000000000000000e+03 6.937000000000000000e+03 6.898000000000000000e+03 6.938000000000000000e+03 6.974000000000000000e+03 7.014000000000000000e+03 6.940000000000000000e+03 6.831000000000000000e+03 6.855000000000000000e+03 6.868000000000000000e+03 6.927000000000000000e+03 6.996000000000000000e+03 6.827000000000000000e+03 6.689000000000000000e+03 6.801000000000000000e+03 6.978000000000000000e+03 6.826000000000000000e+03 6.798000000000000000e+03 6.783000000000000000e+03 6.931000000000000000e+03 6.911000000000000000e+03 7.051000000000000000e+03 6.761000000000000000e+03 6.932000000000000000e+03 6.810000000000000000e+03 6.724000000000000000e+03 6.866000000000000000e+03 6.727000000000000000e+03 6.960000000000000000e+03 6.781000000000000000e+03 6.946000000000000000e+03 6.805000000000000000e+03 6.884000000000000000e+03 6.999000000000000000e+03 6.839000000000000000e+03 6.901000000000000000e+03 6.862000000000000000e+03 6.842000000000000000e+03 6.769000000000000000e+03 6.738000000000000000e+03 6.858000000000000000e+03 6.796000000000000000e+03 6.814000000000000000e+03 6.863000000000000000e+03 6.757000000000000000e+03 6.891000000000000000e+03 6.827000000000000000e+03 6.824000000000000000e+03 6.793000000000000000e+03 6.861000000000000000e+03 6.922000000000000000e+03 6.896000000000000000e+03 6.812000000000000000e+03 6.759000000000000000e+03 6.829000000000000000e+03 6.926000000000000000e+03 6.973000000000000000e+03 6.902000000000000000e+03 6.726000000000000000e+03 6.748000000000000000e+03 6.743000000000000000e+03 6.965000000000000000e+03 6.854000000000000000e+03 6.735000000000000000e+03 6.807000000000000000e+03 7.023000000000000000e+03 6.752000000000000000e+03 6.694000000000000000e+03 6.928000000000000000e+03 6.877000000000000000e+03 6.821000000000000000e+03 6.945000000000000000e+03 7.025000000000000000e+03 6.902000000000000000e+03 6.959000000000000000e+03 7.058000000000000000e+03 6.984000000000000000e+03 6.922000000000000000e+03 6.821000000000000000e+03 6.980000000000000000e+03 6.979000000000000000e+03 7.034000000000000000e+03 6.729000000000000000e+03 7.044000000000000000e+03 6.965000000000000000e+03 7.054000000000000000e+03 7.018000000000000000e+03 7.045000000000000000e+03 6.910000000000000000e+03 7.059000000000000000e+03 7.074000000000000000e+03 7.082000000000000000e+03 7.033000000000000000e+03 7.000000000000000000e+03 6.944000000000000000e+03 6.938000000000000000e+03 6.810000000000000000e+03 6.821000000000000000e+03 6.825000000000000000e+03 7.052000000000000000e+03 7.119000000000000000e+03 7.065000000000000000e+03 7.018000000000000000e+03 7.019000000000000000e+03 6.990000000000000000e+03 6.954000000000000000e+03 6.995000000000000000e+03 7.004000000000000000e+03 7.070000000000000000e+03 7.035000000000000000e+03 7.006000000000000000e+03 6.980000000000000000e+03 6.974000000000000000e+03 7.071000000000000000e+03 6.949000000000000000e+03 6.883000000000000000e+03 6.924000000000000000e+03 6.873000000000000000e+03 6.833000000000000000e+03 6.793000000000000000e+03 6.833000000000000000e+03 6.904000000000000000e+03 6.802000000000000000e+03 6.764000000000000000e+03 6.740000000000000000e+03 6.694000000000000000e+03 6.953000000000000000e+03 7.003000000000000000e+03 7.033000000000000000e+03 6.886000000000000000e+03 6.995000000000000000e+03 7.010000000000000000e+03 6.960000000000000000e+03 6.944000000000000000e+03 7.113000000000000000e+03 6.918000000000000000e+03 6.953000000000000000e+03 6.997000000000000000e+03 7.066000000000000000e+03 6.928000000000000000e+03 7.019000000000000000e+03 7.103000000000000000e+03 7.033000000000000000e+03 7.124000000000000000e+03 6.993000000000000000e+03 7.165000000000000000e+03 6.890000000000000000e+03 7.115000000000000000e+03 7.240000000000000000e+03 7.176000000000000000e+03 7.166000000000000000e+03 7.104000000000000000e+03 7.094000000000000000e+03 7.106000000000000000e+03 7.011000000000000000e+03 6.943000000000000000e+03 6.955000000000000000e+03 6.923000000000000000e+03 6.829000000000000000e+03 6.933000000000000000e+03 6.905000000000000000e+03 7.005000000000000000e+03 6.997000000000000000e+03 7.068000000000000000e+03 6.902000000000000000e+03 6.846000000000000000e+03 7.091000000000000000e+03 7.133000000000000000e+03 7.148000000000000000e+03 7.040000000000000000e+03 6.952000000000000000e+03 7.302000000000000000e+03 7.049000000000000000e+03 7.166000000000000000e+03 7.042000000000000000e+03 7.098000000000000000e+03 7.207000000000000000e+03 7.211000000000000000e+03 7.143000000000000000e+03 6.940000000000000000e+03 6.975000000000000000e+03 7.057000000000000000e+03 7.039000000000000000e+03 7.226000000000000000e+03 7.072000000000000000e+03 7.031000000000000000e+03 7.067000000000000000e+03 7.091000000000000000e+03 7.080000000000000000e+03 6.983000000000000000e+03 7.059000000000000000e+03 7.189000000000000000e+03 7.074000000000000000e+03 6.958000000000000000e+03 7.086000000000000000e+03 7.085000000000000000e+03 6.969000000000000000e+03 6.927000000000000000e+03 6.947000000000000000e+03 6.731000000000000000e+03 6.716000000000000000e+03 6.975000000000000000e+03 6.726000000000000000e+03 6.663000000000000000e+03 6.901000000000000000e+03 6.724000000000000000e+03 6.631000000000000000e+03 6.730000000000000000e+03 6.676000000000000000e+03 6.706000000000000000e+03 6.805000000000000000e+03 6.655000000000000000e+03 6.719000000000000000e+03 6.798000000000000000e+03 6.909000000000000000e+03 6.900000000000000000e+03 6.835000000000000000e+03 6.863000000000000000e+03 6.826000000000000000e+03 6.636000000000000000e+03 6.884000000000000000e+03 6.817000000000000000e+03 6.870000000000000000e+03 6.846000000000000000e+03 6.946000000000000000e+03 6.699000000000000000e+03 6.857000000000000000e+03 6.963000000000000000e+03 6.829000000000000000e+03 6.809000000000000000e+03 6.711000000000000000e+03 6.731000000000000000e+03 6.663000000000000000e+03 6.566000000000000000e+03 6.746000000000000000e+03 6.611000000000000000e+03 6.755000000000000000e+03 6.640000000000000000e+03 6.646000000000000000e+03 6.744000000000000000e+03 6.604000000000000000e+03 6.837000000000000000e+03 6.692000000000000000e+03 6.805000000000000000e+03 6.808000000000000000e+03 6.527000000000000000e+03 6.660000000000000000e+03 6.754000000000000000e+03 6.616000000000000000e+03 6.885000000000000000e+03 6.785000000000000000e+03 6.893000000000000000e+03 6.973000000000000000e+03 7.023000000000000000e+03 6.954000000000000000e+03 6.751000000000000000e+03 6.838000000000000000e+03 6.814000000000000000e+03 6.486000000000000000e+03 6.636000000000000000e+03 6.732000000000000000e+03 6.697000000000000000e+03 6.536000000000000000e+03 6.594000000000000000e+03 6.560000000000000000e+03 6.462000000000000000e+03 6.631000000000000000e+03 6.466000000000000000e+03 6.461000000000000000e+03 6.516000000000000000e+03 6.661000000000000000e+03 6.620000000000000000e+03 6.584000000000000000e+03 6.555000000000000000e+03 6.500000000000000000e+03 6.633000000000000000e+03 6.597000000000000000e+03 6.614000000000000000e+03 6.491000000000000000e+03 6.685000000000000000e+03 6.527000000000000000e+03 6.549000000000000000e+03 6.693000000000000000e+03 6.727000000000000000e+03 6.630000000000000000e+03 6.606000000000000000e+03 6.787000000000000000e+03 6.510000000000000000e+03 6.574000000000000000e+03 6.557000000000000000e+03 6.565000000000000000e+03 6.472000000000000000e+03 6.714000000000000000e+03 6.587000000000000000e+03 6.547000000000000000e+03 6.245000000000000000e+03 6.412000000000000000e+03 6.390000000000000000e+03 6.398000000000000000e+03 6.425000000000000000e+03 6.306000000000000000e+03 6.332000000000000000e+03 6.337000000000000000e+03 6.393000000000000000e+03 6.363000000000000000e+03 6.507000000000000000e+03 6.376000000000000000e+03 6.617000000000000000e+03 6.557000000000000000e+03 6.511000000000000000e+03 6.441000000000000000e+03 6.633000000000000000e+03 6.591000000000000000e+03 6.663000000000000000e+03 6.527000000000000000e+03 6.703000000000000000e+03 6.633000000000000000e+03 6.523000000000000000e+03 6.713000000000000000e+03 6.520000000000000000e+03 6.759000000000000000e+03 6.582000000000000000e+03 6.724000000000000000e+03 6.470000000000000000e+03 6.518000000000000000e+03 6.466000000000000000e+03 6.615000000000000000e+03 6.522000000000000000e+03 6.451000000000000000e+03 6.484000000000000000e+03 6.502000000000000000e+03 6.543000000000000000e+03 6.505000000000000000e+03 6.476000000000000000e+03 6.503000000000000000e+03 6.717000000000000000e+03 6.650000000000000000e+03 6.660000000000000000e+03 6.610000000000000000e+03 6.745000000000000000e+03 6.678000000000000000e+03 6.688000000000000000e+03 6.586000000000000000e+03 6.581000000000000000e+03 6.563000000000000000e+03 6.551000000000000000e+03 6.662000000000000000e+03 6.594000000000000000e+03 6.666000000000000000e+03 6.592000000000000000e+03 6.621000000000000000e+03 6.671000000000000000e+03 6.645000000000000000e+03 6.660000000000000000e+03 6.812000000000000000e+03 6.634000000000000000e+03 6.708000000000000000e+03 6.613000000000000000e+03 6.924000000000000000e+03 6.795000000000000000e+03 6.924000000000000000e+03 6.886000000000000000e+03 6.910000000000000000e+03 6.895000000000000000e+03 7.025000000000000000e+03 7.014000000000000000e+03 6.965000000000000000e+03 7.051000000000000000e+03 6.938000000000000000e+03 7.032000000000000000e+03 7.219000000000000000e+03 7.064000000000000000e+03 6.941000000000000000e+03 6.918000000000000000e+03 7.292000000000000000e+03 7.088000000000000000e+03 7.079000000000000000e+03 6.942000000000000000e+03 7.028000000000000000e+03 7.256000000000000000e+03 7.132000000000000000e+03 7.093000000000000000e+03 7.131000000000000000e+03 6.991000000000000000e+03 6.946000000000000000e+03 7.134000000000000000e+03 7.046000000000000000e+03 7.017000000000000000e+03 6.959000000000000000e+03 7.061000000000000000e+03 7.042000000000000000e+03 6.930000000000000000e+03 7.191000000000000000e+03 7.155000000000000000e+03 7.298000000000000000e+03 7.212000000000000000e+03 7.071000000000000000e+03 7.208000000000000000e+03 7.083000000000000000e+03 7.169000000000000000e+03 7.183000000000000000e+03 7.034000000000000000e+03 7.003000000000000000e+03 7.092000000000000000e+03 7.098000000000000000e+03 7.130000000000000000e+03 7.013000000000000000e+03 7.185000000000000000e+03 7.116000000000000000e+03 7.132000000000000000e+03 7.125000000000000000e+03 7.062000000000000000e+03 6.796000000000000000e+03 7.069000000000000000e+03 7.038000000000000000e+03 6.980000000000000000e+03 6.874000000000000000e+03 7.021000000000000000e+03 6.955000000000000000e+03 7.106000000000000000e+03 7.023000000000000000e+03 7.081000000000000000e+03 6.856000000000000000e+03 7.025000000000000000e+03 7.151000000000000000e+03 7.234000000000000000e+03 7.109000000000000000e+03 6.803000000000000000e+03 7.088000000000000000e+03 7.044000000000000000e+03 7.065000000000000000e+03 7.119000000000000000e+03 7.141000000000000000e+03 6.965000000000000000e+03 6.932000000000000000e+03 6.892000000000000000e+03 7.027000000000000000e+03 6.979000000000000000e+03 7.070000000000000000e+03 7.054000000000000000e+03 7.025000000000000000e+03 6.961000000000000000e+03 7.014000000000000000e+03 7.052000000000000000e+03 6.883000000000000000e+03 6.864000000000000000e+03 6.976000000000000000e+03 7.064000000000000000e+03 6.892000000000000000e+03 7.187000000000000000e+03 6.881000000000000000e+03 6.965000000000000000e+03 6.990000000000000000e+03 6.941000000000000000e+03 6.837000000000000000e+03 6.905000000000000000e+03 6.974000000000000000e+03 6.868000000000000000e+03 6.805000000000000000e+03 6.972000000000000000e+03 6.792000000000000000e+03 6.867000000000000000e+03 6.973000000000000000e+03 7.009000000000000000e+03 6.951000000000000000e+03 6.942000000000000000e+03 6.921000000000000000e+03 6.900000000000000000e+03 7.035000000000000000e+03 6.930000000000000000e+03 6.954000000000000000e+03 7.205000000000000000e+03 7.075000000000000000e+03 7.141000000000000000e+03 7.048000000000000000e+03 6.878000000000000000e+03 6.960000000000000000e+03 6.973000000000000000e+03 7.086000000000000000e+03 6.940000000000000000e+03 6.951000000000000000e+03 7.081000000000000000e+03 6.887000000000000000e+03 6.950000000000000000e+03 6.884000000000000000e+03 6.923000000000000000e+03 6.976000000000000000e+03 7.040000000000000000e+03 7.102000000000000000e+03 7.062000000000000000e+03 7.046000000000000000e+03 6.833000000000000000e+03 6.905000000000000000e+03 7.006000000000000000e+03 7.015000000000000000e+03 6.965000000000000000e+03 7.068000000000000000e+03 6.986000000000000000e+03 7.120000000000000000e+03 6.989000000000000000e+03 7.163000000000000000e+03 7.087000000000000000e+03 7.084000000000000000e+03 7.118000000000000000e+03 6.913000000000000000e+03 7.067000000000000000e+03 6.984000000000000000e+03 7.176000000000000000e+03 7.013000000000000000e+03 7.060000000000000000e+03 6.971000000000000000e+03 6.951000000000000000e+03 6.976000000000000000e+03 7.094000000000000000e+03 6.931000000000000000e+03 7.012000000000000000e+03 6.825000000000000000e+03 6.791000000000000000e+03 7.091000000000000000e+03 6.902000000000000000e+03 6.858000000000000000e+03 6.687000000000000000e+03 6.660000000000000000e+03 6.768000000000000000e+03 6.679000000000000000e+03 6.926000000000000000e+03 6.729000000000000000e+03 6.938000000000000000e+03 6.841000000000000000e+03 6.684000000000000000e+03 6.977000000000000000e+03 6.729000000000000000e+03 6.771000000000000000e+03 6.947000000000000000e+03 6.810000000000000000e+03 6.940000000000000000e+03 6.825000000000000000e+03 6.844000000000000000e+03 6.858000000000000000e+03 7.072000000000000000e+03 6.849000000000000000e+03 6.771000000000000000e+03 6.901000000000000000e+03 6.640000000000000000e+03 6.776000000000000000e+03 6.837000000000000000e+03 6.771000000000000000e+03 6.943000000000000000e+03 6.844000000000000000e+03 6.972000000000000000e+03 6.877000000000000000e+03 7.062000000000000000e+03 6.992000000000000000e+03 6.763000000000000000e+03 6.971000000000000000e+03 6.718000000000000000e+03 6.805000000000000000e+03 6.712000000000000000e+03 6.915000000000000000e+03 6.814000000000000000e+03 6.898000000000000000e+03 7.037000000000000000e+03 6.924000000000000000e+03 6.915000000000000000e+03 6.904000000000000000e+03 7.066000000000000000e+03 6.926000000000000000e+03 6.841000000000000000e+03 6.769000000000000000e+03 6.814000000000000000e+03 6.888000000000000000e+03 6.864000000000000000e+03 6.871000000000000000e+03 6.950000000000000000e+03 6.670000000000000000e+03 6.788000000000000000e+03 6.783000000000000000e+03 6.913000000000000000e+03 6.832000000000000000e+03 6.949000000000000000e+03 6.995000000000000000e+03 6.980000000000000000e+03 6.789000000000000000e+03 6.995000000000000000e+03 7.007000000000000000e+03 6.854000000000000000e+03 6.850000000000000000e+03 6.940000000000000000e+03 6.834000000000000000e+03 7.040000000000000000e+03 7.035000000000000000e+03 7.139000000000000000e+03 7.036000000000000000e+03 7.110000000000000000e+03 7.058000000000000000e+03 7.092000000000000000e+03 7.254000000000000000e+03 6.979000000000000000e+03 6.758000000000000000e+03 6.946000000000000000e+03 7.006000000000000000e+03 7.039000000000000000e+03 6.885000000000000000e+03 6.901000000000000000e+03 6.852000000000000000e+03 6.919000000000000000e+03 6.965000000000000000e+03 6.994000000000000000e+03 6.728000000000000000e+03 6.925000000000000000e+03 6.871000000000000000e+03 6.812000000000000000e+03 6.644000000000000000e+03 6.747000000000000000e+03 6.661000000000000000e+03 6.918000000000000000e+03 6.940000000000000000e+03 6.689000000000000000e+03 6.875000000000000000e+03 6.863000000000000000e+03 6.818000000000000000e+03 6.748000000000000000e+03 6.862000000000000000e+03 6.823000000000000000e+03 6.768000000000000000e+03 6.876000000000000000e+03 6.807000000000000000e+03 6.992000000000000000e+03 6.976000000000000000e+03 6.924000000000000000e+03 6.733000000000000000e+03 6.984000000000000000e+03 6.933000000000000000e+03 6.808000000000000000e+03 6.982000000000000000e+03 6.904000000000000000e+03 7.072000000000000000e+03 6.898000000000000000e+03 7.186000000000000000e+03 7.201000000000000000e+03 7.058000000000000000e+03 7.005000000000000000e+03 6.959000000000000000e+03 6.877000000000000000e+03 6.938000000000000000e+03 7.136000000000000000e+03 7.039000000000000000e+03 7.152000000000000000e+03 7.086000000000000000e+03 6.991000000000000000e+03 7.086000000000000000e+03 7.047000000000000000e+03 6.982000000000000000e+03 6.814000000000000000e+03 6.967000000000000000e+03 6.992000000000000000e+03 7.095000000000000000e+03 7.174000000000000000e+03 7.021000000000000000e+03 6.917000000000000000e+03 6.899000000000000000e+03 7.004000000000000000e+03 6.885000000000000000e+03 6.924000000000000000e+03 6.801000000000000000e+03 7.009000000000000000e+03 6.911000000000000000e+03 6.822000000000000000e+03 6.816000000000000000e+03 6.900000000000000000e+03 7.039000000000000000e+03 6.958000000000000000e+03 6.874000000000000000e+03 7.061000000000000000e+03 6.839000000000000000e+03 6.925000000000000000e+03 7.028000000000000000e+03 6.926000000000000000e+03 6.890000000000000000e+03 6.754000000000000000e+03 6.833000000000000000e+03 6.775000000000000000e+03 6.835000000000000000e+03 6.694000000000000000e+03 6.792000000000000000e+03 6.662000000000000000e+03 6.694000000000000000e+03 6.673000000000000000e+03 6.695000000000000000e+03 6.668000000000000000e+03 6.494000000000000000e+03 6.736000000000000000e+03 6.771000000000000000e+03 6.639000000000000000e+03 6.742000000000000000e+03 6.578000000000000000e+03 6.699000000000000000e+03 6.506000000000000000e+03 6.748000000000000000e+03 6.659000000000000000e+03 6.588000000000000000e+03 6.678000000000000000e+03 6.843000000000000000e+03 6.854000000000000000e+03 7.035000000000000000e+03 6.797000000000000000e+03 6.834000000000000000e+03 6.862000000000000000e+03 6.906000000000000000e+03 6.896000000000000000e+03 6.908000000000000000e+03 6.791000000000000000e+03 6.951000000000000000e+03 7.095000000000000000e+03 6.894000000000000000e+03 7.036000000000000000e+03 6.807000000000000000e+03 6.808000000000000000e+03 6.834000000000000000e+03 6.601000000000000000e+03 6.523000000000000000e+03 6.593000000000000000e+03 6.631000000000000000e+03 6.727000000000000000e+03 6.869000000000000000e+03 6.864000000000000000e+03 6.857000000000000000e+03 6.774000000000000000e+03 6.702000000000000000e+03 6.742000000000000000e+03 6.917000000000000000e+03 6.901000000000000000e+03 7.068000000000000000e+03 6.887000000000000000e+03 6.866000000000000000e+03 6.660000000000000000e+03 6.743000000000000000e+03 6.949000000000000000e+03 6.806000000000000000e+03 6.777000000000000000e+03 6.789000000000000000e+03 6.734000000000000000e+03 6.675000000000000000e+03 6.670000000000000000e+03 6.775000000000000000e+03 6.835000000000000000e+03 7.012000000000000000e+03 6.959000000000000000e+03 6.830000000000000000e+03 7.039000000000000000e+03 6.793000000000000000e+03 6.825000000000000000e+03 6.918000000000000000e+03 6.904000000000000000e+03 6.863000000000000000e+03 6.871000000000000000e+03 6.977000000000000000e+03 6.798000000000000000e+03 6.688000000000000000e+03 6.997000000000000000e+03 6.910000000000000000e+03 6.948000000000000000e+03 6.704000000000000000e+03 6.925000000000000000e+03 6.766000000000000000e+03 6.949000000000000000e+03 7.021000000000000000e+03 6.808000000000000000e+03 7.094000000000000000e+03 6.964000000000000000e+03 7.093000000000000000e+03 7.065000000000000000e+03 7.159000000000000000e+03 7.058000000000000000e+03 7.031000000000000000e+03 7.074000000000000000e+03 7.082000000000000000e+03 7.026000000000000000e+03 7.123000000000000000e+03 6.966000000000000000e+03 7.222000000000000000e+03 7.190000000000000000e+03 7.100000000000000000e+03 7.124000000000000000e+03 6.998000000000000000e+03 7.019000000000000000e+03 7.057000000000000000e+03 7.034000000000000000e+03 7.009000000000000000e+03 7.268000000000000000e+03 7.046000000000000000e+03 7.186000000000000000e+03 7.248000000000000000e+03 7.119000000000000000e+03 7.014000000000000000e+03 6.954000000000000000e+03 7.108000000000000000e+03 7.213000000000000000e+03 6.966000000000000000e+03 7.107000000000000000e+03 7.182000000000000000e+03 7.046000000000000000e+03 7.105000000000000000e+03 7.131000000000000000e+03 7.139000000000000000e+03 7.039000000000000000e+03 6.910000000000000000e+03 7.097000000000000000e+03 7.120000000000000000e+03 7.049000000000000000e+03 6.868000000000000000e+03 6.939000000000000000e+03 6.973000000000000000e+03 7.085000000000000000e+03 6.897000000000000000e+03 7.010000000000000000e+03 7.284000000000000000e+03 7.139000000000000000e+03 7.063000000000000000e+03 7.049000000000000000e+03 7.073000000000000000e+03 7.016000000000000000e+03 6.901000000000000000e+03 6.949000000000000000e+03 6.951000000000000000e+03 6.970000000000000000e+03 7.206000000000000000e+03 6.873000000000000000e+03 7.090000000000000000e+03 6.910000000000000000e+03 6.957000000000000000e+03 7.010000000000000000e+03 7.024000000000000000e+03 6.936000000000000000e+03 6.778000000000000000e+03 6.945000000000000000e+03 7.092000000000000000e+03 6.976000000000000000e+03 6.907000000000000000e+03 6.884000000000000000e+03 6.803000000000000000e+03 6.951000000000000000e+03 7.039000000000000000e+03 6.873000000000000000e+03 6.904000000000000000e+03 6.764000000000000000e+03 7.066000000000000000e+03 6.964000000000000000e+03 7.132000000000000000e+03 6.801000000000000000e+03 6.971000000000000000e+03 6.855000000000000000e+03 7.083000000000000000e+03 6.944000000000000000e+03 6.975000000000000000e+03 6.857000000000000000e+03 6.868000000000000000e+03 6.885000000000000000e+03 7.021000000000000000e+03 6.911000000000000000e+03 6.912000000000000000e+03 6.881000000000000000e+03 6.796000000000000000e+03 6.916000000000000000e+03 6.958000000000000000e+03 7.113000000000000000e+03 7.180000000000000000e+03 6.960000000000000000e+03 7.066000000000000000e+03 6.943000000000000000e+03 6.825000000000000000e+03 6.926000000000000000e+03 6.816000000000000000e+03 6.839000000000000000e+03 6.891000000000000000e+03 6.932000000000000000e+03 6.893000000000000000e+03 7.010000000000000000e+03 6.941000000000000000e+03 6.901000000000000000e+03 7.096000000000000000e+03 6.799000000000000000e+03 6.861000000000000000e+03 6.964000000000000000e+03 7.113000000000000000e+03 7.073000000000000000e+03 7.165000000000000000e+03 7.196000000000000000e+03 7.179000000000000000e+03 7.299000000000000000e+03 7.254000000000000000e+03 7.188000000000000000e+03 7.290000000000000000e+03 7.192000000000000000e+03 7.421000000000000000e+03 7.214000000000000000e+03 7.325000000000000000e+03 7.310000000000000000e+03 7.230000000000000000e+03 7.159000000000000000e+03 7.133000000000000000e+03 7.318000000000000000e+03 7.297000000000000000e+03 7.288000000000000000e+03 7.231000000000000000e+03 7.439000000000000000e+03 7.253000000000000000e+03 7.380000000000000000e+03 7.308000000000000000e+03 7.441000000000000000e+03 7.231000000000000000e+03 7.247000000000000000e+03 7.245000000000000000e+03 7.304000000000000000e+03 7.347000000000000000e+03 7.232000000000000000e+03 7.258000000000000000e+03 7.217000000000000000e+03 7.248000000000000000e+03 7.147000000000000000e+03 7.122000000000000000e+03 7.235000000000000000e+03 7.172000000000000000e+03 7.110000000000000000e+03 7.197000000000000000e+03 7.155000000000000000e+03 7.238000000000000000e+03 7.126000000000000000e+03 7.071000000000000000e+03 7.089000000000000000e+03 7.306000000000000000e+03 7.212000000000000000e+03 7.081000000000000000e+03 7.066000000000000000e+03 7.038000000000000000e+03 7.091000000000000000e+03 7.034000000000000000e+03 6.952000000000000000e+03 7.016000000000000000e+03 7.060000000000000000e+03 7.072000000000000000e+03 6.997000000000000000e+03 6.986000000000000000e+03 7.112000000000000000e+03 7.071000000000000000e+03 6.909000000000000000e+03 7.246000000000000000e+03 7.004000000000000000e+03 7.044000000000000000e+03 7.271000000000000000e+03 7.150000000000000000e+03 6.982000000000000000e+03 6.986000000000000000e+03 6.979000000000000000e+03 6.910000000000000000e+03 6.981000000000000000e+03 6.983000000000000000e+03 6.917000000000000000e+03 6.966000000000000000e+03 6.970000000000000000e+03 7.093000000000000000e+03 7.167000000000000000e+03 7.097000000000000000e+03 7.046000000000000000e+03 6.969000000000000000e+03 7.168000000000000000e+03 7.182000000000000000e+03 7.409000000000000000e+03 7.212000000000000000e+03 7.127000000000000000e+03 7.105000000000000000e+03 6.975000000000000000e+03 7.086000000000000000e+03 7.055000000000000000e+03 7.090000000000000000e+03 7.093000000000000000e+03 6.944000000000000000e+03 6.963000000000000000e+03 7.026000000000000000e+03 7.175000000000000000e+03 6.806000000000000000e+03 6.960000000000000000e+03 6.910000000000000000e+03 6.936000000000000000e+03 6.936000000000000000e+03 6.810000000000000000e+03 6.803000000000000000e+03 6.990000000000000000e+03 6.823000000000000000e+03 6.845000000000000000e+03 6.913000000000000000e+03 6.971000000000000000e+03 6.840000000000000000e+03 6.792000000000000000e+03 6.838000000000000000e+03 6.877000000000000000e+03 6.908000000000000000e+03 6.810000000000000000e+03 6.835000000000000000e+03 6.900000000000000000e+03 6.847000000000000000e+03 6.755000000000000000e+03 6.900000000000000000e+03 6.902000000000000000e+03 6.813000000000000000e+03 6.752000000000000000e+03 6.919000000000000000e+03 6.895000000000000000e+03 6.863000000000000000e+03 6.889000000000000000e+03 6.915000000000000000e+03 6.846000000000000000e+03 6.925000000000000000e+03 7.061000000000000000e+03 7.177000000000000000e+03 7.225000000000000000e+03 7.109000000000000000e+03 6.981000000000000000e+03 7.078000000000000000e+03 7.228000000000000000e+03 7.110000000000000000e+03 6.980000000000000000e+03 6.978000000000000000e+03 7.068000000000000000e+03 7.103000000000000000e+03 7.009000000000000000e+03 7.006000000000000000e+03 7.090000000000000000e+03 7.097000000000000000e+03 7.092000000000000000e+03 7.087000000000000000e+03 7.065000000000000000e+03 7.207000000000000000e+03 6.970000000000000000e+03 7.143000000000000000e+03 7.220000000000000000e+03 7.088000000000000000e+03 7.042000000000000000e+03 6.992000000000000000e+03 7.141000000000000000e+03 7.191000000000000000e+03 7.236000000000000000e+03 7.354000000000000000e+03 7.368000000000000000e+03 7.211000000000000000e+03 7.276000000000000000e+03 7.061000000000000000e+03 7.193000000000000000e+03 7.195000000000000000e+03 7.218000000000000000e+03 7.185000000000000000e+03 7.203000000000000000e+03 7.220000000000000000e+03 7.271000000000000000e+03 7.032000000000000000e+03 7.098000000000000000e+03 7.211000000000000000e+03 7.233000000000000000e+03 7.049000000000000000e+03 7.186000000000000000e+03 7.092000000000000000e+03 7.301000000000000000e+03 7.247000000000000000e+03 7.153000000000000000e+03 7.031000000000000000e+03 7.029000000000000000e+03 7.108000000000000000e+03 7.172000000000000000e+03 7.025000000000000000e+03 6.943000000000000000e+03 6.966000000000000000e+03 6.961000000000000000e+03 7.030000000000000000e+03 7.038000000000000000e+03 7.026000000000000000e+03 6.979000000000000000e+03 7.186000000000000000e+03 7.082000000000000000e+03 6.938000000000000000e+03 7.016000000000000000e+03 6.999000000000000000e+03 6.993000000000000000e+03 7.092000000000000000e+03 7.283000000000000000e+03 7.193000000000000000e+03 7.018000000000000000e+03 6.999000000000000000e+03 6.977000000000000000e+03 7.154000000000000000e+03 6.984000000000000000e+03 6.931000000000000000e+03 7.153000000000000000e+03 6.901000000000000000e+03 6.947000000000000000e+03 7.291000000000000000e+03 7.066000000000000000e+03 7.176000000000000000e+03 7.126000000000000000e+03 7.191000000000000000e+03 7.058000000000000000e+03 7.025000000000000000e+03 7.194000000000000000e+03 7.209000000000000000e+03 7.213000000000000000e+03 7.241000000000000000e+03 7.293000000000000000e+03 7.124000000000000000e+03 7.333000000000000000e+03 7.190000000000000000e+03 7.240000000000000000e+03 7.119000000000000000e+03 7.370000000000000000e+03 7.092000000000000000e+03 7.043000000000000000e+03 7.117000000000000000e+03 7.096000000000000000e+03 7.123000000000000000e+03 7.072000000000000000e+03 7.107000000000000000e+03 7.062000000000000000e+03 6.927000000000000000e+03 6.949000000000000000e+03 7.071000000000000000e+03 7.120000000000000000e+03 6.973000000000000000e+03 7.217000000000000000e+03 7.197000000000000000e+03 7.055000000000000000e+03 7.136000000000000000e+03 6.984000000000000000e+03 7.125000000000000000e+03 6.914000000000000000e+03 6.806000000000000000e+03 6.835000000000000000e+03 6.839000000000000000e+03 6.923000000000000000e+03 6.829000000000000000e+03 6.637000000000000000e+03 6.652000000000000000e+03 6.669000000000000000e+03 6.935000000000000000e+03 6.888000000000000000e+03 6.929000000000000000e+03 6.813000000000000000e+03 6.694000000000000000e+03 6.785000000000000000e+03 6.823000000000000000e+03 6.670000000000000000e+03 6.939000000000000000e+03 6.957000000000000000e+03 6.779000000000000000e+03 6.796000000000000000e+03 6.928000000000000000e+03 6.770000000000000000e+03 7.127000000000000000e+03 6.991000000000000000e+03 6.980000000000000000e+03 6.945000000000000000e+03 6.927000000000000000e+03 6.922000000000000000e+03 6.839000000000000000e+03 6.915000000000000000e+03 6.820000000000000000e+03 6.997000000000000000e+03 7.099000000000000000e+03 7.020000000000000000e+03 7.035000000000000000e+03 7.031000000000000000e+03 6.965000000000000000e+03 6.936000000000000000e+03 7.000000000000000000e+03 7.069000000000000000e+03 7.004000000000000000e+03 7.101000000000000000e+03 7.065000000000000000e+03 7.172000000000000000e+03 7.079000000000000000e+03 6.863000000000000000e+03 7.250000000000000000e+03 7.049000000000000000e+03 6.994000000000000000e+03 6.906000000000000000e+03 7.006000000000000000e+03 7.164000000000000000e+03 7.091000000000000000e+03 7.270000000000000000e+03 7.327000000000000000e+03 7.302000000000000000e+03 7.395000000000000000e+03 7.442000000000000000e+03 7.333000000000000000e+03 7.182000000000000000e+03 7.285000000000000000e+03 7.301000000000000000e+03 7.343000000000000000e+03 7.166000000000000000e+03 7.142000000000000000e+03 7.408000000000000000e+03 7.291000000000000000e+03 7.235000000000000000e+03 7.313000000000000000e+03 7.017000000000000000e+03 7.235000000000000000e+03 7.344000000000000000e+03 6.995000000000000000e+03 7.151000000000000000e+03 7.048000000000000000e+03 7.149000000000000000e+03 7.202000000000000000e+03 7.137000000000000000e+03 7.282000000000000000e+03 7.220000000000000000e+03 7.143000000000000000e+03 7.094000000000000000e+03 7.084000000000000000e+03 7.055000000000000000e+03 7.060000000000000000e+03 7.101000000000000000e+03 6.933000000000000000e+03 6.987000000000000000e+03 6.937000000000000000e+03 7.023000000000000000e+03 6.997000000000000000e+03 6.934000000000000000e+03 7.126000000000000000e+03 6.896000000000000000e+03 6.986000000000000000e+03 7.031000000000000000e+03 7.073000000000000000e+03 6.964000000000000000e+03 7.076000000000000000e+03 6.985000000000000000e+03 6.968000000000000000e+03 6.928000000000000000e+03 6.886000000000000000e+03 7.038000000000000000e+03 7.191000000000000000e+03 7.040000000000000000e+03 7.134000000000000000e+03 7.153000000000000000e+03 7.192000000000000000e+03 7.345000000000000000e+03 7.081000000000000000e+03 7.040000000000000000e+03 7.168000000000000000e+03 7.404000000000000000e+03 7.275000000000000000e+03 7.179000000000000000e+03 7.133000000000000000e+03 7.209000000000000000e+03 7.162000000000000000e+03 7.171000000000000000e+03 7.321000000000000000e+03 7.241000000000000000e+03 7.392000000000000000e+03 7.286000000000000000e+03 7.240000000000000000e+03 7.157000000000000000e+03 7.081000000000000000e+03 7.189000000000000000e+03 7.043000000000000000e+03 7.032000000000000000e+03 7.100000000000000000e+03 7.071000000000000000e+03 7.025000000000000000e+03 7.061000000000000000e+03 7.129000000000000000e+03 6.961000000000000000e+03 7.104000000000000000e+03 7.130000000000000000e+03 7.103000000000000000e+03 7.133000000000000000e+03 7.157000000000000000e+03 7.271000000000000000e+03 7.029000000000000000e+03 7.174000000000000000e+03 7.033000000000000000e+03 7.073000000000000000e+03 7.280000000000000000e+03 7.393000000000000000e+03 7.318000000000000000e+03 7.221000000000000000e+03 7.345000000000000000e+03 7.161000000000000000e+03 7.331000000000000000e+03 7.178000000000000000e+03 7.220000000000000000e+03 7.123000000000000000e+03 7.014000000000000000e+03 7.008000000000000000e+03 7.098000000000000000e+03 6.927000000000000000e+03 7.219000000000000000e+03 6.859000000000000000e+03 6.897000000000000000e+03 6.833000000000000000e+03 6.957000000000000000e+03 6.959000000000000000e+03 7.118000000000000000e+03 7.081000000000000000e+03 7.045000000000000000e+03 7.098000000000000000e+03 7.251000000000000000e+03 7.031000000000000000e+03 7.349000000000000000e+03 7.163000000000000000e+03 7.164000000000000000e+03 7.237000000000000000e+03 7.301000000000000000e+03 7.216000000000000000e+03 7.293000000000000000e+03 7.036000000000000000e+03 7.137000000000000000e+03 7.045000000000000000e+03 7.182000000000000000e+03 7.245000000000000000e+03 7.158000000000000000e+03 7.126000000000000000e+03 6.968000000000000000e+03 7.101000000000000000e+03 7.300000000000000000e+03 7.239000000000000000e+03 7.259000000000000000e+03 7.060000000000000000e+03 7.430000000000000000e+03 7.119000000000000000e+03 7.230000000000000000e+03 7.327000000000000000e+03 7.133000000000000000e+03 7.227000000000000000e+03 7.245000000000000000e+03 7.161000000000000000e+03 7.218000000000000000e+03 7.330000000000000000e+03 7.183000000000000000e+03 7.336000000000000000e+03 7.397000000000000000e+03 7.435000000000000000e+03 7.477000000000000000e+03 7.351000000000000000e+03 7.329000000000000000e+03 7.336000000000000000e+03 7.380000000000000000e+03 7.371000000000000000e+03 7.292000000000000000e+03 7.397000000000000000e+03 7.269000000000000000e+03 7.124000000000000000e+03 7.222000000000000000e+03 7.086000000000000000e+03 6.986000000000000000e+03 7.248000000000000000e+03 7.166000000000000000e+03 7.232000000000000000e+03 7.147000000000000000e+03 7.235000000000000000e+03 7.156000000000000000e+03 7.239000000000000000e+03 7.120000000000000000e+03 7.161000000000000000e+03 6.971000000000000000e+03 7.124000000000000000e+03 7.117000000000000000e+03 7.251000000000000000e+03 7.094000000000000000e+03 7.112000000000000000e+03 6.953000000000000000e+03 7.110000000000000000e+03 7.211000000000000000e+03 7.011000000000000000e+03 7.046000000000000000e+03 7.047000000000000000e+03 7.010000000000000000e+03 7.101000000000000000e+03 7.004000000000000000e+03 7.112000000000000000e+03 7.058000000000000000e+03 6.964000000000000000e+03 7.037000000000000000e+03 6.910000000000000000e+03 6.971000000000000000e+03 7.116000000000000000e+03 6.966000000000000000e+03 6.790000000000000000e+03 6.976000000000000000e+03 6.900000000000000000e+03 6.933000000000000000e+03 6.973000000000000000e+03 6.893000000000000000e+03 6.871000000000000000e+03 6.962000000000000000e+03 6.968000000000000000e+03 6.879000000000000000e+03 6.790000000000000000e+03 6.784000000000000000e+03 6.852000000000000000e+03 6.708000000000000000e+03 6.754000000000000000e+03 6.888000000000000000e+03 6.940000000000000000e+03 6.839000000000000000e+03 6.837000000000000000e+03 6.743000000000000000e+03 6.684000000000000000e+03 6.697000000000000000e+03 6.750000000000000000e+03 6.914000000000000000e+03 6.966000000000000000e+03 6.876000000000000000e+03 6.857000000000000000e+03 6.922000000000000000e+03 6.966000000000000000e+03 6.915000000000000000e+03 6.951000000000000000e+03 6.723000000000000000e+03 6.819000000000000000e+03 6.671000000000000000e+03 6.816000000000000000e+03 6.910000000000000000e+03 6.929000000000000000e+03 6.892000000000000000e+03 6.919000000000000000e+03 6.831000000000000000e+03 6.836000000000000000e+03 6.855000000000000000e+03 6.860000000000000000e+03 6.950000000000000000e+03 6.826000000000000000e+03 6.874000000000000000e+03 6.774000000000000000e+03 7.032000000000000000e+03 7.105000000000000000e+03 7.076000000000000000e+03 6.992000000000000000e+03 7.007000000000000000e+03 7.082000000000000000e+03 6.973000000000000000e+03 6.896000000000000000e+03 7.019000000000000000e+03 7.043000000000000000e+03 6.884000000000000000e+03 7.087000000000000000e+03 7.094000000000000000e+03 7.110000000000000000e+03 7.042000000000000000e+03 6.850000000000000000e+03 7.028000000000000000e+03 6.983000000000000000e+03 6.825000000000000000e+03 6.967000000000000000e+03 7.061000000000000000e+03 6.879000000000000000e+03 7.121000000000000000e+03 7.186000000000000000e+03 7.140000000000000000e+03 7.330000000000000000e+03 7.215000000000000000e+03 7.252000000000000000e+03 7.487000000000000000e+03 7.353000000000000000e+03 7.229000000000000000e+03 7.260000000000000000e+03 7.174000000000000000e+03 7.173000000000000000e+03 7.154000000000000000e+03 7.020000000000000000e+03 7.106000000000000000e+03 7.183000000000000000e+03 7.079000000000000000e+03 7.121000000000000000e+03 7.021000000000000000e+03 7.200000000000000000e+03 6.825000000000000000e+03 6.988000000000000000e+03 7.073000000000000000e+03 6.966000000000000000e+03 7.050000000000000000e+03 6.946000000000000000e+03 7.050000000000000000e+03 6.984000000000000000e+03 7.014000000000000000e+03 6.987000000000000000e+03 6.972000000000000000e+03 7.081000000000000000e+03 7.033000000000000000e+03 7.050000000000000000e+03 7.287000000000000000e+03 7.255000000000000000e+03 7.127000000000000000e+03 7.135000000000000000e+03 7.152000000000000000e+03 7.166000000000000000e+03 7.137000000000000000e+03 7.342000000000000000e+03 7.096000000000000000e+03 7.130000000000000000e+03 7.047000000000000000e+03 6.928000000000000000e+03 7.015000000000000000e+03 7.001000000000000000e+03 6.994000000000000000e+03 6.927000000000000000e+03 7.033000000000000000e+03 6.919000000000000000e+03 6.849000000000000000e+03 6.852000000000000000e+03 6.797000000000000000e+03 6.839000000000000000e+03 6.989000000000000000e+03 6.780000000000000000e+03 6.747000000000000000e+03 6.720000000000000000e+03 6.730000000000000000e+03 6.774000000000000000e+03 6.921000000000000000e+03 6.809000000000000000e+03 6.836000000000000000e+03 6.809000000000000000e+03 6.994000000000000000e+03 6.981000000000000000e+03 7.000000000000000000e+03 7.004000000000000000e+03 6.907000000000000000e+03 7.085000000000000000e+03 7.001000000000000000e+03 7.025000000000000000e+03 6.986000000000000000e+03 6.986000000000000000e+03 7.004000000000000000e+03 7.067000000000000000e+03 7.238000000000000000e+03 6.910000000000000000e+03 6.931000000000000000e+03 7.138000000000000000e+03 6.872000000000000000e+03 6.888000000000000000e+03 6.839000000000000000e+03 7.068000000000000000e+03 7.124000000000000000e+03 6.999000000000000000e+03 6.938000000000000000e+03 7.051000000000000000e+03 7.146000000000000000e+03 7.104000000000000000e+03 7.037000000000000000e+03 7.064000000000000000e+03 7.202000000000000000e+03 7.030000000000000000e+03 7.147000000000000000e+03 7.111000000000000000e+03 7.130000000000000000e+03 7.264000000000000000e+03 7.147000000000000000e+03 7.083000000000000000e+03 7.304000000000000000e+03 7.159000000000000000e+03 7.084000000000000000e+03 7.232000000000000000e+03 7.149000000000000000e+03 7.219000000000000000e+03 7.084000000000000000e+03 7.064000000000000000e+03 7.015000000000000000e+03 7.006000000000000000e+03 7.046000000000000000e+03 7.250000000000000000e+03 7.219000000000000000e+03 7.212000000000000000e+03 7.162000000000000000e+03 6.949000000000000000e+03 7.186000000000000000e+03 7.256000000000000000e+03 7.199000000000000000e+03 7.145000000000000000e+03 7.331000000000000000e+03 7.143000000000000000e+03 7.051000000000000000e+03 6.912000000000000000e+03 7.007000000000000000e+03 7.056000000000000000e+03 7.059000000000000000e+03 6.998000000000000000e+03 7.004000000000000000e+03 7.172000000000000000e+03 7.100000000000000000e+03 7.019000000000000000e+03 6.789000000000000000e+03 6.918000000000000000e+03 6.843000000000000000e+03 6.726000000000000000e+03 6.831000000000000000e+03 6.766000000000000000e+03 6.633000000000000000e+03 6.987000000000000000e+03 6.982000000000000000e+03 6.763000000000000000e+03 6.792000000000000000e+03 6.699000000000000000e+03 6.965000000000000000e+03 7.173000000000000000e+03 7.007000000000000000e+03 7.011000000000000000e+03 6.981000000000000000e+03 6.970000000000000000e+03 7.140000000000000000e+03 6.939000000000000000e+03 6.922000000000000000e+03 6.998000000000000000e+03 7.105000000000000000e+03 7.012000000000000000e+03 7.033000000000000000e+03 7.184000000000000000e+03 6.988000000000000000e+03 6.956000000000000000e+03 6.873000000000000000e+03 6.960000000000000000e+03 7.171000000000000000e+03 6.930000000000000000e+03 7.189000000000000000e+03 7.360000000000000000e+03 7.164000000000000000e+03 7.192000000000000000e+03 7.126000000000000000e+03 7.136000000000000000e+03 7.307000000000000000e+03 7.211000000000000000e+03 7.214000000000000000e+03 7.338000000000000000e+03 7.107000000000000000e+03 7.214000000000000000e+03 7.000000000000000000e+03 6.984000000000000000e+03 6.963000000000000000e+03 6.881000000000000000e+03 6.972000000000000000e+03 7.032000000000000000e+03 7.033000000000000000e+03 7.049000000000000000e+03 7.110000000000000000e+03 7.057000000000000000e+03 7.155000000000000000e+03 7.135000000000000000e+03 6.981000000000000000e+03 7.038000000000000000e+03 7.019000000000000000e+03 7.090000000000000000e+03 7.070000000000000000e+03 7.000000000000000000e+03 7.132000000000000000e+03 7.182000000000000000e+03 7.118000000000000000e+03 7.232000000000000000e+03 7.247000000000000000e+03 7.156000000000000000e+03 7.038000000000000000e+03 7.128000000000000000e+03 6.911000000000000000e+03 6.731000000000000000e+03 7.029000000000000000e+03 6.765000000000000000e+03 6.622000000000000000e+03 6.580000000000000000e+03 6.234000000000000000e+03 6.157000000000000000e+03 6.084000000000000000e+03 5.784000000000000000e+03 5.738000000000000000e+03 5.604000000000000000e+03 5.478000000000000000e+03 5.274000000000000000e+03 5.376000000000000000e+03 5.271000000000000000e+03 5.208000000000000000e+03 5.012000000000000000e+03 4.927000000000000000e+03 4.849000000000000000e+03 4.904000000000000000e+03 4.681000000000000000e+03 4.760000000000000000e+03 4.608000000000000000e+03 4.512000000000000000e+03 4.404000000000000000e+03 4.436000000000000000e+03 4.415000000000000000e+03 4.143000000000000000e+03 4.328000000000000000e+03 4.097000000000000000e+03 4.185000000000000000e+03 3.989000000000000000e+03 3.860000000000000000e+03 4.125000000000000000e+03 3.938000000000000000e+03 3.792000000000000000e+03 3.765000000000000000e+03 3.832000000000000000e+03 3.771000000000000000e+03 3.756000000000000000e+03 3.595000000000000000e+03 3.630000000000000000e+03 3.490000000000000000e+03 3.696000000000000000e+03 3.532000000000000000e+03 3.471000000000000000e+03 3.466000000000000000e+03 3.471000000000000000e+03 3.322000000000000000e+03 3.345000000000000000e+03 3.358000000000000000e+03 3.258000000000000000e+03 3.150000000000000000e+03 3.064000000000000000e+03 3.087000000000000000e+03 3.132000000000000000e+03 3.031000000000000000e+03 3.023000000000000000e+03 3.067000000000000000e+03 3.086000000000000000e+03 2.997000000000000000e+03 3.015000000000000000e+03 2.813000000000000000e+03 2.814000000000000000e+03 2.815000000000000000e+03 2.704000000000000000e+03 2.781000000000000000e+03 2.650000000000000000e+03 2.635000000000000000e+03 2.706000000000000000e+03 2.719000000000000000e+03 2.653000000000000000e+03 2.649000000000000000e+03 2.495000000000000000e+03 2.512000000000000000e+03 2.413000000000000000e+03 2.476000000000000000e+03 2.457000000000000000e+03 2.443000000000000000e+03 2.456000000000000000e+03 2.404000000000000000e+03 2.361000000000000000e+03 2.365000000000000000e+03 2.383000000000000000e+03 2.396000000000000000e+03 2.357000000000000000e+03 2.367000000000000000e+03 2.362000000000000000e+03 2.364000000000000000e+03 2.311000000000000000e+03 2.290000000000000000e+03 2.140000000000000000e+03 2.347000000000000000e+03 2.249000000000000000e+03 2.184000000000000000e+03 2.231000000000000000e+03 2.136000000000000000e+03 2.213000000000000000e+03 2.187000000000000000e+03 2.182000000000000000e+03 2.086000000000000000e+03 2.053000000000000000e+03 2.021000000000000000e+03 2.082000000000000000e+03 2.028000000000000000e+03 2.007000000000000000e+03 2.032000000000000000e+03 1.995000000000000000e+03 1.992000000000000000e+03 1.971000000000000000e+03 1.895000000000000000e+03 1.959000000000000000e+03 1.934000000000000000e+03 1.942000000000000000e+03 1.822000000000000000e+03 1.898000000000000000e+03 1.865000000000000000e+03 1.834000000000000000e+03 1.853000000000000000e+03 1.786000000000000000e+03 1.739000000000000000e+03 1.774000000000000000e+03 1.778000000000000000e+03 1.723000000000000000e+03 1.720000000000000000e+03 1.775000000000000000e+03 1.733000000000000000e+03 1.750000000000000000e+03 1.715000000000000000e+03 1.661000000000000000e+03 1.649000000000000000e+03 1.665000000000000000e+03 1.665000000000000000e+03 1.619000000000000000e+03 1.564000000000000000e+03 1.633000000000000000e+03 1.578000000000000000e+03 1.572000000000000000e+03 1.589000000000000000e+03 1.554000000000000000e+03 1.465000000000000000e+03 1.514000000000000000e+03 1.517000000000000000e+03 1.467000000000000000e+03 1.518000000000000000e+03 1.499000000000000000e+03 1.363000000000000000e+03 1.484000000000000000e+03 1.405000000000000000e+03 1.363000000000000000e+03 1.400000000000000000e+03 1.353000000000000000e+03 1.410000000000000000e+03 1.332000000000000000e+03 1.335000000000000000e+03 1.348000000000000000e+03 1.317000000000000000e+03 1.318000000000000000e+03 1.219000000000000000e+03 1.280000000000000000e+03 1.247000000000000000e+03 1.215000000000000000e+03 1.289000000000000000e+03 1.293000000000000000e+03 1.202000000000000000e+03 1.225000000000000000e+03 1.212000000000000000e+03 1.242000000000000000e+03 1.172000000000000000e+03 1.105000000000000000e+03 1.163000000000000000e+03 1.153000000000000000e+03 1.138000000000000000e+03 1.143000000000000000e+03 1.106000000000000000e+03 1.120000000000000000e+03 1.081000000000000000e+03 1.077000000000000000e+03 1.101000000000000000e+03 1.085000000000000000e+03 1.061000000000000000e+03 1.037000000000000000e+03 1.109000000000000000e+03 1.042000000000000000e+03 1.018000000000000000e+03 1.008000000000000000e+03 1.000000000000000000e+03 9.850000000000000000e+02 9.820000000000000000e+02 1.002000000000000000e+03 1.011000000000000000e+03 9.200000000000000000e+02 9.430000000000000000e+02 9.680000000000000000e+02 9.850000000000000000e+02 9.320000000000000000e+02 9.020000000000000000e+02 9.300000000000000000e+02 9.260000000000000000e+02 9.390000000000000000e+02 8.340000000000000000e+02 9.280000000000000000e+02 8.230000000000000000e+02 8.800000000000000000e+02 8.510000000000000000e+02 8.320000000000000000e+02 8.510000000000000000e+02 7.690000000000000000e+02 7.660000000000000000e+02 8.280000000000000000e+02 8.120000000000000000e+02 8.030000000000000000e+02 8.350000000000000000e+02 7.790000000000000000e+02 7.340000000000000000e+02 7.880000000000000000e+02 7.600000000000000000e+02 7.430000000000000000e+02 7.450000000000000000e+02 7.310000000000000000e+02 7.050000000000000000e+02 7.590000000000000000e+02 7.120000000000000000e+02 7.270000000000000000e+02 7.250000000000000000e+02 7.410000000000000000e+02 6.630000000000000000e+02 6.740000000000000000e+02 6.750000000000000000e+02 6.240000000000000000e+02 6.770000000000000000e+02 6.820000000000000000e+02 6.780000000000000000e+02 6.330000000000000000e+02 6.070000000000000000e+02 6.390000000000000000e+02 6.350000000000000000e+02 6.460000000000000000e+02 5.880000000000000000e+02 6.260000000000000000e+02 6.330000000000000000e+02 5.940000000000000000e+02 5.860000000000000000e+02 6.210000000000000000e+02 5.650000000000000000e+02 6.080000000000000000e+02 6.120000000000000000e+02 6.090000000000000000e+02 5.880000000000000000e+02 5.410000000000000000e+02 5.670000000000000000e+02 5.530000000000000000e+02 5.340000000000000000e+02 5.550000000000000000e+02 5.370000000000000000e+02 5.390000000000000000e+02 5.080000000000000000e+02 5.350000000000000000e+02 5.050000000000000000e+02 5.170000000000000000e+02 5.360000000000000000e+02 5.130000000000000000e+02 4.830000000000000000e+02 5.030000000000000000e+02 4.900000000000000000e+02 4.890000000000000000e+02 4.980000000000000000e+02 5.350000000000000000e+02 4.710000000000000000e+02 4.930000000000000000e+02 5.120000000000000000e+02 4.560000000000000000e+02 5.060000000000000000e+02 4.510000000000000000e+02 4.440000000000000000e+02 4.150000000000000000e+02 4.490000000000000000e+02 4.450000000000000000e+02 4.270000000000000000e+02 4.470000000000000000e+02 4.660000000000000000e+02 4.290000000000000000e+02 4.520000000000000000e+02 3.840000000000000000e+02 4.150000000000000000e+02 4.050000000000000000e+02 3.790000000000000000e+02 3.940000000000000000e+02 3.720000000000000000e+02 4.050000000000000000e+02 4.220000000000000000e+02 4.410000000000000000e+02 3.630000000000000000e+02 3.690000000000000000e+02 3.490000000000000000e+02 3.900000000000000000e+02 3.520000000000000000e+02 3.850000000000000000e+02 3.260000000000000000e+02 3.330000000000000000e+02 3.860000000000000000e+02 3.410000000000000000e+02 3.630000000000000000e+02 3.310000000000000000e+02 3.450000000000000000e+02 3.510000000000000000e+02 3.230000000000000000e+02 3.190000000000000000e+02 3.430000000000000000e+02 3.150000000000000000e+02 3.100000000000000000e+02 3.180000000000000000e+02 2.840000000000000000e+02 3.070000000000000000e+02 3.310000000000000000e+02 3.010000000000000000e+02 3.030000000000000000e+02 2.970000000000000000e+02 3.220000000000000000e+02 3.110000000000000000e+02 2.860000000000000000e+02 3.010000000000000000e+02 3.080000000000000000e+02 3.010000000000000000e+02 2.870000000000000000e+02 2.730000000000000000e+02 3.150000000000000000e+02 2.840000000000000000e+02 2.730000000000000000e+02 2.810000000000000000e+02 2.800000000000000000e+02 2.770000000000000000e+02 2.860000000000000000e+02 2.690000000000000000e+02 2.740000000000000000e+02 2.690000000000000000e+02 2.680000000000000000e+02 2.450000000000000000e+02 2.530000000000000000e+02 2.440000000000000000e+02 2.300000000000000000e+02 2.300000000000000000e+02 2.410000000000000000e+02 2.320000000000000000e+02 2.370000000000000000e+02 2.420000000000000000e+02 2.220000000000000000e+02 2.340000000000000000e+02 2.110000000000000000e+02 2.120000000000000000e+02 2.070000000000000000e+02 2.240000000000000000e+02 2.150000000000000000e+02 2.320000000000000000e+02 2.030000000000000000e+02 1.990000000000000000e+02 2.080000000000000000e+02 1.860000000000000000e+02 2.060000000000000000e+02 1.800000000000000000e+02 1.690000000000000000e+02 1.860000000000000000e+02 2.210000000000000000e+02 1.930000000000000000e+02 2.160000000000000000e+02 1.820000000000000000e+02 1.770000000000000000e+02 2.090000000000000000e+02 1.870000000000000000e+02 1.890000000000000000e+02 1.570000000000000000e+02 1.780000000000000000e+02 1.810000000000000000e+02 1.780000000000000000e+02 2.000000000000000000e+02 1.720000000000000000e+02 1.710000000000000000e+02 1.710000000000000000e+02 1.480000000000000000e+02 1.530000000000000000e+02 1.590000000000000000e+02 1.800000000000000000e+02 1.620000000000000000e+02 1.660000000000000000e+02 1.490000000000000000e+02 1.600000000000000000e+02 1.340000000000000000e+02 1.370000000000000000e+02 1.390000000000000000e+02 1.450000000000000000e+02 1.310000000000000000e+02 1.330000000000000000e+02 1.240000000000000000e+02 1.460000000000000000e+02 1.400000000000000000e+02 1.300000000000000000e+02 1.410000000000000000e+02 1.580000000000000000e+02 1.270000000000000000e+02 1.210000000000000000e+02 1.240000000000000000e+02 1.250000000000000000e+02 1.360000000000000000e+02 1.290000000000000000e+02 1.430000000000000000e+02 1.340000000000000000e+02 1.010000000000000000e+02 1.350000000000000000e+02 1.170000000000000000e+02 1.250000000000000000e+02 1.450000000000000000e+02 1.360000000000000000e+02 1.230000000000000000e+02 1.020000000000000000e+02 1.140000000000000000e+02 1.240000000000000000e+02 1.430000000000000000e+02 1.030000000000000000e+02 1.180000000000000000e+02 1.060000000000000000e+02 1.120000000000000000e+02 1.230000000000000000e+02 1.270000000000000000e+02 1.130000000000000000e+02 1.030000000000000000e+02 1.100000000000000000e+02 1.170000000000000000e+02 1.210000000000000000e+02 1.150000000000000000e+02 1.120000000000000000e+02 1.200000000000000000e+02 1.170000000000000000e+02 1.260000000000000000e+02 1.250000000000000000e+02 1.140000000000000000e+02 1.040000000000000000e+02 1.070000000000000000e+02 1.160000000000000000e+02 1.190000000000000000e+02 9.900000000000000000e+01 1.050000000000000000e+02 1.210000000000000000e+02 1.050000000000000000e+02 1.000000000000000000e+02 9.000000000000000000e+01 9.400000000000000000e+01 1.070000000000000000e+02 1.000000000000000000e+02 1.140000000000000000e+02 1.040000000000000000e+02 8.500000000000000000e+01 1.080000000000000000e+02 1.090000000000000000e+02 9.500000000000000000e+01 8.300000000000000000e+01 7.600000000000000000e+01 9.100000000000000000e+01 8.800000000000000000e+01 9.600000000000000000e+01 8.900000000000000000e+01 9.600000000000000000e+01 1.020000000000000000e+02 1.010000000000000000e+02 1.110000000000000000e+02 1.080000000000000000e+02 1.020000000000000000e+02 1.100000000000000000e+02 9.400000000000000000e+01 1.020000000000000000e+02 1.150000000000000000e+02 8.800000000000000000e+01 9.500000000000000000e+01 7.000000000000000000e+01 9.300000000000000000e+01 7.800000000000000000e+01 9.100000000000000000e+01 9.900000000000000000e+01 8.300000000000000000e+01 6.000000000000000000e+01 8.200000000000000000e+01 7.000000000000000000e+01 8.200000000000000000e+01 8.700000000000000000e+01 7.900000000000000000e+01 8.300000000000000000e+01 7.700000000000000000e+01 7.900000000000000000e+01 6.000000000000000000e+01 8.100000000000000000e+01 9.300000000000000000e+01 6.600000000000000000e+01 7.400000000000000000e+01 7.000000000000000000e+01 6.800000000000000000e+01 6.400000000000000000e+01 6.800000000000000000e+01 7.600000000000000000e+01 5.600000000000000000e+01 6.200000000000000000e+01 5.700000000000000000e+01 4.000000000000000000e+01 6.000000000000000000e+01 4.400000000000000000e+01 4.800000000000000000e+01 4.900000000000000000e+01 4.500000000000000000e+01 2.800000000000000000e+01 4.000000000000000000e+01 5.200000000000000000e+01 4.800000000000000000e+01 5.200000000000000000e+01 4.800000000000000000e+01 4.300000000000000000e+01 4.900000000000000000e+01 4.100000000000000000e+01 3.800000000000000000e+01 5.900000000000000000e+01 3.900000000000000000e+01 4.100000000000000000e+01 5.000000000000000000e+01 4.400000000000000000e+01 3.800000000000000000e+01 5.100000000000000000e+01 4.000000000000000000e+01 3.400000000000000000e+01 3.900000000000000000e+01 4.000000000000000000e+01 3.700000000000000000e+01 3.200000000000000000e+01 3.900000000000000000e+01 4.700000000000000000e+01 3.500000000000000000e+01 4.000000000000000000e+01 4.300000000000000000e+01 4.300000000000000000e+01 5.000000000000000000e+01 3.700000000000000000e+01 3.100000000000000000e+01 5.500000000000000000e+01 4.500000000000000000e+01 3.500000000000000000e+01 4.400000000000000000e+01 3.400000000000000000e+01 3.200000000000000000e+01 2.700000000000000000e+01 4.100000000000000000e+01 3.100000000000000000e+01 3.500000000000000000e+01 2.200000000000000000e+01 2.600000000000000000e+01 2.700000000000000000e+01 3.100000000000000000e+01 3.200000000000000000e+01 3.700000000000000000e+01 2.500000000000000000e+01 3.000000000000000000e+01 2.500000000000000000e+01 2.900000000000000000e+01 2.300000000000000000e+01 3.200000000000000000e+01 3.400000000000000000e+01 2.900000000000000000e+01 3.500000000000000000e+01 3.200000000000000000e+01 2.000000000000000000e+01 3.500000000000000000e+01 3.300000000000000000e+01 2.900000000000000000e+01 2.500000000000000000e+01 3.100000000000000000e+01 2.400000000000000000e+01 3.700000000000000000e+01 4.300000000000000000e+01 3.600000000000000000e+01 2.600000000000000000e+01 2.400000000000000000e+01 2.700000000000000000e+01 2.500000000000000000e+01 1.900000000000000000e+01 2.900000000000000000e+01 3.100000000000000000e+01 1.900000000000000000e+01 2.000000000000000000e+01 1.900000000000000000e+01 3.200000000000000000e+01 3.300000000000000000e+01 2.600000000000000000e+01 1.800000000000000000e+01 3.800000000000000000e+01 2.800000000000000000e+01 2.800000000000000000e+01 2.500000000000000000e+01 2.800000000000000000e+01 2.600000000000000000e+01 2.400000000000000000e+01 2.400000000000000000e+01 2.300000000000000000e+01 3.200000000000000000e+01 1.900000000000000000e+01 3.300000000000000000e+01 2.100000000000000000e+01 2.500000000000000000e+01 2.600000000000000000e+01 2.600000000000000000e+01 2.100000000000000000e+01 2.300000000000000000e+01 2.200000000000000000e+01 1.700000000000000000e+01 3.100000000000000000e+01 2.200000000000000000e+01 1.800000000000000000e+01 1.900000000000000000e+01 1.200000000000000000e+01 1.900000000000000000e+01 1.900000000000000000e+01 1.800000000000000000e+01 2.100000000000000000e+01 2.100000000000000000e+01 2.000000000000000000e+01 2.800000000000000000e+01 1.900000000000000000e+01 8.000000000000000000e+00 3.000000000000000000e+01 1.400000000000000000e+01 2.600000000000000000e+01 2.000000000000000000e+01 2.200000000000000000e+01 1.500000000000000000e+01 1.900000000000000000e+01 2.700000000000000000e+01 1.900000000000000000e+01 2.400000000000000000e+01 1.400000000000000000e+01 1.800000000000000000e+01 1.800000000000000000e+01 1.800000000000000000e+01 1.800000000000000000e+01 1.900000000000000000e+01 2.300000000000000000e+01 2.400000000000000000e+01 2.000000000000000000e+01 2.500000000000000000e+01 2.000000000000000000e+01 2.300000000000000000e+01 1.000000000000000000e+01 1.300000000000000000e+01 2.300000000000000000e+01 1.300000000000000000e+01 1.500000000000000000e+01 2.000000000000000000e+01 2.500000000000000000e+01 1.600000000000000000e+01 1.400000000000000000e+01 1.400000000000000000e+01 1.600000000000000000e+01 1.400000000000000000e+01 1.700000000000000000e+01 1.700000000000000000e+01 2.000000000000000000e+01 2.900000000000000000e+01 2.500000000000000000e+01 1.900000000000000000e+01 1.600000000000000000e+01 2.200000000000000000e+01 1.700000000000000000e+01 1.200000000000000000e+01 1.700000000000000000e+01 1.000000000000000000e+01 1.700000000000000000e+01 2.400000000000000000e+01 1.500000000000000000e+01 1.700000000000000000e+01 2.000000000000000000e+01 1.400000000000000000e+01 1.700000000000000000e+01 1.300000000000000000e+01 1.400000000000000000e+01 1.200000000000000000e+01 2.000000000000000000e+01 9.000000000000000000e+00 1.600000000000000000e+01 1.400000000000000000e+01 1.500000000000000000e+01 1.300000000000000000e+01 1.300000000000000000e+01 1.900000000000000000e+01 1.400000000000000000e+01 1.600000000000000000e+01 1.500000000000000000e+01 8.000000000000000000e+00 1.500000000000000000e+01 8.000000000000000000e+00 1.200000000000000000e+01 9.000000000000000000e+00 9.000000000000000000e+00 7.000000000000000000e+00 1.300000000000000000e+01 1.700000000000000000e+01 1.400000000000000000e+01 1.200000000000000000e+01 1.400000000000000000e+01 8.000000000000000000e+00 7.000000000000000000e+00 1.000000000000000000e+01 1.100000000000000000e+01 1.000000000000000000e+01 1.300000000000000000e+01 7.000000000000000000e+00 8.000000000000000000e+00 9.000000000000000000e+00 1.300000000000000000e+01 8.000000000000000000e+00 1.400000000000000000e+01 1.100000000000000000e+01 1.000000000000000000e+01 1.000000000000000000e+01 1.700000000000000000e+01 1.000000000000000000e+01 7.000000000000000000e+00 1.500000000000000000e+01 1.400000000000000000e+01 1.100000000000000000e+01 1.400000000000000000e+01 1.100000000000000000e+01 1.100000000000000000e+01 5.000000000000000000e+00 3.000000000000000000e+00 9.000000000000000000e+00 6.000000000000000000e+00 1.400000000000000000e+01 7.000000000000000000e+00 1.200000000000000000e+01 1.100000000000000000e+01 6.000000000000000000e+00 1.000000000000000000e+01 1.000000000000000000e+01 7.000000000000000000e+00 1.700000000000000000e+01 1.400000000000000000e+01 5.000000000000000000e+00 1.100000000000000000e+01 1.400000000000000000e+01 6.000000000000000000e+00 1.700000000000000000e+01 1.600000000000000000e+01 1.000000000000000000e+01 1.000000000000000000e+01 5.000000000000000000e+00 1.600000000000000000e+01 1.500000000000000000e+01 8.000000000000000000e+00 1.500000000000000000e+01 1.900000000000000000e+01 7.000000000000000000e+00 1.000000000000000000e+01 8.000000000000000000e+00 9.000000000000000000e+00 9.000000000000000000e+00 1.000000000000000000e+01 1.300000000000000000e+01 9.000000000000000000e+00 9.000000000000000000e+00 9.000000000000000000e+00 1.400000000000000000e+01 8.000000000000000000e+00 7.000000000000000000e+00 1.200000000000000000e+01 1.400000000000000000e+01 2.000000000000000000e+00 1.200000000000000000e+01 1.600000000000000000e+01 1.800000000000000000e+01 1.200000000000000000e+01 8.000000000000000000e+00 3.000000000000000000e+00 7.000000000000000000e+00 5.000000000000000000e+00 6.000000000000000000e+00 5.000000000000000000e+00 7.000000000000000000e+00 7.000000000000000000e+00 5.000000000000000000e+00 7.000000000000000000e+00 0.000000000000000000e+00 3.000000000000000000e+00 5.000000000000000000e+00 4.000000000000000000e+00 8.000000000000000000e+00 5.000000000000000000e+00 5.000000000000000000e+00 2.000000000000000000e+00 4.000000000000000000e+00 3.000000000000000000e+00 8.000000000000000000e+00 0.000000000000000000e+00 0.000000000000000000e+00 0.000000000000000000e+00 0.000000000000000000e+00 0.000000000000000000e+00 0.000000000000000000e+00 0.000000000000000000e+00 0.000000000000000000e+00 0.000000000000000000e+00 0.000000000000000000e+00 0.000000000000000000e+00 0.000000000000000000e+00 0.000000000000000000e+00 0.000000000000000000e+00 0.000000000000000000e+00 0.000000000000000000e+00 0.000000000000000000e+00 0.000000000000000000e+00 0.000000000000000000e+00 0.000000000000000000e+00 0.000000000000000000e+00 0.000000000000000000e+00 0.000000000000000000e+00 0.000000000000000000e+00 0.000000000000000000e+00 0.000000000000000000e+00 0.000000000000000000e+00 0.000000000000000000e+00 0.000000000000000000e+00 0.000000000000000000e+00 0.000000000000000000e+00 0.000000000000000000e+00 0.000000000000000000e+00 0.000000000000000000e+00 0.000000000000000000e+00 0.000000000000000000e+00 0.000000000000000000e+00 0.000000000000000000e+00 0.000000000000000000e+00 0.000000000000000000e+00 0.000000000000000000e+00 0.000000000000000000e+00 0.000000000000000000e+00 0.000000000000000000e+00 0.000000000000000000e+00 0.000000000000000000e+00 0.000000000000000000e+00 0.000000000000000000e+00 0.000000000000000000e+00 0.000000000000000000e+00 0.000000000000000000e+00 0.000000000000000000e+00 0.000000000000000000e+00 0.000000000000000000e+00 0.000000000000000000e+00 0.000000000000000000e+00 0.000000000000000000e+00 0.000000000000000000e+00 0.000000000000000000e+00 0.000000000000000000e+00 0.000000000000000000e+00 0.000000000000000000e+00 0.000000000000000000e+00 0.000000000000000000e+00 0.000000000000000000e+00 0.000000000000000000e+00 0.000000000000000000e+00 0.000000000000000000e+00 0.000000000000000000e+00 0.000000000000000000e+00 0.000000000000000000e+00 0.000000000000000000e+00 0.000000000000000000e+00 0.000000000000000000e+00 0.000000000000000000e+00 0.000000000000000000e+00 0.000000000000000000e+00 0.000000000000000000e+00 0.000000000000000000e+00 0.000000000000000000e+00 0.000000000000000000e+00 0.000000000000000000e+00 0.000000000000000000e+00 0.000000000000000000e+00 0.000000000000000000e+00 0.000000000000000000e+00 0.000000000000000000e+00 0.000000000000000000e+00 0.000000000000000000e+00 0.000000000000000000e+00 0.000000000000000000e+00 0.000000000000000000e+00 0.000000000000000000e+00 0.000000000000000000e+00 0.000000000000000000e+00 0.000000000000000000e+00 0.000000000000000000e+00 0.000000000000000000e+00 0.000000000000000000e+00 0.000000000000000000e+00 0.000000000000000000e+00 0.000000000000000000e+00 0.000000000000000000e+00 0.000000000000000000e+00 0.000000000000000000e+00 0.000000000000000000e+00 0.000000000000000000e+00 0.000000000000000000e+00 0.000000000000000000e+00 0.000000000000000000e+00 0.000000000000000000e+00 0.000000000000000000e+00 0.000000000000000000e+00 0.000000000000000000e+00 0.000000000000000000e+00 0.000000000000000000e+00 0.000000000000000000e+00 0.000000000000000000e+00 0.000000000000000000e+00 0.000000000000000000e+00 0.000000000000000000e+00 0.000000000000000000e+00 0.000000000000000000e+00 0.000000000000000000e+00 0.000000000000000000e+00 0.000000000000000000e+00 0.000000000000000000e+00 0.000000000000000000e+00 0.000000000000000000e+00 0.000000000000000000e+00 0.000000000000000000e+00 0.000000000000000000e+00 0.000000000000000000e+00 0.000000000000000000e+00 0.000000000000000000e+00 0.000000000000000000e+00 0.000000000000000000e+00 0.000000000000000000e+00 0.000000000000000000e+00 0.000000000000000000e+00 0.000000000000000000e+00 0.000000000000000000e+00 0.000000000000000000e+00 0.000000000000000000e+00 0.000000000000000000e+00 0.000000000000000000e+00 0.000000000000000000e+00 0.000000000000000000e+00 0.000000000000000000e+00 0.000000000000000000e+00 0.000000000000000000e+00 0.000000000000000000e+00 0.000000000000000000e+00 0.000000000000000000e+00 0.000000000000000000e+00 0.000000000000000000e+00 0.000000000000000000e+00 0.000000000000000000e+00 0.000000000000000000e+00 0.000000000000000000e+00 0.000000000000000000e+00 0.000000000000000000e+00 0.000000000000000000e+00 0.000000000000000000e+00 0.000000000000000000e+00 0.000000000000000000e+00 0.000000000000000000e+00 0.000000000000000000e+00 0.000000000000000000e+00 0.000000000000000000e+00 0.000000000000000000e+00 0.000000000000000000e+00 0.000000000000000000e+00 0.000000000000000000e+00 0.000000000000000000e+00 0.000000000000000000e+00 0.000000000000000000e+00 0.000000000000000000e+00 0.000000000000000000e+00 0.000000000000000000e+00 0.000000000000000000e+00 0.000000000000000000e+00 0.000000000000000000e+00 0.000000000000000000e+00 0.000000000000000000e+00 0.000000000000000000e+00 0.000000000000000000e+00 0.000000000000000000e+00 0.000000000000000000e+00 0.000000000000000000e+00 0.000000000000000000e+00 0.000000000000000000e+00 0.000000000000000000e+00 0.000000000000000000e+00 0.000000000000000000e+00 0.000000000000000000e+00 0.000000000000000000e+00 0.000000000000000000e+00 0.000000000000000000e+00 0.000000000000000000e+00 0.000000000000000000e+00 0.000000000000000000e+00 0.000000000000000000e+00 0.000000000000000000e+00 0.000000000000000000e+00 0.000000000000000000e+00 0.000000000000000000e+00 0.000000000000000000e+00 0.000000000000000000e+00 0.000000000000000000e+00 0.000000000000000000e+00 0.000000000000000000e+00 0.000000000000000000e+00 0.000000000000000000e+00 0.000000000000000000e+00 0.000000000000000000e+00 0.000000000000000000e+00 0.000000000000000000e+00 0.000000000000000000e+00 0.000000000000000000e+00 0.000000000000000000e+00 0.000000000000000000e+00 0.000000000000000000e+00 0.000000000000000000e+00 0.000000000000000000e+00 0.000000000000000000e+00 0.000000000000000000e+00 0.000000000000000000e+00 0.000000000000000000e+00 0.000000000000000000e+00 0.000000000000000000e+00 0.000000000000000000e+00 0.000000000000000000e+00 0.000000000000000000e+00 0.000000000000000000e+00 0.000000000000000000e+00 0.000000000000000000e+00 0.000000000000000000e+00 0.000000000000000000e+00 0.000000000000000000e+00 0.000000000000000000e+00 0.000000000000000000e+00 0.000000000000000000e+00 0.000000000000000000e+00 0.000000000000000000e+00 0.000000000000000000e+00 0.000000000000000000e+00 0.000000000000000000e+00 0.000000000000000000e+00 0.000000000000000000e+00 0.000000000000000000e+00 0.000000000000000000e+00 0.000000000000000000e+00 0.000000000000000000e+00 0.000000000000000000e+00 0.000000000000000000e+00 0.000000000000000000e+00 0.000000000000000000e+00 0.000000000000000000e+00 0.000000000000000000e+00 0.000000000000000000e+00 0.000000000000000000e+00 0.000000000000000000e+00 0.000000000000000000e+00 0.000000000000000000e+00 0.000000000000000000e+00 0.000000000000000000e+00 0.000000000000000000e+00 0.000000000000000000e+00 0.000000000000000000e+00 0.000000000000000000e+00 0.000000000000000000e+00 0.000000000000000000e+00 0.000000000000000000e+00 0.000000000000000000e+00 0.000000000000000000e+00 0.000000000000000000e+00 0.000000000000000000e+00 0.000000000000000000e+00 0.000000000000000000e+00 0.000000000000000000e+00 0.000000000000000000e+00 0.000000000000000000e+00 0.000000000000000000e+00 0.000000000000000000e+00 0.000000000000000000e+00 0.000000000000000000e+00 0.000000000000000000e+00 0.000000000000000000e+00 0.000000000000000000e+00 0.000000000000000000e+00 0.000000000000000000e+00 0.000000000000000000e+00 0.000000000000000000e+00 0.000000000000000000e+00 0.000000000000000000e+00 0.000000000000000000e+00 0.000000000000000000e+00 0.000000000000000000e+00 0.000000000000000000e+00 0.000000000000000000e+00 0.000000000000000000e+00 0.000000000000000000e+00 0.000000000000000000e+00 0.000000000000000000e+00 0.000000000000000000e+00 0.000000000000000000e+00 0.000000000000000000e+00 0.000000000000000000e+00 0.000000000000000000e+00 0.000000000000000000e+00 0.000000000000000000e+00 0.000000000000000000e+00 0.000000000000000000e+00 0.000000000000000000e+00 0.000000000000000000e+00 0.000000000000000000e+00 0.000000000000000000e+00 0.000000000000000000e+00 0.000000000000000000e+00 0.000000000000000000e+00 0.000000000000000000e+00 0.000000000000000000e+00 0.000000000000000000e+00 0.000000000000000000e+00 0.000000000000000000e+00 0.000000000000000000e+00 0.000000000000000000e+00 0.000000000000000000e+00 0.000000000000000000e+00 0.000000000000000000e+00 0.000000000000000000e+00 0.000000000000000000e+00 0.000000000000000000e+00 0.000000000000000000e+00 0.000000000000000000e+00 0.000000000000000000e+00 0.000000000000000000e+00 0.000000000000000000e+00 0.000000000000000000e+00 0.000000000000000000e+00 0.000000000000000000e+00 0.000000000000000000e+00 0.000000000000000000e+00 0.000000000000000000e+00 0.000000000000000000e+00 0.000000000000000000e+00 0.000000000000000000e+00 0.000000000000000000e+00 0.000000000000000000e+00 0.000000000000000000e+00 0.000000000000000000e+00 0.000000000000000000e+00 0.000000000000000000e+00 0.000000000000000000e+00 0.000000000000000000e+00 0.000000000000000000e+00 0.000000000000000000e+00 0.000000000000000000e+00 0.000000000000000000e+00 0.000000000000000000e+00 0.000000000000000000e+00 0.000000000000000000e+00 0.000000000000000000e+00 0.000000000000000000e+00 0.000000000000000000e+00 0.000000000000000000e+00 0.000000000000000000e+00 0.000000000000000000e+00 0.000000000000000000e+00 0.000000000000000000e+00 0.000000000000000000e+00 0.000000000000000000e+00 0.000000000000000000e+00 0.000000000000000000e+00 0.000000000000000000e+00 0.000000000000000000e+00 0.000000000000000000e+00 0.000000000000000000e+00 0.000000000000000000e+00 0.000000000000000000e+00 0.000000000000000000e+00 0.000000000000000000e+00 0.000000000000000000e+00 0.000000000000000000e+00 0.000000000000000000e+00 0.000000000000000000e+00 0.000000000000000000e+00 0.000000000000000000e+00 0.000000000000000000e+00 0.000000000000000000e+00 0.000000000000000000e+00 0.000000000000000000e+00 0.000000000000000000e+00 0.000000000000000000e+00 0.000000000000000000e+00 0.000000000000000000e+00 0.000000000000000000e+00 0.000000000000000000e+00 0.000000000000000000e+00 0.000000000000000000e+00 0.000000000000000000e+00 0.000000000000000000e+00 0.000000000000000000e+00 0.000000000000000000e+00 0.000000000000000000e+00 0.000000000000000000e+00 0.000000000000000000e+00 0.000000000000000000e+00 0.000000000000000000e+00 0.000000000000000000e+00 0.000000000000000000e+00 0.000000000000000000e+00 0.000000000000000000e+00 0.000000000000000000e+00 0.000000000000000000e+00 0.000000000000000000e+00 0.000000000000000000e+00 0.000000000000000000e+00 0.000000000000000000e+00 0.000000000000000000e+00 0.000000000000000000e+00 0.000000000000000000e+00 0.000000000000000000e+00 0.000000000000000000e+00 0.000000000000000000e+00 0.000000000000000000e+00 0.000000000000000000e+00 0.000000000000000000e+00 0.000000000000000000e+00 0.000000000000000000e+00 0.000000000000000000e+00 0.000000000000000000e+00 0.000000000000000000e+00 0.000000000000000000e+00 0.000000000000000000e+00 0.000000000000000000e+00 0.000000000000000000e+00 0.000000000000000000e+00 0.000000000000000000e+00 0.000000000000000000e+00 0.000000000000000000e+00 0.000000000000000000e+00 0.000000000000000000e+00 0.000000000000000000e+00 0.000000000000000000e+00 0.000000000000000000e+00 0.000000000000000000e+00 0.000000000000000000e+00 0.000000000000000000e+00 0.000000000000000000e+00 0.000000000000000000e+00 0.000000000000000000e+00 0.000000000000000000e+00 0.000000000000000000e+00 0.000000000000000000e+00 0.000000000000000000e+00 0.000000000000000000e+00 0.000000000000000000e+00 0.000000000000000000e+00 0.000000000000000000e+00 0.000000000000000000e+00 0.000000000000000000e+00 0.000000000000000000e+00 0.000000000000000000e+00 0.000000000000000000e+00 0.000000000000000000e+00 0.000000000000000000e+00 0.000000000000000000e+00 0.000000000000000000e+00 0.000000000000000000e+00 0.000000000000000000e+00 0.000000000000000000e+00 0.000000000000000000e+00 0.000000000000000000e+00 0.000000000000000000e+00 0.000000000000000000e+00 0.000000000000000000e+00 0.000000000000000000e+00 0.000000000000000000e+00 0.000000000000000000e+00 0.000000000000000000e+00 0.000000000000000000e+00 0.000000000000000000e+00 0.000000000000000000e+00 0.000000000000000000e+00 0.000000000000000000e+00 0.000000000000000000e+00 0.000000000000000000e+00 0.000000000000000000e+00 0.000000000000000000e+00 0.000000000000000000e+00 0.000000000000000000e+00 0.000000000000000000e+00 0.000000000000000000e+00 0.000000000000000000e+00 0.000000000000000000e+00 0.000000000000000000e+00 0.000000000000000000e+00 0.000000000000000000e+00 0.000000000000000000e+00 0.000000000000000000e+00 0.000000000000000000e+00 0.000000000000000000e+00 0.000000000000000000e+00 0.000000000000000000e+00 0.000000000000000000e+00 0.000000000000000000e+00 0.000000000000000000e+00 0.000000000000000000e+00 0.000000000000000000e+00 0.000000000000000000e+00 0.000000000000000000e+00 0.000000000000000000e+00 0.000000000000000000e+00 0.000000000000000000e+00 0.000000000000000000e+00 0.000000000000000000e+00 0.000000000000000000e+00 0.000000000000000000e+00 0.000000000000000000e+00 0.000000000000000000e+00 0.000000000000000000e+00 0.000000000000000000e+00 0.000000000000000000e+00 0.000000000000000000e+00 0.000000000000000000e+00 0.000000000000000000e+00 0.000000000000000000e+00 0.000000000000000000e+00 0.000000000000000000e+00 0.000000000000000000e+00 0.000000000000000000e+00 0.000000000000000000e+00 0.000000000000000000e+00 0.000000000000000000e+00 0.000000000000000000e+00 0.000000000000000000e+00 0.000000000000000000e+00 0.000000000000000000e+00 0.000000000000000000e+00 0.000000000000000000e+00 0.000000000000000000e+00 0.000000000000000000e+00 0.000000000000000000e+00 0.000000000000000000e+00 0.000000000000000000e+00 0.000000000000000000e+00 0.000000000000000000e+00 0.000000000000000000e+00 0.000000000000000000e+00 0.000000000000000000e+00 0.000000000000000000e+00 0.000000000000000000e+00 0.000000000000000000e+00 0.000000000000000000e+00 0.000000000000000000e+00 0.000000000000000000e+00 0.000000000000000000e+00 0.000000000000000000e+00 0.000000000000000000e+00 0.000000000000000000e+00 0.000000000000000000e+00 0.000000000000000000e+00 0.000000000000000000e+00 0.000000000000000000e+00 0.000000000000000000e+00 0.000000000000000000e+00 0.000000000000000000e+00 0.000000000000000000e+00 0.000000000000000000e+00 0.000000000000000000e+00 0.000000000000000000e+00 0.000000000000000000e+00 0.000000000000000000e+00 0.000000000000000000e+00 0.000000000000000000e+00 0.000000000000000000e+00 0.000000000000000000e+00 0.000000000000000000e+00 0.000000000000000000e+00 0.000000000000000000e+00 0.000000000000000000e+00 0.000000000000000000e+00 0.000000000000000000e+00 0.000000000000000000e+00 0.000000000000000000e+00 0.000000000000000000e+00 0.000000000000000000e+00 0.000000000000000000e+00 0.000000000000000000e+00 0.000000000000000000e+00 0.000000000000000000e+00 0.000000000000000000e+00 0.000000000000000000e+00 0.000000000000000000e+00 0.000000000000000000e+00 0.000000000000000000e+00 0.000000000000000000e+00 0.000000000000000000e+00 0.000000000000000000e+00 0.000000000000000000e+00 0.000000000000000000e+00 0.000000000000000000e+00 0.000000000000000000e+00 0.000000000000000000e+00 0.000000000000000000e+00 0.000000000000000000e+00 0.000000000000000000e+00 0.000000000000000000e+00 0.000000000000000000e+00 0.000000000000000000e+00 0.000000000000000000e+00 0.000000000000000000e+00 0.000000000000000000e+00 0.000000000000000000e+00 0.000000000000000000e+00 0.000000000000000000e+00 0.000000000000000000e+00 0.000000000000000000e+00 0.000000000000000000e+00 0.000000000000000000e+00 0.000000000000000000e+00 0.000000000000000000e+00 0.000000000000000000e+00 0.000000000000000000e+00 0.000000000000000000e+00 0.000000000000000000e+00 0.000000000000000000e+00 0.000000000000000000e+00 0.000000000000000000e+00 0.000000000000000000e+00 0.000000000000000000e+00 0.000000000000000000e+00 0.000000000000000000e+00 0.000000000000000000e+00 0.000000000000000000e+00 0.000000000000000000e+00 0.000000000000000000e+00 0.000000000000000000e+00 0.000000000000000000e+00 0.000000000000000000e+00 0.000000000000000000e+00 0.000000000000000000e+00 0.000000000000000000e+00 0.000000000000000000e+00 0.000000000000000000e+00 0.000000000000000000e+00 0.000000000000000000e+00 0.000000000000000000e+00 0.000000000000000000e+00 0.000000000000000000e+00 0.000000000000000000e+00 0.000000000000000000e+00 0.000000000000000000e+00 0.000000000000000000e+00 0.000000000000000000e+00 0.000000000000000000e+00 0.000000000000000000e+00 0.000000000000000000e+00 0.000000000000000000e+00 0.000000000000000000e+00 0.000000000000000000e+00 0.000000000000000000e+00 0.000000000000000000e+00 0.000000000000000000e+00 0.000000000000000000e+00 0.000000000000000000e+00 0.000000000000000000e+00 0.000000000000000000e+00 0.000000000000000000e+00 0.000000000000000000e+00 0.000000000000000000e+00 0.000000000000000000e+00 0.000000000000000000e+00 0.000000000000000000e+00 0.000000000000000000e+00 0.000000000000000000e+00 0.000000000000000000e+00 0.000000000000000000e+00 0.000000000000000000e+00 0.000000000000000000e+00 0.000000000000000000e+00 0.000000000000000000e+00 0.000000000000000000e+00 0.000000000000000000e+00 0.000000000000000000e+00 0.000000000000000000e+00 0.000000000000000000e+00 0.000000000000000000e+00 0.000000000000000000e+00 0.000000000000000000e+00 0.000000000000000000e+00 0.000000000000000000e+00 0.000000000000000000e+00 0.000000000000000000e+00 0.000000000000000000e+00 0.000000000000000000e+00 0.000000000000000000e+00 0.000000000000000000e+00 0.000000000000000000e+00 0.000000000000000000e+00 0.000000000000000000e+00 0.000000000000000000e+00 0.000000000000000000e+00 0.000000000000000000e+00 0.000000000000000000e+00 0.000000000000000000e+00 0.000000000000000000e+00 0.000000000000000000e+00 0.000000000000000000e+00 0.000000000000000000e+00 0.000000000000000000e+00 0.000000000000000000e+00 0.000000000000000000e+00 0.000000000000000000e+00 0.000000000000000000e+00 0.000000000000000000e+00 0.000000000000000000e+00 0.000000000000000000e+00 0.000000000000000000e+00 0.000000000000000000e+00 0.000000000000000000e+00 0.000000000000000000e+00 0.000000000000000000e+00 0.000000000000000000e+00 0.000000000000000000e+00 0.000000000000000000e+00 0.000000000000000000e+00 0.000000000000000000e+00 0.000000000000000000e+00 0.000000000000000000e+00 0.000000000000000000e+00 0.000000000000000000e+00 0.000000000000000000e+00 0.000000000000000000e+00 0.000000000000000000e+00 0.000000000000000000e+00 0.000000000000000000e+00 0.000000000000000000e+00 0.000000000000000000e+00 0.000000000000000000e+00 0.000000000000000000e+00 0.000000000000000000e+00 0.000000000000000000e+00 0.000000000000000000e+00 0.000000000000000000e+00 0.000000000000000000e+00 0.000000000000000000e+00 0.000000000000000000e+00 0.000000000000000000e+00 0.000000000000000000e+00 0.000000000000000000e+00 0.000000000000000000e+00 0.000000000000000000e+00 0.000000000000000000e+00 0.000000000000000000e+00 0.000000000000000000e+00 0.000000000000000000e+00 0.000000000000000000e+00 0.000000000000000000e+00 0.000000000000000000e+00 0.000000000000000000e+00 0.000000000000000000e+00 0.000000000000000000e+00 0.000000000000000000e+00 0.000000000000000000e+00 0.000000000000000000e+00 0.000000000000000000e+00 0.000000000000000000e+00 0.000000000000000000e+00 0.000000000000000000e+00 0.000000000000000000e+00 0.000000000000000000e+00 0.000000000000000000e+00 0.000000000000000000e+00 0.000000000000000000e+00 0.000000000000000000e+00 0.000000000000000000e+00 0.000000000000000000e+00 0.000000000000000000e+00 0.000000000000000000e+00 0.000000000000000000e+00 0.000000000000000000e+00 0.000000000000000000e+00 0.000000000000000000e+00 0.000000000000000000e+00 0.000000000000000000e+00 0.000000000000000000e+00 0.000000000000000000e+00 0.000000000000000000e+00 0.000000000000000000e+00 0.000000000000000000e+00 0.000000000000000000e+00 0.000000000000000000e+00 0.000000000000000000e+00 0.000000000000000000e+00 0.000000000000000000e+00 0.000000000000000000e+00 0.000000000000000000e+00 0.000000000000000000e+00 0.000000000000000000e+00 0.000000000000000000e+00 0.000000000000000000e+00 0.000000000000000000e+00 0.000000000000000000e+00 0.000000000000000000e+00 0.000000000000000000e+00 0.000000000000000000e+00 0.000000000000000000e+00 0.000000000000000000e+00 0.000000000000000000e+00 0.000000000000000000e+00 0.000000000000000000e+00 0.000000000000000000e+00 0.000000000000000000e+00 0.000000000000000000e+00 0.000000000000000000e+00 0.000000000000000000e+00 0.000000000000000000e+00 0.000000000000000000e+00 0.000000000000000000e+00 0.000000000000000000e+00 0.000000000000000000e+00 0.000000000000000000e+00 0.000000000000000000e+00 0.000000000000000000e+00 0.000000000000000000e+00 0.000000000000000000e+00 0.000000000000000000e+00 0.000000000000000000e+00 0.000000000000000000e+00 0.000000000000000000e+00 0.000000000000000000e+00 0.000000000000000000e+00 0.000000000000000000e+00 0.000000000000000000e+00 0.000000000000000000e+00 0.000000000000000000e+00 0.000000000000000000e+00 0.000000000000000000e+00 0.000000000000000000e+00 0.000000000000000000e+00 0.000000000000000000e+00 0.000000000000000000e+00 0.000000000000000000e+00 0.000000000000000000e+00 0.000000000000000000e+00 0.000000000000000000e+00 0.000000000000000000e+00 0.000000000000000000e+00 0.000000000000000000e+00 0.000000000000000000e+00 0.000000000000000000e+00 0.000000000000000000e+00 0.000000000000000000e+00 0.000000000000000000e+00 0.000000000000000000e+00 0.000000000000000000e+00 0.000000000000000000e+00 0.000000000000000000e+00 0.000000000000000000e+00 0.000000000000000000e+00 0.000000000000000000e+00 0.000000000000000000e+00 0.000000000000000000e+00 0.000000000000000000e+00 0.000000000000000000e+00 0.000000000000000000e+00 0.000000000000000000e+00 0.000000000000000000e+00 0.000000000000000000e+00 0.000000000000000000e+00 0.000000000000000000e+00 0.000000000000000000e+00 0.000000000000000000e+00 0.000000000000000000e+00 0.000000000000000000e+00 0.000000000000000000e+00 0.000000000000000000e+00 0.000000000000000000e+00 0.000000000000000000e+00 0.000000000000000000e+00 0.000000000000000000e+00 0.000000000000000000e+00 0.000000000000000000e+00 0.000000000000000000e+00 0.000000000000000000e+00 0.000000000000000000e+00 0.000000000000000000e+00 0.000000000000000000e+00 0.000000000000000000e+00 0.000000000000000000e+00 0.000000000000000000e+00 0.000000000000000000e+00 0.000000000000000000e+00 0.000000000000000000e+00 0.000000000000000000e+00 0.000000000000000000e+00 0.000000000000000000e+00 0.000000000000000000e+00 0.000000000000000000e+00 0.000000000000000000e+00 0.000000000000000000e+00 0.000000000000000000e+00 0.000000000000000000e+00 0.000000000000000000e+00 0.000000000000000000e+00 0.000000000000000000e+00 0.000000000000000000e+00 0.000000000000000000e+00 0.000000000000000000e+00 0.000000000000000000e+00 0.000000000000000000e+00 0.000000000000000000e+00 0.000000000000000000e+00 0.000000000000000000e+00 0.000000000000000000e+00 0.000000000000000000e+00 0.000000000000000000e+00 0.000000000000000000e+00 0.000000000000000000e+00 0.000000000000000000e+00 0.000000000000000000e+00 0.000000000000000000e+00 0.000000000000000000e+00 0.000000000000000000e+00 0.000000000000000000e+00 0.000000000000000000e+00 0.000000000000000000e+00 0.000000000000000000e+00 0.000000000000000000e+00 0.000000000000000000e+00 0.000000000000000000e+00 0.000000000000000000e+00 0.000000000000000000e+00 0.000000000000000000e+00 0.000000000000000000e+00 0.000000000000000000e+00 0.000000000000000000e+00 0.000000000000000000e+00 0.000000000000000000e+00 0.000000000000000000e+00 0.000000000000000000e+00 0.000000000000000000e+00 0.000000000000000000e+00 0.000000000000000000e+00 0.000000000000000000e+00 0.000000000000000000e+00 0.000000000000000000e+00 0.000000000000000000e+00 0.000000000000000000e+00 0.000000000000000000e+00 0.000000000000000000e+00 0.000000000000000000e+00 0.000000000000000000e+00 0.000000000000000000e+00 0.000000000000000000e+00 0.000000000000000000e+00 0.000000000000000000e+00 0.000000000000000000e+00 0.000000000000000000e+00 0.000000000000000000e+00 0.000000000000000000e+00 0.000000000000000000e+00 0.000000000000000000e+00 0.000000000000000000e+00 0.000000000000000000e+00 0.000000000000000000e+00 0.000000000000000000e+00 0.000000000000000000e+00 0.000000000000000000e+00 0.000000000000000000e+00 0.000000000000000000e+00 0.000000000000000000e+00 0.000000000000000000e+00 0.000000000000000000e+00 0.000000000000000000e+00 0.000000000000000000e+00 0.000000000000000000e+00 0.000000000000000000e+00 0.000000000000000000e+00 0.000000000000000000e+00 0.000000000000000000e+00 0.000000000000000000e+00 0.000000000000000000e+00 0.000000000000000000e+00 0.000000000000000000e+00 0.000000000000000000e+00 0.000000000000000000e+00 0.000000000000000000e+00 0.000000000000000000e+00 0.000000000000000000e+00 0.000000000000000000e+00 0.000000000000000000e+00 0.000000000000000000e+00 0.000000000000000000e+00 0.000000000000000000e+00 0.000000000000000000e+00 0.000000000000000000e+00 0.000000000000000000e+00 0.000000000000000000e+00 0.000000000000000000e+00 0.000000000000000000e+00 0.000000000000000000e+00 0.000000000000000000e+00 0.000000000000000000e+00 0.000000000000000000e+00 0.000000000000000000e+00 0.000000000000000000e+00 0.000000000000000000e+00 0.000000000000000000e+00 0.000000000000000000e+00 0.000000000000000000e+00 0.000000000000000000e+00 0.000000000000000000e+00 0.000000000000000000e+00 0.000000000000000000e+00 0.000000000000000000e+00 0.000000000000000000e+00 0.000000000000000000e+00 0.000000000000000000e+00 0.000000000000000000e+00 0.000000000000000000e+00 0.000000000000000000e+00 0.000000000000000000e+00 0.000000000000000000e+00 0.000000000000000000e+00 0.000000000000000000e+00 0.000000000000000000e+00 0.000000000000000000e+00 0.000000000000000000e+00 0.000000000000000000e+00 0.000000000000000000e+00 0.000000000000000000e+00 0.000000000000000000e+00 0.000000000000000000e+00 0.000000000000000000e+00 0.000000000000000000e+00 0.000000000000000000e+00 0.000000000000000000e+00 0.000000000000000000e+00 0.000000000000000000e+00 0.000000000000000000e+00 0.000000000000000000e+00 0.000000000000000000e+00 0.000000000000000000e+00 0.000000000000000000e+00 0.000000000000000000e+00 0.000000000000000000e+00 0.000000000000000000e+00 0.000000000000000000e+00 0.000000000000000000e+00 0.000000000000000000e+00 0.000000000000000000e+00 0.000000000000000000e+00 0.000000000000000000e+00 0.000000000000000000e+00 0.000000000000000000e+00 0.000000000000000000e+00 0.000000000000000000e+00 0.000000000000000000e+00 0.000000000000000000e+00 0.000000000000000000e+00 0.000000000000000000e+00 0.000000000000000000e+00 0.000000000000000000e+00 0.000000000000000000e+00 0.000000000000000000e+00 0.000000000000000000e+00 0.000000000000000000e+00 0.000000000000000000e+00 0.000000000000000000e+00 0.000000000000000000e+00 0.000000000000000000e+00 0.000000000000000000e+00 0.000000000000000000e+00 0.000000000000000000e+00 0.000000000000000000e+00 0.000000000000000000e+00 0.000000000000000000e+00 0.000000000000000000e+00 0.000000000000000000e+00 0.000000000000000000e+00 0.000000000000000000e+00 0.000000000000000000e+00 0.000000000000000000e+00 0.000000000000000000e+00 0.000000000000000000e+00 0.000000000000000000e+00 0.000000000000000000e+00 0.000000000000000000e+00 0.000000000000000000e+00 0.000000000000000000e+00 0.000000000000000000e+00 0.000000000000000000e+00 0.000000000000000000e+00 0.000000000000000000e+00 0.000000000000000000e+00 0.000000000000000000e+00 0.000000000000000000e+00 0.000000000000000000e+00 0.000000000000000000e+00 0.000000000000000000e+00 0.000000000000000000e+00 0.000000000000000000e+00 0.000000000000000000e+00 0.000000000000000000e+00 0.000000000000000000e+00 0.000000000000000000e+00 0.000000000000000000e+00 0.000000000000000000e+00 0.000000000000000000e+00 0.000000000000000000e+00 0.000000000000000000e+00 0.000000000000000000e+00 0.000000000000000000e+00 0.000000000000000000e+00 0.000000000000000000e+00 0.000000000000000000e+00 0.000000000000000000e+00 0.000000000000000000e+00 0.000000000000000000e+00 0.000000000000000000e+00 0.000000000000000000e+00 0.000000000000000000e+00 0.000000000000000000e+00 0.000000000000000000e+00 0.000000000000000000e+00 0.000000000000000000e+00 0.000000000000000000e+00 0.000000000000000000e+00 0.000000000000000000e+00 0.000000000000000000e+00 0.000000000000000000e+00 0.000000000000000000e+00 0.000000000000000000e+00 0.000000000000000000e+00 0.000000000000000000e+00 0.000000000000000000e+00 0.000000000000000000e+00 0.000000000000000000e+00 0.000000000000000000e+00 0.000000000000000000e+00 0.000000000000000000e+00 0.000000000000000000e+00 0.000000000000000000e+00 0.000000000000000000e+00 0.000000000000000000e+00 0.000000000000000000e+00 0.000000000000000000e+00 0.000000000000000000e+00 0.000000000000000000e+00 0.000000000000000000e+00 0.000000000000000000e+00 0.000000000000000000e+00 0.000000000000000000e+00 0.000000000000000000e+00 0.000000000000000000e+00 0.000000000000000000e+00 0.000000000000000000e+00 0.000000000000000000e+00 0.000000000000000000e+00 0.000000000000000000e+00 0.000000000000000000e+00 0.000000000000000000e+00 0.000000000000000000e+00 0.000000000000000000e+00 0.000000000000000000e+00 0.000000000000000000e+00 0.000000000000000000e+00 0.000000000000000000e+00 0.000000000000000000e+00 0.000000000000000000e+00 0.000000000000000000e+00 0.000000000000000000e+00 0.000000000000000000e+00 0.000000000000000000e+00 0.000000000000000000e+00 0.000000000000000000e+00 0.000000000000000000e+00 0.000000000000000000e+00 0.000000000000000000e+00 0.000000000000000000e+00 0.000000000000000000e+00 0.000000000000000000e+00 0.000000000000000000e+00 0.000000000000000000e+00 0.000000000000000000e+00 0.000000000000000000e+00 0.000000000000000000e+00 0.000000000000000000e+00 0.000000000000000000e+00 0.000000000000000000e+00 0.000000000000000000e+00 0.000000000000000000e+00 0.000000000000000000e+00 0.000000000000000000e+00 0.000000000000000000e+00 0.000000000000000000e+00 0.000000000000000000e+00 0.000000000000000000e+00 0.000000000000000000e+00 0.000000000000000000e+00 0.000000000000000000e+00 0.000000000000000000e+00 0.000000000000000000e+00 0.000000000000000000e+00 0.000000000000000000e+00 0.000000000000000000e+00 0.000000000000000000e+00 0.000000000000000000e+00 0.000000000000000000e+00 0.000000000000000000e+00 0.000000000000000000e+00 0.000000000000000000e+00 0.000000000000000000e+00 0.000000000000000000e+00 0.000000000000000000e+00 0.000000000000000000e+00 0.000000000000000000e+00 0.000000000000000000e+00 0.000000000000000000e+00 0.000000000000000000e+00 0.000000000000000000e+00 0.000000000000000000e+00 0.000000000000000000e+00 0.000000000000000000e+00 0.000000000000000000e+00 0.000000000000000000e+00 0.000000000000000000e+00 0.000000000000000000e+00 0.000000000000000000e+00 0.000000000000000000e+00 0.000000000000000000e+00 0.000000000000000000e+00 0.000000000000000000e+00 0.000000000000000000e+00 0.000000000000000000e+00 0.000000000000000000e+00 0.000000000000000000e+00 0.000000000000000000e+00 0.000000000000000000e+00 0.000000000000000000e+00 0.000000000000000000e+00 0.000000000000000000e+00 0.000000000000000000e+00 0.000000000000000000e+00 0.000000000000000000e+00 0.000000000000000000e+00 0.000000000000000000e+00 0.000000000000000000e+00 0.000000000000000000e+00 0.000000000000000000e+00 0.000000000000000000e+00 0.000000000000000000e+00 0.000000000000000000e+00 0.000000000000000000e+00 0.000000000000000000e+00 0.000000000000000000e+00 0.000000000000000000e+00 0.000000000000000000e+00 0.000000000000000000e+00 0.000000000000000000e+00 0.000000000000000000e+00 0.000000000000000000e+00 0.000000000000000000e+00 0.000000000000000000e+00 0.000000000000000000e+00 0.000000000000000000e+00 0.000000000000000000e+00 0.000000000000000000e+00 0.000000000000000000e+00 0.000000000000000000e+00 0.000000000000000000e+00 0.000000000000000000e+00 0.000000000000000000e+00 0.000000000000000000e+00 0.000000000000000000e+00 0.000000000000000000e+00 0.000000000000000000e+00 0.000000000000000000e+00 0.000000000000000000e+00 0.000000000000000000e+00 0.000000000000000000e+00 0.000000000000000000e+00 0.000000000000000000e+00 0.000000000000000000e+00 0.000000000000000000e+00 0.000000000000000000e+00 0.000000000000000000e+00 0.000000000000000000e+00 0.000000000000000000e+00 0.000000000000000000e+00 0.000000000000000000e+00 0.000000000000000000e+00 0.000000000000000000e+00 0.000000000000000000e+00 0.000000000000000000e+00 0.000000000000000000e+00 0.000000000000000000e+00 0.000000000000000000e+00 0.000000000000000000e+00 0.000000000000000000e+00 0.000000000000000000e+00 0.000000000000000000e+00 0.000000000000000000e+00 0.000000000000000000e+00 0.000000000000000000e+00 0.000000000000000000e+00 0.000000000000000000e+00 0.000000000000000000e+00 0.000000000000000000e+00 0.000000000000000000e+00 0.000000000000000000e+00 0.000000000000000000e+00 0.000000000000000000e+00 0.000000000000000000e+00 0.000000000000000000e+00 0.000000000000000000e+00 0.000000000000000000e+00 0.000000000000000000e+00 0.000000000000000000e+00 0.000000000000000000e+00 0.000000000000000000e+00 0.000000000000000000e+00 0.000000000000000000e+00 0.000000000000000000e+00 0.000000000000000000e+00 0.000000000000000000e+00 0.000000000000000000e+00 0.000000000000000000e+00 0.000000000000000000e+00 0.000000000000000000e+00 0.000000000000000000e+00 0.000000000000000000e+00 0.000000000000000000e+00 0.000000000000000000e+00 0.000000000000000000e+00 0.000000000000000000e+00 0.000000000000000000e+00 0.000000000000000000e+00 0.000000000000000000e+00 0.000000000000000000e+00 0.000000000000000000e+00 0.000000000000000000e+00 0.000000000000000000e+00 0.000000000000000000e+00 0.000000000000000000e+00 0.000000000000000000e+00 0.000000000000000000e+00 0.000000000000000000e+00 0.000000000000000000e+00 0.000000000000000000e+00 0.000000000000000000e+00 0.000000000000000000e+00 0.000000000000000000e+00 0.000000000000000000e+00 0.000000000000000000e+00 0.000000000000000000e+00 0.000000000000000000e+00 0.000000000000000000e+00 0.000000000000000000e+00 0.000000000000000000e+00 0.000000000000000000e+00 0.000000000000000000e+00 0.000000000000000000e+00 0.000000000000000000e+00 0.000000000000000000e+00 0.000000000000000000e+00 0.000000000000000000e+00 0.000000000000000000e+00 0.000000000000000000e+00 0.000000000000000000e+00 0.000000000000000000e+00 0.000000000000000000e+00 0.000000000000000000e+00 0.000000000000000000e+00 0.000000000000000000e+00 0.000000000000000000e+00 0.000000000000000000e+00 0.000000000000000000e+00 0.000000000000000000e+00 0.000000000000000000e+00 0.000000000000000000e+00 0.000000000000000000e+00 0.000000000000000000e+00 0.000000000000000000e+00 0.000000000000000000e+00 0.000000000000000000e+00 0.000000000000000000e+00 0.000000000000000000e+00 0.000000000000000000e+00 0.000000000000000000e+00 0.000000000000000000e+00 0.000000000000000000e+00 0.000000000000000000e+00 0.000000000000000000e+00 0.000000000000000000e+00 0.000000000000000000e+00 0.000000000000000000e+00 0.000000000000000000e+00 0.000000000000000000e+00 0.000000000000000000e+00 0.000000000000000000e+00 0.000000000000000000e+00 0.000000000000000000e+00 0.000000000000000000e+00 0.000000000000000000e+00 0.000000000000000000e+00 0.000000000000000000e+00 0.000000000000000000e+00 0.000000000000000000e+00 0.000000000000000000e+00 0.000000000000000000e+00 0.000000000000000000e+00 0.000000000000000000e+00 0.000000000000000000e+00 0.000000000000000000e+00 0.000000000000000000e+00 0.000000000000000000e+00 0.000000000000000000e+00 0.000000000000000000e+00 0.000000000000000000e+00 0.000000000000000000e+00 0.000000000000000000e+00 0.000000000000000000e+00 0.000000000000000000e+00 0.000000000000000000e+00 0.000000000000000000e+00 0.000000000000000000e+00 0.000000000000000000e+00 0.000000000000000000e+00 0.000000000000000000e+00 0.000000000000000000e+00 0.000000000000000000e+00 0.000000000000000000e+00 0.000000000000000000e+00 0.000000000000000000e+00 0.000000000000000000e+00 0.000000000000000000e+00 0.000000000000000000e+00 0.000000000000000000e+00 0.000000000000000000e+00 0.000000000000000000e+00 0.000000000000000000e+00 0.000000000000000000e+00 0.000000000000000000e+00 0.000000000000000000e+00 0.000000000000000000e+00 0.000000000000000000e+00 0.000000000000000000e+00 0.000000000000000000e+00 0.000000000000000000e+00 0.000000000000000000e+00 0.000000000000000000e+00 0.000000000000000000e+00 0.000000000000000000e+00 0.000000000000000000e+00 0.000000000000000000e+00 0.000000000000000000e+00 0.000000000000000000e+00 0.000000000000000000e+00 0.000000000000000000e+00 0.000000000000000000e+00 0.000000000000000000e+00 0.000000000000000000e+00 0.000000000000000000e+00 0.000000000000000000e+00 0.000000000000000000e+00 0.000000000000000000e+00 0.000000000000000000e+00 0.000000000000000000e+00 0.000000000000000000e+00 0.000000000000000000e+00 0.000000000000000000e+00 0.000000000000000000e+00 0.000000000000000000e+00 0.000000000000000000e+00 0.000000000000000000e+00 0.000000000000000000e+00 0.000000000000000000e+00 0.000000000000000000e+00 0.000000000000000000e+00 0.000000000000000000e+00 0.000000000000000000e+00 0.000000000000000000e+00 0.000000000000000000e+00 0.000000000000000000e+00 0.000000000000000000e+00 0.000000000000000000e+00 0.000000000000000000e+00 0.000000000000000000e+00 0.000000000000000000e+00 0.000000000000000000e+00 0.000000000000000000e+00 0.000000000000000000e+00 0.000000000000000000e+00 0.000000000000000000e+00 0.000000000000000000e+00 0.000000000000000000e+00 0.000000000000000000e+00 0.000000000000000000e+00 0.000000000000000000e+00 0.000000000000000000e+00 0.000000000000000000e+00 0.000000000000000000e+00 0.000000000000000000e+00 0.000000000000000000e+00 0.000000000000000000e+00 0.000000000000000000e+00 0.000000000000000000e+00 0.000000000000000000e+00 0.000000000000000000e+00 0.000000000000000000e+00 0.000000000000000000e+00 0.000000000000000000e+00 0.000000000000000000e+00 0.000000000000000000e+00 0.000000000000000000e+00 0.000000000000000000e+00 0.000000000000000000e+00 0.000000000000000000e+00 0.000000000000000000e+00 0.000000000000000000e+00 0.000000000000000000e+00 0.000000000000000000e+00 0.000000000000000000e+00 0.000000000000000000e+00 0.000000000000000000e+00 0.000000000000000000e+00 0.000000000000000000e+00 0.000000000000000000e+00 0.000000000000000000e+00 0.000000000000000000e+00 0.000000000000000000e+00 0.000000000000000000e+00 0.000000000000000000e+00 0.000000000000000000e+00 0.000000000000000000e+00 0.000000000000000000e+00 0.000000000000000000e+00 0.000000000000000000e+00 0.000000000000000000e+00 0.000000000000000000e+00 0.000000000000000000e+00 0.000000000000000000e+00 0.000000000000000000e+00 0.000000000000000000e+00 0.000000000000000000e+00 0.000000000000000000e+00 0.000000000000000000e+00 0.000000000000000000e+00 0.000000000000000000e+00 0.000000000000000000e+00 0.000000000000000000e+00 0.000000000000000000e+00 0.000000000000000000e+00 0.000000000000000000e+00 0.000000000000000000e+00 0.000000000000000000e+00 0.000000000000000000e+00 0.000000000000000000e+00 0.000000000000000000e+00 0.000000000000000000e+00 0.000000000000000000e+00 0.000000000000000000e+00 0.000000000000000000e+00 0.000000000000000000e+00 0.000000000000000000e+00 0.000000000000000000e+00 0.000000000000000000e+00 0.000000000000000000e+00 0.000000000000000000e+00 0.000000000000000000e+00 0.000000000000000000e+00 0.000000000000000000e+00 0.000000000000000000e+00 0.000000000000000000e+00 0.000000000000000000e+00 0.000000000000000000e+00 0.000000000000000000e+00 0.000000000000000000e+00 0.000000000000000000e+00 0.000000000000000000e+00 0.000000000000000000e+00 0.000000000000000000e+00 0.000000000000000000e+00 0.000000000000000000e+00 0.000000000000000000e+00 0.000000000000000000e+00 0.000000000000000000e+00 0.000000000000000000e+00 0.000000000000000000e+00 0.000000000000000000e+00 0.000000000000000000e+00 0.000000000000000000e+00 0.000000000000000000e+00 0.000000000000000000e+00 0.000000000000000000e+00 0.000000000000000000e+00 0.000000000000000000e+00 0.000000000000000000e+00 0.000000000000000000e+00 0.000000000000000000e+00 0.000000000000000000e+00 0.000000000000000000e+00 0.000000000000000000e+00 0.000000000000000000e+00 0.000000000000000000e+00 0.000000000000000000e+00 0.000000000000000000e+00 0.000000000000000000e+00 0.000000000000000000e+00 0.000000000000000000e+00 0.000000000000000000e+00 0.000000000000000000e+00 0.000000000000000000e+00 0.000000000000000000e+00 0.000000000000000000e+00 0.000000000000000000e+00 0.000000000000000000e+00 0.000000000000000000e+00 0.000000000000000000e+00 0.000000000000000000e+00 0.000000000000000000e+00 0.000000000000000000e+00 0.000000000000000000e+00 0.000000000000000000e+00 0.000000000000000000e+00 0.000000000000000000e+00 0.000000000000000000e+00 0.000000000000000000e+00 0.000000000000000000e+00 0.000000000000000000e+00 0.000000000000000000e+00 0.000000000000000000e+00 0.000000000000000000e+00 0.000000000000000000e+00 0.000000000000000000e+00 0.000000000000000000e+00 0.000000000000000000e+00 0.000000000000000000e+00 0.000000000000000000e+00 0.000000000000000000e+00 0.000000000000000000e+00 0.000000000000000000e+00 0.000000000000000000e+00 0.000000000000000000e+00 0.000000000000000000e+00 0.000000000000000000e+00 0.000000000000000000e+00 0.000000000000000000e+00 0.000000000000000000e+00 0.000000000000000000e+00 0.000000000000000000e+00 0.000000000000000000e+00 0.000000000000000000e+00 0.000000000000000000e+00 0.000000000000000000e+00 0.000000000000000000e+00 0.000000000000000000e+00 0.000000000000000000e+00 0.000000000000000000e+00 0.000000000000000000e+00 0.000000000000000000e+00 0.000000000000000000e+00 0.000000000000000000e+00 0.000000000000000000e+00 0.000000000000000000e+00 0.000000000000000000e+00 0.000000000000000000e+00 0.000000000000000000e+00 0.000000000000000000e+00 0.000000000000000000e+00 0.000000000000000000e+00 0.000000000000000000e+00 0.000000000000000000e+00 0.000000000000000000e+00 0.000000000000000000e+00 0.000000000000000000e+00 0.000000000000000000e+00 0.000000000000000000e+00 0.000000000000000000e+00 0.000000000000000000e+00 0.000000000000000000e+00 0.000000000000000000e+00 0.000000000000000000e+00 0.000000000000000000e+00 0.000000000000000000e+00 0.000000000000000000e+00 0.000000000000000000e+00 0.000000000000000000e+00 0.000000000000000000e+00 0.000000000000000000e+00 0.000000000000000000e+00 0.000000000000000000e+00 0.000000000000000000e+00 0.000000000000000000e+00 0.000000000000000000e+00 0.000000000000000000e+00 0.000000000000000000e+00 0.000000000000000000e+00 0.000000000000000000e+00 0.000000000000000000e+00 0.000000000000000000e+00 0.000000000000000000e+00 0.000000000000000000e+00 0.000000000000000000e+00 0.000000000000000000e+00 0.000000000000000000e+00 0.000000000000000000e+00 0.000000000000000000e+00 0.000000000000000000e+00 0.000000000000000000e+00 0.000000000000000000e+00 0.000000000000000000e+00 0.000000000000000000e+00 0.000000000000000000e+00 0.000000000000000000e+00 0.000000000000000000e+00 0.000000000000000000e+00 0.000000000000000000e+00 0.000000000000000000e+00 0.000000000000000000e+00 0.000000000000000000e+00 0.000000000000000000e+00 0.000000000000000000e+00 0.000000000000000000e+00 0.000000000000000000e+00 0.000000000000000000e+00 0.000000000000000000e+00 0.000000000000000000e+00 0.000000000000000000e+00 0.000000000000000000e+00 0.000000000000000000e+00 0.000000000000000000e+00 0.000000000000000000e+00 0.000000000000000000e+00 0.000000000000000000e+00 0.000000000000000000e+00 0.000000000000000000e+00 0.000000000000000000e+00 0.000000000000000000e+00 0.000000000000000000e+00 0.000000000000000000e+00 0.000000000000000000e+00 0.000000000000000000e+00 0.000000000000000000e+00 0.000000000000000000e+00 0.000000000000000000e+00 0.000000000000000000e+00 0.000000000000000000e+00 0.000000000000000000e+00 0.000000000000000000e+00 0.000000000000000000e+00 0.000000000000000000e+00 0.000000000000000000e+00 0.000000000000000000e+00 0.000000000000000000e+00 0.000000000000000000e+00 0.000000000000000000e+00 0.000000000000000000e+00 0.000000000000000000e+00 0.000000000000000000e+00 0.000000000000000000e+00 0.000000000000000000e+00 0.000000000000000000e+00 0.000000000000000000e+00 0.000000000000000000e+00 0.000000000000000000e+00 0.000000000000000000e+00 0.000000000000000000e+00 0.000000000000000000e+00 0.000000000000000000e+00 0.000000000000000000e+00 0.000000000000000000e+00 0.000000000000000000e+00 0.000000000000000000e+00 0.000000000000000000e+00 0.000000000000000000e+00 0.000000000000000000e+00 0.000000000000000000e+00 0.000000000000000000e+00 0.000000000000000000e+00 0.000000000000000000e+00 0.000000000000000000e+00 0.000000000000000000e+00 0.000000000000000000e+00 0.000000000000000000e+00 0.000000000000000000e+00 0.000000000000000000e+00 0.000000000000000000e+00 0.000000000000000000e+00 0.000000000000000000e+00 0.000000000000000000e+00 0.000000000000000000e+00 0.000000000000000000e+00 0.000000000000000000e+00 0.000000000000000000e+00 0.000000000000000000e+00 0.000000000000000000e+00 0.000000000000000000e+00 0.000000000000000000e+00 0.000000000000000000e+00 0.000000000000000000e+00 0.000000000000000000e+00 0.000000000000000000e+00 0.000000000000000000e+00 0.000000000000000000e+00 0.000000000000000000e+00 0.000000000000000000e+00 0.000000000000000000e+00 0.000000000000000000e+00 0.000000000000000000e+00 0.000000000000000000e+00 0.000000000000000000e+00 0.000000000000000000e+00 0.000000000000000000e+00 0.000000000000000000e+00 0.000000000000000000e+00 0.000000000000000000e+00 0.000000000000000000e+00 0.000000000000000000e+00 0.000000000000000000e+00 0.000000000000000000e+00 0.000000000000000000e+00 0.000000000000000000e+00 0.000000000000000000e+00 0.000000000000000000e+00 0.000000000000000000e+00 0.000000000000000000e+00 0.000000000000000000e+00 0.000000000000000000e+00 0.000000000000000000e+00 0.000000000000000000e+00 0.000000000000000000e+00 0.000000000000000000e+00 0.000000000000000000e+00 0.000000000000000000e+00 0.000000000000000000e+00 0.000000000000000000e+00 0.000000000000000000e+00 0.000000000000000000e+00 0.000000000000000000e+00 0.000000000000000000e+00 0.000000000000000000e+00 0.000000000000000000e+00 0.000000000000000000e+00 0.000000000000000000e+00 0.000000000000000000e+00 0.000000000000000000e+00 0.000000000000000000e+00 0.000000000000000000e+00 0.000000000000000000e+00 0.000000000000000000e+00 0.000000000000000000e+00 0.000000000000000000e+00 0.000000000000000000e+00 0.000000000000000000e+00 0.000000000000000000e+00 0.000000000000000000e+00 0.000000000000000000e+00 0.000000000000000000e+00 0.000000000000000000e+00 0.000000000000000000e+00 0.000000000000000000e+00 0.000000000000000000e+00 0.000000000000000000e+00 0.000000000000000000e+00 0.000000000000000000e+00 0.000000000000000000e+00 0.000000000000000000e+00 0.000000000000000000e+00 0.000000000000000000e+00 0.000000000000000000e+00 0.000000000000000000e+00 0.000000000000000000e+00 0.000000000000000000e+00 0.000000000000000000e+00 0.000000000000000000e+00 0.000000000000000000e+00 0.000000000000000000e+00 0.000000000000000000e+00 0.000000000000000000e+00 0.000000000000000000e+00 0.000000000000000000e+00 0.000000000000000000e+00 0.000000000000000000e+00 0.000000000000000000e+00 0.000000000000000000e+00 0.000000000000000000e+00 0.000000000000000000e+00 0.000000000000000000e+00 0.000000000000000000e+00 0.000000000000000000e+00 0.000000000000000000e+00 0.000000000000000000e+00 0.000000000000000000e+00 0.000000000000000000e+00 0.000000000000000000e+00 0.000000000000000000e+00 0.000000000000000000e+00 0.000000000000000000e+00 0.000000000000000000e+00 0.000000000000000000e+00 0.000000000000000000e+00 0.000000000000000000e+00 0.000000000000000000e+00 0.000000000000000000e+00 0.000000000000000000e+00 0.000000000000000000e+00 0.000000000000000000e+00 0.000000000000000000e+00 0.000000000000000000e+00 0.000000000000000000e+00 0.000000000000000000e+00 0.000000000000000000e+00 0.000000000000000000e+00 0.000000000000000000e+00 0.000000000000000000e+00 0.000000000000000000e+00 0.000000000000000000e+00 0.000000000000000000e+00 0.000000000000000000e+00 0.000000000000000000e+00 0.000000000000000000e+00 0.000000000000000000e+00 0.000000000000000000e+00 0.000000000000000000e+00 0.000000000000000000e+00 0.000000000000000000e+00 0.000000000000000000e+00 0.000000000000000000e+00 0.000000000000000000e+00 0.000000000000000000e+00 0.000000000000000000e+00 0.000000000000000000e+00 0.000000000000000000e+00 0.000000000000000000e+00 0.000000000000000000e+00 0.000000000000000000e+00 0.000000000000000000e+00 0.000000000000000000e+00 0.000000000000000000e+00 0.000000000000000000e+00 0.000000000000000000e+00 0.000000000000000000e+00 0.000000000000000000e+00 0.000000000000000000e+00 0.000000000000000000e+00 0.000000000000000000e+00 0.000000000000000000e+00 0.000000000000000000e+00 0.000000000000000000e+00 0.000000000000000000e+00 0.000000000000000000e+00 0.000000000000000000e+00 0.000000000000000000e+00 0.000000000000000000e+00 0.000000000000000000e+00 0.000000000000000000e+00 0.000000000000000000e+00 0.000000000000000000e+00 0.000000000000000000e+00 0.000000000000000000e+00 0.000000000000000000e+00 0.000000000000000000e+00 0.000000000000000000e+00 0.000000000000000000e+00 0.000000000000000000e+00 0.000000000000000000e+00 0.000000000000000000e+00 0.000000000000000000e+00 0.000000000000000000e+00 0.000000000000000000e+00 0.000000000000000000e+00 0.000000000000000000e+00 0.000000000000000000e+00 0.000000000000000000e+00 0.000000000000000000e+00 0.000000000000000000e+00 0.000000000000000000e+00 0.000000000000000000e+00 0.000000000000000000e+00 0.000000000000000000e+00 0.000000000000000000e+00 0.000000000000000000e+00 0.000000000000000000e+00 0.000000000000000000e+00 0.000000000000000000e+00 0.000000000000000000e+00 0.000000000000000000e+00 0.000000000000000000e+00 0.000000000000000000e+00 0.000000000000000000e+00 0.000000000000000000e+00 0.000000000000000000e+00 0.000000000000000000e+00 0.000000000000000000e+00 0.000000000000000000e+00 0.000000000000000000e+00 0.000000000000000000e+00 0.000000000000000000e+00 0.000000000000000000e+00 0.000000000000000000e+00 0.000000000000000000e+00 0.000000000000000000e+00 0.000000000000000000e+00 0.000000000000000000e+00 0.000000000000000000e+00 0.000000000000000000e+00 0.000000000000000000e+00 0.000000000000000000e+00 0.000000000000000000e+00 0.000000000000000000e+00 0.000000000000000000e+00 0.000000000000000000e+00 0.000000000000000000e+00 0.000000000000000000e+00 0.000000000000000000e+00 0.000000000000000000e+00 0.000000000000000000e+00 0.000000000000000000e+00 0.000000000000000000e+00 0.000000000000000000e+00 0.000000000000000000e+00 0.000000000000000000e+00 0.000000000000000000e+00 0.000000000000000000e+00 0.000000000000000000e+00 0.000000000000000000e+00 0.000000000000000000e+00 0.000000000000000000e+00 0.000000000000000000e+00 0.000000000000000000e+00 0.000000000000000000e+00 0.000000000000000000e+00 0.000000000000000000e+00 0.000000000000000000e+00 0.000000000000000000e+00 0.000000000000000000e+00 0.000000000000000000e+00 0.000000000000000000e+00 0.000000000000000000e+00 0.000000000000000000e+00 0.000000000000000000e+00 0.000000000000000000e+00 0.000000000000000000e+00 0.000000000000000000e+00 0.000000000000000000e+00 0.000000000000000000e+00 0.000000000000000000e+00 0.000000000000000000e+00 0.000000000000000000e+00 0.000000000000000000e+00 0.000000000000000000e+00 0.000000000000000000e+00 0.000000000000000000e+00 0.000000000000000000e+00 0.000000000000000000e+00 0.000000000000000000e+00 0.000000000000000000e+00 0.000000000000000000e+00 0.000000000000000000e+00 0.000000000000000000e+00 0.000000000000000000e+00 0.000000000000000000e+00 0.000000000000000000e+00 0.000000000000000000e+00 0.000000000000000000e+00 0.000000000000000000e+00 0.000000000000000000e+00 0.000000000000000000e+00 0.000000000000000000e+00 0.000000000000000000e+00 0.000000000000000000e+00 0.000000000000000000e+00 0.000000000000000000e+00 0.000000000000000000e+00 0.000000000000000000e+00 0.000000000000000000e+00 0.000000000000000000e+00 0.000000000000000000e+00 0.000000000000000000e+00 0.000000000000000000e+00 0.000000000000000000e+00 0.000000000000000000e+00 0.000000000000000000e+00 0.000000000000000000e+00 0.000000000000000000e+00 0.000000000000000000e+00 0.000000000000000000e+00 0.000000000000000000e+00 0.000000000000000000e+00 0.000000000000000000e+00 0.000000000000000000e+00 0.000000000000000000e+00 0.000000000000000000e+00 0.000000000000000000e+00 0.000000000000000000e+00 0.000000000000000000e+00 0.000000000000000000e+00 0.000000000000000000e+00 0.000000000000000000e+00 0.000000000000000000e+00 0.000000000000000000e+00 0.000000000000000000e+00 0.000000000000000000e+00 0.000000000000000000e+00 0.000000000000000000e+00 0.000000000000000000e+00 0.000000000000000000e+00 0.000000000000000000e+00 0.000000000000000000e+00 0.000000000000000000e+00 0.000000000000000000e+00 0.000000000000000000e+00 0.000000000000000000e+00 0.000000000000000000e+00 0.000000000000000000e+00 0.000000000000000000e+00 0.000000000000000000e+00 0.000000000000000000e+00 0.000000000000000000e+00 0.000000000000000000e+00 0.000000000000000000e+00 0.000000000000000000e+00 0.000000000000000000e+00 0.000000000000000000e+00 0.000000000000000000e+00 0.000000000000000000e+00 0.000000000000000000e+00 0.000000000000000000e+00 0.000000000000000000e+00 0.000000000000000000e+00 0.000000000000000000e+00 0.000000000000000000e+00 0.000000000000000000e+00 0.000000000000000000e+00 0.000000000000000000e+00 0.000000000000000000e+00 0.000000000000000000e+00 0.000000000000000000e+00 0.000000000000000000e+00 0.000000000000000000e+00 0.000000000000000000e+00 0.000000000000000000e+00 0.000000000000000000e+00 0.000000000000000000e+00 0.000000000000000000e+00 0.000000000000000000e+00 0.000000000000000000e+00 0.000000000000000000e+00 0.000000000000000000e+00 0.000000000000000000e+00 0.000000000000000000e+00 0.000000000000000000e+00 0.000000000000000000e+00 0.000000000000000000e+00 0.000000000000000000e+00 0.000000000000000000e+00 0.000000000000000000e+00 0.000000000000000000e+00 0.000000000000000000e+00 0.000000000000000000e+00 0.000000000000000000e+00 0.000000000000000000e+00 0.000000000000000000e+00 0.000000000000000000e+00 0.000000000000000000e+00 0.000000000000000000e+00 0.000000000000000000e+00 0.000000000000000000e+00 0.000000000000000000e+00 0.000000000000000000e+00 0.000000000000000000e+00 0.000000000000000000e+00 0.000000000000000000e+00 0.000000000000000000e+00 0.000000000000000000e+00 0.000000000000000000e+00 0.000000000000000000e+00 0.000000000000000000e+00 0.000000000000000000e+00 0.000000000000000000e+00 0.000000000000000000e+00 0.000000000000000000e+00 0.000000000000000000e+00 0.000000000000000000e+00 0.000000000000000000e+00 0.000000000000000000e+00 0.000000000000000000e+00 0.000000000000000000e+00 0.000000000000000000e+00 0.000000000000000000e+00 0.000000000000000000e+00 0.000000000000000000e+00 0.000000000000000000e+00 0.000000000000000000e+00 0.000000000000000000e+00 0.000000000000000000e+00 0.000000000000000000e+00 0.000000000000000000e+00 0.000000000000000000e+00 0.000000000000000000e+00 0.000000000000000000e+00 0.000000000000000000e+00 0.000000000000000000e+00 0.000000000000000000e+00 0.000000000000000000e+00 0.000000000000000000e+00 0.000000000000000000e+00 0.000000000000000000e+00 0.000000000000000000e+00 0.000000000000000000e+00 0.000000000000000000e+00 0.000000000000000000e+00 0.000000000000000000e+00 0.000000000000000000e+00 0.000000000000000000e+00 0.000000000000000000e+00 0.000000000000000000e+00 0.000000000000000000e+00 0.000000000000000000e+00 0.000000000000000000e+00 0.000000000000000000e+00 0.000000000000000000e+00 0.000000000000000000e+00 0.000000000000000000e+00 0.000000000000000000e+00 0.000000000000000000e+00 0.000000000000000000e+00 0.000000000000000000e+00 0.000000000000000000e+00 0.000000000000000000e+00 0.000000000000000000e+00 0.000000000000000000e+00 0.000000000000000000e+00 0.000000000000000000e+00 0.000000000000000000e+00 0.000000000000000000e+00 0.000000000000000000e+00 0.000000000000000000e+00 0.000000000000000000e+00 0.000000000000000000e+00 0.000000000000000000e+00 0.000000000000000000e+00 0.000000000000000000e+00 0.000000000000000000e+00 0.000000000000000000e+00 0.000000000000000000e+00 0.000000000000000000e+00 0.000000000000000000e+00 0.000000000000000000e+00 0.000000000000000000e+00 0.000000000000000000e+00 0.000000000000000000e+00 0.000000000000000000e+00 0.000000000000000000e+00 0.000000000000000000e+00 0.000000000000000000e+00 0.000000000000000000e+00 0.000000000000000000e+00 0.000000000000000000e+00 0.000000000000000000e+00 0.000000000000000000e+00 0.000000000000000000e+00 0.000000000000000000e+00 0.000000000000000000e+00 0.000000000000000000e+00 0.000000000000000000e+00 0.000000000000000000e+00 0.000000000000000000e+00 0.000000000000000000e+00 0.000000000000000000e+00 0.000000000000000000e+00 0.000000000000000000e+00 0.000000000000000000e+00 0.000000000000000000e+00 0.000000000000000000e+00 0.000000000000000000e+00 0.000000000000000000e+00 0.000000000000000000e+00 0.000000000000000000e+00 0.000000000000000000e+00 0.000000000000000000e+00 0.000000000000000000e+00 0.000000000000000000e+00 0.000000000000000000e+00 0.000000000000000000e+00 0.000000000000000000e+00 0.000000000000000000e+00 0.000000000000000000e+00 0.000000000000000000e+00 0.000000000000000000e+00 0.000000000000000000e+00 0.000000000000000000e+00 0.000000000000000000e+00 0.000000000000000000e+00 0.000000000000000000e+00 0.000000000000000000e+00 0.000000000000000000e+00 0.000000000000000000e+00 0.000000000000000000e+00 0.000000000000000000e+00 0.000000000000000000e+00 0.000000000000000000e+00 0.000000000000000000e+00 0.000000000000000000e+00 0.000000000000000000e+00 0.000000000000000000e+00 0.000000000000000000e+00 0.000000000000000000e+00 0.000000000000000000e+00 0.000000000000000000e+00 0.000000000000000000e+00 0.000000000000000000e+00 0.000000000000000000e+00 0.000000000000000000e+00 0.000000000000000000e+00 0.000000000000000000e+00 0.000000000000000000e+00 0.000000000000000000e+00 0.000000000000000000e+00 0.000000000000000000e+00 0.000000000000000000e+00 0.000000000000000000e+00 0.000000000000000000e+00 0.000000000000000000e+00 0.000000000000000000e+00 0.000000000000000000e+00 0.000000000000000000e+00 0.000000000000000000e+00 0.000000000000000000e+00 0.000000000000000000e+00 0.000000000000000000e+00 0.000000000000000000e+00 0.000000000000000000e+00 0.000000000000000000e+00 0.000000000000000000e+00 0.000000000000000000e+00 0.000000000000000000e+00 0.000000000000000000e+00 0.000000000000000000e+00 0.000000000000000000e+00 0.000000000000000000e+00 0.000000000000000000e+00 0.000000000000000000e+00 0.000000000000000000e+00 0.000000000000000000e+00 0.000000000000000000e+00 0.000000000000000000e+00 0.000000000000000000e+00 0.000000000000000000e+00 0.000000000000000000e+00 0.000000000000000000e+00 0.000000000000000000e+00 0.000000000000000000e+00 0.000000000000000000e+00 0.000000000000000000e+00 0.000000000000000000e+00 0.000000000000000000e+00 0.000000000000000000e+00 0.000000000000000000e+00 0.000000000000000000e+00 0.000000000000000000e+00 0.000000000000000000e+00 0.000000000000000000e+00 0.000000000000000000e+00 0.000000000000000000e+00 0.000000000000000000e+00 0.000000000000000000e+00 0.000000000000000000e+00 0.000000000000000000e+00 0.000000000000000000e+00 0.000000000000000000e+00 0.000000000000000000e+00 0.000000000000000000e+00 0.000000000000000000e+00 0.000000000000000000e+00 0.000000000000000000e+00 0.000000000000000000e+00 0.000000000000000000e+00 0.000000000000000000e+00 0.000000000000000000e+00 0.000000000000000000e+00 0.000000000000000000e+00 0.000000000000000000e+00 0.000000000000000000e+00 0.000000000000000000e+00 0.000000000000000000e+00 0.000000000000000000e+00 0.000000000000000000e+00 0.000000000000000000e+00 0.000000000000000000e+00 0.000000000000000000e+00 0.000000000000000000e+00 0.000000000000000000e+00 0.000000000000000000e+00 0.000000000000000000e+00 0.000000000000000000e+00 0.000000000000000000e+00 0.000000000000000000e+00 0.000000000000000000e+00 0.000000000000000000e+00 0.000000000000000000e+00 0.000000000000000000e+00 0.000000000000000000e+00 0.000000000000000000e+00 0.000000000000000000e+00 0.000000000000000000e+00 0.000000000000000000e+00 0.000000000000000000e+00 0.000000000000000000e+00 0.000000000000000000e+00 0.000000000000000000e+00 0.000000000000000000e+00 0.000000000000000000e+00 0.000000000000000000e+00 0.000000000000000000e+00 0.000000000000000000e+00 0.000000000000000000e+00 0.000000000000000000e+00 0.000000000000000000e+00 0.000000000000000000e+00 0.000000000000000000e+00 0.000000000000000000e+00 0.000000000000000000e+00 0.000000000000000000e+00 0.000000000000000000e+00 0.000000000000000000e+00 0.000000000000000000e+00 0.000000000000000000e+00 0.000000000000000000e+00 0.000000000000000000e+00 0.000000000000000000e+00 0.000000000000000000e+00 0.000000000000000000e+00 0.000000000000000000e+00 0.000000000000000000e+00 0.000000000000000000e+00 0.000000000000000000e+00 0.000000000000000000e+00 0.000000000000000000e+00 0.000000000000000000e+00 0.000000000000000000e+00 0.000000000000000000e+00 0.000000000000000000e+00 0.000000000000000000e+00 0.000000000000000000e+00 0.000000000000000000e+00 0.000000000000000000e+00 0.000000000000000000e+00 0.000000000000000000e+00 0.000000000000000000e+00 0.000000000000000000e+00 0.000000000000000000e+00 0.000000000000000000e+00 0.000000000000000000e+00 0.000000000000000000e+00 0.000000000000000000e+00 0.000000000000000000e+00 0.000000000000000000e+00 0.000000000000000000e+00 0.000000000000000000e+00 0.000000000000000000e+00 0.000000000000000000e+00 0.000000000000000000e+00 0.000000000000000000e+00 0.000000000000000000e+00 0.000000000000000000e+00 0.000000000000000000e+00 0.000000000000000000e+00 0.000000000000000000e+00 0.000000000000000000e+00 0.000000000000000000e+00 0.000000000000000000e+00 0.000000000000000000e+00 0.000000000000000000e+00 0.000000000000000000e+00 0.000000000000000000e+00 0.000000000000000000e+00 0.000000000000000000e+00 0.000000000000000000e+00 0.000000000000000000e+00 0.000000000000000000e+00 0.000000000000000000e+00 0.000000000000000000e+00 0.000000000000000000e+00 0.000000000000000000e+00 0.000000000000000000e+00 0.000000000000000000e+00 0.000000000000000000e+00 0.000000000000000000e+00 0.000000000000000000e+00 0.000000000000000000e+00 0.000000000000000000e+00 0.000000000000000000e+00 0.000000000000000000e+00 0.000000000000000000e+00 0.000000000000000000e+00 0.000000000000000000e+00 0.000000000000000000e+00 0.000000000000000000e+00 0.000000000000000000e+00 0.000000000000000000e+00 0.000000000000000000e+00 0.000000000000000000e+00 0.000000000000000000e+00 0.000000000000000000e+00 0.000000000000000000e+00 0.000000000000000000e+00 0.000000000000000000e+00 0.000000000000000000e+00 0.000000000000000000e+00 0.000000000000000000e+00 0.000000000000000000e+00 0.000000000000000000e+00 0.000000000000000000e+00 0.000000000000000000e+00 0.000000000000000000e+00 0.000000000000000000e+00 0.000000000000000000e+00 0.000000000000000000e+00 0.000000000000000000e+00 0.000000000000000000e+00 0.000000000000000000e+00 0.000000000000000000e+00 0.000000000000000000e+00 0.000000000000000000e+00 0.000000000000000000e+00 0.000000000000000000e+00 0.000000000000000000e+00 0.000000000000000000e+00 0.000000000000000000e+00 0.000000000000000000e+00 0.000000000000000000e+00 0.000000000000000000e+00 0.000000000000000000e+00 0.000000000000000000e+00 0.000000000000000000e+00 0.000000000000000000e+00 0.000000000000000000e+00 0.000000000000000000e+00 0.000000000000000000e+00 0.000000000000000000e+00 0.000000000000000000e+00 0.000000000000000000e+00 0.000000000000000000e+00 0.000000000000000000e+00 0.000000000000000000e+00 0.000000000000000000e+00 0.000000000000000000e+00 0.000000000000000000e+00 0.000000000000000000e+00 0.000000000000000000e+00 0.000000000000000000e+00 0.000000000000000000e+00 0.000000000000000000e+00 0.000000000000000000e+00 0.000000000000000000e+00 0.000000000000000000e+00 0.000000000000000000e+00 0.000000000000000000e+00 0.000000000000000000e+00 0.000000000000000000e+00 0.000000000000000000e+00 0.000000000000000000e+00 0.000000000000000000e+00 0.000000000000000000e+00 0.000000000000000000e+00 0.000000000000000000e+00 0.000000000000000000e+00 0.000000000000000000e+00 0.000000000000000000e+00 0.000000000000000000e+00 0.000000000000000000e+00 0.000000000000000000e+00 0.000000000000000000e+00 0.000000000000000000e+00 0.000000000000000000e+00 0.000000000000000000e+00 0.000000000000000000e+00 0.000000000000000000e+00 0.000000000000000000e+00 0.000000000000000000e+00 0.000000000000000000e+00 0.000000000000000000e+00 0.000000000000000000e+00 0.000000000000000000e+00 0.000000000000000000e+00 0.000000000000000000e+00 0.000000000000000000e+00 0.000000000000000000e+00 0.000000000000000000e+00 0.000000000000000000e+00 0.000000000000000000e+00 0.000000000000000000e+00 0.000000000000000000e+00 0.000000000000000000e+00 0.000000000000000000e+00 0.000000000000000000e+00 0.000000000000000000e+00 0.000000000000000000e+00 0.000000000000000000e+00 0.000000000000000000e+00 0.000000000000000000e+00 0.000000000000000000e+00 0.000000000000000000e+00 0.000000000000000000e+00 0.000000000000000000e+00 0.000000000000000000e+00 0.000000000000000000e+00 0.000000000000000000e+00 0.000000000000000000e+00 0.000000000000000000e+00 0.000000000000000000e+00 0.000000000000000000e+00 0.000000000000000000e+00 0.000000000000000000e+00 0.000000000000000000e+00 0.000000000000000000e+00 0.000000000000000000e+00 0.000000000000000000e+00 0.000000000000000000e+00 0.000000000000000000e+00 0.000000000000000000e+00 0.000000000000000000e+00 0.000000000000000000e+00 0.000000000000000000e+00 0.000000000000000000e+00 0.000000000000000000e+00 0.000000000000000000e+00 0.000000000000000000e+00 0.000000000000000000e+00 0.000000000000000000e+00 0.000000000000000000e+00 0.000000000000000000e+00 0.000000000000000000e+00 0.000000000000000000e+00 0.000000000000000000e+00 0.000000000000000000e+00 0.000000000000000000e+00 0.000000000000000000e+00 0.000000000000000000e+00 0.000000000000000000e+00 0.000000000000000000e+00 0.000000000000000000e+00 0.000000000000000000e+00 0.000000000000000000e+00 0.000000000000000000e+00 0.000000000000000000e+00 0.000000000000000000e+00 0.000000000000000000e+00 0.000000000000000000e+00 0.000000000000000000e+00 0.000000000000000000e+00 0.000000000000000000e+00 0.000000000000000000e+00 0.000000000000000000e+00 0.000000000000000000e+00 0.000000000000000000e+00 0.000000000000000000e+00 0.000000000000000000e+00 0.000000000000000000e+00 0.000000000000000000e+00 0.000000000000000000e+00 0.000000000000000000e+00 0.000000000000000000e+00 0.000000000000000000e+00 0.000000000000000000e+00 0.000000000000000000e+00 0.000000000000000000e+00 0.000000000000000000e+00 0.000000000000000000e+00 0.000000000000000000e+00 0.000000000000000000e+00 0.000000000000000000e+00 0.000000000000000000e+00 0.000000000000000000e+00 0.000000000000000000e+00 0.000000000000000000e+00 0.000000000000000000e+00 0.000000000000000000e+00 0.000000000000000000e+00 0.000000000000000000e+00 0.000000000000000000e+00 0.000000000000000000e+00 0.000000000000000000e+00 0.000000000000000000e+00 0.000000000000000000e+00 0.000000000000000000e+00 0.000000000000000000e+00 0.000000000000000000e+00 0.000000000000000000e+00 0.000000000000000000e+00 0.000000000000000000e+00 0.000000000000000000e+00 0.000000000000000000e+00 0.000000000000000000e+00 0.000000000000000000e+00 0.000000000000000000e+00 0.000000000000000000e+00 0.000000000000000000e+00 0.000000000000000000e+00 0.000000000000000000e+00 0.000000000000000000e+00 0.000000000000000000e+00 0.000000000000000000e+00 0.000000000000000000e+00 0.000000000000000000e+00 0.000000000000000000e+00 0.000000000000000000e+00 0.000000000000000000e+00 0.000000000000000000e+00 0.000000000000000000e+00 0.000000000000000000e+00 0.000000000000000000e+00 0.000000000000000000e+00 0.000000000000000000e+00 0.000000000000000000e+00 0.000000000000000000e+00 0.000000000000000000e+00 0.000000000000000000e+00 0.000000000000000000e+00 0.000000000000000000e+00 0.000000000000000000e+00 0.000000000000000000e+00 0.000000000000000000e+00 0.000000000000000000e+00 0.000000000000000000e+00 0.000000000000000000e+00 0.000000000000000000e+00 0.000000000000000000e+00 0.000000000000000000e+00 0.000000000000000000e+00 0.000000000000000000e+00 0.000000000000000000e+00 0.000000000000000000e+00 0.000000000000000000e+00 0.000000000000000000e+00 0.000000000000000000e+00 0.000000000000000000e+00 0.000000000000000000e+00 0.000000000000000000e+00 0.000000000000000000e+00 0.000000000000000000e+00 0.000000000000000000e+00 0.000000000000000000e+00 0.000000000000000000e+00 0.000000000000000000e+00 0.000000000000000000e+00 0.000000000000000000e+00 0.000000000000000000e+00 0.000000000000000000e+00 0.000000000000000000e+00 0.000000000000000000e+00 0.000000000000000000e+00 0.000000000000000000e+00 0.000000000000000000e+00 0.000000000000000000e+00 0.000000000000000000e+00 0.000000000000000000e+00 0.000000000000000000e+00 0.000000000000000000e+00 0.000000000000000000e+00 0.000000000000000000e+00 0.000000000000000000e+00 0.000000000000000000e+00 0.000000000000000000e+00 0.000000000000000000e+00 0.000000000000000000e+00 0.000000000000000000e+00 0.000000000000000000e+00 0.000000000000000000e+00 0.000000000000000000e+00 0.000000000000000000e+00 0.000000000000000000e+00 0.000000000000000000e+00 0.000000000000000000e+00 0.000000000000000000e+00 0.000000000000000000e+00 0.000000000000000000e+00 0.000000000000000000e+00 0.000000000000000000e+00 0.000000000000000000e+00 0.000000000000000000e+00 0.000000000000000000e+00 0.000000000000000000e+00 0.000000000000000000e+00 0.000000000000000000e+00 0.000000000000000000e+00 0.000000000000000000e+00 0.000000000000000000e+00 0.000000000000000000e+00 0.000000000000000000e+00 0.000000000000000000e+00 0.000000000000000000e+00 0.000000000000000000e+00 0.000000000000000000e+00 0.000000000000000000e+00 0.000000000000000000e+00 0.000000000000000000e+00 0.000000000000000000e+00 0.000000000000000000e+00 0.000000000000000000e+00 0.000000000000000000e+00 0.000000000000000000e+00 0.000000000000000000e+00 0.000000000000000000e+00 0.000000000000000000e+00 0.000000000000000000e+00 0.000000000000000000e+00 0.000000000000000000e+00 0.000000000000000000e+00 0.000000000000000000e+00 0.000000000000000000e+00 0.000000000000000000e+00 0.000000000000000000e+00 0.000000000000000000e+00 0.000000000000000000e+00 0.000000000000000000e+00 0.000000000000000000e+00 0.000000000000000000e+00 0.000000000000000000e+00 0.000000000000000000e+00 0.000000000000000000e+00 0.000000000000000000e+00 0.000000000000000000e+00 0.000000000000000000e+00 0.000000000000000000e+00 0.000000000000000000e+00 0.000000000000000000e+00 0.000000000000000000e+00 0.000000000000000000e+00 0.000000000000000000e+00 0.000000000000000000e+00 0.000000000000000000e+00 0.000000000000000000e+00 0.000000000000000000e+00 0.000000000000000000e+00 0.000000000000000000e+00 0.000000000000000000e+00 0.000000000000000000e+00 0.000000000000000000e+00 0.000000000000000000e+00 0.000000000000000000e+00 0.000000000000000000e+00 0.000000000000000000e+00 0.000000000000000000e+00 0.000000000000000000e+00 0.000000000000000000e+00 0.000000000000000000e+00 0.000000000000000000e+00 0.000000000000000000e+00 0.000000000000000000e+00 0.000000000000000000e+00 0.000000000000000000e+00 0.000000000000000000e+00 0.000000000000000000e+00 0.000000000000000000e+00 0.000000000000000000e+00 0.000000000000000000e+00 0.000000000000000000e+00 0.000000000000000000e+00 0.000000000000000000e+00 0.000000000000000000e+00 0.000000000000000000e+00 0.000000000000000000e+00 0.000000000000000000e+00 0.000000000000000000e+00 0.000000000000000000e+00 0.000000000000000000e+00 0.000000000000000000e+00 0.000000000000000000e+00 0.000000000000000000e+00 0.000000000000000000e+00 0.000000000000000000e+00 0.000000000000000000e+00 0.000000000000000000e+00 0.000000000000000000e+00 0.000000000000000000e+00 0.000000000000000000e+00 0.000000000000000000e+00 0.000000000000000000e+00 0.000000000000000000e+00 0.000000000000000000e+00 0.000000000000000000e+00 0.000000000000000000e+00 0.000000000000000000e+00 0.000000000000000000e+00 0.000000000000000000e+00 0.000000000000000000e+00 0.000000000000000000e+00 0.000000000000000000e+00 0.000000000000000000e+00 0.000000000000000000e+00 0.000000000000000000e+00 0.000000000000000000e+00 0.000000000000000000e+00 0.000000000000000000e+00 0.000000000000000000e+00 0.000000000000000000e+00 0.000000000000000000e+00 0.000000000000000000e+00 0.000000000000000000e+00 0.000000000000000000e+00 0.000000000000000000e+00 0.000000000000000000e+00 0.000000000000000000e+00 0.000000000000000000e+00 0.000000000000000000e+00 0.000000000000000000e+00 0.000000000000000000e+00 0.000000000000000000e+00 0.000000000000000000e+00 0.000000000000000000e+00 0.000000000000000000e+00 0.000000000000000000e+00 0.000000000000000000e+00 0.000000000000000000e+00 0.000000000000000000e+00 0.000000000000000000e+00 0.000000000000000000e+00 0.000000000000000000e+00 0.000000000000000000e+00 0.000000000000000000e+00 0.000000000000000000e+00 0.000000000000000000e+00 0.000000000000000000e+00 0.000000000000000000e+00 0.000000000000000000e+00 0.000000000000000000e+00 0.000000000000000000e+00 0.000000000000000000e+00 0.000000000000000000e+00 0.000000000000000000e+00 0.000000000000000000e+00 0.000000000000000000e+00 0.000000000000000000e+00 0.000000000000000000e+00 0.000000000000000000e+00 0.000000000000000000e+00 0.000000000000000000e+00 0.000000000000000000e+00 0.000000000000000000e+00 0.000000000000000000e+00 0.000000000000000000e+00 0.000000000000000000e+00 0.000000000000000000e+00 0.000000000000000000e+00 0.000000000000000000e+00 0.000000000000000000e+00 0.000000000000000000e+00 0.000000000000000000e+00 0.000000000000000000e+00 0.000000000000000000e+00 0.000000000000000000e+00 0.000000000000000000e+00 0.000000000000000000e+00 0.000000000000000000e+00 0.000000000000000000e+00 0.000000000000000000e+00 0.000000000000000000e+00 0.000000000000000000e+00 0.000000000000000000e+00 0.000000000000000000e+00 0.000000000000000000e+00 0.000000000000000000e+00 0.000000000000000000e+00 0.000000000000000000e+00 0.000000000000000000e+00 0.000000000000000000e+00 0.000000000000000000e+00 0.000000000000000000e+00 0.000000000000000000e+00 0.000000000000000000e+00 0.000000000000000000e+00 0.000000000000000000e+00 0.000000000000000000e+00 0.000000000000000000e+00 0.000000000000000000e+00 0.000000000000000000e+00 0.000000000000000000e+00 0.000000000000000000e+00 0.000000000000000000e+00 0.000000000000000000e+00 0.000000000000000000e+00 0.000000000000000000e+00 0.000000000000000000e+00 0.000000000000000000e+00 0.000000000000000000e+00 0.000000000000000000e+00 0.000000000000000000e+00 0.000000000000000000e+00 0.000000000000000000e+00 0.000000000000000000e+00 0.000000000000000000e+00 0.000000000000000000e+00 0.000000000000000000e+00 0.000000000000000000e+00 0.000000000000000000e+00 0.000000000000000000e+00 0.000000000000000000e+00 0.000000000000000000e+00 0.000000000000000000e+00 0.000000000000000000e+00 0.000000000000000000e+00 0.000000000000000000e+00 0.000000000000000000e+00 0.000000000000000000e+00 0.000000000000000000e+00 0.000000000000000000e+00 0.000000000000000000e+00 0.000000000000000000e+00 0.000000000000000000e+00 0.000000000000000000e+00 0.000000000000000000e+00 0.000000000000000000e+00 0.000000000000000000e+00 0.000000000000000000e+00 0.000000000000000000e+00 0.000000000000000000e+00 0.000000000000000000e+00 0.000000000000000000e+00 0.000000000000000000e+00 0.000000000000000000e+00 0.000000000000000000e+00 0.000000000000000000e+00 0.000000000000000000e+00 0.000000000000000000e+00 0.000000000000000000e+00 0.000000000000000000e+00 0.000000000000000000e+00 0.000000000000000000e+00 0.000000000000000000e+00 0.000000000000000000e+00 0.000000000000000000e+00 0.000000000000000000e+00 0.000000000000000000e+00 0.000000000000000000e+00 0.000000000000000000e+00 0.000000000000000000e+00 0.000000000000000000e+00 0.000000000000000000e+00 0.000000000000000000e+00 0.000000000000000000e+00 0.000000000000000000e+00 0.000000000000000000e+00 0.000000000000000000e+00 0.000000000000000000e+00 0.000000000000000000e+00 0.000000000000000000e+00 0.000000000000000000e+00 0.000000000000000000e+00 0.000000000000000000e+00 0.000000000000000000e+00 0.000000000000000000e+00 0.000000000000000000e+00 0.000000000000000000e+00 0.000000000000000000e+00 0.000000000000000000e+00 0.000000000000000000e+00 0.000000000000000000e+00 0.000000000000000000e+00 0.000000000000000000e+00 0.000000000000000000e+00 0.000000000000000000e+00 0.000000000000000000e+00 0.000000000000000000e+00 0.000000000000000000e+00 0.000000000000000000e+00 0.000000000000000000e+00 0.000000000000000000e+00 0.000000000000000000e+00 0.000000000000000000e+00 0.000000000000000000e+00 0.000000000000000000e+00 0.000000000000000000e+00 0.000000000000000000e+00 0.000000000000000000e+00 0.000000000000000000e+00 0.000000000000000000e+00 0.000000000000000000e+00 0.000000000000000000e+00 0.000000000000000000e+00 0.000000000000000000e+00 0.000000000000000000e+00 0.000000000000000000e+00 0.000000000000000000e+00 0.000000000000000000e+00 0.000000000000000000e+00 0.000000000000000000e+00 0.000000000000000000e+00 0.000000000000000000e+00 0.000000000000000000e+00 0.000000000000000000e+00 0.000000000000000000e+00 0.000000000000000000e+00 0.000000000000000000e+00 0.000000000000000000e+00 0.000000000000000000e+00 0.000000000000000000e+00 0.000000000000000000e+00 0.000000000000000000e+00 0.000000000000000000e+00 0.000000000000000000e+00 0.000000000000000000e+00 0.000000000000000000e+00 0.000000000000000000e+00 0.000000000000000000e+00 0.000000000000000000e+00 0.000000000000000000e+00 0.000000000000000000e+00 0.000000000000000000e+00 0.000000000000000000e+00 0.000000000000000000e+00 0.000000000000000000e+00 0.000000000000000000e+00 0.000000000000000000e+00 0.000000000000000000e+00 0.000000000000000000e+00 0.000000000000000000e+00 0.000000000000000000e+00 0.000000000000000000e+00 0.000000000000000000e+00 0.000000000000000000e+00 0.000000000000000000e+00 0.000000000000000000e+00 0.000000000000000000e+00 0.000000000000000000e+00 0.000000000000000000e+00 0.000000000000000000e+00 0.000000000000000000e+00 0.000000000000000000e+00 0.000000000000000000e+00 0.000000000000000000e+00 0.000000000000000000e+00 0.000000000000000000e+00 0.000000000000000000e+00 0.000000000000000000e+00 0.000000000000000000e+00 0.000000000000000000e+00 0.000000000000000000e+00 0.000000000000000000e+00 0.000000000000000000e+00 0.000000000000000000e+00 0.000000000000000000e+00 0.000000000000000000e+00 0.000000000000000000e+00 0.000000000000000000e+00 0.000000000000000000e+00 0.000000000000000000e+00 0.000000000000000000e+00 0.000000000000000000e+00 0.000000000000000000e+00 0.000000000000000000e+00 0.000000000000000000e+00 0.000000000000000000e+00 0.000000000000000000e+00 0.000000000000000000e+00 0.000000000000000000e+00 0.000000000000000000e+00 0.000000000000000000e+00 0.000000000000000000e+00 0.000000000000000000e+00 0.000000000000000000e+00 0.000000000000000000e+00 0.000000000000000000e+00 0.000000000000000000e+00 0.000000000000000000e+00 0.000000000000000000e+00 0.000000000000000000e+00 0.000000000000000000e+00 0.000000000000000000e+00 0.000000000000000000e+00 0.000000000000000000e+00 0.000000000000000000e+00 0.000000000000000000e+00 0.000000000000000000e+00 0.000000000000000000e+00 0.000000000000000000e+00 0.000000000000000000e+00 0.000000000000000000e+00 0.000000000000000000e+00 0.000000000000000000e+00 0.000000000000000000e+00 0.000000000000000000e+00 0.000000000000000000e+00 0.000000000000000000e+00 0.000000000000000000e+00 0.000000000000000000e+00 0.000000000000000000e+00 0.000000000000000000e+00 0.000000000000000000e+00 0.000000000000000000e+00 0.000000000000000000e+00 0.000000000000000000e+00 0.000000000000000000e+00 0.000000000000000000e+00 0.000000000000000000e+00 0.000000000000000000e+00 0.000000000000000000e+00 0.000000000000000000e+00 0.000000000000000000e+00 0.000000000000000000e+00 0.000000000000000000e+00 0.000000000000000000e+00 0.000000000000000000e+00 0.000000000000000000e+00 0.000000000000000000e+00 0.000000000000000000e+00 0.000000000000000000e+00 0.000000000000000000e+00 0.000000000000000000e+00 0.000000000000000000e+00 0.000000000000000000e+00 0.000000000000000000e+00 0.000000000000000000e+00 0.000000000000000000e+00 0.000000000000000000e+00 0.000000000000000000e+00 0.000000000000000000e+00 0.000000000000000000e+00 0.000000000000000000e+00 0.000000000000000000e+00 0.000000000000000000e+00 0.000000000000000000e+00 0.000000000000000000e+00 0.000000000000000000e+00 0.000000000000000000e+00 0.000000000000000000e+00 0.000000000000000000e+00 0.000000000000000000e+00 0.000000000000000000e+00 0.000000000000000000e+00 0.000000000000000000e+00 0.000000000000000000e+00 0.000000000000000000e+00 0.000000000000000000e+00 0.000000000000000000e+00 0.000000000000000000e+00 0.000000000000000000e+00 0.000000000000000000e+00 0.000000000000000000e+00 0.000000000000000000e+00 0.000000000000000000e+00 0.000000000000000000e+00 0.000000000000000000e+00 0.000000000000000000e+00 0.000000000000000000e+00 0.000000000000000000e+00 0.000000000000000000e+00 0.000000000000000000e+00 0.000000000000000000e+00 0.000000000000000000e+00 0.000000000000000000e+00 0.000000000000000000e+00 0.000000000000000000e+00 0.000000000000000000e+00 0.000000000000000000e+00 0.000000000000000000e+00 0.000000000000000000e+00 0.000000000000000000e+00 0.000000000000000000e+00 0.000000000000000000e+00 0.000000000000000000e+00 0.000000000000000000e+00 0.000000000000000000e+00 0.000000000000000000e+00 0.000000000000000000e+00 0.000000000000000000e+00 0.000000000000000000e+00 0.000000000000000000e+00 0.000000000000000000e+00 0.000000000000000000e+00 0.000000000000000000e+00 0.000000000000000000e+00 0.000000000000000000e+00 0.000000000000000000e+00 0.000000000000000000e+00 0.000000000000000000e+00 0.000000000000000000e+00 0.000000000000000000e+00 0.000000000000000000e+00 0.000000000000000000e+00 0.000000000000000000e+00 0.000000000000000000e+00 0.000000000000000000e+00 0.000000000000000000e+00 0.000000000000000000e+00 0.000000000000000000e+00 0.000000000000000000e+00 0.000000000000000000e+00 0.000000000000000000e+00 0.000000000000000000e+00 0.000000000000000000e+00 0.000000000000000000e+00 0.000000000000000000e+00 0.000000000000000000e+00 0.000000000000000000e+00 0.000000000000000000e+00 0.000000000000000000e+00 0.000000000000000000e+00 0.000000000000000000e+00 0.000000000000000000e+00 0.000000000000000000e+00 0.000000000000000000e+00 0.000000000000000000e+00 0.000000000000000000e+00 0.000000000000000000e+00 0.000000000000000000e+00 0.000000000000000000e+00 0.000000000000000000e+00 0.000000000000000000e+00 0.000000000000000000e+00 0.000000000000000000e+00 0.000000000000000000e+00 0.000000000000000000e+00 0.000000000000000000e+00 0.000000000000000000e+00 0.000000000000000000e+00 0.000000000000000000e+00 0.000000000000000000e+00 0.000000000000000000e+00 0.000000000000000000e+00 0.000000000000000000e+00 0.000000000000000000e+00 0.000000000000000000e+00 0.000000000000000000e+00 0.000000000000000000e+00 0.000000000000000000e+00 0.000000000000000000e+00 0.000000000000000000e+00 0.000000000000000000e+00 0.000000000000000000e+00 0.000000000000000000e+00 0.000000000000000000e+00 0.000000000000000000e+00 0.000000000000000000e+00 0.000000000000000000e+00 0.000000000000000000e+00 0.000000000000000000e+00 0.000000000000000000e+00 0.000000000000000000e+00 0.000000000000000000e+00 0.000000000000000000e+00 0.000000000000000000e+00 0.000000000000000000e+00 0.000000000000000000e+00 0.000000000000000000e+00 0.000000000000000000e+00 0.000000000000000000e+00 0.000000000000000000e+00 0.000000000000000000e+00 0.000000000000000000e+00 0.000000000000000000e+00 0.000000000000000000e+00 0.000000000000000000e+00 0.000000000000000000e+00 0.000000000000000000e+00 0.000000000000000000e+00 0.000000000000000000e+00 0.000000000000000000e+00 0.000000000000000000e+00 0.000000000000000000e+00 0.000000000000000000e+00 0.000000000000000000e+00 0.000000000000000000e+00 0.000000000000000000e+00 0.000000000000000000e+00 0.000000000000000000e+00 0.000000000000000000e+00 0.000000000000000000e+00 0.000000000000000000e+00 0.000000000000000000e+00 0.000000000000000000e+00 0.000000000000000000e+00 0.000000000000000000e+00 0.000000000000000000e+00 0.000000000000000000e+00 0.000000000000000000e+00 0.000000000000000000e+00 0.000000000000000000e+00 0.000000000000000000e+00 0.000000000000000000e+00 0.000000000000000000e+00 0.000000000000000000e+00 0.000000000000000000e+00 0.000000000000000000e+00 0.000000000000000000e+00 0.000000000000000000e+00 0.000000000000000000e+00 0.000000000000000000e+00 0.000000000000000000e+00 0.000000000000000000e+00 0.000000000000000000e+00 0.000000000000000000e+00 0.000000000000000000e+00 0.000000000000000000e+00 0.000000000000000000e+00 0.000000000000000000e+00 0.000000000000000000e+00 0.000000000000000000e+00 0.000000000000000000e+00 0.000000000000000000e+00 0.000000000000000000e+00 0.000000000000000000e+00 0.000000000000000000e+00 0.000000000000000000e+00 0.000000000000000000e+00 0.000000000000000000e+00 0.000000000000000000e+00 0.000000000000000000e+00 0.000000000000000000e+00 0.000000000000000000e+00 0.000000000000000000e+00 0.000000000000000000e+00 0.000000000000000000e+00 0.000000000000000000e+00 0.000000000000000000e+00 0.000000000000000000e+00 0.000000000000000000e+00 0.000000000000000000e+00 0.000000000000000000e+00 0.000000000000000000e+00 0.000000000000000000e+00 0.000000000000000000e+00 0.000000000000000000e+00 0.000000000000000000e+00 0.000000000000000000e+00 0.000000000000000000e+00 0.000000000000000000e+00 0.000000000000000000e+00 0.000000000000000000e+00 0.000000000000000000e+00 0.000000000000000000e+00 0.000000000000000000e+00 0.000000000000000000e+00 0.000000000000000000e+00 0.000000000000000000e+00 0.000000000000000000e+00 0.000000000000000000e+00 0.000000000000000000e+00 0.000000000000000000e+00 0.000000000000000000e+00 0.000000000000000000e+00 0.000000000000000000e+00 0.000000000000000000e+00 0.000000000000000000e+00 0.000000000000000000e+00 0.000000000000000000e+00 0.000000000000000000e+00 0.000000000000000000e+00 0.000000000000000000e+00 0.000000000000000000e+00 0.000000000000000000e+00 0.000000000000000000e+00 0.000000000000000000e+00 0.000000000000000000e+00 0.000000000000000000e+00 0.000000000000000000e+00 0.000000000000000000e+00 0.000000000000000000e+00 0.000000000000000000e+00 0.000000000000000000e+00 0.000000000000000000e+00 0.000000000000000000e+00 0.000000000000000000e+00 0.000000000000000000e+00 0.000000000000000000e+00 0.000000000000000000e+00 0.000000000000000000e+00 0.000000000000000000e+00 0.000000000000000000e+00 0.000000000000000000e+00 0.000000000000000000e+00 0.000000000000000000e+00 0.000000000000000000e+00 0.000000000000000000e+00 0.000000000000000000e+00 0.000000000000000000e+00 0.000000000000000000e+00 0.000000000000000000e+00 0.000000000000000000e+00 0.000000000000000000e+00 0.000000000000000000e+00 0.000000000000000000e+00 0.000000000000000000e+00 0.000000000000000000e+00 0.000000000000000000e+00 0.000000000000000000e+00 0.000000000000000000e+00 0.000000000000000000e+00 0.000000000000000000e+00 0.000000000000000000e+00 0.000000000000000000e+00 0.000000000000000000e+00 0.000000000000000000e+00 0.000000000000000000e+00 0.000000000000000000e+00 0.000000000000000000e+00 0.000000000000000000e+00 0.000000000000000000e+00 0.000000000000000000e+00 0.000000000000000000e+00 0.000000000000000000e+00 0.000000000000000000e+00 0.000000000000000000e+00 0.000000000000000000e+00 0.000000000000000000e+00 0.000000000000000000e+00 0.000000000000000000e+00 0.000000000000000000e+00 0.000000000000000000e+00 0.000000000000000000e+00 0.000000000000000000e+00 0.000000000000000000e+00 0.000000000000000000e+00 0.000000000000000000e+00 0.000000000000000000e+00 0.000000000000000000e+00 0.000000000000000000e+00 0.000000000000000000e+00 0.000000000000000000e+00 0.000000000000000000e+00 0.000000000000000000e+00 0.000000000000000000e+00 0.000000000000000000e+00 0.000000000000000000e+00 0.000000000000000000e+00 0.000000000000000000e+00 0.000000000000000000e+00 0.000000000000000000e+00 0.000000000000000000e+00 0.000000000000000000e+00 0.000000000000000000e+00 0.000000000000000000e+00 0.000000000000000000e+00 0.000000000000000000e+00 0.000000000000000000e+00 0.000000000000000000e+00 0.000000000000000000e+00 0.000000000000000000e+00 0.000000000000000000e+00 0.000000000000000000e+00 0.000000000000000000e+00 0.000000000000000000e+00 0.000000000000000000e+00 0.000000000000000000e+00 0.000000000000000000e+00 0.000000000000000000e+00 0.000000000000000000e+00 0.000000000000000000e+00 0.000000000000000000e+00 0.000000000000000000e+00 0.000000000000000000e+00 0.000000000000000000e+00 0.000000000000000000e+00 0.000000000000000000e+00 0.000000000000000000e+00 0.000000000000000000e+00 0.000000000000000000e+00 0.000000000000000000e+00 0.000000000000000000e+00 0.000000000000000000e+00 0.000000000000000000e+00 0.000000000000000000e+00 0.000000000000000000e+00 0.000000000000000000e+00 0.000000000000000000e+00 0.000000000000000000e+00 0.000000000000000000e+00 0.000000000000000000e+00 0.000000000000000000e+00 0.000000000000000000e+00 0.000000000000000000e+00 0.000000000000000000e+00 0.000000000000000000e+00 0.000000000000000000e+00 0.000000000000000000e+00 0.000000000000000000e+00 0.000000000000000000e+00 0.000000000000000000e+00 0.000000000000000000e+00 0.000000000000000000e+00 0.000000000000000000e+00 0.000000000000000000e+00 0.000000000000000000e+00 0.000000000000000000e+00 0.000000000000000000e+00 0.000000000000000000e+00 0.000000000000000000e+00 0.000000000000000000e+00 0.000000000000000000e+00 0.000000000000000000e+00 0.000000000000000000e+00 0.000000000000000000e+00 0.000000000000000000e+00 0.000000000000000000e+00 0.000000000000000000e+00 0.000000000000000000e+00 0.000000000000000000e+00 0.000000000000000000e+00 0.000000000000000000e+00 0.000000000000000000e+00 0.000000000000000000e+00 0.000000000000000000e+00 0.000000000000000000e+00 0.000000000000000000e+00 0.000000000000000000e+00 0.000000000000000000e+00 0.000000000000000000e+00 0.000000000000000000e+00 0.000000000000000000e+00 0.000000000000000000e+00 0.000000000000000000e+00 0.000000000000000000e+00 0.000000000000000000e+00 0.000000000000000000e+00 0.000000000000000000e+00 0.000000000000000000e+00 0.000000000000000000e+00 0.000000000000000000e+00 0.000000000000000000e+00 0.000000000000000000e+00 0.000000000000000000e+00 0.000000000000000000e+00 0.000000000000000000e+00 0.000000000000000000e+00 0.000000000000000000e+00 0.000000000000000000e+00 0.000000000000000000e+00 0.000000000000000000e+00 0.000000000000000000e+00 0.000000000000000000e+00 0.000000000000000000e+00 0.000000000000000000e+00 0.000000000000000000e+00 0.000000000000000000e+00 0.000000000000000000e+00 0.000000000000000000e+00 0.000000000000000000e+00 0.000000000000000000e+00 0.000000000000000000e+00 0.000000000000000000e+00 0.000000000000000000e+00 0.000000000000000000e+00 0.000000000000000000e+00 0.000000000000000000e+00 0.000000000000000000e+00 0.000000000000000000e+00 0.000000000000000000e+00 0.000000000000000000e+00 0.000000000000000000e+00 0.000000000000000000e+00 0.000000000000000000e+00 0.000000000000000000e+00 0.000000000000000000e+00 0.000000000000000000e+00 0.000000000000000000e+00 0.000000000000000000e+00 0.000000000000000000e+00 0.000000000000000000e+00 0.000000000000000000e+00 0.000000000000000000e+00 0.000000000000000000e+00 0.000000000000000000e+00 0.000000000000000000e+00 0.000000000000000000e+00 0.000000000000000000e+00 0.000000000000000000e+00 0.000000000000000000e+00 0.000000000000000000e+00 0.000000000000000000e+00 0.000000000000000000e+00 0.000000000000000000e+00 0.000000000000000000e+00 0.000000000000000000e+00 0.000000000000000000e+00 0.000000000000000000e+00 0.000000000000000000e+00 0.000000000000000000e+00 0.000000000000000000e+00 0.000000000000000000e+00 0.000000000000000000e+00 0.000000000000000000e+00 0.000000000000000000e+00 0.000000000000000000e+00 0.000000000000000000e+00 0.000000000000000000e+00 0.000000000000000000e+00 0.000000000000000000e+00 0.000000000000000000e+00 0.000000000000000000e+00 0.000000000000000000e+00 0.000000000000000000e+00 0.000000000000000000e+00 0.000000000000000000e+00 0.000000000000000000e+00 0.000000000000000000e+00 0.000000000000000000e+00 0.000000000000000000e+00 0.000000000000000000e+00 0.000000000000000000e+00 0.000000000000000000e+00 0.000000000000000000e+00 0.000000000000000000e+00 0.000000000000000000e+00 0.000000000000000000e+00 0.000000000000000000e+00 0.000000000000000000e+00 0.000000000000000000e+00 0.000000000000000000e+00 0.000000000000000000e+00 0.000000000000000000e+00 0.000000000000000000e+00 0.000000000000000000e+00 0.000000000000000000e+00 0.000000000000000000e+00 0.000000000000000000e+00 0.000000000000000000e+00 0.000000000000000000e+00 0.000000000000000000e+00 0.000000000000000000e+00 0.000000000000000000e+00 0.000000000000000000e+00 0.000000000000000000e+00 0.000000000000000000e+00 0.000000000000000000e+00 0.000000000000000000e+00 0.000000000000000000e+00 0.000000000000000000e+00 0.000000000000000000e+00 0.000000000000000000e+00 0.000000000000000000e+00 0.000000000000000000e+00 0.000000000000000000e+00 0.000000000000000000e+00 0.000000000000000000e+00 0.000000000000000000e+00 0.000000000000000000e+00 0.000000000000000000e+00 0.000000000000000000e+00 0.000000000000000000e+00 0.000000000000000000e+00 0.000000000000000000e+00 0.000000000000000000e+00 0.000000000000000000e+00 0.000000000000000000e+00 0.000000000000000000e+00 0.000000000000000000e+00 0.000000000000000000e+00 0.000000000000000000e+00 0.000000000000000000e+00 0.000000000000000000e+00 0.000000000000000000e+00 0.000000000000000000e+00 0.000000000000000000e+00 0.000000000000000000e+00 0.000000000000000000e+00 0.000000000000000000e+00 0.000000000000000000e+00 0.000000000000000000e+00 0.000000000000000000e+00 0.000000000000000000e+00 0.000000000000000000e+00 0.000000000000000000e+00 0.000000000000000000e+00 0.000000000000000000e+00 0.000000000000000000e+00 0.000000000000000000e+00 0.000000000000000000e+00 0.000000000000000000e+00 0.000000000000000000e+00 0.000000000000000000e+00 0.000000000000000000e+00 0.000000000000000000e+00 0.000000000000000000e+00 0.000000000000000000e+00 0.000000000000000000e+00 0.000000000000000000e+00 0.000000000000000000e+00 0.000000000000000000e+00 0.000000000000000000e+00 0.000000000000000000e+00 0.000000000000000000e+00 0.000000000000000000e+00 0.000000000000000000e+00 0.000000000000000000e+00 0.000000000000000000e+00 0.000000000000000000e+00 0.000000000000000000e+00 0.000000000000000000e+00 0.000000000000000000e+00 0.000000000000000000e+00 0.000000000000000000e+00 0.000000000000000000e+00 0.000000000000000000e+00 0.000000000000000000e+00 0.000000000000000000e+00 0.000000000000000000e+00 0.000000000000000000e+00 0.000000000000000000e+00 0.000000000000000000e+00 0.000000000000000000e+00 0.000000000000000000e+00 0.000000000000000000e+00 0.000000000000000000e+00 0.000000000000000000e+00 0.000000000000000000e+00 0.000000000000000000e+00 0.000000000000000000e+00 0.000000000000000000e+00 0.000000000000000000e+00 0.000000000000000000e+00 0.000000000000000000e+00 0.000000000000000000e+00 0.000000000000000000e+00 0.000000000000000000e+00 0.000000000000000000e+00 0.000000000000000000e+00 0.000000000000000000e+00 0.000000000000000000e+00 0.000000000000000000e+00 0.000000000000000000e+00 0.000000000000000000e+00 0.000000000000000000e+00 0.000000000000000000e+00 0.000000000000000000e+00 0.000000000000000000e+00 0.000000000000000000e+00 0.000000000000000000e+00 0.000000000000000000e+00 0.000000000000000000e+00 0.000000000000000000e+00 0.000000000000000000e+00 0.000000000000000000e+00 0.000000000000000000e+00 0.000000000000000000e+00 0.000000000000000000e+00 0.000000000000000000e+00 0.000000000000000000e+00 0.000000000000000000e+00 0.000000000000000000e+00 0.000000000000000000e+00 0.000000000000000000e+00 0.000000000000000000e+00 0.000000000000000000e+00 0.000000000000000000e+00 0.000000000000000000e+00 0.000000000000000000e+00 0.000000000000000000e+00 0.000000000000000000e+00 0.000000000000000000e+00 0.000000000000000000e+00 0.000000000000000000e+00 0.000000000000000000e+00 0.000000000000000000e+00 0.000000000000000000e+00 0.000000000000000000e+00 0.000000000000000000e+00 0.000000000000000000e+00 0.000000000000000000e+00 0.000000000000000000e+00 0.000000000000000000e+00 0.000000000000000000e+00 0.000000000000000000e+00 0.000000000000000000e+00 0.000000000000000000e+00 0.000000000000000000e+00 0.000000000000000000e+00 0.000000000000000000e+00 0.000000000000000000e+00 0.000000000000000000e+00 0.000000000000000000e+00 0.000000000000000000e+00 0.000000000000000000e+00 0.000000000000000000e+00 0.000000000000000000e+00 0.000000000000000000e+00 0.000000000000000000e+00 0.000000000000000000e+00 0.000000000000000000e+00 0.000000000000000000e+00 0.000000000000000000e+00 0.000000000000000000e+00 0.000000000000000000e+00 0.000000000000000000e+00 0.000000000000000000e+00 0.000000000000000000e+00 0.000000000000000000e+00 0.000000000000000000e+00 0.000000000000000000e+00 0.000000000000000000e+00 0.000000000000000000e+00 0.000000000000000000e+00 0.000000000000000000e+00 0.000000000000000000e+00 0.000000000000000000e+00 0.000000000000000000e+00 0.000000000000000000e+00 0.000000000000000000e+00 0.000000000000000000e+00 0.000000000000000000e+00 0.000000000000000000e+00 0.000000000000000000e+00 0.000000000000000000e+00 0.000000000000000000e+00 0.000000000000000000e+00 0.000000000000000000e+00 0.000000000000000000e+00 0.000000000000000000e+00 0.000000000000000000e+00 0.000000000000000000e+00 0.000000000000000000e+00 0.000000000000000000e+00 0.000000000000000000e+00 0.000000000000000000e+00 0.000000000000000000e+00 0.000000000000000000e+00 0.000000000000000000e+00 0.000000000000000000e+00 0.000000000000000000e+00 0.000000000000000000e+00 0.000000000000000000e+00 0.000000000000000000e+00 0.000000000000000000e+00 0.000000000000000000e+00 0.000000000000000000e+00 0.000000000000000000e+00 0.000000000000000000e+00 0.000000000000000000e+00 0.000000000000000000e+00 0.000000000000000000e+00 0.000000000000000000e+00 0.000000000000000000e+00 0.000000000000000000e+00 0.000000000000000000e+00 0.000000000000000000e+00 0.000000000000000000e+00 0.000000000000000000e+00 0.000000000000000000e+00 0.000000000000000000e+00 0.000000000000000000e+00 0.000000000000000000e+00 0.000000000000000000e+00 0.000000000000000000e+00 0.000000000000000000e+00 0.000000000000000000e+00 0.000000000000000000e+00 0.000000000000000000e+00 0.000000000000000000e+00 0.000000000000000000e+00 0.000000000000000000e+00 0.000000000000000000e+00 0.000000000000000000e+00 0.000000000000000000e+00 0.000000000000000000e+00 0.000000000000000000e+00 0.000000000000000000e+00 0.000000000000000000e+00 0.000000000000000000e+00 0.000000000000000000e+00 0.000000000000000000e+00 0.000000000000000000e+00 0.000000000000000000e+00 0.000000000000000000e+00 0.000000000000000000e+00 0.000000000000000000e+00 0.000000000000000000e+00 0.000000000000000000e+00 0.000000000000000000e+00 0.000000000000000000e+00 0.000000000000000000e+00 0.000000000000000000e+00 0.000000000000000000e+00 0.000000000000000000e+00 0.000000000000000000e+00 0.000000000000000000e+00 0.000000000000000000e+00 0.000000000000000000e+00 0.000000000000000000e+00 0.000000000000000000e+00 0.000000000000000000e+00 0.000000000000000000e+00 0.000000000000000000e+00 0.000000000000000000e+00 0.000000000000000000e+00 0.000000000000000000e+00 0.000000000000000000e+00 0.000000000000000000e+00 0.000000000000000000e+00 0.000000000000000000e+00 0.000000000000000000e+00 0.000000000000000000e+00 0.000000000000000000e+00 0.000000000000000000e+00 0.000000000000000000e+00 0.000000000000000000e+00 0.000000000000000000e+00 0.000000000000000000e+00 0.000000000000000000e+00 0.000000000000000000e+00 0.000000000000000000e+00 0.000000000000000000e+00 0.000000000000000000e+00 0.000000000000000000e+00 0.000000000000000000e+00 0.000000000000000000e+00 0.000000000000000000e+00 0.000000000000000000e+00 0.000000000000000000e+00 0.000000000000000000e+00 0.000000000000000000e+00 0.000000000000000000e+00 0.000000000000000000e+00 0.000000000000000000e+00 0.000000000000000000e+00 0.000000000000000000e+00 0.000000000000000000e+00 0.000000000000000000e+00 0.000000000000000000e+00 0.000000000000000000e+00 0.000000000000000000e+00 0.000000000000000000e+00 0.000000000000000000e+00 0.000000000000000000e+00 0.000000000000000000e+00 0.000000000000000000e+00 0.000000000000000000e+00 0.000000000000000000e+00 0.000000000000000000e+00 0.000000000000000000e+00 0.000000000000000000e+00 0.000000000000000000e+00 0.000000000000000000e+00 0.000000000000000000e+00 0.000000000000000000e+00 0.000000000000000000e+00 0.000000000000000000e+00 0.000000000000000000e+00 0.000000000000000000e+00 0.000000000000000000e+00 0.000000000000000000e+00 0.000000000000000000e+00 0.000000000000000000e+00 0.000000000000000000e+00 0.000000000000000000e+00 0.000000000000000000e+00 0.000000000000000000e+00 0.000000000000000000e+00 0.000000000000000000e+00 0.000000000000000000e+00 0.000000000000000000e+00 0.000000000000000000e+00 0.000000000000000000e+00 0.000000000000000000e+00 0.000000000000000000e+00 0.000000000000000000e+00 0.000000000000000000e+00 0.000000000000000000e+00 0.000000000000000000e+00 0.000000000000000000e+00 0.000000000000000000e+00 0.000000000000000000e+00 0.000000000000000000e+00 0.000000000000000000e+00 0.000000000000000000e+00 0.000000000000000000e+00 0.000000000000000000e+00 0.000000000000000000e+00 0.000000000000000000e+00 0.000000000000000000e+00 0.000000000000000000e+00 0.000000000000000000e+00 0.000000000000000000e+00 0.000000000000000000e+00 0.000000000000000000e+00 0.000000000000000000e+00 0.000000000000000000e+00 0.000000000000000000e+00 0.000000000000000000e+00 0.000000000000000000e+00 0.000000000000000000e+00 0.000000000000000000e+00 0.000000000000000000e+00 0.000000000000000000e+00 0.000000000000000000e+00 0.000000000000000000e+00 0.000000000000000000e+00 0.000000000000000000e+00 0.000000000000000000e+00 0.000000000000000000e+00 0.000000000000000000e+00 0.000000000000000000e+00 0.000000000000000000e+00 0.000000000000000000e+00 0.000000000000000000e+00 0.000000000000000000e+00 0.000000000000000000e+00 0.000000000000000000e+00 0.000000000000000000e+00 0.000000000000000000e+00 0.000000000000000000e+00 0.000000000000000000e+00 0.000000000000000000e+00 0.000000000000000000e+00 0.000000000000000000e+00 0.000000000000000000e+00 0.000000000000000000e+00 0.000000000000000000e+00 0.000000000000000000e+00 0.000000000000000000e+00 0.000000000000000000e+00 0.000000000000000000e+00 0.000000000000000000e+00 0.000000000000000000e+00 0.000000000000000000e+00 0.000000000000000000e+00 0.000000000000000000e+00 0.000000000000000000e+00 0.000000000000000000e+00 0.000000000000000000e+00 0.000000000000000000e+00 0.000000000000000000e+00 0.000000000000000000e+00 0.000000000000000000e+00 0.000000000000000000e+00 0.000000000000000000e+00 0.000000000000000000e+00 0.000000000000000000e+00 0.000000000000000000e+00 0.000000000000000000e+00 0.000000000000000000e+00 0.000000000000000000e+00 0.000000000000000000e+00 0.000000000000000000e+00 0.000000000000000000e+00 0.000000000000000000e+00 0.000000000000000000e+00 0.000000000000000000e+00 0.000000000000000000e+00 0.000000000000000000e+00 0.000000000000000000e+00 0.000000000000000000e+00 0.000000000000000000e+00 0.000000000000000000e+00 0.000000000000000000e+00 0.000000000000000000e+00 0.000000000000000000e+00 0.000000000000000000e+00 0.000000000000000000e+00 0.000000000000000000e+00 0.000000000000000000e+00 0.000000000000000000e+00 0.000000000000000000e+00 0.000000000000000000e+00 0.000000000000000000e+00 0.000000000000000000e+00 0.000000000000000000e+00 0.000000000000000000e+00 0.000000000000000000e+00 0.000000000000000000e+00 0.000000000000000000e+00 0.000000000000000000e+00 0.000000000000000000e+00 0.000000000000000000e+00 0.000000000000000000e+00 0.000000000000000000e+00 0.000000000000000000e+00 0.000000000000000000e+00 0.000000000000000000e+00 0.000000000000000000e+00 0.000000000000000000e+00 0.000000000000000000e+00 0.000000000000000000e+00 0.000000000000000000e+00 0.000000000000000000e+00 0.000000000000000000e+00 0.000000000000000000e+00 0.000000000000000000e+00 0.000000000000000000e+00 0.000000000000000000e+00 0.000000000000000000e+00 0.000000000000000000e+00 0.000000000000000000e+00 0.000000000000000000e+00 0.000000000000000000e+00 0.000000000000000000e+00 0.000000000000000000e+00 0.000000000000000000e+00 0.000000000000000000e+00 0.000000000000000000e+00 0.000000000000000000e+00 0.000000000000000000e+00 0.000000000000000000e+00 0.000000000000000000e+00 0.000000000000000000e+00 0.000000000000000000e+00 0.000000000000000000e+00 0.000000000000000000e+00 0.000000000000000000e+00 0.000000000000000000e+00 0.000000000000000000e+00 0.000000000000000000e+00 0.000000000000000000e+00 0.000000000000000000e+00 0.000000000000000000e+00 0.000000000000000000e+00 0.000000000000000000e+00 0.000000000000000000e+00 0.000000000000000000e+00 0.000000000000000000e+00 0.000000000000000000e+00 0.000000000000000000e+00 0.000000000000000000e+00 0.000000000000000000e+00 0.000000000000000000e+00 0.000000000000000000e+00 0.000000000000000000e+00 0.000000000000000000e+00 0.000000000000000000e+00 0.000000000000000000e+00 0.000000000000000000e+00 0.000000000000000000e+00 0.000000000000000000e+00 0.000000000000000000e+00 0.000000000000000000e+00 0.000000000000000000e+00 0.000000000000000000e+00 0.000000000000000000e+00 0.000000000000000000e+00 0.000000000000000000e+00 0.000000000000000000e+00 0.000000000000000000e+00 0.000000000000000000e+00 0.000000000000000000e+00 0.000000000000000000e+00 0.000000000000000000e+00 0.000000000000000000e+00 0.000000000000000000e+00 0.000000000000000000e+00 0.000000000000000000e+00 0.000000000000000000e+00 0.000000000000000000e+00 0.000000000000000000e+00 0.000000000000000000e+00 0.000000000000000000e+00 0.000000000000000000e+00 0.000000000000000000e+00 0.000000000000000000e+00 0.000000000000000000e+00 0.000000000000000000e+00 0.000000000000000000e+00 0.000000000000000000e+00 0.000000000000000000e+00 0.000000000000000000e+00 0.000000000000000000e+00 0.000000000000000000e+00 0.000000000000000000e+00 0.000000000000000000e+00 0.000000000000000000e+00 0.000000000000000000e+00 0.000000000000000000e+00 0.000000000000000000e+00 0.000000000000000000e+00 0.000000000000000000e+00 0.000000000000000000e+00 0.000000000000000000e+00 0.000000000000000000e+00 0.000000000000000000e+00 0.000000000000000000e+00 0.000000000000000000e+00 0.000000000000000000e+00 0.000000000000000000e+00 0.000000000000000000e+00 0.000000000000000000e+00 0.000000000000000000e+00 0.000000000000000000e+00 0.000000000000000000e+00 0.000000000000000000e+00 0.000000000000000000e+00 0.000000000000000000e+00 0.000000000000000000e+00 0.000000000000000000e+00 0.000000000000000000e+00 0.000000000000000000e+00 0.000000000000000000e+00 0.000000000000000000e+00 0.000000000000000000e+00 0.000000000000000000e+00 0.000000000000000000e+00 0.000000000000000000e+00 0.000000000000000000e+00 0.000000000000000000e+00 0.000000000000000000e+00 0.000000000000000000e+00 0.000000000000000000e+00 0.000000000000000000e+00 0.000000000000000000e+00 0.000000000000000000e+00 0.000000000000000000e+00 0.000000000000000000e+00 0.000000000000000000e+00 0.000000000000000000e+00 0.000000000000000000e+00 0.000000000000000000e+00 0.000000000000000000e+00 0.000000000000000000e+00 0.000000000000000000e+00 0.000000000000000000e+00 0.000000000000000000e+00 0.000000000000000000e+00 0.000000000000000000e+00 0.000000000000000000e+00 0.000000000000000000e+00 0.000000000000000000e+00 0.000000000000000000e+00 0.000000000000000000e+00 0.000000000000000000e+00 0.000000000000000000e+00 0.000000000000000000e+00 0.000000000000000000e+00 0.000000000000000000e+00 0.000000000000000000e+00 0.000000000000000000e+00 0.000000000000000000e+00 0.000000000000000000e+00 0.000000000000000000e+00 0.000000000000000000e+00 0.000000000000000000e+00 0.000000000000000000e+00 0.000000000000000000e+00 0.000000000000000000e+00 0.000000000000000000e+00 0.000000000000000000e+00 0.000000000000000000e+00 0.000000000000000000e+00 0.000000000000000000e+00 0.000000000000000000e+00 0.000000000000000000e+00 0.000000000000000000e+00 0.000000000000000000e+00 0.000000000000000000e+00 0.000000000000000000e+00 0.000000000000000000e+00 0.000000000000000000e+00 0.000000000000000000e+00 0.000000000000000000e+00 0.000000000000000000e+00 0.000000000000000000e+00 0.000000000000000000e+00 0.000000000000000000e+00 0.000000000000000000e+00 0.000000000000000000e+00 0.000000000000000000e+00 0.000000000000000000e+00 0.000000000000000000e+00 0.000000000000000000e+00 0.000000000000000000e+00 0.000000000000000000e+00 0.000000000000000000e+00 0.000000000000000000e+00 0.000000000000000000e+00 0.000000000000000000e+00 0.000000000000000000e+00 0.000000000000000000e+00 0.000000000000000000e+00 0.000000000000000000e+00 0.000000000000000000e+00 0.000000000000000000e+00 0.000000000000000000e+00 0.000000000000000000e+00 0.000000000000000000e+00 0.000000000000000000e+00 0.000000000000000000e+00 0.000000000000000000e+00 0.000000000000000000e+00 0.000000000000000000e+00 0.000000000000000000e+00 0.000000000000000000e+00 0.000000000000000000e+00 0.000000000000000000e+00 0.000000000000000000e+00 0.000000000000000000e+00 0.000000000000000000e+00 0.000000000000000000e+00 0.000000000000000000e+00 0.000000000000000000e+00 0.000000000000000000e+00 0.000000000000000000e+00 0.000000000000000000e+00 0.000000000000000000e+00 0.000000000000000000e+00 0.000000000000000000e+00 0.000000000000000000e+00 0.000000000000000000e+00 0.000000000000000000e+00 0.000000000000000000e+00 0.000000000000000000e+00 0.000000000000000000e+00 0.000000000000000000e+00 0.000000000000000000e+00 0.000000000000000000e+00 0.000000000000000000e+00 0.000000000000000000e+00 0.000000000000000000e+00 0.000000000000000000e+00 0.000000000000000000e+00 0.000000000000000000e+00 0.000000000000000000e+00 0.000000000000000000e+00 0.000000000000000000e+00 0.000000000000000000e+00 0.000000000000000000e+00 0.000000000000000000e+00 0.000000000000000000e+00 0.000000000000000000e+00 0.000000000000000000e+00 0.000000000000000000e+00 0.000000000000000000e+00 0.000000000000000000e+00 0.000000000000000000e+00 0.000000000000000000e+00 0.000000000000000000e+00 0.000000000000000000e+00 0.000000000000000000e+00 0.000000000000000000e+00 0.000000000000000000e+00 0.000000000000000000e+00 0.000000000000000000e+00 0.000000000000000000e+00 0.000000000000000000e+00 0.000000000000000000e+00 0.000000000000000000e+00 0.000000000000000000e+00 0.000000000000000000e+00 0.000000000000000000e+00 0.000000000000000000e+00 0.000000000000000000e+00 0.000000000000000000e+00 0.000000000000000000e+00 0.000000000000000000e+00 0.000000000000000000e+00 0.000000000000000000e+00 0.000000000000000000e+00 0.000000000000000000e+00 0.000000000000000000e+00 0.000000000000000000e+00 0.000000000000000000e+00 0.000000000000000000e+00 0.000000000000000000e+00 0.000000000000000000e+00 0.000000000000000000e+00 0.000000000000000000e+00 0.000000000000000000e+00 0.000000000000000000e+00 0.000000000000000000e+00 0.000000000000000000e+00 0.000000000000000000e+00 0.000000000000000000e+00 0.000000000000000000e+00 0.000000000000000000e+00 0.000000000000000000e+00 0.000000000000000000e+00 0.000000000000000000e+00 0.000000000000000000e+00 0.000000000000000000e+00 0.000000000000000000e+00 0.000000000000000000e+00 0.000000000000000000e+00 0.000000000000000000e+00 0.000000000000000000e+00 0.000000000000000000e+00 0.000000000000000000e+00 0.000000000000000000e+00 0.000000000000000000e+00 0.000000000000000000e+00 0.000000000000000000e+00 0.000000000000000000e+00 0.000000000000000000e+00 0.000000000000000000e+00 0.000000000000000000e+00 0.000000000000000000e+00 0.000000000000000000e+00 0.000000000000000000e+00 0.000000000000000000e+00 0.000000000000000000e+00 0.000000000000000000e+00 0.000000000000000000e+00 0.000000000000000000e+00 0.000000000000000000e+00 0.000000000000000000e+00 0.000000000000000000e+00 0.000000000000000000e+00 0.000000000000000000e+00 0.000000000000000000e+00 0.000000000000000000e+00 0.000000000000000000e+00 0.000000000000000000e+00 0.000000000000000000e+00 0.000000000000000000e+00 0.000000000000000000e+00 0.000000000000000000e+00 0.000000000000000000e+00 0.000000000000000000e+00 0.000000000000000000e+00 0.000000000000000000e+00 0.000000000000000000e+00 0.000000000000000000e+00 0.000000000000000000e+00 0.000000000000000000e+00 0.000000000000000000e+00 0.000000000000000000e+00 0.000000000000000000e+00 0.000000000000000000e+00 0.000000000000000000e+00 0.000000000000000000e+00 0.000000000000000000e+00 0.000000000000000000e+00 0.000000000000000000e+00 0.000000000000000000e+00 0.000000000000000000e+00 0.000000000000000000e+00 0.000000000000000000e+00 0.000000000000000000e+00 0.000000000000000000e+00 0.000000000000000000e+00 0.000000000000000000e+00 0.000000000000000000e+00 0.000000000000000000e+00 0.000000000000000000e+00 0.000000000000000000e+00 0.000000000000000000e+00 0.000000000000000000e+00 0.000000000000000000e+00 0.000000000000000000e+00 0.000000000000000000e+00 0.000000000000000000e+00 0.000000000000000000e+00 0.000000000000000000e+00 0.000000000000000000e+00 0.000000000000000000e+00 0.000000000000000000e+00 0.000000000000000000e+00 0.000000000000000000e+00 0.000000000000000000e+00 0.000000000000000000e+00 0.000000000000000000e+00 0.000000000000000000e+00 0.000000000000000000e+00 0.000000000000000000e+00 0.000000000000000000e+00 0.000000000000000000e+00 0.000000000000000000e+00 0.000000000000000000e+00 0.000000000000000000e+00 0.000000000000000000e+00 0.000000000000000000e+00 0.000000000000000000e+00 0.000000000000000000e+00 0.000000000000000000e+00 0.000000000000000000e+00 0.000000000000000000e+00 0.000000000000000000e+00 0.000000000000000000e+00 0.000000000000000000e+00 0.000000000000000000e+00 0.000000000000000000e+00 0.000000000000000000e+00 0.000000000000000000e+00 0.000000000000000000e+00 0.000000000000000000e+00 0.000000000000000000e+00 0.000000000000000000e+00 0.000000000000000000e+00 0.000000000000000000e+00 0.000000000000000000e+00 0.000000000000000000e+00 0.000000000000000000e+00 0.000000000000000000e+00 0.000000000000000000e+00 0.000000000000000000e+00 0.000000000000000000e+00 0.000000000000000000e+00 0.000000000000000000e+00 0.000000000000000000e+00 0.000000000000000000e+00 0.000000000000000000e+00 0.000000000000000000e+00 0.000000000000000000e+00 0.000000000000000000e+00 0.000000000000000000e+00 0.000000000000000000e+00 0.000000000000000000e+00 0.000000000000000000e+00 0.000000000000000000e+00 0.000000000000000000e+00 0.000000000000000000e+00 0.000000000000000000e+00 0.000000000000000000e+00 0.000000000000000000e+00 0.000000000000000000e+00 0.000000000000000000e+00 0.000000000000000000e+00 0.000000000000000000e+00 0.000000000000000000e+00 0.000000000000000000e+00 0.000000000000000000e+00 0.000000000000000000e+00 0.000000000000000000e+00 0.000000000000000000e+00 0.000000000000000000e+00 0.000000000000000000e+00 0.000000000000000000e+00 0.000000000000000000e+00 0.000000000000000000e+00 0.000000000000000000e+00 0.000000000000000000e+00 0.000000000000000000e+00 0.000000000000000000e+00 0.000000000000000000e+00 0.000000000000000000e+00 0.000000000000000000e+00 0.000000000000000000e+00 0.000000000000000000e+00 0.000000000000000000e+00 0.000000000000000000e+00 0.000000000000000000e+00 0.000000000000000000e+00 0.000000000000000000e+00 0.000000000000000000e+00 0.000000000000000000e+00 0.000000000000000000e+00 0.000000000000000000e+00 0.000000000000000000e+00 0.000000000000000000e+00 0.000000000000000000e+00 0.000000000000000000e+00 0.000000000000000000e+00 0.000000000000000000e+00 0.000000000000000000e+00 0.000000000000000000e+00 0.000000000000000000e+00 0.000000000000000000e+00 0.000000000000000000e+00 0.000000000000000000e+00 0.000000000000000000e+00 0.000000000000000000e+00 0.000000000000000000e+00 0.000000000000000000e+00 0.000000000000000000e+00 0.000000000000000000e+00 0.000000000000000000e+00 0.000000000000000000e+00 0.000000000000000000e+00 0.000000000000000000e+00 0.000000000000000000e+00 0.000000000000000000e+00 0.000000000000000000e+00 0.000000000000000000e+00 0.000000000000000000e+00 0.000000000000000000e+00 0.000000000000000000e+00 0.000000000000000000e+00 0.000000000000000000e+00 0.000000000000000000e+00 0.000000000000000000e+00 0.000000000000000000e+00 0.000000000000000000e+00 0.000000000000000000e+00 0.000000000000000000e+00 0.000000000000000000e+00 0.000000000000000000e+00 0.000000000000000000e+00 0.000000000000000000e+00 0.000000000000000000e+00 0.000000000000000000e+00 0.000000000000000000e+00 0.000000000000000000e+00 0.000000000000000000e+00 0.000000000000000000e+00 0.000000000000000000e+00 0.000000000000000000e+00 0.000000000000000000e+00 0.000000000000000000e+00 0.000000000000000000e+00 0.000000000000000000e+00 0.000000000000000000e+00 0.000000000000000000e+00 0.000000000000000000e+00 0.000000000000000000e+00 0.000000000000000000e+00 0.000000000000000000e+00 0.000000000000000000e+00 0.000000000000000000e+00 0.000000000000000000e+00 0.000000000000000000e+00 0.000000000000000000e+00 0.000000000000000000e+00 0.000000000000000000e+00 0.000000000000000000e+00 0.000000000000000000e+00 0.000000000000000000e+00 0.000000000000000000e+00 0.000000000000000000e+00 0.000000000000000000e+00 0.000000000000000000e+00 0.000000000000000000e+00 0.000000000000000000e+00 0.000000000000000000e+00 0.000000000000000000e+00 0.000000000000000000e+00 0.000000000000000000e+00 0.000000000000000000e+00 0.000000000000000000e+00 0.000000000000000000e+00 0.000000000000000000e+00 0.000000000000000000e+00 0.000000000000000000e+00 0.000000000000000000e+00 0.000000000000000000e+00 0.000000000000000000e+00 0.000000000000000000e+00 0.000000000000000000e+00 0.000000000000000000e+00 0.000000000000000000e+00 0.000000000000000000e+00 0.000000000000000000e+00 0.000000000000000000e+00 0.000000000000000000e+00 0.000000000000000000e+00 0.000000000000000000e+00 0.000000000000000000e+00 0.000000000000000000e+00 0.000000000000000000e+00 0.000000000000000000e+00 0.000000000000000000e+00 0.000000000000000000e+00 0.000000000000000000e+00 0.000000000000000000e+00 0.000000000000000000e+00 0.000000000000000000e+00 0.000000000000000000e+00 0.000000000000000000e+00 0.000000000000000000e+00 0.000000000000000000e+00 0.000000000000000000e+00 0.000000000000000000e+00 0.000000000000000000e+00 0.000000000000000000e+00 0.000000000000000000e+00 0.000000000000000000e+00 0.000000000000000000e+00 0.000000000000000000e+00 0.000000000000000000e+00 0.000000000000000000e+00 0.000000000000000000e+00 0.000000000000000000e+00 0.000000000000000000e+00 0.000000000000000000e+00 0.000000000000000000e+00 0.000000000000000000e+00 0.000000000000000000e+00 0.000000000000000000e+00 0.000000000000000000e+00 0.000000000000000000e+00 0.000000000000000000e+00 0.000000000000000000e+00 0.000000000000000000e+00 0.000000000000000000e+00 0.000000000000000000e+00 0.000000000000000000e+00 0.000000000000000000e+00 0.000000000000000000e+00 0.000000000000000000e+00 0.000000000000000000e+00 0.000000000000000000e+00 0.000000000000000000e+00 0.000000000000000000e+00 0.000000000000000000e+00 0.000000000000000000e+00 0.000000000000000000e+00 0.000000000000000000e+00 0.000000000000000000e+00 0.000000000000000000e+00 0.000000000000000000e+00 0.000000000000000000e+00 0.000000000000000000e+00 0.000000000000000000e+00 0.000000000000000000e+00 0.000000000000000000e+00 0.000000000000000000e+00 0.000000000000000000e+00 0.000000000000000000e+00 0.000000000000000000e+00 0.000000000000000000e+00 0.000000000000000000e+00 0.000000000000000000e+00 0.000000000000000000e+00 0.000000000000000000e+00 0.000000000000000000e+00 0.000000000000000000e+00 0.000000000000000000e+00 0.000000000000000000e+00 0.000000000000000000e+00 0.000000000000000000e+00 0.000000000000000000e+00 0.000000000000000000e+00 0.000000000000000000e+00 0.000000000000000000e+00 0.000000000000000000e+00 0.000000000000000000e+00 0.000000000000000000e+00 0.000000000000000000e+00 0.000000000000000000e+00 0.000000000000000000e+00 0.000000000000000000e+00 0.000000000000000000e+00 0.000000000000000000e+00 0.000000000000000000e+00 0.000000000000000000e+00 0.000000000000000000e+00 0.000000000000000000e+00 0.000000000000000000e+00 0.000000000000000000e+00 0.000000000000000000e+00 0.000000000000000000e+00 0.000000000000000000e+00 0.000000000000000000e+00 0.000000000000000000e+00 0.000000000000000000e+00 0.000000000000000000e+00 0.000000000000000000e+00 0.000000000000000000e+00 0.000000000000000000e+00 0.000000000000000000e+00 0.000000000000000000e+00 0.000000000000000000e+00 0.000000000000000000e+00 0.000000000000000000e+00 0.000000000000000000e+00 0.000000000000000000e+00 0.000000000000000000e+00 0.000000000000000000e+00 0.000000000000000000e+00 0.000000000000000000e+00 0.000000000000000000e+00 0.000000000000000000e+00 0.000000000000000000e+00 0.000000000000000000e+00 0.000000000000000000e+00 0.000000000000000000e+00 0.000000000000000000e+00 0.000000000000000000e+00 0.000000000000000000e+00 0.000000000000000000e+00 0.000000000000000000e+00 0.000000000000000000e+00 0.000000000000000000e+00 0.000000000000000000e+00 0.000000000000000000e+00 0.000000000000000000e+00 0.000000000000000000e+00 0.000000000000000000e+00 0.000000000000000000e+00 0.000000000000000000e+00 0.000000000000000000e+00 0.000000000000000000e+00 0.000000000000000000e+00 0.000000000000000000e+00 0.000000000000000000e+00 0.000000000000000000e+00 0.000000000000000000e+00 0.000000000000000000e+00 0.000000000000000000e+00 0.000000000000000000e+00 0.000000000000000000e+00 0.000000000000000000e+00 0.000000000000000000e+00 0.000000000000000000e+00 0.000000000000000000e+00 0.000000000000000000e+00 0.000000000000000000e+00 0.000000000000000000e+00 0.000000000000000000e+00 0.000000000000000000e+00 0.000000000000000000e+00 0.000000000000000000e+00 0.000000000000000000e+00 0.000000000000000000e+00 0.000000000000000000e+00 0.000000000000000000e+00 0.000000000000000000e+00 0.000000000000000000e+00 0.000000000000000000e+00 0.000000000000000000e+00 0.000000000000000000e+00 0.000000000000000000e+00 0.000000000000000000e+00 0.000000000000000000e+00 0.000000000000000000e+00 0.000000000000000000e+00 0.000000000000000000e+00 0.000000000000000000e+00 0.000000000000000000e+00 0.000000000000000000e+00 0.000000000000000000e+00 0.000000000000000000e+00 0.000000000000000000e+00 0.000000000000000000e+00 0.000000000000000000e+00 0.000000000000000000e+00 0.000000000000000000e+00 0.000000000000000000e+00 0.000000000000000000e+00 0.000000000000000000e+00 0.000000000000000000e+00 0.000000000000000000e+00 0.000000000000000000e+00 0.000000000000000000e+00 0.000000000000000000e+00 0.000000000000000000e+00 0.000000000000000000e+00 0.000000000000000000e+00 0.000000000000000000e+00 0.000000000000000000e+00 0.000000000000000000e+00 0.000000000000000000e+00 0.000000000000000000e+00 0.000000000000000000e+00 0.000000000000000000e+00 0.000000000000000000e+00 0.000000000000000000e+00 0.000000000000000000e+00 0.000000000000000000e+00 0.000000000000000000e+00 0.000000000000000000e+00 0.000000000000000000e+00 0.000000000000000000e+00 0.000000000000000000e+00 0.000000000000000000e+00 0.000000000000000000e+00 0.000000000000000000e+00 0.000000000000000000e+00 0.000000000000000000e+00 0.000000000000000000e+00 0.000000000000000000e+00 0.000000000000000000e+00 0.000000000000000000e+00 0.000000000000000000e+00 0.000000000000000000e+00 0.000000000000000000e+00 0.000000000000000000e+00 0.000000000000000000e+00 0.000000000000000000e+00 0.000000000000000000e+00 0.000000000000000000e+00 0.000000000000000000e+00 0.000000000000000000e+00 0.000000000000000000e+00 0.000000000000000000e+00 0.000000000000000000e+00 0.000000000000000000e+00 0.000000000000000000e+00 0.000000000000000000e+00 0.000000000000000000e+00 0.000000000000000000e+00 0.000000000000000000e+00 0.000000000000000000e+00 0.000000000000000000e+00 0.000000000000000000e+00 0.000000000000000000e+00 0.000000000000000000e+00 0.000000000000000000e+00 0.000000000000000000e+00 0.000000000000000000e+00 0.000000000000000000e+00 0.000000000000000000e+00 0.000000000000000000e+00 0.000000000000000000e+00 0.000000000000000000e+00 0.000000000000000000e+00 0.000000000000000000e+00 0.000000000000000000e+00 0.000000000000000000e+00 0.000000000000000000e+00 0.000000000000000000e+00 0.000000000000000000e+00 0.000000000000000000e+00 0.000000000000000000e+00 0.000000000000000000e+00 0.000000000000000000e+00 0.000000000000000000e+00 0.000000000000000000e+00 0.000000000000000000e+00 0.000000000000000000e+00 0.000000000000000000e+00 0.000000000000000000e+00 0.000000000000000000e+00 0.000000000000000000e+00 0.000000000000000000e+00 0.000000000000000000e+00 0.000000000000000000e+00 0.000000000000000000e+00 0.000000000000000000e+00 0.000000000000000000e+00 0.000000000000000000e+00 0.000000000000000000e+00 0.000000000000000000e+00 0.000000000000000000e+00 0.000000000000000000e+00 0.000000000000000000e+00 0.000000000000000000e+00 0.000000000000000000e+00 0.000000000000000000e+00 0.000000000000000000e+00 0.000000000000000000e+00 0.000000000000000000e+00 0.000000000000000000e+00 0.000000000000000000e+00 0.000000000000000000e+00 0.000000000000000000e+00 0.000000000000000000e+00 0.000000000000000000e+00 0.000000000000000000e+00 0.000000000000000000e+00 0.000000000000000000e+00 0.000000000000000000e+00 0.000000000000000000e+00 0.000000000000000000e+00 0.000000000000000000e+00 0.000000000000000000e+00 0.000000000000000000e+00 0.000000000000000000e+00 0.000000000000000000e+00 0.000000000000000000e+00 0.000000000000000000e+00 0.000000000000000000e+00 0.000000000000000000e+00 0.000000000000000000e+00 0.000000000000000000e+00 0.000000000000000000e+00 0.000000000000000000e+00 0.000000000000000000e+00 0.000000000000000000e+00 0.000000000000000000e+00 0.000000000000000000e+00 0.000000000000000000e+00 0.000000000000000000e+00 0.000000000000000000e+00 0.000000000000000000e+00 0.000000000000000000e+00 0.000000000000000000e+00 0.000000000000000000e+00 0.000000000000000000e+00 0.000000000000000000e+00 0.000000000000000000e+00 0.000000000000000000e+00 0.000000000000000000e+00 0.000000000000000000e+00 0.000000000000000000e+00 0.000000000000000000e+00 0.000000000000000000e+00 0.000000000000000000e+00 0.000000000000000000e+00 0.000000000000000000e+00 0.000000000000000000e+00 0.000000000000000000e+00 0.000000000000000000e+00 0.000000000000000000e+00 0.000000000000000000e+00 0.000000000000000000e+00 0.000000000000000000e+00 0.000000000000000000e+00 0.000000000000000000e+00 0.000000000000000000e+00 0.000000000000000000e+00 0.000000000000000000e+00 0.000000000000000000e+00 0.000000000000000000e+00 0.000000000000000000e+00 0.000000000000000000e+00 0.000000000000000000e+00 0.000000000000000000e+00 0.000000000000000000e+00 0.000000000000000000e+00 0.000000000000000000e+00 0.000000000000000000e+00 0.000000000000000000e+00 0.000000000000000000e+00 0.000000000000000000e+00 0.000000000000000000e+00 0.000000000000000000e+00 0.000000000000000000e+00 0.000000000000000000e+00 0.000000000000000000e+00 0.000000000000000000e+00 0.000000000000000000e+00 0.000000000000000000e+00 0.000000000000000000e+00 0.000000000000000000e+00 0.000000000000000000e+00 0.000000000000000000e+00 0.000000000000000000e+00 0.000000000000000000e+00 0.000000000000000000e+00 0.000000000000000000e+00 0.000000000000000000e+00 0.000000000000000000e+00 0.000000000000000000e+00 0.000000000000000000e+00 0.000000000000000000e+00 0.000000000000000000e+00 0.000000000000000000e+00 0.000000000000000000e+00 0.000000000000000000e+00 0.000000000000000000e+00 0.000000000000000000e+00 0.000000000000000000e+00 0.000000000000000000e+00 0.000000000000000000e+00 0.000000000000000000e+00 0.000000000000000000e+00 0.000000000000000000e+00 0.000000000000000000e+00 0.000000000000000000e+00 0.000000000000000000e+00 0.000000000000000000e+00 0.000000000000000000e+00 0.000000000000000000e+00 0.000000000000000000e+00 0.000000000000000000e+00 0.000000000000000000e+00 0.000000000000000000e+00 0.000000000000000000e+00 0.000000000000000000e+00 0.000000000000000000e+00 0.000000000000000000e+00 0.000000000000000000e+00 0.000000000000000000e+00 0.000000000000000000e+00 0.000000000000000000e+00 0.000000000000000000e+00 0.000000000000000000e+00 0.000000000000000000e+00 0.000000000000000000e+00 0.000000000000000000e+00 0.000000000000000000e+00 0.000000000000000000e+00 0.000000000000000000e+00 0.000000000000000000e+00 0.000000000000000000e+00 0.000000000000000000e+00 0.000000000000000000e+00 0.000000000000000000e+00 0.000000000000000000e+00 0.000000000000000000e+00 0.000000000000000000e+00 0.000000000000000000e+00 0.000000000000000000e+00 0.000000000000000000e+00 0.000000000000000000e+00 0.000000000000000000e+00 0.000000000000000000e+00 0.000000000000000000e+00 0.000000000000000000e+00 0.000000000000000000e+00 0.000000000000000000e+00 0.000000000000000000e+00 0.000000000000000000e+00 0.000000000000000000e+00 0.000000000000000000e+00 0.000000000000000000e+00 0.000000000000000000e+00 0.000000000000000000e+00 0.000000000000000000e+00 0.000000000000000000e+00 0.000000000000000000e+00 0.000000000000000000e+00 0.000000000000000000e+00 0.000000000000000000e+00 0.000000000000000000e+00 0.000000000000000000e+00 0.000000000000000000e+00 0.000000000000000000e+00 0.000000000000000000e+00 0.000000000000000000e+00 0.000000000000000000e+00 0.000000000000000000e+00 0.000000000000000000e+00 0.000000000000000000e+00 0.000000000000000000e+00 0.000000000000000000e+00 0.000000000000000000e+00 0.000000000000000000e+00 0.000000000000000000e+00 0.000000000000000000e+00 0.000000000000000000e+00 0.000000000000000000e+00 0.000000000000000000e+00 0.000000000000000000e+00 0.000000000000000000e+00 0.000000000000000000e+00 0.000000000000000000e+00 0.000000000000000000e+00 0.000000000000000000e+00 0.000000000000000000e+00 0.000000000000000000e+00 0.000000000000000000e+00 0.000000000000000000e+00 0.000000000000000000e+00 0.000000000000000000e+00 0.000000000000000000e+00 0.000000000000000000e+00 0.000000000000000000e+00 0.000000000000000000e+00 0.000000000000000000e+00 0.000000000000000000e+00 0.000000000000000000e+00 0.000000000000000000e+00 0.000000000000000000e+00 0.000000000000000000e+00 0.000000000000000000e+00 0.000000000000000000e+00 0.000000000000000000e+00 0.000000000000000000e+00 0.000000000000000000e+00 0.000000000000000000e+00 0.000000000000000000e+00 0.000000000000000000e+00 0.000000000000000000e+00 0.000000000000000000e+00 0.000000000000000000e+00 0.000000000000000000e+00 0.000000000000000000e+00 0.000000000000000000e+00 0.000000000000000000e+00 0.000000000000000000e+00 0.000000000000000000e+00 0.000000000000000000e+00 0.000000000000000000e+00 0.000000000000000000e+00 0.000000000000000000e+00 0.000000000000000000e+00 0.000000000000000000e+00 0.000000000000000000e+00 0.000000000000000000e+00 0.000000000000000000e+00 0.000000000000000000e+00 0.000000000000000000e+00 0.000000000000000000e+00 0.000000000000000000e+00 0.000000000000000000e+00 0.000000000000000000e+00 0.000000000000000000e+00 0.000000000000000000e+00 0.000000000000000000e+00 0.000000000000000000e+00 0.000000000000000000e+00 0.000000000000000000e+00 0.000000000000000000e+00 0.000000000000000000e+00 0.000000000000000000e+00 0.000000000000000000e+00 0.000000000000000000e+00 0.000000000000000000e+00 0.000000000000000000e+00 0.000000000000000000e+00 0.000000000000000000e+00 0.000000000000000000e+00 0.000000000000000000e+00 0.000000000000000000e+00 0.000000000000000000e+00 0.000000000000000000e+00 0.000000000000000000e+00 0.000000000000000000e+00 0.000000000000000000e+00 0.000000000000000000e+00 0.000000000000000000e+00 0.000000000000000000e+00 0.000000000000000000e+00 0.000000000000000000e+00 0.000000000000000000e+00 0.000000000000000000e+00 0.000000000000000000e+00 0.000000000000000000e+00 0.000000000000000000e+00 0.000000000000000000e+00 0.000000000000000000e+00 0.000000000000000000e+00 0.000000000000000000e+00 0.000000000000000000e+00 0.000000000000000000e+00 0.000000000000000000e+00 0.000000000000000000e+00 0.000000000000000000e+00 0.000000000000000000e+00 0.000000000000000000e+00 0.000000000000000000e+00 0.000000000000000000e+00 0.000000000000000000e+00 0.000000000000000000e+00 0.000000000000000000e+00 0.000000000000000000e+00 0.000000000000000000e+00 0.000000000000000000e+00 0.000000000000000000e+00 0.000000000000000000e+00 0.000000000000000000e+00 0.000000000000000000e+00 0.000000000000000000e+00 0.000000000000000000e+00 0.000000000000000000e+00 0.000000000000000000e+00 0.000000000000000000e+00 0.000000000000000000e+00 0.000000000000000000e+00 0.000000000000000000e+00 0.000000000000000000e+00 0.000000000000000000e+00 0.000000000000000000e+00 0.000000000000000000e+00 0.000000000000000000e+00 0.000000000000000000e+00 0.000000000000000000e+00 0.000000000000000000e+00 0.000000000000000000e+00 0.000000000000000000e+00 0.000000000000000000e+00 0.000000000000000000e+00 0.000000000000000000e+00 0.000000000000000000e+00 0.000000000000000000e+00 0.000000000000000000e+00 0.000000000000000000e+00 0.000000000000000000e+00 0.000000000000000000e+00 0.000000000000000000e+00 0.000000000000000000e+00 0.000000000000000000e+00 0.000000000000000000e+00 0.000000000000000000e+00 0.000000000000000000e+00 0.000000000000000000e+00 0.000000000000000000e+00 0.000000000000000000e+00 0.000000000000000000e+00 0.000000000000000000e+00 0.000000000000000000e+00 0.000000000000000000e+00 0.000000000000000000e+00 0.000000000000000000e+00 0.000000000000000000e+00 0.000000000000000000e+00 0.000000000000000000e+00 0.000000000000000000e+00 0.000000000000000000e+00 0.000000000000000000e+00 0.000000000000000000e+00 0.000000000000000000e+00 0.000000000000000000e+00 0.000000000000000000e+00 0.000000000000000000e+00 0.000000000000000000e+00 0.000000000000000000e+00 0.000000000000000000e+00 0.000000000000000000e+00 0.000000000000000000e+00 0.000000000000000000e+00 0.000000000000000000e+00 0.000000000000000000e+00 0.000000000000000000e+00 0.000000000000000000e+00 0.000000000000000000e+00 0.000000000000000000e+00 0.000000000000000000e+00 0.000000000000000000e+00 0.000000000000000000e+00 0.000000000000000000e+00 0.000000000000000000e+00 0.000000000000000000e+00 0.000000000000000000e+00 0.000000000000000000e+00 0.000000000000000000e+00 0.000000000000000000e+00 0.000000000000000000e+00 0.000000000000000000e+00 0.000000000000000000e+00 0.000000000000000000e+00 0.000000000000000000e+00 0.000000000000000000e+00 0.000000000000000000e+00 0.000000000000000000e+00 0.000000000000000000e+00 0.000000000000000000e+00 0.000000000000000000e+00 0.000000000000000000e+00 0.000000000000000000e+00 0.000000000000000000e+00 0.000000000000000000e+00 0.000000000000000000e+00 0.000000000000000000e+00 0.000000000000000000e+00 0.000000000000000000e+00 0.000000000000000000e+00 0.000000000000000000e+00 0.000000000000000000e+00 0.000000000000000000e+00 0.000000000000000000e+00 0.000000000000000000e+00 0.000000000000000000e+00 0.000000000000000000e+00 0.000000000000000000e+00 0.000000000000000000e+00 0.000000000000000000e+00 0.000000000000000000e+00 0.000000000000000000e+00 0.000000000000000000e+00 0.000000000000000000e+00 0.000000000000000000e+00 0.000000000000000000e+00 0.000000000000000000e+00 0.000000000000000000e+00 0.000000000000000000e+00 0.000000000000000000e+00 0.000000000000000000e+00 0.000000000000000000e+00 0.000000000000000000e+00 0.000000000000000000e+00 0.000000000000000000e+00 0.000000000000000000e+00 0.000000000000000000e+00 0.000000000000000000e+00 0.000000000000000000e+00 0.000000000000000000e+00 0.000000000000000000e+00 0.000000000000000000e+00 0.000000000000000000e+00 0.000000000000000000e+00 0.000000000000000000e+00 0.000000000000000000e+00 0.000000000000000000e+00 0.000000000000000000e+00 0.000000000000000000e+00 0.000000000000000000e+00 0.000000000000000000e+00 0.000000000000000000e+00 0.000000000000000000e+00 0.000000000000000000e+00 0.000000000000000000e+00 0.000000000000000000e+00 0.000000000000000000e+00 0.000000000000000000e+00 0.000000000000000000e+00 0.000000000000000000e+00 0.000000000000000000e+00 0.000000000000000000e+00 0.000000000000000000e+00 0.000000000000000000e+00 0.000000000000000000e+00 0.000000000000000000e+00 0.000000000000000000e+00 0.000000000000000000e+00 0.000000000000000000e+00 0.000000000000000000e+00 0.000000000000000000e+00 0.000000000000000000e+00 0.000000000000000000e+00 0.000000000000000000e+00 0.000000000000000000e+00 0.000000000000000000e+00 0.000000000000000000e+00 0.000000000000000000e+00 0.000000000000000000e+00 0.000000000000000000e+00 0.000000000000000000e+00 0.000000000000000000e+00 0.000000000000000000e+00 0.000000000000000000e+00 0.000000000000000000e+00 0.000000000000000000e+00 0.000000000000000000e+00 0.000000000000000000e+00 0.000000000000000000e+00 0.000000000000000000e+00 0.000000000000000000e+00 0.000000000000000000e+00 0.000000000000000000e+00 0.000000000000000000e+00 0.000000000000000000e+00 0.000000000000000000e+00 0.000000000000000000e+00 0.000000000000000000e+00 0.000000000000000000e+00 0.000000000000000000e+00 0.000000000000000000e+00 0.000000000000000000e+00 0.000000000000000000e+00 0.000000000000000000e+00 0.000000000000000000e+00 0.000000000000000000e+00 0.000000000000000000e+00 0.000000000000000000e+00 0.000000000000000000e+00 0.000000000000000000e+00 0.000000000000000000e+00 0.000000000000000000e+00 0.000000000000000000e+00 0.000000000000000000e+00 0.000000000000000000e+00 0.000000000000000000e+00 0.000000000000000000e+00 0.000000000000000000e+00 0.000000000000000000e+00 0.000000000000000000e+00 0.000000000000000000e+00 0.000000000000000000e+00 0.000000000000000000e+00 0.000000000000000000e+00 0.000000000000000000e+00 0.000000000000000000e+00 0.000000000000000000e+00 0.000000000000000000e+00 0.000000000000000000e+00 0.000000000000000000e+00 0.000000000000000000e+00 0.000000000000000000e+00 0.000000000000000000e+00 0.000000000000000000e+00 0.000000000000000000e+00 0.000000000000000000e+00 0.000000000000000000e+00 0.000000000000000000e+00 0.000000000000000000e+00 0.000000000000000000e+00 0.000000000000000000e+00 0.000000000000000000e+00 0.000000000000000000e+00 0.000000000000000000e+00 0.000000000000000000e+00 0.000000000000000000e+00 0.000000000000000000e+00 0.000000000000000000e+00 0.000000000000000000e+00 0.000000000000000000e+00 0.000000000000000000e+00 0.000000000000000000e+00 0.000000000000000000e+00 0.000000000000000000e+00 0.000000000000000000e+00 0.000000000000000000e+00 0.000000000000000000e+00 0.000000000000000000e+00 0.000000000000000000e+00 0.000000000000000000e+00 0.000000000000000000e+00 0.000000000000000000e+00 0.000000000000000000e+00 0.000000000000000000e+00 0.000000000000000000e+00 0.000000000000000000e+00 0.000000000000000000e+00 0.000000000000000000e+00 0.000000000000000000e+00 0.000000000000000000e+00 0.000000000000000000e+00 0.000000000000000000e+00 0.000000000000000000e+00 0.000000000000000000e+00 0.000000000000000000e+00 0.000000000000000000e+00 0.000000000000000000e+00 0.000000000000000000e+00 0.000000000000000000e+00 0.000000000000000000e+00 0.000000000000000000e+00 0.000000000000000000e+00 0.000000000000000000e+00 0.000000000000000000e+00 0.000000000000000000e+00 0.000000000000000000e+00 0.000000000000000000e+00 0.000000000000000000e+00 0.000000000000000000e+00 0.000000000000000000e+00 0.000000000000000000e+00 0.000000000000000000e+00 0.000000000000000000e+00 0.000000000000000000e+00 0.000000000000000000e+00 0.000000000000000000e+00 0.000000000000000000e+00 0.000000000000000000e+00 0.000000000000000000e+00 0.000000000000000000e+00 0.000000000000000000e+00 0.000000000000000000e+00 0.000000000000000000e+00 0.000000000000000000e+00 0.000000000000000000e+00 0.000000000000000000e+00 0.000000000000000000e+00 0.000000000000000000e+00 0.000000000000000000e+00 0.000000000000000000e+00 0.000000000000000000e+00 0.000000000000000000e+00 0.000000000000000000e+00 0.000000000000000000e+00 0.000000000000000000e+00 0.000000000000000000e+00 0.000000000000000000e+00 0.000000000000000000e+00 0.000000000000000000e+00 0.000000000000000000e+00 0.000000000000000000e+00 0.000000000000000000e+00 0.000000000000000000e+00 0.000000000000000000e+00 0.000000000000000000e+00 0.000000000000000000e+00 0.000000000000000000e+00 0.000000000000000000e+00 0.000000000000000000e+00 0.000000000000000000e+00 0.000000000000000000e+00 0.000000000000000000e+00 0.000000000000000000e+00 0.000000000000000000e+00 0.000000000000000000e+00 0.000000000000000000e+00 0.000000000000000000e+00 0.000000000000000000e+00 0.000000000000000000e+00 0.000000000000000000e+00 0.000000000000000000e+00 0.000000000000000000e+00 0.000000000000000000e+00 0.000000000000000000e+00 0.000000000000000000e+00 0.000000000000000000e+00 0.000000000000000000e+00 0.000000000000000000e+00 0.000000000000000000e+00 0.000000000000000000e+00 0.000000000000000000e+00 0.000000000000000000e+00 0.000000000000000000e+00 0.000000000000000000e+00 0.000000000000000000e+00 0.000000000000000000e+00 0.000000000000000000e+00 0.000000000000000000e+00 0.000000000000000000e+00 0.000000000000000000e+00 0.000000000000000000e+00 0.000000000000000000e+00 0.000000000000000000e+00 0.000000000000000000e+00 0.000000000000000000e+00 0.000000000000000000e+00 0.000000000000000000e+00 0.000000000000000000e+00 0.000000000000000000e+00 0.000000000000000000e+00 0.000000000000000000e+00 0.000000000000000000e+00 0.000000000000000000e+00 0.000000000000000000e+00 0.000000000000000000e+00 0.000000000000000000e+00 0.000000000000000000e+00 0.000000000000000000e+00 0.000000000000000000e+00 0.000000000000000000e+00 0.000000000000000000e+00 0.000000000000000000e+00 0.000000000000000000e+00 0.000000000000000000e+00 0.000000000000000000e+00 0.000000000000000000e+00 0.000000000000000000e+00 0.000000000000000000e+00 0.000000000000000000e+00 0.000000000000000000e+00 0.000000000000000000e+00 0.000000000000000000e+00 0.000000000000000000e+00 0.000000000000000000e+00 0.000000000000000000e+00 0.000000000000000000e+00 0.000000000000000000e+00 0.000000000000000000e+00 0.000000000000000000e+00 0.000000000000000000e+00 0.000000000000000000e+00 0.000000000000000000e+00 0.000000000000000000e+00 0.000000000000000000e+00 0.000000000000000000e+00 0.000000000000000000e+00 0.000000000000000000e+00 0.000000000000000000e+00 0.000000000000000000e+00 0.000000000000000000e+00 0.000000000000000000e+00 0.000000000000000000e+00 0.000000000000000000e+00 0.000000000000000000e+00 0.000000000000000000e+00 0.000000000000000000e+00 0.000000000000000000e+00 0.000000000000000000e+00 0.000000000000000000e+00 0.000000000000000000e+00 0.000000000000000000e+00 0.000000000000000000e+00 0.000000000000000000e+00 0.000000000000000000e+00 0.000000000000000000e+00 0.000000000000000000e+00 0.000000000000000000e+00 0.000000000000000000e+00 0.000000000000000000e+00 0.000000000000000000e+00 0.000000000000000000e+00 0.000000000000000000e+00 0.000000000000000000e+00 0.000000000000000000e+00 0.000000000000000000e+00 0.000000000000000000e+00 0.000000000000000000e+00 0.000000000000000000e+00 0.000000000000000000e+00 0.000000000000000000e+00 0.000000000000000000e+00 0.000000000000000000e+00 0.000000000000000000e+00 0.000000000000000000e+00 0.000000000000000000e+00 0.000000000000000000e+00 0.000000000000000000e+00 0.000000000000000000e+00 0.000000000000000000e+00 0.000000000000000000e+00 0.000000000000000000e+00 0.000000000000000000e+00 0.000000000000000000e+00 0.000000000000000000e+00 0.000000000000000000e+00 0.000000000000000000e+00 0.000000000000000000e+00 0.000000000000000000e+00 0.000000000000000000e+00 0.000000000000000000e+00 0.000000000000000000e+00 0.000000000000000000e+00 0.000000000000000000e+00 0.000000000000000000e+00 0.000000000000000000e+00 0.000000000000000000e+00 0.000000000000000000e+00 0.000000000000000000e+00 0.000000000000000000e+00 0.000000000000000000e+00 0.000000000000000000e+00 0.000000000000000000e+00 0.000000000000000000e+00 0.000000000000000000e+00 0.000000000000000000e+00 0.000000000000000000e+00 0.000000000000000000e+00 0.000000000000000000e+00 0.000000000000000000e+00 0.000000000000000000e+00 0.000000000000000000e+00 0.000000000000000000e+00 0.000000000000000000e+00 0.000000000000000000e+00 0.000000000000000000e+00 0.000000000000000000e+00 0.000000000000000000e+00 0.000000000000000000e+00 0.000000000000000000e+00 0.000000000000000000e+00 0.000000000000000000e+00 0.000000000000000000e+00 0.000000000000000000e+00 0.000000000000000000e+00 0.000000000000000000e+00 0.000000000000000000e+00 0.000000000000000000e+00 0.000000000000000000e+00 0.000000000000000000e+00 0.000000000000000000e+00 0.000000000000000000e+00 0.000000000000000000e+00 0.000000000000000000e+00 0.000000000000000000e+00 0.000000000000000000e+00 0.000000000000000000e+00 0.000000000000000000e+00 0.000000000000000000e+00 0.000000000000000000e+00 0.000000000000000000e+00 0.000000000000000000e+00 0.000000000000000000e+00 0.000000000000000000e+00 0.000000000000000000e+00 0.000000000000000000e+00 0.000000000000000000e+00 0.000000000000000000e+00 0.000000000000000000e+00 0.000000000000000000e+00 0.000000000000000000e+00 0.000000000000000000e+00 0.000000000000000000e+00 0.000000000000000000e+00 0.000000000000000000e+00 0.000000000000000000e+00 0.000000000000000000e+00 0.000000000000000000e+00 0.000000000000000000e+00 0.000000000000000000e+00 0.000000000000000000e+00 0.000000000000000000e+00 0.000000000000000000e+00 0.000000000000000000e+00 0.000000000000000000e+00 0.000000000000000000e+00 0.000000000000000000e+00 0.000000000000000000e+00 0.000000000000000000e+00 0.000000000000000000e+00 0.000000000000000000e+00 0.000000000000000000e+00 0.000000000000000000e+00 0.000000000000000000e+00 0.000000000000000000e+00 0.000000000000000000e+00 0.000000000000000000e+00 0.000000000000000000e+00 0.000000000000000000e+00 0.000000000000000000e+00 0.000000000000000000e+00 0.000000000000000000e+00 0.000000000000000000e+00 0.000000000000000000e+00 0.000000000000000000e+00 0.000000000000000000e+00 0.000000000000000000e+00 0.000000000000000000e+00 0.000000000000000000e+00 0.000000000000000000e+00 0.000000000000000000e+00 0.000000000000000000e+00 0.000000000000000000e+00 0.000000000000000000e+00 0.000000000000000000e+00 0.000000000000000000e+00 0.000000000000000000e+00 0.000000000000000000e+00 0.000000000000000000e+00 0.000000000000000000e+00 0.000000000000000000e+00 0.000000000000000000e+00 0.000000000000000000e+00 0.000000000000000000e+00 0.000000000000000000e+00 0.000000000000000000e+00 0.000000000000000000e+00 0.000000000000000000e+00 0.000000000000000000e+00 0.000000000000000000e+00 0.000000000000000000e+00 0.000000000000000000e+00 0.000000000000000000e+00 0.000000000000000000e+00 0.000000000000000000e+00 0.000000000000000000e+00 0.000000000000000000e+00 0.000000000000000000e+00 0.000000000000000000e+00 0.000000000000000000e+00 0.000000000000000000e+00 0.000000000000000000e+00 0.000000000000000000e+00 0.000000000000000000e+00 0.000000000000000000e+00 0.000000000000000000e+00 0.000000000000000000e+00 0.000000000000000000e+00 0.000000000000000000e+00 0.000000000000000000e+00 0.000000000000000000e+00 0.000000000000000000e+00 0.000000000000000000e+00 0.000000000000000000e+00 0.000000000000000000e+00 0.000000000000000000e+00 0.000000000000000000e+00 0.000000000000000000e+00 0.000000000000000000e+00 0.000000000000000000e+00 0.000000000000000000e+00 0.000000000000000000e+00 0.000000000000000000e+00 0.000000000000000000e+00 0.000000000000000000e+00 0.000000000000000000e+00 0.000000000000000000e+00 0.000000000000000000e+00 0.000000000000000000e+00 0.000000000000000000e+00 0.000000000000000000e+00 0.000000000000000000e+00 0.000000000000000000e+00 0.000000000000000000e+00 0.000000000000000000e+00 0.000000000000000000e+00 0.000000000000000000e+00 0.000000000000000000e+00 0.000000000000000000e+00 0.000000000000000000e+00 0.000000000000000000e+00 0.000000000000000000e+00 0.000000000000000000e+00 0.000000000000000000e+00 0.000000000000000000e+00 0.000000000000000000e+00 0.000000000000000000e+00 0.000000000000000000e+00 0.000000000000000000e+00 0.000000000000000000e+00 0.000000000000000000e+00 0.000000000000000000e+00 0.000000000000000000e+00 0.000000000000000000e+00 0.000000000000000000e+00 0.000000000000000000e+00 0.000000000000000000e+00 0.000000000000000000e+00 0.000000000000000000e+00 0.000000000000000000e+00 0.000000000000000000e+00 0.000000000000000000e+00 0.000000000000000000e+00 0.000000000000000000e+00 0.000000000000000000e+00 0.000000000000000000e+00 0.000000000000000000e+00 0.000000000000000000e+00 0.000000000000000000e+00 0.000000000000000000e+00 0.000000000000000000e+00 0.000000000000000000e+00 0.000000000000000000e+00 0.000000000000000000e+00 0.000000000000000000e+00 0.000000000000000000e+00 0.000000000000000000e+00 0.000000000000000000e+00 0.000000000000000000e+00 0.000000000000000000e+00 0.000000000000000000e+00 0.000000000000000000e+00 0.000000000000000000e+00 0.000000000000000000e+00 0.000000000000000000e+00 0.000000000000000000e+00 0.000000000000000000e+00 0.000000000000000000e+00 0.000000000000000000e+00 0.000000000000000000e+00 0.000000000000000000e+00 0.000000000000000000e+00 0.000000000000000000e+00 0.000000000000000000e+00 0.000000000000000000e+00 0.000000000000000000e+00 0.000000000000000000e+00 0.000000000000000000e+00 0.000000000000000000e+00 0.000000000000000000e+00 0.000000000000000000e+00 0.000000000000000000e+00 0.000000000000000000e+00 0.000000000000000000e+00 0.000000000000000000e+00 0.000000000000000000e+00 0.000000000000000000e+00 0.000000000000000000e+00 0.000000000000000000e+00 0.000000000000000000e+00 0.000000000000000000e+00 0.000000000000000000e+00 0.000000000000000000e+00 0.000000000000000000e+00 0.000000000000000000e+00 0.000000000000000000e+00 0.000000000000000000e+00 0.000000000000000000e+00 0.000000000000000000e+00 0.000000000000000000e+00 0.000000000000000000e+00 0.000000000000000000e+00 0.000000000000000000e+00 0.000000000000000000e+00 0.000000000000000000e+00 0.000000000000000000e+00 0.000000000000000000e+00 0.000000000000000000e+00 0.000000000000000000e+00 0.000000000000000000e+00 0.000000000000000000e+00 0.000000000000000000e+00 0.000000000000000000e+00 0.000000000000000000e+00 0.000000000000000000e+00 0.000000000000000000e+00 0.000000000000000000e+00 0.000000000000000000e+00 0.000000000000000000e+00 0.000000000000000000e+00 0.000000000000000000e+00 0.000000000000000000e+00 0.000000000000000000e+00 0.000000000000000000e+00 0.000000000000000000e+00 0.000000000000000000e+00 0.000000000000000000e+00 0.000000000000000000e+00 0.000000000000000000e+00 0.000000000000000000e+00 0.000000000000000000e+00 0.000000000000000000e+00 0.000000000000000000e+00 0.000000000000000000e+00 0.000000000000000000e+00 0.000000000000000000e+00 0.000000000000000000e+00 0.000000000000000000e+00 0.000000000000000000e+00 0.000000000000000000e+00 0.000000000000000000e+00 0.000000000000000000e+00 0.000000000000000000e+00 0.000000000000000000e+00 0.000000000000000000e+00 0.000000000000000000e+00 0.000000000000000000e+00 0.000000000000000000e+00 0.000000000000000000e+00 0.000000000000000000e+00 0.000000000000000000e+00 0.000000000000000000e+00 0.000000000000000000e+00 0.000000000000000000e+00 0.000000000000000000e+00 0.000000000000000000e+00 0.000000000000000000e+00 0.000000000000000000e+00 0.000000000000000000e+00 0.000000000000000000e+00 0.000000000000000000e+00 0.000000000000000000e+00 0.000000000000000000e+00 0.000000000000000000e+00 0.000000000000000000e+00 0.000000000000000000e+00 0.000000000000000000e+00 0.000000000000000000e+00 0.000000000000000000e+00 0.000000000000000000e+00 0.000000000000000000e+00 0.000000000000000000e+00 0.000000000000000000e+00 0.000000000000000000e+00 0.000000000000000000e+00 0.000000000000000000e+00 0.000000000000000000e+00 0.000000000000000000e+00 0.000000000000000000e+00 0.000000000000000000e+00 0.000000000000000000e+00 0.000000000000000000e+00 0.000000000000000000e+00 0.000000000000000000e+00 0.000000000000000000e+00 0.000000000000000000e+00 0.000000000000000000e+00 0.000000000000000000e+00 0.000000000000000000e+00 0.000000000000000000e+00 0.000000000000000000e+00 0.000000000000000000e+00 0.000000000000000000e+00 0.000000000000000000e+00 0.000000000000000000e+00 0.000000000000000000e+00 0.000000000000000000e+00 0.000000000000000000e+00 0.000000000000000000e+00 0.000000000000000000e+00 0.000000000000000000e+00 0.000000000000000000e+00 0.000000000000000000e+00 0.000000000000000000e+00 0.000000000000000000e+00 0.000000000000000000e+00 0.000000000000000000e+00 0.000000000000000000e+00 0.000000000000000000e+00 0.000000000000000000e+00 0.000000000000000000e+00 0.000000000000000000e+00 0.000000000000000000e+00 0.000000000000000000e+00 0.000000000000000000e+00 0.000000000000000000e+00 0.000000000000000000e+00 0.000000000000000000e+00 0.000000000000000000e+00 0.000000000000000000e+00 0.000000000000000000e+00 0.000000000000000000e+00 0.000000000000000000e+00 0.000000000000000000e+00 0.000000000000000000e+00 0.000000000000000000e+00 0.000000000000000000e+00 0.000000000000000000e+00 0.000000000000000000e+00 0.000000000000000000e+00 0.000000000000000000e+00 0.000000000000000000e+00 0.000000000000000000e+00 0.000000000000000000e+00 0.000000000000000000e+00 0.000000000000000000e+00 0.000000000000000000e+00 0.000000000000000000e+00 0.000000000000000000e+00 0.000000000000000000e+00 0.000000000000000000e+00 0.000000000000000000e+00 0.000000000000000000e+00 0.000000000000000000e+00 0.000000000000000000e+00 0.000000000000000000e+00 0.000000000000000000e+00 0.000000000000000000e+00 0.000000000000000000e+00 0.000000000000000000e+00 0.000000000000000000e+00 0.000000000000000000e+00 0.000000000000000000e+00 0.000000000000000000e+00 0.000000000000000000e+00 0.000000000000000000e+00 0.000000000000000000e+00 0.000000000000000000e+00 0.000000000000000000e+00 0.000000000000000000e+00 0.000000000000000000e+00 0.000000000000000000e+00 0.000000000000000000e+00 0.000000000000000000e+00 0.000000000000000000e+00 0.000000000000000000e+00 0.000000000000000000e+00 0.000000000000000000e+00 0.000000000000000000e+00 0.000000000000000000e+00 0.000000000000000000e+00 0.000000000000000000e+00 0.000000000000000000e+00 0.000000000000000000e+00 0.000000000000000000e+00 0.000000000000000000e+00 0.000000000000000000e+00 0.000000000000000000e+00 0.000000000000000000e+00 0.000000000000000000e+00 0.000000000000000000e+00 0.000000000000000000e+00 0.000000000000000000e+00 0.000000000000000000e+00 0.000000000000000000e+00 0.000000000000000000e+00 0.000000000000000000e+00 0.000000000000000000e+00 0.000000000000000000e+00 0.000000000000000000e+00 0.000000000000000000e+00 0.000000000000000000e+00 0.000000000000000000e+00 0.000000000000000000e+00 0.000000000000000000e+00 0.000000000000000000e+00 0.000000000000000000e+00 0.000000000000000000e+00 0.000000000000000000e+00 0.000000000000000000e+00 0.000000000000000000e+00 0.000000000000000000e+00 0.000000000000000000e+00 0.000000000000000000e+00 0.000000000000000000e+00 0.000000000000000000e+00 0.000000000000000000e+00 0.000000000000000000e+00 0.000000000000000000e+00 0.000000000000000000e+00 0.000000000000000000e+00 0.000000000000000000e+00 0.000000000000000000e+00 0.000000000000000000e+00 0.000000000000000000e+00 0.000000000000000000e+00 0.000000000000000000e+00 0.000000000000000000e+00 0.000000000000000000e+00 0.000000000000000000e+00 0.000000000000000000e+00 0.000000000000000000e+00 0.000000000000000000e+00 0.000000000000000000e+00 0.000000000000000000e+00 0.000000000000000000e+00 0.000000000000000000e+00 0.000000000000000000e+00 0.000000000000000000e+00 0.000000000000000000e+00 0.000000000000000000e+00 0.000000000000000000e+00 0.000000000000000000e+00 0.000000000000000000e+00 0.000000000000000000e+00 0.000000000000000000e+00 0.000000000000000000e+00 0.000000000000000000e+00 0.000000000000000000e+00 0.000000000000000000e+00 0.000000000000000000e+00 0.000000000000000000e+00 0.000000000000000000e+00 0.000000000000000000e+00 0.000000000000000000e+00 0.000000000000000000e+00 0.000000000000000000e+00 0.000000000000000000e+00 0.000000000000000000e+00 0.000000000000000000e+00 0.000000000000000000e+00 0.000000000000000000e+00 0.000000000000000000e+00 0.000000000000000000e+00 0.000000000000000000e+00 0.000000000000000000e+00 0.000000000000000000e+00 0.000000000000000000e+00 0.000000000000000000e+00 0.000000000000000000e+00 0.000000000000000000e+00 0.000000000000000000e+00 0.000000000000000000e+00 0.000000000000000000e+00 0.000000000000000000e+00 0.000000000000000000e+00 0.000000000000000000e+00 0.000000000000000000e+00 0.000000000000000000e+00 0.000000000000000000e+00 0.000000000000000000e+00 0.000000000000000000e+00 0.000000000000000000e+00 0.000000000000000000e+00 0.000000000000000000e+00 0.000000000000000000e+00 0.000000000000000000e+00 0.000000000000000000e+00 0.000000000000000000e+00 0.000000000000000000e+00 0.000000000000000000e+00 0.000000000000000000e+00 0.000000000000000000e+00 0.000000000000000000e+00 0.000000000000000000e+00 0.000000000000000000e+00 0.000000000000000000e+00 0.000000000000000000e+00 0.000000000000000000e+00 0.000000000000000000e+00 0.000000000000000000e+00 0.000000000000000000e+00 0.000000000000000000e+00 0.000000000000000000e+00 0.000000000000000000e+00 0.000000000000000000e+00 0.000000000000000000e+00 0.000000000000000000e+00 0.000000000000000000e+00 0.000000000000000000e+00 0.000000000000000000e+00 0.000000000000000000e+00 0.000000000000000000e+00 0.000000000000000000e+00 0.000000000000000000e+00 0.000000000000000000e+00 0.000000000000000000e+00 0.000000000000000000e+00 0.000000000000000000e+00 0.000000000000000000e+00 0.000000000000000000e+00 0.000000000000000000e+00 0.000000000000000000e+00 0.000000000000000000e+00 0.000000000000000000e+00 0.000000000000000000e+00 0.000000000000000000e+00 0.000000000000000000e+00 0.000000000000000000e+00 0.000000000000000000e+00 0.000000000000000000e+00 0.000000000000000000e+00 0.000000000000000000e+00 0.000000000000000000e+00 0.000000000000000000e+00 0.000000000000000000e+00 0.000000000000000000e+00 0.000000000000000000e+00 0.000000000000000000e+00 0.000000000000000000e+00 0.000000000000000000e+00 0.000000000000000000e+00 0.000000000000000000e+00 0.000000000000000000e+00 0.000000000000000000e+00 0.000000000000000000e+00 0.000000000000000000e+00 0.000000000000000000e+00 0.000000000000000000e+00 0.000000000000000000e+00 0.000000000000000000e+00 0.000000000000000000e+00 0.000000000000000000e+00 0.000000000000000000e+00 0.000000000000000000e+00 0.000000000000000000e+00 0.000000000000000000e+00 0.000000000000000000e+00 0.000000000000000000e+00 0.000000000000000000e+00 0.000000000000000000e+00 0.000000000000000000e+00 0.000000000000000000e+00 0.000000000000000000e+00 0.000000000000000000e+00 0.000000000000000000e+00 0.000000000000000000e+00 0.000000000000000000e+00 0.000000000000000000e+00 0.000000000000000000e+00 0.000000000000000000e+00 0.000000000000000000e+00 0.000000000000000000e+00 0.000000000000000000e+00 0.000000000000000000e+00 0.000000000000000000e+00 0.000000000000000000e+00 0.000000000000000000e+00 0.000000000000000000e+00 0.000000000000000000e+00 0.000000000000000000e+00 0.000000000000000000e+00 0.000000000000000000e+00 0.000000000000000000e+00 0.000000000000000000e+00 0.000000000000000000e+00 0.000000000000000000e+00 0.000000000000000000e+00 0.000000000000000000e+00 0.000000000000000000e+00 0.000000000000000000e+00 0.000000000000000000e+00 0.000000000000000000e+00 0.000000000000000000e+00 0.000000000000000000e+00 0.000000000000000000e+00 0.000000000000000000e+00 0.000000000000000000e+00 0.000000000000000000e+00 0.000000000000000000e+00 0.000000000000000000e+00 0.000000000000000000e+00 0.000000000000000000e+00 0.000000000000000000e+00 0.000000000000000000e+00 0.000000000000000000e+00 0.000000000000000000e+00 0.000000000000000000e+00 0.000000000000000000e+00 0.000000000000000000e+00 0.000000000000000000e+00 0.000000000000000000e+00 0.000000000000000000e+00 0.000000000000000000e+00 0.000000000000000000e+00 0.000000000000000000e+00 0.000000000000000000e+00 0.000000000000000000e+00 0.000000000000000000e+00 0.000000000000000000e+00 0.000000000000000000e+00 0.000000000000000000e+00 0.000000000000000000e+00 0.000000000000000000e+00 0.000000000000000000e+00 0.000000000000000000e+00 0.000000000000000000e+00 0.000000000000000000e+00 0.000000000000000000e+00 0.000000000000000000e+00 0.000000000000000000e+00 0.000000000000000000e+00 0.000000000000000000e+00 0.000000000000000000e+00 0.000000000000000000e+00 0.000000000000000000e+00 0.000000000000000000e+00 0.000000000000000000e+00 0.000000000000000000e+00 0.000000000000000000e+00 0.000000000000000000e+00 0.000000000000000000e+00 0.000000000000000000e+00 0.000000000000000000e+00 0.000000000000000000e+00 0.000000000000000000e+00 0.000000000000000000e+00 0.000000000000000000e+00 0.000000000000000000e+00 0.000000000000000000e+00 0.000000000000000000e+00 0.000000000000000000e+00 0.000000000000000000e+00 0.000000000000000000e+00 0.000000000000000000e+00 0.000000000000000000e+00 0.000000000000000000e+00 0.000000000000000000e+00 0.000000000000000000e+00 0.000000000000000000e+00 0.000000000000000000e+00 0.000000000000000000e+00 0.000000000000000000e+00 0.000000000000000000e+00 0.000000000000000000e+00 0.000000000000000000e+00 0.000000000000000000e+00 0.000000000000000000e+00 0.000000000000000000e+00 0.000000000000000000e+00 0.000000000000000000e+00 0.000000000000000000e+00 0.000000000000000000e+00 0.000000000000000000e+00 0.000000000000000000e+00 0.000000000000000000e+00 0.000000000000000000e+00 0.000000000000000000e+00 0.000000000000000000e+00 0.000000000000000000e+00 0.000000000000000000e+00 0.000000000000000000e+00 0.000000000000000000e+00 0.000000000000000000e+00 0.000000000000000000e+00 0.000000000000000000e+00 0.000000000000000000e+00 0.000000000000000000e+00 0.000000000000000000e+00 0.000000000000000000e+00 0.000000000000000000e+00 0.000000000000000000e+00 0.000000000000000000e+00 0.000000000000000000e+00 0.000000000000000000e+00 0.000000000000000000e+00 0.000000000000000000e+00 0.000000000000000000e+00 0.000000000000000000e+00 0.000000000000000000e+00 0.000000000000000000e+00 0.000000000000000000e+00 0.000000000000000000e+00 0.000000000000000000e+00 0.000000000000000000e+00 0.000000000000000000e+00 0.000000000000000000e+00 0.000000000000000000e+00 0.000000000000000000e+00 0.000000000000000000e+00 0.000000000000000000e+00 0.000000000000000000e+00 0.000000000000000000e+00 0.000000000000000000e+00 0.000000000000000000e+00 0.000000000000000000e+00 0.000000000000000000e+00 0.000000000000000000e+00 0.000000000000000000e+00 0.000000000000000000e+00 0.000000000000000000e+00 0.000000000000000000e+00 0.000000000000000000e+00 0.000000000000000000e+00 0.000000000000000000e+00 0.000000000000000000e+00 0.000000000000000000e+00 0.000000000000000000e+00 0.000000000000000000e+00 0.000000000000000000e+00 0.000000000000000000e+00 0.000000000000000000e+00 0.000000000000000000e+00 0.000000000000000000e+00 0.000000000000000000e+00 0.000000000000000000e+00 0.000000000000000000e+00 0.000000000000000000e+00 0.000000000000000000e+00 0.000000000000000000e+00 0.000000000000000000e+00 0.000000000000000000e+00 0.000000000000000000e+00 0.000000000000000000e+00 0.000000000000000000e+00 0.000000000000000000e+00 0.000000000000000000e+00 0.000000000000000000e+00 0.000000000000000000e+00 0.000000000000000000e+00 0.000000000000000000e+00 0.000000000000000000e+00 0.000000000000000000e+00 0.000000000000000000e+00 0.000000000000000000e+00 0.000000000000000000e+00 0.000000000000000000e+00 0.000000000000000000e+00 0.000000000000000000e+00 0.000000000000000000e+00 0.000000000000000000e+00 0.000000000000000000e+00 0.000000000000000000e+00 0.000000000000000000e+00 0.000000000000000000e+00 0.000000000000000000e+00 0.000000000000000000e+00 0.000000000000000000e+00 0.000000000000000000e+00 0.000000000000000000e+00 0.000000000000000000e+00 0.000000000000000000e+00 0.000000000000000000e+00 0.000000000000000000e+00 0.000000000000000000e+00 0.000000000000000000e+00 0.000000000000000000e+00 0.000000000000000000e+00 0.000000000000000000e+00 0.000000000000000000e+00 0.000000000000000000e+00 0.000000000000000000e+00 0.000000000000000000e+00 0.000000000000000000e+00 0.000000000000000000e+00 0.000000000000000000e+00 0.000000000000000000e+00 0.000000000000000000e+00 0.000000000000000000e+00 0.000000000000000000e+00 0.000000000000000000e+00 0.000000000000000000e+00 0.000000000000000000e+00 0.000000000000000000e+00 0.000000000000000000e+00 0.000000000000000000e+00 0.000000000000000000e+00 0.000000000000000000e+00 0.000000000000000000e+00 0.000000000000000000e+00 0.000000000000000000e+00 0.000000000000000000e+00 0.000000000000000000e+00 0.000000000000000000e+00 0.000000000000000000e+00 0.000000000000000000e+00 0.000000000000000000e+00 0.000000000000000000e+00 0.000000000000000000e+00 0.000000000000000000e+00 0.000000000000000000e+00 0.000000000000000000e+00 0.000000000000000000e+00 0.000000000000000000e+00 0.000000000000000000e+00 0.000000000000000000e+00 0.000000000000000000e+00 0.000000000000000000e+00 0.000000000000000000e+00 0.000000000000000000e+00 0.000000000000000000e+00 0.000000000000000000e+00 0.000000000000000000e+00 0.000000000000000000e+00 0.000000000000000000e+00 0.000000000000000000e+00 0.000000000000000000e+00 0.000000000000000000e+00 0.000000000000000000e+00 0.000000000000000000e+00 0.000000000000000000e+00 0.000000000000000000e+00 0.000000000000000000e+00 0.000000000000000000e+00 0.000000000000000000e+00 0.000000000000000000e+00 0.000000000000000000e+00 0.000000000000000000e+00 0.000000000000000000e+00 0.000000000000000000e+00 0.000000000000000000e+00 0.000000000000000000e+00 0.000000000000000000e+00 0.000000000000000000e+00 0.000000000000000000e+00 0.000000000000000000e+00 0.000000000000000000e+00 0.000000000000000000e+00 0.000000000000000000e+00 0.000000000000000000e+00 0.000000000000000000e+00 0.000000000000000000e+00 0.000000000000000000e+00 0.000000000000000000e+00 0.000000000000000000e+00 0.000000000000000000e+00 0.000000000000000000e+00 0.000000000000000000e+00 0.000000000000000000e+00 0.000000000000000000e+00 0.000000000000000000e+00 0.000000000000000000e+00 0.000000000000000000e+00 0.000000000000000000e+00 0.000000000000000000e+00 0.000000000000000000e+00 0.000000000000000000e+00 0.000000000000000000e+00 0.000000000000000000e+00 0.000000000000000000e+00 0.000000000000000000e+00 0.000000000000000000e+00 0.000000000000000000e+00 0.000000000000000000e+00 0.000000000000000000e+00 0.000000000000000000e+00 0.000000000000000000e+00 0.000000000000000000e+00 0.000000000000000000e+00 0.000000000000000000e+00 0.000000000000000000e+00 0.000000000000000000e+00 0.000000000000000000e+00 0.000000000000000000e+00 0.000000000000000000e+00 0.000000000000000000e+00 0.000000000000000000e+00 0.000000000000000000e+00 0.000000000000000000e+00 0.000000000000000000e+00 0.000000000000000000e+00 0.000000000000000000e+00 0.000000000000000000e+00 0.000000000000000000e+00 0.000000000000000000e+00 0.000000000000000000e+00 0.000000000000000000e+00 0.000000000000000000e+00 0.000000000000000000e+00 0.000000000000000000e+00 0.000000000000000000e+00 0.000000000000000000e+00 0.000000000000000000e+00 0.000000000000000000e+00 0.000000000000000000e+00 0.000000000000000000e+00 0.000000000000000000e+00 0.000000000000000000e+00 0.000000000000000000e+00 0.000000000000000000e+00 0.000000000000000000e+00 0.000000000000000000e+00 0.000000000000000000e+00 0.000000000000000000e+00 0.000000000000000000e+00 0.000000000000000000e+00 0.000000000000000000e+00 0.000000000000000000e+00 0.000000000000000000e+00 0.000000000000000000e+00 0.000000000000000000e+00 0.000000000000000000e+00 0.000000000000000000e+00 0.000000000000000000e+00 0.000000000000000000e+00 0.000000000000000000e+00 0.000000000000000000e+00 0.000000000000000000e+00 0.000000000000000000e+00 0.000000000000000000e+00 0.000000000000000000e+00 0.000000000000000000e+00 0.000000000000000000e+00 0.000000000000000000e+00 0.000000000000000000e+00 0.000000000000000000e+00 0.000000000000000000e+00 0.000000000000000000e+00 0.000000000000000000e+00 0.000000000000000000e+00 0.000000000000000000e+00 0.000000000000000000e+00 0.000000000000000000e+00 0.000000000000000000e+00 0.000000000000000000e+00 0.000000000000000000e+00 0.000000000000000000e+00 0.000000000000000000e+00 0.000000000000000000e+00 0.000000000000000000e+00 0.000000000000000000e+00 0.000000000000000000e+00 0.000000000000000000e+00 0.000000000000000000e+00 0.000000000000000000e+00 0.000000000000000000e+00 0.000000000000000000e+00 0.000000000000000000e+00 0.000000000000000000e+00 0.000000000000000000e+00 0.000000000000000000e+00 0.000000000000000000e+00 0.000000000000000000e+00 0.000000000000000000e+00 0.000000000000000000e+00 0.000000000000000000e+00 0.000000000000000000e+00 0.000000000000000000e+00 0.000000000000000000e+00 0.000000000000000000e+00 0.000000000000000000e+00 0.000000000000000000e+00 0.000000000000000000e+00 0.000000000000000000e+00 0.000000000000000000e+00 0.000000000000000000e+00 0.000000000000000000e+00 0.000000000000000000e+00 0.000000000000000000e+00 0.000000000000000000e+00 0.000000000000000000e+00 0.000000000000000000e+00 0.000000000000000000e+00 0.000000000000000000e+00 0.000000000000000000e+00 0.000000000000000000e+00 0.000000000000000000e+00 0.000000000000000000e+00 0.000000000000000000e+00 0.000000000000000000e+00 0.000000000000000000e+00 0.000000000000000000e+00 0.000000000000000000e+00 0.000000000000000000e+00 0.000000000000000000e+00 0.000000000000000000e+00 0.000000000000000000e+00 0.000000000000000000e+00 0.000000000000000000e+00 0.000000000000000000e+00 0.000000000000000000e+00 0.000000000000000000e+00 0.000000000000000000e+00 0.000000000000000000e+00 0.000000000000000000e+00 0.000000000000000000e+00 0.000000000000000000e+00 0.000000000000000000e+00 0.000000000000000000e+00 0.000000000000000000e+00 0.000000000000000000e+00 0.000000000000000000e+00 0.000000000000000000e+00 0.000000000000000000e+00 0.000000000000000000e+00 0.000000000000000000e+00 0.000000000000000000e+00 0.000000000000000000e+00 0.000000000000000000e+00 0.000000000000000000e+00 0.000000000000000000e+00 0.000000000000000000e+00 0.000000000000000000e+00 0.000000000000000000e+00 0.000000000000000000e+00 0.000000000000000000e+00 0.000000000000000000e+00 0.000000000000000000e+00 0.000000000000000000e+00 0.000000000000000000e+00 0.000000000000000000e+00 0.000000000000000000e+00 0.000000000000000000e+00 0.000000000000000000e+00 0.000000000000000000e+00 0.000000000000000000e+00 0.000000000000000000e+00 0.000000000000000000e+00 0.000000000000000000e+00 0.000000000000000000e+00 0.000000000000000000e+00 0.000000000000000000e+00 0.000000000000000000e+00 0.000000000000000000e+00 0.000000000000000000e+00 0.000000000000000000e+00 0.000000000000000000e+00 0.000000000000000000e+00 0.000000000000000000e+00 0.000000000000000000e+00 0.000000000000000000e+00 0.000000000000000000e+00 0.000000000000000000e+00 0.000000000000000000e+00 0.000000000000000000e+00 0.000000000000000000e+00 0.000000000000000000e+00 0.000000000000000000e+00 0.000000000000000000e+00 0.000000000000000000e+00 0.000000000000000000e+00 0.000000000000000000e+00 0.000000000000000000e+00 0.000000000000000000e+00 0.000000000000000000e+00 0.000000000000000000e+00 0.000000000000000000e+00 0.000000000000000000e+00 0.000000000000000000e+00 0.000000000000000000e+00 0.000000000000000000e+00 0.000000000000000000e+00 0.000000000000000000e+00 0.000000000000000000e+00 0.000000000000000000e+00 0.000000000000000000e+00 0.000000000000000000e+00 0.000000000000000000e+00 0.000000000000000000e+00 0.000000000000000000e+00 0.000000000000000000e+00 0.000000000000000000e+00 0.000000000000000000e+00 0.000000000000000000e+00 0.000000000000000000e+00 0.000000000000000000e+00 0.000000000000000000e+00 0.000000000000000000e+00 0.000000000000000000e+00 0.000000000000000000e+00 0.000000000000000000e+00 0.000000000000000000e+00 0.000000000000000000e+00 0.000000000000000000e+00 0.000000000000000000e+00 0.000000000000000000e+00 0.000000000000000000e+00 0.000000000000000000e+00 0.000000000000000000e+00 0.000000000000000000e+00 0.000000000000000000e+00 0.000000000000000000e+00 0.000000000000000000e+00 0.000000000000000000e+00 0.000000000000000000e+00 0.000000000000000000e+00 0.000000000000000000e+00 0.000000000000000000e+00 0.000000000000000000e+00 0.000000000000000000e+00 0.000000000000000000e+00 0.000000000000000000e+00 0.000000000000000000e+00 0.000000000000000000e+00 0.000000000000000000e+00 0.000000000000000000e+00 0.000000000000000000e+00 0.000000000000000000e+00 0.000000000000000000e+00 0.000000000000000000e+00 0.000000000000000000e+00 0.000000000000000000e+00 0.000000000000000000e+00 0.000000000000000000e+00 0.000000000000000000e+00 0.000000000000000000e+00 0.000000000000000000e+00 0.000000000000000000e+00 0.000000000000000000e+00 0.000000000000000000e+00 0.000000000000000000e+00 0.000000000000000000e+00 0.000000000000000000e+00 0.000000000000000000e+00 0.000000000000000000e+00 0.000000000000000000e+00 0.000000000000000000e+00 0.000000000000000000e+00 0.000000000000000000e+00 0.000000000000000000e+00 0.000000000000000000e+00 0.000000000000000000e+00 0.000000000000000000e+00 0.000000000000000000e+00 0.000000000000000000e+00 0.000000000000000000e+00 0.000000000000000000e+00 0.000000000000000000e+00 0.000000000000000000e+00 0.000000000000000000e+00 0.000000000000000000e+00 0.000000000000000000e+00 0.000000000000000000e+00 0.000000000000000000e+00 0.000000000000000000e+00 0.000000000000000000e+00 0.000000000000000000e+00 0.000000000000000000e+00 0.000000000000000000e+00 0.000000000000000000e+00 0.000000000000000000e+00 0.000000000000000000e+00 0.000000000000000000e+00 0.000000000000000000e+00 0.000000000000000000e+00 0.000000000000000000e+00 0.000000000000000000e+00 0.000000000000000000e+00 0.000000000000000000e+00 0.000000000000000000e+00 0.000000000000000000e+00 0.000000000000000000e+00 0.000000000000000000e+00 0.000000000000000000e+00 0.000000000000000000e+00 0.000000000000000000e+00 0.000000000000000000e+00 0.000000000000000000e+00 0.000000000000000000e+00 0.000000000000000000e+00 0.000000000000000000e+00 0.000000000000000000e+00 0.000000000000000000e+00 0.000000000000000000e+00 0.000000000000000000e+00 0.000000000000000000e+00 0.000000000000000000e+00 0.000000000000000000e+00 0.000000000000000000e+00 0.000000000000000000e+00 0.000000000000000000e+00 0.000000000000000000e+00 0.000000000000000000e+00 0.000000000000000000e+00 0.000000000000000000e+00 0.000000000000000000e+00 0.000000000000000000e+00 0.000000000000000000e+00 0.000000000000000000e+00 0.000000000000000000e+00 0.000000000000000000e+00 0.000000000000000000e+00 0.000000000000000000e+00 0.000000000000000000e+00 0.000000000000000000e+00 0.000000000000000000e+00 0.000000000000000000e+00 0.000000000000000000e+00 0.000000000000000000e+00 0.000000000000000000e+00 0.000000000000000000e+00 0.000000000000000000e+00 0.000000000000000000e+00 0.000000000000000000e+00 0.000000000000000000e+00 0.000000000000000000e+00 0.000000000000000000e+00 0.000000000000000000e+00 0.000000000000000000e+00 0.000000000000000000e+00 0.000000000000000000e+00 0.000000000000000000e+00 0.000000000000000000e+00 0.000000000000000000e+00 0.000000000000000000e+00 0.000000000000000000e+00 0.000000000000000000e+00 0.000000000000000000e+00 0.000000000000000000e+00 0.000000000000000000e+00 0.000000000000000000e+00 0.000000000000000000e+00 0.000000000000000000e+00 0.000000000000000000e+00 0.000000000000000000e+00 0.000000000000000000e+00 0.000000000000000000e+00 0.000000000000000000e+00 0.000000000000000000e+00 0.000000000000000000e+00 0.000000000000000000e+00 0.000000000000000000e+00 0.000000000000000000e+00 0.000000000000000000e+00 0.000000000000000000e+00 0.000000000000000000e+00 0.000000000000000000e+00 0.000000000000000000e+00 0.000000000000000000e+00 0.000000000000000000e+00 0.000000000000000000e+00 0.000000000000000000e+00 0.000000000000000000e+00 0.000000000000000000e+00 0.000000000000000000e+00 0.000000000000000000e+00 0.000000000000000000e+00 0.000000000000000000e+00 0.000000000000000000e+00 0.000000000000000000e+00 0.000000000000000000e+00 0.000000000000000000e+00 0.000000000000000000e+00 0.000000000000000000e+00 0.000000000000000000e+00 0.000000000000000000e+00 0.000000000000000000e+00 0.000000000000000000e+00 0.000000000000000000e+00 0.000000000000000000e+00 0.000000000000000000e+00 0.000000000000000000e+00 0.000000000000000000e+00 0.000000000000000000e+00 0.000000000000000000e+00 0.000000000000000000e+00 0.000000000000000000e+00 0.000000000000000000e+00 0.000000000000000000e+00 0.000000000000000000e+00 0.000000000000000000e+00 0.000000000000000000e+00 0.000000000000000000e+00 0.000000000000000000e+00 0.000000000000000000e+00 0.000000000000000000e+00 0.000000000000000000e+00 0.000000000000000000e+00 0.000000000000000000e+00 0.000000000000000000e+00 0.000000000000000000e+00 0.000000000000000000e+00 0.000000000000000000e+00 0.000000000000000000e+00 0.000000000000000000e+00 0.000000000000000000e+00 0.000000000000000000e+00 0.000000000000000000e+00 0.000000000000000000e+00 0.000000000000000000e+00 0.000000000000000000e+00 0.000000000000000000e+00 0.000000000000000000e+00 0.000000000000000000e+00 0.000000000000000000e+00 0.000000000000000000e+00 0.000000000000000000e+00 0.000000000000000000e+00 0.000000000000000000e+00 0.000000000000000000e+00 0.000000000000000000e+00 0.000000000000000000e+00 0.000000000000000000e+00 0.000000000000000000e+00 0.000000000000000000e+00 0.000000000000000000e+00 0.000000000000000000e+00 0.000000000000000000e+00 0.000000000000000000e+00 0.000000000000000000e+00 0.000000000000000000e+00 0.000000000000000000e+00 0.000000000000000000e+00 0.000000000000000000e+00 0.000000000000000000e+00 0.000000000000000000e+00 0.000000000000000000e+00 0.000000000000000000e+00 0.000000000000000000e+00 0.000000000000000000e+00 0.000000000000000000e+00 0.000000000000000000e+00 0.000000000000000000e+00 0.000000000000000000e+00 0.000000000000000000e+00 0.000000000000000000e+00 0.000000000000000000e+00 0.000000000000000000e+00 0.000000000000000000e+00 0.000000000000000000e+00 0.000000000000000000e+00 0.000000000000000000e+00 0.000000000000000000e+00 0.000000000000000000e+00 0.000000000000000000e+00 0.000000000000000000e+00 0.000000000000000000e+00 0.000000000000000000e+00 0.000000000000000000e+00 0.000000000000000000e+00 0.000000000000000000e+00 0.000000000000000000e+00 0.000000000000000000e+00 0.000000000000000000e+00 0.000000000000000000e+00 0.000000000000000000e+00 0.000000000000000000e+00 0.000000000000000000e+00 0.000000000000000000e+00 0.000000000000000000e+00 0.000000000000000000e+00 0.000000000000000000e+00 0.000000000000000000e+00 0.000000000000000000e+00 0.000000000000000000e+00 0.000000000000000000e+00 0.000000000000000000e+00 0.000000000000000000e+00 0.000000000000000000e+00 0.000000000000000000e+00 0.000000000000000000e+00 0.000000000000000000e+00 0.000000000000000000e+00 0.000000000000000000e+00 0.000000000000000000e+00 0.000000000000000000e+00 0.000000000000000000e+00 0.000000000000000000e+00 0.000000000000000000e+00 0.000000000000000000e+00 0.000000000000000000e+00 0.000000000000000000e+00 0.000000000000000000e+00 0.000000000000000000e+00 0.000000000000000000e+00 0.000000000000000000e+00 0.000000000000000000e+00 0.000000000000000000e+00 0.000000000000000000e+00 0.000000000000000000e+00 0.000000000000000000e+00 0.000000000000000000e+00 0.000000000000000000e+00 0.000000000000000000e+00 0.000000000000000000e+00 0.000000000000000000e+00 0.000000000000000000e+00 0.000000000000000000e+00 0.000000000000000000e+00 0.000000000000000000e+00 0.000000000000000000e+00 0.000000000000000000e+00 0.000000000000000000e+00 0.000000000000000000e+00 0.000000000000000000e+00 0.000000000000000000e+00 0.000000000000000000e+00 0.000000000000000000e+00 0.000000000000000000e+00 0.000000000000000000e+00 0.000000000000000000e+00 0.000000000000000000e+00 0.000000000000000000e+00 0.000000000000000000e+00 0.000000000000000000e+00 0.000000000000000000e+00 0.000000000000000000e+00 0.000000000000000000e+00 0.000000000000000000e+00 0.000000000000000000e+00 0.000000000000000000e+00 0.000000000000000000e+00 0.000000000000000000e+00 0.000000000000000000e+00 0.000000000000000000e+00 0.000000000000000000e+00 0.000000000000000000e+00 0.000000000000000000e+00 0.000000000000000000e+00 0.000000000000000000e+00 0.000000000000000000e+00 0.000000000000000000e+00 0.000000000000000000e+00 0.000000000000000000e+00 0.000000000000000000e+00 0.000000000000000000e+00 0.000000000000000000e+00 0.000000000000000000e+00 0.000000000000000000e+00 0.000000000000000000e+00 0.000000000000000000e+00 0.000000000000000000e+00 0.000000000000000000e+00 0.000000000000000000e+00 0.000000000000000000e+00 0.000000000000000000e+00 0.000000000000000000e+00 0.000000000000000000e+00 0.000000000000000000e+00 0.000000000000000000e+00 0.000000000000000000e+00 0.000000000000000000e+00 0.000000000000000000e+00 0.000000000000000000e+00 0.000000000000000000e+00 0.000000000000000000e+00 0.000000000000000000e+00 0.000000000000000000e+00 0.000000000000000000e+00 0.000000000000000000e+00 0.000000000000000000e+00 0.000000000000000000e+00 0.000000000000000000e+00 0.000000000000000000e+00 0.000000000000000000e+00 0.000000000000000000e+00 0.000000000000000000e+00 0.000000000000000000e+00 0.000000000000000000e+00 0.000000000000000000e+00 0.000000000000000000e+00 0.000000000000000000e+00 0.000000000000000000e+00 0.000000000000000000e+00 0.000000000000000000e+00 0.000000000000000000e+00 0.000000000000000000e+00 0.000000000000000000e+00 0.000000000000000000e+00 0.000000000000000000e+00 0.000000000000000000e+00 0.000000000000000000e+00 0.000000000000000000e+00 0.000000000000000000e+00 0.000000000000000000e+00 0.000000000000000000e+00 0.000000000000000000e+00 0.000000000000000000e+00 0.000000000000000000e+00 0.000000000000000000e+00 0.000000000000000000e+00 0.000000000000000000e+00 0.000000000000000000e+00 0.000000000000000000e+00 0.000000000000000000e+00 0.000000000000000000e+00 0.000000000000000000e+00 0.000000000000000000e+00 0.000000000000000000e+00 0.000000000000000000e+00 0.000000000000000000e+00 0.000000000000000000e+00 0.000000000000000000e+00 0.000000000000000000e+00 0.000000000000000000e+00 0.000000000000000000e+00 0.000000000000000000e+00 0.000000000000000000e+00 0.000000000000000000e+00 0.000000000000000000e+00 0.000000000000000000e+00 0.000000000000000000e+00 0.000000000000000000e+00 0.000000000000000000e+00 0.000000000000000000e+00 0.000000000000000000e+00 0.000000000000000000e+00 0.000000000000000000e+00 0.000000000000000000e+00 0.000000000000000000e+00 0.000000000000000000e+00 0.000000000000000000e+00 0.000000000000000000e+00 0.000000000000000000e+00 0.000000000000000000e+00 0.000000000000000000e+00 0.000000000000000000e+00 0.000000000000000000e+00 0.000000000000000000e+00 0.000000000000000000e+00 0.000000000000000000e+00 0.000000000000000000e+00 0.000000000000000000e+00 0.000000000000000000e+00 0.000000000000000000e+00 0.000000000000000000e+00 0.000000000000000000e+00 0.000000000000000000e+00 0.000000000000000000e+00 0.000000000000000000e+00 0.000000000000000000e+00 0.000000000000000000e+00 0.000000000000000000e+00 0.000000000000000000e+00 0.000000000000000000e+00 0.000000000000000000e+00 0.000000000000000000e+00 0.000000000000000000e+00 0.000000000000000000e+00 0.000000000000000000e+00 0.000000000000000000e+00 0.000000000000000000e+00 0.000000000000000000e+00 0.000000000000000000e+00 0.000000000000000000e+00 0.000000000000000000e+00 0.000000000000000000e+00 0.000000000000000000e+00 0.000000000000000000e+00 0.000000000000000000e+00 0.000000000000000000e+00 0.000000000000000000e+00 0.000000000000000000e+00 0.000000000000000000e+00 0.000000000000000000e+00 0.000000000000000000e+00 0.000000000000000000e+00 0.000000000000000000e+00 0.000000000000000000e+00 0.000000000000000000e+00 0.000000000000000000e+00 0.000000000000000000e+00 0.000000000000000000e+00 0.000000000000000000e+00 0.000000000000000000e+00 0.000000000000000000e+00 0.000000000000000000e+00 0.000000000000000000e+00 0.000000000000000000e+00 0.000000000000000000e+00 0.000000000000000000e+00 0.000000000000000000e+00 0.000000000000000000e+00 0.000000000000000000e+00 0.000000000000000000e+00 0.000000000000000000e+00 0.000000000000000000e+00 0.000000000000000000e+00 0.000000000000000000e+00 0.000000000000000000e+00 0.000000000000000000e+00 0.000000000000000000e+00 0.000000000000000000e+00 0.000000000000000000e+00 0.000000000000000000e+00 0.000000000000000000e+00 0.000000000000000000e+00 0.000000000000000000e+00 0.000000000000000000e+00 0.000000000000000000e+00 0.000000000000000000e+00 0.000000000000000000e+00 0.000000000000000000e+00 0.000000000000000000e+00 0.000000000000000000e+00 0.000000000000000000e+00 0.000000000000000000e+00 0.000000000000000000e+00 0.000000000000000000e+00 0.000000000000000000e+00 0.000000000000000000e+00 0.000000000000000000e+00 0.000000000000000000e+00 0.000000000000000000e+00 0.000000000000000000e+00 0.000000000000000000e+00 0.000000000000000000e+00 0.000000000000000000e+00 0.000000000000000000e+00 0.000000000000000000e+00 0.000000000000000000e+00 0.000000000000000000e+00 0.000000000000000000e+00 0.000000000000000000e+00 0.000000000000000000e+00 0.000000000000000000e+00 0.000000000000000000e+00 0.000000000000000000e+00 0.000000000000000000e+00 0.000000000000000000e+00 0.000000000000000000e+00 0.000000000000000000e+00 0.000000000000000000e+00 0.000000000000000000e+00 0.000000000000000000e+00 0.000000000000000000e+00 0.000000000000000000e+00 0.000000000000000000e+00 0.000000000000000000e+00 0.000000000000000000e+00 0.000000000000000000e+00 0.000000000000000000e+00 0.000000000000000000e+00 0.000000000000000000e+00 0.000000000000000000e+00 0.000000000000000000e+00 0.000000000000000000e+00 0.000000000000000000e+00 0.000000000000000000e+00 0.000000000000000000e+00 0.000000000000000000e+00 0.000000000000000000e+00 0.000000000000000000e+00 0.000000000000000000e+00 0.000000000000000000e+00 0.000000000000000000e+00 0.000000000000000000e+00 0.000000000000000000e+00 0.000000000000000000e+00 0.000000000000000000e+00 0.000000000000000000e+00 0.000000000000000000e+00 0.000000000000000000e+00 0.000000000000000000e+00 0.000000000000000000e+00 0.000000000000000000e+00 0.000000000000000000e+00 0.000000000000000000e+00 0.000000000000000000e+00 0.000000000000000000e+00 0.000000000000000000e+00 0.000000000000000000e+00 0.000000000000000000e+00 0.000000000000000000e+00 0.000000000000000000e+00 0.000000000000000000e+00 0.000000000000000000e+00 0.000000000000000000e+00 0.000000000000000000e+00 0.000000000000000000e+00 0.000000000000000000e+00 0.000000000000000000e+00 0.000000000000000000e+00 0.000000000000000000e+00 0.000000000000000000e+00 0.000000000000000000e+00 0.000000000000000000e+00 0.000000000000000000e+00 0.000000000000000000e+00 0.000000000000000000e+00 0.000000000000000000e+00 0.000000000000000000e+00 0.000000000000000000e+00 0.000000000000000000e+00 0.000000000000000000e+00 0.000000000000000000e+00 0.000000000000000000e+00 0.000000000000000000e+00 0.000000000000000000e+00 0.000000000000000000e+00 0.000000000000000000e+00 0.000000000000000000e+00 0.000000000000000000e+00 0.000000000000000000e+00 0.000000000000000000e+00 0.000000000000000000e+00 0.000000000000000000e+00 0.000000000000000000e+00 0.000000000000000000e+00 0.000000000000000000e+00 0.000000000000000000e+00 0.000000000000000000e+00 0.000000000000000000e+00 0.000000000000000000e+00 0.000000000000000000e+00 0.000000000000000000e+00 0.000000000000000000e+00 0.000000000000000000e+00 0.000000000000000000e+00 0.000000000000000000e+00 0.000000000000000000e+00 0.000000000000000000e+00 0.000000000000000000e+00 0.000000000000000000e+00 0.000000000000000000e+00 0.000000000000000000e+00 0.000000000000000000e+00 0.000000000000000000e+00 0.000000000000000000e+00 0.000000000000000000e+00 0.000000000000000000e+00 0.000000000000000000e+00 0.000000000000000000e+00 0.000000000000000000e+00 0.000000000000000000e+00 0.000000000000000000e+00 0.000000000000000000e+00 0.000000000000000000e+00 0.000000000000000000e+00 0.000000000000000000e+00 0.000000000000000000e+00 0.000000000000000000e+00 0.000000000000000000e+00 0.000000000000000000e+00 0.000000000000000000e+00 0.000000000000000000e+00 0.000000000000000000e+00 0.000000000000000000e+00 0.000000000000000000e+00 0.000000000000000000e+00 0.000000000000000000e+00 0.000000000000000000e+00 0.000000000000000000e+00 0.000000000000000000e+00 0.000000000000000000e+00 0.000000000000000000e+00 0.000000000000000000e+00 0.000000000000000000e+00 0.000000000000000000e+00 0.000000000000000000e+00 0.000000000000000000e+00 0.000000000000000000e+00 0.000000000000000000e+00 0.000000000000000000e+00 0.000000000000000000e+00 0.000000000000000000e+00 0.000000000000000000e+00 0.000000000000000000e+00 0.000000000000000000e+00 0.000000000000000000e+00 0.000000000000000000e+00 0.000000000000000000e+00 0.000000000000000000e+00 0.000000000000000000e+00 0.000000000000000000e+00 0.000000000000000000e+00 0.000000000000000000e+00 0.000000000000000000e+00 0.000000000000000000e+00 0.000000000000000000e+00 0.000000000000000000e+00 0.000000000000000000e+00 0.000000000000000000e+00 0.000000000000000000e+00 0.000000000000000000e+00 0.000000000000000000e+00 0.000000000000000000e+00 0.000000000000000000e+00 0.000000000000000000e+00 0.000000000000000000e+00 0.000000000000000000e+00 0.000000000000000000e+00 0.000000000000000000e+00 0.000000000000000000e+00 0.000000000000000000e+00 0.000000000000000000e+00 0.000000000000000000e+00 0.000000000000000000e+00 0.000000000000000000e+00 0.000000000000000000e+00 0.000000000000000000e+00 0.000000000000000000e+00 0.000000000000000000e+00 0.000000000000000000e+00 0.000000000000000000e+00 0.000000000000000000e+00 0.000000000000000000e+00 0.000000000000000000e+00 0.000000000000000000e+00 0.000000000000000000e+00 0.000000000000000000e+00 0.000000000000000000e+00 0.000000000000000000e+00 0.000000000000000000e+00 0.000000000000000000e+00 0.000000000000000000e+00 0.000000000000000000e+00 0.000000000000000000e+00 0.000000000000000000e+00 0.000000000000000000e+00 0.000000000000000000e+00 0.000000000000000000e+00 0.000000000000000000e+00 0.000000000000000000e+00 0.000000000000000000e+00 0.000000000000000000e+00 0.000000000000000000e+00 0.000000000000000000e+00 0.000000000000000000e+00 0.000000000000000000e+00 0.000000000000000000e+00 0.000000000000000000e+00 0.000000000000000000e+00 0.000000000000000000e+00 0.000000000000000000e+00 0.000000000000000000e+00 0.000000000000000000e+00 0.000000000000000000e+00 0.000000000000000000e+00 0.000000000000000000e+00 0.000000000000000000e+00 0.000000000000000000e+00 0.000000000000000000e+00 0.000000000000000000e+00 0.000000000000000000e+00 0.000000000000000000e+00 0.000000000000000000e+00 0.000000000000000000e+00 0.000000000000000000e+00 0.000000000000000000e+00 0.000000000000000000e+00 0.000000000000000000e+00 0.000000000000000000e+00 0.000000000000000000e+00 0.000000000000000000e+00 0.000000000000000000e+00 0.000000000000000000e+00 0.000000000000000000e+00 0.000000000000000000e+00 0.000000000000000000e+00 0.000000000000000000e+00 0.000000000000000000e+00 0.000000000000000000e+00 0.000000000000000000e+00 0.000000000000000000e+00 0.000000000000000000e+00 0.000000000000000000e+00 0.000000000000000000e+00 0.000000000000000000e+00 0.000000000000000000e+00 0.000000000000000000e+00 0.000000000000000000e+00 0.000000000000000000e+00 0.000000000000000000e+00 0.000000000000000000e+00 0.000000000000000000e+00 0.000000000000000000e+00 0.000000000000000000e+00 0.000000000000000000e+00 0.000000000000000000e+00 0.000000000000000000e+00 0.000000000000000000e+00 0.000000000000000000e+00 0.000000000000000000e+00 0.000000000000000000e+00 0.000000000000000000e+00 0.000000000000000000e+00 0.000000000000000000e+00 0.000000000000000000e+00 0.000000000000000000e+00 0.000000000000000000e+00 0.000000000000000000e+00 0.000000000000000000e+00 0.000000000000000000e+00 0.000000000000000000e+00 0.000000000000000000e+00 0.000000000000000000e+00 0.000000000000000000e+00 0.000000000000000000e+00 0.000000000000000000e+00 0.000000000000000000e+00 0.000000000000000000e+00 0.000000000000000000e+00 0.000000000000000000e+00 0.000000000000000000e+00 0.000000000000000000e+00 0.000000000000000000e+00 0.000000000000000000e+00 0.000000000000000000e+00 0.000000000000000000e+00 0.000000000000000000e+00 0.000000000000000000e+00 0.000000000000000000e+00 0.000000000000000000e+00 0.000000000000000000e+00 0.000000000000000000e+00 0.000000000000000000e+00 0.000000000000000000e+00 0.000000000000000000e+00 0.000000000000000000e+00 0.000000000000000000e+00 0.000000000000000000e+00 0.000000000000000000e+00 0.000000000000000000e+00 0.000000000000000000e+00 0.000000000000000000e+00 0.000000000000000000e+00 0.000000000000000000e+00 0.000000000000000000e+00 0.000000000000000000e+00 0.000000000000000000e+00 0.000000000000000000e+00 0.000000000000000000e+00 0.000000000000000000e+00 0.000000000000000000e+00 0.000000000000000000e+00 0.000000000000000000e+00 0.000000000000000000e+00 0.000000000000000000e+00 0.000000000000000000e+00 0.000000000000000000e+00 0.000000000000000000e+00 0.000000000000000000e+00 0.000000000000000000e+00 0.000000000000000000e+00 0.000000000000000000e+00 0.000000000000000000e+00 0.000000000000000000e+00 0.000000000000000000e+00 0.000000000000000000e+00 0.000000000000000000e+00 0.000000000000000000e+00 0.000000000000000000e+00 0.000000000000000000e+00 0.000000000000000000e+00 0.000000000000000000e+00 0.000000000000000000e+00 0.000000000000000000e+00 0.000000000000000000e+00 0.000000000000000000e+00 0.000000000000000000e+00 0.000000000000000000e+00 0.000000000000000000e+00 0.000000000000000000e+00 0.000000000000000000e+00 0.000000000000000000e+00 0.000000000000000000e+00 0.000000000000000000e+00 0.000000000000000000e+00 0.000000000000000000e+00 0.000000000000000000e+00 0.000000000000000000e+00 0.000000000000000000e+00 0.000000000000000000e+00 0.000000000000000000e+00 0.000000000000000000e+00 0.000000000000000000e+00 0.000000000000000000e+00 0.000000000000000000e+00 0.000000000000000000e+00 0.000000000000000000e+00 0.000000000000000000e+00 0.000000000000000000e+00 0.000000000000000000e+00 0.000000000000000000e+00 0.000000000000000000e+00 0.000000000000000000e+00 0.000000000000000000e+00 0.000000000000000000e+00 0.000000000000000000e+00 0.000000000000000000e+00 0.000000000000000000e+00 0.000000000000000000e+00 0.000000000000000000e+00 0.000000000000000000e+00 0.000000000000000000e+00 0.000000000000000000e+00 0.000000000000000000e+00 0.000000000000000000e+00 0.000000000000000000e+00 0.000000000000000000e+00 0.000000000000000000e+00 0.000000000000000000e+00 0.000000000000000000e+00 0.000000000000000000e+00 0.000000000000000000e+00 0.000000000000000000e+00 0.000000000000000000e+00 0.000000000000000000e+00 0.000000000000000000e+00 0.000000000000000000e+00 0.000000000000000000e+00 0.000000000000000000e+00 0.000000000000000000e+00 0.000000000000000000e+00 0.000000000000000000e+00 0.000000000000000000e+00 0.000000000000000000e+00 0.000000000000000000e+00 0.000000000000000000e+00 0.000000000000000000e+00 0.000000000000000000e+00 0.000000000000000000e+00 0.000000000000000000e+00 0.000000000000000000e+00 0.000000000000000000e+00 0.000000000000000000e+00 0.000000000000000000e+00 0.000000000000000000e+00 0.000000000000000000e+00 0.000000000000000000e+00 0.000000000000000000e+00 0.000000000000000000e+00 0.000000000000000000e+00 0.000000000000000000e+00 0.000000000000000000e+00 0.000000000000000000e+00 0.000000000000000000e+00 0.000000000000000000e+00 0.000000000000000000e+00 0.000000000000000000e+00 0.000000000000000000e+00 0.000000000000000000e+00 0.000000000000000000e+00 0.000000000000000000e+00 0.000000000000000000e+00 0.000000000000000000e+00 0.000000000000000000e+00 0.000000000000000000e+00 0.000000000000000000e+00 0.000000000000000000e+00 0.000000000000000000e+00 0.000000000000000000e+00 0.000000000000000000e+00 0.000000000000000000e+00 0.000000000000000000e+00 0.000000000000000000e+00 0.000000000000000000e+00 0.000000000000000000e+00 0.000000000000000000e+00 0.000000000000000000e+00 0.000000000000000000e+00 0.000000000000000000e+00 0.000000000000000000e+00 0.000000000000000000e+00 0.000000000000000000e+00 0.000000000000000000e+00 0.000000000000000000e+00 0.000000000000000000e+00 0.000000000000000000e+00 0.000000000000000000e+00 0.000000000000000000e+00 0.000000000000000000e+00 0.000000000000000000e+00 0.000000000000000000e+00 0.000000000000000000e+00 0.000000000000000000e+00 0.000000000000000000e+00 0.000000000000000000e+00 0.000000000000000000e+00 0.000000000000000000e+00 0.000000000000000000e+00 0.000000000000000000e+00 0.000000000000000000e+00 0.000000000000000000e+00 0.000000000000000000e+00 0.000000000000000000e+00 0.000000000000000000e+00 0.000000000000000000e+00 0.000000000000000000e+00 0.000000000000000000e+00 0.000000000000000000e+00 0.000000000000000000e+00 0.000000000000000000e+00 0.000000000000000000e+00 0.000000000000000000e+00 0.000000000000000000e+00 0.000000000000000000e+00 0.000000000000000000e+00 0.000000000000000000e+00 0.000000000000000000e+00 0.000000000000000000e+00 0.000000000000000000e+00 0.000000000000000000e+00 0.000000000000000000e+00 0.000000000000000000e+00 0.000000000000000000e+00 0.000000000000000000e+00 0.000000000000000000e+00 0.000000000000000000e+00 0.000000000000000000e+00 0.000000000000000000e+00 0.000000000000000000e+00 0.000000000000000000e+00 0.000000000000000000e+00 0.000000000000000000e+00 0.000000000000000000e+00 0.000000000000000000e+00 0.000000000000000000e+00 0.000000000000000000e+00 0.000000000000000000e+00 0.000000000000000000e+00 0.000000000000000000e+00 0.000000000000000000e+00 0.000000000000000000e+00 0.000000000000000000e+00 0.000000000000000000e+00 0.000000000000000000e+00 0.000000000000000000e+00 0.000000000000000000e+00 0.000000000000000000e+00 0.000000000000000000e+00 0.000000000000000000e+00 0.000000000000000000e+00 0.000000000000000000e+00 0.000000000000000000e+00 0.000000000000000000e+00 0.000000000000000000e+00 0.000000000000000000e+00 0.000000000000000000e+00 0.000000000000000000e+00 0.000000000000000000e+00 0.000000000000000000e+00 0.000000000000000000e+00 0.000000000000000000e+00 0.000000000000000000e+00 0.000000000000000000e+00 0.000000000000000000e+00 0.000000000000000000e+00 0.000000000000000000e+00 0.000000000000000000e+00 0.000000000000000000e+00 0.000000000000000000e+00 0.000000000000000000e+00 0.000000000000000000e+00 0.000000000000000000e+00 0.000000000000000000e+00 0.000000000000000000e+00 0.000000000000000000e+00 0.000000000000000000e+00 0.000000000000000000e+00 0.000000000000000000e+00 0.000000000000000000e+00 0.000000000000000000e+00 0.000000000000000000e+00 0.000000000000000000e+00 0.000000000000000000e+00 0.000000000000000000e+00 0.000000000000000000e+00 0.000000000000000000e+00 0.000000000000000000e+00 0.000000000000000000e+00 0.000000000000000000e+00 0.000000000000000000e+00 0.000000000000000000e+00 0.000000000000000000e+00 0.000000000000000000e+00 0.000000000000000000e+00 0.000000000000000000e+00 0.000000000000000000e+00 0.000000000000000000e+00 0.000000000000000000e+00 0.000000000000000000e+00 0.000000000000000000e+00 0.000000000000000000e+00 0.000000000000000000e+00 0.000000000000000000e+00 0.000000000000000000e+00 0.000000000000000000e+00 0.000000000000000000e+00 0.000000000000000000e+00 0.000000000000000000e+00 0.000000000000000000e+00 0.000000000000000000e+00 0.000000000000000000e+00 0.000000000000000000e+00 0.000000000000000000e+00 0.000000000000000000e+00 0.000000000000000000e+00 0.000000000000000000e+00 0.000000000000000000e+00 0.000000000000000000e+00 0.000000000000000000e+00 0.000000000000000000e+00 0.000000000000000000e+00 0.000000000000000000e+00 0.000000000000000000e+00 0.000000000000000000e+00 0.000000000000000000e+00 0.000000000000000000e+00 0.000000000000000000e+00 0.000000000000000000e+00 0.000000000000000000e+00 0.000000000000000000e+00 0.000000000000000000e+00 0.000000000000000000e+00 0.000000000000000000e+00 0.000000000000000000e+00 0.000000000000000000e+00 0.000000000000000000e+00 0.000000000000000000e+00 0.000000000000000000e+00 0.000000000000000000e+00 0.000000000000000000e+00 0.000000000000000000e+00 0.000000000000000000e+00 0.000000000000000000e+00 0.000000000000000000e+00 0.000000000000000000e+00 0.000000000000000000e+00 0.000000000000000000e+00 0.000000000000000000e+00 0.000000000000000000e+00 0.000000000000000000e+00 0.000000000000000000e+00 0.000000000000000000e+00 0.000000000000000000e+00 0.000000000000000000e+00 0.000000000000000000e+00 0.000000000000000000e+00 0.000000000000000000e+00 0.000000000000000000e+00 0.000000000000000000e+00 0.000000000000000000e+00 0.000000000000000000e+00 0.000000000000000000e+00 0.000000000000000000e+00 0.000000000000000000e+00 0.000000000000000000e+00 0.000000000000000000e+00 0.000000000000000000e+00 0.000000000000000000e+00 0.000000000000000000e+00 0.000000000000000000e+00 0.000000000000000000e+00 0.000000000000000000e+00 0.000000000000000000e+00 0.000000000000000000e+00 0.000000000000000000e+00 0.000000000000000000e+00 0.000000000000000000e+00 0.000000000000000000e+00 0.000000000000000000e+00 0.000000000000000000e+00 0.000000000000000000e+00 0.000000000000000000e+00 0.000000000000000000e+00 0.000000000000000000e+00 0.000000000000000000e+00 0.000000000000000000e+00 0.000000000000000000e+00 0.000000000000000000e+00 0.000000000000000000e+00 0.000000000000000000e+00 0.000000000000000000e+00 0.000000000000000000e+00 0.000000000000000000e+00 0.000000000000000000e+00 0.000000000000000000e+00 0.000000000000000000e+00 0.000000000000000000e+00 0.000000000000000000e+00 0.000000000000000000e+00 0.000000000000000000e+00 0.000000000000000000e+00 0.000000000000000000e+00 0.000000000000000000e+00 0.000000000000000000e+00 0.000000000000000000e+00 0.000000000000000000e+00 0.000000000000000000e+00 0.000000000000000000e+00 0.000000000000000000e+00 0.000000000000000000e+00 0.000000000000000000e+00 0.000000000000000000e+00 0.000000000000000000e+00 0.000000000000000000e+00 0.000000000000000000e+00 0.000000000000000000e+00 0.000000000000000000e+00 0.000000000000000000e+00 0.000000000000000000e+00 0.000000000000000000e+00 0.000000000000000000e+00 0.000000000000000000e+00 0.000000000000000000e+00 0.000000000000000000e+00 0.000000000000000000e+00 0.000000000000000000e+00 0.000000000000000000e+00 0.000000000000000000e+00 0.000000000000000000e+00 0.000000000000000000e+00 0.000000000000000000e+00 0.000000000000000000e+00 0.000000000000000000e+00 0.000000000000000000e+00 0.000000000000000000e+00 0.000000000000000000e+00 0.000000000000000000e+00 0.000000000000000000e+00 0.000000000000000000e+00 0.000000000000000000e+00 0.000000000000000000e+00 0.000000000000000000e+00 0.000000000000000000e+00 0.000000000000000000e+00 0.000000000000000000e+00 0.000000000000000000e+00 0.000000000000000000e+00 0.000000000000000000e+00 0.000000000000000000e+00 0.000000000000000000e+00 0.000000000000000000e+00 0.000000000000000000e+00 0.000000000000000000e+00 0.000000000000000000e+00 0.000000000000000000e+00 0.000000000000000000e+00 0.000000000000000000e+00 0.000000000000000000e+00 0.000000000000000000e+00 0.000000000000000000e+00 0.000000000000000000e+00 0.000000000000000000e+00 0.000000000000000000e+00 0.000000000000000000e+00 0.000000000000000000e+00 0.000000000000000000e+00 0.000000000000000000e+00 0.000000000000000000e+00 0.000000000000000000e+00 0.000000000000000000e+00 0.000000000000000000e+00 0.000000000000000000e+00 0.000000000000000000e+00 0.000000000000000000e+00 0.000000000000000000e+00 0.000000000000000000e+00 0.000000000000000000e+00 0.000000000000000000e+00 0.000000000000000000e+00 0.000000000000000000e+00 0.000000000000000000e+00 0.000000000000000000e+00 0.000000000000000000e+00 0.000000000000000000e+00 0.000000000000000000e+00 0.000000000000000000e+00 0.000000000000000000e+00 0.000000000000000000e+00 0.000000000000000000e+00 0.000000000000000000e+00 0.000000000000000000e+00 0.000000000000000000e+00 0.000000000000000000e+00 0.000000000000000000e+00 0.000000000000000000e+00 0.000000000000000000e+00 0.000000000000000000e+00 0.000000000000000000e+00 0.000000000000000000e+00 0.000000000000000000e+00 0.000000000000000000e+00 0.000000000000000000e+00 0.000000000000000000e+00 0.000000000000000000e+00 0.000000000000000000e+00 0.000000000000000000e+00 0.000000000000000000e+00 0.000000000000000000e+00 0.000000000000000000e+00 0.000000000000000000e+00 0.000000000000000000e+00 0.000000000000000000e+00 0.000000000000000000e+00 0.000000000000000000e+00 0.000000000000000000e+00 0.000000000000000000e+00 0.000000000000000000e+00 0.000000000000000000e+00 0.000000000000000000e+00 0.000000000000000000e+00 0.000000000000000000e+00 0.000000000000000000e+00 0.000000000000000000e+00 0.000000000000000000e+00 0.000000000000000000e+00 0.000000000000000000e+00 0.000000000000000000e+00 0.000000000000000000e+00 0.000000000000000000e+00 0.000000000000000000e+00 0.000000000000000000e+00 0.000000000000000000e+00 0.000000000000000000e+00 0.000000000000000000e+00 0.000000000000000000e+00 0.000000000000000000e+00 0.000000000000000000e+00 0.000000000000000000e+00 0.000000000000000000e+00 0.000000000000000000e+00 0.000000000000000000e+00 0.000000000000000000e+00 0.000000000000000000e+00 0.000000000000000000e+00 0.000000000000000000e+00 0.000000000000000000e+00 0.000000000000000000e+00 0.000000000000000000e+00 0.000000000000000000e+00 0.000000000000000000e+00 0.000000000000000000e+00 0.000000000000000000e+00 0.000000000000000000e+00 0.000000000000000000e+00 0.000000000000000000e+00 0.000000000000000000e+00 0.000000000000000000e+00 0.000000000000000000e+00 0.000000000000000000e+00 0.000000000000000000e+00 0.000000000000000000e+00 0.000000000000000000e+00 0.000000000000000000e+00 0.000000000000000000e+00 0.000000000000000000e+00 0.000000000000000000e+00 0.000000000000000000e+00 0.000000000000000000e+00 0.000000000000000000e+00 0.000000000000000000e+00 0.000000000000000000e+00 0.000000000000000000e+00 0.000000000000000000e+00 0.000000000000000000e+00 0.000000000000000000e+00 0.000000000000000000e+00 0.000000000000000000e+00 0.000000000000000000e+00 0.000000000000000000e+00 0.000000000000000000e+00 0.000000000000000000e+00 0.000000000000000000e+00 0.000000000000000000e+00 0.000000000000000000e+00 0.000000000000000000e+00 0.000000000000000000e+00 0.000000000000000000e+00 0.000000000000000000e+00 0.000000000000000000e+00 0.000000000000000000e+00 0.000000000000000000e+00 0.000000000000000000e+00 0.000000000000000000e+00 0.000000000000000000e+00 0.000000000000000000e+00 0.000000000000000000e+00 0.000000000000000000e+00 0.000000000000000000e+00 0.000000000000000000e+00 0.000000000000000000e+00 0.000000000000000000e+00 0.000000000000000000e+00 0.000000000000000000e+00 0.000000000000000000e+00 0.000000000000000000e+00 0.000000000000000000e+00 0.000000000000000000e+00 0.000000000000000000e+00 0.000000000000000000e+00 0.000000000000000000e+00 0.000000000000000000e+00 0.000000000000000000e+00 0.000000000000000000e+00 0.000000000000000000e+00 0.000000000000000000e+00 0.000000000000000000e+00 0.000000000000000000e+00 0.000000000000000000e+00 0.000000000000000000e+00 0.000000000000000000e+00 0.000000000000000000e+00 0.000000000000000000e+00 0.000000000000000000e+00 0.000000000000000000e+00 0.000000000000000000e+00 0.000000000000000000e+00 0.000000000000000000e+00 0.000000000000000000e+00 0.000000000000000000e+00 0.000000000000000000e+00 0.000000000000000000e+00 0.000000000000000000e+00 0.000000000000000000e+00 0.000000000000000000e+00 0.000000000000000000e+00 0.000000000000000000e+00 0.000000000000000000e+00 0.000000000000000000e+00 0.000000000000000000e+00 0.000000000000000000e+00 0.000000000000000000e+00 0.000000000000000000e+00 0.000000000000000000e+00 0.000000000000000000e+00 0.000000000000000000e+00 0.000000000000000000e+00 0.000000000000000000e+00 0.000000000000000000e+00 0.000000000000000000e+00 0.000000000000000000e+00 0.000000000000000000e+00 0.000000000000000000e+00 0.000000000000000000e+00 0.000000000000000000e+00 0.000000000000000000e+00 0.000000000000000000e+00 0.000000000000000000e+00 0.000000000000000000e+00 0.000000000000000000e+00 0.000000000000000000e+00 0.000000000000000000e+00 0.000000000000000000e+00 0.000000000000000000e+00 0.000000000000000000e+00 0.000000000000000000e+00 0.000000000000000000e+00 0.000000000000000000e+00 0.000000000000000000e+00 0.000000000000000000e+00 0.000000000000000000e+00 0.000000000000000000e+00 0.000000000000000000e+00 0.000000000000000000e+00 0.000000000000000000e+00 0.000000000000000000e+00 0.000000000000000000e+00 0.000000000000000000e+00 0.000000000000000000e+00 0.000000000000000000e+00 0.000000000000000000e+00 0.000000000000000000e+00 0.000000000000000000e+00 0.000000000000000000e+00 0.000000000000000000e+00 0.000000000000000000e+00 0.000000000000000000e+00 0.000000000000000000e+00 0.000000000000000000e+00 0.000000000000000000e+00 0.000000000000000000e+00 0.000000000000000000e+00 0.000000000000000000e+00 0.000000000000000000e+00 0.000000000000000000e+00 0.000000000000000000e+00 0.000000000000000000e+00 0.000000000000000000e+00 0.000000000000000000e+00 0.000000000000000000e+00 0.000000000000000000e+00 0.000000000000000000e+00 0.000000000000000000e+00 0.000000000000000000e+00 0.000000000000000000e+00 0.000000000000000000e+00 0.000000000000000000e+00 0.000000000000000000e+00 0.000000000000000000e+00 0.000000000000000000e+00 0.000000000000000000e+00 0.000000000000000000e+00 0.000000000000000000e+00 0.000000000000000000e+00 0.000000000000000000e+00 0.000000000000000000e+00 0.000000000000000000e+00 0.000000000000000000e+00 0.000000000000000000e+00 0.000000000000000000e+00 0.000000000000000000e+00 0.000000000000000000e+00 0.000000000000000000e+00 0.000000000000000000e+00 0.000000000000000000e+00 0.000000000000000000e+00 0.000000000000000000e+00 0.000000000000000000e+00 0.000000000000000000e+00 0.000000000000000000e+00 0.000000000000000000e+00 0.000000000000000000e+00 0.000000000000000000e+00 0.000000000000000000e+00 0.000000000000000000e+00 0.000000000000000000e+00 0.000000000000000000e+00 0.000000000000000000e+00 0.000000000000000000e+00 0.000000000000000000e+00 0.000000000000000000e+00 0.000000000000000000e+00 0.000000000000000000e+00 0.000000000000000000e+00 0.000000000000000000e+00 0.000000000000000000e+00 0.000000000000000000e+00 0.000000000000000000e+00 0.000000000000000000e+00 0.000000000000000000e+00 0.000000000000000000e+00 0.000000000000000000e+00 0.000000000000000000e+00 0.000000000000000000e+00 0.000000000000000000e+00 0.000000000000000000e+00 0.000000000000000000e+00 0.000000000000000000e+00 0.000000000000000000e+00 0.000000000000000000e+00 0.000000000000000000e+00 0.000000000000000000e+00 0.000000000000000000e+00 0.000000000000000000e+00 0.000000000000000000e+00 0.000000000000000000e+00 0.000000000000000000e+00 0.000000000000000000e+00 0.000000000000000000e+00 0.000000000000000000e+00 0.000000000000000000e+00 0.000000000000000000e+00 0.000000000000000000e+00 0.000000000000000000e+00 0.000000000000000000e+00 0.000000000000000000e+00 0.000000000000000000e+00 0.000000000000000000e+00 0.000000000000000000e+00 0.000000000000000000e+00 0.000000000000000000e+00 0.000000000000000000e+00 0.000000000000000000e+00 0.000000000000000000e+00 0.000000000000000000e+00 0.000000000000000000e+00 0.000000000000000000e+00 0.000000000000000000e+00 0.000000000000000000e+00 0.000000000000000000e+00 0.000000000000000000e+00 0.000000000000000000e+00 0.000000000000000000e+00 0.000000000000000000e+00 0.000000000000000000e+00 0.000000000000000000e+00 0.000000000000000000e+00 0.000000000000000000e+00 0.000000000000000000e+00 0.000000000000000000e+00 0.000000000000000000e+00 0.000000000000000000e+00 0.000000000000000000e+00 0.000000000000000000e+00 0.000000000000000000e+00 0.000000000000000000e+00 0.000000000000000000e+00 0.000000000000000000e+00 0.000000000000000000e+00 0.000000000000000000e+00 0.000000000000000000e+00 0.000000000000000000e+00 0.000000000000000000e+00 0.000000000000000000e+00 0.000000000000000000e+00 0.000000000000000000e+00 0.000000000000000000e+00 0.000000000000000000e+00 0.000000000000000000e+00 0.000000000000000000e+00 0.000000000000000000e+00 0.000000000000000000e+00 0.000000000000000000e+00 0.000000000000000000e+00 0.000000000000000000e+00 0.000000000000000000e+00 0.000000000000000000e+00 0.000000000000000000e+00 0.000000000000000000e+00 0.000000000000000000e+00 0.000000000000000000e+00 0.000000000000000000e+00 0.000000000000000000e+00 0.000000000000000000e+00 0.000000000000000000e+00 0.000000000000000000e+00 0.000000000000000000e+00 0.000000000000000000e+00 0.000000000000000000e+00 0.000000000000000000e+00 0.000000000000000000e+00 0.000000000000000000e+00 0.000000000000000000e+00 0.000000000000000000e+00 0.000000000000000000e+00 0.000000000000000000e+00 0.000000000000000000e+00 0.000000000000000000e+00 0.000000000000000000e+00 0.000000000000000000e+00 0.000000000000000000e+00 0.000000000000000000e+00 0.000000000000000000e+00 0.000000000000000000e+00 0.000000000000000000e+00 0.000000000000000000e+00 0.000000000000000000e+00 0.000000000000000000e+00 0.000000000000000000e+00 0.000000000000000000e+00 0.000000000000000000e+00 0.000000000000000000e+00 0.000000000000000000e+00 0.000000000000000000e+00 0.000000000000000000e+00 0.000000000000000000e+00 0.000000000000000000e+00 0.000000000000000000e+00 0.000000000000000000e+00 0.000000000000000000e+00 0.000000000000000000e+00 0.000000000000000000e+00 0.000000000000000000e+00 0.000000000000000000e+00 0.000000000000000000e+00 0.000000000000000000e+00 0.000000000000000000e+00 0.000000000000000000e+00 0.000000000000000000e+00 0.000000000000000000e+00 0.000000000000000000e+00 0.000000000000000000e+00 0.000000000000000000e+00 0.000000000000000000e+00 0.000000000000000000e+00 0.000000000000000000e+00 0.000000000000000000e+00 0.000000000000000000e+00 0.000000000000000000e+00 0.000000000000000000e+00 0.000000000000000000e+00 0.000000000000000000e+00 0.000000000000000000e+00 0.000000000000000000e+00 0.000000000000000000e+00 0.000000000000000000e+00 0.000000000000000000e+00 0.000000000000000000e+00 0.000000000000000000e+00 0.000000000000000000e+00 0.000000000000000000e+00 0.000000000000000000e+00 0.000000000000000000e+00 0.000000000000000000e+00 0.000000000000000000e+00 0.000000000000000000e+00 0.000000000000000000e+00 0.000000000000000000e+00 0.000000000000000000e+00 0.000000000000000000e+00 0.000000000000000000e+00 0.000000000000000000e+00 0.000000000000000000e+00 0.000000000000000000e+00 0.000000000000000000e+00 0.000000000000000000e+00 0.000000000000000000e+00 0.000000000000000000e+00 0.000000000000000000e+00 0.000000000000000000e+00 0.000000000000000000e+00 0.000000000000000000e+00 0.000000000000000000e+00 0.000000000000000000e+00 0.000000000000000000e+00 0.000000000000000000e+00 0.000000000000000000e+00 0.000000000000000000e+00 0.000000000000000000e+00 0.000000000000000000e+00 0.000000000000000000e+00 0.000000000000000000e+00 0.000000000000000000e+00 0.000000000000000000e+00 0.000000000000000000e+00 0.000000000000000000e+00 0.000000000000000000e+00 0.000000000000000000e+00 0.000000000000000000e+00 0.000000000000000000e+00 0.000000000000000000e+00 0.000000000000000000e+00 0.000000000000000000e+00 0.000000000000000000e+00 0.000000000000000000e+00 0.000000000000000000e+00 0.000000000000000000e+00 0.000000000000000000e+00 0.000000000000000000e+00 0.000000000000000000e+00 0.000000000000000000e+00 0.000000000000000000e+00 0.000000000000000000e+00 0.000000000000000000e+00 0.000000000000000000e+00 0.000000000000000000e+00 0.000000000000000000e+00 0.000000000000000000e+00 0.000000000000000000e+00 0.000000000000000000e+00 0.000000000000000000e+00 0.000000000000000000e+00 0.000000000000000000e+00 0.000000000000000000e+00 0.000000000000000000e+00 0.000000000000000000e+00 0.000000000000000000e+00 0.000000000000000000e+00 0.000000000000000000e+00 0.000000000000000000e+00 0.000000000000000000e+00 0.000000000000000000e+00 0.000000000000000000e+00 0.000000000000000000e+00 0.000000000000000000e+00 0.000000000000000000e+00 0.000000000000000000e+00 0.000000000000000000e+00 0.000000000000000000e+00 0.000000000000000000e+00 0.000000000000000000e+00 0.000000000000000000e+00 0.000000000000000000e+00 0.000000000000000000e+00 0.000000000000000000e+00 0.000000000000000000e+00 0.000000000000000000e+00 0.000000000000000000e+00 0.000000000000000000e+00 0.000000000000000000e+00 0.000000000000000000e+00 0.000000000000000000e+00 0.000000000000000000e+00 0.000000000000000000e+00 0.000000000000000000e+00 0.000000000000000000e+00 0.000000000000000000e+00 0.000000000000000000e+00 0.000000000000000000e+00 0.000000000000000000e+00 0.000000000000000000e+00 0.000000000000000000e+00 0.000000000000000000e+00 0.000000000000000000e+00 0.000000000000000000e+00 0.000000000000000000e+00 0.000000000000000000e+00 0.000000000000000000e+00 0.000000000000000000e+00 0.000000000000000000e+00 0.000000000000000000e+00 0.000000000000000000e+00 0.000000000000000000e+00 0.000000000000000000e+00 0.000000000000000000e+00 0.000000000000000000e+00 0.000000000000000000e+00 0.000000000000000000e+00 0.000000000000000000e+00 0.000000000000000000e+00 0.000000000000000000e+00 0.000000000000000000e+00 0.000000000000000000e+00 0.000000000000000000e+00 0.000000000000000000e+00 0.000000000000000000e+00 0.000000000000000000e+00 0.000000000000000000e+00 0.000000000000000000e+00 0.000000000000000000e+00 0.000000000000000000e+00 0.000000000000000000e+00 0.000000000000000000e+00 0.000000000000000000e+00 0.000000000000000000e+00 0.000000000000000000e+00 0.000000000000000000e+00 0.000000000000000000e+00 0.000000000000000000e+00 0.000000000000000000e+00 0.000000000000000000e+00 0.000000000000000000e+00 0.000000000000000000e+00 0.000000000000000000e+00 0.000000000000000000e+00 0.000000000000000000e+00 0.000000000000000000e+00 0.000000000000000000e+00 0.000000000000000000e+00 0.000000000000000000e+00 0.000000000000000000e+00 0.000000000000000000e+00 0.000000000000000000e+00 0.000000000000000000e+00 0.000000000000000000e+00 0.000000000000000000e+00 0.000000000000000000e+00 0.000000000000000000e+00 0.000000000000000000e+00 0.000000000000000000e+00 0.000000000000000000e+00 0.000000000000000000e+00 0.000000000000000000e+00 0.000000000000000000e+00 0.000000000000000000e+00 0.000000000000000000e+00 0.000000000000000000e+00 0.000000000000000000e+00 0.000000000000000000e+00 0.000000000000000000e+00 0.000000000000000000e+00 0.000000000000000000e+00 0.000000000000000000e+00 0.000000000000000000e+00 0.000000000000000000e+00 0.000000000000000000e+00 0.000000000000000000e+00 0.000000000000000000e+00 0.000000000000000000e+00 0.000000000000000000e+00 0.000000000000000000e+00 0.000000000000000000e+00 0.000000000000000000e+00 0.000000000000000000e+00 0.000000000000000000e+00 0.000000000000000000e+00 0.000000000000000000e+00 0.000000000000000000e+00 0.000000000000000000e+00 0.000000000000000000e+00 0.000000000000000000e+00 0.000000000000000000e+00 0.000000000000000000e+00 0.000000000000000000e+00 0.000000000000000000e+00 0.000000000000000000e+00 0.000000000000000000e+00 0.000000000000000000e+00 0.000000000000000000e+00 0.000000000000000000e+00 0.000000000000000000e+00 0.000000000000000000e+00 0.000000000000000000e+00 0.000000000000000000e+00 0.000000000000000000e+00 0.000000000000000000e+00 0.000000000000000000e+00 0.000000000000000000e+00 0.000000000000000000e+00 0.000000000000000000e+00 0.000000000000000000e+00 0.000000000000000000e+00 0.000000000000000000e+00 0.000000000000000000e+00 0.000000000000000000e+00 0.000000000000000000e+00 0.000000000000000000e+00 0.000000000000000000e+00 0.000000000000000000e+00 0.000000000000000000e+00 0.000000000000000000e+00 0.000000000000000000e+00 0.000000000000000000e+00 0.000000000000000000e+00 0.000000000000000000e+00 0.000000000000000000e+00 0.000000000000000000e+00 0.000000000000000000e+00 0.000000000000000000e+00 0.000000000000000000e+00 0.000000000000000000e+00 0.000000000000000000e+00 0.000000000000000000e+00 0.000000000000000000e+00 0.000000000000000000e+00 0.000000000000000000e+00 0.000000000000000000e+00 0.000000000000000000e+00 0.000000000000000000e+00 0.000000000000000000e+00 0.000000000000000000e+00 0.000000000000000000e+00 0.000000000000000000e+00 0.000000000000000000e+00 0.000000000000000000e+00 0.000000000000000000e+00 0.000000000000000000e+00 0.000000000000000000e+00 0.000000000000000000e+00 0.000000000000000000e+00 0.000000000000000000e+00 0.000000000000000000e+00 0.000000000000000000e+00 0.000000000000000000e+00 0.000000000000000000e+00 0.000000000000000000e+00 0.000000000000000000e+00 0.000000000000000000e+00 0.000000000000000000e+00 0.000000000000000000e+00 0.000000000000000000e+00 0.000000000000000000e+00 0.000000000000000000e+00 0.000000000000000000e+00 0.000000000000000000e+00 0.000000000000000000e+00 0.000000000000000000e+00 0.000000000000000000e+00 0.000000000000000000e+00 0.000000000000000000e+00 0.000000000000000000e+00 0.000000000000000000e+00 0.000000000000000000e+00 0.000000000000000000e+00 0.000000000000000000e+00 0.000000000000000000e+00 0.000000000000000000e+00 0.000000000000000000e+00 0.000000000000000000e+00 0.000000000000000000e+00 0.000000000000000000e+00 0.000000000000000000e+00 0.000000000000000000e+00 0.000000000000000000e+00 0.000000000000000000e+00 0.000000000000000000e+00 0.000000000000000000e+00 0.000000000000000000e+00 0.000000000000000000e+00 0.000000000000000000e+00 0.000000000000000000e+00 0.000000000000000000e+00 0.000000000000000000e+00 0.000000000000000000e+00 0.000000000000000000e+00 0.000000000000000000e+00 0.000000000000000000e+00 0.000000000000000000e+00 0.000000000000000000e+00 0.000000000000000000e+00 0.000000000000000000e+00 0.000000000000000000e+00 0.000000000000000000e+00 0.000000000000000000e+00 0.000000000000000000e+00 0.000000000000000000e+00 0.000000000000000000e+00 0.000000000000000000e+00 0.000000000000000000e+00 0.000000000000000000e+00 0.000000000000000000e+00 0.000000000000000000e+00 0.000000000000000000e+00 0.000000000000000000e+00 0.000000000000000000e+00 0.000000000000000000e+00 0.000000000000000000e+00 0.000000000000000000e+00 0.000000000000000000e+00 0.000000000000000000e+00 0.000000000000000000e+00 0.000000000000000000e+00 0.000000000000000000e+00 0.000000000000000000e+00 0.000000000000000000e+00 0.000000000000000000e+00 0.000000000000000000e+00 0.000000000000000000e+00 0.000000000000000000e+00 0.000000000000000000e+00 0.000000000000000000e+00 0.000000000000000000e+00 0.000000000000000000e+00 0.000000000000000000e+00 0.000000000000000000e+00 0.000000000000000000e+00 0.000000000000000000e+00 0.000000000000000000e+00 0.000000000000000000e+00 0.000000000000000000e+00 0.000000000000000000e+00 0.000000000000000000e+00 0.000000000000000000e+00 0.000000000000000000e+00 0.000000000000000000e+00 0.000000000000000000e+00 0.000000000000000000e+00 0.000000000000000000e+00 0.000000000000000000e+00 0.000000000000000000e+00 0.000000000000000000e+00 0.000000000000000000e+00 0.000000000000000000e+00 0.000000000000000000e+00 0.000000000000000000e+00 0.000000000000000000e+00 0.000000000000000000e+00 0.000000000000000000e+00 0.000000000000000000e+00 0.000000000000000000e+00 0.000000000000000000e+00 0.000000000000000000e+00 0.000000000000000000e+00 0.000000000000000000e+00 0.000000000000000000e+00 0.000000000000000000e+00 0.000000000000000000e+00 0.000000000000000000e+00 0.000000000000000000e+00 0.000000000000000000e+00 0.000000000000000000e+00 0.000000000000000000e+00 0.000000000000000000e+00 0.000000000000000000e+00 0.000000000000000000e+00 0.000000000000000000e+00 0.000000000000000000e+00 0.000000000000000000e+00 0.000000000000000000e+00 0.000000000000000000e+00 0.000000000000000000e+00 0.000000000000000000e+00 0.000000000000000000e+00 0.000000000000000000e+00 0.000000000000000000e+00 0.000000000000000000e+00 0.000000000000000000e+00 0.000000000000000000e+00 0.000000000000000000e+00 0.000000000000000000e+00 0.000000000000000000e+00 0.000000000000000000e+00 0.000000000000000000e+00 0.000000000000000000e+00 0.000000000000000000e+00 0.000000000000000000e+00 0.000000000000000000e+00 0.000000000000000000e+00 0.000000000000000000e+00 0.000000000000000000e+00 0.000000000000000000e+00 0.000000000000000000e+00 0.000000000000000000e+00 0.000000000000000000e+00 0.000000000000000000e+00 0.000000000000000000e+00 0.000000000000000000e+00 0.000000000000000000e+00 0.000000000000000000e+00 0.000000000000000000e+00 0.000000000000000000e+00 0.000000000000000000e+00 0.000000000000000000e+00 0.000000000000000000e+00 0.000000000000000000e+00 0.000000000000000000e+00 0.000000000000000000e+00 0.000000000000000000e+00 0.000000000000000000e+00 0.000000000000000000e+00 0.000000000000000000e+00 0.000000000000000000e+00 0.000000000000000000e+00 0.000000000000000000e+00 0.000000000000000000e+00 0.000000000000000000e+00 0.000000000000000000e+00 0.000000000000000000e+00 0.000000000000000000e+00 0.000000000000000000e+00 0.000000000000000000e+00 0.000000000000000000e+00 0.000000000000000000e+00 0.000000000000000000e+00 0.000000000000000000e+00 0.000000000000000000e+00 0.000000000000000000e+00 0.000000000000000000e+00 0.000000000000000000e+00 0.000000000000000000e+00 0.000000000000000000e+00 0.000000000000000000e+00 0.000000000000000000e+00 0.000000000000000000e+00 0.000000000000000000e+00 0.000000000000000000e+00 0.000000000000000000e+00 0.000000000000000000e+00 0.000000000000000000e+00 0.000000000000000000e+00 0.000000000000000000e+00 0.000000000000000000e+00 0.000000000000000000e+00 0.000000000000000000e+00 0.000000000000000000e+00 0.000000000000000000e+00 0.000000000000000000e+00 0.000000000000000000e+00 0.000000000000000000e+00 0.000000000000000000e+00 0.000000000000000000e+00 0.000000000000000000e+00 0.000000000000000000e+00 0.000000000000000000e+00 0.000000000000000000e+00 0.000000000000000000e+00 0.000000000000000000e+00 0.000000000000000000e+00 0.000000000000000000e+00 0.000000000000000000e+00 0.000000000000000000e+00 0.000000000000000000e+00 0.000000000000000000e+00 0.000000000000000000e+00 0.000000000000000000e+00 0.000000000000000000e+00 0.000000000000000000e+00 0.000000000000000000e+00 0.000000000000000000e+00 0.000000000000000000e+00 0.000000000000000000e+00 0.000000000000000000e+00 0.000000000000000000e+00 0.000000000000000000e+00 0.000000000000000000e+00 0.000000000000000000e+00 0.000000000000000000e+00 0.000000000000000000e+00 0.000000000000000000e+00 0.000000000000000000e+00 0.000000000000000000e+00 0.000000000000000000e+00 0.000000000000000000e+00 0.000000000000000000e+00 0.000000000000000000e+00 0.000000000000000000e+00 0.000000000000000000e+00 0.000000000000000000e+00 0.000000000000000000e+00 0.000000000000000000e+00 0.000000000000000000e+00 0.000000000000000000e+00 0.000000000000000000e+00 0.000000000000000000e+00 0.000000000000000000e+00 0.000000000000000000e+00 0.000000000000000000e+00 0.000000000000000000e+00 0.000000000000000000e+00 0.000000000000000000e+00 0.000000000000000000e+00 0.000000000000000000e+00 0.000000000000000000e+00 0.000000000000000000e+00 0.000000000000000000e+00 0.000000000000000000e+00 0.000000000000000000e+00 0.000000000000000000e+00 0.000000000000000000e+00 0.000000000000000000e+00 0.000000000000000000e+00 0.000000000000000000e+00 0.000000000000000000e+00 0.000000000000000000e+00 0.000000000000000000e+00 0.000000000000000000e+00 0.000000000000000000e+00 0.000000000000000000e+00 0.000000000000000000e+00 0.000000000000000000e+00 0.000000000000000000e+00 0.000000000000000000e+00 0.000000000000000000e+00 0.000000000000000000e+00 0.000000000000000000e+00 0.000000000000000000e+00 0.000000000000000000e+00 0.000000000000000000e+00 0.000000000000000000e+00 0.000000000000000000e+00 0.000000000000000000e+00 0.000000000000000000e+00 0.000000000000000000e+00 0.000000000000000000e+00 0.000000000000000000e+00 0.000000000000000000e+00 0.000000000000000000e+00 0.000000000000000000e+00 0.000000000000000000e+00 0.000000000000000000e+00 0.000000000000000000e+00 0.000000000000000000e+00 0.000000000000000000e+00 0.000000000000000000e+00 0.000000000000000000e+00 0.000000000000000000e+00 0.000000000000000000e+00 0.000000000000000000e+00 0.000000000000000000e+00 0.000000000000000000e+00 0.000000000000000000e+00 0.000000000000000000e+00 0.000000000000000000e+00 0.000000000000000000e+00 0.000000000000000000e+00 0.000000000000000000e+00 0.000000000000000000e+00 0.000000000000000000e+00 0.000000000000000000e+00 0.000000000000000000e+00 0.000000000000000000e+00 0.000000000000000000e+00 0.000000000000000000e+00 0.000000000000000000e+00 0.000000000000000000e+00 0.000000000000000000e+00 0.000000000000000000e+00 0.000000000000000000e+00 0.000000000000000000e+00 0.000000000000000000e+00 0.000000000000000000e+00 0.000000000000000000e+00 0.000000000000000000e+00 0.000000000000000000e+00 0.000000000000000000e+00 0.000000000000000000e+00 0.000000000000000000e+00 0.000000000000000000e+00 0.000000000000000000e+00 0.000000000000000000e+00 0.000000000000000000e+00 0.000000000000000000e+00 0.000000000000000000e+00 0.000000000000000000e+00 0.000000000000000000e+00 0.000000000000000000e+00 0.000000000000000000e+00 0.000000000000000000e+00 0.000000000000000000e+00 0.000000000000000000e+00 0.000000000000000000e+00 0.000000000000000000e+00 0.000000000000000000e+00 0.000000000000000000e+00 0.000000000000000000e+00 0.000000000000000000e+00 0.000000000000000000e+00 0.000000000000000000e+00 0.000000000000000000e+00 0.000000000000000000e+00 0.000000000000000000e+00 0.000000000000000000e+00 0.000000000000000000e+00 0.000000000000000000e+00 0.000000000000000000e+00 0.000000000000000000e+00 0.000000000000000000e+00 0.000000000000000000e+00 0.000000000000000000e+00 0.000000000000000000e+00 0.000000000000000000e+00 0.000000000000000000e+00 0.000000000000000000e+00 0.000000000000000000e+00 0.000000000000000000e+00 0.000000000000000000e+00 0.000000000000000000e+00 0.000000000000000000e+00
[truncated: 3,599,776 more chars]
