# Supplementary material for: Bayesian inference of kinetic schemes for ion channels by Kalman filtering
Source: eLife. 2022 May 4;11:e62714. doi: 10.7554/eLife.62714 (PMC9342998; doi:10.7554/eLife.62714)
Supplement: Figure 7—source data 1. — Each of them has 10 ligand concentrations. The number in the file name reports the amount of ion channels in the patch. [file elife-62714-fig7-data1.zip › 7000fluor.txt]

0.000000000000000000e+00 0.000000000000000000e+00 0.000000000000000000e+00 0.000000000000000000e+00 0.000000000000000000e+00 0.000000000000000000e+00 0.000000000000000000e+00 0.000000000000000000e+00 0.000000000000000000e+00 0.000000000000000000e+00 0.000000000000000000e+00 0.000000000000000000e+00 0.000000000000000000e+00 0.000000000000000000e+00 0.000000000000000000e+00 0.000000000000000000e+00 0.000000000000000000e+00 0.000000000000000000e+00 0.000000000000000000e+00 0.000000000000000000e+00 0.000000000000000000e+00 0.000000000000000000e+00 0.000000000000000000e+00 0.000000000000000000e+00 0.000000000000000000e+00 0.000000000000000000e+00 0.000000000000000000e+00 0.000000000000000000e+00 0.000000000000000000e+00 0.000000000000000000e+00 0.000000000000000000e+00 0.000000000000000000e+00 0.000000000000000000e+00 0.000000000000000000e+00 0.000000000000000000e+00 0.000000000000000000e+00 0.000000000000000000e+00 0.000000000000000000e+00 0.000000000000000000e+00 0.000000000000000000e+00 0.000000000000000000e+00 0.000000000000000000e+00 0.000000000000000000e+00 0.000000000000000000e+00 0.000000000000000000e+00 0.000000000000000000e+00 0.000000000000000000e+00 0.000000000000000000e+00 0.000000000000000000e+00 0.000000000000000000e+00 0.000000000000000000e+00 0.000000000000000000e+00 0.000000000000000000e+00 0.000000000000000000e+00 0.000000000000000000e+00 0.000000000000000000e+00 0.000000000000000000e+00 0.000000000000000000e+00 0.000000000000000000e+00 0.000000000000000000e+00 0.000000000000000000e+00 0.000000000000000000e+00 0.000000000000000000e+00 0.000000000000000000e+00 0.000000000000000000e+00 0.000000000000000000e+00 0.000000000000000000e+00 0.000000000000000000e+00 0.000000000000000000e+00 0.000000000000000000e+00 0.000000000000000000e+00 0.000000000000000000e+00 0.000000000000000000e+00 0.000000000000000000e+00 0.000000000000000000e+00 0.000000000000000000e+00 0.000000000000000000e+00 0.000000000000000000e+00 0.000000000000000000e+00 0.000000000000000000e+00 0.000000000000000000e+00 0.000000000000000000e+00 0.000000000000000000e+00 0.000000000000000000e+00 0.000000000000000000e+00 0.000000000000000000e+00 0.000000000000000000e+00 0.000000000000000000e+00 0.000000000000000000e+00 0.000000000000000000e+00 0.000000000000000000e+00 0.000000000000000000e+00 0.000000000000000000e+00 0.000000000000000000e+00 0.000000000000000000e+00 0.000000000000000000e+00 0.000000000000000000e+00 0.000000000000000000e+00 0.000000000000000000e+00 0.000000000000000000e+00 0.000000000000000000e+00 0.000000000000000000e+00 0.000000000000000000e+00 0.000000000000000000e+00 0.000000000000000000e+00 0.000000000000000000e+00 0.000000000000000000e+00 0.000000000000000000e+00 0.000000000000000000e+00 0.000000000000000000e+00 0.000000000000000000e+00 0.000000000000000000e+00 0.000000000000000000e+00 0.000000000000000000e+00 0.000000000000000000e+00 0.000000000000000000e+00 0.000000000000000000e+00 0.000000000000000000e+00 0.000000000000000000e+00 0.000000000000000000e+00 0.000000000000000000e+00 0.000000000000000000e+00 0.000000000000000000e+00 0.000000000000000000e+00 0.000000000000000000e+00 0.000000000000000000e+00 0.000000000000000000e+00 0.000000000000000000e+00 0.000000000000000000e+00 0.000000000000000000e+00 0.000000000000000000e+00 0.000000000000000000e+00 0.000000000000000000e+00 0.000000000000000000e+00 0.000000000000000000e+00 0.000000000000000000e+00 0.000000000000000000e+00 0.000000000000000000e+00 0.000000000000000000e+00 0.000000000000000000e+00 0.000000000000000000e+00 0.000000000000000000e+00 0.000000000000000000e+00 0.000000000000000000e+00 0.000000000000000000e+00 0.000000000000000000e+00 0.000000000000000000e+00 0.000000000000000000e+00 0.000000000000000000e+00 0.000000000000000000e+00 0.000000000000000000e+00 0.000000000000000000e+00 0.000000000000000000e+00 0.000000000000000000e+00 0.000000000000000000e+00 0.000000000000000000e+00 0.000000000000000000e+00 0.000000000000000000e+00 0.000000000000000000e+00 0.000000000000000000e+00 0.000000000000000000e+00 0.000000000000000000e+00 0.000000000000000000e+00 0.000000000000000000e+00 0.000000000000000000e+00 0.000000000000000000e+00 0.000000000000000000e+00 0.000000000000000000e+00 0.000000000000000000e+00 0.000000000000000000e+00 0.000000000000000000e+00 0.000000000000000000e+00 0.000000000000000000e+00 0.000000000000000000e+00 0.000000000000000000e+00 0.000000000000000000e+00 0.000000000000000000e+00 0.000000000000000000e+00 0.000000000000000000e+00 0.000000000000000000e+00 0.000000000000000000e+00 0.000000000000000000e+00 0.000000000000000000e+00 0.000000000000000000e+00 0.000000000000000000e+00 0.000000000000000000e+00 0.000000000000000000e+00 0.000000000000000000e+00 0.000000000000000000e+00 0.000000000000000000e+00 0.000000000000000000e+00 0.000000000000000000e+00 0.000000000000000000e+00 0.000000000000000000e+00 0.000000000000000000e+00 0.000000000000000000e+00 0.000000000000000000e+00 0.000000000000000000e+00 0.000000000000000000e+00 0.000000000000000000e+00 0.000000000000000000e+00 0.000000000000000000e+00 0.000000000000000000e+00 0.000000000000000000e+00 0.000000000000000000e+00 0.000000000000000000e+00 0.000000000000000000e+00 0.000000000000000000e+00 0.000000000000000000e+00 0.000000000000000000e+00 0.000000000000000000e+00 0.000000000000000000e+00 0.000000000000000000e+00 0.000000000000000000e+00 0.000000000000000000e+00 0.000000000000000000e+00 0.000000000000000000e+00 0.000000000000000000e+00 0.000000000000000000e+00 0.000000000000000000e+00 0.000000000000000000e+00 0.000000000000000000e+00 0.000000000000000000e+00 0.000000000000000000e+00 0.000000000000000000e+00 0.000000000000000000e+00 0.000000000000000000e+00 0.000000000000000000e+00 0.000000000000000000e+00 0.000000000000000000e+00 0.000000000000000000e+00 0.000000000000000000e+00 0.000000000000000000e+00 0.000000000000000000e+00 0.000000000000000000e+00 0.000000000000000000e+00 0.000000000000000000e+00 0.000000000000000000e+00 0.000000000000000000e+00 0.000000000000000000e+00 0.000000000000000000e+00 0.000000000000000000e+00 0.000000000000000000e+00 0.000000000000000000e+00 0.000000000000000000e+00 0.000000000000000000e+00 0.000000000000000000e+00 0.000000000000000000e+00 0.000000000000000000e+00 0.000000000000000000e+00 0.000000000000000000e+00 0.000000000000000000e+00 0.000000000000000000e+00 0.000000000000000000e+00 0.000000000000000000e+00 0.000000000000000000e+00 0.000000000000000000e+00 0.000000000000000000e+00 0.000000000000000000e+00 0.000000000000000000e+00 0.000000000000000000e+00 0.000000000000000000e+00 0.000000000000000000e+00 0.000000000000000000e+00 0.000000000000000000e+00 0.000000000000000000e+00 0.000000000000000000e+00 0.000000000000000000e+00 0.000000000000000000e+00 0.000000000000000000e+00 0.000000000000000000e+00 0.000000000000000000e+00 0.000000000000000000e+00 0.000000000000000000e+00 0.000000000000000000e+00 0.000000000000000000e+00 0.000000000000000000e+00 0.000000000000000000e+00 0.000000000000000000e+00 0.000000000000000000e+00 0.000000000000000000e+00 0.000000000000000000e+00 0.000000000000000000e+00 0.000000000000000000e+00 0.000000000000000000e+00 0.000000000000000000e+00 0.000000000000000000e+00 0.000000000000000000e+00 0.000000000000000000e+00 0.000000000000000000e+00 0.000000000000000000e+00 0.000000000000000000e+00 0.000000000000000000e+00 0.000000000000000000e+00 0.000000000000000000e+00 0.000000000000000000e+00 0.000000000000000000e+00 0.000000000000000000e+00 0.000000000000000000e+00 0.000000000000000000e+00 0.000000000000000000e+00 0.000000000000000000e+00 0.000000000000000000e+00 0.000000000000000000e+00 0.000000000000000000e+00 0.000000000000000000e+00 0.000000000000000000e+00 0.000000000000000000e+00 0.000000000000000000e+00 0.000000000000000000e+00 0.000000000000000000e+00 0.000000000000000000e+00 0.000000000000000000e+00 0.000000000000000000e+00 0.000000000000000000e+00 0.000000000000000000e+00 0.000000000000000000e+00 0.000000000000000000e+00 0.000000000000000000e+00 0.000000000000000000e+00 0.000000000000000000e+00 0.000000000000000000e+00 0.000000000000000000e+00 0.000000000000000000e+00 0.000000000000000000e+00 0.000000000000000000e+00 0.000000000000000000e+00 0.000000000000000000e+00 0.000000000000000000e+00 0.000000000000000000e+00 0.000000000000000000e+00 0.000000000000000000e+00 0.000000000000000000e+00 0.000000000000000000e+00 0.000000000000000000e+00 0.000000000000000000e+00 0.000000000000000000e+00 0.000000000000000000e+00 0.000000000000000000e+00 0.000000000000000000e+00 0.000000000000000000e+00 0.000000000000000000e+00 0.000000000000000000e+00 0.000000000000000000e+00 0.000000000000000000e+00 0.000000000000000000e+00 0.000000000000000000e+00 0.000000000000000000e+00 0.000000000000000000e+00 0.000000000000000000e+00 0.000000000000000000e+00 0.000000000000000000e+00 0.000000000000000000e+00 0.000000000000000000e+00 0.000000000000000000e+00 0.000000000000000000e+00 0.000000000000000000e+00 0.000000000000000000e+00 0.000000000000000000e+00 0.000000000000000000e+00 0.000000000000000000e+00 0.000000000000000000e+00 0.000000000000000000e+00 0.000000000000000000e+00 0.000000000000000000e+00 0.000000000000000000e+00 0.000000000000000000e+00 0.000000000000000000e+00 0.000000000000000000e+00 0.000000000000000000e+00 0.000000000000000000e+00 0.000000000000000000e+00 0.000000000000000000e+00 0.000000000000000000e+00 0.000000000000000000e+00 0.000000000000000000e+00 0.000000000000000000e+00 0.000000000000000000e+00 0.000000000000000000e+00 0.000000000000000000e+00 0.000000000000000000e+00 0.000000000000000000e+00 0.000000000000000000e+00 0.000000000000000000e+00 0.000000000000000000e+00 0.000000000000000000e+00 0.000000000000000000e+00 0.000000000000000000e+00 0.000000000000000000e+00 0.000000000000000000e+00 0.000000000000000000e+00 0.000000000000000000e+00 0.000000000000000000e+00 0.000000000000000000e+00 0.000000000000000000e+00 0.000000000000000000e+00 0.000000000000000000e+00 0.000000000000000000e+00 0.000000000000000000e+00 0.000000000000000000e+00 0.000000000000000000e+00 0.000000000000000000e+00 0.000000000000000000e+00 0.000000000000000000e+00 0.000000000000000000e+00 0.000000000000000000e+00 0.000000000000000000e+00 0.000000000000000000e+00 0.000000000000000000e+00 0.000000000000000000e+00 0.000000000000000000e+00 0.000000000000000000e+00 0.000000000000000000e+00 0.000000000000000000e+00 0.000000000000000000e+00 0.000000000000000000e+00 0.000000000000000000e+00 0.000000000000000000e+00 0.000000000000000000e+00 0.000000000000000000e+00 0.000000000000000000e+00 0.000000000000000000e+00 0.000000000000000000e+00 0.000000000000000000e+00 0.000000000000000000e+00 0.000000000000000000e+00 0.000000000000000000e+00 0.000000000000000000e+00 0.000000000000000000e+00 0.000000000000000000e+00 0.000000000000000000e+00 0.000000000000000000e+00 0.000000000000000000e+00 0.000000000000000000e+00 0.000000000000000000e+00 0.000000000000000000e+00 0.000000000000000000e+00 0.000000000000000000e+00 0.000000000000000000e+00 0.000000000000000000e+00 0.000000000000000000e+00 0.000000000000000000e+00 0.000000000000000000e+00 0.000000000000000000e+00 0.000000000000000000e+00 0.000000000000000000e+00 0.000000000000000000e+00 0.000000000000000000e+00 0.000000000000000000e+00 0.000000000000000000e+00 0.000000000000000000e+00 0.000000000000000000e+00 0.000000000000000000e+00 0.000000000000000000e+00 0.000000000000000000e+00 0.000000000000000000e+00 0.000000000000000000e+00 0.000000000000000000e+00 0.000000000000000000e+00 0.000000000000000000e+00 0.000000000000000000e+00 0.000000000000000000e+00 0.000000000000000000e+00 0.000000000000000000e+00 0.000000000000000000e+00 0.000000000000000000e+00 0.000000000000000000e+00 0.000000000000000000e+00 0.000000000000000000e+00 0.000000000000000000e+00 0.000000000000000000e+00 0.000000000000000000e+00 0.000000000000000000e+00 0.000000000000000000e+00 0.000000000000000000e+00 0.000000000000000000e+00 0.000000000000000000e+00 0.000000000000000000e+00 0.000000000000000000e+00 0.000000000000000000e+00 0.000000000000000000e+00 0.000000000000000000e+00 0.000000000000000000e+00 0.000000000000000000e+00 0.000000000000000000e+00 0.000000000000000000e+00 0.000000000000000000e+00 0.000000000000000000e+00 0.000000000000000000e+00 0.000000000000000000e+00 0.000000000000000000e+00 0.000000000000000000e+00 0.000000000000000000e+00 0.000000000000000000e+00 0.000000000000000000e+00 0.000000000000000000e+00 0.000000000000000000e+00 0.000000000000000000e+00 0.000000000000000000e+00 0.000000000000000000e+00 0.000000000000000000e+00 0.000000000000000000e+00 0.000000000000000000e+00 0.000000000000000000e+00 0.000000000000000000e+00 0.000000000000000000e+00 0.000000000000000000e+00 0.000000000000000000e+00 0.000000000000000000e+00 0.000000000000000000e+00 0.000000000000000000e+00 0.000000000000000000e+00 0.000000000000000000e+00 0.000000000000000000e+00 0.000000000000000000e+00 0.000000000000000000e+00 0.000000000000000000e+00 0.000000000000000000e+00 0.000000000000000000e+00 0.000000000000000000e+00 0.000000000000000000e+00 0.000000000000000000e+00 0.000000000000000000e+00 0.000000000000000000e+00 0.000000000000000000e+00 0.000000000000000000e+00 0.000000000000000000e+00 0.000000000000000000e+00 0.000000000000000000e+00 0.000000000000000000e+00 0.000000000000000000e+00 0.000000000000000000e+00 0.000000000000000000e+00 0.000000000000000000e+00 0.000000000000000000e+00 0.000000000000000000e+00 0.000000000000000000e+00 0.000000000000000000e+00 0.000000000000000000e+00 0.000000000000000000e+00 0.000000000000000000e+00 0.000000000000000000e+00 0.000000000000000000e+00 0.000000000000000000e+00 0.000000000000000000e+00 0.000000000000000000e+00 0.000000000000000000e+00 0.000000000000000000e+00 0.000000000000000000e+00 0.000000000000000000e+00 0.000000000000000000e+00 0.000000000000000000e+00 0.000000000000000000e+00 0.000000000000000000e+00 0.000000000000000000e+00 0.000000000000000000e+00 0.000000000000000000e+00 0.000000000000000000e+00 0.000000000000000000e+00 0.000000000000000000e+00 0.000000000000000000e+00 0.000000000000000000e+00 0.000000000000000000e+00 0.000000000000000000e+00 0.000000000000000000e+00 0.000000000000000000e+00 0.000000000000000000e+00 0.000000000000000000e+00 0.000000000000000000e+00 0.000000000000000000e+00 0.000000000000000000e+00 0.000000000000000000e+00 0.000000000000000000e+00 0.000000000000000000e+00 0.000000000000000000e+00 0.000000000000000000e+00 0.000000000000000000e+00 0.000000000000000000e+00 0.000000000000000000e+00 0.000000000000000000e+00 0.000000000000000000e+00 0.000000000000000000e+00 0.000000000000000000e+00 0.000000000000000000e+00 0.000000000000000000e+00 0.000000000000000000e+00 0.000000000000000000e+00 0.000000000000000000e+00 0.000000000000000000e+00 0.000000000000000000e+00 0.000000000000000000e+00 0.000000000000000000e+00 0.000000000000000000e+00 0.000000000000000000e+00 0.000000000000000000e+00 0.000000000000000000e+00 0.000000000000000000e+00 0.000000000000000000e+00 0.000000000000000000e+00 0.000000000000000000e+00 0.000000000000000000e+00 0.000000000000000000e+00 0.000000000000000000e+00 0.000000000000000000e+00 0.000000000000000000e+00 0.000000000000000000e+00 0.000000000000000000e+00 0.000000000000000000e+00 0.000000000000000000e+00 0.000000000000000000e+00 0.000000000000000000e+00 0.000000000000000000e+00 0.000000000000000000e+00 0.000000000000000000e+00 0.000000000000000000e+00 0.000000000000000000e+00 0.000000000000000000e+00 0.000000000000000000e+00 0.000000000000000000e+00 0.000000000000000000e+00 0.000000000000000000e+00 0.000000000000000000e+00 0.000000000000000000e+00 0.000000000000000000e+00 0.000000000000000000e+00 0.000000000000000000e+00 0.000000000000000000e+00 0.000000000000000000e+00 0.000000000000000000e+00 0.000000000000000000e+00 0.000000000000000000e+00 0.000000000000000000e+00 0.000000000000000000e+00 0.000000000000000000e+00 0.000000000000000000e+00 0.000000000000000000e+00 0.000000000000000000e+00 0.000000000000000000e+00 0.000000000000000000e+00 0.000000000000000000e+00 0.000000000000000000e+00 0.000000000000000000e+00 0.000000000000000000e+00 0.000000000000000000e+00 0.000000000000000000e+00 0.000000000000000000e+00 0.000000000000000000e+00 0.000000000000000000e+00 0.000000000000000000e+00 0.000000000000000000e+00 0.000000000000000000e+00 0.000000000000000000e+00 0.000000000000000000e+00 0.000000000000000000e+00 0.000000000000000000e+00 0.000000000000000000e+00 0.000000000000000000e+00 0.000000000000000000e+00 0.000000000000000000e+00 0.000000000000000000e+00 0.000000000000000000e+00 0.000000000000000000e+00 0.000000000000000000e+00 0.000000000000000000e+00 0.000000000000000000e+00 0.000000000000000000e+00 0.000000000000000000e+00 0.000000000000000000e+00 0.000000000000000000e+00 0.000000000000000000e+00 0.000000000000000000e+00 0.000000000000000000e+00 0.000000000000000000e+00 0.000000000000000000e+00 0.000000000000000000e+00 0.000000000000000000e+00 0.000000000000000000e+00 0.000000000000000000e+00 0.000000000000000000e+00 0.000000000000000000e+00 0.000000000000000000e+00 0.000000000000000000e+00 0.000000000000000000e+00 0.000000000000000000e+00 0.000000000000000000e+00 0.000000000000000000e+00 0.000000000000000000e+00 0.000000000000000000e+00 0.000000000000000000e+00 0.000000000000000000e+00 0.000000000000000000e+00 0.000000000000000000e+00 0.000000000000000000e+00 0.000000000000000000e+00 0.000000000000000000e+00 0.000000000000000000e+00 0.000000000000000000e+00 0.000000000000000000e+00 0.000000000000000000e+00 0.000000000000000000e+00 0.000000000000000000e+00 0.000000000000000000e+00 0.000000000000000000e+00 0.000000000000000000e+00 0.000000000000000000e+00 0.000000000000000000e+00 0.000000000000000000e+00 0.000000000000000000e+00 0.000000000000000000e+00 0.000000000000000000e+00 0.000000000000000000e+00 0.000000000000000000e+00 0.000000000000000000e+00 0.000000000000000000e+00 0.000000000000000000e+00 0.000000000000000000e+00 0.000000000000000000e+00 0.000000000000000000e+00 0.000000000000000000e+00 0.000000000000000000e+00 0.000000000000000000e+00 0.000000000000000000e+00 0.000000000000000000e+00 0.000000000000000000e+00 0.000000000000000000e+00 0.000000000000000000e+00 0.000000000000000000e+00 0.000000000000000000e+00 0.000000000000000000e+00 0.000000000000000000e+00 0.000000000000000000e+00 0.000000000000000000e+00 0.000000000000000000e+00 0.000000000000000000e+00 0.000000000000000000e+00 0.000000000000000000e+00 0.000000000000000000e+00 0.000000000000000000e+00 0.000000000000000000e+00 0.000000000000000000e+00 0.000000000000000000e+00 0.000000000000000000e+00 0.000000000000000000e+00 0.000000000000000000e+00 0.000000000000000000e+00 0.000000000000000000e+00 0.000000000000000000e+00 0.000000000000000000e+00 0.000000000000000000e+00 0.000000000000000000e+00 0.000000000000000000e+00 0.000000000000000000e+00 0.000000000000000000e+00 0.000000000000000000e+00 0.000000000000000000e+00 0.000000000000000000e+00 0.000000000000000000e+00 0.000000000000000000e+00 0.000000000000000000e+00 0.000000000000000000e+00 0.000000000000000000e+00 0.000000000000000000e+00 0.000000000000000000e+00 0.000000000000000000e+00 0.000000000000000000e+00 0.000000000000000000e+00 0.000000000000000000e+00 0.000000000000000000e+00 0.000000000000000000e+00 0.000000000000000000e+00 0.000000000000000000e+00 0.000000000000000000e+00 0.000000000000000000e+00 0.000000000000000000e+00 0.000000000000000000e+00 0.000000000000000000e+00 0.000000000000000000e+00 0.000000000000000000e+00 0.000000000000000000e+00 0.000000000000000000e+00 0.000000000000000000e+00 0.000000000000000000e+00 0.000000000000000000e+00 0.000000000000000000e+00 0.000000000000000000e+00 0.000000000000000000e+00 0.000000000000000000e+00 0.000000000000000000e+00 0.000000000000000000e+00 0.000000000000000000e+00 0.000000000000000000e+00 0.000000000000000000e+00 0.000000000000000000e+00 0.000000000000000000e+00 0.000000000000000000e+00 0.000000000000000000e+00 0.000000000000000000e+00 0.000000000000000000e+00 0.000000000000000000e+00 0.000000000000000000e+00 0.000000000000000000e+00 0.000000000000000000e+00 0.000000000000000000e+00 0.000000000000000000e+00 0.000000000000000000e+00 0.000000000000000000e+00 0.000000000000000000e+00 0.000000000000000000e+00 0.000000000000000000e+00 0.000000000000000000e+00 0.000000000000000000e+00 0.000000000000000000e+00 0.000000000000000000e+00 0.000000000000000000e+00 0.000000000000000000e+00 0.000000000000000000e+00 0.000000000000000000e+00 0.000000000000000000e+00 0.000000000000000000e+00 0.000000000000000000e+00 0.000000000000000000e+00 0.000000000000000000e+00 0.000000000000000000e+00 0.000000000000000000e+00 0.000000000000000000e+00 0.000000000000000000e+00 0.000000000000000000e+00 0.000000000000000000e+00 0.000000000000000000e+00 0.000000000000000000e+00 0.000000000000000000e+00 0.000000000000000000e+00 0.000000000000000000e+00 0.000000000000000000e+00 0.000000000000000000e+00 0.000000000000000000e+00 0.000000000000000000e+00 0.000000000000000000e+00 0.000000000000000000e+00 0.000000000000000000e+00 0.000000000000000000e+00 0.000000000000000000e+00 0.000000000000000000e+00 0.000000000000000000e+00 0.000000000000000000e+00 0.000000000000000000e+00 0.000000000000000000e+00 0.000000000000000000e+00 0.000000000000000000e+00 0.000000000000000000e+00 0.000000000000000000e+00 0.000000000000000000e+00 0.000000000000000000e+00 0.000000000000000000e+00 0.000000000000000000e+00 0.000000000000000000e+00 0.000000000000000000e+00 0.000000000000000000e+00 0.000000000000000000e+00 0.000000000000000000e+00 0.000000000000000000e+00 0.000000000000000000e+00 0.000000000000000000e+00 0.000000000000000000e+00 0.000000000000000000e+00 0.000000000000000000e+00 0.000000000000000000e+00 0.000000000000000000e+00 0.000000000000000000e+00 0.000000000000000000e+00 0.000000000000000000e+00 0.000000000000000000e+00 0.000000000000000000e+00 0.000000000000000000e+00 0.000000000000000000e+00 0.000000000000000000e+00 0.000000000000000000e+00 0.000000000000000000e+00 0.000000000000000000e+00 0.000000000000000000e+00 0.000000000000000000e+00 0.000000000000000000e+00 0.000000000000000000e+00 0.000000000000000000e+00 0.000000000000000000e+00 0.000000000000000000e+00 0.000000000000000000e+00 0.000000000000000000e+00 0.000000000000000000e+00 0.000000000000000000e+00 0.000000000000000000e+00 0.000000000000000000e+00 0.000000000000000000e+00 0.000000000000000000e+00 0.000000000000000000e+00 0.000000000000000000e+00 0.000000000000000000e+00 0.000000000000000000e+00 0.000000000000000000e+00 0.000000000000000000e+00 0.000000000000000000e+00 0.000000000000000000e+00 0.000000000000000000e+00 0.000000000000000000e+00 0.000000000000000000e+00 0.000000000000000000e+00 0.000000000000000000e+00 0.000000000000000000e+00 0.000000000000000000e+00 0.000000000000000000e+00 0.000000000000000000e+00 0.000000000000000000e+00 0.000000000000000000e+00 0.000000000000000000e+00 0.000000000000000000e+00 0.000000000000000000e+00 0.000000000000000000e+00 0.000000000000000000e+00 0.000000000000000000e+00 0.000000000000000000e+00 0.000000000000000000e+00 0.000000000000000000e+00 0.000000000000000000e+00 0.000000000000000000e+00 0.000000000000000000e+00 0.000000000000000000e+00 0.000000000000000000e+00 0.000000000000000000e+00 0.000000000000000000e+00 0.000000000000000000e+00 0.000000000000000000e+00 0.000000000000000000e+00 0.000000000000000000e+00 0.000000000000000000e+00 0.000000000000000000e+00 0.000000000000000000e+00 0.000000000000000000e+00 0.000000000000000000e+00 0.000000000000000000e+00 0.000000000000000000e+00 0.000000000000000000e+00 0.000000000000000000e+00 0.000000000000000000e+00 0.000000000000000000e+00 0.000000000000000000e+00 0.000000000000000000e+00 0.000000000000000000e+00 0.000000000000000000e+00 0.000000000000000000e+00 0.000000000000000000e+00 0.000000000000000000e+00 0.000000000000000000e+00 0.000000000000000000e+00 0.000000000000000000e+00 0.000000000000000000e+00 0.000000000000000000e+00 0.000000000000000000e+00 0.000000000000000000e+00 0.000000000000000000e+00 0.000000000000000000e+00 0.000000000000000000e+00 0.000000000000000000e+00 0.000000000000000000e+00 0.000000000000000000e+00 0.000000000000000000e+00 0.000000000000000000e+00 0.000000000000000000e+00 0.000000000000000000e+00 0.000000000000000000e+00 0.000000000000000000e+00 0.000000000000000000e+00 0.000000000000000000e+00 0.000000000000000000e+00 0.000000000000000000e+00 0.000000000000000000e+00 0.000000000000000000e+00 0.000000000000000000e+00 0.000000000000000000e+00 0.000000000000000000e+00 0.000000000000000000e+00 0.000000000000000000e+00 0.000000000000000000e+00 0.000000000000000000e+00 0.000000000000000000e+00 0.000000000000000000e+00 0.000000000000000000e+00 0.000000000000000000e+00 0.000000000000000000e+00 0.000000000000000000e+00 0.000000000000000000e+00 0.000000000000000000e+00 0.000000000000000000e+00 0.000000000000000000e+00 0.000000000000000000e+00 0.000000000000000000e+00 0.000000000000000000e+00 0.000000000000000000e+00 0.000000000000000000e+00 0.000000000000000000e+00 2.570000000000000000e+02 5.250000000000000000e+02 6.350000000000000000e+02 8.090000000000000000e+02 1.046000000000000000e+03 1.229000000000000000e+03 1.470000000000000000e+03 1.703000000000000000e+03 1.812000000000000000e+03 1.866000000000000000e+03 2.121000000000000000e+03 2.175000000000000000e+03 2.352000000000000000e+03 2.415000000000000000e+03 2.625000000000000000e+03 2.587000000000000000e+03 2.810000000000000000e+03 2.790000000000000000e+03 2.978000000000000000e+03 3.091000000000000000e+03 3.187000000000000000e+03 3.288000000000000000e+03 3.292000000000000000e+03 3.378000000000000000e+03 3.351000000000000000e+03 3.600000000000000000e+03 3.573000000000000000e+03 3.571000000000000000e+03 3.647000000000000000e+03 3.682000000000000000e+03 3.870000000000000000e+03 3.884000000000000000e+03 3.930000000000000000e+03 3.969000000000000000e+03 4.080000000000000000e+03 4.061000000000000000e+03 4.221000000000000000e+03 4.322000000000000000e+03 4.115000000000000000e+03 4.158000000000000000e+03 4.244000000000000000e+03 4.434000000000000000e+03 4.447000000000000000e+03 4.432000000000000000e+03 4.354000000000000000e+03 4.431000000000000000e+03 4.511000000000000000e+03 4.590000000000000000e+03 4.535000000000000000e+03 4.558000000000000000e+03 4.520000000000000000e+03 4.552000000000000000e+03 4.593000000000000000e+03 4.567000000000000000e+03 4.648000000000000000e+03 4.530000000000000000e+03 4.600000000000000000e+03 4.663000000000000000e+03 4.760000000000000000e+03 4.843000000000000000e+03 4.803000000000000000e+03 4.906000000000000000e+03 5.013000000000000000e+03 4.972000000000000000e+03 4.770000000000000000e+03 4.864000000000000000e+03 5.000000000000000000e+03 5.160000000000000000e+03 5.218000000000000000e+03 5.165000000000000000e+03 5.325000000000000000e+03 5.190000000000000000e+03 5.414000000000000000e+03 5.311000000000000000e+03 5.287000000000000000e+03 5.322000000000000000e+03 5.245000000000000000e+03 5.336000000000000000e+03 5.376000000000000000e+03 5.365000000000000000e+03 5.368000000000000000e+03 5.457000000000000000e+03 5.432000000000000000e+03 5.297000000000000000e+03 5.492000000000000000e+03 5.424000000000000000e+03 5.537000000000000000e+03 5.565000000000000000e+03 5.549000000000000000e+03 5.579000000000000000e+03 5.500000000000000000e+03 5.616000000000000000e+03 5.624000000000000000e+03 5.472000000000000000e+03 5.415000000000000000e+03 5.585000000000000000e+03 5.774000000000000000e+03 5.734000000000000000e+03 5.805000000000000000e+03 5.634000000000000000e+03 5.883000000000000000e+03 5.785000000000000000e+03 5.919000000000000000e+03 5.940000000000000000e+03 5.885000000000000000e+03 6.040000000000000000e+03 6.112000000000000000e+03 6.176000000000000000e+03 5.955000000000000000e+03 6.023000000000000000e+03 6.024000000000000000e+03 6.058000000000000000e+03 6.032000000000000000e+03 6.059000000000000000e+03 6.069000000000000000e+03 6.205000000000000000e+03 6.158000000000000000e+03 6.086000000000000000e+03 6.234000000000000000e+03 6.263000000000000000e+03 6.352000000000000000e+03 6.334000000000000000e+03 6.176000000000000000e+03 6.093000000000000000e+03 6.189000000000000000e+03 6.454000000000000000e+03 6.439000000000000000e+03 6.346000000000000000e+03 6.444000000000000000e+03 6.494000000000000000e+03 6.491000000000000000e+03 6.651000000000000000e+03 6.605000000000000000e+03 6.537000000000000000e+03 6.483000000000000000e+03 6.513000000000000000e+03 6.611000000000000000e+03 6.719000000000000000e+03 6.539000000000000000e+03 6.541000000000000000e+03 6.635000000000000000e+03 6.781000000000000000e+03 6.621000000000000000e+03 6.742000000000000000e+03 6.882000000000000000e+03 6.732000000000000000e+03 6.882000000000000000e+03 7.022000000000000000e+03 6.943000000000000000e+03 6.763000000000000000e+03 6.914000000000000000e+03 6.761000000000000000e+03 6.892000000000000000e+03 6.788000000000000000e+03 6.761000000000000000e+03 6.906000000000000000e+03 6.857000000000000000e+03 6.812000000000000000e+03 7.069000000000000000e+03 6.884000000000000000e+03 6.698000000000000000e+03 6.812000000000000000e+03 6.791000000000000000e+03 6.701000000000000000e+03 6.936000000000000000e+03 6.920000000000000000e+03 6.812000000000000000e+03 6.792000000000000000e+03 6.837000000000000000e+03 6.729000000000000000e+03 6.687000000000000000e+03 6.798000000000000000e+03 7.065000000000000000e+03 6.899000000000000000e+03 6.674000000000000000e+03 6.904000000000000000e+03 6.851000000000000000e+03 6.872000000000000000e+03 6.882000000000000000e+03 6.937000000000000000e+03 6.987000000000000000e+03 7.028000000000000000e+03 6.728000000000000000e+03 6.900000000000000000e+03 6.919000000000000000e+03 6.921000000000000000e+03 7.019000000000000000e+03 7.055000000000000000e+03 6.931000000000000000e+03 6.996000000000000000e+03 7.093000000000000000e+03 7.023000000000000000e+03 7.033000000000000000e+03 7.012000000000000000e+03 7.032000000000000000e+03 6.926000000000000000e+03 7.124000000000000000e+03 6.926000000000000000e+03 7.063000000000000000e+03 6.924000000000000000e+03 6.975000000000000000e+03 7.190000000000000000e+03 7.133000000000000000e+03 7.071000000000000000e+03 7.169000000000000000e+03 7.130000000000000000e+03 7.092000000000000000e+03 7.180000000000000000e+03 7.430000000000000000e+03 7.357000000000000000e+03 7.346000000000000000e+03 7.255000000000000000e+03 7.242000000000000000e+03 7.222000000000000000e+03 7.352000000000000000e+03 7.392000000000000000e+03 7.291000000000000000e+03 7.326000000000000000e+03 7.411000000000000000e+03 7.375000000000000000e+03 7.451000000000000000e+03 7.360000000000000000e+03 7.549000000000000000e+03 7.539000000000000000e+03 7.620000000000000000e+03 7.437000000000000000e+03 7.683000000000000000e+03 7.608000000000000000e+03 7.620000000000000000e+03 7.673000000000000000e+03 7.705000000000000000e+03 7.447000000000000000e+03 7.609000000000000000e+03 7.625000000000000000e+03 7.494000000000000000e+03 7.586000000000000000e+03 7.548000000000000000e+03 7.598000000000000000e+03 7.526000000000000000e+03 7.723000000000000000e+03 7.781000000000000000e+03 7.541000000000000000e+03 7.515000000000000000e+03 7.554000000000000000e+03 7.548000000000000000e+03 7.504000000000000000e+03 7.719000000000000000e+03 7.702000000000000000e+03 7.600000000000000000e+03 7.625000000000000000e+03 7.762000000000000000e+03 7.805000000000000000e+03 7.970000000000000000e+03 7.658000000000000000e+03 7.941000000000000000e+03 7.744000000000000000e+03 7.849000000000000000e+03 8.033000000000000000e+03 7.879000000000000000e+03 7.944000000000000000e+03 7.746000000000000000e+03 7.700000000000000000e+03 7.943000000000000000e+03 7.911000000000000000e+03 7.933000000000000000e+03 7.955000000000000000e+03 7.844000000000000000e+03 7.873000000000000000e+03 7.918000000000000000e+03 7.820000000000000000e+03 7.952000000000000000e+03 7.910000000000000000e+03 7.946000000000000000e+03 7.930000000000000000e+03 8.022000000000000000e+03 7.911000000000000000e+03 7.967000000000000000e+03 7.775000000000000000e+03 7.926000000000000000e+03 7.915000000000000000e+03 7.783000000000000000e+03 7.861000000000000000e+03 7.934000000000000000e+03 7.668000000000000000e+03 7.765000000000000000e+03 7.657000000000000000e+03 7.681000000000000000e+03 7.669000000000000000e+03 7.607000000000000000e+03 7.631000000000000000e+03 7.609000000000000000e+03 7.758000000000000000e+03 7.737000000000000000e+03 7.643000000000000000e+03 7.680000000000000000e+03 7.786000000000000000e+03 7.870000000000000000e+03 7.653000000000000000e+03 7.782000000000000000e+03 7.847000000000000000e+03 7.686000000000000000e+03 7.882000000000000000e+03 7.947000000000000000e+03 8.015000000000000000e+03 7.866000000000000000e+03 8.028000000000000000e+03 7.615000000000000000e+03 7.858000000000000000e+03 7.860000000000000000e+03 7.816000000000000000e+03 7.764000000000000000e+03 7.674000000000000000e+03 8.004000000000000000e+03 7.851000000000000000e+03 7.904000000000000000e+03 7.882000000000000000e+03 7.736000000000000000e+03 8.024000000000000000e+03 7.890000000000000000e+03 7.821000000000000000e+03 7.880000000000000000e+03 7.798000000000000000e+03 7.864000000000000000e+03 7.983000000000000000e+03 7.905000000000000000e+03 7.876000000000000000e+03 7.651000000000000000e+03 7.677000000000000000e+03 7.790000000000000000e+03 7.873000000000000000e+03 7.814000000000000000e+03 7.928000000000000000e+03 7.733000000000000000e+03 7.968000000000000000e+03 8.084000000000000000e+03 7.888000000000000000e+03 7.897000000000000000e+03 7.885000000000000000e+03 7.684000000000000000e+03 7.640000000000000000e+03 7.719000000000000000e+03 7.819000000000000000e+03 7.923000000000000000e+03 8.071000000000000000e+03 7.870000000000000000e+03 7.788000000000000000e+03 7.753000000000000000e+03 7.926000000000000000e+03 7.741000000000000000e+03 7.929000000000000000e+03 7.895000000000000000e+03 8.006000000000000000e+03 7.954000000000000000e+03 7.924000000000000000e+03 7.876000000000000000e+03 8.195000000000000000e+03 8.313000000000000000e+03 8.108000000000000000e+03 8.248000000000000000e+03 8.182000000000000000e+03 8.250000000000000000e+03 8.216000000000000000e+03 8.257000000000000000e+03 8.207000000000000000e+03 8.189000000000000000e+03 8.262000000000000000e+03 8.173000000000000000e+03 8.296000000000000000e+03 8.071000000000000000e+03 8.082000000000000000e+03 8.260000000000000000e+03 8.347000000000000000e+03 8.124000000000000000e+03 8.195000000000000000e+03 8.060000000000000000e+03 8.365000000000000000e+03 8.255000000000000000e+03 8.256000000000000000e+03 8.490000000000000000e+03 7.956000000000000000e+03 8.091000000000000000e+03 8.242000000000000000e+03 8.268000000000000000e+03 8.258000000000000000e+03 8.035000000000000000e+03 8.087000000000000000e+03 8.237000000000000000e+03 8.109000000000000000e+03 8.266000000000000000e+03 8.251000000000000000e+03 8.365000000000000000e+03 8.236000000000000000e+03 8.155000000000000000e+03 8.236000000000000000e+03 8.443000000000000000e+03 8.353000000000000000e+03 8.310000000000000000e+03 8.293000000000000000e+03 8.455000000000000000e+03 8.129000000000000000e+03 8.145000000000000000e+03 8.018000000000000000e+03 8.260000000000000000e+03 8.182000000000000000e+03 8.295000000000000000e+03 8.067000000000000000e+03 7.974000000000000000e+03 7.859000000000000000e+03 7.958000000000000000e+03 8.160000000000000000e+03 8.049000000000000000e+03 8.060000000000000000e+03 8.088000000000000000e+03 8.257000000000000000e+03 7.937000000000000000e+03 8.192000000000000000e+03 8.195000000000000000e+03 8.199000000000000000e+03 8.255000000000000000e+03 8.166000000000000000e+03 8.042000000000000000e+03 8.239000000000000000e+03 8.176000000000000000e+03 8.028000000000000000e+03 8.310000000000000000e+03 8.163000000000000000e+03 8.251000000000000000e+03 8.285000000000000000e+03 8.107000000000000000e+03 8.071000000000000000e+03 8.177000000000000000e+03 8.059000000000000000e+03 8.032000000000000000e+03 7.920000000000000000e+03 8.096000000000000000e+03 7.981000000000000000e+03 7.877000000000000000e+03 7.932000000000000000e+03 8.079000000000000000e+03 8.133000000000000000e+03 8.023000000000000000e+03 7.923000000000000000e+03 8.062000000000000000e+03 7.883000000000000000e+03 7.950000000000000000e+03 7.976000000000000000e+03 8.018000000000000000e+03 8.124000000000000000e+03 8.062000000000000000e+03 8.089000000000000000e+03 8.117000000000000000e+03 7.941000000000000000e+03 7.958000000000000000e+03 8.041000000000000000e+03 8.069000000000000000e+03 8.115000000000000000e+03 8.103000000000000000e+03 8.064000000000000000e+03 8.186000000000000000e+03 8.154000000000000000e+03 8.301000000000000000e+03 8.207000000000000000e+03 8.060000000000000000e+03 8.140000000000000000e+03 8.424000000000000000e+03 8.424000000000000000e+03 8.243000000000000000e+03 8.299000000000000000e+03 8.240000000000000000e+03 8.230000000000000000e+03 8.391000000000000000e+03 8.196000000000000000e+03 8.125000000000000000e+03 7.985000000000000000e+03 8.369000000000000000e+03 8.192000000000000000e+03 8.382000000000000000e+03 8.206000000000000000e+03 8.205000000000000000e+03 8.325000000000000000e+03 8.091000000000000000e+03 8.285000000000000000e+03 8.175000000000000000e+03 8.236000000000000000e+03 7.988000000000000000e+03 8.136000000000000000e+03 8.103000000000000000e+03 8.273000000000000000e+03 8.262000000000000000e+03 8.044000000000000000e+03 8.125000000000000000e+03 8.048000000000000000e+03 8.044000000000000000e+03 7.934000000000000000e+03 8.088000000000000000e+03 8.070000000000000000e+03 8.277000000000000000e+03 7.972000000000000000e+03 8.121000000000000000e+03 8.085000000000000000e+03 8.177000000000000000e+03 8.227000000000000000e+03 8.146000000000000000e+03 8.219000000000000000e+03 8.216000000000000000e+03 8.076000000000000000e+03 8.180000000000000000e+03 8.023000000000000000e+03 8.202000000000000000e+03 8.034000000000000000e+03 8.204000000000000000e+03 8.148000000000000000e+03 8.276000000000000000e+03 8.118000000000000000e+03 8.070000000000000000e+03 8.174000000000000000e+03 7.948000000000000000e+03 7.982000000000000000e+03 8.037000000000000000e+03 8.104000000000000000e+03 8.092000000000000000e+03 8.111000000000000000e+03 8.020000000000000000e+03 7.963000000000000000e+03 8.040000000000000000e+03 7.893000000000000000e+03 8.033000000000000000e+03 7.976000000000000000e+03 7.992000000000000000e+03 7.843000000000000000e+03 7.804000000000000000e+03 7.825000000000000000e+03 7.899000000000000000e+03 7.760000000000000000e+03 7.859000000000000000e+03 7.915000000000000000e+03 7.960000000000000000e+03 7.958000000000000000e+03 7.886000000000000000e+03 8.006000000000000000e+03 7.759000000000000000e+03 8.079000000000000000e+03 7.944000000000000000e+03 7.968000000000000000e+03 7.875000000000000000e+03 8.020000000000000000e+03 7.804000000000000000e+03 7.940000000000000000e+03 7.623000000000000000e+03 7.727000000000000000e+03 7.595000000000000000e+03 7.880000000000000000e+03 7.784000000000000000e+03 7.841000000000000000e+03 8.039000000000000000e+03 8.057000000000000000e+03 7.801000000000000000e+03 7.759000000000000000e+03 7.803000000000000000e+03 8.003000000000000000e+03 8.007000000000000000e+03 8.137000000000000000e+03 8.326000000000000000e+03 7.884000000000000000e+03 7.963000000000000000e+03 7.956000000000000000e+03 7.973000000000000000e+03 7.972000000000000000e+03 7.858000000000000000e+03 7.933000000000000000e+03 7.987000000000000000e+03 8.034000000000000000e+03 7.849000000000000000e+03 7.776000000000000000e+03 8.146000000000000000e+03 7.881000000000000000e+03 7.869000000000000000e+03 7.880000000000000000e+03 7.830000000000000000e+03 7.862000000000000000e+03 7.830000000000000000e+03 7.951000000000000000e+03 7.873000000000000000e+03 7.948000000000000000e+03 7.971000000000000000e+03 7.820000000000000000e+03 7.807000000000000000e+03 7.922000000000000000e+03 7.708000000000000000e+03 7.604000000000000000e+03 7.597000000000000000e+03 7.707000000000000000e+03 7.558000000000000000e+03 7.577000000000000000e+03 7.674000000000000000e+03 7.579000000000000000e+03 7.579000000000000000e+03 7.529000000000000000e+03 7.568000000000000000e+03 7.653000000000000000e+03 7.770000000000000000e+03 7.718000000000000000e+03 7.752000000000000000e+03 7.892000000000000000e+03 7.629000000000000000e+03 7.626000000000000000e+03 7.734000000000000000e+03 7.702000000000000000e+03 7.688000000000000000e+03 7.771000000000000000e+03 7.709000000000000000e+03 7.731000000000000000e+03 7.703000000000000000e+03 7.742000000000000000e+03 7.735000000000000000e+03 7.676000000000000000e+03 8.051000000000000000e+03 7.884000000000000000e+03 7.880000000000000000e+03 7.716000000000000000e+03 7.759000000000000000e+03 7.906000000000000000e+03 7.949000000000000000e+03 7.905000000000000000e+03 7.754000000000000000e+03 7.913000000000000000e+03 7.769000000000000000e+03 7.808000000000000000e+03 7.748000000000000000e+03 7.788000000000000000e+03 7.790000000000000000e+03 7.756000000000000000e+03 7.843000000000000000e+03 7.812000000000000000e+03 7.882000000000000000e+03 8.076000000000000000e+03 8.082000000000000000e+03 8.032000000000000000e+03 7.863000000000000000e+03 8.117000000000000000e+03 8.011000000000000000e+03 8.102000000000000000e+03 7.867000000000000000e+03 8.058000000000000000e+03 7.850000000000000000e+03 7.998000000000000000e+03 7.765000000000000000e+03 7.889000000000000000e+03 7.939000000000000000e+03 8.108000000000000000e+03 8.184000000000000000e+03 7.841000000000000000e+03 7.978000000000000000e+03 7.828000000000000000e+03 7.855000000000000000e+03 8.013000000000000000e+03 7.857000000000000000e+03 7.810000000000000000e+03 7.823000000000000000e+03 7.931000000000000000e+03 7.765000000000000000e+03 8.018000000000000000e+03 7.942000000000000000e+03 7.967000000000000000e+03 8.011000000000000000e+03 7.885000000000000000e+03 7.915000000000000000e+03 7.746000000000000000e+03 7.913000000000000000e+03 7.972000000000000000e+03 7.914000000000000000e+03 7.733000000000000000e+03 7.933000000000000000e+03 7.958000000000000000e+03 7.835000000000000000e+03 7.920000000000000000e+03 7.974000000000000000e+03 7.968000000000000000e+03 7.923000000000000000e+03 7.804000000000000000e+03 7.907000000000000000e+03 7.891000000000000000e+03 7.967000000000000000e+03 8.009000000000000000e+03 8.113000000000000000e+03 8.071000000000000000e+03 7.984000000000000000e+03 7.852000000000000000e+03 7.869000000000000000e+03 7.984000000000000000e+03 8.001000000000000000e+03 8.016000000000000000e+03 8.050000000000000000e+03 8.093000000000000000e+03 7.966000000000000000e+03 7.889000000000000000e+03 7.904000000000000000e+03 7.740000000000000000e+03 7.858000000000000000e+03 7.996000000000000000e+03 7.886000000000000000e+03 7.831000000000000000e+03 7.845000000000000000e+03 7.832000000000000000e+03 7.936000000000000000e+03 7.811000000000000000e+03 7.908000000000000000e+03 8.116000000000000000e+03 8.010000000000000000e+03 8.047000000000000000e+03 7.941000000000000000e+03 8.112000000000000000e+03 7.997000000000000000e+03 8.057000000000000000e+03 7.969000000000000000e+03 7.985000000000000000e+03 7.929000000000000000e+03 7.868000000000000000e+03 7.970000000000000000e+03 8.024000000000000000e+03 7.795000000000000000e+03 8.087000000000000000e+03 7.981000000000000000e+03 7.830000000000000000e+03 7.988000000000000000e+03 8.180000000000000000e+03 8.044000000000000000e+03 8.131000000000000000e+03 8.050000000000000000e+03 7.979000000000000000e+03 7.848000000000000000e+03 7.952000000000000000e+03 8.001000000000000000e+03 7.965000000000000000e+03 8.032000000000000000e+03 8.012000000000000000e+03 8.062000000000000000e+03 7.971000000000000000e+03 7.932000000000000000e+03 8.005000000000000000e+03 8.045000000000000000e+03 7.981000000000000000e+03 8.024000000000000000e+03 7.990000000000000000e+03 8.023000000000000000e+03 7.830000000000000000e+03 7.926000000000000000e+03 7.942000000000000000e+03 7.936000000000000000e+03 7.868000000000000000e+03 8.070000000000000000e+03 8.136000000000000000e+03 7.968000000000000000e+03 7.895000000000000000e+03 7.938000000000000000e+03 8.014000000000000000e+03 8.113000000000000000e+03 7.889000000000000000e+03 7.958000000000000000e+03 8.136000000000000000e+03 8.088000000000000000e+03 7.956000000000000000e+03 7.967000000000000000e+03 8.003000000000000000e+03 8.047000000000000000e+03 7.959000000000000000e+03 7.960000000000000000e+03 8.003000000000000000e+03 8.040000000000000000e+03 8.019000000000000000e+03 7.903000000000000000e+03 7.982000000000000000e+03 7.906000000000000000e+03 7.872000000000000000e+03 7.854000000000000000e+03 7.927000000000000000e+03 8.083000000000000000e+03 7.982000000000000000e+03 8.020000000000000000e+03 8.051000000000000000e+03 7.945000000000000000e+03 8.259000000000000000e+03 8.206000000000000000e+03 8.095000000000000000e+03 8.116000000000000000e+03 8.068000000000000000e+03 8.140000000000000000e+03 8.283000000000000000e+03 8.394000000000000000e+03 8.450000000000000000e+03 8.230000000000000000e+03 8.190000000000000000e+03 8.196000000000000000e+03 8.170000000000000000e+03 8.305000000000000000e+03 8.260000000000000000e+03 8.247000000000000000e+03 8.068000000000000000e+03 7.901000000000000000e+03 7.984000000000000000e+03 7.915000000000000000e+03 8.098000000000000000e+03 7.950000000000000000e+03 7.922000000000000000e+03 8.023000000000000000e+03 8.075000000000000000e+03 8.011000000000000000e+03 7.994000000000000000e+03 7.999000000000000000e+03 7.927000000000000000e+03 7.931000000000000000e+03 8.013000000000000000e+03 8.091000000000000000e+03 7.803000000000000000e+03 7.821000000000000000e+03 7.966000000000000000e+03 7.905000000000000000e+03 7.770000000000000000e+03 7.668000000000000000e+03 7.562000000000000000e+03 7.647000000000000000e+03 7.393000000000000000e+03 7.566000000000000000e+03 7.464000000000000000e+03 7.673000000000000000e+03 7.608000000000000000e+03 7.641000000000000000e+03 7.550000000000000000e+03 7.607000000000000000e+03 7.789000000000000000e+03 7.829000000000000000e+03 7.733000000000000000e+03 7.726000000000000000e+03 7.698000000000000000e+03 7.800000000000000000e+03 7.989000000000000000e+03 7.984000000000000000e+03 7.789000000000000000e+03 7.880000000000000000e+03 7.736000000000000000e+03 7.589000000000000000e+03 7.930000000000000000e+03 7.895000000000000000e+03 7.811000000000000000e+03 7.801000000000000000e+03 7.817000000000000000e+03 7.779000000000000000e+03 7.791000000000000000e+03 7.979000000000000000e+03 7.717000000000000000e+03 7.642000000000000000e+03 7.841000000000000000e+03 7.797000000000000000e+03 7.685000000000000000e+03 7.570000000000000000e+03 7.621000000000000000e+03 7.734000000000000000e+03 7.838000000000000000e+03 7.758000000000000000e+03 7.856000000000000000e+03 7.822000000000000000e+03 7.852000000000000000e+03 7.713000000000000000e+03 7.695000000000000000e+03 7.763000000000000000e+03 7.765000000000000000e+03 7.748000000000000000e+03 7.960000000000000000e+03 7.834000000000000000e+03 7.741000000000000000e+03 7.672000000000000000e+03 7.682000000000000000e+03 7.660000000000000000e+03 7.629000000000000000e+03 7.794000000000000000e+03 7.803000000000000000e+03 7.438000000000000000e+03 7.702000000000000000e+03 7.779000000000000000e+03 7.670000000000000000e+03 7.795000000000000000e+03 7.937000000000000000e+03 7.732000000000000000e+03 7.814000000000000000e+03 7.832000000000000000e+03 7.771000000000000000e+03 7.750000000000000000e+03 7.795000000000000000e+03 8.057000000000000000e+03 7.736000000000000000e+03 8.023000000000000000e+03 7.944000000000000000e+03 7.777000000000000000e+03 7.800000000000000000e+03 7.963000000000000000e+03 8.064000000000000000e+03 8.089000000000000000e+03 8.006000000000000000e+03 8.008000000000000000e+03 8.143000000000000000e+03 7.905000000000000000e+03 8.038000000000000000e+03 8.015000000000000000e+03 8.092000000000000000e+03 8.113000000000000000e+03 8.150000000000000000e+03 8.263000000000000000e+03 8.184000000000000000e+03 8.193000000000000000e+03 8.242000000000000000e+03 8.322000000000000000e+03 8.293000000000000000e+03 8.402000000000000000e+03 8.317000000000000000e+03 8.536000000000000000e+03 8.299000000000000000e+03 8.186000000000000000e+03 8.274000000000000000e+03 8.126000000000000000e+03 8.167000000000000000e+03 8.173000000000000000e+03 8.203000000000000000e+03 8.074000000000000000e+03 8.067000000000000000e+03 7.965000000000000000e+03 8.020000000000000000e+03 8.260000000000000000e+03 8.048000000000000000e+03 8.017000000000000000e+03 8.035000000000000000e+03 8.035000000000000000e+03 7.981000000000000000e+03 7.955000000000000000e+03 7.807000000000000000e+03 8.220000000000000000e+03 8.059000000000000000e+03 8.235000000000000000e+03 7.828000000000000000e+03 8.193000000000000000e+03 8.110000000000000000e+03 8.132000000000000000e+03 8.086000000000000000e+03 8.032000000000000000e+03 8.138000000000000000e+03 8.205000000000000000e+03 8.129000000000000000e+03 8.084000000000000000e+03 8.066000000000000000e+03 8.099000000000000000e+03 7.905000000000000000e+03 8.215000000000000000e+03 8.258000000000000000e+03 8.101000000000000000e+03 8.096000000000000000e+03 8.245000000000000000e+03 8.171000000000000000e+03 8.343000000000000000e+03 8.275000000000000000e+03 8.225000000000000000e+03 8.169000000000000000e+03 8.025000000000000000e+03 8.099000000000000000e+03 8.034000000000000000e+03 7.605000000000000000e+03 8.063000000000000000e+03 8.043000000000000000e+03 7.923000000000000000e+03 7.921000000000000000e+03 8.062000000000000000e+03 8.239000000000000000e+03 8.071000000000000000e+03 8.103000000000000000e+03 7.997000000000000000e+03 8.033000000000000000e+03 8.181000000000000000e+03 8.289000000000000000e+03 8.153000000000000000e+03 8.245000000000000000e+03 8.340000000000000000e+03 8.390000000000000000e+03 8.323000000000000000e+03 8.291000000000000000e+03 8.298000000000000000e+03 8.316000000000000000e+03 8.365000000000000000e+03 8.284000000000000000e+03 8.372000000000000000e+03 8.276000000000000000e+03 8.336000000000000000e+03 8.243000000000000000e+03 8.203000000000000000e+03 8.183000000000000000e+03 8.357000000000000000e+03 8.304000000000000000e+03 8.384000000000000000e+03 8.239000000000000000e+03 8.129000000000000000e+03 8.231000000000000000e+03 8.057000000000000000e+03 8.330000000000000000e+03 8.346000000000000000e+03 8.424000000000000000e+03 8.421000000000000000e+03 8.412000000000000000e+03 8.172000000000000000e+03 8.213000000000000000e+03 8.238000000000000000e+03 8.254000000000000000e+03 8.292000000000000000e+03 8.482000000000000000e+03 8.433000000000000000e+03 8.295000000000000000e+03 8.146000000000000000e+03 8.345000000000000000e+03 8.341000000000000000e+03 8.372000000000000000e+03 8.355000000000000000e+03 8.315000000000000000e+03 8.260000000000000000e+03 8.281000000000000000e+03 8.294000000000000000e+03 8.171000000000000000e+03 8.221000000000000000e+03 8.393000000000000000e+03 8.324000000000000000e+03 8.124000000000000000e+03 8.362000000000000000e+03 8.308000000000000000e+03 8.111000000000000000e+03 8.400000000000000000e+03 8.286000000000000000e+03 8.284000000000000000e+03 8.442000000000000000e+03 8.438000000000000000e+03 8.582000000000000000e+03 8.716000000000000000e+03 8.270000000000000000e+03 8.385000000000000000e+03 8.375000000000000000e+03 8.472000000000000000e+03 8.392000000000000000e+03 8.255000000000000000e+03 8.388000000000000000e+03 8.497000000000000000e+03 8.449000000000000000e+03 8.501000000000000000e+03 8.443000000000000000e+03 8.417000000000000000e+03 8.444000000000000000e+03 8.606000000000000000e+03 8.635000000000000000e+03 8.718000000000000000e+03 8.684000000000000000e+03 8.772000000000000000e+03 8.506000000000000000e+03 8.663000000000000000e+03 8.471000000000000000e+03 8.378000000000000000e+03 8.273000000000000000e+03 8.427000000000000000e+03 8.423000000000000000e+03 8.322000000000000000e+03 8.152000000000000000e+03 8.313000000000000000e+03 8.147000000000000000e+03 8.317000000000000000e+03 8.470000000000000000e+03 8.276000000000000000e+03 8.470000000000000000e+03 8.351000000000000000e+03 8.359000000000000000e+03 8.522000000000000000e+03 8.325000000000000000e+03 8.360000000000000000e+03 8.466000000000000000e+03 8.369000000000000000e+03 8.387000000000000000e+03 8.390000000000000000e+03 8.277000000000000000e+03 8.130000000000000000e+03 8.261000000000000000e+03 8.512000000000000000e+03 8.386000000000000000e+03 8.444000000000000000e+03 8.574000000000000000e+03 8.584000000000000000e+03 8.636000000000000000e+03 8.585000000000000000e+03 8.413000000000000000e+03 8.519000000000000000e+03 8.617000000000000000e+03 8.595000000000000000e+03 8.797000000000000000e+03 8.792000000000000000e+03 8.617000000000000000e+03 8.724000000000000000e+03 8.669000000000000000e+03 8.692000000000000000e+03 8.672000000000000000e+03 8.668000000000000000e+03 8.565000000000000000e+03 8.578000000000000000e+03 8.781000000000000000e+03 8.636000000000000000e+03 8.829000000000000000e+03 8.654000000000000000e+03 8.769000000000000000e+03 8.567000000000000000e+03 8.597000000000000000e+03 8.412000000000000000e+03 8.645000000000000000e+03 8.450000000000000000e+03 8.566000000000000000e+03 8.483000000000000000e+03 8.473000000000000000e+03 8.545000000000000000e+03 8.771000000000000000e+03 8.765000000000000000e+03 8.521000000000000000e+03 8.625000000000000000e+03 8.658000000000000000e+03 8.603000000000000000e+03 8.545000000000000000e+03 8.622000000000000000e+03 8.543000000000000000e+03 8.406000000000000000e+03 8.559000000000000000e+03 8.644000000000000000e+03 8.536000000000000000e+03 8.390000000000000000e+03 8.382000000000000000e+03 8.546000000000000000e+03 8.604000000000000000e+03 8.503000000000000000e+03 8.491000000000000000e+03 8.617000000000000000e+03 8.575000000000000000e+03 8.537000000000000000e+03 8.357000000000000000e+03 8.313000000000000000e+03 8.374000000000000000e+03 8.469000000000000000e+03 8.524000000000000000e+03 8.442000000000000000e+03 8.456000000000000000e+03 8.382000000000000000e+03 8.489000000000000000e+03 8.222000000000000000e+03 8.351000000000000000e+03 8.240000000000000000e+03 8.516000000000000000e+03 8.316000000000000000e+03 8.291000000000000000e+03 8.263000000000000000e+03 8.276000000000000000e+03 8.207000000000000000e+03 8.188000000000000000e+03 8.297000000000000000e+03 8.391000000000000000e+03 8.303000000000000000e+03 8.299000000000000000e+03 8.343000000000000000e+03 8.323000000000000000e+03 8.404000000000000000e+03 8.420000000000000000e+03 8.358000000000000000e+03 8.521000000000000000e+03 8.308000000000000000e+03 8.364000000000000000e+03 8.291000000000000000e+03 8.386000000000000000e+03 8.287000000000000000e+03 8.300000000000000000e+03 8.395000000000000000e+03 8.118000000000000000e+03 8.249000000000000000e+03 8.258000000000000000e+03 8.262000000000000000e+03 8.311000000000000000e+03 8.187000000000000000e+03 8.346000000000000000e+03 8.350000000000000000e+03 8.164000000000000000e+03 8.120000000000000000e+03 8.165000000000000000e+03 8.272000000000000000e+03 8.279000000000000000e+03 8.212000000000000000e+03 8.143000000000000000e+03 8.105000000000000000e+03 8.005000000000000000e+03 8.083000000000000000e+03 8.023000000000000000e+03 8.144000000000000000e+03 8.114000000000000000e+03 8.194000000000000000e+03 8.036000000000000000e+03 8.154000000000000000e+03 7.964000000000000000e+03 8.205000000000000000e+03 7.958000000000000000e+03 7.956000000000000000e+03 7.785000000000000000e+03 7.858000000000000000e+03 8.110000000000000000e+03 7.909000000000000000e+03 8.059000000000000000e+03 7.868000000000000000e+03 8.022000000000000000e+03 8.088000000000000000e+03 8.148000000000000000e+03 8.030000000000000000e+03 8.101000000000000000e+03 7.989000000000000000e+03 7.968000000000000000e+03 8.125000000000000000e+03 7.989000000000000000e+03 8.098000000000000000e+03 8.358000000000000000e+03 8.326000000000000000e+03 8.308000000000000000e+03 8.418000000000000000e+03 8.233000000000000000e+03 8.226000000000000000e+03 8.200000000000000000e+03 8.152000000000000000e+03 8.226000000000000000e+03 8.249000000000000000e+03 8.451000000000000000e+03 8.189000000000000000e+03 8.592000000000000000e+03 8.665000000000000000e+03 8.537000000000000000e+03 8.539000000000000000e+03 8.456000000000000000e+03 8.394000000000000000e+03 8.495000000000000000e+03 8.470000000000000000e+03 8.351000000000000000e+03 8.078000000000000000e+03 8.378000000000000000e+03 8.477000000000000000e+03 8.709000000000000000e+03 8.634000000000000000e+03 8.421000000000000000e+03 8.648000000000000000e+03 8.507000000000000000e+03 8.319000000000000000e+03 8.239000000000000000e+03 8.404000000000000000e+03 8.354000000000000000e+03 8.052000000000000000e+03 8.182000000000000000e+03 8.240000000000000000e+03 8.344000000000000000e+03 8.176000000000000000e+03 8.276000000000000000e+03 8.308000000000000000e+03 8.134000000000000000e+03 8.053000000000000000e+03 8.220000000000000000e+03 8.172000000000000000e+03 8.172000000000000000e+03 8.093000000000000000e+03 7.940000000000000000e+03 7.912000000000000000e+03 7.926000000000000000e+03 7.955000000000000000e+03 7.948000000000000000e+03 7.806000000000000000e+03 7.932000000000000000e+03 8.053000000000000000e+03 7.849000000000000000e+03 7.823000000000000000e+03 7.778000000000000000e+03 7.700000000000000000e+03 7.824000000000000000e+03 7.750000000000000000e+03 7.607000000000000000e+03 7.845000000000000000e+03 7.754000000000000000e+03 7.744000000000000000e+03 7.677000000000000000e+03 7.916000000000000000e+03 7.931000000000000000e+03 7.755000000000000000e+03 7.591000000000000000e+03 7.792000000000000000e+03 7.649000000000000000e+03 7.616000000000000000e+03 7.734000000000000000e+03 7.748000000000000000e+03 7.739000000000000000e+03 7.491000000000000000e+03 7.764000000000000000e+03 7.611000000000000000e+03 7.736000000000000000e+03 7.803000000000000000e+03 7.686000000000000000e+03 7.949000000000000000e+03 7.908000000000000000e+03 7.950000000000000000e+03 7.822000000000000000e+03 7.909000000000000000e+03 7.937000000000000000e+03 7.922000000000000000e+03 7.740000000000000000e+03 7.800000000000000000e+03 7.939000000000000000e+03 7.951000000000000000e+03 8.122000000000000000e+03 8.000000000000000000e+03 8.060000000000000000e+03 8.037000000000000000e+03 8.211000000000000000e+03 8.116000000000000000e+03 7.976000000000000000e+03 8.131000000000000000e+03 7.982000000000000000e+03 7.905000000000000000e+03 8.005000000000000000e+03 8.154000000000000000e+03 7.854000000000000000e+03 7.836000000000000000e+03 7.901000000000000000e+03 7.776000000000000000e+03 7.753000000000000000e+03 7.830000000000000000e+03 7.871000000000000000e+03 8.035000000000000000e+03 7.766000000000000000e+03 7.778000000000000000e+03 7.925000000000000000e+03 7.917000000000000000e+03 8.055000000000000000e+03 7.863000000000000000e+03 8.077000000000000000e+03 7.857000000000000000e+03 7.905000000000000000e+03 8.047000000000000000e+03 8.079000000000000000e+03 8.014000000000000000e+03 7.979000000000000000e+03 8.171000000000000000e+03 8.037000000000000000e+03 8.007000000000000000e+03 8.222000000000000000e+03 8.018000000000000000e+03 8.087000000000000000e+03 7.981000000000000000e+03 8.077000000000000000e+03 7.950000000000000000e+03 7.913000000000000000e+03 7.941000000000000000e+03 8.034000000000000000e+03 7.974000000000000000e+03 8.049000000000000000e+03 8.027000000000000000e+03 7.928000000000000000e+03 8.186000000000000000e+03 8.289000000000000000e+03 8.010000000000000000e+03 8.116000000000000000e+03 8.135000000000000000e+03 8.006000000000000000e+03 8.078000000000000000e+03 8.165000000000000000e+03 8.091000000000000000e+03 8.027000000000000000e+03 7.964000000000000000e+03 8.018000000000000000e+03 8.134000000000000000e+03 8.021000000000000000e+03 7.964000000000000000e+03 8.026000000000000000e+03 8.055000000000000000e+03 8.116000000000000000e+03 7.912000000000000000e+03 7.939000000000000000e+03 7.980000000000000000e+03 8.044000000000000000e+03 8.115000000000000000e+03 8.136000000000000000e+03 8.095000000000000000e+03 8.028000000000000000e+03 7.957000000000000000e+03 8.103000000000000000e+03 7.882000000000000000e+03 7.903000000000000000e+03 7.939000000000000000e+03 7.841000000000000000e+03 7.776000000000000000e+03 7.891000000000000000e+03 8.102000000000000000e+03 8.192000000000000000e+03 8.011000000000000000e+03 7.984000000000000000e+03 8.021000000000000000e+03 8.097000000000000000e+03 8.209000000000000000e+03 8.237000000000000000e+03 8.265000000000000000e+03 8.205000000000000000e+03 8.338000000000000000e+03 8.182000000000000000e+03 8.187000000000000000e+03 8.246000000000000000e+03 8.189000000000000000e+03 8.224000000000000000e+03 8.328000000000000000e+03 8.139000000000000000e+03 8.315000000000000000e+03 7.992000000000000000e+03 8.067000000000000000e+03 8.000000000000000000e+03 7.991000000000000000e+03 8.013000000000000000e+03 7.921000000000000000e+03 7.887000000000000000e+03 7.952000000000000000e+03 7.876000000000000000e+03 7.882000000000000000e+03 8.017000000000000000e+03 7.901000000000000000e+03 8.024000000000000000e+03 7.982000000000000000e+03 7.981000000000000000e+03 7.833000000000000000e+03 7.911000000000000000e+03 7.939000000000000000e+03 7.803000000000000000e+03 7.929000000000000000e+03 7.961000000000000000e+03 7.831000000000000000e+03 7.915000000000000000e+03 7.936000000000000000e+03 7.989000000000000000e+03 8.067000000000000000e+03 7.835000000000000000e+03 7.893000000000000000e+03 7.945000000000000000e+03 7.974000000000000000e+03 7.839000000000000000e+03 7.918000000000000000e+03 7.981000000000000000e+03 7.920000000000000000e+03 7.847000000000000000e+03 8.115000000000000000e+03 8.062000000000000000e+03 7.912000000000000000e+03 8.055000000000000000e+03 7.941000000000000000e+03 8.022000000000000000e+03 8.088000000000000000e+03 7.945000000000000000e+03 7.890000000000000000e+03 7.884000000000000000e+03 8.132000000000000000e+03 7.931000000000000000e+03 7.937000000000000000e+03 7.763000000000000000e+03 7.784000000000000000e+03 7.765000000000000000e+03 7.813000000000000000e+03 7.768000000000000000e+03 7.662000000000000000e+03 7.589000000000000000e+03 7.791000000000000000e+03 7.689000000000000000e+03 7.795000000000000000e+03 7.783000000000000000e+03 7.817000000000000000e+03 7.637000000000000000e+03 7.775000000000000000e+03 7.853000000000000000e+03 7.930000000000000000e+03 7.933000000000000000e+03 7.885000000000000000e+03 8.060000000000000000e+03 7.808000000000000000e+03 7.903000000000000000e+03 7.705000000000000000e+03 7.740000000000000000e+03 8.019000000000000000e+03 7.764000000000000000e+03 8.107000000000000000e+03 8.136000000000000000e+03 8.131000000000000000e+03 7.991000000000000000e+03 8.056000000000000000e+03 8.048000000000000000e+03 8.052000000000000000e+03 8.009000000000000000e+03 8.004000000000000000e+03 8.166000000000000000e+03 8.096000000000000000e+03 8.186000000000000000e+03 8.149000000000000000e+03 8.088000000000000000e+03 8.142000000000000000e+03 8.169000000000000000e+03 8.214000000000000000e+03 8.268000000000000000e+03 8.135000000000000000e+03 8.252000000000000000e+03 8.109000000000000000e+03 8.082000000000000000e+03 8.150000000000000000e+03 8.300000000000000000e+03 8.209000000000000000e+03 8.283000000000000000e+03 8.257000000000000000e+03 8.257000000000000000e+03 8.207000000000000000e+03 8.375000000000000000e+03 8.434000000000000000e+03 8.306000000000000000e+03 8.409000000000000000e+03 8.320000000000000000e+03 8.334000000000000000e+03 8.502000000000000000e+03 8.232000000000000000e+03 8.417000000000000000e+03 8.174000000000000000e+03 8.153000000000000000e+03 8.378000000000000000e+03 8.209000000000000000e+03 8.440000000000000000e+03 8.393000000000000000e+03 8.671000000000000000e+03 8.308000000000000000e+03 8.088000000000000000e+03 8.121000000000000000e+03 8.216000000000000000e+03 7.971000000000000000e+03 8.136000000000000000e+03 8.054000000000000000e+03 8.050000000000000000e+03 8.032000000000000000e+03 8.099000000000000000e+03 8.116000000000000000e+03 8.211000000000000000e+03 8.081000000000000000e+03 8.024000000000000000e+03 8.102000000000000000e+03 8.089000000000000000e+03 8.085000000000000000e+03 8.037000000000000000e+03 8.070000000000000000e+03 8.086000000000000000e+03 8.123000000000000000e+03 8.015000000000000000e+03 8.064000000000000000e+03 8.086000000000000000e+03 8.138000000000000000e+03 8.164000000000000000e+03 8.173000000000000000e+03 7.981000000000000000e+03 8.158000000000000000e+03 7.917000000000000000e+03 8.238000000000000000e+03 8.202000000000000000e+03 8.073000000000000000e+03 8.226000000000000000e+03 8.242000000000000000e+03 8.020000000000000000e+03 7.890000000000000000e+03 8.008000000000000000e+03 8.213000000000000000e+03 8.213000000000000000e+03 8.220000000000000000e+03 8.105000000000000000e+03 8.155000000000000000e+03 8.279000000000000000e+03 8.141000000000000000e+03 8.185000000000000000e+03 8.250000000000000000e+03 8.185000000000000000e+03 8.374000000000000000e+03 8.191000000000000000e+03 8.277000000000000000e+03 8.064000000000000000e+03 8.147000000000000000e+03 8.226000000000000000e+03 8.334000000000000000e+03 8.380000000000000000e+03 8.239000000000000000e+03 8.259000000000000000e+03 8.461000000000000000e+03 8.276000000000000000e+03 8.447000000000000000e+03 8.283000000000000000e+03 8.412000000000000000e+03 8.193000000000000000e+03 8.165000000000000000e+03 8.353000000000000000e+03 8.409000000000000000e+03 8.543000000000000000e+03 8.354000000000000000e+03 8.437000000000000000e+03 8.453000000000000000e+03 8.484000000000000000e+03 8.360000000000000000e+03 8.296000000000000000e+03 8.313000000000000000e+03 8.238000000000000000e+03 8.261000000000000000e+03 8.328000000000000000e+03 8.341000000000000000e+03 8.497000000000000000e+03 8.438000000000000000e+03 8.467000000000000000e+03 8.469000000000000000e+03 8.272000000000000000e+03 8.419000000000000000e+03 8.376000000000000000e+03 8.556000000000000000e+03 8.642000000000000000e+03 8.398000000000000000e+03 8.425000000000000000e+03 8.396000000000000000e+03 8.621000000000000000e+03 8.540000000000000000e+03 8.210000000000000000e+03 8.262000000000000000e+03 8.285000000000000000e+03 8.262000000000000000e+03 8.311000000000000000e+03 8.395000000000000000e+03 8.130000000000000000e+03 8.354000000000000000e+03 8.050000000000000000e+03 8.184000000000000000e+03 8.059000000000000000e+03 7.829000000000000000e+03 7.957000000000000000e+03 8.060000000000000000e+03 8.068000000000000000e+03 8.060000000000000000e+03 8.208000000000000000e+03 8.095000000000000000e+03 8.320000000000000000e+03 8.355000000000000000e+03 8.076000000000000000e+03 8.260000000000000000e+03 8.130000000000000000e+03 8.279000000000000000e+03 8.385000000000000000e+03 8.190000000000000000e+03 8.248000000000000000e+03 8.312000000000000000e+03 8.313000000000000000e+03 8.242000000000000000e+03 8.225000000000000000e+03 8.433000000000000000e+03 8.282000000000000000e+03 8.217000000000000000e+03 8.306000000000000000e+03 8.547000000000000000e+03 8.355000000000000000e+03 8.207000000000000000e+03 8.354000000000000000e+03 8.473000000000000000e+03 8.614000000000000000e+03 8.654000000000000000e+03 8.414000000000000000e+03 8.313000000000000000e+03 8.408000000000000000e+03 8.329000000000000000e+03 8.442000000000000000e+03 8.299000000000000000e+03 8.404000000000000000e+03 8.274000000000000000e+03 8.365000000000000000e+03 8.230000000000000000e+03 8.315000000000000000e+03 8.385000000000000000e+03 8.220000000000000000e+03 8.229000000000000000e+03 8.235000000000000000e+03 8.281000000000000000e+03 8.411000000000000000e+03 8.483000000000000000e+03 8.259000000000000000e+03 8.510000000000000000e+03 8.381000000000000000e+03 8.381000000000000000e+03 8.593000000000000000e+03 8.438000000000000000e+03 8.356000000000000000e+03 8.357000000000000000e+03 8.466000000000000000e+03 8.455000000000000000e+03 8.505000000000000000e+03 8.452000000000000000e+03 8.408000000000000000e+03 8.433000000000000000e+03 8.324000000000000000e+03 8.572000000000000000e+03 8.339000000000000000e+03 8.246000000000000000e+03 8.337000000000000000e+03 8.161000000000000000e+03 8.384000000000000000e+03 8.552000000000000000e+03 8.503000000000000000e+03 8.331000000000000000e+03 8.205000000000000000e+03 8.132000000000000000e+03 8.232000000000000000e+03 8.269000000000000000e+03 8.212000000000000000e+03 8.391000000000000000e+03 8.280000000000000000e+03 8.353000000000000000e+03 8.177000000000000000e+03 8.144000000000000000e+03 8.135000000000000000e+03 8.075000000000000000e+03 8.091000000000000000e+03 8.116000000000000000e+03 8.120000000000000000e+03 8.232000000000000000e+03 8.233000000000000000e+03 8.219000000000000000e+03 8.407000000000000000e+03 8.249000000000000000e+03 8.408000000000000000e+03 8.042000000000000000e+03 8.206000000000000000e+03 8.193000000000000000e+03 8.321000000000000000e+03 8.344000000000000000e+03 8.278000000000000000e+03 8.241000000000000000e+03 8.445000000000000000e+03 8.330000000000000000e+03 8.358000000000000000e+03 8.373000000000000000e+03 8.119000000000000000e+03 8.291000000000000000e+03 8.360000000000000000e+03 8.237000000000000000e+03 8.152000000000000000e+03 8.394000000000000000e+03 8.312000000000000000e+03 8.349000000000000000e+03 8.482000000000000000e+03 8.451000000000000000e+03 8.192000000000000000e+03 8.319000000000000000e+03 8.263000000000000000e+03 8.107000000000000000e+03 8.149000000000000000e+03 8.228000000000000000e+03 8.175000000000000000e+03 8.274000000000000000e+03 8.122000000000000000e+03 8.463000000000000000e+03 8.335000000000000000e+03 8.023000000000000000e+03 8.002000000000000000e+03 8.172000000000000000e+03 8.069000000000000000e+03 8.091000000000000000e+03 7.869000000000000000e+03 8.181000000000000000e+03 8.185000000000000000e+03 8.010000000000000000e+03 8.135000000000000000e+03 8.185000000000000000e+03 8.273000000000000000e+03 8.254000000000000000e+03 8.355000000000000000e+03 8.217000000000000000e+03 8.224000000000000000e+03 8.255000000000000000e+03 8.281000000000000000e+03 8.377000000000000000e+03 8.204000000000000000e+03 8.356000000000000000e+03 8.344000000000000000e+03 8.240000000000000000e+03 8.212000000000000000e+03 8.139000000000000000e+03 8.101000000000000000e+03 8.423000000000000000e+03 8.139000000000000000e+03 7.967000000000000000e+03 8.337000000000000000e+03 8.236000000000000000e+03 8.190000000000000000e+03 8.187000000000000000e+03 8.227000000000000000e+03 8.402000000000000000e+03 8.269000000000000000e+03 8.261000000000000000e+03 8.270000000000000000e+03 8.276000000000000000e+03 8.259000000000000000e+03 8.348000000000000000e+03 8.156000000000000000e+03 8.382000000000000000e+03 8.419000000000000000e+03 8.539000000000000000e+03 8.477000000000000000e+03 8.543000000000000000e+03 8.530000000000000000e+03 8.540000000000000000e+03 8.561000000000000000e+03 8.294000000000000000e+03 8.498000000000000000e+03 8.375000000000000000e+03 8.324000000000000000e+03 8.346000000000000000e+03 8.417000000000000000e+03 8.510000000000000000e+03 8.349000000000000000e+03 8.329000000000000000e+03 8.276000000000000000e+03 8.413000000000000000e+03 8.549000000000000000e+03 8.480000000000000000e+03 8.650000000000000000e+03 8.472000000000000000e+03 8.617000000000000000e+03 8.445000000000000000e+03 8.543000000000000000e+03 8.497000000000000000e+03 8.547000000000000000e+03 8.482000000000000000e+03 8.525000000000000000e+03 8.497000000000000000e+03 8.457000000000000000e+03 8.361000000000000000e+03 8.385000000000000000e+03 8.359000000000000000e+03 8.329000000000000000e+03 8.263000000000000000e+03 8.244000000000000000e+03 7.961000000000000000e+03 8.198000000000000000e+03 8.174000000000000000e+03 7.942000000000000000e+03 8.089000000000000000e+03 8.263000000000000000e+03 8.295000000000000000e+03 8.327000000000000000e+03 8.243000000000000000e+03 8.262000000000000000e+03 8.350000000000000000e+03 8.378000000000000000e+03 8.101000000000000000e+03 8.216000000000000000e+03 8.116000000000000000e+03 8.172000000000000000e+03 8.024000000000000000e+03 7.933000000000000000e+03 8.185000000000000000e+03 8.130000000000000000e+03 8.236000000000000000e+03 7.972000000000000000e+03 8.085000000000000000e+03 7.984000000000000000e+03 8.246000000000000000e+03 7.946000000000000000e+03 8.098000000000000000e+03 8.162000000000000000e+03 8.275000000000000000e+03 8.206000000000000000e+03 8.280000000000000000e+03 8.175000000000000000e+03 8.300000000000000000e+03 8.049000000000000000e+03 7.854000000000000000e+03 7.975000000000000000e+03 7.763000000000000000e+03 7.951000000000000000e+03 8.116000000000000000e+03 7.827000000000000000e+03 7.947000000000000000e+03 7.883000000000000000e+03 7.711000000000000000e+03 7.828000000000000000e+03 7.965000000000000000e+03 7.767000000000000000e+03 7.995000000000000000e+03 7.955000000000000000e+03 8.069000000000000000e+03 7.874000000000000000e+03 7.915000000000000000e+03 8.142000000000000000e+03 7.998000000000000000e+03 8.094000000000000000e+03 8.099000000000000000e+03 8.073000000000000000e+03 8.261000000000000000e+03 8.337000000000000000e+03 8.212000000000000000e+03 8.169000000000000000e+03 8.082000000000000000e+03 7.957000000000000000e+03 8.104000000000000000e+03 8.067000000000000000e+03 8.022000000000000000e+03 8.210000000000000000e+03 8.237000000000000000e+03 8.089000000000000000e+03 7.886000000000000000e+03 8.064000000000000000e+03 8.035000000000000000e+03 8.022000000000000000e+03 8.233000000000000000e+03 8.168000000000000000e+03 8.028000000000000000e+03 8.180000000000000000e+03 8.224000000000000000e+03 8.119000000000000000e+03 7.947000000000000000e+03 8.100000000000000000e+03 8.025000000000000000e+03 8.103000000000000000e+03 7.942000000000000000e+03 8.100000000000000000e+03 7.932000000000000000e+03 8.095000000000000000e+03 7.878000000000000000e+03 7.918000000000000000e+03 7.947000000000000000e+03 7.932000000000000000e+03 8.173000000000000000e+03 8.210000000000000000e+03 8.084000000000000000e+03 8.327000000000000000e+03 8.237000000000000000e+03 8.287000000000000000e+03 8.054000000000000000e+03 8.030000000000000000e+03 7.966000000000000000e+03 8.122000000000000000e+03 8.060000000000000000e+03 8.153000000000000000e+03 8.017000000000000000e+03 8.024000000000000000e+03 8.078000000000000000e+03 8.141000000000000000e+03 8.090000000000000000e+03 7.971000000000000000e+03 7.911000000000000000e+03 8.072000000000000000e+03 8.035000000000000000e+03 8.166000000000000000e+03 7.957000000000000000e+03 8.165000000000000000e+03 8.075000000000000000e+03 8.327000000000000000e+03 8.191000000000000000e+03 8.082000000000000000e+03 8.184000000000000000e+03 8.098000000000000000e+03 8.216000000000000000e+03 8.343000000000000000e+03 8.065000000000000000e+03 8.144000000000000000e+03 8.191000000000000000e+03 8.196000000000000000e+03 8.093000000000000000e+03 8.131000000000000000e+03 8.049000000000000000e+03 8.137000000000000000e+03 8.193000000000000000e+03 8.293000000000000000e+03 8.211000000000000000e+03 8.436000000000000000e+03 8.073000000000000000e+03 8.228000000000000000e+03 8.191000000000000000e+03 8.288000000000000000e+03 8.425000000000000000e+03 8.229000000000000000e+03 8.312000000000000000e+03 8.479000000000000000e+03 8.186000000000000000e+03 8.155000000000000000e+03 8.396000000000000000e+03 8.177000000000000000e+03 8.193000000000000000e+03 8.300000000000000000e+03 8.273000000000000000e+03 8.351000000000000000e+03 8.214000000000000000e+03 8.272000000000000000e+03 8.274000000000000000e+03 8.146000000000000000e+03 8.180000000000000000e+03 8.272000000000000000e+03 8.141000000000000000e+03 8.250000000000000000e+03 8.044000000000000000e+03 8.104000000000000000e+03 8.173000000000000000e+03 8.044000000000000000e+03 8.132000000000000000e+03 8.055000000000000000e+03 7.986000000000000000e+03 8.319000000000000000e+03 8.319000000000000000e+03 8.253000000000000000e+03 8.123000000000000000e+03 8.147000000000000000e+03 8.271000000000000000e+03 8.391000000000000000e+03 8.436000000000000000e+03 8.251000000000000000e+03 8.338000000000000000e+03 8.189000000000000000e+03 8.298000000000000000e+03 8.436000000000000000e+03 8.406000000000000000e+03 8.285000000000000000e+03 8.182000000000000000e+03 8.269000000000000000e+03 8.195000000000000000e+03 8.409000000000000000e+03 8.297000000000000000e+03 8.134000000000000000e+03 8.457000000000000000e+03 8.273000000000000000e+03 8.214000000000000000e+03 8.348000000000000000e+03 8.225000000000000000e+03 8.461000000000000000e+03 8.243000000000000000e+03 8.241000000000000000e+03 8.409000000000000000e+03 8.476000000000000000e+03 8.187000000000000000e+03 8.490000000000000000e+03 8.534000000000000000e+03 8.274000000000000000e+03 8.457000000000000000e+03 8.505000000000000000e+03 8.603000000000000000e+03 8.416000000000000000e+03 8.391000000000000000e+03 8.514000000000000000e+03 8.318000000000000000e+03 8.427000000000000000e+03 8.348000000000000000e+03 8.462000000000000000e+03 8.251000000000000000e+03 8.405000000000000000e+03 8.374000000000000000e+03 8.129000000000000000e+03 8.139000000000000000e+03 8.290000000000000000e+03 8.410000000000000000e+03 8.363000000000000000e+03 8.255000000000000000e+03 8.351000000000000000e+03 8.253000000000000000e+03 8.319000000000000000e+03 8.262000000000000000e+03 8.382000000000000000e+03 8.219000000000000000e+03 8.060000000000000000e+03 8.206000000000000000e+03 8.059000000000000000e+03 8.131000000000000000e+03 7.986000000000000000e+03 8.134000000000000000e+03 8.147000000000000000e+03 8.299000000000000000e+03 8.185000000000000000e+03 8.170000000000000000e+03 8.193000000000000000e+03 8.123000000000000000e+03 8.067000000000000000e+03 8.075000000000000000e+03 8.134000000000000000e+03 8.156000000000000000e+03 8.233000000000000000e+03 8.081000000000000000e+03 8.016000000000000000e+03 7.867000000000000000e+03 8.179000000000000000e+03 7.995000000000000000e+03 8.201000000000000000e+03 8.052000000000000000e+03 7.882000000000000000e+03 8.045000000000000000e+03 8.024000000000000000e+03 8.015000000000000000e+03 7.932000000000000000e+03 8.162000000000000000e+03 8.060000000000000000e+03 8.119000000000000000e+03 8.097000000000000000e+03 8.133000000000000000e+03 8.029000000000000000e+03 8.280000000000000000e+03 8.181000000000000000e+03 8.303000000000000000e+03 8.047000000000000000e+03 8.202000000000000000e+03 8.155000000000000000e+03 8.185000000000000000e+03 8.230000000000000000e+03 8.245000000000000000e+03 8.320000000000000000e+03 8.344000000000000000e+03 8.407000000000000000e+03 8.276000000000000000e+03 8.350000000000000000e+03 8.476000000000000000e+03 8.415000000000000000e+03 8.066000000000000000e+03 8.161000000000000000e+03 7.921000000000000000e+03 8.089000000000000000e+03 8.137000000000000000e+03 8.109000000000000000e+03 8.028000000000000000e+03 8.233000000000000000e+03 8.081000000000000000e+03 8.088000000000000000e+03 7.960000000000000000e+03 7.922000000000000000e+03 7.982000000000000000e+03 8.008000000000000000e+03 7.962000000000000000e+03 8.016000000000000000e+03 7.958000000000000000e+03 8.143000000000000000e+03 8.104000000000000000e+03 8.167000000000000000e+03 8.020000000000000000e+03 7.964000000000000000e+03 8.115000000000000000e+03 8.011000000000000000e+03 8.119000000000000000e+03 8.150000000000000000e+03 8.080000000000000000e+03 8.033000000000000000e+03 8.017000000000000000e+03 7.893000000000000000e+03 8.024000000000000000e+03 7.988000000000000000e+03 7.945000000000000000e+03 7.947000000000000000e+03 7.862000000000000000e+03 7.919000000000000000e+03 8.005000000000000000e+03 7.853000000000000000e+03 7.904000000000000000e+03 7.962000000000000000e+03 7.994000000000000000e+03 7.826000000000000000e+03 7.749000000000000000e+03 7.912000000000000000e+03 7.936000000000000000e+03 7.931000000000000000e+03 7.844000000000000000e+03 7.976000000000000000e+03 7.976000000000000000e+03 7.941000000000000000e+03 7.865000000000000000e+03 7.828000000000000000e+03 7.892000000000000000e+03 7.945000000000000000e+03 7.982000000000000000e+03 7.999000000000000000e+03 8.115000000000000000e+03 7.977000000000000000e+03 7.967000000000000000e+03 7.958000000000000000e+03 7.967000000000000000e+03 7.946000000000000000e+03 7.765000000000000000e+03 7.845000000000000000e+03 8.015000000000000000e+03 7.999000000000000000e+03 7.815000000000000000e+03 7.977000000000000000e+03 8.001000000000000000e+03 7.908000000000000000e+03 7.973000000000000000e+03 7.937000000000000000e+03 8.007000000000000000e+03 7.845000000000000000e+03 8.132000000000000000e+03 7.982000000000000000e+03 8.083000000000000000e+03 8.005000000000000000e+03 7.819000000000000000e+03 7.857000000000000000e+03 8.060000000000000000e+03 7.896000000000000000e+03 8.079000000000000000e+03 8.076000000000000000e+03 8.054000000000000000e+03 7.980000000000000000e+03 8.004000000000000000e+03 8.168000000000000000e+03 8.000000000000000000e+03 7.921000000000000000e+03 7.904000000000000000e+03 7.966000000000000000e+03 7.947000000000000000e+03 7.931000000000000000e+03 7.952000000000000000e+03 8.007000000000000000e+03 7.931000000000000000e+03 8.006000000000000000e+03 7.871000000000000000e+03 8.038000000000000000e+03 8.221000000000000000e+03 8.145000000000000000e+03 8.108000000000000000e+03 7.965000000000000000e+03 8.178000000000000000e+03 8.282000000000000000e+03 8.216000000000000000e+03 8.052000000000000000e+03 7.995000000000000000e+03 8.247000000000000000e+03 8.101000000000000000e+03 8.230000000000000000e+03 8.151000000000000000e+03 8.099000000000000000e+03 8.242000000000000000e+03 8.259000000000000000e+03 8.218000000000000000e+03 7.974000000000000000e+03 8.022000000000000000e+03 7.962000000000000000e+03 8.194000000000000000e+03 7.964000000000000000e+03 8.069000000000000000e+03 8.128000000000000000e+03 8.091000000000000000e+03 8.156000000000000000e+03 8.016000000000000000e+03 8.117000000000000000e+03 7.970000000000000000e+03 7.987000000000000000e+03 8.059000000000000000e+03 7.923000000000000000e+03 7.993000000000000000e+03 8.160000000000000000e+03 8.051000000000000000e+03 8.081000000000000000e+03 8.104000000000000000e+03 8.270000000000000000e+03 8.322000000000000000e+03 8.163000000000000000e+03 8.255000000000000000e+03 8.215000000000000000e+03 8.140000000000000000e+03 8.423000000000000000e+03 8.412000000000000000e+03 8.162000000000000000e+03 8.147000000000000000e+03 8.091000000000000000e+03 8.072000000000000000e+03 7.902000000000000000e+03 8.104000000000000000e+03 8.075000000000000000e+03 8.051000000000000000e+03 8.152000000000000000e+03 8.134000000000000000e+03 8.226000000000000000e+03 8.217000000000000000e+03 8.231000000000000000e+03 8.167000000000000000e+03 8.312000000000000000e+03 8.193000000000000000e+03 8.171000000000000000e+03 8.023000000000000000e+03 8.166000000000000000e+03 8.047000000000000000e+03 7.891000000000000000e+03 7.900000000000000000e+03 7.695000000000000000e+03 7.972000000000000000e+03 7.926000000000000000e+03 8.271000000000000000e+03 8.217000000000000000e+03 8.078000000000000000e+03 8.007000000000000000e+03 7.985000000000000000e+03 7.914000000000000000e+03 7.976000000000000000e+03 8.188000000000000000e+03 7.805000000000000000e+03 7.967000000000000000e+03 7.676000000000000000e+03 7.874000000000000000e+03 7.862000000000000000e+03 7.810000000000000000e+03 7.836000000000000000e+03 7.866000000000000000e+03 7.977000000000000000e+03 7.944000000000000000e+03 7.929000000000000000e+03 7.769000000000000000e+03 7.849000000000000000e+03 7.826000000000000000e+03 7.734000000000000000e+03 7.891000000000000000e+03 7.892000000000000000e+03 7.898000000000000000e+03 7.612000000000000000e+03 7.806000000000000000e+03 7.760000000000000000e+03 7.890000000000000000e+03 7.846000000000000000e+03 7.806000000000000000e+03 7.880000000000000000e+03 7.899000000000000000e+03 7.857000000000000000e+03 8.020000000000000000e+03 7.843000000000000000e+03 7.828000000000000000e+03 7.882000000000000000e+03 7.816000000000000000e+03 7.729000000000000000e+03 7.923000000000000000e+03 8.009000000000000000e+03 7.708000000000000000e+03 7.727000000000000000e+03 7.835000000000000000e+03 7.900000000000000000e+03 7.824000000000000000e+03 7.859000000000000000e+03 7.912000000000000000e+03 7.840000000000000000e+03 7.891000000000000000e+03 7.803000000000000000e+03 8.015000000000000000e+03 7.895000000000000000e+03 8.152000000000000000e+03 8.210000000000000000e+03 8.313000000000000000e+03 8.241000000000000000e+03 8.219000000000000000e+03 8.217000000000000000e+03 8.050000000000000000e+03 8.003000000000000000e+03 8.037000000000000000e+03 7.919000000000000000e+03 8.026000000000000000e+03 8.109000000000000000e+03 8.046000000000000000e+03 7.980000000000000000e+03 8.012000000000000000e+03 8.061000000000000000e+03 8.217000000000000000e+03 8.154000000000000000e+03 8.239000000000000000e+03 7.982000000000000000e+03 8.020000000000000000e+03 8.112000000000000000e+03 8.202000000000000000e+03 7.869000000000000000e+03 8.146000000000000000e+03 8.031000000000000000e+03 7.878000000000000000e+03 8.279000000000000000e+03 7.921000000000000000e+03 8.203000000000000000e+03 8.019000000000000000e+03 7.745000000000000000e+03 7.867000000000000000e+03 7.897000000000000000e+03 7.904000000000000000e+03 7.930000000000000000e+03 7.819000000000000000e+03 7.928000000000000000e+03 7.983000000000000000e+03 7.877000000000000000e+03 8.142000000000000000e+03 8.186000000000000000e+03 8.035000000000000000e+03 7.980000000000000000e+03 8.035000000000000000e+03 8.199000000000000000e+03 8.016000000000000000e+03 8.094000000000000000e+03 8.105000000000000000e+03 7.965000000000000000e+03 8.087000000000000000e+03 7.997000000000000000e+03 8.097000000000000000e+03 8.006000000000000000e+03 8.040000000000000000e+03 8.087000000000000000e+03 8.116000000000000000e+03 8.101000000000000000e+03 8.018000000000000000e+03 8.089000000000000000e+03 8.107000000000000000e+03 8.157000000000000000e+03 8.109000000000000000e+03 8.201000000000000000e+03 8.335000000000000000e+03 8.142000000000000000e+03 8.326000000000000000e+03 8.262000000000000000e+03 8.247000000000000000e+03 8.234000000000000000e+03 8.215000000000000000e+03 8.336000000000000000e+03 8.202000000000000000e+03 8.053000000000000000e+03 8.173000000000000000e+03 8.232000000000000000e+03 8.297000000000000000e+03 8.170000000000000000e+03 8.227000000000000000e+03 8.080000000000000000e+03 8.231000000000000000e+03 8.173000000000000000e+03 8.372000000000000000e+03 8.178000000000000000e+03 8.194000000000000000e+03 8.204000000000000000e+03 8.181000000000000000e+03 8.132000000000000000e+03 8.335000000000000000e+03 8.392000000000000000e+03 8.487000000000000000e+03 8.169000000000000000e+03 8.199000000000000000e+03 8.271000000000000000e+03 8.207000000000000000e+03 8.268000000000000000e+03 8.370000000000000000e+03 8.437000000000000000e+03 8.406000000000000000e+03 8.418000000000000000e+03 8.636000000000000000e+03 8.368000000000000000e+03 8.399000000000000000e+03 8.516000000000000000e+03 8.476000000000000000e+03 8.327000000000000000e+03 8.422000000000000000e+03 8.321000000000000000e+03 8.286000000000000000e+03 8.321000000000000000e+03 8.312000000000000000e+03 8.213000000000000000e+03 7.978000000000000000e+03 7.931000000000000000e+03 7.885000000000000000e+03 7.888000000000000000e+03 7.890000000000000000e+03 8.092000000000000000e+03 8.020000000000000000e+03 7.920000000000000000e+03 7.868000000000000000e+03 7.901000000000000000e+03 7.838000000000000000e+03 7.848000000000000000e+03 7.808000000000000000e+03 7.893000000000000000e+03 7.833000000000000000e+03 7.819000000000000000e+03 7.887000000000000000e+03 7.850000000000000000e+03 8.012000000000000000e+03 7.890000000000000000e+03 7.838000000000000000e+03 7.914000000000000000e+03 7.910000000000000000e+03 7.739000000000000000e+03 7.898000000000000000e+03 7.935000000000000000e+03 7.762000000000000000e+03 7.965000000000000000e+03 7.708000000000000000e+03 7.914000000000000000e+03 7.802000000000000000e+03 7.947000000000000000e+03 7.855000000000000000e+03 7.994000000000000000e+03 8.024000000000000000e+03 8.061000000000000000e+03 7.777000000000000000e+03 7.724000000000000000e+03 8.008000000000000000e+03 7.967000000000000000e+03 7.596000000000000000e+03 7.722000000000000000e+03 7.853000000000000000e+03 7.883000000000000000e+03 7.983000000000000000e+03 8.099000000000000000e+03 7.992000000000000000e+03 8.205000000000000000e+03 8.105000000000000000e+03 8.100000000000000000e+03 8.126000000000000000e+03 8.098000000000000000e+03 7.997000000000000000e+03 8.268000000000000000e+03 8.127000000000000000e+03 8.013000000000000000e+03 8.207000000000000000e+03 8.367000000000000000e+03 8.397000000000000000e+03 8.429000000000000000e+03 8.401000000000000000e+03 8.485000000000000000e+03 8.420000000000000000e+03 8.293000000000000000e+03 8.301000000000000000e+03 8.404000000000000000e+03 8.414000000000000000e+03 8.399000000000000000e+03 8.326000000000000000e+03 8.591000000000000000e+03 8.410000000000000000e+03 8.360000000000000000e+03 8.495000000000000000e+03 8.505000000000000000e+03 8.400000000000000000e+03 8.604000000000000000e+03 8.517000000000000000e+03 8.492000000000000000e+03 8.526000000000000000e+03 8.424000000000000000e+03 8.490000000000000000e+03 8.566000000000000000e+03 8.464000000000000000e+03 8.452000000000000000e+03 8.239000000000000000e+03 8.451000000000000000e+03 8.379000000000000000e+03 8.333000000000000000e+03 8.490000000000000000e+03 8.372000000000000000e+03 8.350000000000000000e+03 8.483000000000000000e+03 8.516000000000000000e+03 8.504000000000000000e+03 8.552000000000000000e+03 8.511000000000000000e+03 8.403000000000000000e+03 8.413000000000000000e+03 8.471000000000000000e+03 8.307000000000000000e+03 8.396000000000000000e+03 8.511000000000000000e+03 8.345000000000000000e+03 8.437000000000000000e+03 8.360000000000000000e+03 8.398000000000000000e+03 8.326000000000000000e+03 8.249000000000000000e+03 8.348000000000000000e+03 8.295000000000000000e+03 8.498000000000000000e+03 8.403000000000000000e+03 8.423000000000000000e+03 8.499000000000000000e+03 8.275000000000000000e+03 8.286000000000000000e+03 8.460000000000000000e+03 8.301000000000000000e+03 8.362000000000000000e+03 8.281000000000000000e+03 8.520000000000000000e+03 8.582000000000000000e+03 8.407000000000000000e+03 8.520000000000000000e+03 8.384000000000000000e+03 8.348000000000000000e+03 8.137000000000000000e+03 8.397000000000000000e+03 8.227000000000000000e+03 8.331000000000000000e+03 8.247000000000000000e+03 8.161000000000000000e+03 8.299000000000000000e+03 8.110000000000000000e+03 8.238000000000000000e+03 8.151000000000000000e+03 8.273000000000000000e+03 8.165000000000000000e+03 8.288000000000000000e+03 8.254000000000000000e+03 8.326000000000000000e+03 8.200000000000000000e+03 8.171000000000000000e+03 8.323000000000000000e+03 8.244000000000000000e+03 8.231000000000000000e+03 8.195000000000000000e+03 8.268000000000000000e+03 8.210000000000000000e+03 8.225000000000000000e+03 8.035000000000000000e+03 8.423000000000000000e+03 8.211000000000000000e+03 8.248000000000000000e+03 8.106000000000000000e+03 8.136000000000000000e+03 8.309000000000000000e+03 8.155000000000000000e+03 8.018000000000000000e+03 8.118000000000000000e+03 8.022000000000000000e+03 8.164000000000000000e+03 8.254000000000000000e+03 8.139000000000000000e+03 8.153000000000000000e+03 8.230000000000000000e+03 8.144000000000000000e+03 8.199000000000000000e+03 8.072000000000000000e+03 8.302000000000000000e+03 8.249000000000000000e+03 8.223000000000000000e+03 8.303000000000000000e+03 8.377000000000000000e+03 8.433000000000000000e+03 8.512000000000000000e+03 8.409000000000000000e+03 8.397000000000000000e+03 8.549000000000000000e+03 8.366000000000000000e+03 8.323000000000000000e+03 8.318000000000000000e+03 8.401000000000000000e+03 8.365000000000000000e+03 8.441000000000000000e+03 8.290000000000000000e+03 8.270000000000000000e+03 8.365000000000000000e+03 8.213000000000000000e+03 8.345000000000000000e+03 8.282000000000000000e+03 8.181000000000000000e+03 8.117000000000000000e+03 8.219000000000000000e+03 8.234000000000000000e+03 8.239000000000000000e+03 8.130000000000000000e+03 8.352000000000000000e+03 8.189000000000000000e+03 8.116000000000000000e+03 8.225000000000000000e+03 8.438000000000000000e+03 8.422000000000000000e+03 8.359000000000000000e+03 8.334000000000000000e+03 8.469000000000000000e+03 8.247000000000000000e+03 8.488000000000000000e+03 8.561000000000000000e+03 8.478000000000000000e+03 8.616000000000000000e+03 8.428000000000000000e+03 8.452000000000000000e+03 8.362000000000000000e+03 8.378000000000000000e+03 8.364000000000000000e+03 8.197000000000000000e+03 8.237000000000000000e+03 8.252000000000000000e+03 8.177000000000000000e+03 8.257000000000000000e+03 8.381000000000000000e+03 8.371000000000000000e+03 8.302000000000000000e+03 8.148000000000000000e+03 8.298000000000000000e+03 8.310000000000000000e+03 8.419000000000000000e+03 8.436000000000000000e+03 8.174000000000000000e+03 8.341000000000000000e+03 8.264000000000000000e+03 8.488000000000000000e+03 7.955000000000000000e+03 8.176000000000000000e+03 8.199000000000000000e+03 8.251000000000000000e+03 8.326000000000000000e+03 8.247000000000000000e+03 8.158000000000000000e+03 8.130000000000000000e+03 8.270000000000000000e+03 8.107000000000000000e+03 8.221000000000000000e+03 8.235000000000000000e+03 8.340000000000000000e+03 8.408000000000000000e+03 8.319000000000000000e+03 8.339000000000000000e+03 8.246000000000000000e+03 8.256000000000000000e+03 8.485000000000000000e+03 8.413000000000000000e+03 8.516000000000000000e+03 8.285000000000000000e+03 8.319000000000000000e+03 8.432000000000000000e+03 8.559000000000000000e+03 8.494000000000000000e+03 8.496000000000000000e+03 8.387000000000000000e+03 8.404000000000000000e+03 8.288000000000000000e+03 8.328000000000000000e+03 8.351000000000000000e+03 8.454000000000000000e+03 8.236000000000000000e+03 8.334000000000000000e+03 8.427000000000000000e+03 8.397000000000000000e+03 8.416000000000000000e+03 8.328000000000000000e+03 8.434000000000000000e+03 8.184000000000000000e+03 8.260000000000000000e+03 8.355000000000000000e+03 8.310000000000000000e+03 8.363000000000000000e+03 8.256000000000000000e+03 8.258000000000000000e+03 8.091000000000000000e+03 8.292000000000000000e+03 8.241000000000000000e+03 8.205000000000000000e+03 8.501000000000000000e+03 8.507000000000000000e+03 8.651000000000000000e+03 8.511000000000000000e+03 8.330000000000000000e+03 8.208000000000000000e+03 8.272000000000000000e+03 8.190000000000000000e+03 8.361000000000000000e+03 8.383000000000000000e+03 8.300000000000000000e+03 8.312000000000000000e+03 8.394000000000000000e+03 8.341000000000000000e+03 8.277000000000000000e+03 8.149000000000000000e+03 8.171000000000000000e+03 8.302000000000000000e+03 8.224000000000000000e+03 8.172000000000000000e+03 8.164000000000000000e+03 8.162000000000000000e+03 8.278000000000000000e+03 8.074000000000000000e+03 8.136000000000000000e+03 8.361000000000000000e+03 8.130000000000000000e+03 8.236000000000000000e+03 8.219000000000000000e+03 8.214000000000000000e+03 8.288000000000000000e+03 8.136000000000000000e+03 8.071000000000000000e+03 7.954000000000000000e+03 8.135000000000000000e+03 8.222000000000000000e+03 8.349000000000000000e+03 8.040000000000000000e+03 8.223000000000000000e+03 8.118000000000000000e+03 8.159000000000000000e+03 8.271000000000000000e+03 8.192000000000000000e+03 8.127000000000000000e+03 8.043000000000000000e+03 8.069000000000000000e+03 8.144000000000000000e+03 8.281000000000000000e+03 8.291000000000000000e+03 8.140000000000000000e+03 8.127000000000000000e+03 7.966000000000000000e+03 7.911000000000000000e+03 8.108000000000000000e+03 8.070000000000000000e+03 8.126000000000000000e+03 8.377000000000000000e+03 8.295000000000000000e+03 8.346000000000000000e+03 8.230000000000000000e+03 8.277000000000000000e+03 8.140000000000000000e+03 8.279000000000000000e+03 8.146000000000000000e+03 8.285000000000000000e+03 8.220000000000000000e+03 8.266000000000000000e+03 8.405000000000000000e+03 8.348000000000000000e+03 8.498000000000000000e+03 8.436000000000000000e+03 8.425000000000000000e+03 8.350000000000000000e+03 8.232000000000000000e+03 8.530000000000000000e+03 8.404000000000000000e+03 8.493000000000000000e+03 8.413000000000000000e+03 8.577000000000000000e+03 8.407000000000000000e+03 8.236000000000000000e+03 8.461000000000000000e+03 8.244000000000000000e+03 8.386000000000000000e+03 8.646000000000000000e+03 8.670000000000000000e+03 8.520000000000000000e+03 8.503000000000000000e+03 8.388000000000000000e+03 8.435000000000000000e+03 8.262000000000000000e+03 8.413000000000000000e+03 8.144000000000000000e+03 8.423000000000000000e+03 8.466000000000000000e+03 8.394000000000000000e+03 8.511000000000000000e+03 8.146000000000000000e+03 8.320000000000000000e+03 8.006000000000000000e+03 8.110000000000000000e+03 8.224000000000000000e+03 8.155000000000000000e+03 8.303000000000000000e+03 8.092000000000000000e+03 8.140000000000000000e+03 8.146000000000000000e+03 8.140000000000000000e+03 8.128000000000000000e+03 8.251000000000000000e+03 8.209000000000000000e+03 7.904000000000000000e+03 8.306000000000000000e+03 8.237000000000000000e+03 8.017000000000000000e+03 8.060000000000000000e+03 8.123000000000000000e+03 8.115000000000000000e+03 8.112000000000000000e+03 8.193000000000000000e+03 8.076000000000000000e+03 7.835000000000000000e+03 8.018000000000000000e+03 7.950000000000000000e+03 7.804000000000000000e+03 7.851000000000000000e+03 7.988000000000000000e+03 8.069000000000000000e+03 8.017000000000000000e+03 8.162000000000000000e+03 8.070000000000000000e+03 7.850000000000000000e+03 7.907000000000000000e+03 7.783000000000000000e+03 7.750000000000000000e+03 7.754000000000000000e+03 8.011000000000000000e+03 8.065000000000000000e+03 7.944000000000000000e+03 7.766000000000000000e+03 7.963000000000000000e+03 7.969000000000000000e+03 7.743000000000000000e+03 7.855000000000000000e+03 7.723000000000000000e+03 7.909000000000000000e+03 7.990000000000000000e+03 7.673000000000000000e+03 7.951000000000000000e+03 7.781000000000000000e+03 7.910000000000000000e+03 8.146000000000000000e+03 8.022000000000000000e+03 7.954000000000000000e+03 8.038000000000000000e+03 7.931000000000000000e+03 8.027000000000000000e+03 7.975000000000000000e+03 7.991000000000000000e+03 7.929000000000000000e+03 7.960000000000000000e+03 7.881000000000000000e+03 8.265000000000000000e+03 8.133000000000000000e+03 8.005000000000000000e+03 8.188000000000000000e+03 8.103000000000000000e+03 8.194000000000000000e+03 7.949000000000000000e+03 7.990000000000000000e+03 7.815000000000000000e+03 7.774000000000000000e+03 7.843000000000000000e+03 7.855000000000000000e+03 7.903000000000000000e+03 7.819000000000000000e+03 7.956000000000000000e+03 7.910000000000000000e+03 7.998000000000000000e+03 7.941000000000000000e+03 8.005000000000000000e+03 7.879000000000000000e+03 7.969000000000000000e+03 8.168000000000000000e+03 8.313000000000000000e+03 8.343000000000000000e+03 8.104000000000000000e+03 8.183000000000000000e+03 8.231000000000000000e+03 8.282000000000000000e+03 8.106000000000000000e+03 8.007000000000000000e+03 7.912000000000000000e+03 7.824000000000000000e+03 7.896000000000000000e+03 8.180000000000000000e+03 8.221000000000000000e+03 8.112000000000000000e+03 8.033000000000000000e+03 8.217000000000000000e+03 7.931000000000000000e+03 8.054000000000000000e+03 7.963000000000000000e+03 8.039000000000000000e+03 7.945000000000000000e+03 8.072000000000000000e+03 8.170000000000000000e+03 8.117000000000000000e+03 8.138000000000000000e+03 8.235000000000000000e+03 8.256000000000000000e+03 8.121000000000000000e+03 8.086000000000000000e+03 8.043000000000000000e+03 8.346000000000000000e+03 8.300000000000000000e+03 8.078000000000000000e+03 8.210000000000000000e+03 8.157000000000000000e+03 8.025000000000000000e+03 7.933000000000000000e+03 8.057000000000000000e+03 8.291000000000000000e+03 8.329000000000000000e+03 8.132000000000000000e+03 8.116000000000000000e+03 8.117000000000000000e+03 8.267000000000000000e+03 8.301000000000000000e+03 8.333000000000000000e+03 8.171000000000000000e+03 8.096000000000000000e+03 8.306000000000000000e+03 8.424000000000000000e+03 8.120000000000000000e+03 8.086000000000000000e+03 8.002000000000000000e+03 8.053000000000000000e+03 8.038000000000000000e+03 8.117000000000000000e+03 8.008000000000000000e+03 8.003000000000000000e+03 8.190000000000000000e+03 8.035000000000000000e+03 8.345000000000000000e+03 8.224000000000000000e+03 8.307000000000000000e+03 8.386000000000000000e+03 8.290000000000000000e+03 8.182000000000000000e+03 8.241000000000000000e+03 8.356000000000000000e+03 8.328000000000000000e+03 8.252000000000000000e+03 8.001000000000000000e+03 7.895000000000000000e+03 8.102000000000000000e+03 7.973000000000000000e+03 8.069000000000000000e+03 7.996000000000000000e+03 8.246000000000000000e+03 8.021000000000000000e+03 8.232000000000000000e+03 8.214000000000000000e+03 8.197000000000000000e+03 8.036000000000000000e+03 7.967000000000000000e+03 8.113000000000000000e+03 8.084000000000000000e+03 8.121000000000000000e+03 8.101000000000000000e+03 8.107000000000000000e+03 8.058000000000000000e+03 8.181000000000000000e+03 8.065000000000000000e+03 8.090000000000000000e+03 8.196000000000000000e+03 8.107000000000000000e+03 8.182000000000000000e+03 7.845000000000000000e+03 7.755000000000000000e+03 7.959000000000000000e+03 7.959000000000000000e+03 7.845000000000000000e+03 7.796000000000000000e+03 7.947000000000000000e+03 8.023000000000000000e+03 8.063000000000000000e+03 7.826000000000000000e+03 7.877000000000000000e+03 7.829000000000000000e+03 7.703000000000000000e+03 7.955000000000000000e+03 7.865000000000000000e+03 7.783000000000000000e+03 7.774000000000000000e+03 7.898000000000000000e+03 7.947000000000000000e+03 8.015000000000000000e+03 7.919000000000000000e+03 7.837000000000000000e+03 7.931000000000000000e+03 7.937000000000000000e+03 7.929000000000000000e+03 7.896000000000000000e+03 7.958000000000000000e+03 8.036000000000000000e+03 7.891000000000000000e+03 8.117000000000000000e+03 8.033000000000000000e+03 8.218000000000000000e+03 8.300000000000000000e+03 8.262000000000000000e+03 8.367000000000000000e+03 8.282000000000000000e+03 8.202000000000000000e+03 8.086000000000000000e+03 8.099000000000000000e+03 8.088000000000000000e+03 8.185000000000000000e+03 8.113000000000000000e+03 8.108000000000000000e+03 7.961000000000000000e+03 7.913000000000000000e+03 8.025000000000000000e+03 7.947000000000000000e+03 7.968000000000000000e+03 7.838000000000000000e+03 7.780000000000000000e+03 8.014000000000000000e+03 8.079000000000000000e+03 7.894000000000000000e+03 7.882000000000000000e+03 7.943000000000000000e+03 8.079000000000000000e+03 8.145000000000000000e+03 8.079000000000000000e+03 7.935000000000000000e+03 7.814000000000000000e+03 8.007000000000000000e+03 7.831000000000000000e+03 7.973000000000000000e+03 7.849000000000000000e+03 7.624000000000000000e+03 7.890000000000000000e+03 7.891000000000000000e+03 7.791000000000000000e+03 7.945000000000000000e+03 7.713000000000000000e+03 7.785000000000000000e+03 7.912000000000000000e+03 7.699000000000000000e+03 7.833000000000000000e+03 7.884000000000000000e+03 7.723000000000000000e+03 7.824000000000000000e+03 7.728000000000000000e+03 7.967000000000000000e+03 7.799000000000000000e+03 7.800000000000000000e+03 7.920000000000000000e+03 7.719000000000000000e+03 7.749000000000000000e+03 7.695000000000000000e+03 7.785000000000000000e+03 7.942000000000000000e+03 7.870000000000000000e+03 7.830000000000000000e+03 7.708000000000000000e+03 7.677000000000000000e+03 7.914000000000000000e+03 8.061000000000000000e+03 7.633000000000000000e+03 7.813000000000000000e+03 7.790000000000000000e+03 7.761000000000000000e+03 7.743000000000000000e+03 7.748000000000000000e+03 7.872000000000000000e+03 7.634000000000000000e+03 7.770000000000000000e+03 7.762000000000000000e+03 7.729000000000000000e+03 7.785000000000000000e+03 7.847000000000000000e+03 7.921000000000000000e+03 7.948000000000000000e+03 7.775000000000000000e+03 7.957000000000000000e+03 7.904000000000000000e+03 7.904000000000000000e+03 7.702000000000000000e+03 7.847000000000000000e+03 7.896000000000000000e+03 7.988000000000000000e+03 7.862000000000000000e+03 7.996000000000000000e+03 7.858000000000000000e+03 7.755000000000000000e+03 7.717000000000000000e+03 7.839000000000000000e+03 7.788000000000000000e+03 7.869000000000000000e+03 7.884000000000000000e+03 8.133000000000000000e+03 7.846000000000000000e+03 7.922000000000000000e+03 7.999000000000000000e+03 7.848000000000000000e+03 7.913000000000000000e+03 8.001000000000000000e+03 8.010000000000000000e+03 7.941000000000000000e+03 7.858000000000000000e+03 7.818000000000000000e+03 7.806000000000000000e+03 7.939000000000000000e+03 7.953000000000000000e+03 7.887000000000000000e+03 7.922000000000000000e+03 8.144000000000000000e+03 7.975000000000000000e+03 8.088000000000000000e+03 8.145000000000000000e+03 8.058000000000000000e+03 8.119000000000000000e+03 8.098000000000000000e+03 8.054000000000000000e+03 8.041000000000000000e+03 8.130000000000000000e+03 7.976000000000000000e+03 7.977000000000000000e+03 8.173000000000000000e+03 8.215000000000000000e+03 8.225000000000000000e+03 8.150000000000000000e+03 8.126000000000000000e+03 8.176000000000000000e+03 8.245000000000000000e+03 8.128000000000000000e+03 7.809000000000000000e+03 8.025000000000000000e+03 8.304000000000000000e+03 8.276000000000000000e+03 8.286000000000000000e+03 8.087000000000000000e+03 8.075000000000000000e+03 8.187000000000000000e+03 8.138000000000000000e+03 8.170000000000000000e+03 8.255000000000000000e+03 8.168000000000000000e+03 8.076000000000000000e+03 8.091000000000000000e+03 8.001000000000000000e+03 8.010000000000000000e+03 7.995000000000000000e+03 8.088000000000000000e+03 8.136000000000000000e+03 7.891000000000000000e+03 8.035000000000000000e+03 8.003000000000000000e+03 8.000000000000000000e+03 8.070000000000000000e+03 7.937000000000000000e+03 7.955000000000000000e+03 8.053000000000000000e+03 7.768000000000000000e+03 7.973000000000000000e+03 7.855000000000000000e+03 7.720000000000000000e+03 7.929000000000000000e+03 7.801000000000000000e+03 7.813000000000000000e+03 7.890000000000000000e+03 7.957000000000000000e+03 8.042000000000000000e+03 7.967000000000000000e+03 8.140000000000000000e+03 8.109000000000000000e+03 7.997000000000000000e+03 8.143000000000000000e+03 8.060000000000000000e+03 7.949000000000000000e+03 8.168000000000000000e+03 8.172000000000000000e+03 8.323000000000000000e+03 7.944000000000000000e+03 7.935000000000000000e+03 8.053000000000000000e+03 8.126000000000000000e+03 8.032000000000000000e+03 8.003000000000000000e+03 8.130000000000000000e+03 8.212000000000000000e+03 8.250000000000000000e+03 8.176000000000000000e+03 8.283000000000000000e+03 8.052000000000000000e+03 8.155000000000000000e+03 7.954000000000000000e+03 8.171000000000000000e+03 8.305000000000000000e+03 8.196000000000000000e+03 8.050000000000000000e+03 8.198000000000000000e+03 8.092000000000000000e+03 8.136000000000000000e+03 8.135000000000000000e+03 7.966000000000000000e+03 7.806000000000000000e+03 8.150000000000000000e+03 8.014000000000000000e+03 7.993000000000000000e+03 8.159000000000000000e+03 8.241000000000000000e+03 8.145000000000000000e+03 8.364000000000000000e+03 8.141000000000000000e+03 8.235000000000000000e+03 8.070000000000000000e+03 8.216000000000000000e+03 8.164000000000000000e+03 8.244000000000000000e+03 8.106000000000000000e+03 8.271000000000000000e+03 8.208000000000000000e+03 8.019000000000000000e+03 8.009000000000000000e+03 8.021000000000000000e+03 8.338000000000000000e+03 8.096000000000000000e+03 8.103000000000000000e+03 8.117000000000000000e+03 8.149000000000000000e+03 8.146000000000000000e+03 8.441000000000000000e+03 8.074000000000000000e+03 8.076000000000000000e+03 8.083000000000000000e+03 8.227000000000000000e+03 8.350000000000000000e+03 8.392000000000000000e+03 8.085000000000000000e+03 8.222000000000000000e+03 8.047000000000000000e+03 7.994000000000000000e+03 7.997000000000000000e+03 8.224000000000000000e+03 8.200000000000000000e+03 8.326000000000000000e+03 8.390000000000000000e+03 8.588000000000000000e+03 8.242000000000000000e+03 8.255000000000000000e+03 8.180000000000000000e+03 8.357000000000000000e+03 8.288000000000000000e+03 8.312000000000000000e+03 8.239000000000000000e+03 8.246000000000000000e+03 8.195000000000000000e+03 8.350000000000000000e+03 8.276000000000000000e+03 8.314000000000000000e+03 8.378000000000000000e+03 8.339000000000000000e+03 8.651000000000000000e+03 8.723000000000000000e+03 8.319000000000000000e+03 8.294000000000000000e+03 8.432000000000000000e+03 8.231000000000000000e+03 8.251000000000000000e+03 8.124000000000000000e+03 8.235000000000000000e+03 8.246000000000000000e+03 8.042000000000000000e+03 7.906000000000000000e+03 8.242000000000000000e+03 8.297000000000000000e+03 8.146000000000000000e+03 8.064000000000000000e+03 8.169000000000000000e+03 8.007000000000000000e+03 8.227000000000000000e+03 8.087000000000000000e+03 8.293000000000000000e+03 8.205000000000000000e+03 8.451000000000000000e+03 8.511000000000000000e+03 8.512000000000000000e+03 8.312000000000000000e+03 8.149000000000000000e+03 8.362000000000000000e+03 8.191000000000000000e+03 8.336000000000000000e+03 8.380000000000000000e+03 8.264000000000000000e+03 8.200000000000000000e+03 8.092000000000000000e+03 8.136000000000000000e+03 8.154000000000000000e+03 8.181000000000000000e+03 8.176000000000000000e+03 7.952000000000000000e+03 8.234000000000000000e+03 8.180000000000000000e+03 8.255000000000000000e+03 7.971000000000000000e+03 8.042000000000000000e+03 7.994000000000000000e+03 8.206000000000000000e+03 8.321000000000000000e+03 8.032000000000000000e+03 7.972000000000000000e+03 8.214000000000000000e+03 7.970000000000000000e+03 8.076000000000000000e+03 8.133000000000000000e+03 8.144000000000000000e+03 7.930000000000000000e+03 7.990000000000000000e+03 8.002000000000000000e+03 7.902000000000000000e+03 8.059000000000000000e+03 8.139000000000000000e+03 8.146000000000000000e+03 7.921000000000000000e+03 7.960000000000000000e+03 7.819000000000000000e+03 7.881000000000000000e+03 7.895000000000000000e+03 7.917000000000000000e+03 8.136000000000000000e+03 7.991000000000000000e+03 8.148000000000000000e+03 7.948000000000000000e+03 8.112000000000000000e+03 8.179000000000000000e+03 8.081000000000000000e+03 7.992000000000000000e+03 8.065000000000000000e+03 8.256000000000000000e+03 8.061000000000000000e+03 7.891000000000000000e+03 7.973000000000000000e+03 8.102000000000000000e+03 7.974000000000000000e+03 7.920000000000000000e+03 7.997000000000000000e+03 8.107000000000000000e+03 7.982000000000000000e+03 7.954000000000000000e+03 7.959000000000000000e+03 8.067000000000000000e+03 7.803000000000000000e+03 7.995000000000000000e+03 8.160000000000000000e+03 8.046000000000000000e+03 8.098000000000000000e+03 8.022000000000000000e+03 8.092000000000000000e+03 8.044000000000000000e+03 7.958000000000000000e+03 8.182000000000000000e+03 7.984000000000000000e+03 8.056000000000000000e+03 8.068000000000000000e+03 8.040000000000000000e+03 7.933000000000000000e+03 7.886000000000000000e+03 8.084000000000000000e+03 8.070000000000000000e+03 7.959000000000000000e+03 8.118000000000000000e+03 8.096000000000000000e+03 8.110000000000000000e+03 7.949000000000000000e+03 8.270000000000000000e+03 7.994000000000000000e+03 8.216000000000000000e+03 8.246000000000000000e+03 8.233000000000000000e+03 8.090000000000000000e+03 7.950000000000000000e+03 8.030000000000000000e+03 8.019000000000000000e+03 8.157000000000000000e+03 8.394000000000000000e+03 8.119000000000000000e+03 8.197000000000000000e+03 8.093000000000000000e+03 8.137000000000000000e+03 8.235000000000000000e+03 8.045000000000000000e+03 8.053000000000000000e+03 7.984000000000000000e+03 8.179000000000000000e+03 8.025000000000000000e+03 7.938000000000000000e+03 7.920000000000000000e+03 8.010000000000000000e+03 8.225000000000000000e+03 8.092000000000000000e+03 8.138000000000000000e+03 8.187000000000000000e+03 8.089000000000000000e+03 8.185000000000000000e+03 8.149000000000000000e+03 8.154000000000000000e+03 8.276000000000000000e+03 8.216000000000000000e+03 8.320000000000000000e+03 8.133000000000000000e+03 8.213000000000000000e+03 8.190000000000000000e+03 8.095000000000000000e+03 8.014000000000000000e+03 8.071000000000000000e+03 8.060000000000000000e+03 7.935000000000000000e+03 8.040000000000000000e+03 8.031000000000000000e+03 7.953000000000000000e+03 8.005000000000000000e+03 8.033000000000000000e+03 8.190000000000000000e+03 8.048000000000000000e+03 8.061000000000000000e+03 8.147000000000000000e+03 8.240000000000000000e+03 8.260000000000000000e+03 8.273000000000000000e+03 8.229000000000000000e+03 8.156000000000000000e+03 8.049000000000000000e+03 8.065000000000000000e+03 8.213000000000000000e+03 8.170000000000000000e+03 8.168000000000000000e+03 8.235000000000000000e+03 8.267000000000000000e+03 8.260000000000000000e+03 8.141000000000000000e+03 8.197000000000000000e+03 8.092000000000000000e+03 8.273000000000000000e+03 8.396000000000000000e+03 8.257000000000000000e+03 8.378000000000000000e+03 8.345000000000000000e+03 8.327000000000000000e+03 8.295000000000000000e+03 8.167000000000000000e+03 8.214000000000000000e+03 8.286000000000000000e+03 8.254000000000000000e+03 8.024000000000000000e+03 8.224000000000000000e+03 8.234000000000000000e+03 8.189000000000000000e+03 8.293000000000000000e+03 8.114000000000000000e+03 8.067000000000000000e+03 8.119000000000000000e+03 8.044000000000000000e+03 7.993000000000000000e+03 8.160000000000000000e+03 8.222000000000000000e+03 8.317000000000000000e+03 8.272000000000000000e+03 7.963000000000000000e+03 8.257000000000000000e+03 8.109000000000000000e+03 8.342000000000000000e+03 8.232000000000000000e+03 8.386000000000000000e+03 8.407000000000000000e+03 8.540000000000000000e+03 8.362000000000000000e+03 8.574000000000000000e+03 8.221000000000000000e+03 8.475000000000000000e+03 8.276000000000000000e+03 8.432000000000000000e+03 8.218000000000000000e+03 8.577000000000000000e+03 8.265000000000000000e+03 8.249000000000000000e+03 8.354000000000000000e+03 8.280000000000000000e+03 8.253000000000000000e+03 8.348000000000000000e+03 8.424000000000000000e+03 8.198000000000000000e+03 8.230000000000000000e+03 8.307000000000000000e+03 8.184000000000000000e+03 8.174000000000000000e+03 8.239000000000000000e+03 8.199000000000000000e+03 8.122000000000000000e+03 8.090000000000000000e+03 8.043000000000000000e+03 7.920000000000000000e+03 7.945000000000000000e+03 8.004000000000000000e+03 7.977000000000000000e+03 7.874000000000000000e+03 8.049000000000000000e+03 7.937000000000000000e+03 8.005000000000000000e+03 8.014000000000000000e+03 7.939000000000000000e+03 8.063000000000000000e+03 7.884000000000000000e+03 7.978000000000000000e+03 8.078000000000000000e+03 8.035000000000000000e+03 8.030000000000000000e+03 8.166000000000000000e+03 8.097000000000000000e+03 8.131000000000000000e+03 8.227000000000000000e+03 8.163000000000000000e+03 7.964000000000000000e+03 8.064000000000000000e+03 8.156000000000000000e+03 8.230000000000000000e+03 8.097000000000000000e+03 8.150000000000000000e+03 8.131000000000000000e+03 8.046000000000000000e+03 8.058000000000000000e+03 7.962000000000000000e+03 7.883000000000000000e+03 7.848000000000000000e+03 7.638000000000000000e+03 7.821000000000000000e+03 7.973000000000000000e+03 8.057000000000000000e+03 7.909000000000000000e+03 8.191000000000000000e+03 8.020000000000000000e+03 7.949000000000000000e+03 7.936000000000000000e+03 8.050000000000000000e+03 7.960000000000000000e+03 7.847000000000000000e+03 8.000000000000000000e+03 7.948000000000000000e+03 8.052000000000000000e+03 8.255000000000000000e+03 7.882000000000000000e+03 8.212000000000000000e+03 8.193000000000000000e+03 8.032000000000000000e+03 8.165000000000000000e+03 8.029000000000000000e+03 7.944000000000000000e+03 8.115000000000000000e+03 7.804000000000000000e+03 7.864000000000000000e+03 8.090000000000000000e+03 7.813000000000000000e+03 7.873000000000000000e+03 7.689000000000000000e+03 7.691000000000000000e+03 7.847000000000000000e+03 7.746000000000000000e+03 7.893000000000000000e+03 7.830000000000000000e+03 7.678000000000000000e+03 7.866000000000000000e+03 7.688000000000000000e+03 7.788000000000000000e+03 7.805000000000000000e+03 7.853000000000000000e+03 7.831000000000000000e+03 7.902000000000000000e+03 7.850000000000000000e+03 7.701000000000000000e+03 7.800000000000000000e+03 7.678000000000000000e+03 7.953000000000000000e+03 7.860000000000000000e+03 7.663000000000000000e+03 7.938000000000000000e+03 8.070000000000000000e+03 7.877000000000000000e+03 7.816000000000000000e+03 7.779000000000000000e+03 7.888000000000000000e+03 7.818000000000000000e+03 7.800000000000000000e+03 7.829000000000000000e+03 7.923000000000000000e+03 7.734000000000000000e+03 7.575000000000000000e+03 7.548000000000000000e+03 7.579000000000000000e+03 7.600000000000000000e+03 7.343000000000000000e+03 7.591000000000000000e+03 7.455000000000000000e+03 7.537000000000000000e+03 7.570000000000000000e+03 7.549000000000000000e+03 7.768000000000000000e+03 7.820000000000000000e+03 7.628000000000000000e+03 7.654000000000000000e+03 7.768000000000000000e+03 7.856000000000000000e+03 7.889000000000000000e+03 7.716000000000000000e+03 7.736000000000000000e+03 7.766000000000000000e+03 7.857000000000000000e+03 7.931000000000000000e+03 7.704000000000000000e+03 7.888000000000000000e+03 8.048000000000000000e+03 8.055000000000000000e+03 7.879000000000000000e+03 7.923000000000000000e+03 7.751000000000000000e+03 7.801000000000000000e+03 7.845000000000000000e+03 7.847000000000000000e+03 7.840000000000000000e+03 7.754000000000000000e+03 7.919000000000000000e+03 7.829000000000000000e+03 7.686000000000000000e+03 7.844000000000000000e+03 7.903000000000000000e+03 7.919000000000000000e+03 7.782000000000000000e+03 8.085000000000000000e+03 7.818000000000000000e+03 7.850000000000000000e+03 7.759000000000000000e+03 7.867000000000000000e+03 7.817000000000000000e+03 7.934000000000000000e+03 7.802000000000000000e+03 7.978000000000000000e+03 7.693000000000000000e+03 7.925000000000000000e+03 7.581000000000000000e+03 7.740000000000000000e+03 7.610000000000000000e+03 7.825000000000000000e+03 7.724000000000000000e+03 7.666000000000000000e+03 7.951000000000000000e+03 7.924000000000000000e+03 7.807000000000000000e+03 7.992000000000000000e+03 7.846000000000000000e+03 7.875000000000000000e+03 7.969000000000000000e+03 8.033000000000000000e+03 7.922000000000000000e+03 7.910000000000000000e+03 7.968000000000000000e+03 8.030000000000000000e+03 8.215000000000000000e+03 8.118000000000000000e+03 7.969000000000000000e+03 8.246000000000000000e+03 8.177000000000000000e+03 8.142000000000000000e+03 8.155000000000000000e+03 8.295000000000000000e+03 8.304000000000000000e+03 8.210000000000000000e+03 8.238000000000000000e+03 8.112000000000000000e+03 8.263000000000000000e+03 8.333000000000000000e+03 8.431000000000000000e+03 8.301000000000000000e+03 8.566000000000000000e+03 8.332000000000000000e+03 8.187000000000000000e+03 8.167000000000000000e+03 8.161000000000000000e+03 8.233000000000000000e+03 8.227000000000000000e+03 8.180000000000000000e+03 8.200000000000000000e+03 8.201000000000000000e+03 8.243000000000000000e+03 8.286000000000000000e+03 8.366000000000000000e+03 8.183000000000000000e+03 8.361000000000000000e+03 8.343000000000000000e+03 8.229000000000000000e+03 8.402000000000000000e+03 8.225000000000000000e+03 8.208000000000000000e+03 8.407000000000000000e+03 8.143000000000000000e+03 8.281000000000000000e+03 8.279000000000000000e+03 8.354000000000000000e+03 8.168000000000000000e+03 8.400000000000000000e+03 8.218000000000000000e+03 8.481000000000000000e+03 8.197000000000000000e+03 8.369000000000000000e+03 8.157000000000000000e+03 8.135000000000000000e+03 8.022000000000000000e+03 8.132000000000000000e+03 8.227000000000000000e+03 8.192000000000000000e+03 8.150000000000000000e+03 8.245000000000000000e+03 8.317000000000000000e+03 8.159000000000000000e+03 8.309000000000000000e+03 8.109000000000000000e+03 8.146000000000000000e+03 8.283000000000000000e+03 8.081000000000000000e+03 8.152000000000000000e+03 8.361000000000000000e+03 8.353000000000000000e+03 8.162000000000000000e+03 8.225000000000000000e+03 8.173000000000000000e+03 8.330000000000000000e+03 8.193000000000000000e+03 8.096000000000000000e+03 8.084000000000000000e+03 8.260000000000000000e+03 8.304000000000000000e+03 8.228000000000000000e+03 8.233000000000000000e+03 8.159000000000000000e+03 8.095000000000000000e+03 8.115000000000000000e+03 7.891000000000000000e+03 8.166000000000000000e+03 8.259000000000000000e+03 8.125000000000000000e+03 8.209000000000000000e+03 8.228000000000000000e+03 8.135000000000000000e+03 7.992000000000000000e+03 8.095000000000000000e+03 8.076000000000000000e+03 8.037000000000000000e+03 8.026000000000000000e+03 8.056000000000000000e+03 7.973000000000000000e+03 8.020000000000000000e+03 7.992000000000000000e+03 7.991000000000000000e+03 8.036000000000000000e+03 8.076000000000000000e+03 8.007000000000000000e+03 7.984000000000000000e+03 8.128000000000000000e+03 8.074000000000000000e+03 8.041000000000000000e+03 7.920000000000000000e+03 8.006000000000000000e+03 8.212000000000000000e+03 8.183000000000000000e+03 8.226000000000000000e+03 8.235000000000000000e+03 8.215000000000000000e+03 8.211000000000000000e+03 8.012000000000000000e+03 8.004000000000000000e+03 8.049000000000000000e+03 8.002000000000000000e+03 8.284000000000000000e+03 8.074000000000000000e+03 8.020000000000000000e+03 8.128000000000000000e+03 8.140000000000000000e+03 8.099000000000000000e+03 8.010000000000000000e+03 8.243000000000000000e+03 8.196000000000000000e+03 8.054000000000000000e+03 8.173000000000000000e+03 8.020000000000000000e+03 8.030000000000000000e+03 8.202000000000000000e+03 8.112000000000000000e+03 8.141000000000000000e+03 7.959000000000000000e+03 8.020000000000000000e+03 8.055000000000000000e+03 8.143000000000000000e+03 8.245000000000000000e+03 8.164000000000000000e+03 8.348000000000000000e+03 8.216000000000000000e+03 8.302000000000000000e+03 8.085000000000000000e+03 8.213000000000000000e+03 8.230000000000000000e+03 8.357000000000000000e+03 7.986000000000000000e+03 7.979000000000000000e+03 7.957000000000000000e+03 7.916000000000000000e+03 8.164000000000000000e+03 8.111000000000000000e+03 8.043000000000000000e+03 7.863000000000000000e+03 8.227000000000000000e+03 8.033000000000000000e+03 7.984000000000000000e+03 7.964000000000000000e+03 7.995000000000000000e+03 7.978000000000000000e+03 7.879000000000000000e+03 7.913000000000000000e+03 8.136000000000000000e+03 8.033000000000000000e+03 8.023000000000000000e+03 8.176000000000000000e+03 8.168000000000000000e+03 8.131000000000000000e+03 8.199000000000000000e+03 8.285000000000000000e+03 8.116000000000000000e+03 8.162000000000000000e+03 8.069000000000000000e+03 8.394000000000000000e+03 8.002000000000000000e+03 7.886000000000000000e+03 8.042000000000000000e+03 7.917000000000000000e+03 8.099000000000000000e+03 8.119000000000000000e+03 7.778000000000000000e+03 7.742000000000000000e+03 7.839000000000000000e+03 7.854000000000000000e+03 8.054000000000000000e+03 7.754000000000000000e+03 8.027000000000000000e+03 7.928000000000000000e+03 8.073000000000000000e+03 7.959000000000000000e+03 8.036000000000000000e+03 8.216000000000000000e+03 8.033000000000000000e+03 8.014000000000000000e+03 8.070000000000000000e+03 7.954000000000000000e+03 7.927000000000000000e+03 8.024000000000000000e+03 7.992000000000000000e+03 7.988000000000000000e+03 8.084000000000000000e+03 8.237000000000000000e+03 8.085000000000000000e+03 7.869000000000000000e+03 8.045000000000000000e+03 8.015000000000000000e+03 8.102000000000000000e+03 8.079000000000000000e+03 7.949000000000000000e+03 8.087000000000000000e+03 8.061000000000000000e+03 7.970000000000000000e+03 8.039000000000000000e+03 7.833000000000000000e+03 7.960000000000000000e+03 8.166000000000000000e+03 8.023000000000000000e+03 7.961000000000000000e+03 8.005000000000000000e+03 8.027000000000000000e+03 7.967000000000000000e+03 7.994000000000000000e+03 8.146000000000000000e+03 8.087000000000000000e+03 7.958000000000000000e+03 7.946000000000000000e+03 7.994000000000000000e+03 8.038000000000000000e+03 8.280000000000000000e+03 8.077000000000000000e+03 8.025000000000000000e+03 8.102000000000000000e+03 8.237000000000000000e+03 8.202000000000000000e+03 8.137000000000000000e+03 8.087000000000000000e+03 8.159000000000000000e+03 8.200000000000000000e+03 8.213000000000000000e+03 8.035000000000000000e+03 8.069000000000000000e+03 7.962000000000000000e+03 8.226000000000000000e+03 7.918000000000000000e+03 8.068000000000000000e+03 7.903000000000000000e+03 7.843000000000000000e+03 7.807000000000000000e+03 7.854000000000000000e+03 7.918000000000000000e+03 7.797000000000000000e+03 8.040000000000000000e+03 7.930000000000000000e+03 7.784000000000000000e+03 7.806000000000000000e+03 7.940000000000000000e+03 8.040000000000000000e+03 7.996000000000000000e+03 7.977000000000000000e+03 7.993000000000000000e+03 8.032000000000000000e+03 7.859000000000000000e+03 8.029000000000000000e+03 7.952000000000000000e+03 8.170000000000000000e+03 7.941000000000000000e+03 8.006000000000000000e+03 8.150000000000000000e+03 7.992000000000000000e+03 7.938000000000000000e+03 8.001000000000000000e+03 8.155000000000000000e+03 8.041000000000000000e+03 8.217000000000000000e+03 8.258000000000000000e+03 8.384000000000000000e+03 8.290000000000000000e+03 8.125000000000000000e+03 8.171000000000000000e+03 8.265000000000000000e+03 8.230000000000000000e+03 8.090000000000000000e+03 8.224000000000000000e+03 8.436000000000000000e+03 8.317000000000000000e+03 8.139000000000000000e+03 8.105000000000000000e+03 8.236000000000000000e+03 8.246000000000000000e+03 8.223000000000000000e+03 8.171000000000000000e+03 8.114000000000000000e+03 8.164000000000000000e+03 8.418000000000000000e+03 8.179000000000000000e+03 7.909000000000000000e+03 8.219000000000000000e+03 8.293000000000000000e+03 8.099000000000000000e+03 8.045000000000000000e+03 8.171000000000000000e+03 7.967000000000000000e+03 8.055000000000000000e+03 8.048000000000000000e+03 7.925000000000000000e+03 7.951000000000000000e+03 7.995000000000000000e+03 8.138000000000000000e+03 8.264000000000000000e+03 8.052000000000000000e+03 8.186000000000000000e+03 8.019000000000000000e+03 8.058000000000000000e+03 8.049000000000000000e+03 8.085000000000000000e+03 7.917000000000000000e+03 7.876000000000000000e+03 7.787000000000000000e+03 7.953000000000000000e+03 8.024000000000000000e+03 7.869000000000000000e+03 7.946000000000000000e+03 7.883000000000000000e+03 7.768000000000000000e+03 7.765000000000000000e+03 7.799000000000000000e+03 7.867000000000000000e+03 7.891000000000000000e+03 7.908000000000000000e+03 7.837000000000000000e+03 7.656000000000000000e+03 7.852000000000000000e+03 7.614000000000000000e+03 7.877000000000000000e+03 7.689000000000000000e+03 7.756000000000000000e+03 7.746000000000000000e+03 7.872000000000000000e+03 7.863000000000000000e+03 8.028000000000000000e+03 7.950000000000000000e+03 8.102000000000000000e+03 8.041000000000000000e+03 8.091000000000000000e+03 7.926000000000000000e+03 7.944000000000000000e+03 8.083000000000000000e+03 8.026000000000000000e+03 7.988000000000000000e+03 8.173000000000000000e+03 8.027000000000000000e+03 8.109000000000000000e+03 7.929000000000000000e+03 7.864000000000000000e+03 8.211000000000000000e+03 8.104000000000000000e+03 7.767000000000000000e+03 7.892000000000000000e+03 7.921000000000000000e+03 7.828000000000000000e+03 7.976000000000000000e+03 8.086000000000000000e+03 7.987000000000000000e+03 7.934000000000000000e+03 7.798000000000000000e+03 8.005000000000000000e+03 7.997000000000000000e+03 8.056000000000000000e+03 8.048000000000000000e+03 8.044000000000000000e+03 7.951000000000000000e+03 7.985000000000000000e+03 8.226000000000000000e+03 8.022000000000000000e+03 8.105000000000000000e+03 8.060000000000000000e+03 8.105000000000000000e+03 8.088000000000000000e+03 8.128000000000000000e+03 8.212000000000000000e+03 7.958000000000000000e+03 8.038000000000000000e+03 8.035000000000000000e+03 8.054000000000000000e+03 8.122000000000000000e+03 8.133000000000000000e+03 8.223000000000000000e+03 8.104000000000000000e+03 8.193000000000000000e+03 7.953000000000000000e+03 8.236000000000000000e+03 7.939000000000000000e+03 7.923000000000000000e+03 8.132000000000000000e+03 8.003000000000000000e+03 8.110000000000000000e+03 8.108000000000000000e+03 7.980000000000000000e+03 8.104000000000000000e+03 8.079000000000000000e+03 8.150000000000000000e+03 8.021000000000000000e+03 8.048000000000000000e+03 8.307000000000000000e+03 8.230000000000000000e+03 7.999000000000000000e+03 8.317000000000000000e+03 8.169000000000000000e+03 8.310000000000000000e+03 8.253000000000000000e+03 8.209000000000000000e+03 8.209000000000000000e+03 8.234000000000000000e+03 8.485000000000000000e+03 8.299000000000000000e+03 8.186000000000000000e+03 8.231000000000000000e+03 8.149000000000000000e+03 8.440000000000000000e+03 8.245000000000000000e+03 8.360000000000000000e+03 8.443000000000000000e+03 8.257000000000000000e+03 8.435000000000000000e+03 8.316000000000000000e+03 8.171000000000000000e+03 8.185000000000000000e+03 8.400000000000000000e+03 8.412000000000000000e+03 8.534000000000000000e+03 8.296000000000000000e+03 8.519000000000000000e+03 8.463000000000000000e+03 8.524000000000000000e+03 8.304000000000000000e+03 8.490000000000000000e+03 8.354000000000000000e+03 8.624000000000000000e+03 8.421000000000000000e+03 8.350000000000000000e+03 8.406000000000000000e+03 8.421000000000000000e+03 8.428000000000000000e+03 8.268000000000000000e+03 8.331000000000000000e+03 8.446000000000000000e+03 8.322000000000000000e+03 8.306000000000000000e+03 8.304000000000000000e+03 8.279000000000000000e+03 8.448000000000000000e+03 8.447000000000000000e+03 8.365000000000000000e+03 8.325000000000000000e+03 8.411000000000000000e+03 8.296000000000000000e+03 8.362000000000000000e+03 8.295000000000000000e+03 8.162000000000000000e+03 8.303000000000000000e+03 8.240000000000000000e+03 8.376000000000000000e+03 8.157000000000000000e+03 8.196000000000000000e+03 8.183000000000000000e+03 8.238000000000000000e+03 8.023000000000000000e+03 8.207000000000000000e+03 8.016000000000000000e+03 8.183000000000000000e+03 8.171000000000000000e+03 8.266000000000000000e+03 8.375000000000000000e+03 8.130000000000000000e+03 8.142000000000000000e+03 8.344000000000000000e+03 8.233000000000000000e+03 8.302000000000000000e+03 8.222000000000000000e+03 8.283000000000000000e+03 8.283000000000000000e+03 8.183000000000000000e+03 8.338000000000000000e+03 8.145000000000000000e+03 8.217000000000000000e+03 8.272000000000000000e+03 8.068000000000000000e+03 8.021000000000000000e+03 8.034000000000000000e+03 8.241000000000000000e+03 8.183000000000000000e+03 8.268000000000000000e+03 8.081000000000000000e+03 7.990000000000000000e+03 8.233000000000000000e+03 8.157000000000000000e+03 8.255000000000000000e+03 8.266000000000000000e+03 8.362000000000000000e+03 8.294000000000000000e+03 7.955000000000000000e+03 8.204000000000000000e+03 8.152000000000000000e+03 8.341000000000000000e+03 8.319000000000000000e+03 8.204000000000000000e+03 8.294000000000000000e+03 8.216000000000000000e+03 8.301000000000000000e+03 8.064000000000000000e+03 8.151000000000000000e+03 8.246000000000000000e+03 8.291000000000000000e+03 8.203000000000000000e+03 8.161000000000000000e+03 8.253000000000000000e+03 8.282000000000000000e+03 8.103000000000000000e+03 8.295000000000000000e+03 8.111000000000000000e+03 8.215000000000000000e+03 8.238000000000000000e+03 8.322000000000000000e+03 8.350000000000000000e+03 8.432000000000000000e+03 8.507000000000000000e+03 8.721000000000000000e+03 8.469000000000000000e+03 8.563000000000000000e+03 8.565000000000000000e+03 8.632000000000000000e+03 8.628000000000000000e+03 8.495000000000000000e+03 8.535000000000000000e+03 8.519000000000000000e+03 8.510000000000000000e+03 8.533000000000000000e+03 8.393000000000000000e+03 8.418000000000000000e+03 8.529000000000000000e+03 8.550000000000000000e+03 8.418000000000000000e+03 8.417000000000000000e+03 8.500000000000000000e+03 8.414000000000000000e+03 8.616000000000000000e+03 8.488000000000000000e+03 8.444000000000000000e+03 8.484000000000000000e+03 8.386000000000000000e+03 8.338000000000000000e+03 8.502000000000000000e+03 8.487000000000000000e+03 8.277000000000000000e+03 8.404000000000000000e+03 8.436000000000000000e+03 8.312000000000000000e+03 8.201000000000000000e+03 8.349000000000000000e+03 8.398000000000000000e+03 8.225000000000000000e+03 8.255000000000000000e+03 8.186000000000000000e+03 8.285000000000000000e+03 8.441000000000000000e+03 8.327000000000000000e+03 8.459000000000000000e+03 8.356000000000000000e+03 8.279000000000000000e+03 8.292000000000000000e+03 8.419000000000000000e+03 8.390000000000000000e+03 8.428000000000000000e+03 8.392000000000000000e+03 8.345000000000000000e+03 8.497000000000000000e+03 8.348000000000000000e+03 8.462000000000000000e+03 8.216000000000000000e+03 8.218000000000000000e+03 8.454000000000000000e+03 8.341000000000000000e+03 8.257000000000000000e+03 8.496000000000000000e+03 8.503000000000000000e+03 8.432000000000000000e+03 8.476000000000000000e+03 8.511000000000000000e+03 8.479000000000000000e+03 8.392000000000000000e+03 8.172000000000000000e+03 8.336000000000000000e+03 8.517000000000000000e+03 8.407000000000000000e+03 8.294000000000000000e+03 8.405000000000000000e+03 8.270000000000000000e+03 8.410000000000000000e+03 8.394000000000000000e+03 8.384000000000000000e+03 8.387000000000000000e+03 8.446000000000000000e+03 8.374000000000000000e+03 8.517000000000000000e+03 8.578000000000000000e+03 8.420000000000000000e+03 8.679000000000000000e+03 8.545000000000000000e+03 8.293000000000000000e+03 8.375000000000000000e+03 8.231000000000000000e+03 8.352000000000000000e+03 8.162000000000000000e+03 8.308000000000000000e+03 8.281000000000000000e+03 8.380000000000000000e+03 8.335000000000000000e+03 8.187000000000000000e+03 8.422000000000000000e+03 8.196000000000000000e+03 8.135000000000000000e+03 8.215000000000000000e+03 8.207000000000000000e+03 7.922000000000000000e+03 8.171000000000000000e+03 8.221000000000000000e+03 8.248000000000000000e+03 8.257000000000000000e+03 8.280000000000000000e+03 8.098000000000000000e+03 8.304000000000000000e+03 8.174000000000000000e+03 8.228000000000000000e+03 8.256000000000000000e+03 8.001000000000000000e+03 8.151000000000000000e+03 8.068000000000000000e+03 8.223000000000000000e+03 8.018000000000000000e+03 8.050000000000000000e+03 8.105000000000000000e+03 8.133000000000000000e+03 8.087000000000000000e+03 8.129000000000000000e+03 8.078000000000000000e+03 8.274000000000000000e+03 8.277000000000000000e+03 8.138000000000000000e+03 8.155000000000000000e+03 8.288000000000000000e+03 8.384000000000000000e+03 8.192000000000000000e+03 8.354000000000000000e+03 8.411000000000000000e+03 8.159000000000000000e+03 8.170000000000000000e+03 8.169000000000000000e+03 8.349000000000000000e+03 8.230000000000000000e+03 8.493000000000000000e+03 8.167000000000000000e+03 8.302000000000000000e+03 8.342000000000000000e+03 8.350000000000000000e+03 8.464000000000000000e+03 8.456000000000000000e+03 8.362000000000000000e+03 8.271000000000000000e+03 8.245000000000000000e+03 8.285000000000000000e+03 8.210000000000000000e+03 8.432000000000000000e+03 8.483000000000000000e+03 8.403000000000000000e+03 8.558000000000000000e+03 8.507000000000000000e+03 8.485000000000000000e+03 8.433000000000000000e+03 8.438000000000000000e+03 8.412000000000000000e+03 8.648000000000000000e+03 8.549000000000000000e+03 8.559000000000000000e+03 8.443000000000000000e+03 8.532000000000000000e+03 8.327000000000000000e+03 8.437000000000000000e+03 8.557000000000000000e+03 8.430000000000000000e+03 8.540000000000000000e+03 8.527000000000000000e+03 8.437000000000000000e+03 8.358000000000000000e+03 8.394000000000000000e+03 8.476000000000000000e+03 8.407000000000000000e+03 8.579000000000000000e+03 8.439000000000000000e+03 8.516000000000000000e+03 8.590000000000000000e+03 8.429000000000000000e+03 8.534000000000000000e+03 8.359000000000000000e+03 8.382000000000000000e+03 8.308000000000000000e+03 8.356000000000000000e+03 8.352000000000000000e+03 8.267000000000000000e+03 8.252000000000000000e+03 8.247000000000000000e+03 8.253000000000000000e+03 8.155000000000000000e+03 8.162000000000000000e+03 8.332000000000000000e+03 8.373000000000000000e+03 8.344000000000000000e+03 8.454000000000000000e+03 8.344000000000000000e+03 8.336000000000000000e+03 8.200000000000000000e+03 8.549000000000000000e+03 8.520000000000000000e+03 8.299000000000000000e+03 8.237000000000000000e+03 8.307000000000000000e+03 8.177000000000000000e+03 8.547000000000000000e+03 8.308000000000000000e+03 8.304000000000000000e+03 8.418000000000000000e+03 8.201000000000000000e+03 8.199000000000000000e+03 8.207000000000000000e+03 8.294000000000000000e+03 8.491000000000000000e+03 8.343000000000000000e+03 8.352000000000000000e+03 8.420000000000000000e+03 8.491000000000000000e+03 8.554000000000000000e+03 8.604000000000000000e+03 8.453000000000000000e+03 8.552000000000000000e+03 8.380000000000000000e+03 8.417000000000000000e+03 8.483000000000000000e+03 8.389000000000000000e+03 8.553000000000000000e+03 8.491000000000000000e+03 8.335000000000000000e+03 8.436000000000000000e+03 8.193000000000000000e+03 8.183000000000000000e+03 8.388000000000000000e+03 8.362000000000000000e+03 8.399000000000000000e+03 8.242000000000000000e+03 8.324000000000000000e+03 8.223000000000000000e+03 8.296000000000000000e+03 8.338000000000000000e+03 8.433000000000000000e+03 8.374000000000000000e+03 8.311000000000000000e+03 8.248000000000000000e+03 8.301000000000000000e+03 8.312000000000000000e+03 8.319000000000000000e+03 8.190000000000000000e+03 8.148000000000000000e+03 8.072000000000000000e+03 8.072000000000000000e+03 7.927000000000000000e+03 7.998000000000000000e+03 7.862000000000000000e+03 7.785000000000000000e+03 8.082000000000000000e+03 8.032000000000000000e+03 8.126000000000000000e+03 8.257000000000000000e+03 7.864000000000000000e+03 7.972000000000000000e+03 7.958000000000000000e+03 7.859000000000000000e+03 8.014000000000000000e+03 8.153000000000000000e+03 8.044000000000000000e+03 8.041000000000000000e+03 8.126000000000000000e+03 8.039000000000000000e+03 7.972000000000000000e+03 8.222000000000000000e+03 8.036000000000000000e+03 8.070000000000000000e+03 8.102000000000000000e+03 8.147000000000000000e+03 8.206000000000000000e+03 8.045000000000000000e+03 7.970000000000000000e+03 7.951000000000000000e+03 8.272000000000000000e+03 8.261000000000000000e+03 8.049000000000000000e+03 8.334000000000000000e+03 8.174000000000000000e+03 8.290000000000000000e+03 8.208000000000000000e+03 8.431000000000000000e+03 8.393000000000000000e+03 8.333000000000000000e+03 8.341000000000000000e+03 8.247000000000000000e+03 8.381000000000000000e+03 8.451000000000000000e+03 8.225000000000000000e+03 8.308000000000000000e+03 8.168000000000000000e+03 8.327000000000000000e+03 8.632000000000000000e+03 8.412000000000000000e+03 8.306000000000000000e+03 8.402000000000000000e+03 8.400000000000000000e+03 8.454000000000000000e+03 8.427000000000000000e+03 8.578000000000000000e+03 8.558000000000000000e+03 8.442000000000000000e+03 8.423000000000000000e+03 8.391000000000000000e+03 8.430000000000000000e+03 8.503000000000000000e+03 8.499000000000000000e+03 8.545000000000000000e+03 8.496000000000000000e+03 8.411000000000000000e+03 8.459000000000000000e+03 8.426000000000000000e+03 8.472000000000000000e+03 8.418000000000000000e+03 8.436000000000000000e+03 8.256000000000000000e+03 8.514000000000000000e+03 8.421000000000000000e+03 8.330000000000000000e+03 8.542000000000000000e+03 8.399000000000000000e+03 8.413000000000000000e+03 8.416000000000000000e+03 8.380000000000000000e+03 8.466000000000000000e+03 8.240000000000000000e+03 8.494000000000000000e+03 8.146000000000000000e+03 8.234000000000000000e+03 8.225000000000000000e+03 8.345000000000000000e+03 8.375000000000000000e+03 8.156000000000000000e+03 8.248000000000000000e+03 8.268000000000000000e+03 8.448000000000000000e+03 8.267000000000000000e+03 8.248000000000000000e+03 8.310000000000000000e+03 8.304000000000000000e+03 8.223000000000000000e+03 8.314000000000000000e+03 8.394000000000000000e+03 8.284000000000000000e+03 8.217000000000000000e+03 8.448000000000000000e+03 8.438000000000000000e+03 8.252000000000000000e+03 8.425000000000000000e+03 8.521000000000000000e+03 8.221000000000000000e+03 8.534000000000000000e+03 8.531000000000000000e+03 8.403000000000000000e+03 8.462000000000000000e+03 8.255000000000000000e+03 8.509000000000000000e+03 8.738000000000000000e+03 8.646000000000000000e+03 8.538000000000000000e+03 8.817000000000000000e+03 8.667000000000000000e+03 8.585000000000000000e+03 8.509000000000000000e+03 8.688000000000000000e+03 8.508000000000000000e+03 8.502000000000000000e+03 8.555000000000000000e+03 8.510000000000000000e+03 8.434000000000000000e+03 8.484000000000000000e+03 8.380000000000000000e+03 8.378000000000000000e+03 8.480000000000000000e+03 8.476000000000000000e+03 8.371000000000000000e+03 8.365000000000000000e+03 8.378000000000000000e+03 8.303000000000000000e+03 8.376000000000000000e+03 8.429000000000000000e+03 8.375000000000000000e+03 8.511000000000000000e+03 8.503000000000000000e+03 8.410000000000000000e+03 8.454000000000000000e+03 8.477000000000000000e+03 8.307000000000000000e+03 8.525000000000000000e+03 8.764000000000000000e+03 8.651000000000000000e+03 8.724000000000000000e+03 8.596000000000000000e+03 8.696000000000000000e+03 8.660000000000000000e+03 8.887000000000000000e+03 8.610000000000000000e+03 8.426000000000000000e+03 8.381000000000000000e+03 8.504000000000000000e+03 8.515000000000000000e+03 8.341000000000000000e+03 8.335000000000000000e+03 8.316000000000000000e+03 8.090000000000000000e+03 8.081000000000000000e+03 8.243000000000000000e+03 8.125000000000000000e+03 8.314000000000000000e+03 8.348000000000000000e+03 8.327000000000000000e+03 8.334000000000000000e+03 8.328000000000000000e+03 8.289000000000000000e+03 8.504000000000000000e+03 8.456000000000000000e+03 8.515000000000000000e+03 8.161000000000000000e+03 8.507000000000000000e+03 8.336000000000000000e+03 8.505000000000000000e+03 8.413000000000000000e+03 8.313000000000000000e+03 8.156000000000000000e+03 8.148000000000000000e+03 8.069000000000000000e+03 8.165000000000000000e+03 8.401000000000000000e+03 8.144000000000000000e+03 8.239000000000000000e+03 8.419000000000000000e+03 8.362000000000000000e+03 8.557000000000000000e+03 8.466000000000000000e+03 8.325000000000000000e+03 8.580000000000000000e+03 8.570000000000000000e+03 8.365000000000000000e+03 8.478000000000000000e+03 8.415000000000000000e+03 8.467000000000000000e+03 8.399000000000000000e+03 8.462000000000000000e+03 8.444000000000000000e+03 8.443000000000000000e+03 8.537000000000000000e+03 8.407000000000000000e+03 8.519000000000000000e+03 8.608000000000000000e+03 8.520000000000000000e+03 8.296000000000000000e+03 8.631000000000000000e+03 8.634000000000000000e+03 8.462000000000000000e+03 8.562000000000000000e+03 8.449000000000000000e+03 8.587000000000000000e+03 8.435000000000000000e+03 8.447000000000000000e+03 8.354000000000000000e+03 8.304000000000000000e+03 8.192000000000000000e+03 8.248000000000000000e+03 8.534000000000000000e+03 8.365000000000000000e+03 8.433000000000000000e+03 8.488000000000000000e+03 8.512000000000000000e+03 8.338000000000000000e+03 8.396000000000000000e+03 8.347000000000000000e+03 8.229000000000000000e+03 8.273000000000000000e+03 8.287000000000000000e+03 8.278000000000000000e+03 8.312000000000000000e+03 8.224000000000000000e+03 8.355000000000000000e+03 8.232000000000000000e+03 8.221000000000000000e+03 8.417000000000000000e+03 8.339000000000000000e+03 8.210000000000000000e+03 8.149000000000000000e+03 8.263000000000000000e+03 8.529000000000000000e+03 8.313000000000000000e+03 8.150000000000000000e+03 8.126000000000000000e+03 8.290000000000000000e+03 8.260000000000000000e+03 8.255000000000000000e+03 8.134000000000000000e+03 8.288000000000000000e+03 8.124000000000000000e+03 7.969000000000000000e+03 8.027000000000000000e+03 8.282000000000000000e+03 8.025000000000000000e+03 8.217000000000000000e+03 8.022000000000000000e+03 8.448000000000000000e+03 8.042000000000000000e+03 8.152000000000000000e+03 7.992000000000000000e+03 8.211000000000000000e+03 7.871000000000000000e+03 7.979000000000000000e+03 8.098000000000000000e+03 7.966000000000000000e+03 7.989000000000000000e+03 8.112000000000000000e+03 8.080000000000000000e+03 7.873000000000000000e+03 7.883000000000000000e+03 7.851000000000000000e+03 7.900000000000000000e+03 8.068000000000000000e+03 7.981000000000000000e+03 7.914000000000000000e+03 7.964000000000000000e+03 8.144000000000000000e+03 8.095000000000000000e+03 7.998000000000000000e+03 7.870000000000000000e+03 8.101000000000000000e+03 7.998000000000000000e+03 8.131000000000000000e+03 8.025000000000000000e+03 8.146000000000000000e+03 8.147000000000000000e+03 7.994000000000000000e+03 8.175000000000000000e+03 8.052000000000000000e+03 8.058000000000000000e+03 7.965000000000000000e+03 8.232000000000000000e+03 7.993000000000000000e+03 8.097000000000000000e+03 8.103000000000000000e+03 8.062000000000000000e+03 8.205000000000000000e+03 8.136000000000000000e+03 8.008000000000000000e+03 8.143000000000000000e+03 8.200000000000000000e+03 8.405000000000000000e+03 8.128000000000000000e+03 8.251000000000000000e+03 8.266000000000000000e+03 8.268000000000000000e+03 8.357000000000000000e+03 8.360000000000000000e+03 8.213000000000000000e+03 8.356000000000000000e+03 8.535000000000000000e+03 8.298000000000000000e+03 8.312000000000000000e+03 8.181000000000000000e+03 8.161000000000000000e+03 8.408000000000000000e+03 8.430000000000000000e+03 8.271000000000000000e+03 8.314000000000000000e+03 8.413000000000000000e+03 8.508000000000000000e+03 8.431000000000000000e+03 8.516000000000000000e+03 8.666000000000000000e+03 8.560000000000000000e+03 8.735000000000000000e+03 8.538000000000000000e+03 8.709000000000000000e+03 8.622000000000000000e+03 8.380000000000000000e+03 8.528000000000000000e+03 8.383000000000000000e+03 8.317000000000000000e+03 8.520000000000000000e+03 8.468000000000000000e+03 8.500000000000000000e+03 8.224000000000000000e+03 8.433000000000000000e+03 8.299000000000000000e+03 8.220000000000000000e+03 8.115000000000000000e+03 8.295000000000000000e+03 8.288000000000000000e+03 8.433000000000000000e+03 8.245000000000000000e+03 8.077000000000000000e+03 8.152000000000000000e+03 8.192000000000000000e+03 8.233000000000000000e+03 8.269000000000000000e+03 8.256000000000000000e+03 8.231000000000000000e+03 8.108000000000000000e+03 8.306000000000000000e+03 8.391000000000000000e+03 8.321000000000000000e+03 8.154000000000000000e+03 8.247000000000000000e+03 8.320000000000000000e+03 8.347000000000000000e+03 8.237000000000000000e+03 8.153000000000000000e+03 8.216000000000000000e+03 8.225000000000000000e+03 8.282000000000000000e+03 8.052000000000000000e+03 8.284000000000000000e+03 8.176000000000000000e+03 8.125000000000000000e+03 8.194000000000000000e+03 8.206000000000000000e+03 8.212000000000000000e+03 7.967000000000000000e+03 8.065000000000000000e+03 8.079000000000000000e+03 8.002000000000000000e+03 8.129000000000000000e+03 7.897000000000000000e+03 7.908000000000000000e+03 7.872000000000000000e+03 7.885000000000000000e+03 7.948000000000000000e+03 8.194000000000000000e+03 7.965000000000000000e+03 7.898000000000000000e+03 8.179000000000000000e+03 8.022000000000000000e+03 8.093000000000000000e+03 7.923000000000000000e+03 8.050000000000000000e+03 8.126000000000000000e+03 8.231000000000000000e+03 8.199000000000000000e+03 8.251000000000000000e+03 8.175000000000000000e+03 8.081000000000000000e+03 8.198000000000000000e+03 8.407000000000000000e+03 8.210000000000000000e+03 8.145000000000000000e+03 8.069000000000000000e+03 8.093000000000000000e+03 8.106000000000000000e+03 8.042000000000000000e+03 8.284000000000000000e+03 8.194000000000000000e+03 8.195000000000000000e+03 8.181000000000000000e+03 8.331000000000000000e+03 8.337000000000000000e+03 8.370000000000000000e+03 8.281000000000000000e+03 8.366000000000000000e+03 8.395000000000000000e+03 8.610000000000000000e+03 8.497000000000000000e+03 8.383000000000000000e+03 8.307000000000000000e+03 8.351000000000000000e+03 8.315000000000000000e+03 8.330000000000000000e+03 8.434000000000000000e+03 8.495000000000000000e+03 8.377000000000000000e+03 8.478000000000000000e+03 8.375000000000000000e+03 8.326000000000000000e+03 8.326000000000000000e+03 8.249000000000000000e+03 8.297000000000000000e+03 8.267000000000000000e+03 8.310000000000000000e+03 8.277000000000000000e+03 8.252000000000000000e+03 8.142000000000000000e+03 8.232000000000000000e+03 8.154000000000000000e+03 8.310000000000000000e+03 8.356000000000000000e+03 8.290000000000000000e+03 8.324000000000000000e+03 8.417000000000000000e+03 8.299000000000000000e+03 8.137000000000000000e+03 8.375000000000000000e+03 8.240000000000000000e+03 8.318000000000000000e+03 8.262000000000000000e+03 8.264000000000000000e+03 8.200000000000000000e+03 8.161000000000000000e+03 8.176000000000000000e+03 8.146000000000000000e+03 8.028000000000000000e+03 8.295000000000000000e+03 7.947000000000000000e+03 7.996000000000000000e+03 8.034000000000000000e+03 8.070000000000000000e+03 8.298000000000000000e+03 8.128000000000000000e+03 8.189000000000000000e+03 8.158000000000000000e+03 8.034000000000000000e+03 8.343000000000000000e+03 8.382000000000000000e+03 8.479000000000000000e+03 8.378000000000000000e+03 8.124000000000000000e+03 8.253000000000000000e+03 8.270000000000000000e+03 8.224000000000000000e+03 8.372000000000000000e+03 8.270000000000000000e+03 8.285000000000000000e+03 8.340000000000000000e+03 8.316000000000000000e+03 8.401000000000000000e+03 8.192000000000000000e+03 8.218000000000000000e+03 8.272000000000000000e+03 8.337000000000000000e+03 8.315000000000000000e+03 8.283000000000000000e+03 8.322000000000000000e+03 8.481000000000000000e+03 8.539000000000000000e+03 8.278000000000000000e+03 8.118000000000000000e+03 8.552000000000000000e+03 8.162000000000000000e+03 8.380000000000000000e+03 8.261000000000000000e+03 8.280000000000000000e+03 8.365000000000000000e+03 8.284000000000000000e+03 8.141000000000000000e+03 8.177000000000000000e+03 8.146000000000000000e+03 7.992000000000000000e+03 7.971000000000000000e+03 8.251000000000000000e+03 8.072000000000000000e+03 8.009000000000000000e+03 8.373000000000000000e+03 8.239000000000000000e+03 8.234000000000000000e+03 8.208000000000000000e+03 8.041000000000000000e+03 8.127000000000000000e+03 8.049000000000000000e+03 8.266000000000000000e+03 8.034000000000000000e+03 7.936000000000000000e+03 8.218000000000000000e+03 8.181000000000000000e+03 8.239000000000000000e+03 8.207000000000000000e+03 8.177000000000000000e+03 8.193000000000000000e+03 8.168000000000000000e+03 8.225000000000000000e+03 8.181000000000000000e+03 8.022000000000000000e+03 8.098000000000000000e+03 7.973000000000000000e+03 7.623000000000000000e+03 7.578000000000000000e+03 7.256000000000000000e+03 7.232000000000000000e+03 7.024000000000000000e+03 6.780000000000000000e+03 6.736000000000000000e+03 6.444000000000000000e+03 6.378000000000000000e+03 6.387000000000000000e+03 6.103000000000000000e+03 5.971000000000000000e+03 5.832000000000000000e+03 5.773000000000000000e+03 5.690000000000000000e+03 5.690000000000000000e+03 5.636000000000000000e+03 5.671000000000000000e+03 5.395000000000000000e+03 5.330000000000000000e+03 5.103000000000000000e+03 5.196000000000000000e+03 5.087000000000000000e+03 4.973000000000000000e+03 4.887000000000000000e+03 4.966000000000000000e+03 4.682000000000000000e+03 4.622000000000000000e+03 4.733000000000000000e+03 4.758000000000000000e+03 4.517000000000000000e+03 4.485000000000000000e+03 4.429000000000000000e+03 4.463000000000000000e+03 4.451000000000000000e+03 4.372000000000000000e+03 4.236000000000000000e+03 4.303000000000000000e+03 4.258000000000000000e+03 4.276000000000000000e+03 4.249000000000000000e+03 4.162000000000000000e+03 4.095000000000000000e+03 4.061000000000000000e+03 3.993000000000000000e+03 3.906000000000000000e+03 3.841000000000000000e+03 3.766000000000000000e+03 3.792000000000000000e+03 3.736000000000000000e+03 3.757000000000000000e+03 3.566000000000000000e+03 3.725000000000000000e+03 3.615000000000000000e+03 3.494000000000000000e+03 3.590000000000000000e+03 3.508000000000000000e+03 3.555000000000000000e+03 3.445000000000000000e+03 3.375000000000000000e+03 3.266000000000000000e+03 3.276000000000000000e+03 3.319000000000000000e+03 3.345000000000000000e+03 3.175000000000000000e+03 3.067000000000000000e+03 3.139000000000000000e+03 3.167000000000000000e+03 3.044000000000000000e+03 3.004000000000000000e+03 3.020000000000000000e+03 3.051000000000000000e+03 2.988000000000000000e+03 2.917000000000000000e+03 3.026000000000000000e+03 2.992000000000000000e+03 3.004000000000000000e+03 2.776000000000000000e+03 2.881000000000000000e+03 2.814000000000000000e+03 2.683000000000000000e+03 2.756000000000000000e+03 2.710000000000000000e+03 2.737000000000000000e+03 2.725000000000000000e+03 2.724000000000000000e+03 2.694000000000000000e+03 2.681000000000000000e+03 2.597000000000000000e+03 2.673000000000000000e+03 2.623000000000000000e+03 2.583000000000000000e+03 2.607000000000000000e+03 2.574000000000000000e+03 2.522000000000000000e+03 2.475000000000000000e+03 2.435000000000000000e+03 2.456000000000000000e+03 2.453000000000000000e+03 2.424000000000000000e+03 2.294000000000000000e+03 2.416000000000000000e+03 2.336000000000000000e+03 2.255000000000000000e+03 2.298000000000000000e+03 2.249000000000000000e+03 2.257000000000000000e+03 2.224000000000000000e+03 2.314000000000000000e+03 2.182000000000000000e+03 2.219000000000000000e+03 2.168000000000000000e+03 2.133000000000000000e+03 2.111000000000000000e+03 2.100000000000000000e+03 2.180000000000000000e+03 2.069000000000000000e+03 2.082000000000000000e+03 2.061000000000000000e+03 2.068000000000000000e+03 2.144000000000000000e+03 2.042000000000000000e+03 2.015000000000000000e+03 1.904000000000000000e+03 2.010000000000000000e+03 1.893000000000000000e+03 1.959000000000000000e+03 1.993000000000000000e+03 1.897000000000000000e+03 1.946000000000000000e+03 1.854000000000000000e+03 1.877000000000000000e+03 1.804000000000000000e+03 1.869000000000000000e+03 1.828000000000000000e+03 1.725000000000000000e+03 1.796000000000000000e+03 1.754000000000000000e+03 1.836000000000000000e+03 1.830000000000000000e+03 1.755000000000000000e+03 1.747000000000000000e+03 1.662000000000000000e+03 1.775000000000000000e+03 1.637000000000000000e+03 1.641000000000000000e+03 1.625000000000000000e+03 1.677000000000000000e+03 1.654000000000000000e+03 1.609000000000000000e+03 1.571000000000000000e+03 1.531000000000000000e+03 1.591000000000000000e+03 1.607000000000000000e+03 1.517000000000000000e+03 1.547000000000000000e+03 1.550000000000000000e+03 1.486000000000000000e+03 1.485000000000000000e+03 1.385000000000000000e+03 1.512000000000000000e+03 1.454000000000000000e+03 1.489000000000000000e+03 1.445000000000000000e+03 1.300000000000000000e+03 1.469000000000000000e+03 1.385000000000000000e+03 1.344000000000000000e+03 1.383000000000000000e+03 1.279000000000000000e+03 1.345000000000000000e+03 1.350000000000000000e+03 1.237000000000000000e+03 1.257000000000000000e+03 1.241000000000000000e+03 1.239000000000000000e+03 1.248000000000000000e+03 1.217000000000000000e+03 1.273000000000000000e+03 1.214000000000000000e+03 1.230000000000000000e+03 1.190000000000000000e+03 1.147000000000000000e+03 1.199000000000000000e+03 1.175000000000000000e+03 1.129000000000000000e+03 1.124000000000000000e+03 1.164000000000000000e+03 1.085000000000000000e+03 1.125000000000000000e+03 1.073000000000000000e+03 1.099000000000000000e+03 1.117000000000000000e+03 1.095000000000000000e+03 1.040000000000000000e+03 1.100000000000000000e+03 1.087000000000000000e+03 1.035000000000000000e+03 9.950000000000000000e+02 9.880000000000000000e+02 1.018000000000000000e+03 9.840000000000000000e+02 9.890000000000000000e+02 9.430000000000000000e+02 9.820000000000000000e+02 1.032000000000000000e+03 9.680000000000000000e+02 9.660000000000000000e+02 9.400000000000000000e+02 9.300000000000000000e+02 9.280000000000000000e+02 9.230000000000000000e+02 9.040000000000000000e+02 8.810000000000000000e+02 8.560000000000000000e+02 8.800000000000000000e+02 8.730000000000000000e+02 8.900000000000000000e+02 9.110000000000000000e+02 8.240000000000000000e+02 8.510000000000000000e+02 8.650000000000000000e+02 8.270000000000000000e+02 8.850000000000000000e+02 8.270000000000000000e+02 8.090000000000000000e+02 8.210000000000000000e+02 7.980000000000000000e+02 7.810000000000000000e+02 8.080000000000000000e+02 7.680000000000000000e+02 7.740000000000000000e+02 7.420000000000000000e+02 7.390000000000000000e+02 7.500000000000000000e+02 7.750000000000000000e+02 7.510000000000000000e+02 7.360000000000000000e+02 7.190000000000000000e+02 7.120000000000000000e+02 7.140000000000000000e+02 7.150000000000000000e+02 7.530000000000000000e+02 7.270000000000000000e+02 7.480000000000000000e+02 6.590000000000000000e+02 6.910000000000000000e+02 6.850000000000000000e+02 6.860000000000000000e+02 6.120000000000000000e+02 6.170000000000000000e+02 6.110000000000000000e+02 5.960000000000000000e+02 6.440000000000000000e+02 6.700000000000000000e+02 5.790000000000000000e+02 6.580000000000000000e+02 6.060000000000000000e+02 6.050000000000000000e+02 6.260000000000000000e+02 5.930000000000000000e+02 5.920000000000000000e+02 6.500000000000000000e+02 5.880000000000000000e+02 5.260000000000000000e+02 5.550000000000000000e+02 5.480000000000000000e+02 5.710000000000000000e+02 5.840000000000000000e+02 5.180000000000000000e+02 5.750000000000000000e+02 5.080000000000000000e+02 4.860000000000000000e+02 5.070000000000000000e+02 4.850000000000000000e+02 4.930000000000000000e+02 5.230000000000000000e+02 4.910000000000000000e+02 5.280000000000000000e+02 4.940000000000000000e+02 4.550000000000000000e+02 4.430000000000000000e+02 5.210000000000000000e+02 4.660000000000000000e+02 4.680000000000000000e+02 4.120000000000000000e+02 4.550000000000000000e+02 4.640000000000000000e+02 4.090000000000000000e+02 4.460000000000000000e+02 4.740000000000000000e+02 4.240000000000000000e+02 4.190000000000000000e+02 3.890000000000000000e+02 4.270000000000000000e+02 4.220000000000000000e+02 4.200000000000000000e+02 4.100000000000000000e+02 3.690000000000000000e+02 3.710000000000000000e+02 3.960000000000000000e+02 3.920000000000000000e+02 3.660000000000000000e+02 3.840000000000000000e+02 3.550000000000000000e+02 3.710000000000000000e+02 3.500000000000000000e+02 3.500000000000000000e+02 3.690000000000000000e+02 3.480000000000000000e+02 3.360000000000000000e+02 3.690000000000000000e+02 3.520000000000000000e+02 3.150000000000000000e+02 3.490000000000000000e+02 3.260000000000000000e+02 3.230000000000000000e+02 3.340000000000000000e+02 3.350000000000000000e+02 3.290000000000000000e+02 3.340000000000000000e+02 3.260000000000000000e+02 3.050000000000000000e+02 3.460000000000000000e+02 3.070000000000000000e+02 2.920000000000000000e+02 2.880000000000000000e+02 2.970000000000000000e+02 3.250000000000000000e+02 2.880000000000000000e+02 2.860000000000000000e+02 2.970000000000000000e+02 2.790000000000000000e+02 2.730000000000000000e+02 2.790000000000000000e+02 2.890000000000000000e+02 2.900000000000000000e+02 2.960000000000000000e+02 2.510000000000000000e+02 2.620000000000000000e+02 2.290000000000000000e+02 2.610000000000000000e+02 2.610000000000000000e+02 2.450000000000000000e+02 2.680000000000000000e+02 2.560000000000000000e+02 2.150000000000000000e+02 2.370000000000000000e+02 2.220000000000000000e+02 2.450000000000000000e+02 2.450000000000000000e+02 2.350000000000000000e+02 2.220000000000000000e+02 2.270000000000000000e+02 2.100000000000000000e+02 1.890000000000000000e+02 2.190000000000000000e+02 2.100000000000000000e+02 1.940000000000000000e+02 2.210000000000000000e+02 1.960000000000000000e+02 1.950000000000000000e+02 2.170000000000000000e+02 2.380000000000000000e+02 2.190000000000000000e+02 1.960000000000000000e+02 2.130000000000000000e+02 2.000000000000000000e+02 2.080000000000000000e+02 1.880000000000000000e+02 2.220000000000000000e+02 2.100000000000000000e+02 2.140000000000000000e+02 1.790000000000000000e+02 1.870000000000000000e+02 1.720000000000000000e+02 1.960000000000000000e+02 1.680000000000000000e+02 1.960000000000000000e+02 1.860000000000000000e+02 1.550000000000000000e+02 1.640000000000000000e+02 1.640000000000000000e+02 1.610000000000000000e+02 1.620000000000000000e+02 1.520000000000000000e+02 1.710000000000000000e+02 1.670000000000000000e+02 1.740000000000000000e+02 1.680000000000000000e+02 1.720000000000000000e+02 1.520000000000000000e+02 1.720000000000000000e+02 1.370000000000000000e+02 1.500000000000000000e+02 1.500000000000000000e+02 1.610000000000000000e+02 1.670000000000000000e+02 1.460000000000000000e+02 1.620000000000000000e+02 1.430000000000000000e+02 1.590000000000000000e+02 1.390000000000000000e+02 1.530000000000000000e+02 1.670000000000000000e+02 1.590000000000000000e+02 1.240000000000000000e+02 1.500000000000000000e+02 1.480000000000000000e+02 1.430000000000000000e+02 1.300000000000000000e+02 1.320000000000000000e+02 1.580000000000000000e+02 1.430000000000000000e+02 1.460000000000000000e+02 1.380000000000000000e+02 1.270000000000000000e+02 1.330000000000000000e+02 1.250000000000000000e+02 1.280000000000000000e+02 1.270000000000000000e+02 1.410000000000000000e+02 1.340000000000000000e+02 1.450000000000000000e+02 1.350000000000000000e+02 1.460000000000000000e+02 1.530000000000000000e+02 1.490000000000000000e+02 1.470000000000000000e+02 1.450000000000000000e+02 1.310000000000000000e+02 1.410000000000000000e+02 1.530000000000000000e+02 1.210000000000000000e+02 1.350000000000000000e+02 1.180000000000000000e+02 1.110000000000000000e+02 1.410000000000000000e+02 1.340000000000000000e+02 1.260000000000000000e+02 1.150000000000000000e+02 1.190000000000000000e+02 1.270000000000000000e+02 1.450000000000000000e+02 1.120000000000000000e+02 1.550000000000000000e+02 1.080000000000000000e+02 1.220000000000000000e+02 1.100000000000000000e+02 1.140000000000000000e+02 1.170000000000000000e+02 1.180000000000000000e+02 1.020000000000000000e+02 1.200000000000000000e+02 1.010000000000000000e+02 1.200000000000000000e+02 1.060000000000000000e+02 1.210000000000000000e+02 1.140000000000000000e+02 1.140000000000000000e+02 1.200000000000000000e+02 1.200000000000000000e+02 1.080000000000000000e+02 9.700000000000000000e+01 1.100000000000000000e+02 1.100000000000000000e+02 1.190000000000000000e+02 9.400000000000000000e+01 1.150000000000000000e+02 9.300000000000000000e+01 9.300000000000000000e+01 8.600000000000000000e+01 8.900000000000000000e+01 7.700000000000000000e+01 8.800000000000000000e+01 8.100000000000000000e+01 9.600000000000000000e+01 9.800000000000000000e+01 8.100000000000000000e+01 8.900000000000000000e+01 1.100000000000000000e+02 9.000000000000000000e+01 9.900000000000000000e+01 7.200000000000000000e+01 8.400000000000000000e+01 7.400000000000000000e+01 7.500000000000000000e+01 7.500000000000000000e+01 7.100000000000000000e+01 6.700000000000000000e+01 8.200000000000000000e+01 9.600000000000000000e+01 7.000000000000000000e+01 7.200000000000000000e+01 7.100000000000000000e+01 7.600000000000000000e+01 7.700000000000000000e+01 5.400000000000000000e+01 4.700000000000000000e+01 5.900000000000000000e+01 5.400000000000000000e+01 5.200000000000000000e+01 5.300000000000000000e+01 4.900000000000000000e+01 4.700000000000000000e+01 6.100000000000000000e+01 4.100000000000000000e+01 5.100000000000000000e+01 5.200000000000000000e+01 5.200000000000000000e+01 3.900000000000000000e+01 4.700000000000000000e+01 5.200000000000000000e+01 5.200000000000000000e+01 4.600000000000000000e+01 4.900000000000000000e+01 4.800000000000000000e+01 3.300000000000000000e+01 5.400000000000000000e+01 4.400000000000000000e+01 3.600000000000000000e+01 4.600000000000000000e+01 5.900000000000000000e+01 3.800000000000000000e+01 4.100000000000000000e+01 3.900000000000000000e+01 4.200000000000000000e+01 5.700000000000000000e+01 4.200000000000000000e+01 5.500000000000000000e+01 3.300000000000000000e+01 3.900000000000000000e+01 4.900000000000000000e+01 4.800000000000000000e+01 4.700000000000000000e+01 4.300000000000000000e+01 5.200000000000000000e+01 3.800000000000000000e+01 3.600000000000000000e+01 3.900000000000000000e+01 4.100000000000000000e+01 4.500000000000000000e+01 3.800000000000000000e+01 3.700000000000000000e+01 3.100000000000000000e+01 3.800000000000000000e+01 3.600000000000000000e+01 4.400000000000000000e+01 3.400000000000000000e+01 4.500000000000000000e+01 3.200000000000000000e+01 2.500000000000000000e+01 4.700000000000000000e+01 3.500000000000000000e+01 3.400000000000000000e+01 2.000000000000000000e+01 3.100000000000000000e+01 3.400000000000000000e+01 3.200000000000000000e+01 3.100000000000000000e+01 3.400000000000000000e+01 3.900000000000000000e+01 5.000000000000000000e+01 4.100000000000000000e+01 3.500000000000000000e+01 3.400000000000000000e+01 2.400000000000000000e+01 4.000000000000000000e+01 3.800000000000000000e+01 2.500000000000000000e+01 4.000000000000000000e+01 2.600000000000000000e+01 2.500000000000000000e+01 2.200000000000000000e+01 2.800000000000000000e+01 3.100000000000000000e+01 2.900000000000000000e+01 2.400000000000000000e+01 2.500000000000000000e+01 2.000000000000000000e+01 1.600000000000000000e+01 2.300000000000000000e+01 2.900000000000000000e+01 2.800000000000000000e+01 2.600000000000000000e+01 1.900000000000000000e+01 2.400000000000000000e+01 2.000000000000000000e+01 3.000000000000000000e+01 2.400000000000000000e+01 2.700000000000000000e+01 2.000000000000000000e+01 2.800000000000000000e+01 2.600000000000000000e+01 2.700000000000000000e+01 1.700000000000000000e+01 2.100000000000000000e+01 1.800000000000000000e+01 2.200000000000000000e+01 2.800000000000000000e+01 2.100000000000000000e+01 2.600000000000000000e+01 2.000000000000000000e+01 2.200000000000000000e+01 3.500000000000000000e+01 2.100000000000000000e+01 1.300000000000000000e+01 2.300000000000000000e+01 1.300000000000000000e+01 1.700000000000000000e+01 2.100000000000000000e+01 2.000000000000000000e+01 1.900000000000000000e+01 1.200000000000000000e+01 2.100000000000000000e+01 1.800000000000000000e+01 2.900000000000000000e+01 2.000000000000000000e+01 2.400000000000000000e+01 1.400000000000000000e+01 2.500000000000000000e+01 2.100000000000000000e+01 1.600000000000000000e+01 1.500000000000000000e+01 9.000000000000000000e+00 2.300000000000000000e+01 2.400000000000000000e+01 1.900000000000000000e+01 1.100000000000000000e+01 2.000000000000000000e+01 2.100000000000000000e+01 1.900000000000000000e+01 1.800000000000000000e+01 2.100000000000000000e+01 1.400000000000000000e+01 1.300000000000000000e+01 2.200000000000000000e+01 2.100000000000000000e+01 2.700000000000000000e+01 2.400000000000000000e+01 1.900000000000000000e+01 1.400000000000000000e+01 1.900000000000000000e+01 2.300000000000000000e+01 2.100000000000000000e+01 1.100000000000000000e+01 2.800000000000000000e+01 1.600000000000000000e+01 1.700000000000000000e+01 1.900000000000000000e+01 1.400000000000000000e+01 2.300000000000000000e+01 2.100000000000000000e+01 1.600000000000000000e+01 1.600000000000000000e+01 1.200000000000000000e+01 2.700000000000000000e+01 2.200000000000000000e+01 2.600000000000000000e+01 1.900000000000000000e+01 1.900000000000000000e+01 1.300000000000000000e+01 1.500000000000000000e+01 2.200000000000000000e+01 1.500000000000000000e+01 1.500000000000000000e+01 1.800000000000000000e+01 1.400000000000000000e+01 2.000000000000000000e+01 8.000000000000000000e+00 2.200000000000000000e+01 1.800000000000000000e+01 1.700000000000000000e+01 1.300000000000000000e+01 1.100000000000000000e+01 1.800000000000000000e+01 1.800000000000000000e+01 2.200000000000000000e+01 1.700000000000000000e+01 1.000000000000000000e+01 2.200000000000000000e+01 1.000000000000000000e+01 1.200000000000000000e+01 1.300000000000000000e+01 1.200000000000000000e+01 1.800000000000000000e+01 5.000000000000000000e+00 1.200000000000000000e+01 1.100000000000000000e+01 1.100000000000000000e+01 1.200000000000000000e+01 8.000000000000000000e+00 1.000000000000000000e+01 8.000000000000000000e+00 5.000000000000000000e+00 1.100000000000000000e+01 1.300000000000000000e+01 7.000000000000000000e+00 7.000000000000000000e+00 1.200000000000000000e+01 1.000000000000000000e+01 1.400000000000000000e+01 1.400000000000000000e+01 8.000000000000000000e+00 1.100000000000000000e+01 7.000000000000000000e+00 1.200000000000000000e+01 9.000000000000000000e+00 6.000000000000000000e+00 5.000000000000000000e+00 8.000000000000000000e+00 1.100000000000000000e+01 1.400000000000000000e+01 1.500000000000000000e+01 1.400000000000000000e+01 9.000000000000000000e+00 1.300000000000000000e+01 8.000000000000000000e+00 8.000000000000000000e+00 6.000000000000000000e+00 1.100000000000000000e+01 1.200000000000000000e+01 1.100000000000000000e+01 1.200000000000000000e+01 1.000000000000000000e+01 9.000000000000000000e+00 1.000000000000000000e+01 5.000000000000000000e+00 9.000000000000000000e+00 1.200000000000000000e+01 5.000000000000000000e+00 3.000000000000000000e+00 1.200000000000000000e+01 8.000000000000000000e+00 1.300000000000000000e+01 7.000000000000000000e+00 7.000000000000000000e+00 6.000000000000000000e+00 9.000000000000000000e+00 9.000000000000000000e+00 1.300000000000000000e+01 1.000000000000000000e+01 9.000000000000000000e+00 6.000000000000000000e+00 9.000000000000000000e+00 5.000000000000000000e+00 8.000000000000000000e+00 6.000000000000000000e+00 2.000000000000000000e+01 7.000000000000000000e+00 1.200000000000000000e+01 1.000000000000000000e+01 9.000000000000000000e+00 8.000000000000000000e+00 8.000000000000000000e+00 1.200000000000000000e+01 1.000000000000000000e+01 1.100000000000000000e+01 1.300000000000000000e+01 7.000000000000000000e+00 1.000000000000000000e+01 1.100000000000000000e+01 1.400000000000000000e+01 1.000000000000000000e+01 1.200000000000000000e+01 6.000000000000000000e+00 1.000000000000000000e+01 9.000000000000000000e+00 6.000000000000000000e+00 1.600000000000000000e+01 4.000000000000000000e+00 7.000000000000000000e+00 5.000000000000000000e+00 7.000000000000000000e+00 7.000000000000000000e+00 5.000000000000000000e+00 8.000000000000000000e+00 1.000000000000000000e+00 6.000000000000000000e+00 4.000000000000000000e+00 1.300000000000000000e+01 7.000000000000000000e+00 7.000000000000000000e+00 1.000000000000000000e+00 7.000000000000000000e+00 3.000000000000000000e+00 8.000000000000000000e+00 5.000000000000000000e+00 3.000000000000000000e+00 5.000000000000000000e+00 5.000000000000000000e+00 0.000000000000000000e+00 0.000000000000000000e+00 0.000000000000000000e+00 0.000000000000000000e+00 0.000000000000000000e+00 0.000000000000000000e+00 0.000000000000000000e+00 0.000000000000000000e+00 0.000000000000000000e+00 0.000000000000000000e+00 0.000000000000000000e+00 0.000000000000000000e+00 0.000000000000000000e+00 0.000000000000000000e+00 0.000000000000000000e+00 0.000000000000000000e+00 0.000000000000000000e+00 0.000000000000000000e+00 0.000000000000000000e+00 0.000000000000000000e+00 0.000000000000000000e+00 0.000000000000000000e+00 0.000000000000000000e+00 0.000000000000000000e+00 0.000000000000000000e+00 0.000000000000000000e+00 0.000000000000000000e+00 0.000000000000000000e+00 0.000000000000000000e+00 0.000000000000000000e+00 0.000000000000000000e+00 0.000000000000000000e+00 0.000000000000000000e+00 0.000000000000000000e+00 0.000000000000000000e+00 0.000000000000000000e+00 0.000000000000000000e+00 0.000000000000000000e+00 0.000000000000000000e+00 0.000000000000000000e+00 0.000000000000000000e+00 0.000000000000000000e+00 0.000000000000000000e+00 0.000000000000000000e+00 0.000000000000000000e+00 0.000000000000000000e+00 0.000000000000000000e+00 0.000000000000000000e+00 0.000000000000000000e+00 0.000000000000000000e+00 0.000000000000000000e+00 0.000000000000000000e+00 0.000000000000000000e+00 0.000000000000000000e+00 0.000000000000000000e+00 0.000000000000000000e+00 0.000000000000000000e+00 0.000000000000000000e+00 0.000000000000000000e+00 0.000000000000000000e+00 0.000000000000000000e+00 0.000000000000000000e+00 0.000000000000000000e+00 0.000000000000000000e+00 0.000000000000000000e+00 0.000000000000000000e+00 0.000000000000000000e+00 0.000000000000000000e+00 0.000000000000000000e+00 0.000000000000000000e+00 0.000000000000000000e+00 0.000000000000000000e+00 0.000000000000000000e+00 0.000000000000000000e+00 0.000000000000000000e+00 0.000000000000000000e+00 0.000000000000000000e+00 0.000000000000000000e+00 0.000000000000000000e+00 0.000000000000000000e+00 0.000000000000000000e+00 0.000000000000000000e+00 0.000000000000000000e+00 0.000000000000000000e+00 0.000000000000000000e+00 0.000000000000000000e+00 0.000000000000000000e+00 0.000000000000000000e+00 0.000000000000000000e+00 0.000000000000000000e+00 0.000000000000000000e+00 0.000000000000000000e+00 0.000000000000000000e+00 0.000000000000000000e+00 0.000000000000000000e+00 0.000000000000000000e+00 0.000000000000000000e+00 0.000000000000000000e+00 0.000000000000000000e+00 0.000000000000000000e+00 0.000000000000000000e+00 0.000000000000000000e+00 0.000000000000000000e+00 0.000000000000000000e+00 0.000000000000000000e+00 0.000000000000000000e+00 0.000000000000000000e+00 0.000000000000000000e+00 0.000000000000000000e+00 0.000000000000000000e+00 0.000000000000000000e+00 0.000000000000000000e+00 0.000000000000000000e+00 0.000000000000000000e+00 0.000000000000000000e+00 0.000000000000000000e+00 0.000000000000000000e+00 0.000000000000000000e+00 0.000000000000000000e+00 0.000000000000000000e+00 0.000000000000000000e+00 0.000000000000000000e+00 0.000000000000000000e+00 0.000000000000000000e+00 0.000000000000000000e+00 0.000000000000000000e+00 0.000000000000000000e+00 0.000000000000000000e+00 0.000000000000000000e+00 0.000000000000000000e+00 0.000000000000000000e+00 0.000000000000000000e+00 0.000000000000000000e+00 0.000000000000000000e+00 0.000000000000000000e+00 0.000000000000000000e+00 0.000000000000000000e+00 0.000000000000000000e+00 0.000000000000000000e+00 0.000000000000000000e+00 0.000000000000000000e+00 0.000000000000000000e+00 0.000000000000000000e+00 0.000000000000000000e+00 0.000000000000000000e+00 0.000000000000000000e+00 0.000000000000000000e+00 0.000000000000000000e+00 0.000000000000000000e+00 0.000000000000000000e+00 0.000000000000000000e+00 0.000000000000000000e+00 0.000000000000000000e+00 0.000000000000000000e+00 0.000000000000000000e+00 0.000000000000000000e+00 0.000000000000000000e+00 0.000000000000000000e+00 0.000000000000000000e+00 0.000000000000000000e+00 0.000000000000000000e+00 0.000000000000000000e+00 0.000000000000000000e+00 0.000000000000000000e+00 0.000000000000000000e+00 0.000000000000000000e+00 0.000000000000000000e+00 0.000000000000000000e+00 0.000000000000000000e+00 0.000000000000000000e+00 0.000000000000000000e+00 0.000000000000000000e+00 0.000000000000000000e+00 0.000000000000000000e+00 0.000000000000000000e+00 0.000000000000000000e+00 0.000000000000000000e+00 0.000000000000000000e+00 0.000000000000000000e+00 0.000000000000000000e+00 0.000000000000000000e+00 0.000000000000000000e+00 0.000000000000000000e+00 0.000000000000000000e+00 0.000000000000000000e+00 0.000000000000000000e+00 0.000000000000000000e+00 0.000000000000000000e+00 0.000000000000000000e+00 0.000000000000000000e+00 0.000000000000000000e+00 0.000000000000000000e+00 0.000000000000000000e+00 0.000000000000000000e+00 0.000000000000000000e+00 0.000000000000000000e+00 0.000000000000000000e+00 0.000000000000000000e+00 0.000000000000000000e+00 0.000000000000000000e+00 0.000000000000000000e+00 0.000000000000000000e+00 0.000000000000000000e+00 0.000000000000000000e+00 0.000000000000000000e+00 0.000000000000000000e+00 0.000000000000000000e+00 0.000000000000000000e+00 0.000000000000000000e+00 0.000000000000000000e+00 0.000000000000000000e+00 0.000000000000000000e+00 0.000000000000000000e+00 0.000000000000000000e+00 0.000000000000000000e+00 0.000000000000000000e+00 0.000000000000000000e+00 0.000000000000000000e+00 0.000000000000000000e+00 0.000000000000000000e+00 0.000000000000000000e+00 0.000000000000000000e+00 0.000000000000000000e+00 0.000000000000000000e+00 0.000000000000000000e+00 0.000000000000000000e+00 0.000000000000000000e+00 0.000000000000000000e+00 0.000000000000000000e+00 0.000000000000000000e+00 0.000000000000000000e+00 0.000000000000000000e+00 0.000000000000000000e+00 0.000000000000000000e+00 0.000000000000000000e+00 0.000000000000000000e+00 0.000000000000000000e+00 0.000000000000000000e+00 0.000000000000000000e+00 0.000000000000000000e+00 0.000000000000000000e+00 0.000000000000000000e+00 0.000000000000000000e+00 0.000000000000000000e+00 0.000000000000000000e+00 0.000000000000000000e+00 0.000000000000000000e+00 0.000000000000000000e+00 0.000000000000000000e+00 0.000000000000000000e+00 0.000000000000000000e+00 0.000000000000000000e+00 0.000000000000000000e+00 0.000000000000000000e+00 0.000000000000000000e+00 0.000000000000000000e+00 0.000000000000000000e+00 0.000000000000000000e+00 0.000000000000000000e+00 0.000000000000000000e+00 0.000000000000000000e+00 0.000000000000000000e+00 0.000000000000000000e+00 0.000000000000000000e+00 0.000000000000000000e+00 0.000000000000000000e+00 0.000000000000000000e+00 0.000000000000000000e+00 0.000000000000000000e+00 0.000000000000000000e+00 0.000000000000000000e+00 0.000000000000000000e+00 0.000000000000000000e+00 0.000000000000000000e+00 0.000000000000000000e+00 0.000000000000000000e+00 0.000000000000000000e+00 0.000000000000000000e+00 0.000000000000000000e+00 0.000000000000000000e+00 0.000000000000000000e+00 0.000000000000000000e+00 0.000000000000000000e+00 0.000000000000000000e+00 0.000000000000000000e+00 0.000000000000000000e+00 0.000000000000000000e+00 0.000000000000000000e+00 0.000000000000000000e+00 0.000000000000000000e+00 0.000000000000000000e+00 0.000000000000000000e+00 0.000000000000000000e+00 0.000000000000000000e+00 0.000000000000000000e+00 0.000000000000000000e+00 0.000000000000000000e+00 0.000000000000000000e+00 0.000000000000000000e+00 0.000000000000000000e+00 0.000000000000000000e+00 0.000000000000000000e+00 0.000000000000000000e+00 0.000000000000000000e+00 0.000000000000000000e+00 0.000000000000000000e+00 0.000000000000000000e+00 0.000000000000000000e+00 0.000000000000000000e+00 0.000000000000000000e+00 0.000000000000000000e+00 0.000000000000000000e+00 0.000000000000000000e+00 0.000000000000000000e+00 0.000000000000000000e+00 0.000000000000000000e+00 0.000000000000000000e+00 0.000000000000000000e+00 0.000000000000000000e+00 0.000000000000000000e+00 0.000000000000000000e+00 0.000000000000000000e+00 0.000000000000000000e+00 0.000000000000000000e+00 0.000000000000000000e+00 0.000000000000000000e+00 0.000000000000000000e+00 0.000000000000000000e+00 0.000000000000000000e+00 0.000000000000000000e+00 0.000000000000000000e+00 0.000000000000000000e+00 0.000000000000000000e+00 0.000000000000000000e+00 0.000000000000000000e+00 0.000000000000000000e+00 0.000000000000000000e+00 0.000000000000000000e+00 0.000000000000000000e+00 0.000000000000000000e+00 0.000000000000000000e+00 0.000000000000000000e+00 0.000000000000000000e+00 0.000000000000000000e+00 0.000000000000000000e+00 0.000000000000000000e+00 0.000000000000000000e+00 0.000000000000000000e+00 0.000000000000000000e+00 0.000000000000000000e+00 0.000000000000000000e+00 0.000000000000000000e+00 0.000000000000000000e+00 0.000000000000000000e+00 0.000000000000000000e+00 0.000000000000000000e+00 0.000000000000000000e+00 0.000000000000000000e+00 0.000000000000000000e+00 0.000000000000000000e+00 0.000000000000000000e+00 0.000000000000000000e+00 0.000000000000000000e+00 0.000000000000000000e+00 0.000000000000000000e+00 0.000000000000000000e+00 0.000000000000000000e+00 0.000000000000000000e+00 0.000000000000000000e+00 0.000000000000000000e+00 0.000000000000000000e+00 0.000000000000000000e+00 0.000000000000000000e+00 0.000000000000000000e+00 0.000000000000000000e+00 0.000000000000000000e+00 0.000000000000000000e+00 0.000000000000000000e+00 0.000000000000000000e+00 0.000000000000000000e+00 0.000000000000000000e+00 0.000000000000000000e+00 0.000000000000000000e+00 0.000000000000000000e+00 0.000000000000000000e+00 0.000000000000000000e+00 0.000000000000000000e+00 0.000000000000000000e+00 0.000000000000000000e+00 0.000000000000000000e+00 0.000000000000000000e+00 0.000000000000000000e+00 0.000000000000000000e+00 0.000000000000000000e+00 0.000000000000000000e+00 0.000000000000000000e+00 0.000000000000000000e+00 0.000000000000000000e+00 0.000000000000000000e+00 0.000000000000000000e+00 0.000000000000000000e+00 0.000000000000000000e+00 0.000000000000000000e+00 0.000000000000000000e+00 0.000000000000000000e+00 0.000000000000000000e+00 0.000000000000000000e+00 0.000000000000000000e+00 0.000000000000000000e+00 0.000000000000000000e+00 0.000000000000000000e+00 0.000000000000000000e+00 0.000000000000000000e+00 0.000000000000000000e+00 0.000000000000000000e+00 0.000000000000000000e+00 0.000000000000000000e+00 0.000000000000000000e+00 0.000000000000000000e+00 0.000000000000000000e+00 0.000000000000000000e+00 0.000000000000000000e+00 0.000000000000000000e+00 0.000000000000000000e+00 0.000000000000000000e+00 0.000000000000000000e+00 0.000000000000000000e+00 0.000000000000000000e+00 0.000000000000000000e+00 0.000000000000000000e+00 0.000000000000000000e+00 0.000000000000000000e+00 0.000000000000000000e+00 0.000000000000000000e+00 0.000000000000000000e+00 0.000000000000000000e+00 0.000000000000000000e+00 0.000000000000000000e+00 0.000000000000000000e+00 0.000000000000000000e+00 0.000000000000000000e+00 0.000000000000000000e+00 0.000000000000000000e+00 0.000000000000000000e+00 0.000000000000000000e+00 0.000000000000000000e+00 0.000000000000000000e+00 0.000000000000000000e+00 0.000000000000000000e+00 0.000000000000000000e+00 0.000000000000000000e+00 0.000000000000000000e+00 0.000000000000000000e+00 0.000000000000000000e+00 0.000000000000000000e+00 0.000000000000000000e+00 0.000000000000000000e+00 0.000000000000000000e+00 0.000000000000000000e+00 0.000000000000000000e+00 0.000000000000000000e+00 0.000000000000000000e+00 0.000000000000000000e+00 0.000000000000000000e+00 0.000000000000000000e+00 0.000000000000000000e+00 0.000000000000000000e+00 0.000000000000000000e+00 0.000000000000000000e+00 0.000000000000000000e+00 0.000000000000000000e+00 0.000000000000000000e+00 0.000000000000000000e+00 0.000000000000000000e+00 0.000000000000000000e+00 0.000000000000000000e+00 0.000000000000000000e+00 0.000000000000000000e+00 0.000000000000000000e+00 0.000000000000000000e+00 0.000000000000000000e+00 0.000000000000000000e+00 0.000000000000000000e+00 0.000000000000000000e+00 0.000000000000000000e+00 0.000000000000000000e+00 0.000000000000000000e+00 0.000000000000000000e+00 0.000000000000000000e+00 0.000000000000000000e+00 0.000000000000000000e+00 0.000000000000000000e+00 0.000000000000000000e+00 0.000000000000000000e+00 0.000000000000000000e+00 0.000000000000000000e+00 0.000000000000000000e+00 0.000000000000000000e+00 0.000000000000000000e+00 0.000000000000000000e+00 0.000000000000000000e+00 0.000000000000000000e+00 0.000000000000000000e+00 0.000000000000000000e+00 0.000000000000000000e+00 0.000000000000000000e+00 0.000000000000000000e+00 0.000000000000000000e+00 0.000000000000000000e+00 0.000000000000000000e+00 0.000000000000000000e+00 0.000000000000000000e+00 0.000000000000000000e+00 0.000000000000000000e+00 0.000000000000000000e+00 0.000000000000000000e+00 0.000000000000000000e+00 0.000000000000000000e+00 0.000000000000000000e+00 0.000000000000000000e+00 0.000000000000000000e+00 0.000000000000000000e+00 0.000000000000000000e+00 0.000000000000000000e+00 0.000000000000000000e+00 0.000000000000000000e+00 0.000000000000000000e+00 0.000000000000000000e+00 0.000000000000000000e+00 0.000000000000000000e+00 0.000000000000000000e+00 0.000000000000000000e+00 0.000000000000000000e+00 0.000000000000000000e+00 0.000000000000000000e+00 0.000000000000000000e+00 0.000000000000000000e+00 0.000000000000000000e+00 0.000000000000000000e+00 0.000000000000000000e+00 0.000000000000000000e+00 0.000000000000000000e+00 0.000000000000000000e+00 0.000000000000000000e+00 0.000000000000000000e+00 0.000000000000000000e+00 0.000000000000000000e+00 0.000000000000000000e+00 0.000000000000000000e+00 0.000000000000000000e+00 0.000000000000000000e+00 0.000000000000000000e+00 0.000000000000000000e+00 0.000000000000000000e+00 0.000000000000000000e+00 0.000000000000000000e+00 0.000000000000000000e+00 0.000000000000000000e+00 0.000000000000000000e+00 0.000000000000000000e+00 0.000000000000000000e+00 0.000000000000000000e+00 0.000000000000000000e+00 0.000000000000000000e+00 0.000000000000000000e+00 0.000000000000000000e+00 0.000000000000000000e+00 0.000000000000000000e+00 0.000000000000000000e+00 0.000000000000000000e+00 0.000000000000000000e+00 0.000000000000000000e+00 0.000000000000000000e+00 0.000000000000000000e+00 0.000000000000000000e+00 0.000000000000000000e+00 0.000000000000000000e+00 0.000000000000000000e+00 0.000000000000000000e+00 0.000000000000000000e+00 0.000000000000000000e+00 0.000000000000000000e+00 0.000000000000000000e+00 0.000000000000000000e+00 0.000000000000000000e+00 0.000000000000000000e+00 0.000000000000000000e+00 0.000000000000000000e+00 0.000000000000000000e+00 0.000000000000000000e+00 0.000000000000000000e+00 0.000000000000000000e+00 0.000000000000000000e+00 0.000000000000000000e+00 0.000000000000000000e+00 0.000000000000000000e+00 0.000000000000000000e+00 0.000000000000000000e+00 0.000000000000000000e+00 0.000000000000000000e+00 0.000000000000000000e+00 0.000000000000000000e+00 0.000000000000000000e+00 0.000000000000000000e+00 0.000000000000000000e+00 0.000000000000000000e+00 0.000000000000000000e+00 0.000000000000000000e+00 0.000000000000000000e+00 0.000000000000000000e+00 0.000000000000000000e+00 0.000000000000000000e+00 0.000000000000000000e+00 0.000000000000000000e+00 0.000000000000000000e+00 0.000000000000000000e+00 0.000000000000000000e+00 0.000000000000000000e+00 0.000000000000000000e+00 0.000000000000000000e+00 0.000000000000000000e+00 0.000000000000000000e+00 0.000000000000000000e+00 0.000000000000000000e+00 0.000000000000000000e+00 0.000000000000000000e+00 0.000000000000000000e+00 0.000000000000000000e+00 0.000000000000000000e+00 0.000000000000000000e+00 0.000000000000000000e+00 0.000000000000000000e+00 0.000000000000000000e+00 0.000000000000000000e+00 0.000000000000000000e+00 0.000000000000000000e+00 0.000000000000000000e+00 0.000000000000000000e+00 0.000000000000000000e+00 0.000000000000000000e+00 0.000000000000000000e+00 0.000000000000000000e+00 0.000000000000000000e+00 0.000000000000000000e+00 0.000000000000000000e+00 0.000000000000000000e+00 0.000000000000000000e+00 0.000000000000000000e+00 0.000000000000000000e+00 0.000000000000000000e+00 0.000000000000000000e+00 0.000000000000000000e+00 0.000000000000000000e+00 0.000000000000000000e+00 0.000000000000000000e+00 0.000000000000000000e+00 0.000000000000000000e+00 0.000000000000000000e+00 0.000000000000000000e+00 0.000000000000000000e+00 0.000000000000000000e+00 0.000000000000000000e+00 0.000000000000000000e+00 0.000000000000000000e+00 0.000000000000000000e+00 0.000000000000000000e+00 0.000000000000000000e+00 0.000000000000000000e+00 0.000000000000000000e+00 0.000000000000000000e+00 0.000000000000000000e+00 0.000000000000000000e+00 0.000000000000000000e+00 0.000000000000000000e+00 0.000000000000000000e+00 0.000000000000000000e+00 0.000000000000000000e+00 0.000000000000000000e+00 0.000000000000000000e+00 0.000000000000000000e+00 0.000000000000000000e+00 0.000000000000000000e+00 0.000000000000000000e+00 0.000000000000000000e+00 0.000000000000000000e+00 0.000000000000000000e+00 0.000000000000000000e+00 0.000000000000000000e+00 0.000000000000000000e+00 0.000000000000000000e+00 0.000000000000000000e+00 0.000000000000000000e+00 0.000000000000000000e+00 0.000000000000000000e+00 0.000000000000000000e+00 0.000000000000000000e+00 0.000000000000000000e+00 0.000000000000000000e+00 0.000000000000000000e+00 0.000000000000000000e+00 0.000000000000000000e+00 0.000000000000000000e+00 0.000000000000000000e+00 0.000000000000000000e+00 0.000000000000000000e+00 0.000000000000000000e+00 0.000000000000000000e+00 0.000000000000000000e+00 0.000000000000000000e+00 0.000000000000000000e+00 0.000000000000000000e+00 0.000000000000000000e+00 0.000000000000000000e+00 0.000000000000000000e+00 0.000000000000000000e+00 0.000000000000000000e+00 0.000000000000000000e+00 0.000000000000000000e+00 0.000000000000000000e+00 0.000000000000000000e+00 0.000000000000000000e+00 0.000000000000000000e+00 0.000000000000000000e+00 0.000000000000000000e+00 0.000000000000000000e+00 0.000000000000000000e+00 0.000000000000000000e+00 0.000000000000000000e+00 0.000000000000000000e+00 0.000000000000000000e+00 0.000000000000000000e+00 0.000000000000000000e+00 0.000000000000000000e+00 0.000000000000000000e+00 0.000000000000000000e+00 0.000000000000000000e+00 0.000000000000000000e+00 0.000000000000000000e+00 0.000000000000000000e+00 0.000000000000000000e+00 0.000000000000000000e+00 0.000000000000000000e+00 0.000000000000000000e+00 0.000000000000000000e+00 0.000000000000000000e+00 0.000000000000000000e+00 0.000000000000000000e+00 0.000000000000000000e+00 0.000000000000000000e+00 0.000000000000000000e+00 0.000000000000000000e+00 0.000000000000000000e+00 0.000000000000000000e+00 0.000000000000000000e+00 0.000000000000000000e+00 0.000000000000000000e+00 0.000000000000000000e+00 0.000000000000000000e+00 0.000000000000000000e+00 0.000000000000000000e+00 0.000000000000000000e+00 0.000000000000000000e+00 0.000000000000000000e+00 0.000000000000000000e+00 0.000000000000000000e+00 0.000000000000000000e+00 0.000000000000000000e+00 0.000000000000000000e+00 0.000000000000000000e+00 0.000000000000000000e+00 0.000000000000000000e+00 0.000000000000000000e+00 0.000000000000000000e+00 0.000000000000000000e+00 0.000000000000000000e+00 0.000000000000000000e+00 0.000000000000000000e+00 0.000000000000000000e+00 0.000000000000000000e+00 0.000000000000000000e+00 0.000000000000000000e+00 0.000000000000000000e+00 0.000000000000000000e+00 0.000000000000000000e+00 0.000000000000000000e+00 0.000000000000000000e+00 0.000000000000000000e+00 0.000000000000000000e+00 0.000000000000000000e+00 0.000000000000000000e+00 0.000000000000000000e+00 0.000000000000000000e+00 0.000000000000000000e+00 0.000000000000000000e+00 0.000000000000000000e+00 0.000000000000000000e+00 0.000000000000000000e+00 0.000000000000000000e+00 0.000000000000000000e+00 0.000000000000000000e+00 0.000000000000000000e+00 0.000000000000000000e+00 0.000000000000000000e+00 0.000000000000000000e+00 0.000000000000000000e+00 0.000000000000000000e+00 0.000000000000000000e+00 0.000000000000000000e+00 0.000000000000000000e+00 0.000000000000000000e+00 0.000000000000000000e+00 0.000000000000000000e+00 0.000000000000000000e+00 0.000000000000000000e+00 0.000000000000000000e+00 0.000000000000000000e+00 0.000000000000000000e+00 0.000000000000000000e+00 0.000000000000000000e+00 0.000000000000000000e+00 0.000000000000000000e+00 0.000000000000000000e+00 0.000000000000000000e+00 0.000000000000000000e+00 0.000000000000000000e+00 0.000000000000000000e+00 0.000000000000000000e+00 0.000000000000000000e+00 0.000000000000000000e+00 0.000000000000000000e+00 0.000000000000000000e+00 0.000000000000000000e+00 0.000000000000000000e+00 0.000000000000000000e+00 0.000000000000000000e+00 0.000000000000000000e+00 0.000000000000000000e+00 0.000000000000000000e+00 0.000000000000000000e+00 0.000000000000000000e+00 0.000000000000000000e+00 0.000000000000000000e+00 0.000000000000000000e+00 0.000000000000000000e+00 0.000000000000000000e+00 0.000000000000000000e+00 0.000000000000000000e+00 0.000000000000000000e+00 0.000000000000000000e+00 0.000000000000000000e+00 0.000000000000000000e+00 0.000000000000000000e+00 0.000000000000000000e+00 0.000000000000000000e+00 0.000000000000000000e+00 0.000000000000000000e+00 0.000000000000000000e+00 0.000000000000000000e+00 0.000000000000000000e+00 0.000000000000000000e+00 0.000000000000000000e+00 0.000000000000000000e+00 0.000000000000000000e+00 0.000000000000000000e+00 0.000000000000000000e+00 0.000000000000000000e+00 0.000000000000000000e+00 0.000000000000000000e+00 0.000000000000000000e+00 0.000000000000000000e+00 0.000000000000000000e+00 0.000000000000000000e+00 0.000000000000000000e+00 0.000000000000000000e+00 0.000000000000000000e+00 0.000000000000000000e+00 0.000000000000000000e+00 0.000000000000000000e+00 0.000000000000000000e+00 0.000000000000000000e+00 0.000000000000000000e+00 0.000000000000000000e+00 0.000000000000000000e+00 0.000000000000000000e+00 0.000000000000000000e+00 0.000000000000000000e+00 0.000000000000000000e+00 0.000000000000000000e+00 0.000000000000000000e+00 0.000000000000000000e+00 0.000000000000000000e+00 0.000000000000000000e+00 0.000000000000000000e+00 0.000000000000000000e+00 0.000000000000000000e+00 0.000000000000000000e+00 0.000000000000000000e+00 0.000000000000000000e+00 0.000000000000000000e+00 0.000000000000000000e+00 0.000000000000000000e+00 0.000000000000000000e+00 0.000000000000000000e+00 0.000000000000000000e+00 0.000000000000000000e+00 0.000000000000000000e+00 0.000000000000000000e+00 0.000000000000000000e+00 0.000000000000000000e+00 0.000000000000000000e+00 0.000000000000000000e+00 0.000000000000000000e+00 0.000000000000000000e+00 0.000000000000000000e+00 0.000000000000000000e+00 0.000000000000000000e+00 0.000000000000000000e+00 0.000000000000000000e+00 0.000000000000000000e+00 0.000000000000000000e+00 0.000000000000000000e+00 0.000000000000000000e+00 0.000000000000000000e+00 0.000000000000000000e+00 0.000000000000000000e+00 0.000000000000000000e+00 0.000000000000000000e+00 0.000000000000000000e+00 0.000000000000000000e+00 0.000000000000000000e+00 0.000000000000000000e+00 0.000000000000000000e+00 0.000000000000000000e+00 0.000000000000000000e+00 0.000000000000000000e+00 0.000000000000000000e+00 0.000000000000000000e+00 0.000000000000000000e+00 0.000000000000000000e+00 0.000000000000000000e+00 0.000000000000000000e+00 0.000000000000000000e+00 0.000000000000000000e+00 0.000000000000000000e+00 0.000000000000000000e+00 0.000000000000000000e+00 0.000000000000000000e+00 0.000000000000000000e+00 0.000000000000000000e+00 0.000000000000000000e+00 0.000000000000000000e+00 0.000000000000000000e+00 0.000000000000000000e+00 0.000000000000000000e+00 0.000000000000000000e+00 0.000000000000000000e+00 0.000000000000000000e+00 0.000000000000000000e+00 0.000000000000000000e+00 0.000000000000000000e+00 0.000000000000000000e+00 0.000000000000000000e+00 0.000000000000000000e+00 0.000000000000000000e+00 0.000000000000000000e+00 0.000000000000000000e+00 0.000000000000000000e+00 0.000000000000000000e+00 0.000000000000000000e+00 0.000000000000000000e+00 0.000000000000000000e+00 0.000000000000000000e+00 0.000000000000000000e+00 0.000000000000000000e+00 0.000000000000000000e+00 0.000000000000000000e+00 0.000000000000000000e+00 0.000000000000000000e+00 0.000000000000000000e+00 0.000000000000000000e+00 0.000000000000000000e+00 0.000000000000000000e+00 0.000000000000000000e+00 0.000000000000000000e+00 0.000000000000000000e+00 0.000000000000000000e+00 0.000000000000000000e+00 0.000000000000000000e+00 0.000000000000000000e+00 0.000000000000000000e+00 0.000000000000000000e+00 0.000000000000000000e+00 0.000000000000000000e+00 0.000000000000000000e+00 0.000000000000000000e+00 0.000000000000000000e+00 0.000000000000000000e+00 0.000000000000000000e+00 0.000000000000000000e+00 0.000000000000000000e+00 0.000000000000000000e+00 0.000000000000000000e+00 0.000000000000000000e+00 0.000000000000000000e+00 0.000000000000000000e+00 0.000000000000000000e+00 0.000000000000000000e+00 0.000000000000000000e+00 0.000000000000000000e+00 0.000000000000000000e+00 0.000000000000000000e+00 0.000000000000000000e+00 0.000000000000000000e+00 0.000000000000000000e+00 0.000000000000000000e+00 0.000000000000000000e+00 0.000000000000000000e+00 0.000000000000000000e+00 0.000000000000000000e+00 0.000000000000000000e+00 0.000000000000000000e+00 0.000000000000000000e+00 0.000000000000000000e+00 0.000000000000000000e+00 0.000000000000000000e+00 0.000000000000000000e+00 0.000000000000000000e+00 0.000000000000000000e+00 0.000000000000000000e+00 0.000000000000000000e+00 0.000000000000000000e+00 0.000000000000000000e+00 0.000000000000000000e+00 0.000000000000000000e+00 0.000000000000000000e+00 0.000000000000000000e+00 0.000000000000000000e+00 0.000000000000000000e+00 0.000000000000000000e+00 0.000000000000000000e+00 0.000000000000000000e+00 0.000000000000000000e+00 0.000000000000000000e+00 0.000000000000000000e+00 0.000000000000000000e+00 0.000000000000000000e+00 0.000000000000000000e+00 0.000000000000000000e+00 0.000000000000000000e+00 0.000000000000000000e+00 0.000000000000000000e+00 0.000000000000000000e+00 0.000000000000000000e+00 0.000000000000000000e+00 0.000000000000000000e+00 0.000000000000000000e+00 0.000000000000000000e+00 0.000000000000000000e+00 0.000000000000000000e+00 0.000000000000000000e+00 0.000000000000000000e+00 0.000000000000000000e+00 0.000000000000000000e+00 0.000000000000000000e+00 0.000000000000000000e+00 0.000000000000000000e+00 0.000000000000000000e+00 0.000000000000000000e+00 0.000000000000000000e+00 0.000000000000000000e+00 0.000000000000000000e+00 0.000000000000000000e+00 0.000000000000000000e+00 0.000000000000000000e+00 0.000000000000000000e+00 0.000000000000000000e+00 0.000000000000000000e+00 0.000000000000000000e+00 0.000000000000000000e+00 0.000000000000000000e+00 0.000000000000000000e+00 0.000000000000000000e+00 0.000000000000000000e+00 0.000000000000000000e+00 0.000000000000000000e+00 0.000000000000000000e+00 0.000000000000000000e+00 0.000000000000000000e+00 0.000000000000000000e+00 0.000000000000000000e+00 0.000000000000000000e+00 0.000000000000000000e+00 0.000000000000000000e+00 0.000000000000000000e+00 0.000000000000000000e+00 0.000000000000000000e+00 0.000000000000000000e+00 0.000000000000000000e+00 0.000000000000000000e+00 0.000000000000000000e+00 0.000000000000000000e+00 0.000000000000000000e+00 0.000000000000000000e+00 0.000000000000000000e+00 0.000000000000000000e+00 0.000000000000000000e+00 0.000000000000000000e+00 0.000000000000000000e+00 0.000000000000000000e+00 0.000000000000000000e+00 0.000000000000000000e+00 0.000000000000000000e+00 0.000000000000000000e+00 0.000000000000000000e+00 0.000000000000000000e+00 0.000000000000000000e+00 0.000000000000000000e+00 0.000000000000000000e+00 0.000000000000000000e+00 0.000000000000000000e+00 0.000000000000000000e+00 0.000000000000000000e+00 0.000000000000000000e+00 0.000000000000000000e+00 0.000000000000000000e+00 0.000000000000000000e+00 0.000000000000000000e+00 0.000000000000000000e+00 0.000000000000000000e+00 0.000000000000000000e+00 0.000000000000000000e+00 0.000000000000000000e+00 0.000000000000000000e+00 0.000000000000000000e+00 0.000000000000000000e+00 0.000000000000000000e+00 0.000000000000000000e+00 0.000000000000000000e+00 0.000000000000000000e+00 0.000000000000000000e+00 0.000000000000000000e+00 0.000000000000000000e+00 0.000000000000000000e+00 0.000000000000000000e+00 0.000000000000000000e+00 0.000000000000000000e+00 0.000000000000000000e+00 0.000000000000000000e+00 0.000000000000000000e+00 0.000000000000000000e+00 0.000000000000000000e+00 0.000000000000000000e+00 0.000000000000000000e+00 0.000000000000000000e+00 0.000000000000000000e+00 0.000000000000000000e+00 0.000000000000000000e+00 0.000000000000000000e+00 0.000000000000000000e+00 0.000000000000000000e+00 0.000000000000000000e+00 0.000000000000000000e+00 0.000000000000000000e+00 0.000000000000000000e+00 0.000000000000000000e+00 0.000000000000000000e+00 0.000000000000000000e+00 0.000000000000000000e+00 0.000000000000000000e+00 0.000000000000000000e+00 0.000000000000000000e+00 0.000000000000000000e+00 0.000000000000000000e+00 0.000000000000000000e+00 0.000000000000000000e+00 0.000000000000000000e+00 0.000000000000000000e+00 0.000000000000000000e+00 0.000000000000000000e+00 0.000000000000000000e+00 0.000000000000000000e+00 0.000000000000000000e+00 0.000000000000000000e+00 0.000000000000000000e+00 0.000000000000000000e+00 0.000000000000000000e+00 0.000000000000000000e+00 0.000000000000000000e+00 0.000000000000000000e+00 0.000000000000000000e+00 0.000000000000000000e+00 0.000000000000000000e+00 0.000000000000000000e+00 0.000000000000000000e+00 0.000000000000000000e+00 0.000000000000000000e+00 0.000000000000000000e+00 0.000000000000000000e+00 0.000000000000000000e+00 0.000000000000000000e+00 0.000000000000000000e+00 0.000000000000000000e+00 0.000000000000000000e+00 0.000000000000000000e+00 0.000000000000000000e+00 0.000000000000000000e+00 0.000000000000000000e+00 0.000000000000000000e+00 0.000000000000000000e+00 0.000000000000000000e+00 0.000000000000000000e+00 0.000000000000000000e+00 0.000000000000000000e+00 0.000000000000000000e+00 0.000000000000000000e+00 0.000000000000000000e+00 0.000000000000000000e+00 0.000000000000000000e+00 0.000000000000000000e+00 0.000000000000000000e+00 0.000000000000000000e+00 0.000000000000000000e+00 0.000000000000000000e+00 0.000000000000000000e+00 0.000000000000000000e+00 0.000000000000000000e+00 0.000000000000000000e+00 0.000000000000000000e+00 0.000000000000000000e+00 0.000000000000000000e+00 0.000000000000000000e+00 0.000000000000000000e+00 0.000000000000000000e+00 0.000000000000000000e+00 0.000000000000000000e+00 0.000000000000000000e+00 0.000000000000000000e+00 0.000000000000000000e+00 0.000000000000000000e+00 0.000000000000000000e+00 0.000000000000000000e+00 0.000000000000000000e+00 0.000000000000000000e+00 0.000000000000000000e+00 0.000000000000000000e+00 0.000000000000000000e+00 0.000000000000000000e+00 0.000000000000000000e+00 0.000000000000000000e+00 0.000000000000000000e+00 0.000000000000000000e+00 0.000000000000000000e+00 0.000000000000000000e+00 0.000000000000000000e+00 0.000000000000000000e+00 0.000000000000000000e+00 0.000000000000000000e+00 0.000000000000000000e+00 0.000000000000000000e+00 0.000000000000000000e+00 0.000000000000000000e+00 0.000000000000000000e+00 0.000000000000000000e+00 0.000000000000000000e+00 0.000000000000000000e+00 0.000000000000000000e+00 0.000000000000000000e+00 0.000000000000000000e+00 0.000000000000000000e+00 0.000000000000000000e+00 0.000000000000000000e+00 0.000000000000000000e+00 0.000000000000000000e+00 0.000000000000000000e+00 0.000000000000000000e+00 0.000000000000000000e+00 0.000000000000000000e+00 0.000000000000000000e+00 0.000000000000000000e+00 0.000000000000000000e+00 0.000000000000000000e+00 0.000000000000000000e+00 0.000000000000000000e+00 0.000000000000000000e+00 0.000000000000000000e+00 0.000000000000000000e+00 0.000000000000000000e+00 0.000000000000000000e+00 0.000000000000000000e+00 0.000000000000000000e+00 0.000000000000000000e+00 0.000000000000000000e+00 0.000000000000000000e+00 0.000000000000000000e+00 0.000000000000000000e+00 0.000000000000000000e+00 0.000000000000000000e+00 0.000000000000000000e+00 0.000000000000000000e+00 0.000000000000000000e+00 0.000000000000000000e+00 0.000000000000000000e+00 0.000000000000000000e+00 0.000000000000000000e+00 0.000000000000000000e+00 0.000000000000000000e+00 0.000000000000000000e+00 0.000000000000000000e+00 0.000000000000000000e+00 0.000000000000000000e+00 0.000000000000000000e+00 0.000000000000000000e+00 0.000000000000000000e+00 0.000000000000000000e+00 0.000000000000000000e+00 0.000000000000000000e+00 0.000000000000000000e+00 0.000000000000000000e+00 0.000000000000000000e+00 0.000000000000000000e+00 0.000000000000000000e+00 0.000000000000000000e+00 0.000000000000000000e+00 0.000000000000000000e+00 0.000000000000000000e+00 0.000000000000000000e+00 0.000000000000000000e+00 0.000000000000000000e+00 0.000000000000000000e+00 0.000000000000000000e+00 0.000000000000000000e+00 0.000000000000000000e+00 0.000000000000000000e+00 0.000000000000000000e+00 0.000000000000000000e+00 0.000000000000000000e+00 0.000000000000000000e+00 0.000000000000000000e+00 0.000000000000000000e+00 0.000000000000000000e+00 0.000000000000000000e+00 0.000000000000000000e+00 0.000000000000000000e+00 0.000000000000000000e+00 0.000000000000000000e+00 0.000000000000000000e+00 0.000000000000000000e+00 0.000000000000000000e+00 0.000000000000000000e+00 0.000000000000000000e+00 0.000000000000000000e+00 0.000000000000000000e+00 0.000000000000000000e+00 0.000000000000000000e+00 0.000000000000000000e+00 0.000000000000000000e+00 0.000000000000000000e+00 0.000000000000000000e+00 0.000000000000000000e+00 0.000000000000000000e+00 0.000000000000000000e+00 0.000000000000000000e+00 0.000000000000000000e+00 0.000000000000000000e+00 0.000000000000000000e+00 0.000000000000000000e+00 0.000000000000000000e+00 0.000000000000000000e+00 0.000000000000000000e+00 0.000000000000000000e+00 0.000000000000000000e+00 0.000000000000000000e+00 0.000000000000000000e+00 0.000000000000000000e+00 0.000000000000000000e+00 0.000000000000000000e+00 0.000000000000000000e+00 0.000000000000000000e+00 0.000000000000000000e+00 0.000000000000000000e+00 0.000000000000000000e+00 0.000000000000000000e+00 0.000000000000000000e+00 0.000000000000000000e+00 0.000000000000000000e+00 0.000000000000000000e+00 0.000000000000000000e+00 0.000000000000000000e+00 0.000000000000000000e+00 0.000000000000000000e+00 0.000000000000000000e+00 0.000000000000000000e+00 0.000000000000000000e+00 0.000000000000000000e+00 0.000000000000000000e+00 0.000000000000000000e+00 0.000000000000000000e+00 0.000000000000000000e+00 0.000000000000000000e+00 0.000000000000000000e+00 0.000000000000000000e+00 0.000000000000000000e+00 0.000000000000000000e+00 0.000000000000000000e+00 0.000000000000000000e+00 0.000000000000000000e+00 0.000000000000000000e+00 0.000000000000000000e+00 0.000000000000000000e+00 0.000000000000000000e+00 0.000000000000000000e+00 0.000000000000000000e+00 0.000000000000000000e+00 0.000000000000000000e+00 0.000000000000000000e+00 0.000000000000000000e+00 0.000000000000000000e+00 0.000000000000000000e+00 0.000000000000000000e+00 0.000000000000000000e+00 0.000000000000000000e+00 0.000000000000000000e+00 0.000000000000000000e+00 0.000000000000000000e+00 0.000000000000000000e+00 0.000000000000000000e+00 0.000000000000000000e+00 0.000000000000000000e+00 0.000000000000000000e+00 0.000000000000000000e+00 0.000000000000000000e+00 0.000000000000000000e+00 0.000000000000000000e+00 0.000000000000000000e+00 0.000000000000000000e+00 0.000000000000000000e+00 0.000000000000000000e+00 0.000000000000000000e+00 0.000000000000000000e+00 0.000000000000000000e+00 0.000000000000000000e+00 0.000000000000000000e+00 0.000000000000000000e+00 0.000000000000000000e+00 0.000000000000000000e+00 0.000000000000000000e+00 0.000000000000000000e+00 0.000000000000000000e+00 0.000000000000000000e+00 0.000000000000000000e+00 0.000000000000000000e+00 0.000000000000000000e+00 0.000000000000000000e+00 0.000000000000000000e+00 0.000000000000000000e+00 0.000000000000000000e+00 0.000000000000000000e+00 0.000000000000000000e+00 0.000000000000000000e+00 0.000000000000000000e+00 0.000000000000000000e+00 0.000000000000000000e+00 0.000000000000000000e+00 0.000000000000000000e+00 0.000000000000000000e+00 0.000000000000000000e+00 0.000000000000000000e+00 0.000000000000000000e+00 0.000000000000000000e+00 0.000000000000000000e+00 0.000000000000000000e+00 0.000000000000000000e+00 0.000000000000000000e+00 0.000000000000000000e+00 0.000000000000000000e+00 0.000000000000000000e+00 0.000000000000000000e+00 0.000000000000000000e+00 0.000000000000000000e+00 0.000000000000000000e+00 0.000000000000000000e+00 0.000000000000000000e+00 0.000000000000000000e+00 0.000000000000000000e+00 0.000000000000000000e+00 0.000000000000000000e+00 0.000000000000000000e+00 0.000000000000000000e+00 0.000000000000000000e+00 0.000000000000000000e+00 0.000000000000000000e+00 0.000000000000000000e+00 0.000000000000000000e+00 0.000000000000000000e+00 0.000000000000000000e+00 0.000000000000000000e+00 0.000000000000000000e+00 0.000000000000000000e+00 0.000000000000000000e+00 0.000000000000000000e+00 0.000000000000000000e+00 0.000000000000000000e+00 0.000000000000000000e+00 0.000000000000000000e+00 0.000000000000000000e+00 0.000000000000000000e+00 0.000000000000000000e+00 0.000000000000000000e+00 0.000000000000000000e+00 0.000000000000000000e+00 0.000000000000000000e+00 0.000000000000000000e+00 0.000000000000000000e+00 0.000000000000000000e+00 0.000000000000000000e+00 0.000000000000000000e+00 0.000000000000000000e+00 0.000000000000000000e+00 0.000000000000000000e+00 0.000000000000000000e+00 0.000000000000000000e+00 0.000000000000000000e+00 0.000000000000000000e+00 0.000000000000000000e+00 0.000000000000000000e+00 0.000000000000000000e+00 0.000000000000000000e+00 0.000000000000000000e+00 0.000000000000000000e+00 0.000000000000000000e+00 0.000000000000000000e+00 0.000000000000000000e+00 0.000000000000000000e+00 0.000000000000000000e+00 0.000000000000000000e+00 0.000000000000000000e+00 0.000000000000000000e+00 0.000000000000000000e+00 0.000000000000000000e+00 0.000000000000000000e+00 0.000000000000000000e+00 0.000000000000000000e+00 0.000000000000000000e+00 0.000000000000000000e+00 0.000000000000000000e+00 0.000000000000000000e+00 0.000000000000000000e+00 0.000000000000000000e+00 0.000000000000000000e+00 0.000000000000000000e+00 0.000000000000000000e+00 0.000000000000000000e+00 0.000000000000000000e+00 0.000000000000000000e+00 0.000000000000000000e+00 0.000000000000000000e+00 0.000000000000000000e+00 0.000000000000000000e+00 0.000000000000000000e+00 0.000000000000000000e+00 0.000000000000000000e+00 0.000000000000000000e+00 0.000000000000000000e+00 0.000000000000000000e+00 0.000000000000000000e+00 0.000000000000000000e+00 0.000000000000000000e+00 0.000000000000000000e+00 0.000000000000000000e+00 0.000000000000000000e+00 0.000000000000000000e+00 0.000000000000000000e+00 0.000000000000000000e+00 0.000000000000000000e+00 0.000000000000000000e+00 0.000000000000000000e+00 0.000000000000000000e+00 0.000000000000000000e+00 0.000000000000000000e+00 0.000000000000000000e+00 0.000000000000000000e+00 0.000000000000000000e+00 0.000000000000000000e+00 0.000000000000000000e+00 0.000000000000000000e+00 0.000000000000000000e+00 0.000000000000000000e+00 0.000000000000000000e+00 0.000000000000000000e+00 0.000000000000000000e+00 0.000000000000000000e+00 0.000000000000000000e+00 0.000000000000000000e+00 0.000000000000000000e+00 0.000000000000000000e+00 0.000000000000000000e+00 0.000000000000000000e+00 0.000000000000000000e+00 0.000000000000000000e+00 0.000000000000000000e+00 0.000000000000000000e+00 0.000000000000000000e+00 0.000000000000000000e+00 0.000000000000000000e+00 0.000000000000000000e+00 0.000000000000000000e+00 0.000000000000000000e+00 0.000000000000000000e+00 0.000000000000000000e+00 0.000000000000000000e+00 0.000000000000000000e+00 0.000000000000000000e+00 0.000000000000000000e+00 0.000000000000000000e+00 0.000000000000000000e+00 0.000000000000000000e+00 0.000000000000000000e+00 0.000000000000000000e+00 0.000000000000000000e+00 0.000000000000000000e+00 0.000000000000000000e+00 0.000000000000000000e+00 0.000000000000000000e+00 0.000000000000000000e+00 0.000000000000000000e+00 0.000000000000000000e+00 0.000000000000000000e+00 0.000000000000000000e+00 0.000000000000000000e+00 0.000000000000000000e+00 0.000000000000000000e+00 0.000000000000000000e+00 0.000000000000000000e+00 0.000000000000000000e+00 0.000000000000000000e+00 0.000000000000000000e+00 0.000000000000000000e+00 0.000000000000000000e+00 0.000000000000000000e+00 0.000000000000000000e+00 0.000000000000000000e+00 0.000000000000000000e+00 0.000000000000000000e+00 0.000000000000000000e+00 0.000000000000000000e+00 0.000000000000000000e+00 0.000000000000000000e+00 0.000000000000000000e+00 0.000000000000000000e+00 0.000000000000000000e+00 0.000000000000000000e+00 0.000000000000000000e+00 0.000000000000000000e+00 0.000000000000000000e+00 0.000000000000000000e+00 0.000000000000000000e+00 0.000000000000000000e+00 0.000000000000000000e+00 0.000000000000000000e+00 0.000000000000000000e+00 0.000000000000000000e+00 0.000000000000000000e+00 0.000000000000000000e+00 0.000000000000000000e+00 0.000000000000000000e+00 0.000000000000000000e+00 0.000000000000000000e+00 0.000000000000000000e+00 0.000000000000000000e+00 0.000000000000000000e+00 0.000000000000000000e+00 0.000000000000000000e+00 0.000000000000000000e+00 0.000000000000000000e+00 0.000000000000000000e+00 0.000000000000000000e+00 0.000000000000000000e+00 0.000000000000000000e+00 0.000000000000000000e+00 0.000000000000000000e+00 0.000000000000000000e+00 0.000000000000000000e+00 0.000000000000000000e+00 0.000000000000000000e+00 0.000000000000000000e+00 0.000000000000000000e+00 0.000000000000000000e+00 0.000000000000000000e+00 0.000000000000000000e+00 0.000000000000000000e+00 0.000000000000000000e+00 0.000000000000000000e+00 0.000000000000000000e+00 0.000000000000000000e+00 0.000000000000000000e+00 0.000000000000000000e+00 0.000000000000000000e+00 0.000000000000000000e+00 0.000000000000000000e+00 0.000000000000000000e+00 0.000000000000000000e+00 0.000000000000000000e+00 0.000000000000000000e+00 0.000000000000000000e+00 0.000000000000000000e+00 0.000000000000000000e+00 0.000000000000000000e+00 0.000000000000000000e+00 0.000000000000000000e+00 0.000000000000000000e+00 0.000000000000000000e+00 0.000000000000000000e+00 0.000000000000000000e+00 0.000000000000000000e+00 0.000000000000000000e+00 0.000000000000000000e+00 0.000000000000000000e+00 0.000000000000000000e+00 0.000000000000000000e+00 0.000000000000000000e+00 0.000000000000000000e+00 0.000000000000000000e+00 0.000000000000000000e+00 0.000000000000000000e+00 0.000000000000000000e+00 0.000000000000000000e+00 0.000000000000000000e+00 0.000000000000000000e+00 0.000000000000000000e+00 0.000000000000000000e+00 0.000000000000000000e+00 0.000000000000000000e+00 0.000000000000000000e+00 0.000000000000000000e+00 0.000000000000000000e+00 0.000000000000000000e+00 0.000000000000000000e+00 0.000000000000000000e+00 0.000000000000000000e+00 0.000000000000000000e+00 0.000000000000000000e+00 0.000000000000000000e+00 0.000000000000000000e+00 0.000000000000000000e+00 0.000000000000000000e+00 0.000000000000000000e+00 0.000000000000000000e+00 0.000000000000000000e+00 0.000000000000000000e+00 0.000000000000000000e+00 0.000000000000000000e+00 0.000000000000000000e+00 0.000000000000000000e+00 0.000000000000000000e+00 0.000000000000000000e+00 0.000000000000000000e+00 0.000000000000000000e+00 0.000000000000000000e+00 0.000000000000000000e+00 0.000000000000000000e+00 0.000000000000000000e+00 0.000000000000000000e+00 0.000000000000000000e+00 0.000000000000000000e+00 0.000000000000000000e+00 0.000000000000000000e+00 0.000000000000000000e+00 0.000000000000000000e+00 0.000000000000000000e+00 0.000000000000000000e+00 0.000000000000000000e+00 0.000000000000000000e+00 0.000000000000000000e+00 0.000000000000000000e+00 0.000000000000000000e+00 0.000000000000000000e+00 0.000000000000000000e+00 0.000000000000000000e+00 0.000000000000000000e+00 0.000000000000000000e+00 0.000000000000000000e+00 0.000000000000000000e+00 0.000000000000000000e+00 0.000000000000000000e+00 0.000000000000000000e+00 0.000000000000000000e+00 0.000000000000000000e+00 0.000000000000000000e+00 0.000000000000000000e+00 0.000000000000000000e+00 0.000000000000000000e+00 0.000000000000000000e+00 0.000000000000000000e+00 0.000000000000000000e+00 0.000000000000000000e+00 0.000000000000000000e+00 0.000000000000000000e+00 0.000000000000000000e+00 0.000000000000000000e+00 0.000000000000000000e+00 0.000000000000000000e+00 0.000000000000000000e+00 0.000000000000000000e+00 0.000000000000000000e+00 0.000000000000000000e+00 0.000000000000000000e+00 0.000000000000000000e+00 0.000000000000000000e+00 0.000000000000000000e+00 0.000000000000000000e+00 0.000000000000000000e+00 0.000000000000000000e+00 0.000000000000000000e+00 0.000000000000000000e+00 0.000000000000000000e+00 0.000000000000000000e+00 0.000000000000000000e+00 0.000000000000000000e+00 0.000000000000000000e+00 0.000000000000000000e+00 0.000000000000000000e+00 0.000000000000000000e+00 0.000000000000000000e+00 0.000000000000000000e+00 0.000000000000000000e+00 0.000000000000000000e+00 0.000000000000000000e+00 0.000000000000000000e+00 0.000000000000000000e+00 0.000000000000000000e+00 0.000000000000000000e+00 0.000000000000000000e+00 0.000000000000000000e+00 0.000000000000000000e+00 0.000000000000000000e+00 0.000000000000000000e+00 0.000000000000000000e+00 0.000000000000000000e+00 0.000000000000000000e+00 0.000000000000000000e+00 0.000000000000000000e+00 0.000000000000000000e+00 0.000000000000000000e+00 0.000000000000000000e+00 0.000000000000000000e+00 0.000000000000000000e+00 0.000000000000000000e+00 0.000000000000000000e+00 0.000000000000000000e+00 0.000000000000000000e+00 0.000000000000000000e+00 0.000000000000000000e+00 0.000000000000000000e+00 0.000000000000000000e+00 0.000000000000000000e+00 0.000000000000000000e+00 0.000000000000000000e+00 0.000000000000000000e+00 0.000000000000000000e+00 0.000000000000000000e+00 0.000000000000000000e+00 0.000000000000000000e+00 0.000000000000000000e+00 0.000000000000000000e+00 0.000000000000000000e+00 0.000000000000000000e+00 0.000000000000000000e+00 0.000000000000000000e+00 0.000000000000000000e+00 0.000000000000000000e+00 0.000000000000000000e+00 0.000000000000000000e+00 0.000000000000000000e+00 0.000000000000000000e+00 0.000000000000000000e+00 0.000000000000000000e+00 0.000000000000000000e+00 0.000000000000000000e+00 0.000000000000000000e+00 0.000000000000000000e+00 0.000000000000000000e+00 0.000000000000000000e+00 0.000000000000000000e+00 0.000000000000000000e+00 0.000000000000000000e+00 0.000000000000000000e+00 0.000000000000000000e+00 0.000000000000000000e+00 0.000000000000000000e+00 0.000000000000000000e+00 0.000000000000000000e+00 0.000000000000000000e+00 0.000000000000000000e+00 0.000000000000000000e+00 0.000000000000000000e+00 0.000000000000000000e+00 0.000000000000000000e+00 0.000000000000000000e+00 0.000000000000000000e+00 0.000000000000000000e+00 0.000000000000000000e+00 0.000000000000000000e+00 0.000000000000000000e+00 0.000000000000000000e+00 0.000000000000000000e+00 0.000000000000000000e+00 0.000000000000000000e+00 0.000000000000000000e+00 0.000000000000000000e+00 0.000000000000000000e+00 0.000000000000000000e+00 0.000000000000000000e+00 0.000000000000000000e+00 0.000000000000000000e+00 0.000000000000000000e+00 0.000000000000000000e+00 0.000000000000000000e+00 0.000000000000000000e+00 0.000000000000000000e+00 0.000000000000000000e+00 0.000000000000000000e+00 0.000000000000000000e+00 0.000000000000000000e+00 0.000000000000000000e+00 0.000000000000000000e+00 0.000000000000000000e+00 0.000000000000000000e+00 0.000000000000000000e+00 0.000000000000000000e+00 0.000000000000000000e+00 0.000000000000000000e+00 0.000000000000000000e+00 0.000000000000000000e+00 0.000000000000000000e+00 0.000000000000000000e+00 0.000000000000000000e+00 0.000000000000000000e+00 0.000000000000000000e+00 0.000000000000000000e+00 0.000000000000000000e+00 0.000000000000000000e+00 0.000000000000000000e+00 0.000000000000000000e+00 0.000000000000000000e+00 0.000000000000000000e+00 0.000000000000000000e+00 0.000000000000000000e+00 0.000000000000000000e+00 0.000000000000000000e+00 0.000000000000000000e+00 0.000000000000000000e+00 0.000000000000000000e+00 0.000000000000000000e+00 0.000000000000000000e+00 0.000000000000000000e+00 0.000000000000000000e+00 0.000000000000000000e+00 0.000000000000000000e+00 0.000000000000000000e+00 0.000000000000000000e+00 0.000000000000000000e+00 0.000000000000000000e+00 0.000000000000000000e+00 0.000000000000000000e+00 0.000000000000000000e+00 0.000000000000000000e+00 0.000000000000000000e+00 0.000000000000000000e+00 0.000000000000000000e+00 0.000000000000000000e+00 0.000000000000000000e+00 0.000000000000000000e+00 0.000000000000000000e+00 0.000000000000000000e+00 0.000000000000000000e+00 0.000000000000000000e+00 0.000000000000000000e+00 0.000000000000000000e+00 0.000000000000000000e+00 0.000000000000000000e+00 0.000000000000000000e+00 0.000000000000000000e+00 0.000000000000000000e+00 0.000000000000000000e+00 0.000000000000000000e+00 0.000000000000000000e+00 0.000000000000000000e+00 0.000000000000000000e+00 0.000000000000000000e+00 0.000000000000000000e+00 0.000000000000000000e+00 0.000000000000000000e+00 0.000000000000000000e+00 0.000000000000000000e+00 0.000000000000000000e+00 0.000000000000000000e+00 0.000000000000000000e+00 0.000000000000000000e+00 0.000000000000000000e+00 0.000000000000000000e+00 0.000000000000000000e+00 0.000000000000000000e+00 0.000000000000000000e+00 0.000000000000000000e+00 0.000000000000000000e+00 0.000000000000000000e+00 0.000000000000000000e+00 0.000000000000000000e+00 0.000000000000000000e+00 0.000000000000000000e+00 0.000000000000000000e+00 0.000000000000000000e+00 0.000000000000000000e+00 0.000000000000000000e+00 0.000000000000000000e+00 0.000000000000000000e+00 0.000000000000000000e+00 0.000000000000000000e+00 0.000000000000000000e+00 0.000000000000000000e+00 0.000000000000000000e+00 0.000000000000000000e+00 0.000000000000000000e+00 0.000000000000000000e+00 0.000000000000000000e+00 0.000000000000000000e+00 0.000000000000000000e+00 0.000000000000000000e+00 0.000000000000000000e+00 0.000000000000000000e+00 0.000000000000000000e+00 0.000000000000000000e+00 0.000000000000000000e+00 0.000000000000000000e+00 0.000000000000000000e+00 0.000000000000000000e+00 0.000000000000000000e+00 0.000000000000000000e+00 0.000000000000000000e+00 0.000000000000000000e+00 0.000000000000000000e+00 0.000000000000000000e+00 0.000000000000000000e+00 0.000000000000000000e+00 0.000000000000000000e+00 0.000000000000000000e+00 0.000000000000000000e+00 0.000000000000000000e+00 0.000000000000000000e+00 0.000000000000000000e+00 0.000000000000000000e+00 0.000000000000000000e+00 0.000000000000000000e+00 0.000000000000000000e+00 0.000000000000000000e+00 0.000000000000000000e+00 0.000000000000000000e+00 0.000000000000000000e+00 0.000000000000000000e+00 0.000000000000000000e+00 0.000000000000000000e+00 0.000000000000000000e+00 0.000000000000000000e+00 0.000000000000000000e+00 0.000000000000000000e+00 0.000000000000000000e+00 0.000000000000000000e+00 0.000000000000000000e+00 0.000000000000000000e+00 0.000000000000000000e+00 0.000000000000000000e+00 0.000000000000000000e+00 0.000000000000000000e+00 0.000000000000000000e+00 0.000000000000000000e+00 0.000000000000000000e+00 0.000000000000000000e+00 0.000000000000000000e+00 0.000000000000000000e+00 0.000000000000000000e+00 0.000000000000000000e+00 0.000000000000000000e+00 0.000000000000000000e+00 0.000000000000000000e+00 0.000000000000000000e+00 0.000000000000000000e+00 0.000000000000000000e+00 0.000000000000000000e+00 0.000000000000000000e+00 0.000000000000000000e+00 0.000000000000000000e+00 0.000000000000000000e+00 0.000000000000000000e+00 0.000000000000000000e+00 0.000000000000000000e+00 0.000000000000000000e+00 0.000000000000000000e+00 0.000000000000000000e+00 0.000000000000000000e+00 0.000000000000000000e+00 0.000000000000000000e+00 0.000000000000000000e+00 0.000000000000000000e+00 0.000000000000000000e+00 0.000000000000000000e+00 0.000000000000000000e+00 0.000000000000000000e+00 0.000000000000000000e+00 0.000000000000000000e+00 0.000000000000000000e+00 0.000000000000000000e+00 0.000000000000000000e+00 0.000000000000000000e+00 0.000000000000000000e+00 0.000000000000000000e+00 0.000000000000000000e+00 0.000000000000000000e+00 0.000000000000000000e+00 0.000000000000000000e+00 0.000000000000000000e+00 0.000000000000000000e+00 0.000000000000000000e+00 0.000000000000000000e+00 0.000000000000000000e+00 0.000000000000000000e+00 0.000000000000000000e+00 0.000000000000000000e+00 0.000000000000000000e+00 0.000000000000000000e+00 0.000000000000000000e+00 0.000000000000000000e+00 0.000000000000000000e+00 0.000000000000000000e+00 0.000000000000000000e+00 0.000000000000000000e+00 0.000000000000000000e+00 0.000000000000000000e+00 0.000000000000000000e+00 0.000000000000000000e+00 0.000000000000000000e+00 0.000000000000000000e+00 0.000000000000000000e+00 0.000000000000000000e+00 0.000000000000000000e+00 0.000000000000000000e+00 0.000000000000000000e+00 0.000000000000000000e+00 0.000000000000000000e+00 0.000000000000000000e+00 0.000000000000000000e+00 0.000000000000000000e+00 0.000000000000000000e+00 0.000000000000000000e+00 0.000000000000000000e+00 0.000000000000000000e+00 0.000000000000000000e+00 0.000000000000000000e+00 0.000000000000000000e+00 0.000000000000000000e+00 0.000000000000000000e+00 0.000000000000000000e+00 0.000000000000000000e+00 0.000000000000000000e+00 0.000000000000000000e+00 0.000000000000000000e+00 0.000000000000000000e+00 0.000000000000000000e+00 0.000000000000000000e+00 0.000000000000000000e+00 0.000000000000000000e+00 0.000000000000000000e+00 0.000000000000000000e+00 0.000000000000000000e+00 0.000000000000000000e+00 0.000000000000000000e+00 0.000000000000000000e+00 0.000000000000000000e+00 0.000000000000000000e+00 0.000000000000000000e+00 0.000000000000000000e+00 0.000000000000000000e+00 0.000000000000000000e+00 0.000000000000000000e+00 0.000000000000000000e+00 0.000000000000000000e+00 0.000000000000000000e+00 0.000000000000000000e+00 0.000000000000000000e+00 0.000000000000000000e+00 0.000000000000000000e+00 0.000000000000000000e+00 0.000000000000000000e+00 0.000000000000000000e+00 0.000000000000000000e+00 0.000000000000000000e+00 0.000000000000000000e+00 0.000000000000000000e+00 0.000000000000000000e+00 0.000000000000000000e+00 0.000000000000000000e+00 0.000000000000000000e+00 0.000000000000000000e+00 0.000000000000000000e+00 0.000000000000000000e+00 0.000000000000000000e+00 0.000000000000000000e+00 0.000000000000000000e+00 0.000000000000000000e+00 0.000000000000000000e+00 0.000000000000000000e+00 0.000000000000000000e+00 0.000000000000000000e+00 0.000000000000000000e+00 0.000000000000000000e+00 0.000000000000000000e+00 0.000000000000000000e+00 0.000000000000000000e+00 0.000000000000000000e+00 0.000000000000000000e+00 0.000000000000000000e+00 0.000000000000000000e+00 0.000000000000000000e+00 0.000000000000000000e+00 0.000000000000000000e+00 0.000000000000000000e+00 0.000000000000000000e+00 0.000000000000000000e+00 0.000000000000000000e+00 0.000000000000000000e+00 0.000000000000000000e+00 0.000000000000000000e+00 0.000000000000000000e+00 0.000000000000000000e+00 0.000000000000000000e+00 0.000000000000000000e+00 0.000000000000000000e+00 0.000000000000000000e+00 0.000000000000000000e+00 0.000000000000000000e+00 0.000000000000000000e+00 0.000000000000000000e+00 0.000000000000000000e+00 0.000000000000000000e+00 0.000000000000000000e+00 0.000000000000000000e+00 0.000000000000000000e+00 0.000000000000000000e+00 0.000000000000000000e+00 0.000000000000000000e+00 0.000000000000000000e+00 0.000000000000000000e+00 0.000000000000000000e+00 0.000000000000000000e+00 0.000000000000000000e+00 0.000000000000000000e+00 0.000000000000000000e+00 0.000000000000000000e+00 0.000000000000000000e+00 0.000000000000000000e+00 0.000000000000000000e+00 0.000000000000000000e+00 0.000000000000000000e+00 0.000000000000000000e+00 0.000000000000000000e+00 0.000000000000000000e+00 0.000000000000000000e+00 0.000000000000000000e+00 0.000000000000000000e+00 0.000000000000000000e+00 0.000000000000000000e+00 0.000000000000000000e+00 0.000000000000000000e+00 0.000000000000000000e+00 0.000000000000000000e+00 0.000000000000000000e+00 0.000000000000000000e+00 0.000000000000000000e+00 0.000000000000000000e+00 0.000000000000000000e+00 0.000000000000000000e+00 0.000000000000000000e+00 0.000000000000000000e+00 0.000000000000000000e+00 0.000000000000000000e+00 0.000000000000000000e+00 0.000000000000000000e+00 0.000000000000000000e+00 0.000000000000000000e+00 0.000000000000000000e+00 0.000000000000000000e+00 0.000000000000000000e+00 0.000000000000000000e+00 0.000000000000000000e+00 0.000000000000000000e+00 0.000000000000000000e+00 0.000000000000000000e+00 0.000000000000000000e+00 0.000000000000000000e+00 0.000000000000000000e+00 0.000000000000000000e+00 0.000000000000000000e+00 0.000000000000000000e+00 0.000000000000000000e+00 0.000000000000000000e+00 0.000000000000000000e+00 0.000000000000000000e+00 0.000000000000000000e+00 0.000000000000000000e+00 0.000000000000000000e+00 0.000000000000000000e+00 0.000000000000000000e+00 0.000000000000000000e+00 0.000000000000000000e+00 0.000000000000000000e+00 0.000000000000000000e+00 0.000000000000000000e+00 0.000000000000000000e+00 0.000000000000000000e+00 0.000000000000000000e+00 0.000000000000000000e+00 0.000000000000000000e+00 0.000000000000000000e+00 0.000000000000000000e+00 0.000000000000000000e+00 0.000000000000000000e+00 0.000000000000000000e+00 0.000000000000000000e+00 0.000000000000000000e+00 0.000000000000000000e+00 0.000000000000000000e+00 0.000000000000000000e+00 0.000000000000000000e+00 0.000000000000000000e+00 0.000000000000000000e+00 0.000000000000000000e+00 0.000000000000000000e+00 0.000000000000000000e+00 0.000000000000000000e+00 0.000000000000000000e+00 0.000000000000000000e+00 0.000000000000000000e+00 0.000000000000000000e+00 0.000000000000000000e+00 0.000000000000000000e+00 0.000000000000000000e+00 0.000000000000000000e+00 0.000000000000000000e+00 0.000000000000000000e+00 0.000000000000000000e+00 0.000000000000000000e+00 0.000000000000000000e+00 0.000000000000000000e+00 0.000000000000000000e+00 0.000000000000000000e+00 0.000000000000000000e+00 0.000000000000000000e+00 0.000000000000000000e+00 0.000000000000000000e+00 0.000000000000000000e+00 0.000000000000000000e+00 0.000000000000000000e+00 0.000000000000000000e+00 0.000000000000000000e+00 0.000000000000000000e+00 0.000000000000000000e+00 0.000000000000000000e+00 0.000000000000000000e+00 0.000000000000000000e+00 0.000000000000000000e+00 0.000000000000000000e+00 0.000000000000000000e+00 0.000000000000000000e+00 0.000000000000000000e+00 0.000000000000000000e+00 0.000000000000000000e+00 0.000000000000000000e+00 0.000000000000000000e+00 0.000000000000000000e+00 0.000000000000000000e+00 0.000000000000000000e+00 0.000000000000000000e+00 0.000000000000000000e+00 0.000000000000000000e+00 0.000000000000000000e+00 0.000000000000000000e+00 0.000000000000000000e+00 0.000000000000000000e+00 0.000000000000000000e+00 0.000000000000000000e+00 0.000000000000000000e+00 0.000000000000000000e+00 0.000000000000000000e+00 0.000000000000000000e+00 0.000000000000000000e+00 0.000000000000000000e+00 0.000000000000000000e+00 0.000000000000000000e+00 0.000000000000000000e+00 0.000000000000000000e+00 0.000000000000000000e+00 0.000000000000000000e+00 0.000000000000000000e+00 0.000000000000000000e+00 0.000000000000000000e+00 0.000000000000000000e+00 0.000000000000000000e+00 0.000000000000000000e+00 0.000000000000000000e+00 0.000000000000000000e+00 0.000000000000000000e+00 0.000000000000000000e+00 0.000000000000000000e+00 0.000000000000000000e+00 0.000000000000000000e+00 0.000000000000000000e+00 0.000000000000000000e+00 0.000000000000000000e+00 0.000000000000000000e+00 0.000000000000000000e+00 0.000000000000000000e+00 0.000000000000000000e+00 0.000000000000000000e+00 0.000000000000000000e+00 0.000000000000000000e+00 0.000000000000000000e+00 0.000000000000000000e+00 0.000000000000000000e+00 0.000000000000000000e+00 0.000000000000000000e+00 0.000000000000000000e+00 0.000000000000000000e+00 0.000000000000000000e+00 0.000000000000000000e+00 0.000000000000000000e+00 0.000000000000000000e+00 0.000000000000000000e+00 0.000000000000000000e+00 0.000000000000000000e+00 0.000000000000000000e+00 0.000000000000000000e+00 0.000000000000000000e+00 0.000000000000000000e+00 0.000000000000000000e+00 0.000000000000000000e+00 0.000000000000000000e+00 0.000000000000000000e+00 0.000000000000000000e+00 0.000000000000000000e+00 0.000000000000000000e+00 0.000000000000000000e+00 0.000000000000000000e+00 0.000000000000000000e+00 0.000000000000000000e+00 0.000000000000000000e+00 0.000000000000000000e+00 0.000000000000000000e+00 0.000000000000000000e+00 0.000000000000000000e+00 0.000000000000000000e+00 0.000000000000000000e+00 0.000000000000000000e+00 0.000000000000000000e+00 0.000000000000000000e+00 0.000000000000000000e+00 0.000000000000000000e+00 0.000000000000000000e+00 0.000000000000000000e+00 0.000000000000000000e+00 0.000000000000000000e+00 0.000000000000000000e+00 0.000000000000000000e+00 0.000000000000000000e+00 0.000000000000000000e+00 0.000000000000000000e+00 0.000000000000000000e+00 0.000000000000000000e+00 0.000000000000000000e+00 0.000000000000000000e+00 0.000000000000000000e+00 0.000000000000000000e+00 0.000000000000000000e+00 0.000000000000000000e+00 0.000000000000000000e+00 0.000000000000000000e+00 0.000000000000000000e+00 0.000000000000000000e+00 0.000000000000000000e+00 0.000000000000000000e+00 0.000000000000000000e+00 0.000000000000000000e+00 0.000000000000000000e+00 0.000000000000000000e+00 0.000000000000000000e+00 0.000000000000000000e+00 0.000000000000000000e+00 0.000000000000000000e+00 0.000000000000000000e+00 0.000000000000000000e+00 0.000000000000000000e+00 0.000000000000000000e+00 0.000000000000000000e+00 0.000000000000000000e+00 0.000000000000000000e+00 0.000000000000000000e+00 0.000000000000000000e+00 0.000000000000000000e+00 0.000000000000000000e+00 0.000000000000000000e+00 0.000000000000000000e+00 0.000000000000000000e+00 0.000000000000000000e+00 0.000000000000000000e+00 0.000000000000000000e+00 0.000000000000000000e+00 0.000000000000000000e+00 0.000000000000000000e+00 0.000000000000000000e+00 0.000000000000000000e+00 0.000000000000000000e+00 0.000000000000000000e+00 0.000000000000000000e+00 0.000000000000000000e+00 0.000000000000000000e+00 0.000000000000000000e+00 0.000000000000000000e+00 0.000000000000000000e+00 0.000000000000000000e+00 0.000000000000000000e+00 0.000000000000000000e+00 0.000000000000000000e+00 0.000000000000000000e+00 0.000000000000000000e+00 0.000000000000000000e+00 0.000000000000000000e+00 0.000000000000000000e+00 0.000000000000000000e+00 0.000000000000000000e+00 0.000000000000000000e+00 0.000000000000000000e+00 0.000000000000000000e+00 0.000000000000000000e+00 0.000000000000000000e+00 0.000000000000000000e+00 0.000000000000000000e+00 0.000000000000000000e+00 0.000000000000000000e+00 0.000000000000000000e+00 0.000000000000000000e+00 0.000000000000000000e+00 0.000000000000000000e+00 0.000000000000000000e+00 0.000000000000000000e+00 0.000000000000000000e+00 0.000000000000000000e+00 0.000000000000000000e+00 0.000000000000000000e+00 0.000000000000000000e+00 0.000000000000000000e+00 0.000000000000000000e+00 0.000000000000000000e+00 0.000000000000000000e+00 0.000000000000000000e+00 0.000000000000000000e+00 0.000000000000000000e+00 0.000000000000000000e+00 0.000000000000000000e+00 0.000000000000000000e+00 0.000000000000000000e+00 0.000000000000000000e+00 0.000000000000000000e+00 0.000000000000000000e+00 0.000000000000000000e+00 0.000000000000000000e+00 0.000000000000000000e+00 0.000000000000000000e+00 0.000000000000000000e+00 0.000000000000000000e+00 0.000000000000000000e+00 0.000000000000000000e+00 0.000000000000000000e+00 0.000000000000000000e+00 0.000000000000000000e+00 0.000000000000000000e+00 0.000000000000000000e+00 0.000000000000000000e+00 0.000000000000000000e+00 0.000000000000000000e+00 0.000000000000000000e+00 0.000000000000000000e+00 0.000000000000000000e+00 0.000000000000000000e+00 0.000000000000000000e+00 0.000000000000000000e+00 0.000000000000000000e+00 0.000000000000000000e+00 0.000000000000000000e+00 0.000000000000000000e+00 0.000000000000000000e+00 0.000000000000000000e+00 0.000000000000000000e+00 0.000000000000000000e+00 0.000000000000000000e+00 0.000000000000000000e+00 0.000000000000000000e+00 0.000000000000000000e+00 0.000000000000000000e+00 0.000000000000000000e+00 0.000000000000000000e+00 0.000000000000000000e+00 0.000000000000000000e+00 0.000000000000000000e+00 0.000000000000000000e+00 0.000000000000000000e+00 0.000000000000000000e+00 0.000000000000000000e+00 0.000000000000000000e+00 0.000000000000000000e+00 0.000000000000000000e+00 0.000000000000000000e+00 0.000000000000000000e+00 0.000000000000000000e+00 0.000000000000000000e+00 0.000000000000000000e+00 0.000000000000000000e+00 0.000000000000000000e+00 0.000000000000000000e+00 0.000000000000000000e+00 0.000000000000000000e+00 0.000000000000000000e+00 0.000000000000000000e+00 0.000000000000000000e+00 0.000000000000000000e+00 0.000000000000000000e+00 0.000000000000000000e+00 0.000000000000000000e+00 0.000000000000000000e+00 0.000000000000000000e+00 0.000000000000000000e+00 0.000000000000000000e+00 0.000000000000000000e+00 0.000000000000000000e+00 0.000000000000000000e+00 0.000000000000000000e+00 0.000000000000000000e+00 0.000000000000000000e+00 0.000000000000000000e+00 0.000000000000000000e+00 0.000000000000000000e+00 0.000000000000000000e+00 0.000000000000000000e+00 0.000000000000000000e+00 0.000000000000000000e+00 0.000000000000000000e+00 0.000000000000000000e+00 0.000000000000000000e+00 0.000000000000000000e+00 0.000000000000000000e+00 0.000000000000000000e+00 0.000000000000000000e+00 0.000000000000000000e+00 0.000000000000000000e+00 0.000000000000000000e+00 0.000000000000000000e+00 0.000000000000000000e+00 0.000000000000000000e+00 0.000000000000000000e+00 0.000000000000000000e+00 0.000000000000000000e+00 0.000000000000000000e+00 0.000000000000000000e+00 0.000000000000000000e+00 0.000000000000000000e+00 0.000000000000000000e+00 0.000000000000000000e+00 0.000000000000000000e+00 0.000000000000000000e+00 0.000000000000000000e+00 0.000000000000000000e+00 0.000000000000000000e+00 0.000000000000000000e+00 0.000000000000000000e+00 0.000000000000000000e+00 0.000000000000000000e+00 0.000000000000000000e+00 0.000000000000000000e+00 0.000000000000000000e+00 0.000000000000000000e+00 0.000000000000000000e+00 0.000000000000000000e+00 0.000000000000000000e+00 0.000000000000000000e+00 0.000000000000000000e+00 0.000000000000000000e+00 0.000000000000000000e+00 0.000000000000000000e+00 0.000000000000000000e+00 0.000000000000000000e+00 0.000000000000000000e+00 0.000000000000000000e+00 0.000000000000000000e+00 0.000000000000000000e+00 0.000000000000000000e+00 0.000000000000000000e+00 0.000000000000000000e+00 0.000000000000000000e+00 0.000000000000000000e+00 0.000000000000000000e+00 0.000000000000000000e+00 0.000000000000000000e+00 0.000000000000000000e+00 0.000000000000000000e+00 0.000000000000000000e+00 0.000000000000000000e+00 0.000000000000000000e+00 0.000000000000000000e+00 0.000000000000000000e+00 0.000000000000000000e+00 0.000000000000000000e+00 0.000000000000000000e+00 0.000000000000000000e+00 0.000000000000000000e+00 0.000000000000000000e+00 0.000000000000000000e+00 0.000000000000000000e+00 0.000000000000000000e+00 0.000000000000000000e+00 0.000000000000000000e+00 0.000000000000000000e+00 0.000000000000000000e+00 0.000000000000000000e+00 0.000000000000000000e+00 0.000000000000000000e+00 0.000000000000000000e+00 0.000000000000000000e+00 0.000000000000000000e+00 0.000000000000000000e+00 0.000000000000000000e+00 0.000000000000000000e+00 0.000000000000000000e+00 0.000000000000000000e+00 0.000000000000000000e+00 0.000000000000000000e+00 0.000000000000000000e+00 0.000000000000000000e+00 0.000000000000000000e+00 0.000000000000000000e+00 0.000000000000000000e+00 0.000000000000000000e+00 0.000000000000000000e+00 0.000000000000000000e+00 0.000000000000000000e+00 0.000000000000000000e+00 0.000000000000000000e+00 0.000000000000000000e+00 0.000000000000000000e+00 0.000000000000000000e+00 0.000000000000000000e+00 0.000000000000000000e+00 0.000000000000000000e+00 0.000000000000000000e+00 0.000000000000000000e+00 0.000000000000000000e+00 0.000000000000000000e+00 0.000000000000000000e+00 0.000000000000000000e+00 0.000000000000000000e+00 0.000000000000000000e+00 0.000000000000000000e+00 0.000000000000000000e+00 0.000000000000000000e+00 0.000000000000000000e+00 0.000000000000000000e+00 0.000000000000000000e+00 0.000000000000000000e+00 0.000000000000000000e+00 0.000000000000000000e+00 0.000000000000000000e+00 0.000000000000000000e+00 0.000000000000000000e+00 0.000000000000000000e+00 0.000000000000000000e+00 0.000000000000000000e+00 0.000000000000000000e+00 0.000000000000000000e+00 0.000000000000000000e+00 0.000000000000000000e+00 0.000000000000000000e+00 0.000000000000000000e+00 0.000000000000000000e+00 0.000000000000000000e+00 0.000000000000000000e+00 0.000000000000000000e+00 0.000000000000000000e+00 0.000000000000000000e+00 0.000000000000000000e+00 0.000000000000000000e+00 0.000000000000000000e+00 0.000000000000000000e+00 0.000000000000000000e+00 0.000000000000000000e+00 0.000000000000000000e+00 0.000000000000000000e+00 0.000000000000000000e+00 0.000000000000000000e+00 0.000000000000000000e+00 0.000000000000000000e+00 0.000000000000000000e+00 0.000000000000000000e+00 0.000000000000000000e+00 0.000000000000000000e+00 0.000000000000000000e+00 0.000000000000000000e+00 0.000000000000000000e+00 0.000000000000000000e+00 0.000000000000000000e+00 0.000000000000000000e+00 0.000000000000000000e+00 0.000000000000000000e+00 0.000000000000000000e+00 0.000000000000000000e+00 0.000000000000000000e+00 0.000000000000000000e+00 0.000000000000000000e+00 0.000000000000000000e+00 0.000000000000000000e+00 0.000000000000000000e+00 0.000000000000000000e+00 0.000000000000000000e+00 0.000000000000000000e+00 0.000000000000000000e+00 0.000000000000000000e+00 0.000000000000000000e+00 0.000000000000000000e+00 0.000000000000000000e+00 0.000000000000000000e+00 0.000000000000000000e+00 0.000000000000000000e+00 0.000000000000000000e+00 0.000000000000000000e+00 0.000000000000000000e+00 0.000000000000000000e+00 0.000000000000000000e+00 0.000000000000000000e+00 0.000000000000000000e+00 0.000000000000000000e+00 0.000000000000000000e+00 0.000000000000000000e+00 0.000000000000000000e+00 0.000000000000000000e+00 0.000000000000000000e+00 0.000000000000000000e+00 0.000000000000000000e+00 0.000000000000000000e+00 0.000000000000000000e+00 0.000000000000000000e+00 0.000000000000000000e+00 0.000000000000000000e+00 0.000000000000000000e+00 0.000000000000000000e+00 0.000000000000000000e+00 0.000000000000000000e+00 0.000000000000000000e+00 0.000000000000000000e+00 0.000000000000000000e+00 0.000000000000000000e+00 0.000000000000000000e+00 0.000000000000000000e+00 0.000000000000000000e+00 0.000000000000000000e+00 0.000000000000000000e+00 0.000000000000000000e+00 0.000000000000000000e+00 0.000000000000000000e+00 0.000000000000000000e+00 0.000000000000000000e+00 0.000000000000000000e+00 0.000000000000000000e+00 0.000000000000000000e+00 0.000000000000000000e+00 0.000000000000000000e+00 0.000000000000000000e+00 0.000000000000000000e+00 0.000000000000000000e+00 0.000000000000000000e+00 0.000000000000000000e+00 0.000000000000000000e+00 0.000000000000000000e+00 0.000000000000000000e+00 0.000000000000000000e+00 0.000000000000000000e+00 0.000000000000000000e+00 0.000000000000000000e+00 0.000000000000000000e+00 0.000000000000000000e+00 0.000000000000000000e+00 0.000000000000000000e+00 0.000000000000000000e+00 0.000000000000000000e+00 0.000000000000000000e+00 0.000000000000000000e+00 0.000000000000000000e+00 0.000000000000000000e+00 0.000000000000000000e+00 0.000000000000000000e+00 0.000000000000000000e+00 0.000000000000000000e+00 0.000000000000000000e+00 0.000000000000000000e+00 0.000000000000000000e+00 0.000000000000000000e+00 0.000000000000000000e+00 0.000000000000000000e+00 0.000000000000000000e+00 0.000000000000000000e+00 0.000000000000000000e+00 0.000000000000000000e+00 0.000000000000000000e+00 0.000000000000000000e+00 0.000000000000000000e+00 0.000000000000000000e+00 0.000000000000000000e+00 0.000000000000000000e+00 0.000000000000000000e+00 0.000000000000000000e+00 0.000000000000000000e+00 0.000000000000000000e+00 0.000000000000000000e+00 0.000000000000000000e+00 0.000000000000000000e+00 0.000000000000000000e+00 0.000000000000000000e+00 0.000000000000000000e+00 0.000000000000000000e+00 0.000000000000000000e+00 0.000000000000000000e+00 0.000000000000000000e+00 0.000000000000000000e+00 0.000000000000000000e+00 0.000000000000000000e+00 0.000000000000000000e+00 0.000000000000000000e+00 0.000000000000000000e+00 0.000000000000000000e+00 0.000000000000000000e+00 0.000000000000000000e+00 0.000000000000000000e+00 0.000000000000000000e+00 0.000000000000000000e+00 0.000000000000000000e+00 0.000000000000000000e+00 0.000000000000000000e+00 0.000000000000000000e+00 0.000000000000000000e+00 0.000000000000000000e+00 0.000000000000000000e+00 0.000000000000000000e+00 0.000000000000000000e+00 0.000000000000000000e+00 0.000000000000000000e+00 0.000000000000000000e+00 0.000000000000000000e+00 0.000000000000000000e+00 0.000000000000000000e+00 0.000000000000000000e+00 0.000000000000000000e+00 0.000000000000000000e+00 0.000000000000000000e+00 0.000000000000000000e+00 0.000000000000000000e+00 0.000000000000000000e+00 0.000000000000000000e+00 0.000000000000000000e+00 0.000000000000000000e+00 0.000000000000000000e+00 0.000000000000000000e+00 0.000000000000000000e+00 0.000000000000000000e+00 0.000000000000000000e+00 0.000000000000000000e+00 0.000000000000000000e+00 0.000000000000000000e+00 0.000000000000000000e+00 0.000000000000000000e+00 0.000000000000000000e+00 0.000000000000000000e+00 0.000000000000000000e+00 0.000000000000000000e+00 0.000000000000000000e+00 0.000000000000000000e+00 0.000000000000000000e+00 0.000000000000000000e+00 0.000000000000000000e+00 0.000000000000000000e+00 0.000000000000000000e+00 0.000000000000000000e+00 0.000000000000000000e+00 0.000000000000000000e+00 0.000000000000000000e+00 0.000000000000000000e+00 0.000000000000000000e+00 0.000000000000000000e+00 0.000000000000000000e+00 0.000000000000000000e+00 0.000000000000000000e+00 0.000000000000000000e+00 0.000000000000000000e+00 0.000000000000000000e+00 0.000000000000000000e+00 0.000000000000000000e+00 0.000000000000000000e+00 0.000000000000000000e+00 0.000000000000000000e+00 0.000000000000000000e+00 0.000000000000000000e+00 0.000000000000000000e+00 0.000000000000000000e+00 0.000000000000000000e+00 0.000000000000000000e+00 0.000000000000000000e+00 0.000000000000000000e+00 0.000000000000000000e+00 0.000000000000000000e+00 0.000000000000000000e+00 0.000000000000000000e+00 0.000000000000000000e+00 0.000000000000000000e+00 0.000000000000000000e+00 0.000000000000000000e+00 0.000000000000000000e+00 0.000000000000000000e+00 0.000000000000000000e+00 0.000000000000000000e+00 0.000000000000000000e+00 0.000000000000000000e+00 0.000000000000000000e+00 0.000000000000000000e+00 0.000000000000000000e+00 0.000000000000000000e+00 0.000000000000000000e+00 0.000000000000000000e+00 0.000000000000000000e+00 0.000000000000000000e+00 0.000000000000000000e+00 0.000000000000000000e+00 0.000000000000000000e+00 0.000000000000000000e+00 0.000000000000000000e+00 0.000000000000000000e+00 0.000000000000000000e+00 0.000000000000000000e+00 0.000000000000000000e+00 0.000000000000000000e+00 0.000000000000000000e+00 0.000000000000000000e+00 0.000000000000000000e+00 0.000000000000000000e+00 0.000000000000000000e+00 0.000000000000000000e+00 0.000000000000000000e+00 0.000000000000000000e+00 0.000000000000000000e+00 0.000000000000000000e+00 0.000000000000000000e+00 0.000000000000000000e+00 0.000000000000000000e+00 0.000000000000000000e+00 0.000000000000000000e+00 0.000000000000000000e+00 0.000000000000000000e+00 0.000000000000000000e+00 0.000000000000000000e+00 0.000000000000000000e+00 0.000000000000000000e+00 0.000000000000000000e+00 0.000000000000000000e+00 0.000000000000000000e+00 0.000000000000000000e+00 0.000000000000000000e+00 0.000000000000000000e+00 0.000000000000000000e+00 0.000000000000000000e+00 0.000000000000000000e+00 0.000000000000000000e+00 0.000000000000000000e+00 0.000000000000000000e+00 0.000000000000000000e+00 0.000000000000000000e+00 0.000000000000000000e+00 0.000000000000000000e+00 0.000000000000000000e+00 0.000000000000000000e+00 0.000000000000000000e+00 0.000000000000000000e+00 0.000000000000000000e+00 0.000000000000000000e+00 0.000000000000000000e+00 0.000000000000000000e+00 0.000000000000000000e+00 0.000000000000000000e+00 0.000000000000000000e+00 0.000000000000000000e+00 0.000000000000000000e+00 0.000000000000000000e+00 0.000000000000000000e+00 0.000000000000000000e+00 0.000000000000000000e+00 0.000000000000000000e+00 0.000000000000000000e+00 0.000000000000000000e+00 0.000000000000000000e+00 0.000000000000000000e+00 0.000000000000000000e+00 0.000000000000000000e+00 0.000000000000000000e+00 0.000000000000000000e+00 0.000000000000000000e+00 0.000000000000000000e+00 0.000000000000000000e+00 0.000000000000000000e+00 0.000000000000000000e+00 0.000000000000000000e+00 0.000000000000000000e+00 0.000000000000000000e+00 0.000000000000000000e+00 0.000000000000000000e+00 0.000000000000000000e+00 0.000000000000000000e+00 0.000000000000000000e+00 0.000000000000000000e+00 0.000000000000000000e+00 0.000000000000000000e+00 0.000000000000000000e+00 0.000000000000000000e+00 0.000000000000000000e+00 0.000000000000000000e+00 0.000000000000000000e+00 0.000000000000000000e+00 0.000000000000000000e+00 0.000000000000000000e+00 0.000000000000000000e+00 0.000000000000000000e+00 0.000000000000000000e+00 0.000000000000000000e+00 0.000000000000000000e+00 0.000000000000000000e+00 0.000000000000000000e+00 0.000000000000000000e+00 0.000000000000000000e+00 0.000000000000000000e+00 0.000000000000000000e+00 0.000000000000000000e+00 0.000000000000000000e+00 0.000000000000000000e+00 0.000000000000000000e+00 0.000000000000000000e+00 0.000000000000000000e+00 0.000000000000000000e+00 0.000000000000000000e+00 0.000000000000000000e+00 0.000000000000000000e+00 0.000000000000000000e+00 0.000000000000000000e+00 0.000000000000000000e+00 0.000000000000000000e+00 0.000000000000000000e+00 0.000000000000000000e+00 0.000000000000000000e+00 0.000000000000000000e+00 0.000000000000000000e+00 0.000000000000000000e+00 0.000000000000000000e+00 0.000000000000000000e+00 0.000000000000000000e+00 0.000000000000000000e+00 0.000000000000000000e+00 0.000000000000000000e+00 0.000000000000000000e+00 0.000000000000000000e+00 0.000000000000000000e+00 0.000000000000000000e+00 0.000000000000000000e+00 0.000000000000000000e+00 0.000000000000000000e+00 0.000000000000000000e+00 0.000000000000000000e+00 0.000000000000000000e+00 0.000000000000000000e+00 0.000000000000000000e+00 0.000000000000000000e+00 0.000000000000000000e+00 0.000000000000000000e+00 0.000000000000000000e+00 0.000000000000000000e+00 0.000000000000000000e+00 0.000000000000000000e+00 0.000000000000000000e+00 0.000000000000000000e+00 0.000000000000000000e+00 0.000000000000000000e+00 0.000000000000000000e+00 0.000000000000000000e+00 0.000000000000000000e+00 0.000000000000000000e+00 0.000000000000000000e+00 0.000000000000000000e+00 0.000000000000000000e+00 0.000000000000000000e+00 0.000000000000000000e+00 0.000000000000000000e+00 0.000000000000000000e+00 0.000000000000000000e+00 0.000000000000000000e+00 0.000000000000000000e+00 0.000000000000000000e+00 0.000000000000000000e+00 0.000000000000000000e+00 0.000000000000000000e+00 0.000000000000000000e+00 0.000000000000000000e+00 0.000000000000000000e+00 0.000000000000000000e+00 0.000000000000000000e+00 0.000000000000000000e+00 0.000000000000000000e+00 0.000000000000000000e+00 0.000000000000000000e+00 0.000000000000000000e+00 0.000000000000000000e+00 0.000000000000000000e+00 0.000000000000000000e+00 0.000000000000000000e+00 0.000000000000000000e+00 0.000000000000000000e+00 0.000000000000000000e+00 0.000000000000000000e+00 0.000000000000000000e+00 0.000000000000000000e+00 0.000000000000000000e+00 0.000000000000000000e+00 0.000000000000000000e+00 0.000000000000000000e+00 0.000000000000000000e+00 0.000000000000000000e+00 0.000000000000000000e+00 0.000000000000000000e+00 0.000000000000000000e+00 0.000000000000000000e+00 0.000000000000000000e+00 0.000000000000000000e+00 0.000000000000000000e+00 0.000000000000000000e+00 0.000000000000000000e+00 0.000000000000000000e+00 0.000000000000000000e+00 0.000000000000000000e+00 0.000000000000000000e+00 0.000000000000000000e+00 0.000000000000000000e+00 0.000000000000000000e+00 0.000000000000000000e+00 0.000000000000000000e+00 0.000000000000000000e+00 0.000000000000000000e+00 0.000000000000000000e+00 0.000000000000000000e+00 0.000000000000000000e+00 0.000000000000000000e+00 0.000000000000000000e+00 0.000000000000000000e+00 0.000000000000000000e+00 0.000000000000000000e+00 0.000000000000000000e+00 0.000000000000000000e+00 0.000000000000000000e+00 0.000000000000000000e+00 0.000000000000000000e+00 0.000000000000000000e+00 0.000000000000000000e+00 0.000000000000000000e+00 0.000000000000000000e+00 0.000000000000000000e+00 0.000000000000000000e+00 0.000000000000000000e+00 0.000000000000000000e+00 0.000000000000000000e+00 0.000000000000000000e+00 0.000000000000000000e+00 0.000000000000000000e+00 0.000000000000000000e+00 0.000000000000000000e+00 0.000000000000000000e+00 0.000000000000000000e+00 0.000000000000000000e+00 0.000000000000000000e+00 0.000000000000000000e+00 0.000000000000000000e+00 0.000000000000000000e+00 0.000000000000000000e+00 0.000000000000000000e+00 0.000000000000000000e+00 0.000000000000000000e+00 0.000000000000000000e+00 0.000000000000000000e+00 0.000000000000000000e+00 0.000000000000000000e+00 0.000000000000000000e+00 0.000000000000000000e+00 0.000000000000000000e+00 0.000000000000000000e+00 0.000000000000000000e+00 0.000000000000000000e+00 0.000000000000000000e+00 0.000000000000000000e+00 0.000000000000000000e+00 0.000000000000000000e+00 0.000000000000000000e+00 0.000000000000000000e+00 0.000000000000000000e+00 0.000000000000000000e+00 0.000000000000000000e+00 0.000000000000000000e+00 0.000000000000000000e+00 0.000000000000000000e+00 0.000000000000000000e+00 0.000000000000000000e+00 0.000000000000000000e+00 0.000000000000000000e+00 0.000000000000000000e+00 0.000000000000000000e+00 0.000000000000000000e+00 0.000000000000000000e+00 0.000000000000000000e+00 0.000000000000000000e+00 0.000000000000000000e+00 0.000000000000000000e+00 0.000000000000000000e+00 0.000000000000000000e+00 0.000000000000000000e+00 0.000000000000000000e+00 0.000000000000000000e+00 0.000000000000000000e+00 0.000000000000000000e+00 0.000000000000000000e+00 0.000000000000000000e+00 0.000000000000000000e+00 0.000000000000000000e+00 0.000000000000000000e+00 0.000000000000000000e+00 0.000000000000000000e+00 0.000000000000000000e+00 0.000000000000000000e+00 0.000000000000000000e+00 0.000000000000000000e+00 0.000000000000000000e+00 0.000000000000000000e+00 0.000000000000000000e+00 0.000000000000000000e+00 0.000000000000000000e+00 0.000000000000000000e+00 0.000000000000000000e+00 0.000000000000000000e+00 0.000000000000000000e+00 0.000000000000000000e+00 0.000000000000000000e+00 0.000000000000000000e+00 0.000000000000000000e+00 0.000000000000000000e+00 0.000000000000000000e+00 0.000000000000000000e+00 0.000000000000000000e+00 0.000000000000000000e+00 0.000000000000000000e+00 0.000000000000000000e+00 0.000000000000000000e+00 0.000000000000000000e+00 0.000000000000000000e+00 0.000000000000000000e+00 0.000000000000000000e+00 0.000000000000000000e+00 0.000000000000000000e+00 0.000000000000000000e+00 0.000000000000000000e+00 0.000000000000000000e+00 0.000000000000000000e+00 0.000000000000000000e+00 0.000000000000000000e+00 0.000000000000000000e+00 0.000000000000000000e+00 0.000000000000000000e+00 0.000000000000000000e+00 0.000000000000000000e+00 0.000000000000000000e+00 0.000000000000000000e+00 0.000000000000000000e+00 0.000000000000000000e+00 0.000000000000000000e+00 0.000000000000000000e+00 0.000000000000000000e+00 0.000000000000000000e+00 0.000000000000000000e+00 0.000000000000000000e+00 0.000000000000000000e+00 0.000000000000000000e+00 0.000000000000000000e+00 0.000000000000000000e+00 0.000000000000000000e+00 0.000000000000000000e+00 0.000000000000000000e+00 0.000000000000000000e+00 0.000000000000000000e+00 0.000000000000000000e+00 0.000000000000000000e+00 0.000000000000000000e+00 0.000000000000000000e+00 0.000000000000000000e+00 0.000000000000000000e+00 0.000000000000000000e+00 0.000000000000000000e+00 0.000000000000000000e+00 0.000000000000000000e+00 0.000000000000000000e+00 0.000000000000000000e+00 0.000000000000000000e+00 0.000000000000000000e+00 0.000000000000000000e+00 0.000000000000000000e+00 0.000000000000000000e+00 0.000000000000000000e+00 0.000000000000000000e+00 0.000000000000000000e+00 0.000000000000000000e+00 0.000000000000000000e+00 0.000000000000000000e+00 0.000000000000000000e+00 0.000000000000000000e+00 0.000000000000000000e+00 0.000000000000000000e+00 0.000000000000000000e+00 0.000000000000000000e+00 0.000000000000000000e+00 0.000000000000000000e+00 0.000000000000000000e+00 0.000000000000000000e+00 0.000000000000000000e+00 0.000000000000000000e+00 0.000000000000000000e+00 0.000000000000000000e+00 0.000000000000000000e+00 0.000000000000000000e+00 0.000000000000000000e+00 0.000000000000000000e+00 0.000000000000000000e+00 0.000000000000000000e+00 0.000000000000000000e+00 0.000000000000000000e+00 0.000000000000000000e+00 0.000000000000000000e+00 0.000000000000000000e+00 0.000000000000000000e+00 0.000000000000000000e+00 0.000000000000000000e+00 0.000000000000000000e+00 0.000000000000000000e+00 0.000000000000000000e+00 0.000000000000000000e+00 0.000000000000000000e+00 0.000000000000000000e+00 0.000000000000000000e+00 0.000000000000000000e+00 0.000000000000000000e+00 0.000000000000000000e+00 0.000000000000000000e+00 0.000000000000000000e+00 0.000000000000000000e+00 0.000000000000000000e+00 0.000000000000000000e+00 0.000000000000000000e+00 0.000000000000000000e+00 0.000000000000000000e+00 0.000000000000000000e+00 0.000000000000000000e+00 0.000000000000000000e+00 0.000000000000000000e+00 0.000000000000000000e+00 0.000000000000000000e+00 0.000000000000000000e+00 0.000000000000000000e+00 0.000000000000000000e+00 0.000000000000000000e+00 0.000000000000000000e+00 0.000000000000000000e+00 0.000000000000000000e+00 0.000000000000000000e+00 0.000000000000000000e+00 0.000000000000000000e+00 0.000000000000000000e+00 0.000000000000000000e+00 0.000000000000000000e+00 0.000000000000000000e+00 0.000000000000000000e+00 0.000000000000000000e+00 0.000000000000000000e+00 0.000000000000000000e+00 0.000000000000000000e+00 0.000000000000000000e+00 0.000000000000000000e+00 0.000000000000000000e+00 0.000000000000000000e+00 0.000000000000000000e+00 0.000000000000000000e+00 0.000000000000000000e+00 0.000000000000000000e+00 0.000000000000000000e+00 0.000000000000000000e+00 0.000000000000000000e+00 0.000000000000000000e+00 0.000000000000000000e+00 0.000000000000000000e+00 0.000000000000000000e+00 0.000000000000000000e+00 0.000000000000000000e+00 0.000000000000000000e+00 0.000000000000000000e+00 0.000000000000000000e+00 0.000000000000000000e+00 0.000000000000000000e+00 0.000000000000000000e+00 0.000000000000000000e+00 0.000000000000000000e+00 0.000000000000000000e+00 0.000000000000000000e+00 0.000000000000000000e+00 0.000000000000000000e+00 0.000000000000000000e+00 0.000000000000000000e+00 0.000000000000000000e+00 0.000000000000000000e+00 0.000000000000000000e+00 0.000000000000000000e+00 0.000000000000000000e+00 0.000000000000000000e+00 0.000000000000000000e+00 0.000000000000000000e+00 0.000000000000000000e+00 0.000000000000000000e+00 0.000000000000000000e+00 0.000000000000000000e+00 0.000000000000000000e+00 0.000000000000000000e+00 0.000000000000000000e+00 0.000000000000000000e+00 0.000000000000000000e+00 0.000000000000000000e+00 0.000000000000000000e+00 0.000000000000000000e+00 0.000000000000000000e+00 0.000000000000000000e+00 0.000000000000000000e+00 0.000000000000000000e+00 0.000000000000000000e+00 0.000000000000000000e+00 0.000000000000000000e+00 0.000000000000000000e+00 0.000000000000000000e+00 0.000000000000000000e+00 0.000000000000000000e+00 0.000000000000000000e+00 0.000000000000000000e+00 0.000000000000000000e+00 0.000000000000000000e+00 0.000000000000000000e+00 0.000000000000000000e+00 0.000000000000000000e+00 0.000000000000000000e+00 0.000000000000000000e+00 0.000000000000000000e+00 0.000000000000000000e+00 0.000000000000000000e+00 0.000000000000000000e+00 0.000000000000000000e+00 0.000000000000000000e+00 0.000000000000000000e+00 0.000000000000000000e+00 0.000000000000000000e+00 0.000000000000000000e+00 0.000000000000000000e+00 0.000000000000000000e+00 0.000000000000000000e+00 0.000000000000000000e+00 0.000000000000000000e+00 0.000000000000000000e+00 0.000000000000000000e+00 0.000000000000000000e+00 0.000000000000000000e+00 0.000000000000000000e+00 0.000000000000000000e+00 0.000000000000000000e+00 0.000000000000000000e+00 0.000000000000000000e+00 0.000000000000000000e+00 0.000000000000000000e+00 0.000000000000000000e+00 0.000000000000000000e+00 0.000000000000000000e+00 0.000000000000000000e+00 0.000000000000000000e+00 0.000000000000000000e+00 0.000000000000000000e+00 0.000000000000000000e+00 0.000000000000000000e+00 0.000000000000000000e+00 0.000000000000000000e+00 0.000000000000000000e+00 0.000000000000000000e+00 0.000000000000000000e+00 0.000000000000000000e+00 0.000000000000000000e+00 0.000000000000000000e+00 0.000000000000000000e+00 0.000000000000000000e+00 0.000000000000000000e+00 0.000000000000000000e+00 0.000000000000000000e+00 0.000000000000000000e+00 0.000000000000000000e+00 0.000000000000000000e+00 0.000000000000000000e+00 0.000000000000000000e+00 0.000000000000000000e+00 0.000000000000000000e+00 0.000000000000000000e+00 0.000000000000000000e+00 0.000000000000000000e+00 0.000000000000000000e+00 0.000000000000000000e+00 0.000000000000000000e+00 0.000000000000000000e+00 0.000000000000000000e+00 0.000000000000000000e+00 0.000000000000000000e+00 0.000000000000000000e+00 0.000000000000000000e+00 0.000000000000000000e+00 0.000000000000000000e+00 0.000000000000000000e+00 0.000000000000000000e+00 0.000000000000000000e+00 0.000000000000000000e+00 0.000000000000000000e+00 0.000000000000000000e+00 0.000000000000000000e+00 0.000000000000000000e+00 0.000000000000000000e+00 0.000000000000000000e+00 0.000000000000000000e+00 0.000000000000000000e+00 0.000000000000000000e+00 0.000000000000000000e+00 0.000000000000000000e+00 0.000000000000000000e+00 0.000000000000000000e+00 0.000000000000000000e+00 0.000000000000000000e+00 0.000000000000000000e+00 0.000000000000000000e+00 0.000000000000000000e+00 0.000000000000000000e+00 0.000000000000000000e+00 0.000000000000000000e+00 0.000000000000000000e+00 0.000000000000000000e+00 0.000000000000000000e+00 0.000000000000000000e+00 0.000000000000000000e+00 0.000000000000000000e+00 0.000000000000000000e+00 0.000000000000000000e+00 0.000000000000000000e+00 0.000000000000000000e+00 0.000000000000000000e+00 0.000000000000000000e+00 0.000000000000000000e+00 0.000000000000000000e+00 0.000000000000000000e+00 0.000000000000000000e+00 0.000000000000000000e+00 0.000000000000000000e+00 0.000000000000000000e+00 0.000000000000000000e+00 0.000000000000000000e+00 0.000000000000000000e+00 0.000000000000000000e+00 0.000000000000000000e+00 0.000000000000000000e+00 0.000000000000000000e+00 0.000000000000000000e+00 0.000000000000000000e+00 0.000000000000000000e+00 0.000000000000000000e+00 0.000000000000000000e+00 0.000000000000000000e+00 0.000000000000000000e+00 0.000000000000000000e+00 0.000000000000000000e+00 0.000000000000000000e+00 0.000000000000000000e+00 0.000000000000000000e+00 0.000000000000000000e+00 0.000000000000000000e+00 0.000000000000000000e+00 0.000000000000000000e+00 0.000000000000000000e+00 0.000000000000000000e+00 0.000000000000000000e+00 0.000000000000000000e+00 0.000000000000000000e+00 0.000000000000000000e+00 0.000000000000000000e+00 0.000000000000000000e+00 0.000000000000000000e+00 0.000000000000000000e+00 0.000000000000000000e+00 0.000000000000000000e+00 0.000000000000000000e+00 0.000000000000000000e+00 0.000000000000000000e+00 0.000000000000000000e+00 0.000000000000000000e+00 0.000000000000000000e+00 0.000000000000000000e+00 0.000000000000000000e+00 0.000000000000000000e+00 0.000000000000000000e+00 0.000000000000000000e+00 0.000000000000000000e+00 0.000000000000000000e+00 0.000000000000000000e+00 0.000000000000000000e+00 0.000000000000000000e+00 0.000000000000000000e+00 0.000000000000000000e+00 0.000000000000000000e+00 0.000000000000000000e+00 0.000000000000000000e+00 0.000000000000000000e+00 0.000000000000000000e+00 0.000000000000000000e+00 0.000000000000000000e+00 0.000000000000000000e+00 0.000000000000000000e+00 0.000000000000000000e+00 0.000000000000000000e+00 0.000000000000000000e+00 0.000000000000000000e+00 0.000000000000000000e+00 0.000000000000000000e+00 0.000000000000000000e+00 0.000000000000000000e+00 0.000000000000000000e+00 0.000000000000000000e+00 0.000000000000000000e+00 0.000000000000000000e+00 0.000000000000000000e+00 0.000000000000000000e+00 0.000000000000000000e+00 0.000000000000000000e+00 0.000000000000000000e+00 0.000000000000000000e+00 0.000000000000000000e+00 0.000000000000000000e+00 0.000000000000000000e+00 0.000000000000000000e+00 0.000000000000000000e+00 0.000000000000000000e+00 0.000000000000000000e+00 0.000000000000000000e+00 0.000000000000000000e+00 0.000000000000000000e+00 0.000000000000000000e+00 0.000000000000000000e+00 0.000000000000000000e+00 0.000000000000000000e+00 0.000000000000000000e+00 0.000000000000000000e+00 0.000000000000000000e+00 0.000000000000000000e+00 0.000000000000000000e+00 0.000000000000000000e+00 0.000000000000000000e+00 0.000000000000000000e+00 0.000000000000000000e+00 0.000000000000000000e+00 0.000000000000000000e+00 0.000000000000000000e+00 0.000000000000000000e+00 0.000000000000000000e+00 0.000000000000000000e+00 0.000000000000000000e+00 0.000000000000000000e+00 0.000000000000000000e+00 0.000000000000000000e+00 0.000000000000000000e+00 0.000000000000000000e+00 0.000000000000000000e+00 0.000000000000000000e+00 0.000000000000000000e+00 0.000000000000000000e+00 0.000000000000000000e+00 0.000000000000000000e+00 0.000000000000000000e+00 0.000000000000000000e+00 0.000000000000000000e+00 0.000000000000000000e+00 0.000000000000000000e+00 0.000000000000000000e+00 0.000000000000000000e+00 0.000000000000000000e+00 0.000000000000000000e+00 0.000000000000000000e+00 0.000000000000000000e+00 0.000000000000000000e+00 0.000000000000000000e+00 0.000000000000000000e+00 0.000000000000000000e+00 0.000000000000000000e+00 0.000000000000000000e+00 0.000000000000000000e+00 0.000000000000000000e+00 0.000000000000000000e+00 0.000000000000000000e+00 0.000000000000000000e+00 0.000000000000000000e+00 0.000000000000000000e+00 0.000000000000000000e+00 0.000000000000000000e+00 0.000000000000000000e+00 0.000000000000000000e+00 0.000000000000000000e+00 0.000000000000000000e+00 0.000000000000000000e+00 0.000000000000000000e+00 0.000000000000000000e+00 0.000000000000000000e+00 0.000000000000000000e+00 0.000000000000000000e+00 0.000000000000000000e+00 0.000000000000000000e+00 0.000000000000000000e+00 0.000000000000000000e+00 0.000000000000000000e+00 0.000000000000000000e+00 0.000000000000000000e+00 0.000000000000000000e+00 0.000000000000000000e+00 0.000000000000000000e+00 0.000000000000000000e+00 0.000000000000000000e+00 0.000000000000000000e+00 0.000000000000000000e+00 0.000000000000000000e+00 0.000000000000000000e+00 0.000000000000000000e+00 0.000000000000000000e+00 0.000000000000000000e+00 0.000000000000000000e+00 0.000000000000000000e+00 0.000000000000000000e+00 0.000000000000000000e+00 0.000000000000000000e+00 0.000000000000000000e+00 0.000000000000000000e+00 0.000000000000000000e+00 0.000000000000000000e+00 0.000000000000000000e+00 0.000000000000000000e+00 0.000000000000000000e+00 0.000000000000000000e+00 0.000000000000000000e+00 0.000000000000000000e+00 0.000000000000000000e+00 0.000000000000000000e+00 0.000000000000000000e+00 0.000000000000000000e+00 0.000000000000000000e+00 0.000000000000000000e+00 0.000000000000000000e+00 0.000000000000000000e+00 0.000000000000000000e+00 0.000000000000000000e+00 0.000000000000000000e+00 0.000000000000000000e+00 0.000000000000000000e+00 0.000000000000000000e+00 0.000000000000000000e+00 0.000000000000000000e+00 0.000000000000000000e+00 0.000000000000000000e+00 0.000000000000000000e+00 0.000000000000000000e+00 0.000000000000000000e+00 0.000000000000000000e+00 0.000000000000000000e+00 0.000000000000000000e+00 0.000000000000000000e+00 0.000000000000000000e+00 0.000000000000000000e+00 0.000000000000000000e+00 0.000000000000000000e+00 0.000000000000000000e+00 0.000000000000000000e+00 0.000000000000000000e+00 0.000000000000000000e+00 0.000000000000000000e+00 0.000000000000000000e+00 0.000000000000000000e+00 0.000000000000000000e+00 0.000000000000000000e+00 0.000000000000000000e+00 0.000000000000000000e+00 0.000000000000000000e+00 0.000000000000000000e+00 0.000000000000000000e+00 0.000000000000000000e+00 0.000000000000000000e+00 0.000000000000000000e+00 0.000000000000000000e+00 0.000000000000000000e+00 0.000000000000000000e+00 0.000000000000000000e+00 0.000000000000000000e+00 0.000000000000000000e+00 0.000000000000000000e+00 0.000000000000000000e+00 0.000000000000000000e+00 0.000000000000000000e+00 0.000000000000000000e+00 0.000000000000000000e+00 0.000000000000000000e+00 0.000000000000000000e+00 0.000000000000000000e+00 0.000000000000000000e+00 0.000000000000000000e+00 0.000000000000000000e+00 0.000000000000000000e+00 0.000000000000000000e+00 0.000000000000000000e+00 0.000000000000000000e+00 0.000000000000000000e+00 0.000000000000000000e+00 0.000000000000000000e+00 0.000000000000000000e+00 0.000000000000000000e+00 0.000000000000000000e+00 0.000000000000000000e+00 0.000000000000000000e+00 0.000000000000000000e+00 0.000000000000000000e+00 0.000000000000000000e+00 0.000000000000000000e+00 0.000000000000000000e+00 0.000000000000000000e+00 0.000000000000000000e+00 0.000000000000000000e+00 0.000000000000000000e+00 0.000000000000000000e+00 0.000000000000000000e+00 0.000000000000000000e+00 0.000000000000000000e+00 0.000000000000000000e+00 0.000000000000000000e+00 0.000000000000000000e+00 0.000000000000000000e+00 0.000000000000000000e+00 0.000000000000000000e+00 0.000000000000000000e+00 0.000000000000000000e+00 0.000000000000000000e+00 0.000000000000000000e+00 0.000000000000000000e+00 0.000000000000000000e+00 0.000000000000000000e+00 0.000000000000000000e+00 0.000000000000000000e+00 0.000000000000000000e+00 0.000000000000000000e+00 0.000000000000000000e+00 0.000000000000000000e+00 0.000000000000000000e+00 0.000000000000000000e+00 0.000000000000000000e+00 0.000000000000000000e+00 0.000000000000000000e+00 0.000000000000000000e+00 0.000000000000000000e+00 0.000000000000000000e+00 0.000000000000000000e+00 0.000000000000000000e+00 0.000000000000000000e+00 0.000000000000000000e+00 0.000000000000000000e+00 0.000000000000000000e+00 0.000000000000000000e+00 0.000000000000000000e+00 0.000000000000000000e+00 0.000000000000000000e+00 0.000000000000000000e+00 0.000000000000000000e+00 0.000000000000000000e+00 0.000000000000000000e+00 0.000000000000000000e+00 0.000000000000000000e+00 0.000000000000000000e+00 0.000000000000000000e+00 0.000000000000000000e+00 0.000000000000000000e+00 0.000000000000000000e+00 0.000000000000000000e+00 0.000000000000000000e+00 0.000000000000000000e+00 0.000000000000000000e+00 0.000000000000000000e+00 0.000000000000000000e+00 0.000000000000000000e+00 0.000000000000000000e+00 0.000000000000000000e+00 0.000000000000000000e+00 0.000000000000000000e+00 0.000000000000000000e+00 0.000000000000000000e+00 0.000000000000000000e+00 0.000000000000000000e+00 0.000000000000000000e+00 0.000000000000000000e+00 0.000000000000000000e+00 0.000000000000000000e+00 0.000000000000000000e+00 0.000000000000000000e+00 0.000000000000000000e+00 0.000000000000000000e+00 0.000000000000000000e+00 0.000000000000000000e+00 0.000000000000000000e+00 0.000000000000000000e+00 0.000000000000000000e+00 0.000000000000000000e+00 0.000000000000000000e+00 0.000000000000000000e+00 0.000000000000000000e+00 0.000000000000000000e+00 0.000000000000000000e+00 0.000000000000000000e+00 0.000000000000000000e+00 0.000000000000000000e+00 0.000000000000000000e+00 0.000000000000000000e+00 0.000000000000000000e+00 0.000000000000000000e+00 0.000000000000000000e+00 0.000000000000000000e+00 0.000000000000000000e+00 0.000000000000000000e+00 0.000000000000000000e+00 0.000000000000000000e+00 0.000000000000000000e+00 0.000000000000000000e+00 0.000000000000000000e+00 0.000000000000000000e+00 0.000000000000000000e+00 0.000000000000000000e+00 0.000000000000000000e+00 0.000000000000000000e+00 0.000000000000000000e+00 0.000000000000000000e+00 0.000000000000000000e+00 0.000000000000000000e+00 0.000000000000000000e+00 0.000000000000000000e+00 0.000000000000000000e+00 0.000000000000000000e+00 0.000000000000000000e+00 0.000000000000000000e+00 0.000000000000000000e+00 0.000000000000000000e+00 0.000000000000000000e+00 0.000000000000000000e+00 0.000000000000000000e+00 0.000000000000000000e+00 0.000000000000000000e+00 0.000000000000000000e+00 0.000000000000000000e+00 0.000000000000000000e+00 0.000000000000000000e+00 0.000000000000000000e+00 0.000000000000000000e+00 0.000000000000000000e+00 0.000000000000000000e+00 0.000000000000000000e+00 0.000000000000000000e+00 0.000000000000000000e+00 0.000000000000000000e+00 0.000000000000000000e+00 0.000000000000000000e+00 0.000000000000000000e+00 0.000000000000000000e+00 0.000000000000000000e+00 0.000000000000000000e+00 0.000000000000000000e+00 0.000000000000000000e+00 0.000000000000000000e+00 0.000000000000000000e+00 0.000000000000000000e+00 0.000000000000000000e+00 0.000000000000000000e+00 0.000000000000000000e+00 0.000000000000000000e+00 0.000000000000000000e+00 0.000000000000000000e+00 0.000000000000000000e+00 0.000000000000000000e+00 0.000000000000000000e+00 0.000000000000000000e+00 0.000000000000000000e+00 0.000000000000000000e+00 0.000000000000000000e+00 0.000000000000000000e+00 0.000000000000000000e+00 0.000000000000000000e+00 0.000000000000000000e+00 0.000000000000000000e+00 0.000000000000000000e+00 0.000000000000000000e+00 0.000000000000000000e+00 0.000000000000000000e+00 0.000000000000000000e+00 0.000000000000000000e+00 0.000000000000000000e+00 0.000000000000000000e+00 0.000000000000000000e+00 0.000000000000000000e+00 0.000000000000000000e+00 0.000000000000000000e+00 0.000000000000000000e+00 0.000000000000000000e+00 0.000000000000000000e+00 0.000000000000000000e+00 0.000000000000000000e+00 0.000000000000000000e+00 0.000000000000000000e+00 0.000000000000000000e+00 0.000000000000000000e+00 0.000000000000000000e+00 0.000000000000000000e+00 0.000000000000000000e+00 0.000000000000000000e+00 0.000000000000000000e+00 0.000000000000000000e+00 0.000000000000000000e+00 0.000000000000000000e+00 0.000000000000000000e+00 0.000000000000000000e+00 0.000000000000000000e+00 0.000000000000000000e+00 0.000000000000000000e+00 0.000000000000000000e+00 0.000000000000000000e+00 0.000000000000000000e+00 0.000000000000000000e+00 0.000000000000000000e+00 0.000000000000000000e+00 0.000000000000000000e+00 0.000000000000000000e+00 0.000000000000000000e+00 0.000000000000000000e+00 0.000000000000000000e+00 0.000000000000000000e+00 0.000000000000000000e+00 0.000000000000000000e+00 0.000000000000000000e+00 0.000000000000000000e+00 0.000000000000000000e+00 0.000000000000000000e+00 0.000000000000000000e+00 0.000000000000000000e+00 0.000000000000000000e+00 0.000000000000000000e+00 0.000000000000000000e+00 0.000000000000000000e+00 0.000000000000000000e+00 0.000000000000000000e+00 0.000000000000000000e+00 0.000000000000000000e+00 0.000000000000000000e+00 0.000000000000000000e+00 0.000000000000000000e+00 0.000000000000000000e+00 0.000000000000000000e+00 0.000000000000000000e+00 0.000000000000000000e+00 0.000000000000000000e+00 0.000000000000000000e+00 0.000000000000000000e+00 0.000000000000000000e+00 0.000000000000000000e+00 0.000000000000000000e+00 0.000000000000000000e+00 0.000000000000000000e+00 0.000000000000000000e+00 0.000000000000000000e+00 0.000000000000000000e+00 0.000000000000000000e+00 0.000000000000000000e+00 0.000000000000000000e+00 0.000000000000000000e+00 0.000000000000000000e+00 0.000000000000000000e+00 0.000000000000000000e+00 0.000000000000000000e+00 0.000000000000000000e+00 0.000000000000000000e+00 0.000000000000000000e+00 0.000000000000000000e+00 0.000000000000000000e+00 0.000000000000000000e+00 0.000000000000000000e+00 0.000000000000000000e+00 0.000000000000000000e+00 0.000000000000000000e+00 0.000000000000000000e+00 0.000000000000000000e+00 0.000000000000000000e+00 0.000000000000000000e+00 0.000000000000000000e+00 0.000000000000000000e+00 0.000000000000000000e+00 0.000000000000000000e+00 0.000000000000000000e+00 0.000000000000000000e+00 0.000000000000000000e+00 0.000000000000000000e+00 0.000000000000000000e+00 0.000000000000000000e+00 0.000000000000000000e+00 0.000000000000000000e+00 0.000000000000000000e+00 0.000000000000000000e+00 0.000000000000000000e+00 0.000000000000000000e+00 0.000000000000000000e+00 0.000000000000000000e+00 0.000000000000000000e+00 0.000000000000000000e+00 0.000000000000000000e+00 0.000000000000000000e+00 0.000000000000000000e+00 0.000000000000000000e+00 0.000000000000000000e+00 0.000000000000000000e+00 0.000000000000000000e+00 0.000000000000000000e+00 0.000000000000000000e+00 0.000000000000000000e+00 0.000000000000000000e+00 0.000000000000000000e+00 0.000000000000000000e+00 0.000000000000000000e+00 0.000000000000000000e+00 0.000000000000000000e+00 0.000000000000000000e+00 0.000000000000000000e+00 0.000000000000000000e+00 0.000000000000000000e+00 0.000000000000000000e+00 0.000000000000000000e+00 0.000000000000000000e+00 0.000000000000000000e+00 0.000000000000000000e+00 0.000000000000000000e+00 0.000000000000000000e+00 0.000000000000000000e+00 0.000000000000000000e+00 0.000000000000000000e+00 0.000000000000000000e+00 0.000000000000000000e+00 0.000000000000000000e+00 0.000000000000000000e+00 0.000000000000000000e+00 0.000000000000000000e+00 0.000000000000000000e+00 0.000000000000000000e+00 0.000000000000000000e+00 0.000000000000000000e+00 0.000000000000000000e+00 0.000000000000000000e+00 0.000000000000000000e+00 0.000000000000000000e+00 0.000000000000000000e+00 0.000000000000000000e+00 0.000000000000000000e+00 0.000000000000000000e+00 0.000000000000000000e+00 0.000000000000000000e+00 0.000000000000000000e+00 0.000000000000000000e+00 0.000000000000000000e+00 0.000000000000000000e+00 0.000000000000000000e+00 0.000000000000000000e+00 0.000000000000000000e+00 0.000000000000000000e+00 0.000000000000000000e+00 0.000000000000000000e+00 0.000000000000000000e+00 0.000000000000000000e+00 0.000000000000000000e+00 0.000000000000000000e+00 0.000000000000000000e+00 0.000000000000000000e+00 0.000000000000000000e+00 0.000000000000000000e+00 0.000000000000000000e+00 0.000000000000000000e+00 0.000000000000000000e+00 0.000000000000000000e+00 0.000000000000000000e+00 0.000000000000000000e+00 0.000000000000000000e+00 0.000000000000000000e+00 0.000000000000000000e+00 0.000000000000000000e+00 0.000000000000000000e+00 0.000000000000000000e+00 0.000000000000000000e+00 0.000000000000000000e+00 0.000000000000000000e+00 0.000000000000000000e+00 0.000000000000000000e+00 0.000000000000000000e+00 0.000000000000000000e+00 0.000000000000000000e+00 0.000000000000000000e+00 0.000000000000000000e+00 0.000000000000000000e+00 0.000000000000000000e+00 0.000000000000000000e+00 0.000000000000000000e+00 0.000000000000000000e+00 0.000000000000000000e+00 0.000000000000000000e+00 0.000000000000000000e+00 0.000000000000000000e+00 0.000000000000000000e+00 0.000000000000000000e+00 0.000000000000000000e+00 0.000000000000000000e+00 0.000000000000000000e+00 0.000000000000000000e+00 0.000000000000000000e+00 0.000000000000000000e+00 0.000000000000000000e+00 0.000000000000000000e+00 0.000000000000000000e+00 0.000000000000000000e+00 0.000000000000000000e+00 0.000000000000000000e+00 0.000000000000000000e+00 0.000000000000000000e+00 0.000000000000000000e+00 0.000000000000000000e+00 0.000000000000000000e+00 0.000000000000000000e+00 0.000000000000000000e+00 0.000000000000000000e+00 0.000000000000000000e+00 0.000000000000000000e+00 0.000000000000000000e+00 0.000000000000000000e+00 0.000000000000000000e+00 0.000000000000000000e+00 0.000000000000000000e+00 0.000000000000000000e+00 0.000000000000000000e+00 0.000000000000000000e+00 0.000000000000000000e+00 0.000000000000000000e+00 0.000000000000000000e+00 0.000000000000000000e+00 0.000000000000000000e+00 0.000000000000000000e+00 0.000000000000000000e+00 0.000000000000000000e+00 0.000000000000000000e+00 0.000000000000000000e+00 0.000000000000000000e+00 0.000000000000000000e+00 0.000000000000000000e+00 0.000000000000000000e+00 0.000000000000000000e+00 0.000000000000000000e+00 0.000000000000000000e+00 0.000000000000000000e+00 0.000000000000000000e+00 0.000000000000000000e+00 0.000000000000000000e+00 0.000000000000000000e+00 0.000000000000000000e+00 0.000000000000000000e+00 0.000000000000000000e+00 0.000000000000000000e+00 0.000000000000000000e+00 0.000000000000000000e+00 0.000000000000000000e+00 0.000000000000000000e+00 0.000000000000000000e+00 0.000000000000000000e+00 0.000000000000000000e+00 0.000000000000000000e+00 0.000000000000000000e+00 0.000000000000000000e+00 0.000000000000000000e+00 0.000000000000000000e+00 0.000000000000000000e+00 0.000000000000000000e+00 0.000000000000000000e+00 0.000000000000000000e+00 0.000000000000000000e+00 0.000000000000000000e+00 0.000000000000000000e+00 0.000000000000000000e+00 0.000000000000000000e+00 0.000000000000000000e+00 0.000000000000000000e+00 0.000000000000000000e+00 0.000000000000000000e+00 0.000000000000000000e+00 0.000000000000000000e+00 0.000000000000000000e+00 0.000000000000000000e+00 0.000000000000000000e+00 0.000000000000000000e+00 0.000000000000000000e+00 0.000000000000000000e+00 0.000000000000000000e+00 0.000000000000000000e+00 0.000000000000000000e+00 0.000000000000000000e+00 0.000000000000000000e+00 0.000000000000000000e+00 0.000000000000000000e+00 0.000000000000000000e+00 0.000000000000000000e+00 0.000000000000000000e+00 0.000000000000000000e+00 0.000000000000000000e+00 0.000000000000000000e+00 0.000000000000000000e+00 0.000000000000000000e+00 0.000000000000000000e+00 0.000000000000000000e+00 0.000000000000000000e+00 0.000000000000000000e+00 0.000000000000000000e+00 0.000000000000000000e+00 0.000000000000000000e+00 0.000000000000000000e+00 0.000000000000000000e+00 0.000000000000000000e+00 0.000000000000000000e+00 0.000000000000000000e+00 0.000000000000000000e+00 0.000000000000000000e+00 0.000000000000000000e+00 0.000000000000000000e+00 0.000000000000000000e+00 0.000000000000000000e+00 0.000000000000000000e+00 0.000000000000000000e+00 0.000000000000000000e+00 0.000000000000000000e+00 0.000000000000000000e+00 0.000000000000000000e+00 0.000000000000000000e+00 0.000000000000000000e+00 0.000000000000000000e+00 0.000000000000000000e+00 0.000000000000000000e+00 0.000000000000000000e+00 0.000000000000000000e+00 0.000000000000000000e+00 0.000000000000000000e+00 0.000000000000000000e+00 0.000000000000000000e+00 0.000000000000000000e+00 0.000000000000000000e+00 0.000000000000000000e+00 0.000000000000000000e+00 0.000000000000000000e+00 0.000000000000000000e+00 0.000000000000000000e+00 0.000000000000000000e+00 0.000000000000000000e+00 0.000000000000000000e+00 0.000000000000000000e+00 0.000000000000000000e+00 0.000000000000000000e+00 0.000000000000000000e+00 0.000000000000000000e+00 0.000000000000000000e+00 0.000000000000000000e+00 0.000000000000000000e+00 0.000000000000000000e+00 0.000000000000000000e+00 0.000000000000000000e+00 0.000000000000000000e+00 0.000000000000000000e+00 0.000000000000000000e+00 0.000000000000000000e+00 0.000000000000000000e+00 0.000000000000000000e+00 0.000000000000000000e+00 0.000000000000000000e+00 0.000000000000000000e+00 0.000000000000000000e+00 0.000000000000000000e+00 0.000000000000000000e+00 0.000000000000000000e+00 0.000000000000000000e+00 0.000000000000000000e+00 0.000000000000000000e+00 0.000000000000000000e+00 0.000000000000000000e+00 0.000000000000000000e+00 0.000000000000000000e+00 0.000000000000000000e+00 0.000000000000000000e+00 0.000000000000000000e+00 0.000000000000000000e+00 0.000000000000000000e+00 0.000000000000000000e+00 0.000000000000000000e+00 0.000000000000000000e+00 0.000000000000000000e+00 0.000000000000000000e+00 0.000000000000000000e+00 0.000000000000000000e+00 0.000000000000000000e+00 0.000000000000000000e+00 0.000000000000000000e+00 0.000000000000000000e+00 0.000000000000000000e+00 0.000000000000000000e+00 0.000000000000000000e+00 0.000000000000000000e+00 0.000000000000000000e+00 0.000000000000000000e+00 0.000000000000000000e+00 0.000000000000000000e+00 0.000000000000000000e+00 0.000000000000000000e+00 0.000000000000000000e+00 0.000000000000000000e+00 0.000000000000000000e+00 0.000000000000000000e+00 0.000000000000000000e+00 0.000000000000000000e+00 0.000000000000000000e+00 0.000000000000000000e+00 0.000000000000000000e+00 0.000000000000000000e+00 0.000000000000000000e+00 0.000000000000000000e+00 0.000000000000000000e+00 0.000000000000000000e+00 0.000000000000000000e+00 0.000000000000000000e+00 0.000000000000000000e+00 0.000000000000000000e+00 0.000000000000000000e+00 0.000000000000000000e+00 0.000000000000000000e+00 0.000000000000000000e+00 0.000000000000000000e+00 0.000000000000000000e+00 0.000000000000000000e+00 0.000000000000000000e+00 0.000000000000000000e+00 0.000000000000000000e+00 0.000000000000000000e+00 0.000000000000000000e+00 0.000000000000000000e+00 0.000000000000000000e+00 0.000000000000000000e+00 0.000000000000000000e+00 0.000000000000000000e+00 0.000000000000000000e+00 0.000000000000000000e+00 0.000000000000000000e+00 0.000000000000000000e+00 0.000000000000000000e+00 0.000000000000000000e+00 0.000000000000000000e+00 0.000000000000000000e+00 0.000000000000000000e+00 0.000000000000000000e+00 0.000000000000000000e+00 0.000000000000000000e+00 0.000000000000000000e+00 0.000000000000000000e+00 0.000000000000000000e+00 0.000000000000000000e+00 0.000000000000000000e+00 0.000000000000000000e+00 0.000000000000000000e+00 0.000000000000000000e+00 0.000000000000000000e+00 0.000000000000000000e+00 0.000000000000000000e+00 0.000000000000000000e+00 0.000000000000000000e+00 0.000000000000000000e+00 0.000000000000000000e+00 0.000000000000000000e+00 0.000000000000000000e+00 0.000000000000000000e+00 0.000000000000000000e+00 0.000000000000000000e+00 0.000000000000000000e+00 0.000000000000000000e+00 0.000000000000000000e+00 0.000000000000000000e+00 0.000000000000000000e+00 0.000000000000000000e+00 0.000000000000000000e+00 0.000000000000000000e+00 0.000000000000000000e+00 0.000000000000000000e+00 0.000000000000000000e+00 0.000000000000000000e+00 0.000000000000000000e+00 0.000000000000000000e+00 0.000000000000000000e+00 0.000000000000000000e+00 0.000000000000000000e+00 0.000000000000000000e+00 0.000000000000000000e+00 0.000000000000000000e+00 0.000000000000000000e+00 0.000000000000000000e+00 0.000000000000000000e+00 0.000000000000000000e+00 0.000000000000000000e+00 0.000000000000000000e+00 0.000000000000000000e+00 0.000000000000000000e+00 0.000000000000000000e+00 0.000000000000000000e+00 0.000000000000000000e+00 0.000000000000000000e+00 0.000000000000000000e+00 0.000000000000000000e+00 0.000000000000000000e+00 0.000000000000000000e+00 0.000000000000000000e+00 0.000000000000000000e+00 0.000000000000000000e+00 0.000000000000000000e+00 0.000000000000000000e+00 0.000000000000000000e+00 0.000000000000000000e+00 0.000000000000000000e+00 0.000000000000000000e+00 0.000000000000000000e+00 0.000000000000000000e+00 0.000000000000000000e+00 0.000000000000000000e+00 0.000000000000000000e+00 0.000000000000000000e+00 0.000000000000000000e+00 0.000000000000000000e+00 0.000000000000000000e+00 0.000000000000000000e+00 0.000000000000000000e+00 0.000000000000000000e+00 0.000000000000000000e+00 0.000000000000000000e+00 0.000000000000000000e+00 0.000000000000000000e+00 0.000000000000000000e+00 0.000000000000000000e+00 0.000000000000000000e+00 0.000000000000000000e+00 0.000000000000000000e+00 0.000000000000000000e+00 0.000000000000000000e+00 0.000000000000000000e+00 0.000000000000000000e+00 0.000000000000000000e+00 0.000000000000000000e+00 0.000000000000000000e+00 0.000000000000000000e+00 0.000000000000000000e+00 0.000000000000000000e+00 0.000000000000000000e+00 0.000000000000000000e+00 0.000000000000000000e+00 0.000000000000000000e+00 0.000000000000000000e+00 0.000000000000000000e+00 0.000000000000000000e+00 0.000000000000000000e+00 0.000000000000000000e+00 0.000000000000000000e+00 0.000000000000000000e+00 0.000000000000000000e+00 0.000000000000000000e+00 0.000000000000000000e+00 0.000000000000000000e+00 0.000000000000000000e+00 0.000000000000000000e+00 0.000000000000000000e+00 0.000000000000000000e+00 0.000000000000000000e+00 0.000000000000000000e+00 0.000000000000000000e+00 0.000000000000000000e+00 0.000000000000000000e+00 0.000000000000000000e+00 0.000000000000000000e+00 0.000000000000000000e+00 0.000000000000000000e+00 0.000000000000000000e+00 0.000000000000000000e+00 0.000000000000000000e+00 0.000000000000000000e+00 0.000000000000000000e+00 0.000000000000000000e+00 0.000000000000000000e+00 0.000000000000000000e+00 0.000000000000000000e+00 0.000000000000000000e+00 0.000000000000000000e+00 0.000000000000000000e+00 0.000000000000000000e+00 0.000000000000000000e+00 0.000000000000000000e+00 0.000000000000000000e+00 0.000000000000000000e+00 0.000000000000000000e+00 0.000000000000000000e+00 0.000000000000000000e+00 0.000000000000000000e+00 0.000000000000000000e+00 0.000000000000000000e+00 0.000000000000000000e+00 0.000000000000000000e+00 0.000000000000000000e+00 0.000000000000000000e+00 0.000000000000000000e+00 0.000000000000000000e+00 0.000000000000000000e+00 0.000000000000000000e+00 0.000000000000000000e+00 0.000000000000000000e+00 0.000000000000000000e+00 0.000000000000000000e+00 0.000000000000000000e+00 0.000000000000000000e+00 0.000000000000000000e+00 0.000000000000000000e+00 0.000000000000000000e+00 0.000000000000000000e+00 0.000000000000000000e+00 0.000000000000000000e+00 0.000000000000000000e+00 0.000000000000000000e+00 0.000000000000000000e+00 0.000000000000000000e+00 0.000000000000000000e+00 0.000000000000000000e+00 0.000000000000000000e+00 0.000000000000000000e+00 0.000000000000000000e+00 0.000000000000000000e+00 0.000000000000000000e+00 0.000000000000000000e+00 0.000000000000000000e+00 0.000000000000000000e+00 0.000000000000000000e+00 0.000000000000000000e+00 0.000000000000000000e+00 0.000000000000000000e+00 0.000000000000000000e+00 0.000000000000000000e+00 0.000000000000000000e+00 0.000000000000000000e+00 0.000000000000000000e+00 0.000000000000000000e+00 0.000000000000000000e+00 0.000000000000000000e+00 0.000000000000000000e+00 0.000000000000000000e+00 0.000000000000000000e+00 0.000000000000000000e+00 0.000000000000000000e+00 0.000000000000000000e+00 0.000000000000000000e+00 0.000000000000000000e+00 0.000000000000000000e+00 0.000000000000000000e+00 0.000000000000000000e+00 0.000000000000000000e+00 0.000000000000000000e+00 0.000000000000000000e+00 0.000000000000000000e+00 0.000000000000000000e+00 0.000000000000000000e+00 0.000000000000000000e+00 0.000000000000000000e+00 0.000000000000000000e+00 0.000000000000000000e+00 0.000000000000000000e+00 0.000000000000000000e+00 0.000000000000000000e+00 0.000000000000000000e+00 0.000000000000000000e+00 0.000000000000000000e+00 0.000000000000000000e+00 0.000000000000000000e+00 0.000000000000000000e+00 0.000000000000000000e+00 0.000000000000000000e+00 0.000000000000000000e+00 0.000000000000000000e+00 0.000000000000000000e+00 0.000000000000000000e+00 0.000000000000000000e+00 0.000000000000000000e+00 0.000000000000000000e+00 0.000000000000000000e+00 0.000000000000000000e+00 0.000000000000000000e+00 0.000000000000000000e+00 0.000000000000000000e+00 0.000000000000000000e+00 0.000000000000000000e+00 0.000000000000000000e+00 0.000000000000000000e+00 0.000000000000000000e+00 0.000000000000000000e+00 0.000000000000000000e+00 0.000000000000000000e+00 0.000000000000000000e+00 0.000000000000000000e+00 0.000000000000000000e+00 0.000000000000000000e+00 0.000000000000000000e+00 0.000000000000000000e+00 0.000000000000000000e+00 0.000000000000000000e+00 0.000000000000000000e+00 0.000000000000000000e+00 0.000000000000000000e+00 0.000000000000000000e+00 0.000000000000000000e+00 0.000000000000000000e+00 0.000000000000000000e+00 0.000000000000000000e+00 0.000000000000000000e+00 0.000000000000000000e+00 0.000000000000000000e+00 0.000000000000000000e+00 0.000000000000000000e+00 0.000000000000000000e+00 0.000000000000000000e+00 0.000000000000000000e+00 0.000000000000000000e+00 0.000000000000000000e+00 0.000000000000000000e+00 0.000000000000000000e+00 0.000000000000000000e+00 0.000000000000000000e+00 0.000000000000000000e+00 0.000000000000000000e+00 0.000000000000000000e+00 0.000000000000000000e+00 0.000000000000000000e+00 0.000000000000000000e+00 0.000000000000000000e+00 0.000000000000000000e+00 0.000000000000000000e+00 0.000000000000000000e+00 0.000000000000000000e+00 0.000000000000000000e+00 0.000000000000000000e+00 0.000000000000000000e+00 0.000000000000000000e+00 0.000000000000000000e+00 0.000000000000000000e+00 0.000000000000000000e+00 0.000000000000000000e+00 0.000000000000000000e+00 0.000000000000000000e+00 0.000000000000000000e+00 0.000000000000000000e+00 0.000000000000000000e+00 0.000000000000000000e+00 0.000000000000000000e+00 0.000000000000000000e+00 0.000000000000000000e+00 0.000000000000000000e+00 0.000000000000000000e+00 0.000000000000000000e+00 0.000000000000000000e+00 0.000000000000000000e+00 0.000000000000000000e+00 0.000000000000000000e+00 0.000000000000000000e+00 0.000000000000000000e+00 0.000000000000000000e+00 0.000000000000000000e+00 0.000000000000000000e+00 0.000000000000000000e+00 0.000000000000000000e+00 0.000000000000000000e+00 0.000000000000000000e+00 0.000000000000000000e+00 0.000000000000000000e+00 0.000000000000000000e+00 0.000000000000000000e+00 0.000000000000000000e+00 0.000000000000000000e+00 0.000000000000000000e+00 0.000000000000000000e+00 0.000000000000000000e+00 0.000000000000000000e+00 0.000000000000000000e+00 0.000000000000000000e+00 0.000000000000000000e+00 0.000000000000000000e+00 0.000000000000000000e+00 0.000000000000000000e+00 0.000000000000000000e+00 0.000000000000000000e+00 0.000000000000000000e+00 0.000000000000000000e+00 0.000000000000000000e+00 0.000000000000000000e+00 0.000000000000000000e+00 0.000000000000000000e+00 0.000000000000000000e+00 0.000000000000000000e+00 0.000000000000000000e+00 0.000000000000000000e+00 0.000000000000000000e+00 0.000000000000000000e+00 0.000000000000000000e+00 0.000000000000000000e+00 0.000000000000000000e+00 0.000000000000000000e+00 0.000000000000000000e+00 0.000000000000000000e+00 0.000000000000000000e+00 0.000000000000000000e+00 0.000000000000000000e+00 0.000000000000000000e+00 0.000000000000000000e+00 0.000000000000000000e+00 0.000000000000000000e+00 0.000000000000000000e+00 0.000000000000000000e+00 0.000000000000000000e+00 0.000000000000000000e+00 0.000000000000000000e+00 0.000000000000000000e+00 0.000000000000000000e+00 0.000000000000000000e+00 0.000000000000000000e+00 0.000000000000000000e+00 0.000000000000000000e+00 0.000000000000000000e+00 0.000000000000000000e+00 0.000000000000000000e+00 0.000000000000000000e+00 0.000000000000000000e+00 0.000000000000000000e+00 0.000000000000000000e+00 0.000000000000000000e+00 0.000000000000000000e+00 0.000000000000000000e+00 0.000000000000000000e+00 0.000000000000000000e+00 0.000000000000000000e+00 0.000000000000000000e+00 0.000000000000000000e+00 0.000000000000000000e+00 0.000000000000000000e+00 0.000000000000000000e+00 0.000000000000000000e+00 0.000000000000000000e+00 0.000000000000000000e+00 0.000000000000000000e+00 0.000000000000000000e+00 0.000000000000000000e+00 0.000000000000000000e+00 0.000000000000000000e+00 0.000000000000000000e+00 0.000000000000000000e+00 0.000000000000000000e+00 0.000000000000000000e+00 0.000000000000000000e+00 0.000000000000000000e+00 0.000000000000000000e+00 0.000000000000000000e+00 0.000000000000000000e+00 0.000000000000000000e+00 0.000000000000000000e+00 0.000000000000000000e+00 0.000000000000000000e+00 0.000000000000000000e+00 0.000000000000000000e+00 0.000000000000000000e+00 0.000000000000000000e+00 0.000000000000000000e+00 0.000000000000000000e+00 0.000000000000000000e+00 0.000000000000000000e+00 0.000000000000000000e+00 0.000000000000000000e+00 0.000000000000000000e+00 0.000000000000000000e+00 0.000000000000000000e+00 0.000000000000000000e+00 0.000000000000000000e+00 0.000000000000000000e+00 0.000000000000000000e+00 0.000000000000000000e+00 0.000000000000000000e+00 0.000000000000000000e+00 0.000000000000000000e+00 0.000000000000000000e+00 0.000000000000000000e+00 0.000000000000000000e+00 0.000000000000000000e+00 0.000000000000000000e+00 0.000000000000000000e+00 0.000000000000000000e+00 0.000000000000000000e+00 0.000000000000000000e+00 0.000000000000000000e+00 0.000000000000000000e+00 0.000000000000000000e+00 0.000000000000000000e+00 0.000000000000000000e+00 0.000000000000000000e+00 0.000000000000000000e+00 0.000000000000000000e+00 0.000000000000000000e+00 0.000000000000000000e+00 0.000000000000000000e+00 0.000000000000000000e+00 0.000000000000000000e+00 0.000000000000000000e+00 0.000000000000000000e+00 0.000000000000000000e+00 0.000000000000000000e+00 0.000000000000000000e+00 0.000000000000000000e+00 0.000000000000000000e+00 0.000000000000000000e+00 0.000000000000000000e+00 0.000000000000000000e+00 0.000000000000000000e+00 0.000000000000000000e+00 0.000000000000000000e+00 0.000000000000000000e+00 0.000000000000000000e+00 0.000000000000000000e+00 0.000000000000000000e+00 0.000000000000000000e+00 0.000000000000000000e+00 0.000000000000000000e+00 0.000000000000000000e+00 0.000000000000000000e+00 0.000000000000000000e+00 0.000000000000000000e+00 0.000000000000000000e+00 0.000000000000000000e+00 0.000000000000000000e+00 0.000000000000000000e+00 0.000000000000000000e+00 0.000000000000000000e+00 0.000000000000000000e+00 0.000000000000000000e+00 0.000000000000000000e+00 0.000000000000000000e+00 0.000000000000000000e+00 0.000000000000000000e+00 0.000000000000000000e+00 0.000000000000000000e+00 0.000000000000000000e+00 0.000000000000000000e+00 0.000000000000000000e+00 0.000000000000000000e+00 0.000000000000000000e+00 0.000000000000000000e+00 0.000000000000000000e+00 0.000000000000000000e+00 0.000000000000000000e+00 0.000000000000000000e+00 0.000000000000000000e+00 0.000000000000000000e+00 0.000000000000000000e+00 0.000000000000000000e+00 0.000000000000000000e+00 0.000000000000000000e+00 0.000000000000000000e+00 0.000000000000000000e+00 0.000000000000000000e+00 0.000000000000000000e+00 0.000000000000000000e+00 0.000000000000000000e+00 0.000000000000000000e+00 0.000000000000000000e+00 0.000000000000000000e+00 0.000000000000000000e+00 0.000000000000000000e+00 0.000000000000000000e+00 0.000000000000000000e+00 0.000000000000000000e+00 0.000000000000000000e+00 0.000000000000000000e+00 0.000000000000000000e+00 0.000000000000000000e+00 0.000000000000000000e+00 0.000000000000000000e+00 0.000000000000000000e+00 0.000000000000000000e+00 0.000000000000000000e+00 0.000000000000000000e+00 0.000000000000000000e+00 0.000000000000000000e+00 0.000000000000000000e+00 0.000000000000000000e+00 0.000000000000000000e+00 0.000000000000000000e+00 0.000000000000000000e+00 0.000000000000000000e+00 0.000000000000000000e+00 0.000000000000000000e+00 0.000000000000000000e+00 0.000000000000000000e+00 0.000000000000000000e+00 0.000000000000000000e+00 0.000000000000000000e+00 0.000000000000000000e+00 0.000000000000000000e+00 0.000000000000000000e+00 0.000000000000000000e+00 0.000000000000000000e+00 0.000000000000000000e+00 0.000000000000000000e+00 0.000000000000000000e+00 0.000000000000000000e+00 0.000000000000000000e+00 0.000000000000000000e+00 0.000000000000000000e+00 0.000000000000000000e+00 0.000000000000000000e+00 0.000000000000000000e+00 0.000000000000000000e+00 0.000000000000000000e+00 0.000000000000000000e+00 0.000000000000000000e+00 0.000000000000000000e+00 0.000000000000000000e+00 0.000000000000000000e+00 0.000000000000000000e+00 0.000000000000000000e+00 0.000000000000000000e+00 0.000000000000000000e+00 0.000000000000000000e+00 0.000000000000000000e+00 0.000000000000000000e+00 0.000000000000000000e+00 0.000000000000000000e+00 0.000000000000000000e+00 0.000000000000000000e+00 0.000000000000000000e+00 0.000000000000000000e+00 0.000000000000000000e+00 0.000000000000000000e+00 0.000000000000000000e+00 0.000000000000000000e+00 0.000000000000000000e+00 0.000000000000000000e+00 0.000000000000000000e+00 0.000000000000000000e+00 0.000000000000000000e+00 0.000000000000000000e+00 0.000000000000000000e+00 0.000000000000000000e+00 0.000000000000000000e+00 0.000000000000000000e+00 0.000000000000000000e+00 0.000000000000000000e+00 0.000000000000000000e+00 0.000000000000000000e+00 0.000000000000000000e+00 0.000000000000000000e+00 0.000000000000000000e+00 0.000000000000000000e+00 0.000000000000000000e+00 0.000000000000000000e+00 0.000000000000000000e+00 0.000000000000000000e+00 0.000000000000000000e+00 0.000000000000000000e+00 0.000000000000000000e+00 0.000000000000000000e+00 0.000000000000000000e+00 0.000000000000000000e+00 0.000000000000000000e+00 0.000000000000000000e+00 0.000000000000000000e+00 0.000000000000000000e+00 0.000000000000000000e+00 0.000000000000000000e+00 0.000000000000000000e+00 0.000000000000000000e+00 0.000000000000000000e+00 0.000000000000000000e+00 0.000000000000000000e+00 0.000000000000000000e+00 0.000000000000000000e+00 0.000000000000000000e+00 0.000000000000000000e+00 0.000000000000000000e+00 0.000000000000000000e+00 0.000000000000000000e+00 0.000000000000000000e+00 0.000000000000000000e+00 0.000000000000000000e+00 0.000000000000000000e+00 0.000000000000000000e+00 0.000000000000000000e+00 0.000000000000000000e+00 0.000000000000000000e+00 0.000000000000000000e+00 0.000000000000000000e+00 0.000000000000000000e+00 0.000000000000000000e+00 0.000000000000000000e+00 0.000000000000000000e+00 0.000000000000000000e+00 0.000000000000000000e+00 0.000000000000000000e+00 0.000000000000000000e+00 0.000000000000000000e+00 0.000000000000000000e+00 0.000000000000000000e+00 0.000000000000000000e+00 0.000000000000000000e+00 0.000000000000000000e+00 0.000000000000000000e+00 0.000000000000000000e+00 0.000000000000000000e+00 0.000000000000000000e+00 0.000000000000000000e+00 0.000000000000000000e+00 0.000000000000000000e+00 0.000000000000000000e+00 0.000000000000000000e+00 0.000000000000000000e+00 0.000000000000000000e+00 0.000000000000000000e+00 0.000000000000000000e+00 0.000000000000000000e+00 0.000000000000000000e+00 0.000000000000000000e+00 0.000000000000000000e+00 0.000000000000000000e+00 0.000000000000000000e+00 0.000000000000000000e+00 0.000000000000000000e+00 0.000000000000000000e+00 0.000000000000000000e+00 0.000000000000000000e+00 0.000000000000000000e+00 0.000000000000000000e+00 0.000000000000000000e+00 0.000000000000000000e+00 0.000000000000000000e+00 0.000000000000000000e+00 0.000000000000000000e+00 0.000000000000000000e+00 0.000000000000000000e+00 0.000000000000000000e+00 0.000000000000000000e+00 0.000000000000000000e+00 0.000000000000000000e+00 0.000000000000000000e+00 0.000000000000000000e+00 0.000000000000000000e+00 0.000000000000000000e+00 0.000000000000000000e+00 0.000000000000000000e+00 0.000000000000000000e+00 0.000000000000000000e+00 0.000000000000000000e+00 0.000000000000000000e+00 0.000000000000000000e+00 0.000000000000000000e+00 0.000000000000000000e+00 0.000000000000000000e+00 0.000000000000000000e+00 0.000000000000000000e+00 0.000000000000000000e+00 0.000000000000000000e+00 0.000000000000000000e+00 0.000000000000000000e+00 0.000000000000000000e+00 0.000000000000000000e+00 0.000000000000000000e+00 0.000000000000000000e+00 0.000000000000000000e+00 0.000000000000000000e+00 0.000000000000000000e+00 0.000000000000000000e+00 0.000000000000000000e+00 0.000000000000000000e+00 0.000000000000000000e+00 0.000000000000000000e+00 0.000000000000000000e+00 0.000000000000000000e+00 0.000000000000000000e+00 0.000000000000000000e+00 0.000000000000000000e+00 0.000000000000000000e+00 0.000000000000000000e+00 0.000000000000000000e+00 0.000000000000000000e+00 0.000000000000000000e+00 0.000000000000000000e+00 0.000000000000000000e+00 0.000000000000000000e+00 0.000000000000000000e+00 0.000000000000000000e+00 0.000000000000000000e+00 0.000000000000000000e+00 0.000000000000000000e+00 0.000000000000000000e+00 0.000000000000000000e+00 0.000000000000000000e+00 0.000000000000000000e+00 0.000000000000000000e+00 0.000000000000000000e+00 0.000000000000000000e+00 0.000000000000000000e+00 0.000000000000000000e+00 0.000000000000000000e+00 0.000000000000000000e+00 0.000000000000000000e+00 0.000000000000000000e+00 0.000000000000000000e+00 0.000000000000000000e+00 0.000000000000000000e+00 0.000000000000000000e+00 0.000000000000000000e+00 0.000000000000000000e+00 0.000000000000000000e+00 0.000000000000000000e+00 0.000000000000000000e+00 0.000000000000000000e+00 0.000000000000000000e+00 0.000000000000000000e+00 0.000000000000000000e+00 0.000000000000000000e+00 0.000000000000000000e+00 0.000000000000000000e+00 0.000000000000000000e+00 0.000000000000000000e+00 0.000000000000000000e+00 0.000000000000000000e+00 0.000000000000000000e+00 0.000000000000000000e+00 0.000000000000000000e+00 0.000000000000000000e+00 0.000000000000000000e+00 0.000000000000000000e+00 0.000000000000000000e+00 0.000000000000000000e+00 0.000000000000000000e+00 0.000000000000000000e+00 0.000000000000000000e+00 0.000000000000000000e+00 0.000000000000000000e+00 0.000000000000000000e+00 0.000000000000000000e+00 0.000000000000000000e+00 0.000000000000000000e+00 0.000000000000000000e+00 0.000000000000000000e+00 0.000000000000000000e+00 0.000000000000000000e+00 0.000000000000000000e+00 0.000000000000000000e+00 0.000000000000000000e+00 0.000000000000000000e+00 0.000000000000000000e+00 0.000000000000000000e+00 0.000000000000000000e+00 0.000000000000000000e+00 0.000000000000000000e+00 0.000000000000000000e+00 0.000000000000000000e+00 0.000000000000000000e+00 0.000000000000000000e+00 0.000000000000000000e+00 0.000000000000000000e+00 0.000000000000000000e+00 0.000000000000000000e+00 0.000000000000000000e+00 0.000000000000000000e+00 0.000000000000000000e+00 0.000000000000000000e+00 0.000000000000000000e+00 0.000000000000000000e+00 0.000000000000000000e+00 0.000000000000000000e+00 0.000000000000000000e+00 0.000000000000000000e+00 0.000000000000000000e+00 0.000000000000000000e+00 0.000000000000000000e+00 0.000000000000000000e+00 0.000000000000000000e+00 0.000000000000000000e+00 0.000000000000000000e+00 0.000000000000000000e+00 0.000000000000000000e+00 0.000000000000000000e+00 0.000000000000000000e+00 0.000000000000000000e+00 0.000000000000000000e+00 0.000000000000000000e+00 0.000000000000000000e+00 0.000000000000000000e+00 0.000000000000000000e+00 0.000000000000000000e+00 0.000000000000000000e+00 0.000000000000000000e+00 0.000000000000000000e+00 0.000000000000000000e+00 0.000000000000000000e+00 0.000000000000000000e+00 0.000000000000000000e+00 0.000000000000000000e+00 0.000000000000000000e+00 0.000000000000000000e+00 0.000000000000000000e+00 0.000000000000000000e+00 0.000000000000000000e+00 0.000000000000000000e+00 0.000000000000000000e+00 0.000000000000000000e+00 0.000000000000000000e+00 0.000000000000000000e+00 0.000000000000000000e+00 0.000000000000000000e+00 0.000000000000000000e+00 0.000000000000000000e+00 0.000000000000000000e+00 0.000000000000000000e+00 0.000000000000000000e+00 0.000000000000000000e+00 0.000000000000000000e+00 0.000000000000000000e+00 0.000000000000000000e+00 0.000000000000000000e+00 0.000000000000000000e+00 0.000000000000000000e+00 0.000000000000000000e+00 0.000000000000000000e+00 0.000000000000000000e+00 0.000000000000000000e+00 0.000000000000000000e+00 0.000000000000000000e+00 0.000000000000000000e+00 0.000000000000000000e+00 0.000000000000000000e+00 0.000000000000000000e+00 0.000000000000000000e+00 0.000000000000000000e+00 0.000000000000000000e+00 0.000000000000000000e+00 0.000000000000000000e+00 0.000000000000000000e+00 0.000000000000000000e+00 0.000000000000000000e+00 0.000000000000000000e+00 0.000000000000000000e+00 0.000000000000000000e+00 0.000000000000000000e+00 0.000000000000000000e+00 0.000000000000000000e+00 0.000000000000000000e+00 0.000000000000000000e+00 0.000000000000000000e+00 0.000000000000000000e+00 0.000000000000000000e+00 0.000000000000000000e+00 0.000000000000000000e+00 0.000000000000000000e+00 0.000000000000000000e+00 0.000000000000000000e+00 0.000000000000000000e+00 0.000000000000000000e+00 0.000000000000000000e+00 0.000000000000000000e+00 0.000000000000000000e+00 0.000000000000000000e+00 0.000000000000000000e+00 0.000000000000000000e+00 0.000000000000000000e+00 0.000000000000000000e+00 0.000000000000000000e+00 0.000000000000000000e+00 0.000000000000000000e+00 0.000000000000000000e+00 0.000000000000000000e+00 0.000000000000000000e+00 0.000000000000000000e+00 0.000000000000000000e+00 0.000000000000000000e+00 0.000000000000000000e+00 0.000000000000000000e+00 0.000000000000000000e+00 0.000000000000000000e+00 0.000000000000000000e+00 0.000000000000000000e+00 0.000000000000000000e+00 0.000000000000000000e+00 0.000000000000000000e+00 0.000000000000000000e+00 0.000000000000000000e+00 0.000000000000000000e+00 0.000000000000000000e+00 0.000000000000000000e+00 0.000000000000000000e+00 0.000000000000000000e+00 0.000000000000000000e+00 0.000000000000000000e+00 0.000000000000000000e+00 0.000000000000000000e+00 0.000000000000000000e+00 0.000000000000000000e+00 0.000000000000000000e+00 0.000000000000000000e+00 0.000000000000000000e+00 0.000000000000000000e+00 0.000000000000000000e+00 0.000000000000000000e+00 0.000000000000000000e+00 0.000000000000000000e+00 0.000000000000000000e+00 0.000000000000000000e+00 0.000000000000000000e+00 0.000000000000000000e+00 0.000000000000000000e+00 0.000000000000000000e+00 0.000000000000000000e+00 0.000000000000000000e+00 0.000000000000000000e+00 0.000000000000000000e+00 0.000000000000000000e+00 0.000000000000000000e+00 0.000000000000000000e+00 0.000000000000000000e+00 0.000000000000000000e+00 0.000000000000000000e+00 0.000000000000000000e+00 0.000000000000000000e+00 0.000000000000000000e+00 0.000000000000000000e+00 0.000000000000000000e+00 0.000000000000000000e+00 0.000000000000000000e+00 0.000000000000000000e+00 0.000000000000000000e+00 0.000000000000000000e+00 0.000000000000000000e+00 0.000000000000000000e+00 0.000000000000000000e+00 0.000000000000000000e+00 0.000000000000000000e+00 0.000000000000000000e+00 0.000000000000000000e+00 0.000000000000000000e+00 0.000000000000000000e+00 0.000000000000000000e+00 0.000000000000000000e+00 0.000000000000000000e+00 0.000000000000000000e+00 0.000000000000000000e+00 0.000000000000000000e+00 0.000000000000000000e+00 0.000000000000000000e+00 0.000000000000000000e+00 0.000000000000000000e+00 0.000000000000000000e+00 0.000000000000000000e+00 0.000000000000000000e+00 0.000000000000000000e+00 0.000000000000000000e+00 0.000000000000000000e+00 0.000000000000000000e+00 0.000000000000000000e+00 0.000000000000000000e+00 0.000000000000000000e+00 0.000000000000000000e+00 0.000000000000000000e+00 0.000000000000000000e+00 0.000000000000000000e+00 0.000000000000000000e+00 0.000000000000000000e+00 0.000000000000000000e+00 0.000000000000000000e+00 0.000000000000000000e+00 0.000000000000000000e+00 0.000000000000000000e+00 0.000000000000000000e+00 0.000000000000000000e+00 0.000000000000000000e+00 0.000000000000000000e+00 0.000000000000000000e+00 0.000000000000000000e+00 0.000000000000000000e+00 0.000000000000000000e+00 0.000000000000000000e+00 0.000000000000000000e+00 0.000000000000000000e+00 0.000000000000000000e+00 0.000000000000000000e+00 0.000000000000000000e+00 0.000000000000000000e+00 0.000000000000000000e+00 0.000000000000000000e+00 0.000000000000000000e+00 0.000000000000000000e+00 0.000000000000000000e+00 0.000000000000000000e+00 0.000000000000000000e+00 0.000000000000000000e+00 0.000000000000000000e+00 0.000000000000000000e+00 0.000000000000000000e+00 0.000000000000000000e+00 0.000000000000000000e+00 0.000000000000000000e+00 0.000000000000000000e+00 0.000000000000000000e+00 0.000000000000000000e+00 0.000000000000000000e+00 0.000000000000000000e+00 0.000000000000000000e+00 0.000000000000000000e+00 0.000000000000000000e+00 0.000000000000000000e+00 0.000000000000000000e+00 0.000000000000000000e+00 0.000000000000000000e+00 0.000000000000000000e+00 0.000000000000000000e+00 0.000000000000000000e+00 0.000000000000000000e+00 0.000000000000000000e+00 0.000000000000000000e+00 0.000000000000000000e+00 0.000000000000000000e+00 0.000000000000000000e+00 0.000000000000000000e+00 0.000000000000000000e+00 0.000000000000000000e+00 0.000000000000000000e+00 0.000000000000000000e+00 0.000000000000000000e+00 0.000000000000000000e+00 0.000000000000000000e+00 0.000000000000000000e+00 0.000000000000000000e+00 0.000000000000000000e+00 0.000000000000000000e+00 0.000000000000000000e+00 0.000000000000000000e+00 0.000000000000000000e+00 0.000000000000000000e+00 0.000000000000000000e+00 0.000000000000000000e+00 0.000000000000000000e+00 0.000000000000000000e+00 0.000000000000000000e+00 0.000000000000000000e+00 0.000000000000000000e+00 0.000000000000000000e+00 0.000000000000000000e+00 0.000000000000000000e+00 0.000000000000000000e+00 0.000000000000000000e+00 0.000000000000000000e+00 0.000000000000000000e+00 0.000000000000000000e+00 0.000000000000000000e+00 0.000000000000000000e+00 0.000000000000000000e+00 0.000000000000000000e+00 0.000000000000000000e+00 0.000000000000000000e+00 0.000000000000000000e+00 0.000000000000000000e+00 0.000000000000000000e+00 0.000000000000000000e+00 0.000000000000000000e+00 0.000000000000000000e+00 0.000000000000000000e+00 0.000000000000000000e+00 0.000000000000000000e+00 0.000000000000000000e+00 0.000000000000000000e+00 0.000000000000000000e+00 0.000000000000000000e+00 0.000000000000000000e+00 0.000000000000000000e+00 0.000000000000000000e+00 0.000000000000000000e+00 0.000000000000000000e+00 0.000000000000000000e+00 0.000000000000000000e+00 0.000000000000000000e+00 0.000000000000000000e+00 0.000000000000000000e+00 0.000000000000000000e+00 0.000000000000000000e+00 0.000000000000000000e+00 0.000000000000000000e+00 0.000000000000000000e+00 0.000000000000000000e+00 0.000000000000000000e+00 0.000000000000000000e+00 0.000000000000000000e+00 0.000000000000000000e+00 0.000000000000000000e+00 0.000000000000000000e+00 0.000000000000000000e+00 0.000000000000000000e+00 0.000000000000000000e+00 0.000000000000000000e+00 0.000000000000000000e+00 0.000000000000000000e+00 0.000000000000000000e+00 0.000000000000000000e+00 0.000000000000000000e+00 0.000000000000000000e+00 0.000000000000000000e+00 0.000000000000000000e+00 0.000000000000000000e+00 0.000000000000000000e+00 0.000000000000000000e+00 0.000000000000000000e+00 0.000000000000000000e+00 0.000000000000000000e+00 0.000000000000000000e+00 0.000000000000000000e+00 0.000000000000000000e+00 0.000000000000000000e+00 0.000000000000000000e+00 0.000000000000000000e+00 0.000000000000000000e+00 0.000000000000000000e+00 0.000000000000000000e+00 0.000000000000000000e+00 0.000000000000000000e+00 0.000000000000000000e+00 0.000000000000000000e+00 0.000000000000000000e+00 0.000000000000000000e+00 0.000000000000000000e+00 0.000000000000000000e+00 0.000000000000000000e+00 0.000000000000000000e+00 0.000000000000000000e+00 0.000000000000000000e+00 0.000000000000000000e+00 0.000000000000000000e+00 0.000000000000000000e+00 0.000000000000000000e+00 0.000000000000000000e+00 0.000000000000000000e+00 0.000000000000000000e+00 0.000000000000000000e+00 0.000000000000000000e+00 0.000000000000000000e+00 0.000000000000000000e+00 0.000000000000000000e+00 0.000000000000000000e+00 0.000000000000000000e+00 0.000000000000000000e+00 0.000000000000000000e+00 0.000000000000000000e+00 0.000000000000000000e+00 0.000000000000000000e+00 0.000000000000000000e+00 0.000000000000000000e+00 0.000000000000000000e+00 0.000000000000000000e+00 0.000000000000000000e+00 0.000000000000000000e+00 0.000000000000000000e+00 0.000000000000000000e+00 0.000000000000000000e+00 0.000000000000000000e+00 0.000000000000000000e+00 0.000000000000000000e+00 0.000000000000000000e+00 0.000000000000000000e+00 0.000000000000000000e+00 0.000000000000000000e+00 0.000000000000000000e+00 0.000000000000000000e+00 0.000000000000000000e+00 0.000000000000000000e+00 0.000000000000000000e+00 0.000000000000000000e+00 0.000000000000000000e+00 0.000000000000000000e+00 0.000000000000000000e+00 0.000000000000000000e+00 0.000000000000000000e+00 0.000000000000000000e+00 0.000000000000000000e+00 0.000000000000000000e+00 0.000000000000000000e+00 0.000000000000000000e+00 0.000000000000000000e+00 0.000000000000000000e+00 0.000000000000000000e+00 0.000000000000000000e+00 0.000000000000000000e+00 0.000000000000000000e+00 0.000000000000000000e+00 0.000000000000000000e+00 0.000000000000000000e+00 0.000000000000000000e+00 0.000000000000000000e+00 0.000000000000000000e+00 0.000000000000000000e+00 0.000000000000000000e+00 0.000000000000000000e+00 0.000000000000000000e+00 0.000000000000000000e+00 0.000000000000000000e+00 0.000000000000000000e+00 0.000000000000000000e+00 0.000000000000000000e+00 0.000000000000000000e+00 0.000000000000000000e+00 0.000000000000000000e+00 0.000000000000000000e+00 0.000000000000000000e+00 0.000000000000000000e+00 0.000000000000000000e+00 0.000000000000000000e+00 0.000000000000000000e+00 0.000000000000000000e+00 0.000000000000000000e+00 0.000000000000000000e+00 0.000000000000000000e+00 0.000000000000000000e+00 0.000000000000000000e+00 0.000000000000000000e+00 0.000000000000000000e+00 0.000000000000000000e+00 0.000000000000000000e+00 0.000000000000000000e+00 0.000000000000000000e+00 0.000000000000000000e+00 0.000000000000000000e+00 0.000000000000000000e+00 0.000000000000000000e+00 0.000000000000000000e+00 0.000000000000000000e+00 0.000000000000000000e+00 0.000000000000000000e+00 0.000000000000000000e+00 0.000000000000000000e+00 0.000000000000000000e+00 0.000000000000000000e+00 0.000000000000000000e+00 0.000000000000000000e+00 0.000000000000000000e+00 0.000000000000000000e+00 0.000000000000000000e+00 0.000000000000000000e+00 0.000000000000000000e+00 0.000000000000000000e+00 0.000000000000000000e+00 0.000000000000000000e+00 0.000000000000000000e+00 0.000000000000000000e+00 0.000000000000000000e+00 0.000000000000000000e+00 0.000000000000000000e+00 0.000000000000000000e+00 0.000000000000000000e+00 0.000000000000000000e+00 0.000000000000000000e+00 0.000000000000000000e+00 0.000000000000000000e+00 0.000000000000000000e+00 0.000000000000000000e+00 0.000000000000000000e+00 0.000000000000000000e+00 0.000000000000000000e+00 0.000000000000000000e+00 0.000000000000000000e+00 0.000000000000000000e+00 0.000000000000000000e+00 0.000000000000000000e+00 0.000000000000000000e+00 0.000000000000000000e+00 0.000000000000000000e+00 0.000000000000000000e+00 0.000000000000000000e+00 0.000000000000000000e+00 0.000000000000000000e+00 0.000000000000000000e+00 0.000000000000000000e+00 0.000000000000000000e+00 0.000000000000000000e+00 0.000000000000000000e+00 0.000000000000000000e+00 0.000000000000000000e+00 0.000000000000000000e+00 0.000000000000000000e+00 0.000000000000000000e+00 0.000000000000000000e+00 0.000000000000000000e+00 0.000000000000000000e+00 0.000000000000000000e+00 0.000000000000000000e+00 0.000000000000000000e+00 0.000000000000000000e+00 0.000000000000000000e+00 0.000000000000000000e+00 0.000000000000000000e+00 0.000000000000000000e+00 0.000000000000000000e+00 0.000000000000000000e+00 0.000000000000000000e+00 0.000000000000000000e+00 0.000000000000000000e+00 0.000000000000000000e+00 0.000000000000000000e+00 0.000000000000000000e+00 0.000000000000000000e+00 0.000000000000000000e+00 0.000000000000000000e+00 0.000000000000000000e+00 0.000000000000000000e+00 0.000000000000000000e+00 0.000000000000000000e+00 0.000000000000000000e+00 0.000000000000000000e+00 0.000000000000000000e+00 0.000000000000000000e+00 0.000000000000000000e+00 0.000000000000000000e+00 0.000000000000000000e+00 0.000000000000000000e+00 0.000000000000000000e+00 0.000000000000000000e+00 0.000000000000000000e+00 0.000000000000000000e+00 0.000000000000000000e+00 0.000000000000000000e+00 0.000000000000000000e+00 0.000000000000000000e+00 0.000000000000000000e+00 0.000000000000000000e+00 0.000000000000000000e+00 0.000000000000000000e+00 0.000000000000000000e+00 0.000000000000000000e+00 0.000000000000000000e+00 0.000000000000000000e+00 0.000000000000000000e+00 0.000000000000000000e+00 0.000000000000000000e+00 0.000000000000000000e+00 0.000000000000000000e+00 0.000000000000000000e+00 0.000000000000000000e+00 0.000000000000000000e+00 0.000000000000000000e+00 0.000000000000000000e+00 0.000000000000000000e+00 0.000000000000000000e+00 0.000000000000000000e+00 0.000000000000000000e+00 0.000000000000000000e+00 0.000000000000000000e+00 0.000000000000000000e+00 0.000000000000000000e+00 0.000000000000000000e+00 0.000000000000000000e+00 0.000000000000000000e+00 0.000000000000000000e+00 0.000000000000000000e+00 0.000000000000000000e+00 0.000000000000000000e+00 0.000000000000000000e+00 0.000000000000000000e+00 0.000000000000000000e+00 0.000000000000000000e+00 0.000000000000000000e+00 0.000000000000000000e+00 0.000000000000000000e+00 0.000000000000000000e+00 0.000000000000000000e+00 0.000000000000000000e+00 0.000000000000000000e+00 0.000000000000000000e+00 0.000000000000000000e+00 0.000000000000000000e+00 0.000000000000000000e+00 0.000000000000000000e+00 0.000000000000000000e+00 0.000000000000000000e+00 0.000000000000000000e+00 0.000000000000000000e+00 0.000000000000000000e+00 0.000000000000000000e+00 0.000000000000000000e+00 0.000000000000000000e+00 0.000000000000000000e+00 0.000000000000000000e+00 0.000000000000000000e+00 0.000000000000000000e+00 0.000000000000000000e+00 0.000000000000000000e+00 0.000000000000000000e+00 0.000000000000000000e+00 0.000000000000000000e+00 0.000000000000000000e+00 0.000000000000000000e+00 0.000000000000000000e+00 0.000000000000000000e+00 0.000000000000000000e+00 0.000000000000000000e+00 0.000000000000000000e+00 0.000000000000000000e+00 0.000000000000000000e+00 0.000000000000000000e+00 0.000000000000000000e+00 0.000000000000000000e+00 0.000000000000000000e+00 0.000000000000000000e+00 0.000000000000000000e+00 0.000000000000000000e+00 0.000000000000000000e+00 0.000000000000000000e+00 0.000000000000000000e+00 0.000000000000000000e+00 0.000000000000000000e+00 0.000000000000000000e+00 0.000000000000000000e+00 0.000000000000000000e+00 0.000000000000000000e+00 0.000000000000000000e+00 0.000000000000000000e+00 0.000000000000000000e+00 0.000000000000000000e+00 0.000000000000000000e+00 0.000000000000000000e+00 0.000000000000000000e+00 0.000000000000000000e+00 0.000000000000000000e+00 0.000000000000000000e+00 0.000000000000000000e+00 0.000000000000000000e+00 0.000000000000000000e+00 0.000000000000000000e+00 0.000000000000000000e+00 0.000000000000000000e+00 0.000000000000000000e+00 0.000000000000000000e+00 0.000000000000000000e+00 0.000000000000000000e+00 0.000000000000000000e+00 0.000000000000000000e+00 0.000000000000000000e+00 0.000000000000000000e+00 0.000000000000000000e+00 0.000000000000000000e+00 0.000000000000000000e+00 0.000000000000000000e+00 0.000000000000000000e+00 0.000000000000000000e+00 0.000000000000000000e+00 0.000000000000000000e+00 0.000000000000000000e+00 0.000000000000000000e+00 0.000000000000000000e+00 0.000000000000000000e+00 0.000000000000000000e+00 0.000000000000000000e+00 0.000000000000000000e+00 0.000000000000000000e+00 0.000000000000000000e+00 0.000000000000000000e+00 0.000000000000000000e+00 0.000000000000000000e+00 0.000000000000000000e+00 0.000000000000000000e+00 0.000000000000000000e+00 0.000000000000000000e+00 0.000000000000000000e+00 0.000000000000000000e+00 0.000000000000000000e+00 0.000000000000000000e+00 0.000000000000000000e+00 0.000000000000000000e+00 0.000000000000000000e+00 0.000000000000000000e+00 0.000000000000000000e+00 0.000000000000000000e+00 0.000000000000000000e+00 0.000000000000000000e+00 0.000000000000000000e+00 0.000000000000000000e+00 0.000000000000000000e+00 0.000000000000000000e+00 0.000000000000000000e+00 0.000000000000000000e+00 0.000000000000000000e+00 0.000000000000000000e+00 0.000000000000000000e+00 0.000000000000000000e+00 0.000000000000000000e+00 0.000000000000000000e+00 0.000000000000000000e+00 0.000000000000000000e+00 0.000000000000000000e+00 0.000000000000000000e+00 0.000000000000000000e+00 0.000000000000000000e+00 0.000000000000000000e+00 0.000000000000000000e+00 0.000000000000000000e+00 0.000000000000000000e+00 0.000000000000000000e+00 0.000000000000000000e+00 0.000000000000000000e+00 0.000000000000000000e+00 0.000000000000000000e+00 0.000000000000000000e+00 0.000000000000000000e+00 0.000000000000000000e+00 0.000000000000000000e+00 0.000000000000000000e+00 0.000000000000000000e+00 0.000000000000000000e+00 0.000000000000000000e+00 0.000000000000000000e+00 0.000000000000000000e+00 0.000000000000000000e+00 0.000000000000000000e+00 0.000000000000000000e+00 0.000000000000000000e+00 0.000000000000000000e+00 0.000000000000000000e+00 0.000000000000000000e+00 0.000000000000000000e+00 0.000000000000000000e+00 0.000000000000000000e+00 0.000000000000000000e+00 0.000000000000000000e+00 0.000000000000000000e+00 0.000000000000000000e+00 0.000000000000000000e+00 0.000000000000000000e+00 0.000000000000000000e+00 0.000000000000000000e+00 0.000000000000000000e+00 0.000000000000000000e+00 0.000000000000000000e+00 0.000000000000000000e+00 0.000000000000000000e+00 0.000000000000000000e+00 0.000000000000000000e+00 0.000000000000000000e+00 0.000000000000000000e+00 0.000000000000000000e+00 0.000000000000000000e+00 0.000000000000000000e+00 0.000000000000000000e+00 0.000000000000000000e+00 0.000000000000000000e+00 0.000000000000000000e+00 0.000000000000000000e+00 0.000000000000000000e+00 0.000000000000000000e+00 0.000000000000000000e+00 0.000000000000000000e+00 0.000000000000000000e+00 0.000000000000000000e+00 0.000000000000000000e+00 0.000000000000000000e+00 0.000000000000000000e+00 0.000000000000000000e+00 0.000000000000000000e+00 0.000000000000000000e+00 0.000000000000000000e+00 0.000000000000000000e+00 0.000000000000000000e+00 0.000000000000000000e+00 0.000000000000000000e+00 0.000000000000000000e+00 0.000000000000000000e+00 0.000000000000000000e+00 0.000000000000000000e+00 0.000000000000000000e+00 0.000000000000000000e+00 0.000000000000000000e+00 0.000000000000000000e+00 0.000000000000000000e+00 0.000000000000000000e+00 0.000000000000000000e+00 0.000000000000000000e+00 0.000000000000000000e+00 0.000000000000000000e+00 0.000000000000000000e+00 0.000000000000000000e+00 0.000000000000000000e+00 0.000000000000000000e+00 0.000000000000000000e+00 0.000000000000000000e+00 0.000000000000000000e+00 0.000000000000000000e+00 0.000000000000000000e+00 0.000000000000000000e+00 0.000000000000000000e+00 0.000000000000000000e+00 0.000000000000000000e+00 0.000000000000000000e+00 0.000000000000000000e+00 0.000000000000000000e+00 0.000000000000000000e+00 0.000000000000000000e+00 0.000000000000000000e+00 0.000000000000000000e+00 0.000000000000000000e+00 0.000000000000000000e+00 0.000000000000000000e+00 0.000000000000000000e+00 0.000000000000000000e+00 0.000000000000000000e+00 0.000000000000000000e+00 0.000000000000000000e+00 0.000000000000000000e+00 0.000000000000000000e+00 0.000000000000000000e+00 0.000000000000000000e+00 0.000000000000000000e+00 0.000000000000000000e+00 0.000000000000000000e+00 0.000000000000000000e+00 0.000000000000000000e+00 0.000000000000000000e+00 0.000000000000000000e+00 0.000000000000000000e+00 0.000000000000000000e+00 0.000000000000000000e+00 0.000000000000000000e+00 0.000000000000000000e+00 0.000000000000000000e+00 0.000000000000000000e+00 0.000000000000000000e+00 0.000000000000000000e+00 0.000000000000000000e+00 0.000000000000000000e+00 0.000000000000000000e+00 0.000000000000000000e+00 0.000000000000000000e+00 0.000000000000000000e+00 0.000000000000000000e+00 0.000000000000000000e+00 0.000000000000000000e+00 0.000000000000000000e+00 0.000000000000000000e+00 0.000000000000000000e+00 0.000000000000000000e+00 0.000000000000000000e+00 0.000000000000000000e+00 0.000000000000000000e+00 0.000000000000000000e+00 0.000000000000000000e+00 0.000000000000000000e+00 0.000000000000000000e+00 0.000000000000000000e+00 0.000000000000000000e+00 0.000000000000000000e+00 0.000000000000000000e+00 0.000000000000000000e+00 0.000000000000000000e+00 0.000000000000000000e+00 0.000000000000000000e+00 0.000000000000000000e+00 0.000000000000000000e+00 0.000000000000000000e+00 0.000000000000000000e+00 0.000000000000000000e+00 0.000000000000000000e+00 0.000000000000000000e+00 0.000000000000000000e+00 0.000000000000000000e+00 0.000000000000000000e+00 0.000000000000000000e+00 0.000000000000000000e+00 0.000000000000000000e+00 0.000000000000000000e+00 0.000000000000000000e+00 0.000000000000000000e+00 0.000000000000000000e+00 0.000000000000000000e+00 0.000000000000000000e+00 0.000000000000000000e+00 0.000000000000000000e+00 0.000000000000000000e+00 0.000000000000000000e+00 0.000000000000000000e+00 0.000000000000000000e+00 0.000000000000000000e+00 0.000000000000000000e+00 0.000000000000000000e+00 0.000000000000000000e+00 0.000000000000000000e+00 0.000000000000000000e+00 0.000000000000000000e+00 0.000000000000000000e+00 0.000000000000000000e+00 0.000000000000000000e+00 0.000000000000000000e+00 0.000000000000000000e+00 0.000000000000000000e+00 0.000000000000000000e+00 0.000000000000000000e+00 0.000000000000000000e+00 0.000000000000000000e+00 0.000000000000000000e+00 0.000000000000000000e+00 0.000000000000000000e+00 0.000000000000000000e+00 0.000000000000000000e+00 0.000000000000000000e+00 0.000000000000000000e+00 0.000000000000000000e+00 0.000000000000000000e+00 0.000000000000000000e+00 0.000000000000000000e+00 0.000000000000000000e+00 0.000000000000000000e+00 0.000000000000000000e+00 0.000000000000000000e+00 0.000000000000000000e+00 0.000000000000000000e+00 0.000000000000000000e+00 0.000000000000000000e+00 0.000000000000000000e+00 0.000000000000000000e+00 0.000000000000000000e+00 0.000000000000000000e+00 0.000000000000000000e+00 0.000000000000000000e+00 0.000000000000000000e+00 0.000000000000000000e+00 0.000000000000000000e+00 0.000000000000000000e+00 0.000000000000000000e+00 0.000000000000000000e+00 0.000000000000000000e+00 0.000000000000000000e+00 0.000000000000000000e+00 0.000000000000000000e+00 0.000000000000000000e+00 0.000000000000000000e+00 0.000000000000000000e+00 0.000000000000000000e+00 0.000000000000000000e+00 0.000000000000000000e+00 0.000000000000000000e+00 0.000000000000000000e+00 0.000000000000000000e+00 0.000000000000000000e+00 0.000000000000000000e+00 0.000000000000000000e+00 0.000000000000000000e+00 0.000000000000000000e+00 0.000000000000000000e+00 0.000000000000000000e+00 0.000000000000000000e+00 0.000000000000000000e+00 0.000000000000000000e+00 0.000000000000000000e+00 0.000000000000000000e+00 0.000000000000000000e+00 0.000000000000000000e+00 0.000000000000000000e+00 0.000000000000000000e+00 0.000000000000000000e+00 0.000000000000000000e+00 0.000000000000000000e+00 0.000000000000000000e+00 0.000000000000000000e+00 0.000000000000000000e+00 0.000000000000000000e+00 0.000000000000000000e+00 0.000000000000000000e+00 0.000000000000000000e+00 0.000000000000000000e+00 0.000000000000000000e+00 0.000000000000000000e+00 0.000000000000000000e+00 0.000000000000000000e+00 0.000000000000000000e+00 0.000000000000000000e+00 0.000000000000000000e+00 0.000000000000000000e+00 0.000000000000000000e+00 0.000000000000000000e+00 0.000000000000000000e+00 0.000000000000000000e+00 0.000000000000000000e+00 0.000000000000000000e+00 0.000000000000000000e+00 0.000000000000000000e+00 0.000000000000000000e+00 0.000000000000000000e+00 0.000000000000000000e+00 0.000000000000000000e+00 0.000000000000000000e+00 0.000000000000000000e+00 0.000000000000000000e+00 0.000000000000000000e+00 0.000000000000000000e+00 0.000000000000000000e+00 0.000000000000000000e+00 0.000000000000000000e+00 0.000000000000000000e+00 0.000000000000000000e+00 0.000000000000000000e+00 0.000000000000000000e+00 0.000000000000000000e+00 0.000000000000000000e+00 0.000000000000000000e+00 0.000000000000000000e+00 0.000000000000000000e+00 0.000000000000000000e+00 0.000000000000000000e+00 0.000000000000000000e+00 0.000000000000000000e+00 0.000000000000000000e+00 0.000000000000000000e+00 0.000000000000000000e+00 0.000000000000000000e+00 0.000000000000000000e+00 0.000000000000000000e+00 0.000000000000000000e+00 0.000000000000000000e+00 0.000000000000000000e+00 0.000000000000000000e+00 0.000000000000000000e+00 0.000000000000000000e+00 0.000000000000000000e+00 0.000000000000000000e+00 0.000000000000000000e+00 0.000000000000000000e+00 0.000000000000000000e+00 0.000000000000000000e+00 0.000000000000000000e+00 0.000000000000000000e+00 0.000000000000000000e+00 0.000000000000000000e+00 0.000000000000000000e+00 0.000000000000000000e+00 0.000000000000000000e+00 0.000000000000000000e+00 0.000000000000000000e+00 0.000000000000000000e+00 0.000000000000000000e+00 0.000000000000000000e+00 0.000000000000000000e+00 0.000000000000000000e+00 0.000000000000000000e+00 0.000000000000000000e+00 0.000000000000000000e+00 0.000000000000000000e+00 0.000000000000000000e+00 0.000000000000000000e+00 0.000000000000000000e+00 0.000000000000000000e+00 0.000000000000000000e+00 0.000000000000000000e+00 0.000000000000000000e+00 0.000000000000000000e+00 0.000000000000000000e+00 0.000000000000000000e+00 0.000000000000000000e+00 0.000000000000000000e+00 0.000000000000000000e+00 0.000000000000000000e+00 0.000000000000000000e+00 0.000000000000000000e+00 0.000000000000000000e+00 0.000000000000000000e+00 0.000000000000000000e+00 0.000000000000000000e+00 0.000000000000000000e+00 0.000000000000000000e+00 0.000000000000000000e+00 0.000000000000000000e+00 0.000000000000000000e+00 0.000000000000000000e+00 0.000000000000000000e+00 0.000000000000000000e+00 0.000000000000000000e+00 0.000000000000000000e+00 0.000000000000000000e+00 0.000000000000000000e+00 0.000000000000000000e+00 0.000000000000000000e+00 0.000000000000000000e+00 0.000000000000000000e+00 0.000000000000000000e+00 0.000000000000000000e+00 0.000000000000000000e+00 0.000000000000000000e+00 0.000000000000000000e+00 0.000000000000000000e+00 0.000000000000000000e+00 0.000000000000000000e+00 0.000000000000000000e+00 0.000000000000000000e+00 0.000000000000000000e+00 0.000000000000000000e+00 0.000000000000000000e+00 0.000000000000000000e+00 0.000000000000000000e+00 0.000000000000000000e+00 0.000000000000000000e+00 0.000000000000000000e+00 0.000000000000000000e+00 0.000000000000000000e+00 0.000000000000000000e+00 0.000000000000000000e+00 0.000000000000000000e+00 0.000000000000000000e+00 0.000000000000000000e+00 0.000000000000000000e+00 0.000000000000000000e+00 0.000000000000000000e+00 0.000000000000000000e+00 0.000000000000000000e+00 0.000000000000000000e+00 0.000000000000000000e+00 0.000000000000000000e+00 0.000000000000000000e+00 0.000000000000000000e+00 0.000000000000000000e+00 0.000000000000000000e+00 0.000000000000000000e+00 0.000000000000000000e+00 0.000000000000000000e+00 0.000000000000000000e+00 0.000000000000000000e+00 0.000000000000000000e+00 0.000000000000000000e+00 0.000000000000000000e+00 0.000000000000000000e+00 0.000000000000000000e+00 0.000000000000000000e+00 0.000000000000000000e+00 0.000000000000000000e+00 0.000000000000000000e+00 0.000000000000000000e+00 0.000000000000000000e+00 0.000000000000000000e+00 0.000000000000000000e+00 0.000000000000000000e+00 0.000000000000000000e+00 0.000000000000000000e+00 0.000000000000000000e+00 0.000000000000000000e+00 0.000000000000000000e+00 0.000000000000000000e+00 0.000000000000000000e+00 0.000000000000000000e+00 0.000000000000000000e+00 0.000000000000000000e+00 0.000000000000000000e+00 0.000000000000000000e+00 0.000000000000000000e+00 0.000000000000000000e+00 0.000000000000000000e+00 0.000000000000000000e+00 0.000000000000000000e+00 0.000000000000000000e+00 0.000000000000000000e+00 0.000000000000000000e+00 0.000000000000000000e+00 0.000000000000000000e+00 0.000000000000000000e+00 0.000000000000000000e+00 0.000000000000000000e+00 0.000000000000000000e+00 0.000000000000000000e+00 0.000000000000000000e+00 0.000000000000000000e+00 0.000000000000000000e+00 0.000000000000000000e+00 0.000000000000000000e+00 0.000000000000000000e+00 0.000000000000000000e+00 0.000000000000000000e+00 0.000000000000000000e+00 0.000000000000000000e+00 0.000000000000000000e+00 0.000000000000000000e+00 0.000000000000000000e+00 0.000000000000000000e+00 0.000000000000000000e+00 0.000000000000000000e+00 0.000000000000000000e+00 0.000000000000000000e+00 0.000000000000000000e+00 0.000000000000000000e+00 0.000000000000000000e+00 0.000000000000000000e+00 0.000000000000000000e+00 0.000000000000000000e+00 0.000000000000000000e+00 0.000000000000000000e+00 0.000000000000000000e+00 0.000000000000000000e+00 0.000000000000000000e+00 0.000000000000000000e+00 0.000000000000000000e+00 0.000000000000000000e+00 0.000000000000000000e+00 0.000000000000000000e+00 0.000000000000000000e+00 0.000000000000000000e+00 0.000000000000000000e+00 0.000000000000000000e+00 0.000000000000000000e+00 0.000000000000000000e+00 0.000000000000000000e+00 0.000000000000000000e+00 0.000000000000000000e+00 0.000000000000000000e+00 0.000000000000000000e+00 0.000000000000000000e+00 0.000000000000000000e+00 0.000000000000000000e+00 0.000000000000000000e+00 0.000000000000000000e+00 0.000000000000000000e+00 0.000000000000000000e+00 0.000000000000000000e+00 0.000000000000000000e+00 0.000000000000000000e+00 0.000000000000000000e+00 0.000000000000000000e+00 0.000000000000000000e+00 0.000000000000000000e+00 0.000000000000000000e+00 0.000000000000000000e+00 0.000000000000000000e+00 0.000000000000000000e+00 0.000000000000000000e+00 0.000000000000000000e+00 0.000000000000000000e+00 0.000000000000000000e+00 0.000000000000000000e+00 0.000000000000000000e+00 0.000000000000000000e+00 0.000000000000000000e+00 0.000000000000000000e+00 0.000000000000000000e+00 0.000000000000000000e+00 0.000000000000000000e+00 0.000000000000000000e+00 0.000000000000000000e+00 0.000000000000000000e+00 0.000000000000000000e+00 0.000000000000000000e+00 0.000000000000000000e+00 0.000000000000000000e+00 0.000000000000000000e+00 0.000000000000000000e+00 0.000000000000000000e+00 0.000000000000000000e+00 0.000000000000000000e+00 0.000000000000000000e+00 0.000000000000000000e+00 0.000000000000000000e+00 0.000000000000000000e+00 0.000000000000000000e+00 0.000000000000000000e+00 0.000000000000000000e+00 0.000000000000000000e+00 0.000000000000000000e+00 0.000000000000000000e+00 0.000000000000000000e+00 0.000000000000000000e+00 0.000000000000000000e+00 0.000000000000000000e+00 0.000000000000000000e+00 0.000000000000000000e+00 0.000000000000000000e+00 0.000000000000000000e+00 0.000000000000000000e+00 0.000000000000000000e+00 0.000000000000000000e+00 0.000000000000000000e+00 0.000000000000000000e+00 0.000000000000000000e+00 0.000000000000000000e+00 0.000000000000000000e+00 0.000000000000000000e+00 0.000000000000000000e+00 0.000000000000000000e+00 0.000000000000000000e+00 0.000000000000000000e+00 0.000000000000000000e+00 0.000000000000000000e+00 0.000000000000000000e+00 0.000000000000000000e+00 0.000000000000000000e+00 0.000000000000000000e+00 0.000000000000000000e+00 0.000000000000000000e+00 0.000000000000000000e+00 0.000000000000000000e+00 0.000000000000000000e+00 0.000000000000000000e+00 0.000000000000000000e+00 0.000000000000000000e+00 0.000000000000000000e+00 0.000000000000000000e+00 0.000000000000000000e+00 0.000000000000000000e+00 0.000000000000000000e+00 0.000000000000000000e+00 0.000000000000000000e+00 0.000000000000000000e+00 0.000000000000000000e+00 0.000000000000000000e+00 0.000000000000000000e+00 0.000000000000000000e+00 0.000000000000000000e+00 0.000000000000000000e+00 0.000000000000000000e+00 0.000000000000000000e+00 0.000000000000000000e+00 0.000000000000000000e+00 0.000000000000000000e+00 0.000000000000000000e+00 0.000000000000000000e+00 0.000000000000000000e+00 0.000000000000000000e+00 0.000000000000000000e+00 0.000000000000000000e+00 0.000000000000000000e+00 0.000000000000000000e+00 0.000000000000000000e+00 0.000000000000000000e+00 0.000000000000000000e+00 0.000000000000000000e+00 0.000000000000000000e+00 0.000000000000000000e+00 0.000000000000000000e+00 0.000000000000000000e+00 0.000000000000000000e+00 0.000000000000000000e+00 0.000000000000000000e+00 0.000000000000000000e+00 0.000000000000000000e+00 0.000000000000000000e+00 0.000000000000000000e+00 0.000000000000000000e+00 0.000000000000000000e+00 0.000000000000000000e+00 0.000000000000000000e+00 0.000000000000000000e+00 0.000000000000000000e+00 0.000000000000000000e+00 0.000000000000000000e+00 0.000000000000000000e+00 0.000000000000000000e+00 0.000000000000000000e+00 0.000000000000000000e+00 0.000000000000000000e+00 0.000000000000000000e+00 0.000000000000000000e+00 0.000000000000000000e+00 0.000000000000000000e+00 0.000000000000000000e+00 0.000000000000000000e+00 0.000000000000000000e+00 0.000000000000000000e+00 0.000000000000000000e+00 0.000000000000000000e+00 0.000000000000000000e+00 0.000000000000000000e+00 0.000000000000000000e+00 0.000000000000000000e+00 0.000000000000000000e+00 0.000000000000000000e+00 0.000000000000000000e+00 0.000000000000000000e+00 0.000000000000000000e+00 0.000000000000000000e+00 0.000000000000000000e+00 0.000000000000000000e+00 0.000000000000000000e+00 0.000000000000000000e+00 0.000000000000000000e+00 0.000000000000000000e+00 0.000000000000000000e+00 0.000000000000000000e+00 0.000000000000000000e+00 0.000000000000000000e+00 0.000000000000000000e+00 0.000000000000000000e+00 0.000000000000000000e+00 0.000000000000000000e+00 0.000000000000000000e+00 0.000000000000000000e+00 0.000000000000000000e+00 0.000000000000000000e+00 0.000000000000000000e+00 0.000000000000000000e+00 0.000000000000000000e+00 0.000000000000000000e+00 0.000000000000000000e+00 0.000000000000000000e+00 0.000000000000000000e+00 0.000000000000000000e+00 0.000000000000000000e+00 0.000000000000000000e+00 0.000000000000000000e+00 0.000000000000000000e+00 0.000000000000000000e+00 0.000000000000000000e+00 0.000000000000000000e+00 0.000000000000000000e+00 0.000000000000000000e+00 0.000000000000000000e+00 0.000000000000000000e+00 0.000000000000000000e+00 0.000000000000000000e+00 0.000000000000000000e+00 0.000000000000000000e+00 0.000000000000000000e+00 0.000000000000000000e+00 0.000000000000000000e+00 0.000000000000000000e+00 0.000000000000000000e+00 0.000000000000000000e+00 0.000000000000000000e+00 0.000000000000000000e+00 0.000000000000000000e+00 0.000000000000000000e+00 0.000000000000000000e+00 0.000000000000000000e+00 0.000000000000000000e+00 0.000000000000000000e+00 0.000000000000000000e+00 0.000000000000000000e+00 0.000000000000000000e+00 0.000000000000000000e+00 0.000000000000000000e+00 0.000000000000000000e+00 0.000000000000000000e+00 0.000000000000000000e+00 0.000000000000000000e+00 0.000000000000000000e+00 0.000000000000000000e+00 0.000000000000000000e+00 0.000000000000000000e+00 0.000000000000000000e+00 0.000000000000000000e+00 0.000000000000000000e+00 0.000000000000000000e+00 0.000000000000000000e+00 0.000000000000000000e+00 0.000000000000000000e+00 0.000000000000000000e+00 0.000000000000000000e+00 0.000000000000000000e+00 0.000000000000000000e+00 0.000000000000000000e+00 0.000000000000000000e+00 0.000000000000000000e+00 0.000000000000000000e+00 0.000000000000000000e+00 0.000000000000000000e+00 0.000000000000000000e+00 0.000000000000000000e+00 0.000000000000000000e+00 0.000000000000000000e+00 0.000000000000000000e+00 0.000000000000000000e+00 0.000000000000000000e+00 0.000000000000000000e+00 0.000000000000000000e+00 0.000000000000000000e+00 0.000000000000000000e+00 0.000000000000000000e+00 0.000000000000000000e+00 0.000000000000000000e+00 0.000000000000000000e+00 0.000000000000000000e+00 0.000000000000000000e+00 0.000000000000000000e+00 0.000000000000000000e+00 0.000000000000000000e+00 0.000000000000000000e+00 0.000000000000000000e+00 0.000000000000000000e+00 0.000000000000000000e+00 0.000000000000000000e+00 0.000000000000000000e+00 0.000000000000000000e+00 0.000000000000000000e+00 0.000000000000000000e+00 0.000000000000000000e+00 0.000000000000000000e+00 0.000000000000000000e+00 0.000000000000000000e+00 0.000000000000000000e+00 0.000000000000000000e+00 0.000000000000000000e+00 0.000000000000000000e+00 0.000000000000000000e+00 0.000000000000000000e+00 0.000000000000000000e+00 0.000000000000000000e+00 0.000000000000000000e+00 0.000000000000000000e+00 0.000000000000000000e+00 0.000000000000000000e+00 0.000000000000000000e+00 0.000000000000000000e+00 0.000000000000000000e+00 0.000000000000000000e+00 0.000000000000000000e+00 0.000000000000000000e+00 0.000000000000000000e+00 0.000000000000000000e+00 0.000000000000000000e+00 0.000000000000000000e+00 0.000000000000000000e+00 0.000000000000000000e+00 0.000000000000000000e+00 0.000000000000000000e+00 0.000000000000000000e+00 0.000000000000000000e+00 0.000000000000000000e+00 0.000000000000000000e+00 0.000000000000000000e+00 0.000000000000000000e+00 0.000000000000000000e+00 0.000000000000000000e+00 0.000000000000000000e+00 0.000000000000000000e+00 0.000000000000000000e+00 0.000000000000000000e+00 0.000000000000000000e+00 0.000000000000000000e+00 0.000000000000000000e+00 0.000000000000000000e+00 0.000000000000000000e+00 0.000000000000000000e+00 0.000000000000000000e+00 0.000000000000000000e+00 0.000000000000000000e+00 0.000000000000000000e+00 0.000000000000000000e+00 0.000000000000000000e+00 0.000000000000000000e+00 0.000000000000000000e+00 0.000000000000000000e+00 0.000000000000000000e+00 0.000000000000000000e+00 0.000000000000000000e+00 0.000000000000000000e+00 0.000000000000000000e+00 0.000000000000000000e+00 0.000000000000000000e+00 0.000000000000000000e+00 0.000000000000000000e+00 0.000000000000000000e+00 0.000000000000000000e+00 0.000000000000000000e+00 0.000000000000000000e+00 0.000000000000000000e+00 0.000000000000000000e+00 0.000000000000000000e+00 0.000000000000000000e+00 0.000000000000000000e+00 0.000000000000000000e+00 0.000000000000000000e+00 0.000000000000000000e+00 0.000000000000000000e+00 0.000000000000000000e+00 0.000000000000000000e+00 0.000000000000000000e+00 0.000000000000000000e+00 0.000000000000000000e+00 0.000000000000000000e+00 0.000000000000000000e+00 0.000000000000000000e+00 0.000000000000000000e+00 0.000000000000000000e+00 0.000000000000000000e+00 0.000000000000000000e+00 0.000000000000000000e+00 0.000000000000000000e+00 0.000000000000000000e+00 0.000000000000000000e+00 0.000000000000000000e+00 0.000000000000000000e+00 0.000000000000000000e+00 0.000000000000000000e+00 0.000000000000000000e+00 0.000000000000000000e+00 0.000000000000000000e+00 0.000000000000000000e+00 0.000000000000000000e+00 0.000000000000000000e+00 0.000000000000000000e+00 0.000000000000000000e+00 0.000000000000000000e+00 0.000000000000000000e+00 0.000000000000000000e+00 0.000000000000000000e+00 0.000000000000000000e+00 0.000000000000000000e+00 0.000000000000000000e+00 0.000000000000000000e+00 0.000000000000000000e+00 0.000000000000000000e+00 0.000000000000000000e+00 0.000000000000000000e+00 0.000000000000000000e+00 0.000000000000000000e+00 0.000000000000000000e+00 0.000000000000000000e+00 0.000000000000000000e+00 0.000000000000000000e+00 0.000000000000000000e+00 0.000000000000000000e+00 0.000000000000000000e+00 0.000000000000000000e+00 0.000000000000000000e+00 0.000000000000000000e+00 0.000000000000000000e+00 0.000000000000000000e+00 0.000000000000000000e+00 0.000000000000000000e+00 0.000000000000000000e+00 0.000000000000000000e+00 0.000000000000000000e+00 0.000000000000000000e+00 0.000000000000000000e+00 0.000000000000000000e+00 0.000000000000000000e+00 0.000000000000000000e+00 0.000000000000000000e+00 0.000000000000000000e+00 0.000000000000000000e+00 0.000000000000000000e+00 0.000000000000000000e+00 0.000000000000000000e+00 0.000000000000000000e+00 0.000000000000000000e+00 0.000000000000000000e+00 0.000000000000000000e+00 0.000000000000000000e+00 0.000000000000000000e+00 0.000000000000000000e+00 0.000000000000000000e+00 0.000000000000000000e+00 0.000000000000000000e+00 0.000000000000000000e+00 0.000000000000000000e+00 0.000000000000000000e+00 0.000000000000000000e+00 0.000000000000000000e+00 0.000000000000000000e+00 0.000000000000000000e+00 0.000000000000000000e+00 0.000000000000000000e+00 0.000000000000000000e+00 0.000000000000000000e+00 0.000000000000000000e+00 0.000000000000000000e+00 0.000000000000000000e+00 0.000000000000000000e+00 0.000000000000000000e+00 0.000000000000000000e+00 0.000000000000000000e+00 0.000000000000000000e+00 0.000000000000000000e+00 0.000000000000000000e+00 0.000000000000000000e+00 0.000000000000000000e+00 0.000000000000000000e+00 0.000000000000000000e+00 0.000000000000000000e+00 0.000000000000000000e+00 0.000000000000000000e+00 0.000000000000000000e+00 0.000000000000000000e+00 0.000000000000000000e+00 0.000000000000000000e+00 0.000000000000000000e+00 0.000000000000000000e+00 0.000000000000000000e+00 0.000000000000000000e+00 0.000000000000000000e+00 0.000000000000000000e+00 0.000000000000000000e+00 0.000000000000000000e+00 0.000000000000000000e+00 0.000000000000000000e+00 0.000000000000000000e+00 0.000000000000000000e+00 0.000000000000000000e+00 0.000000000000000000e+00 0.000000000000000000e+00 0.000000000000000000e+00 0.000000000000000000e+00 0.000000000000000000e+00 0.000000000000000000e+00 0.000000000000000000e+00 0.000000000000000000e+00 0.000000000000000000e+00 0.000000000000000000e+00 0.000000000000000000e+00 0.000000000000000000e+00 0.000000000000000000e+00 0.000000000000000000e+00 0.000000000000000000e+00 0.000000000000000000e+00 0.000000000000000000e+00 0.000000000000000000e+00 0.000000000000000000e+00 0.000000000000000000e+00 0.000000000000000000e+00 0.000000000000000000e+00 0.000000000000000000e+00 0.000000000000000000e+00 0.000000000000000000e+00 0.000000000000000000e+00 0.000000000000000000e+00 0.000000000000000000e+00 0.000000000000000000e+00 0.000000000000000000e+00 0.000000000000000000e+00 0.000000000000000000e+00 0.000000000000000000e+00 0.000000000000000000e+00 0.000000000000000000e+00 0.000000000000000000e+00 0.000000000000000000e+00 0.000000000000000000e+00 0.000000000000000000e+00 0.000000000000000000e+00 0.000000000000000000e+00 0.000000000000000000e+00 0.000000000000000000e+00 0.000000000000000000e+00 0.000000000000000000e+00 0.000000000000000000e+00 0.000000000000000000e+00 0.000000000000000000e+00 0.000000000000000000e+00 0.000000000000000000e+00 0.000000000000000000e+00 0.000000000000000000e+00 0.000000000000000000e+00 0.000000000000000000e+00 0.000000000000000000e+00 0.000000000000000000e+00 0.000000000000000000e+00 0.000000000000000000e+00 0.000000000000000000e+00 0.000000000000000000e+00 0.000000000000000000e+00 0.000000000000000000e+00 0.000000000000000000e+00 0.000000000000000000e+00 0.000000000000000000e+00 0.000000000000000000e+00 0.000000000000000000e+00 0.000000000000000000e+00 0.000000000000000000e+00 0.000000000000000000e+00 0.000000000000000000e+00 0.000000000000000000e+00 0.000000000000000000e+00 0.000000000000000000e+00 0.000000000000000000e+00 0.000000000000000000e+00 0.000000000000000000e+00 0.000000000000000000e+00 0.000000000000000000e+00 0.000000000000000000e+00 0.000000000000000000e+00 0.000000000000000000e+00 0.000000000000000000e+00 0.000000000000000000e+00 0.000000000000000000e+00 0.000000000000000000e+00 0.000000000000000000e+00 0.000000000000000000e+00 0.000000000000000000e+00 0.000000000000000000e+00 0.000000000000000000e+00 0.000000000000000000e+00 0.000000000000000000e+00 0.000000000000000000e+00 0.000000000000000000e+00 0.000000000000000000e+00 0.000000000000000000e+00 0.000000000000000000e+00 0.000000000000000000e+00 0.000000000000000000e+00 0.000000000000000000e+00 0.000000000000000000e+00 0.000000000000000000e+00 0.000000000000000000e+00 0.000000000000000000e+00 0.000000000000000000e+00 0.000000000000000000e+00 0.000000000000000000e+00 0.000000000000000000e+00 0.000000000000000000e+00 0.000000000000000000e+00 0.000000000000000000e+00 0.000000000000000000e+00 0.000000000000000000e+00 0.000000000000000000e+00 0.000000000000000000e+00 0.000000000000000000e+00 0.000000000000000000e+00 0.000000000000000000e+00 0.000000000000000000e+00 0.000000000000000000e+00 0.000000000000000000e+00 0.000000000000000000e+00 0.000000000000000000e+00 0.000000000000000000e+00 0.000000000000000000e+00 0.000000000000000000e+00 0.000000000000000000e+00 0.000000000000000000e+00 0.000000000000000000e+00 0.000000000000000000e+00 0.000000000000000000e+00 0.000000000000000000e+00 0.000000000000000000e+00 0.000000000000000000e+00 0.000000000000000000e+00 0.000000000000000000e+00 0.000000000000000000e+00 0.000000000000000000e+00 0.000000000000000000e+00 0.000000000000000000e+00 0.000000000000000000e+00 0.000000000000000000e+00 0.000000000000000000e+00 0.000000000000000000e+00 0.000000000000000000e+00 0.000000000000000000e+00 0.000000000000000000e+00 0.000000000000000000e+00 0.000000000000000000e+00 0.000000000000000000e+00 0.000000000000000000e+00 0.000000000000000000e+00 0.000000000000000000e+00 0.000000000000000000e+00 0.000000000000000000e+00 0.000000000000000000e+00 0.000000000000000000e+00 0.000000000000000000e+00 0.000000000000000000e+00 0.000000000000000000e+00 0.000000000000000000e+00 0.000000000000000000e+00 0.000000000000000000e+00 0.000000000000000000e+00 0.000000000000000000e+00 0.000000000000000000e+00 0.000000000000000000e+00 0.000000000000000000e+00 0.000000000000000000e+00 0.000000000000000000e+00 0.000000000000000000e+00 0.000000000000000000e+00 0.000000000000000000e+00 0.000000000000000000e+00 0.000000000000000000e+00 0.000000000000000000e+00 0.000000000000000000e+00 0.000000000000000000e+00 0.000000000000000000e+00 0.000000000000000000e+00 0.000000000000000000e+00 0.000000000000000000e+00 0.000000000000000000e+00 0.000000000000000000e+00 0.000000000000000000e+00 0.000000000000000000e+00 0.000000000000000000e+00 0.000000000000000000e+00 0.000000000000000000e+00 0.000000000000000000e+00 0.000000000000000000e+00 0.000000000000000000e+00 0.000000000000000000e+00 0.000000000000000000e+00 0.000000000000000000e+00 0.000000000000000000e+00 0.000000000000000000e+00 0.000000000000000000e+00 0.000000000000000000e+00 0.000000000000000000e+00 0.000000000000000000e+00 0.000000000000000000e+00 0.000000000000000000e+00 0.000000000000000000e+00 0.000000000000000000e+00 0.000000000000000000e+00 0.000000000000000000e+00 0.000000000000000000e+00 0.000000000000000000e+00 0.000000000000000000e+00 0.000000000000000000e+00 0.000000000000000000e+00 0.000000000000000000e+00 0.000000000000000000e+00 0.000000000000000000e+00 0.000000000000000000e+00 0.000000000000000000e+00 0.000000000000000000e+00 0.000000000000000000e+00 0.000000000000000000e+00 0.000000000000000000e+00 0.000000000000000000e+00 0.000000000000000000e+00 0.000000000000000000e+00 0.000000000000000000e+00 0.000000000000000000e+00 0.000000000000000000e+00 0.000000000000000000e+00 0.000000000000000000e+00 0.000000000000000000e+00 0.000000000000000000e+00 0.000000000000000000e+00 0.000000000000000000e+00 0.000000000000000000e+00 0.000000000000000000e+00 0.000000000000000000e+00 0.000000000000000000e+00 0.000000000000000000e+00 0.000000000000000000e+00 0.000000000000000000e+00 0.000000000000000000e+00 0.000000000000000000e+00 0.000000000000000000e+00 0.000000000000000000e+00 0.000000000000000000e+00 0.000000000000000000e+00 0.000000000000000000e+00 0.000000000000000000e+00 0.000000000000000000e+00 0.000000000000000000e+00 0.000000000000000000e+00 0.000000000000000000e+00 0.000000000000000000e+00 0.000000000000000000e+00 0.000000000000000000e+00 0.000000000000000000e+00 0.000000000000000000e+00 0.000000000000000000e+00 0.000000000000000000e+00 0.000000000000000000e+00 0.000000000000000000e+00 0.000000000000000000e+00 0.000000000000000000e+00 0.000000000000000000e+00 0.000000000000000000e+00 0.000000000000000000e+00 0.000000000000000000e+00 0.000000000000000000e+00 0.000000000000000000e+00 0.000000000000000000e+00 0.000000000000000000e+00 0.000000000000000000e+00 0.000000000000000000e+00 0.000000000000000000e+00 0.000000000000000000e+00 0.000000000000000000e+00 0.000000000000000000e+00 0.000000000000000000e+00 0.000000000000000000e+00 0.000000000000000000e+00 0.000000000000000000e+00 0.000000000000000000e+00 0.000000000000000000e+00 0.000000000000000000e+00 0.000000000000000000e+00 0.000000000000000000e+00 0.000000000000000000e+00 0.000000000000000000e+00 0.000000000000000000e+00 0.000000000000000000e+00 0.000000000000000000e+00 0.000000000000000000e+00 0.000000000000000000e+00 0.000000000000000000e+00 0.000000000000000000e+00 0.000000000000000000e+00 0.000000000000000000e+00 0.000000000000000000e+00 0.000000000000000000e+00 0.000000000000000000e+00 0.000000000000000000e+00 0.000000000000000000e+00 0.000000000000000000e+00 0.000000000000000000e+00 0.000000000000000000e+00 0.000000000000000000e+00 0.000000000000000000e+00 0.000000000000000000e+00 0.000000000000000000e+00 0.000000000000000000e+00 0.000000000000000000e+00 0.000000000000000000e+00 0.000000000000000000e+00 0.000000000000000000e+00 0.000000000000000000e+00 0.000000000000000000e+00 0.000000000000000000e+00 0.000000000000000000e+00 0.000000000000000000e+00 0.000000000000000000e+00 0.000000000000000000e+00 0.000000000000000000e+00 0.000000000000000000e+00 0.000000000000000000e+00 0.000000000000000000e+00 0.000000000000000000e+00 0.000000000000000000e+00 0.000000000000000000e+00 0.000000000000000000e+00 0.000000000000000000e+00 0.000000000000000000e+00 0.000000000000000000e+00 0.000000000000000000e+00 0.000000000000000000e+00 0.000000000000000000e+00 0.000000000000000000e+00 0.000000000000000000e+00 0.000000000000000000e+00 0.000000000000000000e+00 0.000000000000000000e+00 0.000000000000000000e+00 0.000000000000000000e+00 0.000000000000000000e+00 0.000000000000000000e+00 0.000000000000000000e+00 0.000000000000000000e+00 0.000000000000000000e+00 0.000000000000000000e+00 0.000000000000000000e+00 0.000000000000000000e+00 0.000000000000000000e+00 0.000000000000000000e+00 0.000000000000000000e+00 0.000000000000000000e+00 0.000000000000000000e+00 0.000000000000000000e+00 0.000000000000000000e+00 0.000000000000000000e+00 0.000000000000000000e+00 0.000000000000000000e+00 0.000000000000000000e+00 0.000000000000000000e+00 0.000000000000000000e+00 0.000000000000000000e+00 0.000000000000000000e+00 0.000000000000000000e+00 0.000000000000000000e+00 0.000000000000000000e+00 0.000000000000000000e+00 0.000000000000000000e+00 0.000000000000000000e+00 0.000000000000000000e+00 0.000000000000000000e+00 0.000000000000000000e+00 0.000000000000000000e+00 0.000000000000000000e+00 0.000000000000000000e+00 0.000000000000000000e+00 0.000000000000000000e+00 0.000000000000000000e+00 0.000000000000000000e+00 0.000000000000000000e+00 0.000000000000000000e+00 0.000000000000000000e+00 0.000000000000000000e+00 0.000000000000000000e+00 0.000000000000000000e+00 0.000000000000000000e+00 0.000000000000000000e+00 0.000000000000000000e+00 0.000000000000000000e+00 0.000000000000000000e+00 0.000000000000000000e+00 0.000000000000000000e+00 0.000000000000000000e+00 0.000000000000000000e+00 0.000000000000000000e+00 0.000000000000000000e+00 0.000000000000000000e+00 0.000000000000000000e+00 0.000000000000000000e+00 0.000000000000000000e+00 0.000000000000000000e+00 0.000000000000000000e+00 0.000000000000000000e+00 0.000000000000000000e+00 0.000000000000000000e+00 0.000000000000000000e+00 0.000000000000000000e+00 0.000000000000000000e+00 0.000000000000000000e+00 0.000000000000000000e+00 0.000000000000000000e+00 0.000000000000000000e+00 0.000000000000000000e+00 0.000000000000000000e+00 0.000000000000000000e+00 0.000000000000000000e+00 0.000000000000000000e+00 0.000000000000000000e+00 0.000000000000000000e+00 0.000000000000000000e+00 0.000000000000000000e+00 0.000000000000000000e+00 0.000000000000000000e+00 0.000000000000000000e+00 0.000000000000000000e+00 0.000000000000000000e+00 0.000000000000000000e+00 0.000000000000000000e+00 0.000000000000000000e+00 0.000000000000000000e+00 0.000000000000000000e+00 0.000000000000000000e+00 0.000000000000000000e+00 0.000000000000000000e+00 0.000000000000000000e+00 0.000000000000000000e+00 0.000000000000000000e+00 0.000000000000000000e+00 0.000000000000000000e+00 0.000000000000000000e+00 0.000000000000000000e+00 0.000000000000000000e+00 0.000000000000000000e+00 0.000000000000000000e+00 0.000000000000000000e+00 0.000000000000000000e+00 0.000000000000000000e+00 0.000000000000000000e+00 0.000000000000000000e+00 0.000000000000000000e+00 0.000000000000000000e+00 0.000000000000000000e+00 0.000000000000000000e+00 0.000000000000000000e+00 0.000000000000000000e+00 0.000000000000000000e+00 0.000000000000000000e+00 0.000000000000000000e+00 0.000000000000000000e+00 0.000000000000000000e+00 0.000000000000000000e+00 0.000000000000000000e+00 0.000000000000000000e+00 0.000000000000000000e+00 0.000000000000000000e+00 0.000000000000000000e+00 0.000000000000000000e+00 0.000000000000000000e+00 0.000000000000000000e+00 0.000000000000000000e+00 0.000000000000000000e+00 0.000000000000000000e+00 0.000000000000000000e+00 0.000000000000000000e+00 0.000000000000000000e+00 0.000000000000000000e+00 0.000000000000000000e+00 0.000000000000000000e+00 0.000000000000000000e+00 0.000000000000000000e+00 0.000000000000000000e+00 0.000000000000000000e+00 0.000000000000000000e+00 0.000000000000000000e+00 0.000000000000000000e+00 0.000000000000000000e+00 0.000000000000000000e+00 0.000000000000000000e+00 0.000000000000000000e+00 0.000000000000000000e+00 0.000000000000000000e+00 0.000000000000000000e+00 0.000000000000000000e+00 0.000000000000000000e+00 0.000000000000000000e+00 0.000000000000000000e+00 0.000000000000000000e+00 0.000000000000000000e+00 0.000000000000000000e+00 0.000000000000000000e+00 0.000000000000000000e+00 0.000000000000000000e+00 0.000000000000000000e+00 0.000000000000000000e+00 0.000000000000000000e+00 0.000000000000000000e+00 0.000000000000000000e+00 0.000000000000000000e+00 0.000000000000000000e+00 0.000000000000000000e+00 0.000000000000000000e+00 0.000000000000000000e+00 0.000000000000000000e+00 0.000000000000000000e+00 0.000000000000000000e+00 0.000000000000000000e+00 0.000000000000000000e+00 0.000000000000000000e+00 0.000000000000000000e+00 0.000000000000000000e+00 0.000000000000000000e+00 0.000000000000000000e+00 0.000000000000000000e+00 0.000000000000000000e+00 0.000000000000000000e+00 0.000000000000000000e+00 0.000000000000000000e+00 0.000000000000000000e+00 0.000000000000000000e+00 0.000000000000000000e+00 0.000000000000000000e+00 0.000000000000000000e+00 0.000000000000000000e+00 0.000000000000000000e+00 0.000000000000000000e+00 0.000000000000000000e+00 0.000000000000000000e+00 0.000000000000000000e+00 0.000000000000000000e+00 0.000000000000000000e+00 0.000000000000000000e+00 0.000000000000000000e+00 0.000000000000000000e+00 0.000000000000000000e+00 0.000000000000000000e+00 0.000000000000000000e+00 0.000000000000000000e+00 0.000000000000000000e+00 0.000000000000000000e+00 0.000000000000000000e+00 0.000000000000000000e+00 0.000000000000000000e+00 0.000000000000000000e+00 0.000000000000000000e+00 0.000000000000000000e+00 0.000000000000000000e+00 0.000000000000000000e+00 0.000000000000000000e+00 0.000000000000000000e+00 0.000000000000000000e+00 0.000000000000000000e+00 0.000000000000000000e+00 0.000000000000000000e+00 0.000000000000000000e+00 0.000000000000000000e+00 0.000000000000000000e+00 0.000000000000000000e+00 0.000000000000000000e+00 0.000000000000000000e+00 0.000000000000000000e+00 0.000000000000000000e+00 0.000000000000000000e+00 0.000000000000000000e+00 0.000000000000000000e+00 0.000000000000000000e+00 0.000000000000000000e+00 0.000000000000000000e+00 0.000000000000000000e+00 0.000000000000000000e+00 0.000000000000000000e+00 0.000000000000000000e+00 0.000000000000000000e+00 0.000000000000000000e+00 0.000000000000000000e+00 0.000000000000000000e+00 0.000000000000000000e+00 0.000000000000000000e+00 0.000000000000000000e+00 0.000000000000000000e+00 0.000000000000000000e+00 0.000000000000000000e+00 0.000000000000000000e+00 0.000000000000000000e+00 0.000000000000000000e+00 0.000000000000000000e+00 0.000000000000000000e+00 0.000000000000000000e+00 0.000000000000000000e+00 0.000000000000000000e+00 0.000000000000000000e+00 0.000000000000000000e+00 0.000000000000000000e+00 0.000000000000000000e+00 0.000000000000000000e+00 0.000000000000000000e+00 0.000000000000000000e+00 0.000000000000000000e+00 0.000000000000000000e+00 0.000000000000000000e+00 0.000000000000000000e+00 0.000000000000000000e+00 0.000000000000000000e+00 0.000000000000000000e+00 0.000000000000000000e+00 0.000000000000000000e+00 0.000000000000000000e+00 0.000000000000000000e+00 0.000000000000000000e+00 0.000000000000000000e+00 0.000000000000000000e+00 0.000000000000000000e+00 0.000000000000000000e+00 0.000000000000000000e+00 0.000000000000000000e+00 0.000000000000000000e+00 0.000000000000000000e+00 0.000000000000000000e+00 0.000000000000000000e+00 0.000000000000000000e+00 0.000000000000000000e+00 0.000000000000000000e+00 0.000000000000000000e+00 0.000000000000000000e+00 0.000000000000000000e+00 0.000000000000000000e+00 0.000000000000000000e+00 0.000000000000000000e+00 0.000000000000000000e+00 0.000000000000000000e+00 0.000000000000000000e+00 0.000000000000000000e+00 0.000000000000000000e+00 0.000000000000000000e+00 0.000000000000000000e+00 0.000000000000000000e+00 0.000000000000000000e+00 0.000000000000000000e+00 0.000000000000000000e+00 0.000000000000000000e+00 0.000000000000000000e+00 0.000000000000000000e+00 0.000000000000000000e+00 0.000000000000000000e+00 0.000000000000000000e+00 0.000000000000000000e+00 0.000000000000000000e+00 0.000000000000000000e+00 0.000000000000000000e+00 0.000000000000000000e+00 0.000000000000000000e+00 0.000000000000000000e+00 0.000000000000000000e+00 0.000000000000000000e+00 0.000000000000000000e+00 0.000000000000000000e+00 0.000000000000000000e+00 0.000000000000000000e+00 0.000000000000000000e+00 0.000000000000000000e+00 0.000000000000000000e+00 0.000000000000000000e+00 0.000000000000000000e+00 0.000000000000000000e+00 0.000000000000000000e+00 0.000000000000000000e+00 0.000000000000000000e+00 0.000000000000000000e+00 0.000000000000000000e+00 0.000000000000000000e+00 0.000000000000000000e+00 0.000000000000000000e+00 0.000000000000000000e+00 0.000000000000000000e+00 0.000000000000000000e+00 0.000000000000000000e+00 0.000000000000000000e+00 0.000000000000000000e+00 0.000000000000000000e+00 0.000000000000000000e+00 0.000000000000000000e+00 0.000000000000000000e+00 0.000000000000000000e+00 0.000000000000000000e+00 0.000000000000000000e+00 0.000000000000000000e+00 0.000000000000000000e+00 0.000000000000000000e+00 0.000000000000000000e+00 0.000000000000000000e+00 0.000000000000000000e+00 0.000000000000000000e+00 0.000000000000000000e+00 0.000000000000000000e+00 0.000000000000000000e+00 0.000000000000000000e+00 0.000000000000000000e+00 0.000000000000000000e+00 0.000000000000000000e+00 0.000000000000000000e+00 0.000000000000000000e+00 0.000000000000000000e+00 0.000000000000000000e+00 0.000000000000000000e+00 0.000000000000000000e+00 0.000000000000000000e+00 0.000000000000000000e+00 0.000000000000000000e+00 0.000000000000000000e+00 0.000000000000000000e+00 0.000000000000000000e+00 0.000000000000000000e+00 0.000000000000000000e+00 0.000000000000000000e+00 0.000000000000000000e+00 0.000000000000000000e+00 0.000000000000000000e+00 0.000000000000000000e+00 0.000000000000000000e+00 0.000000000000000000e+00 0.000000000000000000e+00 0.000000000000000000e+00 0.000000000000000000e+00 0.000000000000000000e+00 0.000000000000000000e+00 0.000000000000000000e+00 0.000000000000000000e+00 0.000000000000000000e+00 0.000000000000000000e+00 0.000000000000000000e+00 0.000000000000000000e+00 0.000000000000000000e+00 0.000000000000000000e+00 0.000000000000000000e+00 0.000000000000000000e+00 0.000000000000000000e+00 0.000000000000000000e+00 0.000000000000000000e+00 0.000000000000000000e+00 0.000000000000000000e+00 0.000000000000000000e+00 0.000000000000000000e+00 0.000000000000000000e+00 0.000000000000000000e+00 0.000000000000000000e+00 0.000000000000000000e+00 0.000000000000000000e+00 0.000000000000000000e+00 0.000000000000000000e+00 0.000000000000000000e+00 0.000000000000000000e+00 0.000000000000000000e+00 0.000000000000000000e+00 0.000000000000000000e+00 0.000000000000000000e+00 0.000000000000000000e+00 0.000000000000000000e+00 0.000000000000000000e+00 0.000000000000000000e+00 0.000000000000000000e+00 0.000000000000000000e+00 0.000000000000000000e+00 0.000000000000000000e+00 0.000000000000000000e+00 0.000000000000000000e+00 0.000000000000000000e+00 0.000000000000000000e+00 0.000000000000000000e+00 0.000000000000000000e+00 0.000000000000000000e+00 0.000000000000000000e+00 0.000000000000000000e+00 0.000000000000000000e+00 0.000000000000000000e+00 0.000000000000000000e+00 0.000000000000000000e+00 0.000000000000000000e+00 0.000000000000000000e+00 0.000000000000000000e+00 0.000000000000000000e+00 0.000000000000000000e+00 0.000000000000000000e+00 0.000000000000000000e+00 0.000000000000000000e+00 0.000000000000000000e+00 0.000000000000000000e+00 0.000000000000000000e+00 0.000000000000000000e+00 0.000000000000000000e+00 0.000000000000000000e+00 0.000000000000000000e+00 0.000000000000000000e+00 0.000000000000000000e+00 0.000000000000000000e+00 0.000000000000000000e+00 0.000000000000000000e+00 0.000000000000000000e+00 0.000000000000000000e+00 0.000000000000000000e+00 0.000000000000000000e+00 0.000000000000000000e+00 0.000000000000000000e+00 0.000000000000000000e+00 0.000000000000000000e+00 0.000000000000000000e+00 0.000000000000000000e+00 0.000000000000000000e+00 0.000000000000000000e+00 0.000000000000000000e+00 0.000000000000000000e+00 0.000000000000000000e+00 0.000000000000000000e+00 0.000000000000000000e+00 0.000000000000000000e+00 0.000000000000000000e+00 0.000000000000000000e+00 0.000000000000000000e+00 0.000000000000000000e+00 0.000000000000000000e+00 0.000000000000000000e+00 0.000000000000000000e+00 0.000000000000000000e+00 0.000000000000000000e+00 0.000000000000000000e+00 0.000000000000000000e+00 0.000000000000000000e+00 0.000000000000000000e+00 0.000000000000000000e+00 0.000000000000000000e+00 0.000000000000000000e+00 0.000000000000000000e+00 0.000000000000000000e+00 0.000000000000000000e+00 0.000000000000000000e+00 0.000000000000000000e+00 0.000000000000000000e+00 0.000000000000000000e+00 0.000000000000000000e+00 0.000000000000000000e+00 0.000000000000000000e+00 0.000000000000000000e+00 0.000000000000000000e+00 0.000000000000000000e+00 0.000000000000000000e+00 0.000000000000000000e+00 0.000000000000000000e+00 0.000000000000000000e+00 0.000000000000000000e+00 0.000000000000000000e+00 0.000000000000000000e+00 0.000000000000000000e+00 0.000000000000000000e+00 0.000000000000000000e+00 0.000000000000000000e+00 0.000000000000000000e+00 0.000000000000000000e+00 0.000000000000000000e+00 0.000000000000000000e+00 0.000000000000000000e+00 0.000000000000000000e+00 0.000000000000000000e+00 0.000000000000000000e+00 0.000000000000000000e+00 0.000000000000000000e+00 0.000000000000000000e+00 0.000000000000000000e+00 0.000000000000000000e+00 0.000000000000000000e+00 0.000000000000000000e+00 0.000000000000000000e+00 0.000000000000000000e+00 0.000000000000000000e+00 0.000000000000000000e+00 0.000000000000000000e+00 0.000000000000000000e+00 0.000000000000000000e+00 0.000000000000000000e+00 0.000000000000000000e+00 0.000000000000000000e+00 0.000000000000000000e+00 0.000000000000000000e+00 0.000000000000000000e+00 0.000000000000000000e+00 0.000000000000000000e+00 0.000000000000000000e+00 0.000000000000000000e+00 0.000000000000000000e+00 0.000000000000000000e+00 0.000000000000000000e+00 0.000000000000000000e+00 0.000000000000000000e+00 0.000000000000000000e+00 0.000000000000000000e+00 0.000000000000000000e+00 0.000000000000000000e+00 0.000000000000000000e+00 0.000000000000000000e+00 0.000000000000000000e+00 0.000000000000000000e+00 0.000000000000000000e+00 0.000000000000000000e+00 0.000000000000000000e+00 0.000000000000000000e+00 0.000000000000000000e+00 0.000000000000000000e+00 0.000000000000000000e+00 0.000000000000000000e+00 0.000000000000000000e+00 0.000000000000000000e+00 0.000000000000000000e+00 0.000000000000000000e+00 0.000000000000000000e+00 0.000000000000000000e+00 0.000000000000000000e+00 0.000000000000000000e+00 0.000000000000000000e+00 0.000000000000000000e+00 0.000000000000000000e+00 0.000000000000000000e+00 0.000000000000000000e+00 0.000000000000000000e+00 0.000000000000000000e+00 0.000000000000000000e+00 0.000000000000000000e+00 0.000000000000000000e+00 0.000000000000000000e+00 0.000000000000000000e+00 0.000000000000000000e+00 0.000000000000000000e+00 0.000000000000000000e+00 0.000000000000000000e+00 0.000000000000000000e+00 0.000000000000000000e+00 0.000000000000000000e+00 0.000000000000000000e+00 0.000000000000000000e+00 0.000000000000000000e+00 0.000000000000000000e+00 0.000000000000000000e+00 0.000000000000000000e+00 0.000000000000000000e+00 0.000000000000000000e+00 0.000000000000000000e+00 0.000000000000000000e+00 0.000000000000000000e+00 0.000000000000000000e+00 0.000000000000000000e+00 0.000000000000000000e+00 0.000000000000000000e+00 0.000000000000000000e+00 0.000000000000000000e+00 0.000000000000000000e+00 0.000000000000000000e+00 0.000000000000000000e+00 0.000000000000000000e+00 0.000000000000000000e+00 0.000000000000000000e+00 0.000000000000000000e+00 0.000000000000000000e+00 0.000000000000000000e+00 0.000000000000000000e+00 0.000000000000000000e+00 0.000000000000000000e+00 0.000000000000000000e+00 0.000000000000000000e+00 0.000000000000000000e+00 0.000000000000000000e+00 0.000000000000000000e+00 0.000000000000000000e+00 0.000000000000000000e+00 0.000000000000000000e+00 0.000000000000000000e+00 0.000000000000000000e+00 0.000000000000000000e+00 0.000000000000000000e+00 0.000000000000000000e+00 0.000000000000000000e+00 0.000000000000000000e+00 0.000000000000000000e+00 0.000000000000000000e+00 0.000000000000000000e+00 0.000000000000000000e+00 0.000000000000000000e+00 0.000000000000000000e+00 0.000000000000000000e+00 0.000000000000000000e+00 0.000000000000000000e+00 0.000000000000000000e+00 0.000000000000000000e+00 0.000000000000000000e+00 0.000000000000000000e+00 0.000000000000000000e+00 0.000000000000000000e+00 0.000000000000000000e+00 0.000000000000000000e+00 0.000000000000000000e+00 0.000000000000000000e+00 0.000000000000000000e+00 0.000000000000000000e+00 0.000000000000000000e+00 0.000000000000000000e+00 0.000000000000000000e+00 0.000000000000000000e+00 0.000000000000000000e+00 0.000000000000000000e+00 0.000000000000000000e+00 0.000000000000000000e+00 0.000000000000000000e+00 0.000000000000000000e+00 0.000000000000000000e+00 0.000000000000000000e+00 0.000000000000000000e+00 0.000000000000000000e+00 0.000000000000000000e+00 0.000000000000000000e+00 0.000000000000000000e+00 0.000000000000000000e+00 0.000000000000000000e+00 0.000000000000000000e+00 0.000000000000000000e+00 0.000000000000000000e+00 0.000000000000000000e+00 0.000000000000000000e+00 0.000000000000000000e+00 0.000000000000000000e+00 0.000000000000000000e+00 0.000000000000000000e+00 0.000000000000000000e+00 0.000000000000000000e+00 0.000000000000000000e+00 0.000000000000000000e+00 0.000000000000000000e+00 0.000000000000000000e+00 0.000000000000000000e+00 0.000000000000000000e+00 0.000000000000000000e+00 0.000000000000000000e+00 0.000000000000000000e+00 0.000000000000000000e+00 0.000000000000000000e+00 0.000000000000000000e+00 0.000000000000000000e+00 0.000000000000000000e+00 0.000000000000000000e+00 0.000000000000000000e+00 0.000000000000000000e+00 0.000000000000000000e+00 0.000000000000000000e+00 0.000000000000000000e+00 0.000000000000000000e+00 0.000000000000000000e+00 0.000000000000000000e+00 0.000000000000000000e+00 0.000000000000000000e+00 0.000000000000000000e+00 0.000000000000000000e+00 0.000000000000000000e+00 0.000000000000000000e+00 0.000000000000000000e+00 0.000000000000000000e+00 0.000000000000000000e+00 0.000000000000000000e+00 0.000000000000000000e+00 0.000000000000000000e+00 0.000000000000000000e+00 0.000000000000000000e+00 0.000000000000000000e+00 0.000000000000000000e+00 0.000000000000000000e+00 0.000000000000000000e+00 0.000000000000000000e+00 0.000000000000000000e+00 0.000000000000000000e+00 0.000000000000000000e+00 0.000000000000000000e+00 0.000000000000000000e+00 0.000000000000000000e+00 0.000000000000000000e+00 0.000000000000000000e+00 0.000000000000000000e+00 0.000000000000000000e+00 0.000000000000000000e+00 0.000000000000000000e+00 0.000000000000000000e+00 0.000000000000000000e+00 0.000000000000000000e+00 0.000000000000000000e+00 0.000000000000000000e+00 0.000000000000000000e+00 0.000000000000000000e+00 0.000000000000000000e+00 0.000000000000000000e+00 0.000000000000000000e+00 0.000000000000000000e+00 0.000000000000000000e+00 0.000000000000000000e+00 0.000000000000000000e+00 0.000000000000000000e+00 0.000000000000000000e+00 0.000000000000000000e+00 0.000000000000000000e+00 0.000000000000000000e+00 0.000000000000000000e+00 0.000000000000000000e+00 0.000000000000000000e+00 0.000000000000000000e+00 0.000000000000000000e+00 0.000000000000000000e+00 0.000000000000000000e+00 0.000000000000000000e+00 0.000000000000000000e+00 0.000000000000000000e+00 0.000000000000000000e+00 0.000000000000000000e+00 0.000000000000000000e+00 0.000000000000000000e+00 0.000000000000000000e+00 0.000000000000000000e+00 0.000000000000000000e+00 0.000000000000000000e+00 0.000000000000000000e+00 0.000000000000000000e+00 0.000000000000000000e+00 0.000000000000000000e+00 0.000000000000000000e+00 0.000000000000000000e+00 0.000000000000000000e+00 0.000000000000000000e+00 0.000000000000000000e+00 0.000000000000000000e+00 0.000000000000000000e+00 0.000000000000000000e+00 0.000000000000000000e+00 0.000000000000000000e+00 0.000000000000000000e+00 0.000000000000000000e+00 0.000000000000000000e+00 0.000000000000000000e+00 0.000000000000000000e+00 0.000000000000000000e+00 0.000000000000000000e+00 0.000000000000000000e+00 0.000000000000000000e+00 0.000000000000000000e+00 0.000000000000000000e+00 0.000000000000000000e+00 0.000000000000000000e+00 0.000000000000000000e+00 0.000000000000000000e+00 0.000000000000000000e+00 0.000000000000000000e+00 0.000000000000000000e+00 0.000000000000000000e+00 0.000000000000000000e+00 0.000000000000000000e+00 0.000000000000000000e+00 0.000000000000000000e+00 0.000000000000000000e+00 0.000000000000000000e+00 0.000000000000000000e+00 0.000000000000000000e+00 0.000000000000000000e+00 0.000000000000000000e+00 0.000000000000000000e+00 0.000000000000000000e+00 0.000000000000000000e+00 0.000000000000000000e+00 0.000000000000000000e+00 0.000000000000000000e+00 0.000000000000000000e+00 0.000000000000000000e+00 0.000000000000000000e+00 0.000000000000000000e+00 0.000000000000000000e+00 0.000000000000000000e+00 0.000000000000000000e+00 0.000000000000000000e+00 0.000000000000000000e+00 0.000000000000000000e+00 0.000000000000000000e+00 0.000000000000000000e+00 0.000000000000000000e+00 0.000000000000000000e+00 0.000000000000000000e+00 0.000000000000000000e+00 0.000000000000000000e+00 0.000000000000000000e+00 0.000000000000000000e+00 0.000000000000000000e+00 0.000000000000000000e+00 0.000000000000000000e+00 0.000000000000000000e+00 0.000000000000000000e+00 0.000000000000000000e+00 0.000000000000000000e+00 0.000000000000000000e+00 0.000000000000000000e+00 0.000000000000000000e+00 0.000000000000000000e+00 0.000000000000000000e+00 0.000000000000000000e+00 0.000000000000000000e+00 0.000000000000000000e+00 0.000000000000000000e+00 0.000000000000000000e+00 0.000000000000000000e+00 0.000000000000000000e+00 0.000000000000000000e+00 0.000000000000000000e+00 0.000000000000000000e+00 0.000000000000000000e+00 0.000000000000000000e+00 0.000000000000000000e+00 0.000000000000000000e+00 0.000000000000000000e+00 0.000000000000000000e+00 0.000000000000000000e+00 0.000000000000000000e+00 0.000000000000000000e+00 0.000000000000000000e+00 0.000000000000000000e+00 0.000000000000000000e+00 0.000000000000000000e+00 0.000000000000000000e+00 0.000000000000000000e+00 0.000000000000000000e+00 0.000000000000000000e+00 0.000000000000000000e+00 0.000000000000000000e+00 0.000000000000000000e+00 0.000000000000000000e+00 0.000000000000000000e+00 0.000000000000000000e+00 0.000000000000000000e+00 0.000000000000000000e+00 0.000000000000000000e+00 0.000000000000000000e+00 0.000000000000000000e+00 0.000000000000000000e+00 0.000000000000000000e+00 0.000000000000000000e+00 0.000000000000000000e+00 0.000000000000000000e+00 0.000000000000000000e+00 0.000000000000000000e+00 0.000000000000000000e+00 0.000000000000000000e+00 0.000000000000000000e+00 0.000000000000000000e+00 0.000000000000000000e+00 0.000000000000000000e+00 0.000000000000000000e+00 0.000000000000000000e+00 0.000000000000000000e+00 0.000000000000000000e+00 0.000000000000000000e+00 0.000000000000000000e+00 0.000000000000000000e+00 0.000000000000000000e+00 0.000000000000000000e+00 0.000000000000000000e+00 0.000000000000000000e+00 0.000000000000000000e+00 0.000000000000000000e+00 0.000000000000000000e+00 0.000000000000000000e+00 0.000000000000000000e+00 0.000000000000000000e+00 0.000000000000000000e+00 0.000000000000000000e+00 0.000000000000000000e+00 0.000000000000000000e+00 0.000000000000000000e+00 0.000000000000000000e+00 0.000000000000000000e+00 0.000000000000000000e+00 0.000000000000000000e+00 0.000000000000000000e+00 0.000000000000000000e+00 0.000000000000000000e+00 0.000000000000000000e+00 0.000000000000000000e+00 0.000000000000000000e+00 0.000000000000000000e+00 0.000000000000000000e+00 0.000000000000000000e+00 0.000000000000000000e+00 0.000000000000000000e+00 0.000000000000000000e+00 0.000000000000000000e+00 0.000000000000000000e+00 0.000000000000000000e+00 0.000000000000000000e+00 0.000000000000000000e+00 0.000000000000000000e+00 0.000000000000000000e+00 0.000000000000000000e+00 0.000000000000000000e+00 0.000000000000000000e+00 0.000000000000000000e+00 0.000000000000000000e+00 0.000000000000000000e+00 0.000000000000000000e+00 0.000000000000000000e+00 0.000000000000000000e+00 0.000000000000000000e+00 0.000000000000000000e+00 0.000000000000000000e+00 0.000000000000000000e+00 0.000000000000000000e+00 0.000000000000000000e+00 0.000000000000000000e+00 0.000000000000000000e+00 0.000000000000000000e+00 0.000000000000000000e+00 0.000000000000000000e+00 0.000000000000000000e+00 0.000000000000000000e+00 0.000000000000000000e+00 0.000000000000000000e+00 0.000000000000000000e+00 0.000000000000000000e+00 0.000000000000000000e+00 0.000000000000000000e+00 0.000000000000000000e+00 0.000000000000000000e+00 0.000000000000000000e+00 0.000000000000000000e+00 0.000000000000000000e+00 0.000000000000000000e+00 0.000000000000000000e+00 0.000000000000000000e+00 0.000000000000000000e+00 0.000000000000000000e+00 0.000000000000000000e+00 0.000000000000000000e+00 0.000000000000000000e+00 0.000000000000000000e+00 0.000000000000000000e+00 0.000000000000000000e+00 0.000000000000000000e+00 0.000000000000000000e+00 0.000000000000000000e+00 0.000000000000000000e+00 0.000000000000000000e+00 0.000000000000000000e+00 0.000000000000000000e+00 0.000000000000000000e+00 0.000000000000000000e+00 0.000000000000000000e+00 0.000000000000000000e+00 0.000000000000000000e+00 0.000000000000000000e+00 0.000000000000000000e+00 0.000000000000000000e+00 0.000000000000000000e+00 0.000000000000000000e+00 0.000000000000000000e+00 0.000000000000000000e+00 0.000000000000000000e+00 0.000000000000000000e+00 0.000000000000000000e+00 0.000000000000000000e+00 0.000000000000000000e+00 0.000000000000000000e+00 0.000000000000000000e+00 0.000000000000000000e+00 0.000000000000000000e+00 0.000000000000000000e+00 0.000000000000000000e+00 0.000000000000000000e+00 0.000000000000000000e+00 0.000000000000000000e+00 0.000000000000000000e+00 0.000000000000000000e+00 0.000000000000000000e+00 0.000000000000000000e+00 0.000000000000000000e+00 0.000000000000000000e+00 0.000000000000000000e+00 0.000000000000000000e+00 0.000000000000000000e+00 0.000000000000000000e+00 0.000000000000000000e+00 0.000000000000000000e+00 0.000000000000000000e+00 0.000000000000000000e+00 0.000000000000000000e+00 0.000000000000000000e+00 0.000000000000000000e+00 0.000000000000000000e+00 0.000000000000000000e+00 0.000000000000000000e+00 0.000000000000000000e+00 0.000000000000000000e+00 0.000000000000000000e+00 0.000000000000000000e+00 0.000000000000000000e+00 0.000000000000000000e+00 0.000000000000000000e+00 0.000000000000000000e+00 0.000000000000000000e+00 0.000000000000000000e+00 0.000000000000000000e+00 0.000000000000000000e+00 0.000000000000000000e+00 0.000000000000000000e+00 0.000000000000000000e+00 0.000000000000000000e+00 0.000000000000000000e+00 0.000000000000000000e+00 0.000000000000000000e+00 0.000000000000000000e+00 0.000000000000000000e+00 0.000000000000000000e+00 0.000000000000000000e+00 0.000000000000000000e+00 0.000000000000000000e+00 0.000000000000000000e+00 0.000000000000000000e+00 0.000000000000000000e+00 0.000000000000000000e+00 0.000000000000000000e+00 0.000000000000000000e+00 0.000000000000000000e+00 0.000000000000000000e+00 0.000000000000000000e+00 0.000000000000000000e+00 0.000000000000000000e+00 0.000000000000000000e+00 0.000000000000000000e+00 0.000000000000000000e+00 0.000000000000000000e+00 0.000000000000000000e+00 0.000000000000000000e+00 0.000000000000000000e+00 0.000000000000000000e+00 0.000000000000000000e+00 0.000000000000000000e+00 0.000000000000000000e+00 0.000000000000000000e+00 0.000000000000000000e+00 0.000000000000000000e+00 0.000000000000000000e+00 0.000000000000000000e+00 0.000000000000000000e+00 0.000000000000000000e+00 0.000000000000000000e+00 0.000000000000000000e+00 0.000000000000000000e+00 0.000000000000000000e+00 0.000000000000000000e+00 0.000000000000000000e+00 0.000000000000000000e+00 0.000000000000000000e+00 0.000000000000000000e+00 0.000000000000000000e+00 0.000000000000000000e+00 0.000000000000000000e+00 0.000000000000000000e+00 0.000000000000000000e+00 0.000000000000000000e+00 0.000000000000000000e+00 0.000000000000000000e+00 0.000000000000000000e+00 0.000000000000000000e+00 0.000000000000000000e+00 0.000000000000000000e+00 0.000000000000000000e+00 0.000000000000000000e+00 0.000000000000000000e+00 0.000000000000000000e+00 0.000000000000000000e+00 0.000000000000000000e+00 0.000000000000000000e+00 0.000000000000000000e+00 0.000000000000000000e+00 0.000000000000000000e+00 0.000000000000000000e+00 0.000000000000000000e+00 0.000000000000000000e+00 0.000000000000000000e+00 0.000000000000000000e+00 0.000000000000000000e+00 0.000000000000000000e+00 0.000000000000000000e+00 0.000000000000000000e+00 0.000000000000000000e+00 0.000000000000000000e+00 0.000000000000000000e+00 0.000000000000000000e+00 0.000000000000000000e+00 0.000000000000000000e+00 0.000000000000000000e+00 0.000000000000000000e+00 0.000000000000000000e+00 0.000000000000000000e+00 0.000000000000000000e+00 0.000000000000000000e+00 0.000000000000000000e+00 0.000000000000000000e+00 0.000000000000000000e+00 0.000000000000000000e+00 0.000000000000000000e+00 0.000000000000000000e+00 0.000000000000000000e+00 0.000000000000000000e+00 0.000000000000000000e+00 0.000000000000000000e+00 0.000000000000000000e+00 0.000000000000000000e+00 0.000000000000000000e+00 0.000000000000000000e+00 0.000000000000000000e+00 0.000000000000000000e+00 0.000000000000000000e+00 0.000000000000000000e+00 0.000000000000000000e+00 0.000000000000000000e+00 0.000000000000000000e+00 0.000000000000000000e+00 0.000000000000000000e+00 0.000000000000000000e+00 0.000000000000000000e+00 0.000000000000000000e+00 0.000000000000000000e+00 0.000000000000000000e+00 0.000000000000000000e+00 0.000000000000000000e+00 0.000000000000000000e+00 0.000000000000000000e+00 0.000000000000000000e+00 0.000000000000000000e+00 0.000000000000000000e+00 0.000000000000000000e+00 0.000000000000000000e+00 0.000000000000000000e+00 0.000000000000000000e+00 0.000000000000000000e+00 0.000000000000000000e+00 0.000000000000000000e+00 0.000000000000000000e+00 0.000000000000000000e+00 0.000000000000000000e+00 0.000000000000000000e+00 0.000000000000000000e+00 0.000000000000000000e+00 0.000000000000000000e+00 0.000000000000000000e+00 0.000000000000000000e+00 0.000000000000000000e+00 0.000000000000000000e+00 0.000000000000000000e+00 0.000000000000000000e+00 0.000000000000000000e+00 0.000000000000000000e+00 0.000000000000000000e+00 0.000000000000000000e+00 0.000000000000000000e+00 0.000000000000000000e+00 0.000000000000000000e+00 0.000000000000000000e+00 0.000000000000000000e+00 0.000000000000000000e+00 0.000000000000000000e+00 0.000000000000000000e+00 0.000000000000000000e+00 0.000000000000000000e+00 0.000000000000000000e+00 0.000000000000000000e+00 0.000000000000000000e+00 0.000000000000000000e+00 0.000000000000000000e+00 0.000000000000000000e+00 0.000000000000000000e+00 0.000000000000000000e+00 0.000000000000000000e+00 0.000000000000000000e+00 0.000000000000000000e+00 0.000000000000000000e+00 0.000000000000000000e+00 0.000000000000000000e+00 0.000000000000000000e+00 0.000000000000000000e+00 0.000000000000000000e+00 0.000000000000000000e+00 0.000000000000000000e+00 0.000000000000000000e+00 0.000000000000000000e+00 0.000000000000000000e+00 0.000000000000000000e+00 0.000000000000000000e+00 0.000000000000000000e+00 0.000000000000000000e+00 0.000000000000000000e+00 0.000000000000000000e+00 0.000000000000000000e+00 0.000000000000000000e+00 0.000000000000000000e+00 0.000000000000000000e+00 0.000000000000000000e+00 0.000000000000000000e+00 0.000000000000000000e+00 0.000000000000000000e+00 0.000000000000000000e+00 0.000000000000000000e+00 0.000000000000000000e+00 0.000000000000000000e+00 0.000000000000000000e+00 0.000000000000000000e+00 0.000000000000000000e+00 0.000000000000000000e+00 0.000000000000000000e+00 0.000000000000000000e+00 0.000000000000000000e+00 0.000000000000000000e+00 0.000000000000000000e+00 0.000000000000000000e+00 0.000000000000000000e+00 0.000000000000000000e+00 0.000000000000000000e+00 0.000000000000000000e+00 0.000000000000000000e+00 0.000000000000000000e+00 0.000000000000000000e+00 0.000000000000000000e+00 0.000000000000000000e+00 0.000000000000000000e+00 0.000000000000000000e+00 0.000000000000000000e+00 0.000000000000000000e+00 0.000000000000000000e+00 0.000000000000000000e+00 0.000000000000000000e+00 0.000000000000000000e+00 0.000000000000000000e+00 0.000000000000000000e+00 0.000000000000000000e+00 0.000000000000000000e+00 0.000000000000000000e+00 0.000000000000000000e+00 0.000000000000000000e+00 0.000000000000000000e+00 0.000000000000000000e+00 0.000000000000000000e+00 0.000000000000000000e+00 0.000000000000000000e+00 0.000000000000000000e+00 0.000000000000000000e+00 0.000000000000000000e+00 0.000000000000000000e+00 0.000000000000000000e+00 0.000000000000000000e+00 0.000000000000000000e+00 0.000000000000000000e+00 0.000000000000000000e+00 0.000000000000000000e+00 0.000000000000000000e+00 0.000000000000000000e+00 0.000000000000000000e+00 0.000000000000000000e+00 0.000000000000000000e+00 0.000000000000000000e+00 0.000000000000000000e+00 0.000000000000000000e+00 0.000000000000000000e+00 0.000000000000000000e+00 0.000000000000000000e+00 0.000000000000000000e+00 0.000000000000000000e+00 0.000000000000000000e+00 0.000000000000000000e+00 0.000000000000000000e+00 0.000000000000000000e+00 0.000000000000000000e+00 0.000000000000000000e+00 0.000000000000000000e+00 0.000000000000000000e+00 0.000000000000000000e+00 0.000000000000000000e+00 0.000000000000000000e+00 0.000000000000000000e+00 0.000000000000000000e+00 0.000000000000000000e+00 0.000000000000000000e+00 0.000000000000000000e+00 0.000000000000000000e+00 0.000000000000000000e+00 0.000000000000000000e+00 0.000000000000000000e+00 0.000000000000000000e+00 0.000000000000000000e+00 0.000000000000000000e+00 0.000000000000000000e+00 0.000000000000000000e+00 0.000000000000000000e+00 0.000000000000000000e+00 0.000000000000000000e+00 0.000000000000000000e+00 0.000000000000000000e+00 0.000000000000000000e+00 0.000000000000000000e+00 0.000000000000000000e+00 0.000000000000000000e+00 0.000000000000000000e+00 0.000000000000000000e+00 0.000000000000000000e+00 0.000000000000000000e+00 0.000000000000000000e+00 0.000000000000000000e+00 0.000000000000000000e+00 0.000000000000000000e+00 0.000000000000000000e+00 0.000000000000000000e+00 0.000000000000000000e+00 0.000000000000000000e+00 0.000000000000000000e+00 0.000000000000000000e+00 0.000000000000000000e+00 0.000000000000000000e+00 0.000000000000000000e+00 0.000000000000000000e+00 0.000000000000000000e+00 0.000000000000000000e+00 0.000000000000000000e+00 0.000000000000000000e+00 0.000000000000000000e+00 0.000000000000000000e+00 0.000000000000000000e+00 0.000000000000000000e+00 0.000000000000000000e+00 0.000000000000000000e+00 0.000000000000000000e+00 0.000000000000000000e+00 0.000000000000000000e+00 0.000000000000000000e+00 0.000000000000000000e+00 0.000000000000000000e+00 0.000000000000000000e+00 0.000000000000000000e+00 0.000000000000000000e+00 0.000000000000000000e+00 0.000000000000000000e+00 0.000000000000000000e+00 0.000000000000000000e+00 0.000000000000000000e+00 0.000000000000000000e+00 0.000000000000000000e+00 0.000000000000000000e+00 0.000000000000000000e+00 0.000000000000000000e+00 0.000000000000000000e+00 0.000000000000000000e+00 0.000000000000000000e+00 0.000000000000000000e+00 0.000000000000000000e+00 0.000000000000000000e+00 0.000000000000000000e+00 0.000000000000000000e+00 0.000000000000000000e+00 0.000000000000000000e+00 0.000000000000000000e+00 0.000000000000000000e+00 0.000000000000000000e+00 0.000000000000000000e+00 0.000000000000000000e+00 0.000000000000000000e+00 0.000000000000000000e+00 0.000000000000000000e+00 0.000000000000000000e+00 0.000000000000000000e+00 0.000000000000000000e+00 0.000000000000000000e+00 0.000000000000000000e+00 0.000000000000000000e+00 0.000000000000000000e+00 0.000000000000000000e+00 0.000000000000000000e+00 0.000000000000000000e+00 0.000000000000000000e+00 0.000000000000000000e+00 0.000000000000000000e+00 0.000000000000000000e+00 0.000000000000000000e+00 0.000000000000000000e+00 0.000000000000000000e+00 0.000000000000000000e+00 0.000000000000000000e+00 0.000000000000000000e+00 0.000000000000000000e+00 0.000000000000000000e+00 0.000000000000000000e+00 0.000000000000000000e+00 0.000000000000000000e+00 0.000000000000000000e+00 0.000000000000000000e+00 0.000000000000000000e+00 0.000000000000000000e+00 0.000000000000000000e+00 0.000000000000000000e+00 0.000000000000000000e+00 0.000000000000000000e+00 0.000000000000000000e+00 0.000000000000000000e+00 0.000000000000000000e+00 0.000000000000000000e+00 0.000000000000000000e+00 0.000000000000000000e+00 0.000000000000000000e+00 0.000000000000000000e+00 0.000000000000000000e+00 0.000000000000000000e+00 0.000000000000000000e+00 0.000000000000000000e+00 0.000000000000000000e+00 0.000000000000000000e+00 0.000000000000000000e+00 0.000000000000000000e+00 0.000000000000000000e+00 0.000000000000000000e+00 0.000000000000000000e+00 0.000000000000000000e+00 0.000000000000000000e+00 0.000000000000000000e+00 0.000000000000000000e+00 0.000000000000000000e+00 0.000000000000000000e+00 0.000000000000000000e+00 0.000000000000000000e+00 0.000000000000000000e+00 0.000000000000000000e+00 0.000000000000000000e+00 0.000000000000000000e+00 0.000000000000000000e+00 0.000000000000000000e+00 0.000000000000000000e+00 0.000000000000000000e+00 0.000000000000000000e+00 0.000000000000000000e+00 0.000000000000000000e+00 0.000000000000000000e+00 0.000000000000000000e+00 0.000000000000000000e+00 0.000000000000000000e+00 0.000000000000000000e+00 0.000000000000000000e+00 0.000000000000000000e+00 0.000000000000000000e+00 0.000000000000000000e+00 0.000000000000000000e+00 0.000000000000000000e+00 0.000000000000000000e+00 0.000000000000000000e+00 0.000000000000000000e+00 0.000000000000000000e+00 0.000000000000000000e+00 0.000000000000000000e+00 0.000000000000000000e+00 0.000000000000000000e+00 0.000000000000000000e+00 0.000000000000000000e+00 0.000000000000000000e+00 0.000000000000000000e+00 0.000000000000000000e+00 0.000000000000000000e+00 0.000000000000000000e+00 0.000000000000000000e+00 0.000000000000000000e+00 0.000000000000000000e+00 0.000000000000000000e+00 0.000000000000000000e+00 0.000000000000000000e+00 0.000000000000000000e+00 0.000000000000000000e+00 0.000000000000000000e+00 0.000000000000000000e+00 0.000000000000000000e+00 0.000000000000000000e+00 0.000000000000000000e+00 0.000000000000000000e+00 0.000000000000000000e+00 0.000000000000000000e+00 0.000000000000000000e+00 0.000000000000000000e+00 0.000000000000000000e+00 0.000000000000000000e+00 0.000000000000000000e+00 0.000000000000000000e+00 0.000000000000000000e+00 0.000000000000000000e+00 0.000000000000000000e+00 0.000000000000000000e+00 0.000000000000000000e+00 0.000000000000000000e+00 0.000000000000000000e+00 0.000000000000000000e+00 0.000000000000000000e+00 0.000000000000000000e+00 0.000000000000000000e+00 0.000000000000000000e+00 0.000000000000000000e+00 0.000000000000000000e+00 0.000000000000000000e+00 0.000000000000000000e+00 0.000000000000000000e+00 0.000000000000000000e+00 0.000000000000000000e+00 0.000000000000000000e+00 0.000000000000000000e+00 0.000000000000000000e+00 0.000000000000000000e+00 0.000000000000000000e+00 0.000000000000000000e+00 0.000000000000000000e+00 0.000000000000000000e+00 0.000000000000000000e+00 0.000000000000000000e+00 0.000000000000000000e+00 0.000000000000000000e+00 0.000000000000000000e+00 0.000000000000000000e+00 0.000000000000000000e+00 0.000000000000000000e+00 0.000000000000000000e+00 0.000000000000000000e+00 0.000000000000000000e+00 0.000000000000000000e+00 0.000000000000000000e+00 0.000000000000000000e+00 0.000000000000000000e+00 0.000000000000000000e+00 0.000000000000000000e+00 0.000000000000000000e+00 0.000000000000000000e+00 0.000000000000000000e+00 0.000000000000000000e+00 0.000000000000000000e+00 0.000000000000000000e+00 0.000000000000000000e+00 0.000000000000000000e+00 0.000000000000000000e+00 0.000000000000000000e+00 0.000000000000000000e+00 0.000000000000000000e+00 0.000000000000000000e+00 0.000000000000000000e+00 0.000000000000000000e+00 0.000000000000000000e+00 0.000000000000000000e+00 0.000000000000000000e+00 0.000000000000000000e+00 0.000000000000000000e+00 0.000000000000000000e+00 0.000000000000000000e+00 0.000000000000000000e+00 0.000000000000000000e+00 0.000000000000000000e+00 0.000000000000000000e+00 0.000000000000000000e+00 0.000000000000000000e+00 0.000000000000000000e+00 0.000000000000000000e+00 0.000000000000000000e+00 0.000000000000000000e+00 0.000000000000000000e+00 0.000000000000000000e+00 0.000000000000000000e+00 0.000000000000000000e+00 0.000000000000000000e+00 0.000000000000000000e+00 0.000000000000000000e+00 0.000000000000000000e+00 0.000000000000000000e+00 0.000000000000000000e+00 0.000000000000000000e+00 0.000000000000000000e+00 0.000000000000000000e+00 0.000000000000000000e+00 0.000000000000000000e+00 0.000000000000000000e+00 0.000000000000000000e+00 0.000000000000000000e+00 0.000000000000000000e+00 0.000000000000000000e+00 0.000000000000000000e+00 0.000000000000000000e+00 0.000000000000000000e+00 0.000000000000000000e+00 0.000000000000000000e+00 0.000000000000000000e+00 0.000000000000000000e+00 0.000000000000000000e+00 0.000000000000000000e+00 0.000000000000000000e+00 0.000000000000000000e+00 0.000000000000000000e+00 0.000000000000000000e+00 0.000000000000000000e+00 0.000000000000000000e+00 0.000000000000000000e+00 0.000000000000000000e+00 0.000000000000000000e+00 0.000000000000000000e+00 0.000000000000000000e+00 0.000000000000000000e+00 0.000000000000000000e+00 0.000000000000000000e+00 0.000000000000000000e+00 0.000000000000000000e+00 0.000000000000000000e+00 0.000000000000000000e+00 0.000000000000000000e+00 0.000000000000000000e+00 0.000000000000000000e+00 0.000000000000000000e+00 0.000000000000000000e+00 0.000000000000000000e+00 0.000000000000000000e+00 0.000000000000000000e+00 0.000000000000000000e+00 0.000000000000000000e+00 0.000000000000000000e+00 0.000000000000000000e+00 0.000000000000000000e+00 0.000000000000000000e+00 0.000000000000000000e+00 0.000000000000000000e+00 0.000000000000000000e+00 0.000000000000000000e+00 0.000000000000000000e+00 0.000000000000000000e+00 0.000000000000000000e+00 0.000000000000000000e+00 0.000000000000000000e+00 0.000000000000000000e+00 0.000000000000000000e+00 0.000000000000000000e+00 0.000000000000000000e+00 0.000000000000000000e+00 0.000000000000000000e+00 0.000000000000000000e+00 0.000000000000000000e+00 0.000000000000000000e+00 0.000000000000000000e+00 0.000000000000000000e+00 0.000000000000000000e+00 0.000000000000000000e+00
[truncated: 3,599,776 more chars]
