# Supplementary material for: Bayesian inference of kinetic schemes for ion channels by Kalman filtering
Source: eLife. 2022 May 4;11:e62714. doi: 10.7554/eLife.62714 (PMC9342998; doi:10.7554/eLife.62714)
Supplement: Figure 7—source data 1. — Each of them has 10 ligand concentrations. The number in the file name reports the amount of ion channels in the patch. [file elife-62714-fig7-data1.zip › 75000fluor.txt]

0.000000000000000000e+00 0.000000000000000000e+00 0.000000000000000000e+00 0.000000000000000000e+00 0.000000000000000000e+00 0.000000000000000000e+00 0.000000000000000000e+00 0.000000000000000000e+00 0.000000000000000000e+00 0.000000000000000000e+00 0.000000000000000000e+00 0.000000000000000000e+00 0.000000000000000000e+00 0.000000000000000000e+00 0.000000000000000000e+00 0.000000000000000000e+00 0.000000000000000000e+00 0.000000000000000000e+00 0.000000000000000000e+00 0.000000000000000000e+00 0.000000000000000000e+00 0.000000000000000000e+00 0.000000000000000000e+00 0.000000000000000000e+00 0.000000000000000000e+00 0.000000000000000000e+00 0.000000000000000000e+00 0.000000000000000000e+00 0.000000000000000000e+00 0.000000000000000000e+00 0.000000000000000000e+00 0.000000000000000000e+00 0.000000000000000000e+00 0.000000000000000000e+00 0.000000000000000000e+00 0.000000000000000000e+00 0.000000000000000000e+00 0.000000000000000000e+00 0.000000000000000000e+00 0.000000000000000000e+00 0.000000000000000000e+00 0.000000000000000000e+00 0.000000000000000000e+00 0.000000000000000000e+00 0.000000000000000000e+00 0.000000000000000000e+00 0.000000000000000000e+00 0.000000000000000000e+00 0.000000000000000000e+00 0.000000000000000000e+00 0.000000000000000000e+00 0.000000000000000000e+00 0.000000000000000000e+00 0.000000000000000000e+00 0.000000000000000000e+00 0.000000000000000000e+00 0.000000000000000000e+00 0.000000000000000000e+00 0.000000000000000000e+00 0.000000000000000000e+00 0.000000000000000000e+00 0.000000000000000000e+00 0.000000000000000000e+00 0.000000000000000000e+00 0.000000000000000000e+00 0.000000000000000000e+00 0.000000000000000000e+00 0.000000000000000000e+00 0.000000000000000000e+00 0.000000000000000000e+00 0.000000000000000000e+00 0.000000000000000000e+00 0.000000000000000000e+00 0.000000000000000000e+00 0.000000000000000000e+00 0.000000000000000000e+00 0.000000000000000000e+00 0.000000000000000000e+00 0.000000000000000000e+00 0.000000000000000000e+00 0.000000000000000000e+00 0.000000000000000000e+00 0.000000000000000000e+00 0.000000000000000000e+00 0.000000000000000000e+00 0.000000000000000000e+00 0.000000000000000000e+00 0.000000000000000000e+00 0.000000000000000000e+00 0.000000000000000000e+00 0.000000000000000000e+00 0.000000000000000000e+00 0.000000000000000000e+00 0.000000000000000000e+00 0.000000000000000000e+00 0.000000000000000000e+00 0.000000000000000000e+00 0.000000000000000000e+00 0.000000000000000000e+00 0.000000000000000000e+00 0.000000000000000000e+00 0.000000000000000000e+00 0.000000000000000000e+00 0.000000000000000000e+00 0.000000000000000000e+00 0.000000000000000000e+00 0.000000000000000000e+00 0.000000000000000000e+00 0.000000000000000000e+00 0.000000000000000000e+00 0.000000000000000000e+00 0.000000000000000000e+00 0.000000000000000000e+00 0.000000000000000000e+00 0.000000000000000000e+00 0.000000000000000000e+00 0.000000000000000000e+00 0.000000000000000000e+00 0.000000000000000000e+00 0.000000000000000000e+00 0.000000000000000000e+00 0.000000000000000000e+00 0.000000000000000000e+00 0.000000000000000000e+00 0.000000000000000000e+00 0.000000000000000000e+00 0.000000000000000000e+00 0.000000000000000000e+00 0.000000000000000000e+00 0.000000000000000000e+00 0.000000000000000000e+00 0.000000000000000000e+00 0.000000000000000000e+00 0.000000000000000000e+00 0.000000000000000000e+00 0.000000000000000000e+00 0.000000000000000000e+00 0.000000000000000000e+00 0.000000000000000000e+00 0.000000000000000000e+00 0.000000000000000000e+00 0.000000000000000000e+00 0.000000000000000000e+00 0.000000000000000000e+00 0.000000000000000000e+00 0.000000000000000000e+00 0.000000000000000000e+00 0.000000000000000000e+00 0.000000000000000000e+00 0.000000000000000000e+00 0.000000000000000000e+00 0.000000000000000000e+00 0.000000000000000000e+00 0.000000000000000000e+00 0.000000000000000000e+00 0.000000000000000000e+00 0.000000000000000000e+00 0.000000000000000000e+00 0.000000000000000000e+00 0.000000000000000000e+00 0.000000000000000000e+00 0.000000000000000000e+00 0.000000000000000000e+00 0.000000000000000000e+00 0.000000000000000000e+00 0.000000000000000000e+00 0.000000000000000000e+00 0.000000000000000000e+00 0.000000000000000000e+00 0.000000000000000000e+00 0.000000000000000000e+00 0.000000000000000000e+00 0.000000000000000000e+00 0.000000000000000000e+00 0.000000000000000000e+00 0.000000000000000000e+00 0.000000000000000000e+00 0.000000000000000000e+00 0.000000000000000000e+00 0.000000000000000000e+00 0.000000000000000000e+00 0.000000000000000000e+00 0.000000000000000000e+00 0.000000000000000000e+00 0.000000000000000000e+00 0.000000000000000000e+00 0.000000000000000000e+00 0.000000000000000000e+00 0.000000000000000000e+00 0.000000000000000000e+00 0.000000000000000000e+00 0.000000000000000000e+00 0.000000000000000000e+00 0.000000000000000000e+00 0.000000000000000000e+00 0.000000000000000000e+00 0.000000000000000000e+00 0.000000000000000000e+00 0.000000000000000000e+00 0.000000000000000000e+00 0.000000000000000000e+00 0.000000000000000000e+00 0.000000000000000000e+00 0.000000000000000000e+00 0.000000000000000000e+00 0.000000000000000000e+00 0.000000000000000000e+00 0.000000000000000000e+00 0.000000000000000000e+00 0.000000000000000000e+00 0.000000000000000000e+00 0.000000000000000000e+00 0.000000000000000000e+00 0.000000000000000000e+00 0.000000000000000000e+00 0.000000000000000000e+00 0.000000000000000000e+00 0.000000000000000000e+00 0.000000000000000000e+00 0.000000000000000000e+00 0.000000000000000000e+00 0.000000000000000000e+00 0.000000000000000000e+00 0.000000000000000000e+00 0.000000000000000000e+00 0.000000000000000000e+00 0.000000000000000000e+00 0.000000000000000000e+00 0.000000000000000000e+00 0.000000000000000000e+00 0.000000000000000000e+00 0.000000000000000000e+00 0.000000000000000000e+00 0.000000000000000000e+00 0.000000000000000000e+00 0.000000000000000000e+00 0.000000000000000000e+00 0.000000000000000000e+00 0.000000000000000000e+00 0.000000000000000000e+00 0.000000000000000000e+00 0.000000000000000000e+00 0.000000000000000000e+00 0.000000000000000000e+00 0.000000000000000000e+00 0.000000000000000000e+00 0.000000000000000000e+00 0.000000000000000000e+00 0.000000000000000000e+00 0.000000000000000000e+00 0.000000000000000000e+00 0.000000000000000000e+00 0.000000000000000000e+00 0.000000000000000000e+00 0.000000000000000000e+00 0.000000000000000000e+00 0.000000000000000000e+00 0.000000000000000000e+00 0.000000000000000000e+00 0.000000000000000000e+00 0.000000000000000000e+00 0.000000000000000000e+00 0.000000000000000000e+00 0.000000000000000000e+00 0.000000000000000000e+00 0.000000000000000000e+00 0.000000000000000000e+00 0.000000000000000000e+00 0.000000000000000000e+00 0.000000000000000000e+00 0.000000000000000000e+00 0.000000000000000000e+00 0.000000000000000000e+00 0.000000000000000000e+00 0.000000000000000000e+00 0.000000000000000000e+00 0.000000000000000000e+00 0.000000000000000000e+00 0.000000000000000000e+00 0.000000000000000000e+00 0.000000000000000000e+00 0.000000000000000000e+00 0.000000000000000000e+00 0.000000000000000000e+00 0.000000000000000000e+00 0.000000000000000000e+00 0.000000000000000000e+00 0.000000000000000000e+00 0.000000000000000000e+00 0.000000000000000000e+00 0.000000000000000000e+00 0.000000000000000000e+00 0.000000000000000000e+00 0.000000000000000000e+00 0.000000000000000000e+00 0.000000000000000000e+00 0.000000000000000000e+00 0.000000000000000000e+00 0.000000000000000000e+00 0.000000000000000000e+00 0.000000000000000000e+00 0.000000000000000000e+00 0.000000000000000000e+00 0.000000000000000000e+00 0.000000000000000000e+00 0.000000000000000000e+00 0.000000000000000000e+00 0.000000000000000000e+00 0.000000000000000000e+00 0.000000000000000000e+00 0.000000000000000000e+00 0.000000000000000000e+00 0.000000000000000000e+00 0.000000000000000000e+00 0.000000000000000000e+00 0.000000000000000000e+00 0.000000000000000000e+00 0.000000000000000000e+00 0.000000000000000000e+00 0.000000000000000000e+00 0.000000000000000000e+00 0.000000000000000000e+00 0.000000000000000000e+00 0.000000000000000000e+00 0.000000000000000000e+00 0.000000000000000000e+00 0.000000000000000000e+00 0.000000000000000000e+00 0.000000000000000000e+00 0.000000000000000000e+00 0.000000000000000000e+00 0.000000000000000000e+00 0.000000000000000000e+00 0.000000000000000000e+00 0.000000000000000000e+00 0.000000000000000000e+00 0.000000000000000000e+00 0.000000000000000000e+00 0.000000000000000000e+00 0.000000000000000000e+00 0.000000000000000000e+00 0.000000000000000000e+00 0.000000000000000000e+00 0.000000000000000000e+00 0.000000000000000000e+00 0.000000000000000000e+00 0.000000000000000000e+00 0.000000000000000000e+00 0.000000000000000000e+00 0.000000000000000000e+00 0.000000000000000000e+00 0.000000000000000000e+00 0.000000000000000000e+00 0.000000000000000000e+00 0.000000000000000000e+00 0.000000000000000000e+00 0.000000000000000000e+00 0.000000000000000000e+00 0.000000000000000000e+00 0.000000000000000000e+00 0.000000000000000000e+00 0.000000000000000000e+00 0.000000000000000000e+00 0.000000000000000000e+00 0.000000000000000000e+00 0.000000000000000000e+00 0.000000000000000000e+00 0.000000000000000000e+00 0.000000000000000000e+00 0.000000000000000000e+00 0.000000000000000000e+00 0.000000000000000000e+00 0.000000000000000000e+00 0.000000000000000000e+00 0.000000000000000000e+00 0.000000000000000000e+00 0.000000000000000000e+00 0.000000000000000000e+00 0.000000000000000000e+00 0.000000000000000000e+00 0.000000000000000000e+00 0.000000000000000000e+00 0.000000000000000000e+00 0.000000000000000000e+00 0.000000000000000000e+00 0.000000000000000000e+00 0.000000000000000000e+00 0.000000000000000000e+00 0.000000000000000000e+00 0.000000000000000000e+00 0.000000000000000000e+00 0.000000000000000000e+00 0.000000000000000000e+00 0.000000000000000000e+00 0.000000000000000000e+00 0.000000000000000000e+00 0.000000000000000000e+00 0.000000000000000000e+00 0.000000000000000000e+00 0.000000000000000000e+00 0.000000000000000000e+00 0.000000000000000000e+00 0.000000000000000000e+00 0.000000000000000000e+00 0.000000000000000000e+00 0.000000000000000000e+00 0.000000000000000000e+00 0.000000000000000000e+00 0.000000000000000000e+00 0.000000000000000000e+00 0.000000000000000000e+00 0.000000000000000000e+00 0.000000000000000000e+00 0.000000000000000000e+00 0.000000000000000000e+00 0.000000000000000000e+00 0.000000000000000000e+00 0.000000000000000000e+00 0.000000000000000000e+00 0.000000000000000000e+00 0.000000000000000000e+00 0.000000000000000000e+00 0.000000000000000000e+00 0.000000000000000000e+00 0.000000000000000000e+00 0.000000000000000000e+00 0.000000000000000000e+00 0.000000000000000000e+00 0.000000000000000000e+00 0.000000000000000000e+00 0.000000000000000000e+00 0.000000000000000000e+00 0.000000000000000000e+00 0.000000000000000000e+00 0.000000000000000000e+00 0.000000000000000000e+00 0.000000000000000000e+00 0.000000000000000000e+00 0.000000000000000000e+00 0.000000000000000000e+00 0.000000000000000000e+00 0.000000000000000000e+00 0.000000000000000000e+00 0.000000000000000000e+00 0.000000000000000000e+00 0.000000000000000000e+00 0.000000000000000000e+00 0.000000000000000000e+00 0.000000000000000000e+00 0.000000000000000000e+00 0.000000000000000000e+00 0.000000000000000000e+00 0.000000000000000000e+00 0.000000000000000000e+00 0.000000000000000000e+00 0.000000000000000000e+00 0.000000000000000000e+00 0.000000000000000000e+00 0.000000000000000000e+00 0.000000000000000000e+00 0.000000000000000000e+00 0.000000000000000000e+00 0.000000000000000000e+00 0.000000000000000000e+00 0.000000000000000000e+00 0.000000000000000000e+00 0.000000000000000000e+00 0.000000000000000000e+00 0.000000000000000000e+00 0.000000000000000000e+00 0.000000000000000000e+00 0.000000000000000000e+00 0.000000000000000000e+00 0.000000000000000000e+00 0.000000000000000000e+00 0.000000000000000000e+00 0.000000000000000000e+00 0.000000000000000000e+00 0.000000000000000000e+00 0.000000000000000000e+00 0.000000000000000000e+00 0.000000000000000000e+00 0.000000000000000000e+00 0.000000000000000000e+00 0.000000000000000000e+00 0.000000000000000000e+00 0.000000000000000000e+00 0.000000000000000000e+00 0.000000000000000000e+00 0.000000000000000000e+00 0.000000000000000000e+00 0.000000000000000000e+00 0.000000000000000000e+00 0.000000000000000000e+00 0.000000000000000000e+00 0.000000000000000000e+00 0.000000000000000000e+00 0.000000000000000000e+00 0.000000000000000000e+00 0.000000000000000000e+00 0.000000000000000000e+00 0.000000000000000000e+00 0.000000000000000000e+00 0.000000000000000000e+00 0.000000000000000000e+00 0.000000000000000000e+00 0.000000000000000000e+00 0.000000000000000000e+00 0.000000000000000000e+00 0.000000000000000000e+00 0.000000000000000000e+00 0.000000000000000000e+00 0.000000000000000000e+00 0.000000000000000000e+00 0.000000000000000000e+00 0.000000000000000000e+00 0.000000000000000000e+00 0.000000000000000000e+00 0.000000000000000000e+00 0.000000000000000000e+00 0.000000000000000000e+00 0.000000000000000000e+00 0.000000000000000000e+00 0.000000000000000000e+00 0.000000000000000000e+00 0.000000000000000000e+00 0.000000000000000000e+00 0.000000000000000000e+00 0.000000000000000000e+00 0.000000000000000000e+00 0.000000000000000000e+00 0.000000000000000000e+00 0.000000000000000000e+00 0.000000000000000000e+00 0.000000000000000000e+00 0.000000000000000000e+00 0.000000000000000000e+00 0.000000000000000000e+00 0.000000000000000000e+00 0.000000000000000000e+00 0.000000000000000000e+00 0.000000000000000000e+00 0.000000000000000000e+00 0.000000000000000000e+00 0.000000000000000000e+00 0.000000000000000000e+00 0.000000000000000000e+00 0.000000000000000000e+00 0.000000000000000000e+00 0.000000000000000000e+00 0.000000000000000000e+00 0.000000000000000000e+00 0.000000000000000000e+00 0.000000000000000000e+00 0.000000000000000000e+00 0.000000000000000000e+00 0.000000000000000000e+00 0.000000000000000000e+00 0.000000000000000000e+00 0.000000000000000000e+00 0.000000000000000000e+00 0.000000000000000000e+00 0.000000000000000000e+00 0.000000000000000000e+00 0.000000000000000000e+00 0.000000000000000000e+00 0.000000000000000000e+00 0.000000000000000000e+00 0.000000000000000000e+00 0.000000000000000000e+00 0.000000000000000000e+00 0.000000000000000000e+00 0.000000000000000000e+00 0.000000000000000000e+00 0.000000000000000000e+00 0.000000000000000000e+00 0.000000000000000000e+00 0.000000000000000000e+00 0.000000000000000000e+00 0.000000000000000000e+00 0.000000000000000000e+00 0.000000000000000000e+00 0.000000000000000000e+00 0.000000000000000000e+00 0.000000000000000000e+00 0.000000000000000000e+00 0.000000000000000000e+00 0.000000000000000000e+00 0.000000000000000000e+00 0.000000000000000000e+00 0.000000000000000000e+00 0.000000000000000000e+00 0.000000000000000000e+00 0.000000000000000000e+00 0.000000000000000000e+00 0.000000000000000000e+00 0.000000000000000000e+00 0.000000000000000000e+00 0.000000000000000000e+00 0.000000000000000000e+00 0.000000000000000000e+00 0.000000000000000000e+00 0.000000000000000000e+00 0.000000000000000000e+00 0.000000000000000000e+00 0.000000000000000000e+00 0.000000000000000000e+00 0.000000000000000000e+00 0.000000000000000000e+00 0.000000000000000000e+00 0.000000000000000000e+00 0.000000000000000000e+00 0.000000000000000000e+00 0.000000000000000000e+00 0.000000000000000000e+00 0.000000000000000000e+00 0.000000000000000000e+00 0.000000000000000000e+00 0.000000000000000000e+00 0.000000000000000000e+00 0.000000000000000000e+00 0.000000000000000000e+00 0.000000000000000000e+00 0.000000000000000000e+00 0.000000000000000000e+00 0.000000000000000000e+00 0.000000000000000000e+00 0.000000000000000000e+00 0.000000000000000000e+00 0.000000000000000000e+00 0.000000000000000000e+00 0.000000000000000000e+00 0.000000000000000000e+00 0.000000000000000000e+00 0.000000000000000000e+00 0.000000000000000000e+00 0.000000000000000000e+00 0.000000000000000000e+00 0.000000000000000000e+00 0.000000000000000000e+00 0.000000000000000000e+00 0.000000000000000000e+00 0.000000000000000000e+00 0.000000000000000000e+00 0.000000000000000000e+00 0.000000000000000000e+00 0.000000000000000000e+00 0.000000000000000000e+00 0.000000000000000000e+00 0.000000000000000000e+00 0.000000000000000000e+00 0.000000000000000000e+00 0.000000000000000000e+00 0.000000000000000000e+00 0.000000000000000000e+00 0.000000000000000000e+00 0.000000000000000000e+00 0.000000000000000000e+00 0.000000000000000000e+00 0.000000000000000000e+00 0.000000000000000000e+00 0.000000000000000000e+00 0.000000000000000000e+00 0.000000000000000000e+00 0.000000000000000000e+00 0.000000000000000000e+00 0.000000000000000000e+00 0.000000000000000000e+00 0.000000000000000000e+00 0.000000000000000000e+00 0.000000000000000000e+00 0.000000000000000000e+00 0.000000000000000000e+00 0.000000000000000000e+00 0.000000000000000000e+00 0.000000000000000000e+00 0.000000000000000000e+00 0.000000000000000000e+00 0.000000000000000000e+00 0.000000000000000000e+00 0.000000000000000000e+00 0.000000000000000000e+00 0.000000000000000000e+00 0.000000000000000000e+00 0.000000000000000000e+00 0.000000000000000000e+00 0.000000000000000000e+00 0.000000000000000000e+00 0.000000000000000000e+00 0.000000000000000000e+00 0.000000000000000000e+00 0.000000000000000000e+00 0.000000000000000000e+00 0.000000000000000000e+00 0.000000000000000000e+00 0.000000000000000000e+00 0.000000000000000000e+00 0.000000000000000000e+00 0.000000000000000000e+00 0.000000000000000000e+00 0.000000000000000000e+00 0.000000000000000000e+00 0.000000000000000000e+00 0.000000000000000000e+00 0.000000000000000000e+00 0.000000000000000000e+00 0.000000000000000000e+00 0.000000000000000000e+00 0.000000000000000000e+00 0.000000000000000000e+00 0.000000000000000000e+00 0.000000000000000000e+00 0.000000000000000000e+00 0.000000000000000000e+00 0.000000000000000000e+00 0.000000000000000000e+00 0.000000000000000000e+00 0.000000000000000000e+00 0.000000000000000000e+00 0.000000000000000000e+00 0.000000000000000000e+00 0.000000000000000000e+00 0.000000000000000000e+00 0.000000000000000000e+00 0.000000000000000000e+00 0.000000000000000000e+00 0.000000000000000000e+00 0.000000000000000000e+00 0.000000000000000000e+00 0.000000000000000000e+00 0.000000000000000000e+00 0.000000000000000000e+00 0.000000000000000000e+00 0.000000000000000000e+00 0.000000000000000000e+00 0.000000000000000000e+00 0.000000000000000000e+00 0.000000000000000000e+00 0.000000000000000000e+00 0.000000000000000000e+00 0.000000000000000000e+00 0.000000000000000000e+00 0.000000000000000000e+00 0.000000000000000000e+00 0.000000000000000000e+00 0.000000000000000000e+00 0.000000000000000000e+00 0.000000000000000000e+00 0.000000000000000000e+00 0.000000000000000000e+00 0.000000000000000000e+00 0.000000000000000000e+00 0.000000000000000000e+00 0.000000000000000000e+00 0.000000000000000000e+00 0.000000000000000000e+00 0.000000000000000000e+00 0.000000000000000000e+00 0.000000000000000000e+00 0.000000000000000000e+00 0.000000000000000000e+00 0.000000000000000000e+00 0.000000000000000000e+00 0.000000000000000000e+00 0.000000000000000000e+00 0.000000000000000000e+00 0.000000000000000000e+00 0.000000000000000000e+00 0.000000000000000000e+00 0.000000000000000000e+00 0.000000000000000000e+00 0.000000000000000000e+00 0.000000000000000000e+00 0.000000000000000000e+00 0.000000000000000000e+00 0.000000000000000000e+00 0.000000000000000000e+00 0.000000000000000000e+00 0.000000000000000000e+00 0.000000000000000000e+00 0.000000000000000000e+00 0.000000000000000000e+00 0.000000000000000000e+00 0.000000000000000000e+00 0.000000000000000000e+00 0.000000000000000000e+00 0.000000000000000000e+00 0.000000000000000000e+00 0.000000000000000000e+00 0.000000000000000000e+00 0.000000000000000000e+00 0.000000000000000000e+00 0.000000000000000000e+00 0.000000000000000000e+00 0.000000000000000000e+00 0.000000000000000000e+00 0.000000000000000000e+00 0.000000000000000000e+00 0.000000000000000000e+00 0.000000000000000000e+00 0.000000000000000000e+00 0.000000000000000000e+00 0.000000000000000000e+00 0.000000000000000000e+00 0.000000000000000000e+00 0.000000000000000000e+00 0.000000000000000000e+00 0.000000000000000000e+00 0.000000000000000000e+00 0.000000000000000000e+00 0.000000000000000000e+00 0.000000000000000000e+00 0.000000000000000000e+00 0.000000000000000000e+00 0.000000000000000000e+00 0.000000000000000000e+00 0.000000000000000000e+00 0.000000000000000000e+00 0.000000000000000000e+00 0.000000000000000000e+00 0.000000000000000000e+00 0.000000000000000000e+00 0.000000000000000000e+00 0.000000000000000000e+00 0.000000000000000000e+00 0.000000000000000000e+00 0.000000000000000000e+00 0.000000000000000000e+00 0.000000000000000000e+00 0.000000000000000000e+00 0.000000000000000000e+00 0.000000000000000000e+00 0.000000000000000000e+00 0.000000000000000000e+00 0.000000000000000000e+00 0.000000000000000000e+00 0.000000000000000000e+00 0.000000000000000000e+00 0.000000000000000000e+00 0.000000000000000000e+00 0.000000000000000000e+00 0.000000000000000000e+00 0.000000000000000000e+00 0.000000000000000000e+00 0.000000000000000000e+00 0.000000000000000000e+00 0.000000000000000000e+00 0.000000000000000000e+00 0.000000000000000000e+00 0.000000000000000000e+00 0.000000000000000000e+00 0.000000000000000000e+00 0.000000000000000000e+00 0.000000000000000000e+00 0.000000000000000000e+00 0.000000000000000000e+00 0.000000000000000000e+00 0.000000000000000000e+00 0.000000000000000000e+00 0.000000000000000000e+00 0.000000000000000000e+00 0.000000000000000000e+00 0.000000000000000000e+00 0.000000000000000000e+00 0.000000000000000000e+00 0.000000000000000000e+00 0.000000000000000000e+00 0.000000000000000000e+00 0.000000000000000000e+00 0.000000000000000000e+00 0.000000000000000000e+00 0.000000000000000000e+00 0.000000000000000000e+00 0.000000000000000000e+00 0.000000000000000000e+00 0.000000000000000000e+00 0.000000000000000000e+00 0.000000000000000000e+00 0.000000000000000000e+00 0.000000000000000000e+00 0.000000000000000000e+00 0.000000000000000000e+00 0.000000000000000000e+00 0.000000000000000000e+00 0.000000000000000000e+00 0.000000000000000000e+00 0.000000000000000000e+00 0.000000000000000000e+00 0.000000000000000000e+00 0.000000000000000000e+00 0.000000000000000000e+00 0.000000000000000000e+00 0.000000000000000000e+00 0.000000000000000000e+00 0.000000000000000000e+00 0.000000000000000000e+00 0.000000000000000000e+00 0.000000000000000000e+00 0.000000000000000000e+00 0.000000000000000000e+00 0.000000000000000000e+00 0.000000000000000000e+00 0.000000000000000000e+00 0.000000000000000000e+00 0.000000000000000000e+00 0.000000000000000000e+00 0.000000000000000000e+00 0.000000000000000000e+00 0.000000000000000000e+00 0.000000000000000000e+00 0.000000000000000000e+00 0.000000000000000000e+00 0.000000000000000000e+00 0.000000000000000000e+00 0.000000000000000000e+00 0.000000000000000000e+00 0.000000000000000000e+00 0.000000000000000000e+00 0.000000000000000000e+00 0.000000000000000000e+00 0.000000000000000000e+00 0.000000000000000000e+00 0.000000000000000000e+00 0.000000000000000000e+00 0.000000000000000000e+00 0.000000000000000000e+00 0.000000000000000000e+00 0.000000000000000000e+00 0.000000000000000000e+00 0.000000000000000000e+00 0.000000000000000000e+00 0.000000000000000000e+00 0.000000000000000000e+00 0.000000000000000000e+00 0.000000000000000000e+00 0.000000000000000000e+00 0.000000000000000000e+00 0.000000000000000000e+00 0.000000000000000000e+00 0.000000000000000000e+00 0.000000000000000000e+00 0.000000000000000000e+00 0.000000000000000000e+00 0.000000000000000000e+00 0.000000000000000000e+00 0.000000000000000000e+00 0.000000000000000000e+00 0.000000000000000000e+00 0.000000000000000000e+00 0.000000000000000000e+00 0.000000000000000000e+00 0.000000000000000000e+00 0.000000000000000000e+00 0.000000000000000000e+00 0.000000000000000000e+00 0.000000000000000000e+00 0.000000000000000000e+00 0.000000000000000000e+00 0.000000000000000000e+00 0.000000000000000000e+00 0.000000000000000000e+00 0.000000000000000000e+00 0.000000000000000000e+00 0.000000000000000000e+00 0.000000000000000000e+00 0.000000000000000000e+00 0.000000000000000000e+00 0.000000000000000000e+00 0.000000000000000000e+00 0.000000000000000000e+00 0.000000000000000000e+00 0.000000000000000000e+00 0.000000000000000000e+00 0.000000000000000000e+00 0.000000000000000000e+00 0.000000000000000000e+00 0.000000000000000000e+00 0.000000000000000000e+00 0.000000000000000000e+00 0.000000000000000000e+00 0.000000000000000000e+00 0.000000000000000000e+00 0.000000000000000000e+00 0.000000000000000000e+00 0.000000000000000000e+00 0.000000000000000000e+00 0.000000000000000000e+00 0.000000000000000000e+00 0.000000000000000000e+00 0.000000000000000000e+00 0.000000000000000000e+00 0.000000000000000000e+00 0.000000000000000000e+00 0.000000000000000000e+00 0.000000000000000000e+00 0.000000000000000000e+00 0.000000000000000000e+00 0.000000000000000000e+00 0.000000000000000000e+00 2.888000000000000000e+03 5.541000000000000000e+03 7.866000000000000000e+03 1.023400000000000000e+04 1.207800000000000000e+04 1.415100000000000000e+04 1.586500000000000000e+04 1.777900000000000000e+04 1.905200000000000000e+04 2.081400000000000000e+04 2.265300000000000000e+04 2.370600000000000000e+04 2.515300000000000000e+04 2.641600000000000000e+04 2.811100000000000000e+04 2.887400000000000000e+04 2.930300000000000000e+04 3.061800000000000000e+04 3.133800000000000000e+04 3.272700000000000000e+04 3.392100000000000000e+04 3.484900000000000000e+04 3.545100000000000000e+04 3.601800000000000000e+04 3.701400000000000000e+04 3.776900000000000000e+04 3.844400000000000000e+04 3.884600000000000000e+04 3.959000000000000000e+04 4.002800000000000000e+04 4.054400000000000000e+04 4.144100000000000000e+04 4.151100000000000000e+04 4.226200000000000000e+04 4.217100000000000000e+04 4.317600000000000000e+04 4.390300000000000000e+04 4.408800000000000000e+04 4.488900000000000000e+04 4.546300000000000000e+04 4.595900000000000000e+04 4.658400000000000000e+04 4.632500000000000000e+04 4.686400000000000000e+04 4.779400000000000000e+04 4.804300000000000000e+04 4.802500000000000000e+04 4.817900000000000000e+04 4.864200000000000000e+04 4.863600000000000000e+04 4.878700000000000000e+04 4.918400000000000000e+04 5.000600000000000000e+04 4.999900000000000000e+04 5.036000000000000000e+04 5.023200000000000000e+04 5.050400000000000000e+04 5.142800000000000000e+04 5.183300000000000000e+04 5.165000000000000000e+04 5.192500000000000000e+04 5.249800000000000000e+04 5.287100000000000000e+04 5.316900000000000000e+04 5.323300000000000000e+04 5.402200000000000000e+04 5.395000000000000000e+04 5.440100000000000000e+04 5.504500000000000000e+04 5.475700000000000000e+04 5.470400000000000000e+04 5.461800000000000000e+04 5.504100000000000000e+04 5.575700000000000000e+04 5.602600000000000000e+04 5.637400000000000000e+04 5.636400000000000000e+04 5.698200000000000000e+04 5.706100000000000000e+04 5.730000000000000000e+04 5.739900000000000000e+04 5.768000000000000000e+04 5.773500000000000000e+04 5.765900000000000000e+04 5.804400000000000000e+04 5.801900000000000000e+04 5.837700000000000000e+04 5.874200000000000000e+04 5.911500000000000000e+04 5.934900000000000000e+04 5.916600000000000000e+04 6.003500000000000000e+04 5.993600000000000000e+04 6.007900000000000000e+04 6.081200000000000000e+04 6.087800000000000000e+04 6.100700000000000000e+04 6.080600000000000000e+04 6.133100000000000000e+04 6.229500000000000000e+04 6.197600000000000000e+04 6.305300000000000000e+04 6.336400000000000000e+04 6.313100000000000000e+04 6.282800000000000000e+04 6.348100000000000000e+04 6.404200000000000000e+04 6.339600000000000000e+04 6.421900000000000000e+04 6.461100000000000000e+04 6.459000000000000000e+04 6.443500000000000000e+04 6.485700000000000000e+04 6.514300000000000000e+04 6.600100000000000000e+04 6.616700000000000000e+04 6.615000000000000000e+04 6.600300000000000000e+04 6.640800000000000000e+04 6.709600000000000000e+04 6.645600000000000000e+04 6.728900000000000000e+04 6.694900000000000000e+04 6.739600000000000000e+04 6.712900000000000000e+04 6.727600000000000000e+04 6.743300000000000000e+04 6.702100000000000000e+04 6.781000000000000000e+04 6.793700000000000000e+04 6.797600000000000000e+04 6.806000000000000000e+04 6.903700000000000000e+04 6.929000000000000000e+04 6.938600000000000000e+04 6.944100000000000000e+04 6.933900000000000000e+04 6.995000000000000000e+04 7.006100000000000000e+04 7.012100000000000000e+04 7.035700000000000000e+04 7.044900000000000000e+04 7.053700000000000000e+04 7.034400000000000000e+04 7.062500000000000000e+04 7.118100000000000000e+04 7.141100000000000000e+04 7.088200000000000000e+04 7.114000000000000000e+04 7.128600000000000000e+04 7.119300000000000000e+04 7.154200000000000000e+04 7.056400000000000000e+04 7.085500000000000000e+04 7.165400000000000000e+04 7.120600000000000000e+04 7.152400000000000000e+04 7.225600000000000000e+04 7.220800000000000000e+04 7.189900000000000000e+04 7.286300000000000000e+04 7.278900000000000000e+04 7.322800000000000000e+04 7.298300000000000000e+04 7.340900000000000000e+04 7.315500000000000000e+04 7.345900000000000000e+04 7.360300000000000000e+04 7.377500000000000000e+04 7.336800000000000000e+04 7.371300000000000000e+04 7.337700000000000000e+04 7.339800000000000000e+04 7.400500000000000000e+04 7.394500000000000000e+04 7.413900000000000000e+04 7.432400000000000000e+04 7.415700000000000000e+04 7.398000000000000000e+04 7.445400000000000000e+04 7.412000000000000000e+04 7.453300000000000000e+04 7.490800000000000000e+04 7.503300000000000000e+04 7.508700000000000000e+04 7.535800000000000000e+04 7.472500000000000000e+04 7.412300000000000000e+04 7.519200000000000000e+04 7.550500000000000000e+04 7.507500000000000000e+04 7.514800000000000000e+04 7.539600000000000000e+04 7.499700000000000000e+04 7.492700000000000000e+04 7.508800000000000000e+04 7.523400000000000000e+04 7.528700000000000000e+04 7.550200000000000000e+04 7.553800000000000000e+04 7.528500000000000000e+04 7.599200000000000000e+04 7.518300000000000000e+04 7.515500000000000000e+04 7.603800000000000000e+04 7.562300000000000000e+04 7.586700000000000000e+04 7.632600000000000000e+04 7.611100000000000000e+04 7.683800000000000000e+04 7.644700000000000000e+04 7.661500000000000000e+04 7.692500000000000000e+04 7.699400000000000000e+04 7.685100000000000000e+04 7.729400000000000000e+04 7.671500000000000000e+04 7.698200000000000000e+04 7.706300000000000000e+04 7.716200000000000000e+04 7.685300000000000000e+04 7.756800000000000000e+04 7.659900000000000000e+04 7.749900000000000000e+04 7.723700000000000000e+04 7.735700000000000000e+04 7.735000000000000000e+04 7.786600000000000000e+04 7.732800000000000000e+04 7.743800000000000000e+04 7.755700000000000000e+04 7.760800000000000000e+04 7.720000000000000000e+04 7.752200000000000000e+04 7.785900000000000000e+04 7.756900000000000000e+04 7.829200000000000000e+04 7.920400000000000000e+04 7.838200000000000000e+04 7.823500000000000000e+04 7.880900000000000000e+04 7.907200000000000000e+04 7.914300000000000000e+04 7.858000000000000000e+04 7.890700000000000000e+04 7.919400000000000000e+04 7.876300000000000000e+04 7.882300000000000000e+04 7.907800000000000000e+04 7.960300000000000000e+04 7.878400000000000000e+04 7.908800000000000000e+04 7.931600000000000000e+04 7.925100000000000000e+04 7.956500000000000000e+04 7.945300000000000000e+04 7.918700000000000000e+04 7.938300000000000000e+04 7.951200000000000000e+04 7.920400000000000000e+04 7.950000000000000000e+04 7.990500000000000000e+04 7.995000000000000000e+04 7.949900000000000000e+04 8.003300000000000000e+04 8.002500000000000000e+04 8.021500000000000000e+04 8.115400000000000000e+04 7.996400000000000000e+04 7.987200000000000000e+04 7.984900000000000000e+04 8.031900000000000000e+04 8.089000000000000000e+04 8.048400000000000000e+04 8.050800000000000000e+04 8.030600000000000000e+04 7.996200000000000000e+04 8.026700000000000000e+04 7.973900000000000000e+04 8.067100000000000000e+04 8.006000000000000000e+04 8.081800000000000000e+04 8.114100000000000000e+04 8.111600000000000000e+04 8.120700000000000000e+04 8.119500000000000000e+04 8.069000000000000000e+04 8.148400000000000000e+04 8.099800000000000000e+04 8.114600000000000000e+04 8.116600000000000000e+04 8.102100000000000000e+04 8.168400000000000000e+04 8.124500000000000000e+04 8.115800000000000000e+04 8.111600000000000000e+04 8.119000000000000000e+04 8.203700000000000000e+04 8.118500000000000000e+04 8.197500000000000000e+04 8.202000000000000000e+04 8.161700000000000000e+04 8.159500000000000000e+04 8.186100000000000000e+04 8.150700000000000000e+04 8.164400000000000000e+04 8.192900000000000000e+04 8.164500000000000000e+04 8.172800000000000000e+04 8.157700000000000000e+04 8.169200000000000000e+04 8.165700000000000000e+04 8.193300000000000000e+04 8.263900000000000000e+04 8.209600000000000000e+04 8.235900000000000000e+04 8.184000000000000000e+04 8.193100000000000000e+04 8.206700000000000000e+04 8.229500000000000000e+04 8.219800000000000000e+04 8.193100000000000000e+04 8.217000000000000000e+04 8.214100000000000000e+04 8.259900000000000000e+04 8.251600000000000000e+04 8.261200000000000000e+04 8.287700000000000000e+04 8.300600000000000000e+04 8.369000000000000000e+04 8.304600000000000000e+04 8.293400000000000000e+04 8.268500000000000000e+04 8.379200000000000000e+04 8.340600000000000000e+04 8.345900000000000000e+04 8.328900000000000000e+04 8.336800000000000000e+04 8.300100000000000000e+04 8.321500000000000000e+04 8.325500000000000000e+04 8.342400000000000000e+04 8.328400000000000000e+04 8.262900000000000000e+04 8.282900000000000000e+04 8.272600000000000000e+04 8.262000000000000000e+04 8.220400000000000000e+04 8.239000000000000000e+04 8.188700000000000000e+04 8.247100000000000000e+04 8.274600000000000000e+04 8.301500000000000000e+04 8.296600000000000000e+04 8.290800000000000000e+04 8.340200000000000000e+04 8.284200000000000000e+04 8.334500000000000000e+04 8.302700000000000000e+04 8.337800000000000000e+04 8.323700000000000000e+04 8.309400000000000000e+04 8.410100000000000000e+04 8.418900000000000000e+04 8.373000000000000000e+04 8.361700000000000000e+04 8.376000000000000000e+04 8.376000000000000000e+04 8.374700000000000000e+04 8.401800000000000000e+04 8.419200000000000000e+04 8.388600000000000000e+04 8.456100000000000000e+04 8.382800000000000000e+04 8.473800000000000000e+04 8.458200000000000000e+04 8.466500000000000000e+04 8.438900000000000000e+04 8.426900000000000000e+04 8.408100000000000000e+04 8.370000000000000000e+04 8.393400000000000000e+04 8.423400000000000000e+04 8.405500000000000000e+04 8.404400000000000000e+04 8.342900000000000000e+04 8.407200000000000000e+04 8.439100000000000000e+04 8.484300000000000000e+04 8.434700000000000000e+04 8.414400000000000000e+04 8.448400000000000000e+04 8.467400000000000000e+04 8.485900000000000000e+04 8.543200000000000000e+04 8.537500000000000000e+04 8.468800000000000000e+04 8.469100000000000000e+04 8.526100000000000000e+04 8.509300000000000000e+04 8.527100000000000000e+04 8.477400000000000000e+04 8.506400000000000000e+04 8.540300000000000000e+04 8.499000000000000000e+04 8.536600000000000000e+04 8.501200000000000000e+04 8.475200000000000000e+04 8.510700000000000000e+04 8.487600000000000000e+04 8.476600000000000000e+04 8.538600000000000000e+04 8.517100000000000000e+04 8.531600000000000000e+04 8.529400000000000000e+04 8.486800000000000000e+04 8.508400000000000000e+04 8.484300000000000000e+04 8.484700000000000000e+04 8.481200000000000000e+04 8.494800000000000000e+04 8.478800000000000000e+04 8.478300000000000000e+04 8.502700000000000000e+04 8.471500000000000000e+04 8.481400000000000000e+04 8.506200000000000000e+04 8.487600000000000000e+04 8.517400000000000000e+04 8.452700000000000000e+04 8.503000000000000000e+04 8.526000000000000000e+04 8.589300000000000000e+04 8.586100000000000000e+04 8.599300000000000000e+04 8.569600000000000000e+04 8.577500000000000000e+04 8.601400000000000000e+04 8.611600000000000000e+04 8.599000000000000000e+04 8.580200000000000000e+04 8.597300000000000000e+04 8.591100000000000000e+04 8.622100000000000000e+04 8.612100000000000000e+04 8.613100000000000000e+04 8.637600000000000000e+04 8.559200000000000000e+04 8.663300000000000000e+04 8.667100000000000000e+04 8.658600000000000000e+04 8.615600000000000000e+04 8.561200000000000000e+04 8.656100000000000000e+04 8.743400000000000000e+04 8.701300000000000000e+04 8.677700000000000000e+04 8.703000000000000000e+04 8.635500000000000000e+04 8.679700000000000000e+04 8.680700000000000000e+04 8.661200000000000000e+04 8.633300000000000000e+04 8.622800000000000000e+04 8.641500000000000000e+04 8.622600000000000000e+04 8.643900000000000000e+04 8.661200000000000000e+04 8.602400000000000000e+04 8.581100000000000000e+04 8.572000000000000000e+04 8.683800000000000000e+04 8.596700000000000000e+04 8.639200000000000000e+04 8.574700000000000000e+04 8.617900000000000000e+04 8.717400000000000000e+04 8.610200000000000000e+04 8.660900000000000000e+04 8.633800000000000000e+04 8.641200000000000000e+04 8.675300000000000000e+04 8.630300000000000000e+04 8.740400000000000000e+04 8.639000000000000000e+04 8.641300000000000000e+04 8.697100000000000000e+04 8.692500000000000000e+04 8.655000000000000000e+04 8.648000000000000000e+04 8.663400000000000000e+04 8.637400000000000000e+04 8.650400000000000000e+04 8.692400000000000000e+04 8.719900000000000000e+04 8.684600000000000000e+04 8.638400000000000000e+04 8.593800000000000000e+04 8.644000000000000000e+04 8.615200000000000000e+04 8.675500000000000000e+04 8.643300000000000000e+04 8.607100000000000000e+04 8.652900000000000000e+04 8.630500000000000000e+04 8.576100000000000000e+04 8.562400000000000000e+04 8.636600000000000000e+04 8.620200000000000000e+04 8.617900000000000000e+04 8.645800000000000000e+04 8.611200000000000000e+04 8.601800000000000000e+04 8.610800000000000000e+04 8.629200000000000000e+04 8.639500000000000000e+04 8.647400000000000000e+04 8.679400000000000000e+04 8.610000000000000000e+04 8.627900000000000000e+04 8.671100000000000000e+04 8.725800000000000000e+04 8.735700000000000000e+04 8.664500000000000000e+04 8.648300000000000000e+04 8.704000000000000000e+04 8.655500000000000000e+04 8.666400000000000000e+04 8.625400000000000000e+04 8.677000000000000000e+04 8.684400000000000000e+04 8.615400000000000000e+04 8.703000000000000000e+04 8.689100000000000000e+04 8.630200000000000000e+04 8.688900000000000000e+04 8.655300000000000000e+04 8.643300000000000000e+04 8.654100000000000000e+04 8.729200000000000000e+04 8.661800000000000000e+04 8.697700000000000000e+04 8.744200000000000000e+04 8.671400000000000000e+04 8.736500000000000000e+04 8.656900000000000000e+04 8.681100000000000000e+04 8.732700000000000000e+04 8.694100000000000000e+04 8.718400000000000000e+04 8.736200000000000000e+04 8.667800000000000000e+04 8.801100000000000000e+04 8.726500000000000000e+04 8.729400000000000000e+04 8.719600000000000000e+04 8.704300000000000000e+04 8.734500000000000000e+04 8.713600000000000000e+04 8.672200000000000000e+04 8.680600000000000000e+04 8.710300000000000000e+04 8.706600000000000000e+04 8.685800000000000000e+04 8.731700000000000000e+04 8.686600000000000000e+04 8.691900000000000000e+04 8.726000000000000000e+04 8.721900000000000000e+04 8.631800000000000000e+04 8.686600000000000000e+04 8.644100000000000000e+04 8.684500000000000000e+04 8.672600000000000000e+04 8.667100000000000000e+04 8.684700000000000000e+04 8.700100000000000000e+04 8.740600000000000000e+04 8.673900000000000000e+04 8.767500000000000000e+04 8.721100000000000000e+04 8.769800000000000000e+04 8.770200000000000000e+04 8.804500000000000000e+04 8.755200000000000000e+04 8.704400000000000000e+04 8.647400000000000000e+04 8.740400000000000000e+04 8.701100000000000000e+04 8.680500000000000000e+04 8.709900000000000000e+04 8.696600000000000000e+04 8.647900000000000000e+04 8.616800000000000000e+04 8.684900000000000000e+04 8.687600000000000000e+04 8.678900000000000000e+04 8.604100000000000000e+04 8.686000000000000000e+04 8.647000000000000000e+04 8.660600000000000000e+04 8.706400000000000000e+04 8.628600000000000000e+04 8.634300000000000000e+04 8.682900000000000000e+04 8.716400000000000000e+04 8.654800000000000000e+04 8.691400000000000000e+04 8.654400000000000000e+04 8.701400000000000000e+04 8.700700000000000000e+04 8.723000000000000000e+04 8.673200000000000000e+04 8.727200000000000000e+04 8.734600000000000000e+04 8.731200000000000000e+04 8.781600000000000000e+04 8.705300000000000000e+04 8.715700000000000000e+04 8.755800000000000000e+04 8.743900000000000000e+04 8.833800000000000000e+04 8.777200000000000000e+04 8.755800000000000000e+04 8.782400000000000000e+04 8.804500000000000000e+04 8.763000000000000000e+04 8.778900000000000000e+04 8.778300000000000000e+04 8.738200000000000000e+04 8.731100000000000000e+04 8.771700000000000000e+04 8.765600000000000000e+04 8.725600000000000000e+04 8.769400000000000000e+04 8.721000000000000000e+04 8.740800000000000000e+04 8.742600000000000000e+04 8.768400000000000000e+04 8.776300000000000000e+04 8.762700000000000000e+04 8.745500000000000000e+04 8.783700000000000000e+04 8.842500000000000000e+04 8.824400000000000000e+04 8.827300000000000000e+04 8.877800000000000000e+04 8.801900000000000000e+04 8.896100000000000000e+04 8.846900000000000000e+04 8.807800000000000000e+04 8.800200000000000000e+04 8.834600000000000000e+04 8.842100000000000000e+04 8.898000000000000000e+04 8.859200000000000000e+04 8.854100000000000000e+04 8.868200000000000000e+04 8.829400000000000000e+04 8.770600000000000000e+04 8.781100000000000000e+04 8.780200000000000000e+04 8.820800000000000000e+04 8.835600000000000000e+04 8.812200000000000000e+04 8.817800000000000000e+04 8.781100000000000000e+04 8.742500000000000000e+04 8.800600000000000000e+04 8.732400000000000000e+04 8.758200000000000000e+04 8.791200000000000000e+04 8.722900000000000000e+04 8.794400000000000000e+04 8.807500000000000000e+04 8.749900000000000000e+04 8.826100000000000000e+04 8.758100000000000000e+04 8.744500000000000000e+04 8.840800000000000000e+04 8.795700000000000000e+04 8.888400000000000000e+04 8.815700000000000000e+04 8.844800000000000000e+04 8.771300000000000000e+04 8.834200000000000000e+04 8.760000000000000000e+04 8.843400000000000000e+04 8.863100000000000000e+04 8.843800000000000000e+04 8.911800000000000000e+04 8.890200000000000000e+04 8.889500000000000000e+04 8.853300000000000000e+04 8.886600000000000000e+04 8.845500000000000000e+04 8.910100000000000000e+04 8.817600000000000000e+04 8.886700000000000000e+04 8.835000000000000000e+04 8.927800000000000000e+04 8.852600000000000000e+04 8.909800000000000000e+04 8.877000000000000000e+04 8.948200000000000000e+04 8.907300000000000000e+04 8.943400000000000000e+04 8.912800000000000000e+04 8.863400000000000000e+04 8.821100000000000000e+04 8.852000000000000000e+04 8.786000000000000000e+04 8.860300000000000000e+04 8.814000000000000000e+04 8.829300000000000000e+04 8.861800000000000000e+04 8.824800000000000000e+04 8.837400000000000000e+04 8.822100000000000000e+04 8.849500000000000000e+04 8.784700000000000000e+04 8.872400000000000000e+04 8.815000000000000000e+04 8.870500000000000000e+04 8.781000000000000000e+04 8.811400000000000000e+04 8.765000000000000000e+04 8.769500000000000000e+04 8.796000000000000000e+04 8.751400000000000000e+04 8.846400000000000000e+04 8.823600000000000000e+04 8.765000000000000000e+04 8.761300000000000000e+04 8.786700000000000000e+04 8.822300000000000000e+04 8.808700000000000000e+04 8.847100000000000000e+04 8.805400000000000000e+04 8.865000000000000000e+04 8.825300000000000000e+04 8.862000000000000000e+04 8.830300000000000000e+04 8.726000000000000000e+04 8.761500000000000000e+04 8.780900000000000000e+04 8.733800000000000000e+04 8.835100000000000000e+04 8.789500000000000000e+04 8.780300000000000000e+04 8.816500000000000000e+04 8.810000000000000000e+04 8.771600000000000000e+04 8.792600000000000000e+04 8.787600000000000000e+04 8.841300000000000000e+04 8.796300000000000000e+04 8.842400000000000000e+04 8.800500000000000000e+04 8.830900000000000000e+04 8.859700000000000000e+04 8.804300000000000000e+04 8.763900000000000000e+04 8.767800000000000000e+04 8.773400000000000000e+04 8.793800000000000000e+04 8.756900000000000000e+04 8.857300000000000000e+04 8.772100000000000000e+04 8.781800000000000000e+04 8.807700000000000000e+04 8.779800000000000000e+04 8.789700000000000000e+04 8.759600000000000000e+04 8.776500000000000000e+04 8.852800000000000000e+04 8.907800000000000000e+04 8.796800000000000000e+04 8.907100000000000000e+04 8.770900000000000000e+04 8.785700000000000000e+04 8.786900000000000000e+04 8.824000000000000000e+04 8.816800000000000000e+04 8.787100000000000000e+04 8.816200000000000000e+04 8.859800000000000000e+04 8.793000000000000000e+04 8.786600000000000000e+04 8.801300000000000000e+04 8.811600000000000000e+04 8.835000000000000000e+04 8.910500000000000000e+04 8.799000000000000000e+04 8.767600000000000000e+04 8.850700000000000000e+04 8.880300000000000000e+04 8.813600000000000000e+04 8.796700000000000000e+04 8.799200000000000000e+04 8.775400000000000000e+04 8.833500000000000000e+04 8.887400000000000000e+04 8.754000000000000000e+04 8.772700000000000000e+04 8.775000000000000000e+04 8.726600000000000000e+04 8.786100000000000000e+04 8.732800000000000000e+04 8.797900000000000000e+04 8.781200000000000000e+04 8.781000000000000000e+04 8.787200000000000000e+04 8.775600000000000000e+04 8.768900000000000000e+04 8.817200000000000000e+04 8.805000000000000000e+04 8.765500000000000000e+04 8.829700000000000000e+04 8.811200000000000000e+04 8.859500000000000000e+04 8.792700000000000000e+04 8.888000000000000000e+04 8.874300000000000000e+04 8.851600000000000000e+04 8.846300000000000000e+04 8.917800000000000000e+04 8.852000000000000000e+04 8.901800000000000000e+04 8.835700000000000000e+04 8.803800000000000000e+04 8.798600000000000000e+04 8.785900000000000000e+04 8.793800000000000000e+04 8.788600000000000000e+04 8.782600000000000000e+04 8.741500000000000000e+04 8.769000000000000000e+04 8.774200000000000000e+04 8.795400000000000000e+04 8.796400000000000000e+04 8.833500000000000000e+04 8.818800000000000000e+04 8.766200000000000000e+04 8.744200000000000000e+04 8.774700000000000000e+04 8.739500000000000000e+04 8.766700000000000000e+04 8.784100000000000000e+04 8.793400000000000000e+04 8.723500000000000000e+04 8.783700000000000000e+04 8.694500000000000000e+04 8.697900000000000000e+04 8.678500000000000000e+04 8.684000000000000000e+04 8.702800000000000000e+04 8.750100000000000000e+04 8.763800000000000000e+04 8.719100000000000000e+04 8.775400000000000000e+04 8.807400000000000000e+04 8.794000000000000000e+04 8.816900000000000000e+04 8.815300000000000000e+04 8.809800000000000000e+04 8.782700000000000000e+04 8.782600000000000000e+04 8.768700000000000000e+04 8.757900000000000000e+04 8.763400000000000000e+04 8.775100000000000000e+04 8.766800000000000000e+04 8.769000000000000000e+04 8.750900000000000000e+04 8.825600000000000000e+04 8.836000000000000000e+04 8.803000000000000000e+04 8.788600000000000000e+04 8.826300000000000000e+04 8.771000000000000000e+04 8.790700000000000000e+04 8.725300000000000000e+04 8.744400000000000000e+04 8.731200000000000000e+04 8.752800000000000000e+04 8.724600000000000000e+04 8.770400000000000000e+04 8.748000000000000000e+04 8.774600000000000000e+04 8.772800000000000000e+04 8.723700000000000000e+04 8.758300000000000000e+04 8.790900000000000000e+04 8.739300000000000000e+04 8.798200000000000000e+04 8.757700000000000000e+04 8.736400000000000000e+04 8.724200000000000000e+04 8.745000000000000000e+04 8.739900000000000000e+04 8.761700000000000000e+04 8.725300000000000000e+04 8.657900000000000000e+04 8.791800000000000000e+04 8.696900000000000000e+04 8.784000000000000000e+04 8.779000000000000000e+04 8.715000000000000000e+04 8.689100000000000000e+04 8.691900000000000000e+04 8.720900000000000000e+04 8.711500000000000000e+04 8.665300000000000000e+04 8.648700000000000000e+04 8.692300000000000000e+04 8.591900000000000000e+04 8.718000000000000000e+04 8.672900000000000000e+04 8.680000000000000000e+04 8.691300000000000000e+04 8.655400000000000000e+04 8.723500000000000000e+04 8.675000000000000000e+04 8.688400000000000000e+04 8.677200000000000000e+04 8.695600000000000000e+04 8.727800000000000000e+04 8.674100000000000000e+04 8.775100000000000000e+04 8.758000000000000000e+04 8.695100000000000000e+04 8.767200000000000000e+04 8.783400000000000000e+04 8.702600000000000000e+04 8.772500000000000000e+04 8.748200000000000000e+04 8.759700000000000000e+04 8.836100000000000000e+04 8.828600000000000000e+04 8.810400000000000000e+04 8.765700000000000000e+04 8.833900000000000000e+04 8.828700000000000000e+04 8.761500000000000000e+04 8.762400000000000000e+04 8.753800000000000000e+04 8.726800000000000000e+04 8.730200000000000000e+04 8.771900000000000000e+04 8.737600000000000000e+04 8.685300000000000000e+04 8.719300000000000000e+04 8.774800000000000000e+04 8.744300000000000000e+04 8.806400000000000000e+04 8.769500000000000000e+04 8.738400000000000000e+04 8.743900000000000000e+04 8.751400000000000000e+04 8.788600000000000000e+04 8.772000000000000000e+04 8.680700000000000000e+04 8.794200000000000000e+04 8.780300000000000000e+04 8.710800000000000000e+04 8.713000000000000000e+04 8.745100000000000000e+04 8.731900000000000000e+04 8.758700000000000000e+04 8.717100000000000000e+04 8.679200000000000000e+04 8.737700000000000000e+04 8.654300000000000000e+04 8.728300000000000000e+04 8.724500000000000000e+04 8.758000000000000000e+04 8.739000000000000000e+04 8.780500000000000000e+04 8.739100000000000000e+04 8.748900000000000000e+04 8.762100000000000000e+04 8.769800000000000000e+04 8.745200000000000000e+04 8.794300000000000000e+04 8.780400000000000000e+04 8.802600000000000000e+04 8.804500000000000000e+04 8.835900000000000000e+04 8.835000000000000000e+04 8.883900000000000000e+04 8.786000000000000000e+04 8.832400000000000000e+04 8.824500000000000000e+04 8.898400000000000000e+04 8.813900000000000000e+04 8.875400000000000000e+04 8.821900000000000000e+04 8.837300000000000000e+04 8.878200000000000000e+04 8.845100000000000000e+04 8.854600000000000000e+04 8.789700000000000000e+04 8.858500000000000000e+04 8.802000000000000000e+04 8.762400000000000000e+04 8.787800000000000000e+04 8.796800000000000000e+04 8.785400000000000000e+04 8.726200000000000000e+04 8.726600000000000000e+04 8.702700000000000000e+04 8.746100000000000000e+04 8.765400000000000000e+04 8.766700000000000000e+04 8.800000000000000000e+04 8.759800000000000000e+04 8.767700000000000000e+04 8.763800000000000000e+04 8.774500000000000000e+04 8.758600000000000000e+04 8.816800000000000000e+04 8.794100000000000000e+04 8.821300000000000000e+04 8.803800000000000000e+04 8.768400000000000000e+04 8.790200000000000000e+04 8.759100000000000000e+04 8.784400000000000000e+04 8.778500000000000000e+04 8.740000000000000000e+04 8.761200000000000000e+04 8.705700000000000000e+04 8.721500000000000000e+04 8.793400000000000000e+04 8.727400000000000000e+04 8.736400000000000000e+04 8.745700000000000000e+04 8.757700000000000000e+04 8.697000000000000000e+04 8.685700000000000000e+04 8.649500000000000000e+04 8.767100000000000000e+04 8.690500000000000000e+04 8.762500000000000000e+04 8.697100000000000000e+04 8.710700000000000000e+04 8.701600000000000000e+04 8.651000000000000000e+04 8.737700000000000000e+04 8.743700000000000000e+04 8.736000000000000000e+04 8.706600000000000000e+04 8.780300000000000000e+04 8.727900000000000000e+04 8.705900000000000000e+04 8.740800000000000000e+04 8.716300000000000000e+04 8.708600000000000000e+04 8.747100000000000000e+04 8.758100000000000000e+04 8.756100000000000000e+04 8.777300000000000000e+04 8.731900000000000000e+04 8.680400000000000000e+04 8.792100000000000000e+04 8.717900000000000000e+04 8.780200000000000000e+04 8.742400000000000000e+04 8.796400000000000000e+04 8.790600000000000000e+04 8.751800000000000000e+04 8.823200000000000000e+04 8.789700000000000000e+04 8.764300000000000000e+04 8.794200000000000000e+04 8.791000000000000000e+04 8.881900000000000000e+04 8.876100000000000000e+04 8.837200000000000000e+04 8.848700000000000000e+04 8.805200000000000000e+04 8.852700000000000000e+04 8.882400000000000000e+04 8.884700000000000000e+04 8.907400000000000000e+04 8.838000000000000000e+04 8.839600000000000000e+04 8.879700000000000000e+04 8.862900000000000000e+04 8.850000000000000000e+04 8.801600000000000000e+04 8.809900000000000000e+04 8.787600000000000000e+04 8.817300000000000000e+04 8.816400000000000000e+04 8.867600000000000000e+04 8.783600000000000000e+04 8.860600000000000000e+04 8.835700000000000000e+04 8.829500000000000000e+04 8.856200000000000000e+04 8.822200000000000000e+04 8.832000000000000000e+04 8.835200000000000000e+04 8.825400000000000000e+04 8.829500000000000000e+04 8.747100000000000000e+04 8.809100000000000000e+04 8.789400000000000000e+04 8.803100000000000000e+04 8.833900000000000000e+04 8.820600000000000000e+04 8.893300000000000000e+04 8.876400000000000000e+04 8.860300000000000000e+04 8.889400000000000000e+04 8.848400000000000000e+04 8.827000000000000000e+04 8.889600000000000000e+04 8.806100000000000000e+04 8.884600000000000000e+04 8.832500000000000000e+04 8.920900000000000000e+04 8.824000000000000000e+04 8.886700000000000000e+04 8.852400000000000000e+04 8.871600000000000000e+04 8.844400000000000000e+04 8.832500000000000000e+04 8.832500000000000000e+04 8.886200000000000000e+04 8.872200000000000000e+04 8.840000000000000000e+04 8.888900000000000000e+04 8.857400000000000000e+04 8.843100000000000000e+04 8.868200000000000000e+04 8.849100000000000000e+04 8.865800000000000000e+04 8.814700000000000000e+04 8.890000000000000000e+04 8.846200000000000000e+04 8.827600000000000000e+04 8.831800000000000000e+04 8.824400000000000000e+04 8.870100000000000000e+04 8.808700000000000000e+04 8.801100000000000000e+04 8.843400000000000000e+04 8.757800000000000000e+04 8.706100000000000000e+04 8.740300000000000000e+04 8.719400000000000000e+04 8.783500000000000000e+04 8.739600000000000000e+04 8.851500000000000000e+04 8.754900000000000000e+04 8.791500000000000000e+04 8.764500000000000000e+04 8.766600000000000000e+04 8.741200000000000000e+04 8.786800000000000000e+04 8.714000000000000000e+04 8.736500000000000000e+04 8.749600000000000000e+04 8.797600000000000000e+04 8.771400000000000000e+04 8.791500000000000000e+04 8.796500000000000000e+04 8.757200000000000000e+04 8.732100000000000000e+04 8.774300000000000000e+04 8.795700000000000000e+04 8.782600000000000000e+04 8.795100000000000000e+04 8.781100000000000000e+04 8.750000000000000000e+04 8.838400000000000000e+04 8.798700000000000000e+04 8.747900000000000000e+04 8.760000000000000000e+04 8.753600000000000000e+04 8.700000000000000000e+04 8.794600000000000000e+04 8.749400000000000000e+04 8.815700000000000000e+04 8.680600000000000000e+04 8.727800000000000000e+04 8.803300000000000000e+04 8.844100000000000000e+04 8.770000000000000000e+04 8.823200000000000000e+04 8.832100000000000000e+04 8.824300000000000000e+04 8.779800000000000000e+04 8.827400000000000000e+04 8.831400000000000000e+04 8.807300000000000000e+04 8.836200000000000000e+04 8.789400000000000000e+04 8.879100000000000000e+04 8.814500000000000000e+04 8.849300000000000000e+04 8.865400000000000000e+04 8.884100000000000000e+04 8.876400000000000000e+04 8.859200000000000000e+04 8.794600000000000000e+04 8.835100000000000000e+04 8.864800000000000000e+04 8.866000000000000000e+04 8.905500000000000000e+04 8.857900000000000000e+04 8.840800000000000000e+04 8.834900000000000000e+04 8.836800000000000000e+04 8.813400000000000000e+04 8.852800000000000000e+04 8.863000000000000000e+04 8.882400000000000000e+04 8.824300000000000000e+04 8.821000000000000000e+04 8.832300000000000000e+04 8.821500000000000000e+04 8.795600000000000000e+04 8.817100000000000000e+04 8.802000000000000000e+04 8.824300000000000000e+04 8.801000000000000000e+04 8.836000000000000000e+04 8.819600000000000000e+04 8.776200000000000000e+04 8.759300000000000000e+04 8.792500000000000000e+04 8.808800000000000000e+04 8.729300000000000000e+04 8.747800000000000000e+04 8.776000000000000000e+04 8.803800000000000000e+04 8.739000000000000000e+04 8.736800000000000000e+04 8.810000000000000000e+04 8.771600000000000000e+04 8.748300000000000000e+04 8.867800000000000000e+04 8.801200000000000000e+04 8.853500000000000000e+04 8.817400000000000000e+04 8.830800000000000000e+04 8.840300000000000000e+04 8.768200000000000000e+04 8.724400000000000000e+04 8.763200000000000000e+04 8.834100000000000000e+04 8.786600000000000000e+04 8.838300000000000000e+04 8.815500000000000000e+04 8.840800000000000000e+04 8.825800000000000000e+04 8.768800000000000000e+04 8.787100000000000000e+04 8.740100000000000000e+04 8.757700000000000000e+04 8.785700000000000000e+04 8.803500000000000000e+04 8.739300000000000000e+04 8.817600000000000000e+04 8.786800000000000000e+04 8.744400000000000000e+04 8.717100000000000000e+04 8.757100000000000000e+04 8.751400000000000000e+04 8.811200000000000000e+04 8.765000000000000000e+04 8.738700000000000000e+04 8.797500000000000000e+04 8.807400000000000000e+04 8.870200000000000000e+04 8.855500000000000000e+04 8.791800000000000000e+04 8.809400000000000000e+04 8.852200000000000000e+04 8.797100000000000000e+04 8.809200000000000000e+04 8.784000000000000000e+04 8.818000000000000000e+04 8.763300000000000000e+04 8.767700000000000000e+04 8.777100000000000000e+04 8.741500000000000000e+04 8.749300000000000000e+04 8.699200000000000000e+04 8.722800000000000000e+04 8.771300000000000000e+04 8.702500000000000000e+04 8.780700000000000000e+04 8.766100000000000000e+04 8.780500000000000000e+04 8.766300000000000000e+04 8.805400000000000000e+04 8.810100000000000000e+04 8.724600000000000000e+04 8.773100000000000000e+04 8.835700000000000000e+04 8.761300000000000000e+04 8.793100000000000000e+04 8.807200000000000000e+04 8.783700000000000000e+04 8.773500000000000000e+04 8.792100000000000000e+04 8.784400000000000000e+04 8.789100000000000000e+04 8.799000000000000000e+04 8.844900000000000000e+04 8.754600000000000000e+04 8.808200000000000000e+04 8.800700000000000000e+04 8.876500000000000000e+04 8.863100000000000000e+04 8.829100000000000000e+04 8.830500000000000000e+04 8.865400000000000000e+04 8.851000000000000000e+04 8.876600000000000000e+04 8.893600000000000000e+04 8.934800000000000000e+04 8.900800000000000000e+04 8.884800000000000000e+04 8.896700000000000000e+04 8.809400000000000000e+04 8.821800000000000000e+04 8.849600000000000000e+04 8.849000000000000000e+04 8.846200000000000000e+04 8.905000000000000000e+04 8.774700000000000000e+04 8.859900000000000000e+04 8.825100000000000000e+04 8.920700000000000000e+04 8.805900000000000000e+04 8.870900000000000000e+04 8.845700000000000000e+04 8.930000000000000000e+04 8.905900000000000000e+04 8.886300000000000000e+04 8.820400000000000000e+04 8.864600000000000000e+04 8.852900000000000000e+04 8.842300000000000000e+04 8.767700000000000000e+04 8.775100000000000000e+04 8.746900000000000000e+04 8.809300000000000000e+04 8.740500000000000000e+04 8.806600000000000000e+04 8.871000000000000000e+04 8.804700000000000000e+04 8.843300000000000000e+04 8.794900000000000000e+04 8.772900000000000000e+04 8.772500000000000000e+04 8.784400000000000000e+04 8.774500000000000000e+04 8.804900000000000000e+04 8.793700000000000000e+04 8.788700000000000000e+04 8.735200000000000000e+04 8.765500000000000000e+04 8.772300000000000000e+04 8.716400000000000000e+04 8.791500000000000000e+04 8.716000000000000000e+04 8.679500000000000000e+04 8.727500000000000000e+04 8.777900000000000000e+04 8.700300000000000000e+04 8.671600000000000000e+04 8.680800000000000000e+04 8.725700000000000000e+04 8.695100000000000000e+04 8.764300000000000000e+04 8.674700000000000000e+04 8.715100000000000000e+04 8.715400000000000000e+04 8.722400000000000000e+04 8.688200000000000000e+04 8.714400000000000000e+04 8.652200000000000000e+04 8.737100000000000000e+04 8.739900000000000000e+04 8.793000000000000000e+04 8.713300000000000000e+04 8.754600000000000000e+04 8.722400000000000000e+04 8.697300000000000000e+04 8.683600000000000000e+04 8.695600000000000000e+04 8.611900000000000000e+04 8.680000000000000000e+04 8.736100000000000000e+04 8.612900000000000000e+04 8.749600000000000000e+04 8.649100000000000000e+04 8.710400000000000000e+04 8.707600000000000000e+04 8.735400000000000000e+04 8.657600000000000000e+04 8.733700000000000000e+04 8.712700000000000000e+04 8.736500000000000000e+04 8.675900000000000000e+04 8.699100000000000000e+04 8.653900000000000000e+04 8.713900000000000000e+04 8.709400000000000000e+04 8.712300000000000000e+04 8.708600000000000000e+04 8.695900000000000000e+04 8.630000000000000000e+04 8.688900000000000000e+04 8.670800000000000000e+04 8.577900000000000000e+04 8.604600000000000000e+04 8.639000000000000000e+04 8.606000000000000000e+04 8.648900000000000000e+04 8.583200000000000000e+04 8.565200000000000000e+04 8.595600000000000000e+04 8.610000000000000000e+04 8.620900000000000000e+04 8.603600000000000000e+04 8.630400000000000000e+04 8.591900000000000000e+04 8.581800000000000000e+04 8.631900000000000000e+04 8.589900000000000000e+04 8.598400000000000000e+04 8.646100000000000000e+04 8.556500000000000000e+04 8.676300000000000000e+04 8.688800000000000000e+04 8.637900000000000000e+04 8.655900000000000000e+04 8.696800000000000000e+04 8.687400000000000000e+04 8.691300000000000000e+04 8.678000000000000000e+04 8.635800000000000000e+04 8.729600000000000000e+04 8.694700000000000000e+04 8.715600000000000000e+04 8.659300000000000000e+04 8.636000000000000000e+04 8.711700000000000000e+04 8.693200000000000000e+04 8.683300000000000000e+04 8.679500000000000000e+04 8.688900000000000000e+04 8.711600000000000000e+04 8.699800000000000000e+04 8.740800000000000000e+04 8.756400000000000000e+04 8.812400000000000000e+04 8.719700000000000000e+04 8.745900000000000000e+04 8.725500000000000000e+04 8.718900000000000000e+04 8.816900000000000000e+04 8.740000000000000000e+04 8.759700000000000000e+04 8.773900000000000000e+04 8.702500000000000000e+04 8.692400000000000000e+04 8.745500000000000000e+04 8.732900000000000000e+04 8.720200000000000000e+04 8.748800000000000000e+04 8.709900000000000000e+04 8.695000000000000000e+04 8.782900000000000000e+04 8.737300000000000000e+04 8.729400000000000000e+04 8.753900000000000000e+04 8.679800000000000000e+04 8.698700000000000000e+04 8.749300000000000000e+04 8.745500000000000000e+04 8.737600000000000000e+04 8.679200000000000000e+04 8.785500000000000000e+04 8.731400000000000000e+04 8.730100000000000000e+04 8.714700000000000000e+04 8.649400000000000000e+04 8.684600000000000000e+04 8.707400000000000000e+04 8.682700000000000000e+04 8.692600000000000000e+04 8.711600000000000000e+04 8.723400000000000000e+04 8.774400000000000000e+04 8.714500000000000000e+04 8.713900000000000000e+04 8.647700000000000000e+04 8.716500000000000000e+04 8.724500000000000000e+04 8.722500000000000000e+04 8.751200000000000000e+04 8.781600000000000000e+04 8.781900000000000000e+04 8.833600000000000000e+04 8.741000000000000000e+04 8.782700000000000000e+04 8.757600000000000000e+04 8.771200000000000000e+04 8.813400000000000000e+04 8.802100000000000000e+04 8.877200000000000000e+04 8.789000000000000000e+04 8.731800000000000000e+04 8.782500000000000000e+04 8.744400000000000000e+04 8.765100000000000000e+04 8.791800000000000000e+04 8.834200000000000000e+04 8.793200000000000000e+04 8.811500000000000000e+04 8.817100000000000000e+04 8.783100000000000000e+04 8.788400000000000000e+04 8.813800000000000000e+04 8.824800000000000000e+04 8.805300000000000000e+04 8.796800000000000000e+04 8.757500000000000000e+04 8.771700000000000000e+04 8.700700000000000000e+04 8.760400000000000000e+04 8.735200000000000000e+04 8.706800000000000000e+04 8.731400000000000000e+04 8.724100000000000000e+04 8.717600000000000000e+04 8.739000000000000000e+04 8.714600000000000000e+04 8.727100000000000000e+04 8.647200000000000000e+04 8.754400000000000000e+04 8.723300000000000000e+04 8.704800000000000000e+04 8.700000000000000000e+04 8.657500000000000000e+04 8.642500000000000000e+04 8.632300000000000000e+04 8.636500000000000000e+04 8.663400000000000000e+04 8.645900000000000000e+04 8.650500000000000000e+04 8.635500000000000000e+04 8.624900000000000000e+04 8.603900000000000000e+04 8.628200000000000000e+04 8.620000000000000000e+04 8.647300000000000000e+04 8.618300000000000000e+04 8.600500000000000000e+04 8.658300000000000000e+04 8.652100000000000000e+04 8.691400000000000000e+04 8.673000000000000000e+04 8.715600000000000000e+04 8.681700000000000000e+04 8.727600000000000000e+04 8.688200000000000000e+04 8.745600000000000000e+04 8.712600000000000000e+04 8.721000000000000000e+04 8.744200000000000000e+04 8.748800000000000000e+04 8.785900000000000000e+04 8.755800000000000000e+04 8.773900000000000000e+04 8.728400000000000000e+04 8.760200000000000000e+04 8.715200000000000000e+04 8.668400000000000000e+04 8.783700000000000000e+04 8.704000000000000000e+04 8.734300000000000000e+04 8.758500000000000000e+04 8.768400000000000000e+04 8.806500000000000000e+04 8.809300000000000000e+04 8.743500000000000000e+04 8.803900000000000000e+04 8.831900000000000000e+04 8.790200000000000000e+04 8.818100000000000000e+04 8.822200000000000000e+04 8.844300000000000000e+04 8.819300000000000000e+04 8.770300000000000000e+04 8.807900000000000000e+04 8.847000000000000000e+04 8.801900000000000000e+04 8.773300000000000000e+04 8.839200000000000000e+04 8.777400000000000000e+04 8.735100000000000000e+04 8.803000000000000000e+04 8.810800000000000000e+04 8.818100000000000000e+04 8.804000000000000000e+04 8.806100000000000000e+04 8.831700000000000000e+04 8.761200000000000000e+04 8.780400000000000000e+04 8.783400000000000000e+04 8.787100000000000000e+04 8.723000000000000000e+04 8.745100000000000000e+04 8.736800000000000000e+04 8.724500000000000000e+04 8.780400000000000000e+04 8.774200000000000000e+04 8.808900000000000000e+04 8.855000000000000000e+04 8.788400000000000000e+04 8.853600000000000000e+04 8.801800000000000000e+04 8.805700000000000000e+04 8.756200000000000000e+04 8.795800000000000000e+04 8.799200000000000000e+04 8.767800000000000000e+04 8.805300000000000000e+04 8.705700000000000000e+04 8.708200000000000000e+04 8.804900000000000000e+04 8.722300000000000000e+04 8.824700000000000000e+04 8.738700000000000000e+04 8.754500000000000000e+04 8.781000000000000000e+04 8.793100000000000000e+04 8.856100000000000000e+04 8.814500000000000000e+04 8.829600000000000000e+04 8.827700000000000000e+04 8.754100000000000000e+04 8.788000000000000000e+04 8.730900000000000000e+04 8.768400000000000000e+04 8.821100000000000000e+04 8.804700000000000000e+04 8.800600000000000000e+04 8.784100000000000000e+04 8.784200000000000000e+04 8.835600000000000000e+04 8.773900000000000000e+04 8.759700000000000000e+04 8.749000000000000000e+04 8.755400000000000000e+04 8.765100000000000000e+04 8.805700000000000000e+04 8.790500000000000000e+04 8.835600000000000000e+04 8.815000000000000000e+04 8.816900000000000000e+04 8.797600000000000000e+04 8.861000000000000000e+04 8.792800000000000000e+04 8.835300000000000000e+04 8.843600000000000000e+04 8.800700000000000000e+04 8.845700000000000000e+04 8.737700000000000000e+04 8.750600000000000000e+04 8.821900000000000000e+04 8.812900000000000000e+04 8.760800000000000000e+04 8.800900000000000000e+04 8.796200000000000000e+04 8.848100000000000000e+04 8.852100000000000000e+04 8.869600000000000000e+04 8.808900000000000000e+04 8.821000000000000000e+04 8.836800000000000000e+04 8.838300000000000000e+04 8.879300000000000000e+04 8.838300000000000000e+04 8.858800000000000000e+04 8.768000000000000000e+04 8.779600000000000000e+04 8.869200000000000000e+04 8.820400000000000000e+04 8.756000000000000000e+04 8.866900000000000000e+04 8.813300000000000000e+04 8.812900000000000000e+04 8.861000000000000000e+04 8.781900000000000000e+04 8.767300000000000000e+04 8.802600000000000000e+04 8.770800000000000000e+04 8.773900000000000000e+04 8.774600000000000000e+04 8.721200000000000000e+04 8.814000000000000000e+04 8.827500000000000000e+04 8.813300000000000000e+04 8.782800000000000000e+04 8.691100000000000000e+04 8.784300000000000000e+04 8.796300000000000000e+04 8.861200000000000000e+04 8.834200000000000000e+04 8.758300000000000000e+04 8.762600000000000000e+04 8.762400000000000000e+04 8.841900000000000000e+04 8.852400000000000000e+04 8.810400000000000000e+04 8.831300000000000000e+04 8.764700000000000000e+04 8.777600000000000000e+04 8.788000000000000000e+04 8.771000000000000000e+04 8.835400000000000000e+04 8.768100000000000000e+04 8.816900000000000000e+04 8.818000000000000000e+04 8.745300000000000000e+04 8.863400000000000000e+04 8.765500000000000000e+04 8.790300000000000000e+04 8.818700000000000000e+04 8.788800000000000000e+04 8.793800000000000000e+04 8.759600000000000000e+04 8.826100000000000000e+04 8.825600000000000000e+04 8.789800000000000000e+04 8.795700000000000000e+04 8.816400000000000000e+04 8.737400000000000000e+04 8.699700000000000000e+04 8.806800000000000000e+04 8.750900000000000000e+04 8.795500000000000000e+04 8.774600000000000000e+04 8.775200000000000000e+04 8.779100000000000000e+04 8.762400000000000000e+04 8.764400000000000000e+04 8.807700000000000000e+04 8.741000000000000000e+04 8.809800000000000000e+04 8.808200000000000000e+04 8.785700000000000000e+04 8.792700000000000000e+04 8.788900000000000000e+04 8.805000000000000000e+04 8.846700000000000000e+04 8.827500000000000000e+04 8.842700000000000000e+04 8.890800000000000000e+04 8.875200000000000000e+04 8.818100000000000000e+04 8.892600000000000000e+04 8.861700000000000000e+04 8.800300000000000000e+04 8.807300000000000000e+04 8.817800000000000000e+04 8.784400000000000000e+04 8.841800000000000000e+04 8.791000000000000000e+04 8.767500000000000000e+04 8.750200000000000000e+04 8.741800000000000000e+04 8.712300000000000000e+04 8.843900000000000000e+04 8.820000000000000000e+04 8.743600000000000000e+04 8.767400000000000000e+04 8.731700000000000000e+04 8.744300000000000000e+04 8.721600000000000000e+04 8.749800000000000000e+04 8.766700000000000000e+04 8.718300000000000000e+04 8.725700000000000000e+04 8.690000000000000000e+04 8.765200000000000000e+04 8.736600000000000000e+04 8.732600000000000000e+04 8.722800000000000000e+04 8.838700000000000000e+04 8.813300000000000000e+04 8.764500000000000000e+04 8.766100000000000000e+04 8.763500000000000000e+04 8.752100000000000000e+04 8.692500000000000000e+04 8.772300000000000000e+04 8.723800000000000000e+04 8.769300000000000000e+04 8.760000000000000000e+04 8.792200000000000000e+04 8.778600000000000000e+04 8.754400000000000000e+04 8.747200000000000000e+04 8.698500000000000000e+04 8.738700000000000000e+04 8.807800000000000000e+04 8.775000000000000000e+04 8.710900000000000000e+04 8.711800000000000000e+04 8.675700000000000000e+04 8.720600000000000000e+04 8.662000000000000000e+04 8.716200000000000000e+04 8.695200000000000000e+04 8.748000000000000000e+04 8.756600000000000000e+04 8.701800000000000000e+04 8.714500000000000000e+04 8.669100000000000000e+04 8.680900000000000000e+04 8.673100000000000000e+04 8.649300000000000000e+04 8.687100000000000000e+04 8.682700000000000000e+04 8.712800000000000000e+04 8.693700000000000000e+04 8.712600000000000000e+04 8.747500000000000000e+04 8.737000000000000000e+04 8.713300000000000000e+04 8.747600000000000000e+04 8.725200000000000000e+04 8.673200000000000000e+04 8.733700000000000000e+04 8.663200000000000000e+04 8.674000000000000000e+04 8.695400000000000000e+04 8.721000000000000000e+04 8.684200000000000000e+04 8.707200000000000000e+04 8.737900000000000000e+04 8.658400000000000000e+04 8.724200000000000000e+04 8.728200000000000000e+04 8.705800000000000000e+04 8.774700000000000000e+04 8.772100000000000000e+04 8.789200000000000000e+04 8.761200000000000000e+04 8.799200000000000000e+04 8.752200000000000000e+04 8.790100000000000000e+04 8.783300000000000000e+04 8.790600000000000000e+04 8.759300000000000000e+04 8.787600000000000000e+04 8.747800000000000000e+04 8.810100000000000000e+04 8.789700000000000000e+04 8.745600000000000000e+04 8.751400000000000000e+04 8.826900000000000000e+04 8.758400000000000000e+04 8.790600000000000000e+04 8.768000000000000000e+04 8.740700000000000000e+04 8.829500000000000000e+04 8.820500000000000000e+04 8.789000000000000000e+04 8.819200000000000000e+04 8.816800000000000000e+04 8.862100000000000000e+04 8.848100000000000000e+04 8.904700000000000000e+04 8.823700000000000000e+04 8.898100000000000000e+04 8.857100000000000000e+04 8.824600000000000000e+04 8.839700000000000000e+04 8.807200000000000000e+04 8.895700000000000000e+04 8.837000000000000000e+04 8.875600000000000000e+04 8.860100000000000000e+04 8.856700000000000000e+04 8.870800000000000000e+04 8.850000000000000000e+04 8.874400000000000000e+04 8.831900000000000000e+04 8.870300000000000000e+04 8.879200000000000000e+04 8.875800000000000000e+04 8.853600000000000000e+04 8.831400000000000000e+04 8.909600000000000000e+04 8.878000000000000000e+04 8.826300000000000000e+04 8.867700000000000000e+04 8.915900000000000000e+04 8.793800000000000000e+04 8.846700000000000000e+04 8.765300000000000000e+04 8.788000000000000000e+04 8.789800000000000000e+04 8.793500000000000000e+04 8.781800000000000000e+04 8.826900000000000000e+04 8.791800000000000000e+04 8.747300000000000000e+04 8.766600000000000000e+04 8.832300000000000000e+04 8.781200000000000000e+04 8.817000000000000000e+04 8.810900000000000000e+04 8.750300000000000000e+04 8.822100000000000000e+04 8.721000000000000000e+04 8.716000000000000000e+04 8.715300000000000000e+04 8.768600000000000000e+04 8.817200000000000000e+04 8.816500000000000000e+04 8.762400000000000000e+04 8.810000000000000000e+04 8.798700000000000000e+04 8.808000000000000000e+04 8.808600000000000000e+04 8.838400000000000000e+04 8.829700000000000000e+04 8.840800000000000000e+04 8.765400000000000000e+04 8.825000000000000000e+04 8.769200000000000000e+04 8.825000000000000000e+04 8.737600000000000000e+04 8.755000000000000000e+04 8.872000000000000000e+04 8.831800000000000000e+04 8.811400000000000000e+04 8.853800000000000000e+04 8.835100000000000000e+04 8.814300000000000000e+04 8.782800000000000000e+04 8.820800000000000000e+04 8.793200000000000000e+04 8.820000000000000000e+04 8.792100000000000000e+04 8.789100000000000000e+04 8.763100000000000000e+04 8.820000000000000000e+04 8.756100000000000000e+04 8.763400000000000000e+04 8.783700000000000000e+04 8.781600000000000000e+04 8.839300000000000000e+04 8.829200000000000000e+04 8.822700000000000000e+04 8.782000000000000000e+04 8.852600000000000000e+04 8.878400000000000000e+04 8.868300000000000000e+04 8.833900000000000000e+04 8.838700000000000000e+04 8.758800000000000000e+04 8.837800000000000000e+04 8.822700000000000000e+04 8.810800000000000000e+04 8.759000000000000000e+04 8.719600000000000000e+04 8.767800000000000000e+04 8.790000000000000000e+04 8.766800000000000000e+04 8.805700000000000000e+04 8.839500000000000000e+04 8.854500000000000000e+04 8.779600000000000000e+04 8.868200000000000000e+04 8.804300000000000000e+04 8.799700000000000000e+04 8.764200000000000000e+04 8.784800000000000000e+04 8.756900000000000000e+04 8.813600000000000000e+04 8.725400000000000000e+04 8.687900000000000000e+04 8.726900000000000000e+04 8.771700000000000000e+04 8.755500000000000000e+04 8.741900000000000000e+04 8.781300000000000000e+04 8.838800000000000000e+04 8.755600000000000000e+04 8.776400000000000000e+04 8.749200000000000000e+04 8.816200000000000000e+04 8.742500000000000000e+04 8.760400000000000000e+04 8.752300000000000000e+04 8.780300000000000000e+04 8.720700000000000000e+04 8.795400000000000000e+04 8.852000000000000000e+04 8.828600000000000000e+04 8.763700000000000000e+04 8.744000000000000000e+04 8.790800000000000000e+04 8.789100000000000000e+04 8.842000000000000000e+04 8.786700000000000000e+04 8.783700000000000000e+04 8.748000000000000000e+04 8.727600000000000000e+04 8.746800000000000000e+04 8.775100000000000000e+04 8.738000000000000000e+04 8.777600000000000000e+04 8.779700000000000000e+04 8.770000000000000000e+04 8.762100000000000000e+04 8.795700000000000000e+04 8.756100000000000000e+04 8.774300000000000000e+04 8.759500000000000000e+04 8.817900000000000000e+04 8.763000000000000000e+04 8.778000000000000000e+04 8.854700000000000000e+04 8.741100000000000000e+04 8.787400000000000000e+04 8.769000000000000000e+04 8.764700000000000000e+04 8.756700000000000000e+04 8.839200000000000000e+04 8.860000000000000000e+04 8.888200000000000000e+04 8.806200000000000000e+04 8.806800000000000000e+04 8.840000000000000000e+04 8.777500000000000000e+04 8.820900000000000000e+04 8.837600000000000000e+04 8.809400000000000000e+04 8.811600000000000000e+04 8.831100000000000000e+04 8.794700000000000000e+04 8.813500000000000000e+04 8.773500000000000000e+04 8.827400000000000000e+04 8.854100000000000000e+04 8.774100000000000000e+04 8.791800000000000000e+04 8.767100000000000000e+04 8.795800000000000000e+04 8.786600000000000000e+04 8.751800000000000000e+04 8.811400000000000000e+04 8.775100000000000000e+04 8.846200000000000000e+04 8.828100000000000000e+04 8.787800000000000000e+04 8.797600000000000000e+04 8.792800000000000000e+04 8.821400000000000000e+04 8.819500000000000000e+04 8.770700000000000000e+04 8.725800000000000000e+04 8.792700000000000000e+04 8.773300000000000000e+04 8.775400000000000000e+04 8.771900000000000000e+04 8.832200000000000000e+04 8.713800000000000000e+04 8.725400000000000000e+04 8.698100000000000000e+04 8.716900000000000000e+04 8.718600000000000000e+04 8.734300000000000000e+04 8.706300000000000000e+04 8.638200000000000000e+04 8.667000000000000000e+04 8.690200000000000000e+04 8.677600000000000000e+04 8.677600000000000000e+04 8.659600000000000000e+04 8.648400000000000000e+04 8.737600000000000000e+04 8.675700000000000000e+04 8.632000000000000000e+04 8.608000000000000000e+04 8.647200000000000000e+04 8.641100000000000000e+04 8.609000000000000000e+04 8.657700000000000000e+04 8.690600000000000000e+04 8.646300000000000000e+04 8.694700000000000000e+04 8.700400000000000000e+04 8.659100000000000000e+04 8.666700000000000000e+04 8.630900000000000000e+04 8.642200000000000000e+04 8.708400000000000000e+04 8.635500000000000000e+04 8.729600000000000000e+04 8.622800000000000000e+04 8.656100000000000000e+04 8.648100000000000000e+04 8.665000000000000000e+04 8.665400000000000000e+04 8.699700000000000000e+04 8.661100000000000000e+04 8.699200000000000000e+04 8.662200000000000000e+04 8.598500000000000000e+04 8.610800000000000000e+04 8.654000000000000000e+04 8.682400000000000000e+04 8.705700000000000000e+04 8.715800000000000000e+04 8.657900000000000000e+04 8.685100000000000000e+04 8.721400000000000000e+04 8.744700000000000000e+04 8.718600000000000000e+04 8.750200000000000000e+04 8.707000000000000000e+04 8.698500000000000000e+04 8.664500000000000000e+04 8.714700000000000000e+04 8.763400000000000000e+04 8.775800000000000000e+04 8.756200000000000000e+04 8.823900000000000000e+04 8.810300000000000000e+04 8.800000000000000000e+04 8.785900000000000000e+04 8.857700000000000000e+04 8.793800000000000000e+04 8.852600000000000000e+04 8.841300000000000000e+04 8.895300000000000000e+04 8.841700000000000000e+04 8.806600000000000000e+04 8.860400000000000000e+04 8.754400000000000000e+04 8.812100000000000000e+04 8.716300000000000000e+04 8.730300000000000000e+04 8.819900000000000000e+04 8.720400000000000000e+04 8.705900000000000000e+04 8.743500000000000000e+04 8.751000000000000000e+04 8.737900000000000000e+04 8.771700000000000000e+04 8.770700000000000000e+04 8.745100000000000000e+04 8.662300000000000000e+04 8.764900000000000000e+04 8.800000000000000000e+04 8.764800000000000000e+04 8.797100000000000000e+04 8.788900000000000000e+04 8.696900000000000000e+04 8.812600000000000000e+04 8.786200000000000000e+04 8.782400000000000000e+04 8.873500000000000000e+04 8.813400000000000000e+04 8.854800000000000000e+04 8.901000000000000000e+04 8.870200000000000000e+04 8.899900000000000000e+04 8.884800000000000000e+04 8.862300000000000000e+04 8.842000000000000000e+04 8.839800000000000000e+04 8.790300000000000000e+04 8.834600000000000000e+04 8.830600000000000000e+04 8.869200000000000000e+04 8.804600000000000000e+04 8.816300000000000000e+04 8.751100000000000000e+04 8.796700000000000000e+04 8.810500000000000000e+04 8.749800000000000000e+04 8.818800000000000000e+04 8.819700000000000000e+04 8.768600000000000000e+04 8.750800000000000000e+04 8.739800000000000000e+04 8.719700000000000000e+04 8.735300000000000000e+04 8.739600000000000000e+04 8.758100000000000000e+04 8.766200000000000000e+04 8.729400000000000000e+04 8.711700000000000000e+04 8.717700000000000000e+04 8.693400000000000000e+04 8.741000000000000000e+04 8.737300000000000000e+04 8.729500000000000000e+04 8.733800000000000000e+04 8.793400000000000000e+04 8.716300000000000000e+04 8.712900000000000000e+04 8.736600000000000000e+04 8.770000000000000000e+04 8.794700000000000000e+04 8.699200000000000000e+04 8.718900000000000000e+04 8.762700000000000000e+04 8.770300000000000000e+04 8.779500000000000000e+04 8.815600000000000000e+04 8.702300000000000000e+04 8.699100000000000000e+04 8.738000000000000000e+04 8.630600000000000000e+04 8.727200000000000000e+04 8.687400000000000000e+04 8.670800000000000000e+04 8.636600000000000000e+04 8.696400000000000000e+04 8.694700000000000000e+04 8.653700000000000000e+04 8.699100000000000000e+04 8.739900000000000000e+04 8.709700000000000000e+04 8.643800000000000000e+04 8.673700000000000000e+04 8.632800000000000000e+04 8.673500000000000000e+04 8.643200000000000000e+04 8.572100000000000000e+04 8.632400000000000000e+04 8.620800000000000000e+04 8.613800000000000000e+04 8.628400000000000000e+04 8.660500000000000000e+04 8.734700000000000000e+04 8.677300000000000000e+04 8.715700000000000000e+04 8.720800000000000000e+04 8.705700000000000000e+04 8.717400000000000000e+04 8.712200000000000000e+04 8.707900000000000000e+04 8.762500000000000000e+04 8.775100000000000000e+04 8.702200000000000000e+04 8.754200000000000000e+04 8.711100000000000000e+04 8.694600000000000000e+04 8.702900000000000000e+04 8.660300000000000000e+04 8.663800000000000000e+04 8.737800000000000000e+04 8.715000000000000000e+04 8.681500000000000000e+04 8.665000000000000000e+04 8.643100000000000000e+04 8.688100000000000000e+04 8.715200000000000000e+04 8.653300000000000000e+04 8.702900000000000000e+04 8.627600000000000000e+04 8.666900000000000000e+04 8.706100000000000000e+04 8.689900000000000000e+04 8.712800000000000000e+04 8.672000000000000000e+04 8.722400000000000000e+04 8.680300000000000000e+04 8.700700000000000000e+04 8.674900000000000000e+04 8.674600000000000000e+04 8.695900000000000000e+04 8.696400000000000000e+04 8.677600000000000000e+04 8.634700000000000000e+04 8.654000000000000000e+04 8.645100000000000000e+04 8.674600000000000000e+04 8.695200000000000000e+04 8.684100000000000000e+04 8.621900000000000000e+04 8.651800000000000000e+04 8.742900000000000000e+04 8.666700000000000000e+04 8.677300000000000000e+04 8.691200000000000000e+04 8.667500000000000000e+04 8.629400000000000000e+04 8.651600000000000000e+04 8.662600000000000000e+04 8.697800000000000000e+04 8.724900000000000000e+04 8.700500000000000000e+04 8.636400000000000000e+04 8.675300000000000000e+04 8.627900000000000000e+04 8.652600000000000000e+04 8.660300000000000000e+04 8.644500000000000000e+04 8.651000000000000000e+04 8.665000000000000000e+04 8.702200000000000000e+04 8.651900000000000000e+04 8.651500000000000000e+04 8.712600000000000000e+04 8.702800000000000000e+04 8.745200000000000000e+04 8.658200000000000000e+04 8.678600000000000000e+04 8.674300000000000000e+04 8.664700000000000000e+04 8.701800000000000000e+04 8.756600000000000000e+04 8.742500000000000000e+04 8.724900000000000000e+04 8.722900000000000000e+04 8.679900000000000000e+04 8.690400000000000000e+04 8.684000000000000000e+04 8.728700000000000000e+04 8.706700000000000000e+04 8.796900000000000000e+04 8.736400000000000000e+04 8.700000000000000000e+04 8.743100000000000000e+04 8.696900000000000000e+04 8.700100000000000000e+04 8.709500000000000000e+04 8.705200000000000000e+04 8.683900000000000000e+04 8.661200000000000000e+04 8.668400000000000000e+04 8.692600000000000000e+04 8.646800000000000000e+04 8.712500000000000000e+04 8.743500000000000000e+04 8.703600000000000000e+04 8.747200000000000000e+04 8.782900000000000000e+04 8.773400000000000000e+04 8.743400000000000000e+04 8.777600000000000000e+04 8.774800000000000000e+04 8.770700000000000000e+04 8.713300000000000000e+04 8.830900000000000000e+04 8.864600000000000000e+04 8.863700000000000000e+04 8.755600000000000000e+04 8.745700000000000000e+04 8.827100000000000000e+04 8.788300000000000000e+04 8.807400000000000000e+04 8.761300000000000000e+04 8.816700000000000000e+04 8.864900000000000000e+04 8.834600000000000000e+04 8.833200000000000000e+04 8.873500000000000000e+04 8.825700000000000000e+04 8.844300000000000000e+04 8.848600000000000000e+04 8.837300000000000000e+04 8.834100000000000000e+04 8.842100000000000000e+04 8.794400000000000000e+04 8.785600000000000000e+04 8.827600000000000000e+04 8.808200000000000000e+04 8.829800000000000000e+04 8.784100000000000000e+04 8.840000000000000000e+04 8.791600000000000000e+04 8.745600000000000000e+04 8.760600000000000000e+04 8.814700000000000000e+04 8.701800000000000000e+04 8.722100000000000000e+04 8.724700000000000000e+04 8.772700000000000000e+04 8.730200000000000000e+04 8.778100000000000000e+04 8.707000000000000000e+04 8.723400000000000000e+04 8.762600000000000000e+04 8.780000000000000000e+04 8.831700000000000000e+04 8.790700000000000000e+04 8.775500000000000000e+04 8.771400000000000000e+04 8.685600000000000000e+04 8.746000000000000000e+04 8.704000000000000000e+04 8.709400000000000000e+04 8.739500000000000000e+04 8.700600000000000000e+04 8.783000000000000000e+04 8.764500000000000000e+04 8.772100000000000000e+04 8.756800000000000000e+04 8.790400000000000000e+04 8.779400000000000000e+04 8.749300000000000000e+04 8.687700000000000000e+04 8.783100000000000000e+04 8.728900000000000000e+04 8.808700000000000000e+04 8.761900000000000000e+04 8.754600000000000000e+04 8.737700000000000000e+04 8.822400000000000000e+04 8.757200000000000000e+04 8.730000000000000000e+04 8.740800000000000000e+04 8.796300000000000000e+04 8.751800000000000000e+04 8.714000000000000000e+04 8.753400000000000000e+04 8.792300000000000000e+04 8.779600000000000000e+04 8.807700000000000000e+04 8.802900000000000000e+04 8.786700000000000000e+04 8.746000000000000000e+04 8.774500000000000000e+04 8.799800000000000000e+04 8.732600000000000000e+04 8.713400000000000000e+04 8.768500000000000000e+04 8.717300000000000000e+04 8.764600000000000000e+04 8.749900000000000000e+04 8.728700000000000000e+04 8.721900000000000000e+04 8.720300000000000000e+04 8.777800000000000000e+04 8.783800000000000000e+04 8.778000000000000000e+04 8.744100000000000000e+04 8.808500000000000000e+04 8.763600000000000000e+04 8.776300000000000000e+04 8.852300000000000000e+04 8.787600000000000000e+04 8.735900000000000000e+04 8.714400000000000000e+04 8.776400000000000000e+04 8.798100000000000000e+04 8.799200000000000000e+04 8.774700000000000000e+04 8.704300000000000000e+04 8.732500000000000000e+04 8.741600000000000000e+04 8.702600000000000000e+04 8.730000000000000000e+04 8.805400000000000000e+04 8.738400000000000000e+04 8.699900000000000000e+04 8.729400000000000000e+04 8.656400000000000000e+04 8.708000000000000000e+04 8.722500000000000000e+04 8.775600000000000000e+04 8.745400000000000000e+04 8.767000000000000000e+04 8.656300000000000000e+04 8.721900000000000000e+04 8.717400000000000000e+04 8.698700000000000000e+04 8.704500000000000000e+04 8.741400000000000000e+04 8.763300000000000000e+04 8.714900000000000000e+04 8.706500000000000000e+04 8.756700000000000000e+04 8.680300000000000000e+04 8.713900000000000000e+04 8.679300000000000000e+04 8.688200000000000000e+04 8.720800000000000000e+04 8.750100000000000000e+04 8.752100000000000000e+04 8.750800000000000000e+04 8.693300000000000000e+04 8.722900000000000000e+04 8.725400000000000000e+04 8.768200000000000000e+04 8.695200000000000000e+04 8.743900000000000000e+04 8.682300000000000000e+04 8.670400000000000000e+04 8.757900000000000000e+04 8.724100000000000000e+04 8.736200000000000000e+04 8.681200000000000000e+04 8.675900000000000000e+04 8.627600000000000000e+04 8.699400000000000000e+04 8.668900000000000000e+04 8.730000000000000000e+04 8.691100000000000000e+04 8.676100000000000000e+04 8.665900000000000000e+04 8.711700000000000000e+04 8.766500000000000000e+04 8.686200000000000000e+04 8.739000000000000000e+04 8.793900000000000000e+04 8.732500000000000000e+04 8.695200000000000000e+04 8.751900000000000000e+04 8.773100000000000000e+04 8.745900000000000000e+04 8.758600000000000000e+04 8.758100000000000000e+04 8.784200000000000000e+04 8.803700000000000000e+04 8.707300000000000000e+04 8.781900000000000000e+04 8.732700000000000000e+04 8.746300000000000000e+04 8.725800000000000000e+04 8.784500000000000000e+04 8.794700000000000000e+04 8.761300000000000000e+04 8.789400000000000000e+04 8.805300000000000000e+04 8.885800000000000000e+04 8.817800000000000000e+04 8.851000000000000000e+04 8.825900000000000000e+04 8.843100000000000000e+04 8.839300000000000000e+04 8.790100000000000000e+04 8.882100000000000000e+04 8.839000000000000000e+04 8.827400000000000000e+04 8.780500000000000000e+04 8.849100000000000000e+04 8.785400000000000000e+04 8.731200000000000000e+04 8.839700000000000000e+04 8.820000000000000000e+04 8.785800000000000000e+04 8.849100000000000000e+04 8.761100000000000000e+04 8.743800000000000000e+04 8.767700000000000000e+04 8.760800000000000000e+04 8.702800000000000000e+04 8.791400000000000000e+04 8.732800000000000000e+04 8.724200000000000000e+04 8.788700000000000000e+04 8.676700000000000000e+04 8.662600000000000000e+04 8.741400000000000000e+04 8.782900000000000000e+04 8.734000000000000000e+04 8.723200000000000000e+04 8.756900000000000000e+04 8.786500000000000000e+04 8.754600000000000000e+04 8.750400000000000000e+04 8.749500000000000000e+04 8.759100000000000000e+04 8.777900000000000000e+04 8.763200000000000000e+04 8.793300000000000000e+04 8.812500000000000000e+04 8.707500000000000000e+04 8.701900000000000000e+04 8.815300000000000000e+04 8.780300000000000000e+04 8.806800000000000000e+04 8.764600000000000000e+04 8.801000000000000000e+04 8.822400000000000000e+04 8.798100000000000000e+04 8.863200000000000000e+04 8.865100000000000000e+04 8.877900000000000000e+04 8.870300000000000000e+04 8.824700000000000000e+04 8.846900000000000000e+04 8.831400000000000000e+04 8.849800000000000000e+04 8.844000000000000000e+04 8.889300000000000000e+04 8.894000000000000000e+04 8.872700000000000000e+04 8.933500000000000000e+04 8.821300000000000000e+04 8.814000000000000000e+04 8.830300000000000000e+04 8.806400000000000000e+04 8.794500000000000000e+04 8.792700000000000000e+04 8.801200000000000000e+04 8.743100000000000000e+04 8.755500000000000000e+04 8.756600000000000000e+04 8.772300000000000000e+04 8.831300000000000000e+04 8.802800000000000000e+04 8.803100000000000000e+04 8.804700000000000000e+04 8.791700000000000000e+04 8.795100000000000000e+04 8.786300000000000000e+04 8.823300000000000000e+04 8.829600000000000000e+04 8.796400000000000000e+04 8.867600000000000000e+04 8.815300000000000000e+04 8.791400000000000000e+04 8.831300000000000000e+04 8.781200000000000000e+04 8.779500000000000000e+04 8.759100000000000000e+04 8.756100000000000000e+04 8.801100000000000000e+04 8.846400000000000000e+04 8.834500000000000000e+04 8.806000000000000000e+04 8.802000000000000000e+04 8.779400000000000000e+04 8.791700000000000000e+04 8.839500000000000000e+04 8.876600000000000000e+04 8.767100000000000000e+04 8.788300000000000000e+04 8.729800000000000000e+04 8.805700000000000000e+04 8.813000000000000000e+04 8.829000000000000000e+04 8.808300000000000000e+04 8.777800000000000000e+04 8.820400000000000000e+04 8.885500000000000000e+04 8.812300000000000000e+04 8.789000000000000000e+04 8.838700000000000000e+04 8.799000000000000000e+04 8.837600000000000000e+04 8.732700000000000000e+04 8.741100000000000000e+04 8.730500000000000000e+04 8.730900000000000000e+04 8.771500000000000000e+04 8.778500000000000000e+04 8.818200000000000000e+04 8.743000000000000000e+04 8.793100000000000000e+04 8.793200000000000000e+04 8.804200000000000000e+04 8.840100000000000000e+04 8.834000000000000000e+04 8.798100000000000000e+04 8.706500000000000000e+04 8.810300000000000000e+04 8.812100000000000000e+04 8.773400000000000000e+04 8.735700000000000000e+04 8.702500000000000000e+04 8.647200000000000000e+04 8.731300000000000000e+04 8.750200000000000000e+04 8.756600000000000000e+04 8.826300000000000000e+04 8.849400000000000000e+04 8.786000000000000000e+04 8.821500000000000000e+04 8.792000000000000000e+04 8.800300000000000000e+04 8.818400000000000000e+04 8.823700000000000000e+04 8.777200000000000000e+04 8.829900000000000000e+04 8.835000000000000000e+04 8.853600000000000000e+04 8.797800000000000000e+04 8.786600000000000000e+04 8.775500000000000000e+04 8.736000000000000000e+04 8.813800000000000000e+04 8.736900000000000000e+04 8.806400000000000000e+04 8.825800000000000000e+04 8.815400000000000000e+04 8.799500000000000000e+04 8.750100000000000000e+04 8.759500000000000000e+04 8.764900000000000000e+04 8.792000000000000000e+04 8.782800000000000000e+04 8.869900000000000000e+04 8.796200000000000000e+04 8.820200000000000000e+04 8.804500000000000000e+04 8.745500000000000000e+04 8.705600000000000000e+04 8.800900000000000000e+04 8.739800000000000000e+04 8.820500000000000000e+04 8.867300000000000000e+04 8.791300000000000000e+04 8.768900000000000000e+04 8.766700000000000000e+04 8.712600000000000000e+04 8.783300000000000000e+04 8.744700000000000000e+04 8.758300000000000000e+04 8.743300000000000000e+04 8.807700000000000000e+04 8.755200000000000000e+04 8.734900000000000000e+04 8.757200000000000000e+04 8.709800000000000000e+04 8.769500000000000000e+04 8.729000000000000000e+04 8.753700000000000000e+04 8.734900000000000000e+04 8.785600000000000000e+04 8.749100000000000000e+04 8.757900000000000000e+04 8.691300000000000000e+04 8.771700000000000000e+04 8.680400000000000000e+04 8.704400000000000000e+04 8.733600000000000000e+04 8.801700000000000000e+04 8.761600000000000000e+04 8.738400000000000000e+04 8.739500000000000000e+04 8.761200000000000000e+04 8.732500000000000000e+04 8.706600000000000000e+04 8.741600000000000000e+04 8.711600000000000000e+04 8.673700000000000000e+04 8.682800000000000000e+04 8.688900000000000000e+04 8.701400000000000000e+04 8.704900000000000000e+04 8.691400000000000000e+04 8.708900000000000000e+04 8.705000000000000000e+04 8.745600000000000000e+04 8.755400000000000000e+04 8.783100000000000000e+04 8.728300000000000000e+04 8.710100000000000000e+04 8.726100000000000000e+04 8.694400000000000000e+04 8.753100000000000000e+04 8.701500000000000000e+04 8.718300000000000000e+04 8.707700000000000000e+04 8.724900000000000000e+04 8.696400000000000000e+04 8.673000000000000000e+04 8.718800000000000000e+04 8.678300000000000000e+04 8.689300000000000000e+04 8.702300000000000000e+04 8.665000000000000000e+04 8.671100000000000000e+04 8.736600000000000000e+04 8.729300000000000000e+04 8.644400000000000000e+04 8.700300000000000000e+04 8.662600000000000000e+04 8.630000000000000000e+04 8.651200000000000000e+04 8.605600000000000000e+04 8.670500000000000000e+04 8.688300000000000000e+04 8.733400000000000000e+04 8.750300000000000000e+04 8.701500000000000000e+04 8.657500000000000000e+04 8.732300000000000000e+04 8.683500000000000000e+04 8.760800000000000000e+04 8.696900000000000000e+04 8.765100000000000000e+04 8.752900000000000000e+04 8.769400000000000000e+04 8.672800000000000000e+04 8.687800000000000000e+04 8.728100000000000000e+04 8.695000000000000000e+04 8.698000000000000000e+04 8.786800000000000000e+04 8.729700000000000000e+04 8.691100000000000000e+04 8.649700000000000000e+04 8.635500000000000000e+04 8.684900000000000000e+04 8.694600000000000000e+04 8.651300000000000000e+04 8.662300000000000000e+04 8.637300000000000000e+04 8.682500000000000000e+04 8.760000000000000000e+04 8.652700000000000000e+04 8.658900000000000000e+04 8.698700000000000000e+04 8.676500000000000000e+04 8.681100000000000000e+04 8.647000000000000000e+04 8.635800000000000000e+04 8.659400000000000000e+04 8.752900000000000000e+04 8.687600000000000000e+04 8.704400000000000000e+04 8.697300000000000000e+04 8.615300000000000000e+04 8.653300000000000000e+04 8.650700000000000000e+04 8.678900000000000000e+04 8.631600000000000000e+04 8.644900000000000000e+04 8.680400000000000000e+04 8.676700000000000000e+04 8.656900000000000000e+04 8.628000000000000000e+04 8.648900000000000000e+04 8.650700000000000000e+04 8.622800000000000000e+04 8.698800000000000000e+04 8.647000000000000000e+04 8.654800000000000000e+04 8.712600000000000000e+04 8.662200000000000000e+04 8.736500000000000000e+04 8.707800000000000000e+04 8.768400000000000000e+04 8.701100000000000000e+04 8.690100000000000000e+04 8.756900000000000000e+04 8.756100000000000000e+04 8.786100000000000000e+04 8.767200000000000000e+04 8.810700000000000000e+04 8.752200000000000000e+04 8.801600000000000000e+04 8.785300000000000000e+04 8.765600000000000000e+04 8.728900000000000000e+04 8.749000000000000000e+04 8.754500000000000000e+04 8.797100000000000000e+04 8.729700000000000000e+04 8.684500000000000000e+04 8.729300000000000000e+04 8.691300000000000000e+04 8.716400000000000000e+04 8.727100000000000000e+04 8.758600000000000000e+04 8.716900000000000000e+04 8.776500000000000000e+04 8.729300000000000000e+04 8.723600000000000000e+04 8.692300000000000000e+04 8.717400000000000000e+04 8.664100000000000000e+04 8.681400000000000000e+04 8.669900000000000000e+04 8.644300000000000000e+04 8.715700000000000000e+04 8.690200000000000000e+04 8.706200000000000000e+04 8.707100000000000000e+04 8.742700000000000000e+04 8.678900000000000000e+04 8.755200000000000000e+04 8.732100000000000000e+04 8.778100000000000000e+04 8.704200000000000000e+04 8.691000000000000000e+04 8.678900000000000000e+04 8.701400000000000000e+04 8.697500000000000000e+04 8.664100000000000000e+04 8.621300000000000000e+04 8.610800000000000000e+04 8.683200000000000000e+04 8.687400000000000000e+04 8.729900000000000000e+04 8.629700000000000000e+04 8.640500000000000000e+04 8.733600000000000000e+04 8.720100000000000000e+04 8.736700000000000000e+04 8.752200000000000000e+04 8.766200000000000000e+04 8.713300000000000000e+04 8.719600000000000000e+04 8.705000000000000000e+04 8.664600000000000000e+04 8.661400000000000000e+04 8.661000000000000000e+04 8.705200000000000000e+04 8.754600000000000000e+04 8.754600000000000000e+04 8.737500000000000000e+04 8.722100000000000000e+04 8.794900000000000000e+04 8.701600000000000000e+04 8.701400000000000000e+04 8.767700000000000000e+04 8.672600000000000000e+04 8.643500000000000000e+04 8.718000000000000000e+04 8.669200000000000000e+04 8.719600000000000000e+04 8.665100000000000000e+04 8.687500000000000000e+04 8.696500000000000000e+04 8.711200000000000000e+04 8.746300000000000000e+04 8.756400000000000000e+04 8.755300000000000000e+04 8.670800000000000000e+04 8.763000000000000000e+04 8.802600000000000000e+04 8.810700000000000000e+04 8.744700000000000000e+04 8.789800000000000000e+04 8.725300000000000000e+04 8.701500000000000000e+04 8.742600000000000000e+04 8.711100000000000000e+04 8.632000000000000000e+04 8.678300000000000000e+04 8.677400000000000000e+04 8.765600000000000000e+04 8.732100000000000000e+04 8.699000000000000000e+04 8.771700000000000000e+04 8.735400000000000000e+04 8.680200000000000000e+04 8.724400000000000000e+04 8.736600000000000000e+04 8.676200000000000000e+04 8.699300000000000000e+04 8.715100000000000000e+04 8.692000000000000000e+04 8.706200000000000000e+04 8.655400000000000000e+04 8.751700000000000000e+04 8.779100000000000000e+04 8.752900000000000000e+04 8.796200000000000000e+04 8.765200000000000000e+04 8.797900000000000000e+04 8.815400000000000000e+04 8.745800000000000000e+04 8.766300000000000000e+04 8.741500000000000000e+04 8.692800000000000000e+04 8.689400000000000000e+04 8.740600000000000000e+04 8.720000000000000000e+04 8.706100000000000000e+04 8.741900000000000000e+04 8.730300000000000000e+04 8.714500000000000000e+04 8.773800000000000000e+04 8.737900000000000000e+04 8.791400000000000000e+04 8.713000000000000000e+04 8.802300000000000000e+04 8.781400000000000000e+04 8.786700000000000000e+04 8.827000000000000000e+04 8.827000000000000000e+04 8.852300000000000000e+04 8.801500000000000000e+04 8.770500000000000000e+04 8.761500000000000000e+04 8.817000000000000000e+04 8.816000000000000000e+04 8.863800000000000000e+04 8.828400000000000000e+04 8.895200000000000000e+04 8.841700000000000000e+04 8.873100000000000000e+04 8.871400000000000000e+04 8.834100000000000000e+04 8.795800000000000000e+04 8.782700000000000000e+04 8.838700000000000000e+04 8.838800000000000000e+04 8.836600000000000000e+04 8.852400000000000000e+04 8.794400000000000000e+04 8.820700000000000000e+04 8.822600000000000000e+04 8.855700000000000000e+04 8.846600000000000000e+04 8.813000000000000000e+04 8.782100000000000000e+04 8.785000000000000000e+04 8.808900000000000000e+04 8.753200000000000000e+04 8.799000000000000000e+04 8.792700000000000000e+04 8.842100000000000000e+04 8.822000000000000000e+04 8.802300000000000000e+04 8.830400000000000000e+04 8.810200000000000000e+04 8.756400000000000000e+04 8.824800000000000000e+04 8.778600000000000000e+04 8.754500000000000000e+04 8.727300000000000000e+04 8.779400000000000000e+04 8.823500000000000000e+04 8.845900000000000000e+04 8.803100000000000000e+04 8.778300000000000000e+04 8.805400000000000000e+04 8.763900000000000000e+04 8.714600000000000000e+04 8.773100000000000000e+04 8.747800000000000000e+04 8.774000000000000000e+04 8.684000000000000000e+04 8.719200000000000000e+04 8.778200000000000000e+04 8.733100000000000000e+04 8.832400000000000000e+04 8.763000000000000000e+04 8.801400000000000000e+04 8.818100000000000000e+04 8.774200000000000000e+04 8.742500000000000000e+04 8.830400000000000000e+04 8.778200000000000000e+04 8.772400000000000000e+04 8.764400000000000000e+04 8.780700000000000000e+04 8.794900000000000000e+04 8.692500000000000000e+04 8.760900000000000000e+04 8.801400000000000000e+04 8.715500000000000000e+04 8.785300000000000000e+04 8.834100000000000000e+04 8.782100000000000000e+04 8.826600000000000000e+04 8.800700000000000000e+04 8.796200000000000000e+04 8.761600000000000000e+04 8.793300000000000000e+04 8.801200000000000000e+04 8.744000000000000000e+04 8.716200000000000000e+04 8.687700000000000000e+04 8.757900000000000000e+04 8.738000000000000000e+04 8.828100000000000000e+04 8.715800000000000000e+04 8.743400000000000000e+04 8.652400000000000000e+04 8.650800000000000000e+04 8.700000000000000000e+04 8.673900000000000000e+04 8.692500000000000000e+04 8.657800000000000000e+04 8.660300000000000000e+04 8.659100000000000000e+04 8.677900000000000000e+04 8.666300000000000000e+04 8.630000000000000000e+04 8.651200000000000000e+04 8.659400000000000000e+04 8.662400000000000000e+04 8.714100000000000000e+04 8.702000000000000000e+04 8.713400000000000000e+04 8.717600000000000000e+04 8.696800000000000000e+04 8.749700000000000000e+04 8.702500000000000000e+04 8.747300000000000000e+04 8.720300000000000000e+04 8.773400000000000000e+04 8.754500000000000000e+04 8.785300000000000000e+04 8.787600000000000000e+04 8.762300000000000000e+04 8.748600000000000000e+04 8.735300000000000000e+04 8.809400000000000000e+04 8.796200000000000000e+04 8.804700000000000000e+04 8.755500000000000000e+04 8.819100000000000000e+04 8.736800000000000000e+04 8.768800000000000000e+04 8.771100000000000000e+04 8.779900000000000000e+04 8.752000000000000000e+04 8.740000000000000000e+04 8.745100000000000000e+04 8.727600000000000000e+04 8.774300000000000000e+04 8.717800000000000000e+04 8.718700000000000000e+04 8.726700000000000000e+04 8.674300000000000000e+04 8.667900000000000000e+04 8.709900000000000000e+04 8.678300000000000000e+04 8.763000000000000000e+04 8.670800000000000000e+04 8.630500000000000000e+04 8.706200000000000000e+04 8.637400000000000000e+04 8.617000000000000000e+04 8.645500000000000000e+04 8.659400000000000000e+04 8.620600000000000000e+04 8.653800000000000000e+04 8.710400000000000000e+04 8.604600000000000000e+04 8.591800000000000000e+04 8.700900000000000000e+04 8.646400000000000000e+04 8.670400000000000000e+04 8.642800000000000000e+04 8.585800000000000000e+04 8.605800000000000000e+04 8.602500000000000000e+04 8.634700000000000000e+04 8.694400000000000000e+04 8.689800000000000000e+04 8.617700000000000000e+04 8.601900000000000000e+04 8.627500000000000000e+04 8.631100000000000000e+04 8.628500000000000000e+04 8.669300000000000000e+04 8.645800000000000000e+04 8.642100000000000000e+04 8.652400000000000000e+04 8.599900000000000000e+04 8.636900000000000000e+04 8.691500000000000000e+04 8.662600000000000000e+04 8.646800000000000000e+04 8.711000000000000000e+04 8.675100000000000000e+04 8.655300000000000000e+04 8.680000000000000000e+04 8.687000000000000000e+04 8.626200000000000000e+04 8.598100000000000000e+04 8.700700000000000000e+04 8.651900000000000000e+04 8.637400000000000000e+04 8.683800000000000000e+04 8.673600000000000000e+04 8.615200000000000000e+04 8.637900000000000000e+04 8.584600000000000000e+04 8.646300000000000000e+04 8.654300000000000000e+04 8.637300000000000000e+04 8.656100000000000000e+04 8.630100000000000000e+04 8.641900000000000000e+04 8.622200000000000000e+04 8.650000000000000000e+04 8.631900000000000000e+04 8.697400000000000000e+04 8.654200000000000000e+04 8.685600000000000000e+04 8.690900000000000000e+04 8.670400000000000000e+04 8.687600000000000000e+04 8.749600000000000000e+04 8.650000000000000000e+04 8.669800000000000000e+04 8.626300000000000000e+04 8.641700000000000000e+04 8.645000000000000000e+04 8.639700000000000000e+04 8.685700000000000000e+04 8.622700000000000000e+04 8.622300000000000000e+04 8.583900000000000000e+04 8.663900000000000000e+04 8.725200000000000000e+04 8.697400000000000000e+04 8.726500000000000000e+04 8.631000000000000000e+04 8.715900000000000000e+04 8.745300000000000000e+04 8.817900000000000000e+04 8.759600000000000000e+04 8.746500000000000000e+04 8.756900000000000000e+04 8.738500000000000000e+04 8.710700000000000000e+04 8.727700000000000000e+04 8.800000000000000000e+04 8.820500000000000000e+04 8.779500000000000000e+04 8.773600000000000000e+04 8.750800000000000000e+04 8.785800000000000000e+04 8.745300000000000000e+04 8.780300000000000000e+04 8.718900000000000000e+04 8.786400000000000000e+04 8.786600000000000000e+04 8.772800000000000000e+04 8.808200000000000000e+04 8.734800000000000000e+04 8.753300000000000000e+04 8.699900000000000000e+04 8.720300000000000000e+04 8.724000000000000000e+04 8.748300000000000000e+04 8.714800000000000000e+04 8.698500000000000000e+04 8.705700000000000000e+04 8.705900000000000000e+04 8.703200000000000000e+04 8.657700000000000000e+04 8.738800000000000000e+04 8.755100000000000000e+04 8.664600000000000000e+04 8.668600000000000000e+04 8.729000000000000000e+04 8.711600000000000000e+04 8.697100000000000000e+04 8.742000000000000000e+04 8.734400000000000000e+04 8.762900000000000000e+04 8.750700000000000000e+04 8.743600000000000000e+04 8.680100000000000000e+04 8.703100000000000000e+04 8.767500000000000000e+04 8.734900000000000000e+04 8.688500000000000000e+04 8.651100000000000000e+04 8.735000000000000000e+04 8.719600000000000000e+04 8.746700000000000000e+04 8.711400000000000000e+04 8.762200000000000000e+04 8.767900000000000000e+04 8.712400000000000000e+04 8.698700000000000000e+04 8.779500000000000000e+04 8.719000000000000000e+04 8.683600000000000000e+04 8.672400000000000000e+04 8.756300000000000000e+04 8.759700000000000000e+04 8.757000000000000000e+04 8.761000000000000000e+04 8.733300000000000000e+04 8.782000000000000000e+04 8.756100000000000000e+04 8.720800000000000000e+04 8.726500000000000000e+04 8.732300000000000000e+04 8.737100000000000000e+04 8.673700000000000000e+04 8.668700000000000000e+04 8.731200000000000000e+04 8.711800000000000000e+04 8.707400000000000000e+04 8.735200000000000000e+04 8.711000000000000000e+04 8.740500000000000000e+04 8.719000000000000000e+04 8.722300000000000000e+04 8.685000000000000000e+04 8.687500000000000000e+04 8.724700000000000000e+04 8.730900000000000000e+04 8.735300000000000000e+04 8.694400000000000000e+04 8.708200000000000000e+04 8.686400000000000000e+04 8.639700000000000000e+04 8.710500000000000000e+04 8.623800000000000000e+04 8.657500000000000000e+04 8.665200000000000000e+04 8.637800000000000000e+04 8.640100000000000000e+04 8.698200000000000000e+04 8.670500000000000000e+04 8.665300000000000000e+04 8.738900000000000000e+04 8.659100000000000000e+04 8.670400000000000000e+04 8.648400000000000000e+04 8.701600000000000000e+04 8.707700000000000000e+04 8.694800000000000000e+04 8.742900000000000000e+04 8.740400000000000000e+04 8.746800000000000000e+04 8.692100000000000000e+04 8.709100000000000000e+04 8.736000000000000000e+04 8.735800000000000000e+04 8.787700000000000000e+04 8.750800000000000000e+04 8.744700000000000000e+04 8.736500000000000000e+04 8.755600000000000000e+04 8.780800000000000000e+04 8.722600000000000000e+04 8.757000000000000000e+04 8.800800000000000000e+04 8.776400000000000000e+04 8.773700000000000000e+04 8.797500000000000000e+04 8.763500000000000000e+04 8.792900000000000000e+04 8.742400000000000000e+04 8.770100000000000000e+04 8.724100000000000000e+04 8.751900000000000000e+04 8.760300000000000000e+04 8.723700000000000000e+04 8.717900000000000000e+04 8.764800000000000000e+04 8.722900000000000000e+04 8.703800000000000000e+04 8.715000000000000000e+04 8.712600000000000000e+04 8.738800000000000000e+04 8.700400000000000000e+04 8.749500000000000000e+04 8.693500000000000000e+04 8.796000000000000000e+04 8.737400000000000000e+04 8.740300000000000000e+04 8.781900000000000000e+04 8.795200000000000000e+04 8.788900000000000000e+04 8.775600000000000000e+04 8.802900000000000000e+04 8.781100000000000000e+04 8.778700000000000000e+04 8.815600000000000000e+04 8.745800000000000000e+04 8.750000000000000000e+04 8.690700000000000000e+04 8.742700000000000000e+04 8.713100000000000000e+04 8.745700000000000000e+04 8.661600000000000000e+04 8.728600000000000000e+04 8.648100000000000000e+04 8.707700000000000000e+04 8.733500000000000000e+04 8.636100000000000000e+04 8.652800000000000000e+04 8.680400000000000000e+04 8.732000000000000000e+04 8.703100000000000000e+04 8.751800000000000000e+04 8.720200000000000000e+04 8.749100000000000000e+04 8.787100000000000000e+04 8.685800000000000000e+04 8.667400000000000000e+04 8.689800000000000000e+04 8.716300000000000000e+04 8.743500000000000000e+04 8.703900000000000000e+04 8.720500000000000000e+04 8.690300000000000000e+04 8.702800000000000000e+04 8.673700000000000000e+04 8.671000000000000000e+04 8.738200000000000000e+04 8.664500000000000000e+04 8.666800000000000000e+04 8.700700000000000000e+04 8.702000000000000000e+04 8.679400000000000000e+04 8.678900000000000000e+04 8.646800000000000000e+04 8.719500000000000000e+04 8.638100000000000000e+04 8.665200000000000000e+04 8.676700000000000000e+04 8.712200000000000000e+04 8.732000000000000000e+04 8.746000000000000000e+04 8.690500000000000000e+04 8.814300000000000000e+04 8.694800000000000000e+04 8.678200000000000000e+04 8.724900000000000000e+04 8.755700000000000000e+04 8.766000000000000000e+04 8.809600000000000000e+04 8.789600000000000000e+04 8.813900000000000000e+04 8.792300000000000000e+04 8.822000000000000000e+04 8.700500000000000000e+04 8.844400000000000000e+04 8.708600000000000000e+04 8.778800000000000000e+04 8.757000000000000000e+04 8.780700000000000000e+04 8.749500000000000000e+04 8.797700000000000000e+04 8.836400000000000000e+04 8.838600000000000000e+04 8.774400000000000000e+04 8.744900000000000000e+04 8.717700000000000000e+04 8.752400000000000000e+04 8.698900000000000000e+04 8.714500000000000000e+04 8.683700000000000000e+04 8.731400000000000000e+04 8.726300000000000000e+04 8.738800000000000000e+04 8.701100000000000000e+04 8.741100000000000000e+04 8.736100000000000000e+04 8.773900000000000000e+04 8.746500000000000000e+04 8.776800000000000000e+04 8.845500000000000000e+04 8.740400000000000000e+04 8.763800000000000000e+04 8.723600000000000000e+04 8.751000000000000000e+04 8.727100000000000000e+04 8.761300000000000000e+04 8.698900000000000000e+04 8.719900000000000000e+04 8.691200000000000000e+04 8.730800000000000000e+04 8.717100000000000000e+04 8.671100000000000000e+04 8.749500000000000000e+04 8.745000000000000000e+04 8.758600000000000000e+04 8.716200000000000000e+04 8.743700000000000000e+04 8.751300000000000000e+04 8.747800000000000000e+04 8.731400000000000000e+04 8.755400000000000000e+04 8.811200000000000000e+04 8.737600000000000000e+04 8.778500000000000000e+04 8.773400000000000000e+04 8.835100000000000000e+04 8.824800000000000000e+04 8.763700000000000000e+04 8.801000000000000000e+04 8.807900000000000000e+04 8.725300000000000000e+04 8.816400000000000000e+04 8.798900000000000000e+04 8.754600000000000000e+04 8.799500000000000000e+04 8.783300000000000000e+04 8.726300000000000000e+04 8.749900000000000000e+04 8.689900000000000000e+04 8.736000000000000000e+04 8.743300000000000000e+04 8.728600000000000000e+04 8.770100000000000000e+04 8.698100000000000000e+04 8.734300000000000000e+04 8.746600000000000000e+04 8.700600000000000000e+04 8.676600000000000000e+04 8.721500000000000000e+04 8.663300000000000000e+04 8.712900000000000000e+04 8.726000000000000000e+04 8.748300000000000000e+04 8.743900000000000000e+04 8.726500000000000000e+04 8.711700000000000000e+04 8.697900000000000000e+04 8.748400000000000000e+04 8.720700000000000000e+04 8.765200000000000000e+04 8.772900000000000000e+04 8.772400000000000000e+04 8.744800000000000000e+04 8.772300000000000000e+04 8.770800000000000000e+04 8.772600000000000000e+04 8.749000000000000000e+04 8.738900000000000000e+04 8.702400000000000000e+04 8.683800000000000000e+04 8.748600000000000000e+04 8.760500000000000000e+04 8.739200000000000000e+04 8.633200000000000000e+04 8.692700000000000000e+04 8.702300000000000000e+04 8.716700000000000000e+04 8.735500000000000000e+04 8.730600000000000000e+04 8.732400000000000000e+04 8.727900000000000000e+04 8.693700000000000000e+04 8.671200000000000000e+04 8.720300000000000000e+04 8.667800000000000000e+04 8.728400000000000000e+04 8.737800000000000000e+04 8.802800000000000000e+04 8.744200000000000000e+04 8.729900000000000000e+04 8.732900000000000000e+04 8.743600000000000000e+04 8.743800000000000000e+04 8.783200000000000000e+04 8.741000000000000000e+04 8.816300000000000000e+04 8.770100000000000000e+04 8.795900000000000000e+04 8.766000000000000000e+04 8.834900000000000000e+04 8.877900000000000000e+04 8.889200000000000000e+04 8.860000000000000000e+04 8.806100000000000000e+04 8.856200000000000000e+04 8.893300000000000000e+04 8.911300000000000000e+04 8.883100000000000000e+04 8.853400000000000000e+04 8.891900000000000000e+04 8.904500000000000000e+04 8.878700000000000000e+04 8.869600000000000000e+04 8.874200000000000000e+04 8.842100000000000000e+04 8.846100000000000000e+04 8.837300000000000000e+04 8.867200000000000000e+04 8.825700000000000000e+04 8.792200000000000000e+04 8.786400000000000000e+04 8.834800000000000000e+04 8.817100000000000000e+04 8.770900000000000000e+04 8.762100000000000000e+04 8.831900000000000000e+04 8.726100000000000000e+04 8.723700000000000000e+04 8.746400000000000000e+04 8.743900000000000000e+04 8.797900000000000000e+04 8.775700000000000000e+04 8.762800000000000000e+04 8.788800000000000000e+04 8.771000000000000000e+04 8.752800000000000000e+04 8.814200000000000000e+04 8.820300000000000000e+04 8.751500000000000000e+04 8.813200000000000000e+04 8.803100000000000000e+04 8.728400000000000000e+04 8.809400000000000000e+04 8.742300000000000000e+04 8.738800000000000000e+04 8.786000000000000000e+04 8.745700000000000000e+04 8.805500000000000000e+04 8.789400000000000000e+04 8.752600000000000000e+04 8.696300000000000000e+04 8.742900000000000000e+04 8.731800000000000000e+04 8.776400000000000000e+04 8.717800000000000000e+04 8.767300000000000000e+04 8.697400000000000000e+04 8.770200000000000000e+04 8.746300000000000000e+04 8.809300000000000000e+04 8.711700000000000000e+04 8.766100000000000000e+04 8.711700000000000000e+04 8.729200000000000000e+04 8.734300000000000000e+04 8.827900000000000000e+04 8.732700000000000000e+04 8.757400000000000000e+04 8.801500000000000000e+04 8.719200000000000000e+04 8.756700000000000000e+04 8.822600000000000000e+04 8.785200000000000000e+04 8.733400000000000000e+04 8.747500000000000000e+04 8.749200000000000000e+04 8.689100000000000000e+04 8.709600000000000000e+04 8.768700000000000000e+04 8.752400000000000000e+04 8.714300000000000000e+04 8.689300000000000000e+04 8.728500000000000000e+04 8.693300000000000000e+04 8.708400000000000000e+04 8.683100000000000000e+04 8.669800000000000000e+04 8.669200000000000000e+04 8.728200000000000000e+04 8.688400000000000000e+04 8.661200000000000000e+04 8.653500000000000000e+04 8.618900000000000000e+04 8.667300000000000000e+04 8.647000000000000000e+04 8.645200000000000000e+04 8.699900000000000000e+04 8.618000000000000000e+04 8.629300000000000000e+04 8.682200000000000000e+04 8.714500000000000000e+04 8.689000000000000000e+04 8.685300000000000000e+04 8.666200000000000000e+04 8.629700000000000000e+04 8.658900000000000000e+04 8.596900000000000000e+04 8.685700000000000000e+04 8.641900000000000000e+04 8.666300000000000000e+04 8.665900000000000000e+04 8.664800000000000000e+04 8.696100000000000000e+04 8.711300000000000000e+04 8.704500000000000000e+04 8.717500000000000000e+04 8.715600000000000000e+04 8.690200000000000000e+04 8.637100000000000000e+04 8.634000000000000000e+04 8.661700000000000000e+04 8.630700000000000000e+04 8.633200000000000000e+04 8.613900000000000000e+04 8.548100000000000000e+04 8.567100000000000000e+04 8.559500000000000000e+04 8.640700000000000000e+04 8.581500000000000000e+04 8.605000000000000000e+04 8.590700000000000000e+04 8.613800000000000000e+04 8.620900000000000000e+04 8.610800000000000000e+04 8.670300000000000000e+04 8.677200000000000000e+04 8.639700000000000000e+04 8.704200000000000000e+04 8.619000000000000000e+04 8.641500000000000000e+04 8.677800000000000000e+04 8.626300000000000000e+04 8.621100000000000000e+04 8.617500000000000000e+04 8.622100000000000000e+04 8.659700000000000000e+04 8.587800000000000000e+04 8.632400000000000000e+04 8.453000000000000000e+04 8.571300000000000000e+04 8.591700000000000000e+04 8.550100000000000000e+04 8.592700000000000000e+04 8.612800000000000000e+04 8.541400000000000000e+04 8.603700000000000000e+04 8.621400000000000000e+04 8.622100000000000000e+04 8.622500000000000000e+04 8.671100000000000000e+04 8.587800000000000000e+04 8.651000000000000000e+04 8.652100000000000000e+04 8.642600000000000000e+04 8.660700000000000000e+04 8.677300000000000000e+04 8.660700000000000000e+04 8.674700000000000000e+04 8.715700000000000000e+04 8.713700000000000000e+04 8.682200000000000000e+04 8.711600000000000000e+04 8.772300000000000000e+04 8.715800000000000000e+04 8.708400000000000000e+04 8.724100000000000000e+04 8.778700000000000000e+04 8.801300000000000000e+04 8.744300000000000000e+04 8.766200000000000000e+04 8.723000000000000000e+04 8.638000000000000000e+04 8.720300000000000000e+04 8.698600000000000000e+04 8.746200000000000000e+04 8.757700000000000000e+04 8.759200000000000000e+04 8.789400000000000000e+04 8.717300000000000000e+04 8.693800000000000000e+04 8.648700000000000000e+04 8.715100000000000000e+04 8.643300000000000000e+04 8.662000000000000000e+04 8.728500000000000000e+04 8.711200000000000000e+04 8.685700000000000000e+04 8.651800000000000000e+04 8.703300000000000000e+04 8.656800000000000000e+04 8.669200000000000000e+04 8.730900000000000000e+04 8.680400000000000000e+04 8.646400000000000000e+04 8.650600000000000000e+04 8.638000000000000000e+04 8.668900000000000000e+04 8.687100000000000000e+04 8.625100000000000000e+04 8.712100000000000000e+04 8.628400000000000000e+04 8.611800000000000000e+04 8.620600000000000000e+04 8.650300000000000000e+04 8.560700000000000000e+04 8.651000000000000000e+04 8.647900000000000000e+04 8.645000000000000000e+04 8.647600000000000000e+04 8.594900000000000000e+04 8.649100000000000000e+04 8.627500000000000000e+04 8.578600000000000000e+04 8.595500000000000000e+04 8.592900000000000000e+04 8.608300000000000000e+04 8.652000000000000000e+04 8.621800000000000000e+04 8.638800000000000000e+04 8.677800000000000000e+04 8.707500000000000000e+04 8.652900000000000000e+04 8.599300000000000000e+04 8.654600000000000000e+04 8.610700000000000000e+04 8.577200000000000000e+04 8.540400000000000000e+04 8.604400000000000000e+04 8.655900000000000000e+04 8.627000000000000000e+04 8.691600000000000000e+04 8.671300000000000000e+04 8.633300000000000000e+04 8.670100000000000000e+04 8.618000000000000000e+04 8.620500000000000000e+04 8.589900000000000000e+04 8.552500000000000000e+04 8.574200000000000000e+04 8.614200000000000000e+04 8.679800000000000000e+04 8.580800000000000000e+04 8.603500000000000000e+04 8.587000000000000000e+04 8.569600000000000000e+04 8.578000000000000000e+04 8.569400000000000000e+04 8.516300000000000000e+04 8.639500000000000000e+04 8.588600000000000000e+04 8.563700000000000000e+04 8.626200000000000000e+04 8.584600000000000000e+04 8.606200000000000000e+04 8.692400000000000000e+04 8.640400000000000000e+04 8.640800000000000000e+04 8.670600000000000000e+04 8.585900000000000000e+04 8.710100000000000000e+04 8.633400000000000000e+04 8.718000000000000000e+04 8.697600000000000000e+04 8.704900000000000000e+04 8.697800000000000000e+04 8.675900000000000000e+04 8.675500000000000000e+04 8.693900000000000000e+04 8.748200000000000000e+04 8.734200000000000000e+04 8.645200000000000000e+04 8.611400000000000000e+04 8.628900000000000000e+04 8.639400000000000000e+04 8.606100000000000000e+04 8.696600000000000000e+04 8.603600000000000000e+04 8.638900000000000000e+04 8.598800000000000000e+04 8.659000000000000000e+04 8.688500000000000000e+04 8.627200000000000000e+04 8.626300000000000000e+04 8.635800000000000000e+04 8.609500000000000000e+04 8.629800000000000000e+04 8.677400000000000000e+04 8.715800000000000000e+04 8.654800000000000000e+04 8.689000000000000000e+04 8.695700000000000000e+04 8.647700000000000000e+04 8.678100000000000000e+04 8.761500000000000000e+04 8.713500000000000000e+04 8.747300000000000000e+04 8.691100000000000000e+04 8.691800000000000000e+04 8.681300000000000000e+04 8.727400000000000000e+04 8.720700000000000000e+04 8.730900000000000000e+04 8.720800000000000000e+04 8.681300000000000000e+04 8.666600000000000000e+04 8.696400000000000000e+04 8.719700000000000000e+04 8.696200000000000000e+04 8.695100000000000000e+04 8.663000000000000000e+04 8.713900000000000000e+04 8.704400000000000000e+04 8.724700000000000000e+04 8.668300000000000000e+04 8.679500000000000000e+04 8.682900000000000000e+04 8.683700000000000000e+04 8.659700000000000000e+04 8.663500000000000000e+04 8.623400000000000000e+04 8.675900000000000000e+04 8.615300000000000000e+04 8.602400000000000000e+04 8.686500000000000000e+04 8.677300000000000000e+04 8.633400000000000000e+04 8.677900000000000000e+04 8.651600000000000000e+04 8.654700000000000000e+04 8.676300000000000000e+04 8.752300000000000000e+04 8.693100000000000000e+04 8.639100000000000000e+04 8.730700000000000000e+04 8.694600000000000000e+04 8.733900000000000000e+04 8.628900000000000000e+04 8.671400000000000000e+04 8.679300000000000000e+04 8.669300000000000000e+04 8.647400000000000000e+04 8.642000000000000000e+04 8.648400000000000000e+04 8.610000000000000000e+04 8.588200000000000000e+04 8.550500000000000000e+04 8.519100000000000000e+04 8.569700000000000000e+04 8.578300000000000000e+04 8.591200000000000000e+04 8.621100000000000000e+04 8.666500000000000000e+04 8.623700000000000000e+04 8.605000000000000000e+04 8.585600000000000000e+04 8.618500000000000000e+04 8.605500000000000000e+04 8.681300000000000000e+04 8.586400000000000000e+04 8.613600000000000000e+04 8.633400000000000000e+04 8.589900000000000000e+04 8.663000000000000000e+04 8.683400000000000000e+04 8.684300000000000000e+04 8.581900000000000000e+04 8.650500000000000000e+04 8.712300000000000000e+04 8.723300000000000000e+04 8.719500000000000000e+04 8.634200000000000000e+04 8.677700000000000000e+04 8.657300000000000000e+04 8.665400000000000000e+04 8.666200000000000000e+04 8.652100000000000000e+04 8.700200000000000000e+04 8.657500000000000000e+04 8.697100000000000000e+04 8.696200000000000000e+04 8.700100000000000000e+04 8.724200000000000000e+04 8.780300000000000000e+04 8.729900000000000000e+04 8.816900000000000000e+04 8.627800000000000000e+04 8.760700000000000000e+04 8.718700000000000000e+04 8.589500000000000000e+04 8.677500000000000000e+04 8.617500000000000000e+04 8.683000000000000000e+04 8.656900000000000000e+04 8.617600000000000000e+04 8.647800000000000000e+04 8.732600000000000000e+04 8.722200000000000000e+04 8.807800000000000000e+04 8.763500000000000000e+04 8.694400000000000000e+04 8.701000000000000000e+04 8.718700000000000000e+04 8.750900000000000000e+04 8.704800000000000000e+04 8.710300000000000000e+04 8.688700000000000000e+04 8.714800000000000000e+04 8.701000000000000000e+04 8.769800000000000000e+04 8.739100000000000000e+04 8.771100000000000000e+04 8.803800000000000000e+04 8.767900000000000000e+04 8.705400000000000000e+04 8.717600000000000000e+04 8.752600000000000000e+04 8.700500000000000000e+04 8.689600000000000000e+04 8.695400000000000000e+04 8.745800000000000000e+04 8.664100000000000000e+04 8.758600000000000000e+04 8.695800000000000000e+04 8.748300000000000000e+04 8.675300000000000000e+04 8.726400000000000000e+04 8.757700000000000000e+04 8.737500000000000000e+04 8.731900000000000000e+04 8.781100000000000000e+04 8.798700000000000000e+04 8.773900000000000000e+04 8.839000000000000000e+04 8.699100000000000000e+04 8.738700000000000000e+04 8.774200000000000000e+04 8.756900000000000000e+04 8.746100000000000000e+04 8.784600000000000000e+04 8.786300000000000000e+04 8.713000000000000000e+04 8.775800000000000000e+04 8.751300000000000000e+04 8.738600000000000000e+04 8.775600000000000000e+04 8.746400000000000000e+04 8.700200000000000000e+04 8.754900000000000000e+04 8.718200000000000000e+04 8.750600000000000000e+04 8.745900000000000000e+04 8.767200000000000000e+04 8.741900000000000000e+04 8.739300000000000000e+04 8.728100000000000000e+04 8.721000000000000000e+04 8.758800000000000000e+04 8.754600000000000000e+04 8.727400000000000000e+04 8.792600000000000000e+04 8.719300000000000000e+04 8.770000000000000000e+04 8.788600000000000000e+04 8.777600000000000000e+04 8.770400000000000000e+04 8.732600000000000000e+04 8.765100000000000000e+04 8.740600000000000000e+04 8.766400000000000000e+04 8.792900000000000000e+04 8.761100000000000000e+04 8.746700000000000000e+04 8.828200000000000000e+04 8.801600000000000000e+04 8.773100000000000000e+04 8.767000000000000000e+04 8.755100000000000000e+04 8.803700000000000000e+04 8.811000000000000000e+04 8.791900000000000000e+04 8.826500000000000000e+04 8.825200000000000000e+04 8.770100000000000000e+04 8.764300000000000000e+04 8.779700000000000000e+04 8.804200000000000000e+04 8.814200000000000000e+04 8.807100000000000000e+04 8.780800000000000000e+04 8.804000000000000000e+04 8.815200000000000000e+04 8.797100000000000000e+04 8.767600000000000000e+04 8.814600000000000000e+04 8.829200000000000000e+04 8.838000000000000000e+04 8.766200000000000000e+04 8.808100000000000000e+04 8.825300000000000000e+04 8.804900000000000000e+04 8.818700000000000000e+04 8.878900000000000000e+04 8.835800000000000000e+04 8.824500000000000000e+04 8.814000000000000000e+04 8.887400000000000000e+04 8.800200000000000000e+04 8.816200000000000000e+04 8.896200000000000000e+04 8.891400000000000000e+04 8.897500000000000000e+04 8.840300000000000000e+04 8.866100000000000000e+04 8.895100000000000000e+04 8.873900000000000000e+04 8.876000000000000000e+04 8.852000000000000000e+04 8.831500000000000000e+04 8.866900000000000000e+04 8.881600000000000000e+04 8.839400000000000000e+04 8.872100000000000000e+04 8.829400000000000000e+04 8.832000000000000000e+04 8.868600000000000000e+04 8.830600000000000000e+04 8.811100000000000000e+04 8.750700000000000000e+04 8.710700000000000000e+04 8.753000000000000000e+04 8.818500000000000000e+04 8.702900000000000000e+04 8.719100000000000000e+04 8.777400000000000000e+04 8.760300000000000000e+04 8.775800000000000000e+04 8.841800000000000000e+04 8.766900000000000000e+04 8.753000000000000000e+04 8.779100000000000000e+04 8.848200000000000000e+04 8.819900000000000000e+04 8.735000000000000000e+04 8.779500000000000000e+04 8.834000000000000000e+04 8.803200000000000000e+04 8.783200000000000000e+04 8.783400000000000000e+04 8.786000000000000000e+04 8.735700000000000000e+04 8.739300000000000000e+04 8.770900000000000000e+04 8.769900000000000000e+04 8.750200000000000000e+04 8.763900000000000000e+04 8.801800000000000000e+04 8.772800000000000000e+04 8.794200000000000000e+04 8.853800000000000000e+04 8.761400000000000000e+04 8.826700000000000000e+04 8.791700000000000000e+04 8.764100000000000000e+04 8.808100000000000000e+04 8.832600000000000000e+04 8.783700000000000000e+04 8.768500000000000000e+04 8.849900000000000000e+04 8.774300000000000000e+04 8.729900000000000000e+04 8.761500000000000000e+04 8.733600000000000000e+04 8.787600000000000000e+04 8.827900000000000000e+04 8.783300000000000000e+04 8.729000000000000000e+04 8.728800000000000000e+04 8.769900000000000000e+04 8.748300000000000000e+04 8.717700000000000000e+04 8.787400000000000000e+04 8.772800000000000000e+04 8.777400000000000000e+04 8.759300000000000000e+04 8.812600000000000000e+04 8.810400000000000000e+04 8.775600000000000000e+04 8.774900000000000000e+04 8.722200000000000000e+04 8.785600000000000000e+04 8.733100000000000000e+04 8.837800000000000000e+04 8.803300000000000000e+04 8.793800000000000000e+04 8.789600000000000000e+04 8.763000000000000000e+04 8.799200000000000000e+04 8.828900000000000000e+04 8.807100000000000000e+04 8.838800000000000000e+04 8.768300000000000000e+04 8.778300000000000000e+04 8.817400000000000000e+04 8.769000000000000000e+04 8.732700000000000000e+04 8.747400000000000000e+04 8.715000000000000000e+04 8.726900000000000000e+04 8.752700000000000000e+04 8.758000000000000000e+04 8.863300000000000000e+04 8.806500000000000000e+04 8.781100000000000000e+04 8.782000000000000000e+04 8.848700000000000000e+04 8.791400000000000000e+04 8.800100000000000000e+04 8.770000000000000000e+04 8.811800000000000000e+04 8.765200000000000000e+04 8.788500000000000000e+04 8.766000000000000000e+04 8.711200000000000000e+04 8.741800000000000000e+04 8.773300000000000000e+04 8.745300000000000000e+04 8.695200000000000000e+04 8.765400000000000000e+04 8.752200000000000000e+04 8.729400000000000000e+04 8.741400000000000000e+04 8.704300000000000000e+04 8.726100000000000000e+04 8.721900000000000000e+04 8.738900000000000000e+04 8.772400000000000000e+04 8.833300000000000000e+04 8.773500000000000000e+04 8.780100000000000000e+04 8.757400000000000000e+04 8.822600000000000000e+04 8.810200000000000000e+04 8.801200000000000000e+04 8.786900000000000000e+04 8.770500000000000000e+04 8.762800000000000000e+04 8.783700000000000000e+04 8.711500000000000000e+04 8.764100000000000000e+04 8.705400000000000000e+04 8.771800000000000000e+04 8.728300000000000000e+04 8.740000000000000000e+04 8.804700000000000000e+04 8.731000000000000000e+04 8.712000000000000000e+04 8.715100000000000000e+04 8.685400000000000000e+04 8.696000000000000000e+04 8.732100000000000000e+04 8.700000000000000000e+04 8.688400000000000000e+04 8.670600000000000000e+04 8.676800000000000000e+04 8.699900000000000000e+04 8.683500000000000000e+04 8.721400000000000000e+04 8.665900000000000000e+04 8.756900000000000000e+04 8.741000000000000000e+04 8.786200000000000000e+04 8.763500000000000000e+04 8.785200000000000000e+04 8.760100000000000000e+04 8.742500000000000000e+04 8.726500000000000000e+04 8.784900000000000000e+04 8.744100000000000000e+04 8.745600000000000000e+04 8.818500000000000000e+04 8.757500000000000000e+04 8.749500000000000000e+04 8.783400000000000000e+04 8.687200000000000000e+04 8.702900000000000000e+04 8.731400000000000000e+04 8.769700000000000000e+04 8.762000000000000000e+04 8.735300000000000000e+04 8.698000000000000000e+04 8.712700000000000000e+04 8.743900000000000000e+04 8.757300000000000000e+04 8.766400000000000000e+04 8.767700000000000000e+04 8.730700000000000000e+04 8.726100000000000000e+04 8.766900000000000000e+04 8.785000000000000000e+04 8.776700000000000000e+04 8.721700000000000000e+04 8.742500000000000000e+04 8.767000000000000000e+04 8.816900000000000000e+04 8.741400000000000000e+04 8.724900000000000000e+04 8.706000000000000000e+04 8.763200000000000000e+04 8.744300000000000000e+04 8.719600000000000000e+04 8.727200000000000000e+04 8.713000000000000000e+04 8.713600000000000000e+04 8.710100000000000000e+04 8.729600000000000000e+04 8.704200000000000000e+04 8.703000000000000000e+04 8.712900000000000000e+04 8.664100000000000000e+04 8.686500000000000000e+04 8.672200000000000000e+04 8.672700000000000000e+04 8.612000000000000000e+04 8.689600000000000000e+04 8.706300000000000000e+04 8.685200000000000000e+04 8.665300000000000000e+04 8.703100000000000000e+04 8.702900000000000000e+04 8.694200000000000000e+04 8.693400000000000000e+04 8.706600000000000000e+04 8.681100000000000000e+04 8.681200000000000000e+04 8.749600000000000000e+04 8.769400000000000000e+04 8.794100000000000000e+04 8.799100000000000000e+04 8.694700000000000000e+04 8.734600000000000000e+04 8.746700000000000000e+04 8.746700000000000000e+04 8.780900000000000000e+04 8.819700000000000000e+04 8.796200000000000000e+04 8.756400000000000000e+04 8.803600000000000000e+04 8.785700000000000000e+04 8.711800000000000000e+04 8.723900000000000000e+04 8.709500000000000000e+04 8.761700000000000000e+04 8.689000000000000000e+04 8.674300000000000000e+04 8.668100000000000000e+04 8.664200000000000000e+04 8.704600000000000000e+04 8.680200000000000000e+04 8.662500000000000000e+04 8.765300000000000000e+04 8.687800000000000000e+04 8.702700000000000000e+04 8.674500000000000000e+04 8.649600000000000000e+04 8.656700000000000000e+04 8.738100000000000000e+04 8.718700000000000000e+04 8.727200000000000000e+04 8.721400000000000000e+04 8.670000000000000000e+04 8.726100000000000000e+04 8.690500000000000000e+04 8.647000000000000000e+04 8.722700000000000000e+04 8.690900000000000000e+04 8.752600000000000000e+04 8.790900000000000000e+04 8.698300000000000000e+04 8.741200000000000000e+04 8.694800000000000000e+04 8.730300000000000000e+04 8.711300000000000000e+04 8.689400000000000000e+04 8.741200000000000000e+04 8.728400000000000000e+04 8.702300000000000000e+04 8.716900000000000000e+04 8.674800000000000000e+04 8.695100000000000000e+04 8.766300000000000000e+04 8.676400000000000000e+04 8.729600000000000000e+04 8.713400000000000000e+04 8.758200000000000000e+04 8.736200000000000000e+04 8.776700000000000000e+04 8.781200000000000000e+04 8.732400000000000000e+04 8.775900000000000000e+04 8.728500000000000000e+04 8.786400000000000000e+04 8.756800000000000000e+04 8.786300000000000000e+04 8.797600000000000000e+04 8.769200000000000000e+04 8.772500000000000000e+04 8.747200000000000000e+04 8.768600000000000000e+04 8.820700000000000000e+04 8.791400000000000000e+04 8.834600000000000000e+04 8.722200000000000000e+04 8.813900000000000000e+04 8.710400000000000000e+04 8.755900000000000000e+04 8.739600000000000000e+04 8.677200000000000000e+04 8.693400000000000000e+04 8.716700000000000000e+04 8.741900000000000000e+04 8.778700000000000000e+04 8.754800000000000000e+04 8.746100000000000000e+04 8.774200000000000000e+04 8.702600000000000000e+04 8.767100000000000000e+04 8.757800000000000000e+04 8.747600000000000000e+04 8.770500000000000000e+04 8.757800000000000000e+04 8.778400000000000000e+04 8.764000000000000000e+04 8.764400000000000000e+04 8.714600000000000000e+04 8.695300000000000000e+04 8.741300000000000000e+04 8.706700000000000000e+04 8.611700000000000000e+04 8.715900000000000000e+04 8.660000000000000000e+04 8.681300000000000000e+04 8.681500000000000000e+04 8.703800000000000000e+04 8.745700000000000000e+04 8.746100000000000000e+04 8.753500000000000000e+04 8.754800000000000000e+04 8.753900000000000000e+04 8.728600000000000000e+04 8.826600000000000000e+04 8.747800000000000000e+04 8.786400000000000000e+04 8.719800000000000000e+04 8.729300000000000000e+04 8.780200000000000000e+04 8.727100000000000000e+04 8.812300000000000000e+04 8.716300000000000000e+04 8.788800000000000000e+04 8.752100000000000000e+04 8.719300000000000000e+04 8.678800000000000000e+04 8.787800000000000000e+04 8.695200000000000000e+04 8.725700000000000000e+04 8.734100000000000000e+04 8.655100000000000000e+04 8.641500000000000000e+04 8.654100000000000000e+04 8.741200000000000000e+04 8.706500000000000000e+04 8.790200000000000000e+04 8.835900000000000000e+04 8.803600000000000000e+04 8.823000000000000000e+04 8.788900000000000000e+04 8.757600000000000000e+04 8.847400000000000000e+04 8.790700000000000000e+04 8.791200000000000000e+04 8.795300000000000000e+04 8.819000000000000000e+04 8.825800000000000000e+04 8.817800000000000000e+04 8.765900000000000000e+04 8.743600000000000000e+04 8.766000000000000000e+04 8.755000000000000000e+04 8.758100000000000000e+04 8.744200000000000000e+04 8.759300000000000000e+04 8.742500000000000000e+04 8.803600000000000000e+04 8.681400000000000000e+04 8.677700000000000000e+04 8.746100000000000000e+04 8.749700000000000000e+04 8.682100000000000000e+04 8.688400000000000000e+04 8.676600000000000000e+04 8.665000000000000000e+04 8.714300000000000000e+04 8.730100000000000000e+04 8.699100000000000000e+04 8.727000000000000000e+04 8.684700000000000000e+04 8.728600000000000000e+04 8.706800000000000000e+04 8.769500000000000000e+04 8.764400000000000000e+04 8.703500000000000000e+04 8.752000000000000000e+04 8.725800000000000000e+04 8.760800000000000000e+04 8.792100000000000000e+04 8.695700000000000000e+04 8.791000000000000000e+04 8.788900000000000000e+04 8.749100000000000000e+04 8.747300000000000000e+04 8.796400000000000000e+04 8.742200000000000000e+04 8.810900000000000000e+04 8.745300000000000000e+04 8.747500000000000000e+04 8.790500000000000000e+04 8.758100000000000000e+04 8.735500000000000000e+04 8.784800000000000000e+04 8.712800000000000000e+04 8.766100000000000000e+04 8.711800000000000000e+04 8.664800000000000000e+04 8.698800000000000000e+04 8.693300000000000000e+04 8.698000000000000000e+04 8.675500000000000000e+04 8.652700000000000000e+04 8.714500000000000000e+04 8.706700000000000000e+04 8.719900000000000000e+04 8.693900000000000000e+04 8.678600000000000000e+04 8.709800000000000000e+04 8.678900000000000000e+04 8.721900000000000000e+04 8.650600000000000000e+04 8.649900000000000000e+04 8.661200000000000000e+04 8.717000000000000000e+04 8.717300000000000000e+04 8.721600000000000000e+04 8.708600000000000000e+04 8.704800000000000000e+04 8.801400000000000000e+04 8.763200000000000000e+04 8.750700000000000000e+04 8.700000000000000000e+04 8.733500000000000000e+04 8.669300000000000000e+04 8.697300000000000000e+04 8.721900000000000000e+04 8.757300000000000000e+04 8.816300000000000000e+04 8.828400000000000000e+04 8.852300000000000000e+04 8.788400000000000000e+04 8.725100000000000000e+04 8.815400000000000000e+04 8.773900000000000000e+04 8.784900000000000000e+04 8.775400000000000000e+04 8.805100000000000000e+04 8.775000000000000000e+04 8.767400000000000000e+04 8.827300000000000000e+04 8.784100000000000000e+04 8.822700000000000000e+04 8.809100000000000000e+04 8.755200000000000000e+04 8.751100000000000000e+04 8.822400000000000000e+04 8.828400000000000000e+04 8.764400000000000000e+04 8.809600000000000000e+04 8.818400000000000000e+04 8.791000000000000000e+04 8.816300000000000000e+04 8.806100000000000000e+04 8.791900000000000000e+04 8.785100000000000000e+04 8.788400000000000000e+04 8.819600000000000000e+04 8.805500000000000000e+04 8.819900000000000000e+04 8.782500000000000000e+04 8.804600000000000000e+04 8.815700000000000000e+04 8.809700000000000000e+04 8.822500000000000000e+04 8.717600000000000000e+04 8.784900000000000000e+04 8.728900000000000000e+04 8.748000000000000000e+04 8.805600000000000000e+04 8.766600000000000000e+04 8.777300000000000000e+04 8.768300000000000000e+04 8.785600000000000000e+04 8.793800000000000000e+04 8.747100000000000000e+04 8.746800000000000000e+04 8.710700000000000000e+04 8.692000000000000000e+04 8.707200000000000000e+04 8.687200000000000000e+04 8.761900000000000000e+04 8.704300000000000000e+04 8.747900000000000000e+04 8.790100000000000000e+04 8.717800000000000000e+04 8.669700000000000000e+04 8.695900000000000000e+04 8.694800000000000000e+04 8.671200000000000000e+04 8.664500000000000000e+04 8.695600000000000000e+04 8.674600000000000000e+04 8.688200000000000000e+04 8.802400000000000000e+04 8.638300000000000000e+04 8.654000000000000000e+04 8.714200000000000000e+04 8.723300000000000000e+04 8.739100000000000000e+04 8.678200000000000000e+04 8.649800000000000000e+04 8.665900000000000000e+04 8.633100000000000000e+04 8.654400000000000000e+04 8.676800000000000000e+04 8.717400000000000000e+04 8.720600000000000000e+04 8.730500000000000000e+04 8.716600000000000000e+04 8.732700000000000000e+04 8.719300000000000000e+04 8.688000000000000000e+04 8.696200000000000000e+04 8.723200000000000000e+04 8.683500000000000000e+04 8.690600000000000000e+04 8.645000000000000000e+04 8.667300000000000000e+04 8.694900000000000000e+04 8.657100000000000000e+04 8.618700000000000000e+04 8.641300000000000000e+04 8.639700000000000000e+04 8.686000000000000000e+04 8.614400000000000000e+04 8.694500000000000000e+04 8.660500000000000000e+04 8.689100000000000000e+04 8.639500000000000000e+04 8.679500000000000000e+04 8.663800000000000000e+04 8.586600000000000000e+04 8.613000000000000000e+04 8.685000000000000000e+04 8.614800000000000000e+04 8.615500000000000000e+04 8.622300000000000000e+04 8.635800000000000000e+04 8.657000000000000000e+04 8.645600000000000000e+04 8.655000000000000000e+04 8.585800000000000000e+04 8.636100000000000000e+04 8.653000000000000000e+04 8.629500000000000000e+04 8.649100000000000000e+04 8.661300000000000000e+04 8.612600000000000000e+04 8.603600000000000000e+04 8.590000000000000000e+04 8.622700000000000000e+04 8.657000000000000000e+04 8.676400000000000000e+04 8.702500000000000000e+04 8.641400000000000000e+04 8.618500000000000000e+04 8.622900000000000000e+04 8.610500000000000000e+04 8.565800000000000000e+04 8.585100000000000000e+04 8.601300000000000000e+04 8.598800000000000000e+04 8.585400000000000000e+04 8.665500000000000000e+04 8.661100000000000000e+04 8.618200000000000000e+04 8.654200000000000000e+04 8.649000000000000000e+04 8.659800000000000000e+04 8.642000000000000000e+04 8.645100000000000000e+04 8.653900000000000000e+04 8.654800000000000000e+04 8.677800000000000000e+04 8.631400000000000000e+04 8.702800000000000000e+04 8.665100000000000000e+04 8.664900000000000000e+04 8.652300000000000000e+04 8.742900000000000000e+04 8.733400000000000000e+04 8.771100000000000000e+04 8.764700000000000000e+04 8.754300000000000000e+04 8.739500000000000000e+04 8.703400000000000000e+04 8.768100000000000000e+04 8.823100000000000000e+04 8.773200000000000000e+04 8.797200000000000000e+04 8.825200000000000000e+04 8.757900000000000000e+04 8.804000000000000000e+04 8.764900000000000000e+04 8.839700000000000000e+04 8.837500000000000000e+04 8.747800000000000000e+04 8.806000000000000000e+04 8.787400000000000000e+04 8.838700000000000000e+04 8.722200000000000000e+04 8.772800000000000000e+04 8.777100000000000000e+04 8.814300000000000000e+04 8.769900000000000000e+04 8.803700000000000000e+04 8.823700000000000000e+04 8.808100000000000000e+04 8.775900000000000000e+04 8.820900000000000000e+04 8.817200000000000000e+04 8.802400000000000000e+04 8.821500000000000000e+04 8.823500000000000000e+04 8.819500000000000000e+04 8.803300000000000000e+04 8.812800000000000000e+04 8.834100000000000000e+04 8.778000000000000000e+04 8.766700000000000000e+04 8.793800000000000000e+04 8.850700000000000000e+04 8.787800000000000000e+04 8.796000000000000000e+04 8.701700000000000000e+04 8.705700000000000000e+04 8.735300000000000000e+04 8.762200000000000000e+04 8.787300000000000000e+04 8.763500000000000000e+04 8.743900000000000000e+04 8.736200000000000000e+04 8.762700000000000000e+04 8.755800000000000000e+04 8.774700000000000000e+04 8.692000000000000000e+04 8.763400000000000000e+04 8.770600000000000000e+04 8.749100000000000000e+04 8.745000000000000000e+04 8.759200000000000000e+04 8.739400000000000000e+04 8.735500000000000000e+04 8.806600000000000000e+04 8.729600000000000000e+04 8.698600000000000000e+04 8.678400000000000000e+04 8.672400000000000000e+04 8.654500000000000000e+04 8.737400000000000000e+04 8.793800000000000000e+04 8.711400000000000000e+04 8.754200000000000000e+04 8.719200000000000000e+04 8.723700000000000000e+04 8.740800000000000000e+04 8.710800000000000000e+04 8.722200000000000000e+04 8.735600000000000000e+04 8.715200000000000000e+04 8.792300000000000000e+04 8.763700000000000000e+04 8.788000000000000000e+04 8.790600000000000000e+04 8.787600000000000000e+04 8.784100000000000000e+04 8.775500000000000000e+04 8.746000000000000000e+04 8.789000000000000000e+04 8.796100000000000000e+04 8.746200000000000000e+04 8.667200000000000000e+04 8.726500000000000000e+04 8.730100000000000000e+04 8.656600000000000000e+04 8.690000000000000000e+04 8.736700000000000000e+04 8.713800000000000000e+04 8.725200000000000000e+04 8.742500000000000000e+04 8.816700000000000000e+04 8.773200000000000000e+04 8.747200000000000000e+04 8.763100000000000000e+04 8.766800000000000000e+04 8.719800000000000000e+04 8.762500000000000000e+04 8.780300000000000000e+04 8.748500000000000000e+04 8.705800000000000000e+04 8.665100000000000000e+04 8.701800000000000000e+04 8.721300000000000000e+04 8.719400000000000000e+04 8.694600000000000000e+04 8.712300000000000000e+04 8.684400000000000000e+04 8.661900000000000000e+04 8.653800000000000000e+04 8.715400000000000000e+04 8.720100000000000000e+04 8.712700000000000000e+04 8.619200000000000000e+04 8.677000000000000000e+04 8.655800000000000000e+04 8.714100000000000000e+04 8.618700000000000000e+04 8.606800000000000000e+04 8.581100000000000000e+04 8.644900000000000000e+04 8.665500000000000000e+04 8.700900000000000000e+04 8.716100000000000000e+04 8.701900000000000000e+04 8.667700000000000000e+04 8.719600000000000000e+04 8.700200000000000000e+04 8.744500000000000000e+04 8.717100000000000000e+04 8.708200000000000000e+04 8.724800000000000000e+04 8.711700000000000000e+04 8.719400000000000000e+04 8.709600000000000000e+04 8.741400000000000000e+04 8.781000000000000000e+04 8.679800000000000000e+04 8.751700000000000000e+04 8.737600000000000000e+04 8.724900000000000000e+04 8.703100000000000000e+04 8.686700000000000000e+04 8.696600000000000000e+04 8.774900000000000000e+04 8.708100000000000000e+04 8.699400000000000000e+04 8.716500000000000000e+04 8.728800000000000000e+04 8.735600000000000000e+04 8.763600000000000000e+04 8.686800000000000000e+04 8.703700000000000000e+04 8.741800000000000000e+04 8.716800000000000000e+04 8.736800000000000000e+04 8.722500000000000000e+04 8.689200000000000000e+04 8.683800000000000000e+04 8.686300000000000000e+04 8.710400000000000000e+04 8.647600000000000000e+04 8.679000000000000000e+04 8.602800000000000000e+04 8.663900000000000000e+04 8.672400000000000000e+04 8.627700000000000000e+04 8.622600000000000000e+04 8.661100000000000000e+04 8.553500000000000000e+04 8.658300000000000000e+04 8.666900000000000000e+04 8.677100000000000000e+04 8.656700000000000000e+04 8.667800000000000000e+04 8.714500000000000000e+04 8.687000000000000000e+04 8.705500000000000000e+04 8.680000000000000000e+04 8.717800000000000000e+04 8.726000000000000000e+04 8.674200000000000000e+04 8.746300000000000000e+04 8.768200000000000000e+04 8.743900000000000000e+04 8.696200000000000000e+04 8.794400000000000000e+04 8.754200000000000000e+04 8.744400000000000000e+04 8.776200000000000000e+04 8.796300000000000000e+04 8.748100000000000000e+04 8.717200000000000000e+04 8.762700000000000000e+04 8.731500000000000000e+04 8.731100000000000000e+04 8.712100000000000000e+04 8.805300000000000000e+04 8.759000000000000000e+04 8.698800000000000000e+04 8.661200000000000000e+04 8.668500000000000000e+04 8.764000000000000000e+04 8.756000000000000000e+04 8.721000000000000000e+04 8.739900000000000000e+04 8.739200000000000000e+04 8.748500000000000000e+04 8.703800000000000000e+04 8.720500000000000000e+04 8.655500000000000000e+04 8.601400000000000000e+04 8.660000000000000000e+04 8.630300000000000000e+04 8.652100000000000000e+04 8.639500000000000000e+04 8.670000000000000000e+04 8.660100000000000000e+04 8.645400000000000000e+04 8.646400000000000000e+04 8.640100000000000000e+04 8.691100000000000000e+04 8.729500000000000000e+04 8.674700000000000000e+04 8.657700000000000000e+04 8.622200000000000000e+04 8.664000000000000000e+04 8.668200000000000000e+04 8.692400000000000000e+04 8.633500000000000000e+04 8.668300000000000000e+04 8.744700000000000000e+04 8.689100000000000000e+04 8.652900000000000000e+04 8.663500000000000000e+04 8.649800000000000000e+04 8.677700000000000000e+04 8.747700000000000000e+04 8.659900000000000000e+04 8.661700000000000000e+04 8.685200000000000000e+04 8.670500000000000000e+04 8.691300000000000000e+04 8.621000000000000000e+04 8.668200000000000000e+04 8.681100000000000000e+04 8.697500000000000000e+04 8.673300000000000000e+04 8.642700000000000000e+04 8.610200000000000000e+04 8.619300000000000000e+04 8.623400000000000000e+04 8.598100000000000000e+04 8.578100000000000000e+04 8.583600000000000000e+04 8.567100000000000000e+04 8.597300000000000000e+04 8.637100000000000000e+04 8.547700000000000000e+04 8.578200000000000000e+04 8.589200000000000000e+04 8.633600000000000000e+04 8.627800000000000000e+04 8.596600000000000000e+04 8.580800000000000000e+04 8.655000000000000000e+04 8.597900000000000000e+04 8.562300000000000000e+04 8.626400000000000000e+04 8.612600000000000000e+04 8.609600000000000000e+04 8.640400000000000000e+04 8.602800000000000000e+04 8.604300000000000000e+04 8.635300000000000000e+04 8.620900000000000000e+04 8.696400000000000000e+04 8.681000000000000000e+04 8.700600000000000000e+04 8.593800000000000000e+04 8.679100000000000000e+04 8.602600000000000000e+04 8.685000000000000000e+04 8.643000000000000000e+04 8.661700000000000000e+04 8.691500000000000000e+04 8.726200000000000000e+04 8.658000000000000000e+04 8.632000000000000000e+04 8.631200000000000000e+04 8.637700000000000000e+04 8.685800000000000000e+04 8.689200000000000000e+04 8.611400000000000000e+04 8.671800000000000000e+04 8.737400000000000000e+04 8.708200000000000000e+04 8.704400000000000000e+04 8.698900000000000000e+04 8.656500000000000000e+04 8.428000000000000000e+04 8.178500000000000000e+04 8.005500000000000000e+04 7.781400000000000000e+04 7.638600000000000000e+04 7.430800000000000000e+04 7.254600000000000000e+04 7.099900000000000000e+04 6.918100000000000000e+04 6.778700000000000000e+04 6.604700000000000000e+04 6.449900000000000000e+04 6.382900000000000000e+04 6.237900000000000000e+04 6.125500000000000000e+04 6.040300000000000000e+04 5.931900000000000000e+04 5.822000000000000000e+04 5.765300000000000000e+04 5.620400000000000000e+04 5.525300000000000000e+04 5.472500000000000000e+04 5.387300000000000000e+04 5.282400000000000000e+04 5.232000000000000000e+04 5.136700000000000000e+04 5.108200000000000000e+04 5.001400000000000000e+04 4.991000000000000000e+04 4.849700000000000000e+04 4.822800000000000000e+04 4.791400000000000000e+04 4.716500000000000000e+04 4.652500000000000000e+04 4.602600000000000000e+04 4.532500000000000000e+04 4.481700000000000000e+04 4.457400000000000000e+04 4.376800000000000000e+04 4.326000000000000000e+04 4.295900000000000000e+04 4.234400000000000000e+04 4.187100000000000000e+04 4.200500000000000000e+04 4.137200000000000000e+04 4.113300000000000000e+04 4.034400000000000000e+04 4.018700000000000000e+04 3.940500000000000000e+04 3.989800000000000000e+04 3.853000000000000000e+04 3.868500000000000000e+04 3.804700000000000000e+04 3.774500000000000000e+04 3.765100000000000000e+04 3.715600000000000000e+04 3.659200000000000000e+04 3.617200000000000000e+04 3.583800000000000000e+04 3.587300000000000000e+04 3.496900000000000000e+04 3.493700000000000000e+04 3.448300000000000000e+04 3.452800000000000000e+04 3.448900000000000000e+04 3.368400000000000000e+04 3.362600000000000000e+04 3.327900000000000000e+04 3.260400000000000000e+04 3.280500000000000000e+04 3.237400000000000000e+04 3.208100000000000000e+04 3.174900000000000000e+04 3.142700000000000000e+04 3.124900000000000000e+04 3.087500000000000000e+04 3.055600000000000000e+04 3.028000000000000000e+04 3.009700000000000000e+04 3.014600000000000000e+04 2.963600000000000000e+04 2.947200000000000000e+04 2.925600000000000000e+04 2.896600000000000000e+04 2.883900000000000000e+04 2.860000000000000000e+04 2.813400000000000000e+04 2.779500000000000000e+04 2.755300000000000000e+04 2.711100000000000000e+04 2.750500000000000000e+04 2.733000000000000000e+04 2.682900000000000000e+04 2.660700000000000000e+04 2.619800000000000000e+04 2.570200000000000000e+04 2.595900000000000000e+04 2.596900000000000000e+04 2.555700000000000000e+04 2.518300000000000000e+04 2.494500000000000000e+04 2.488700000000000000e+04 2.443800000000000000e+04 2.438100000000000000e+04 2.388400000000000000e+04 2.354500000000000000e+04 2.373500000000000000e+04 2.334700000000000000e+04 2.327900000000000000e+04 2.305600000000000000e+04 2.294400000000000000e+04 2.240300000000000000e+04 2.249400000000000000e+04 2.235100000000000000e+04 2.206400000000000000e+04 2.194700000000000000e+04 2.177900000000000000e+04 2.147100000000000000e+04 2.150000000000000000e+04 2.106000000000000000e+04 2.080000000000000000e+04 2.078000000000000000e+04 2.072300000000000000e+04 2.053600000000000000e+04 2.044200000000000000e+04 2.017200000000000000e+04 2.018200000000000000e+04 1.988100000000000000e+04 1.978900000000000000e+04 1.947900000000000000e+04 1.909900000000000000e+04 1.924500000000000000e+04 1.885700000000000000e+04 1.890700000000000000e+04 1.859400000000000000e+04 1.828100000000000000e+04 1.854900000000000000e+04 1.837500000000000000e+04 1.809600000000000000e+04 1.792900000000000000e+04 1.781000000000000000e+04 1.777500000000000000e+04 1.733200000000000000e+04 1.732500000000000000e+04 1.737800000000000000e+04 1.725500000000000000e+04 1.666800000000000000e+04 1.664900000000000000e+04 1.668400000000000000e+04 1.638100000000000000e+04 1.630000000000000000e+04 1.613900000000000000e+04 1.576300000000000000e+04 1.579700000000000000e+04 1.549100000000000000e+04 1.577900000000000000e+04 1.546700000000000000e+04 1.536300000000000000e+04 1.536700000000000000e+04 1.508000000000000000e+04 1.512900000000000000e+04 1.498800000000000000e+04 1.482700000000000000e+04 1.470900000000000000e+04 1.430300000000000000e+04 1.462900000000000000e+04 1.457400000000000000e+04 1.425300000000000000e+04 1.410400000000000000e+04 1.406900000000000000e+04 1.367600000000000000e+04 1.380800000000000000e+04 1.374300000000000000e+04 1.364600000000000000e+04 1.368600000000000000e+04 1.323200000000000000e+04 1.295700000000000000e+04 1.288000000000000000e+04 1.308800000000000000e+04 1.309700000000000000e+04 1.288600000000000000e+04 1.290100000000000000e+04 1.260400000000000000e+04 1.256400000000000000e+04 1.248900000000000000e+04 1.230200000000000000e+04 1.237800000000000000e+04 1.193600000000000000e+04 1.207500000000000000e+04 1.196900000000000000e+04 1.187500000000000000e+04 1.168500000000000000e+04 1.174500000000000000e+04 1.150300000000000000e+04 1.172600000000000000e+04 1.130500000000000000e+04 1.119900000000000000e+04 1.100600000000000000e+04 1.101300000000000000e+04 1.086100000000000000e+04 1.087700000000000000e+04 1.074500000000000000e+04 1.058400000000000000e+04 1.060000000000000000e+04 1.046700000000000000e+04 1.044200000000000000e+04 1.046100000000000000e+04 1.032100000000000000e+04 1.039500000000000000e+04 1.018800000000000000e+04 9.994000000000000000e+03 9.917000000000000000e+03 9.961000000000000000e+03 9.717000000000000000e+03 9.650000000000000000e+03 9.653000000000000000e+03 9.552000000000000000e+03 9.502000000000000000e+03 9.104000000000000000e+03 9.313000000000000000e+03 9.226000000000000000e+03 9.254000000000000000e+03 8.882000000000000000e+03 8.960000000000000000e+03 8.809000000000000000e+03 8.719000000000000000e+03 8.862000000000000000e+03 8.589000000000000000e+03 8.839000000000000000e+03 8.544000000000000000e+03 8.531000000000000000e+03 8.417000000000000000e+03 8.308000000000000000e+03 8.318000000000000000e+03 8.281000000000000000e+03 8.261000000000000000e+03 8.000000000000000000e+03 8.213000000000000000e+03 7.981000000000000000e+03 7.855000000000000000e+03 7.871000000000000000e+03 7.876000000000000000e+03 7.798000000000000000e+03 7.783000000000000000e+03 7.654000000000000000e+03 7.557000000000000000e+03 7.463000000000000000e+03 7.466000000000000000e+03 7.447000000000000000e+03 7.312000000000000000e+03 7.368000000000000000e+03 7.425000000000000000e+03 7.419000000000000000e+03 7.152000000000000000e+03 6.977000000000000000e+03 7.003000000000000000e+03 7.086000000000000000e+03 6.979000000000000000e+03 6.796000000000000000e+03 6.765000000000000000e+03 6.789000000000000000e+03 6.525000000000000000e+03 6.596000000000000000e+03 6.501000000000000000e+03 6.555000000000000000e+03 6.459000000000000000e+03 6.290000000000000000e+03 6.317000000000000000e+03 6.358000000000000000e+03 6.296000000000000000e+03 6.201000000000000000e+03 6.179000000000000000e+03 5.969000000000000000e+03 5.979000000000000000e+03 5.821000000000000000e+03 5.877000000000000000e+03 5.726000000000000000e+03 5.664000000000000000e+03 5.786000000000000000e+03 5.847000000000000000e+03 5.681000000000000000e+03 5.681000000000000000e+03 5.638000000000000000e+03 5.515000000000000000e+03 5.500000000000000000e+03 5.441000000000000000e+03 5.465000000000000000e+03 5.549000000000000000e+03 5.357000000000000000e+03 5.250000000000000000e+03 5.151000000000000000e+03 5.245000000000000000e+03 5.058000000000000000e+03 5.171000000000000000e+03 5.114000000000000000e+03 5.054000000000000000e+03 4.987000000000000000e+03 5.007000000000000000e+03 4.924000000000000000e+03 4.870000000000000000e+03 4.715000000000000000e+03 4.718000000000000000e+03 4.643000000000000000e+03 4.722000000000000000e+03 4.620000000000000000e+03 4.531000000000000000e+03 4.561000000000000000e+03 4.511000000000000000e+03 4.448000000000000000e+03 4.336000000000000000e+03 4.377000000000000000e+03 4.359000000000000000e+03 4.223000000000000000e+03 4.280000000000000000e+03 4.249000000000000000e+03 4.205000000000000000e+03 4.194000000000000000e+03 4.075000000000000000e+03 4.163000000000000000e+03 4.130000000000000000e+03 4.009000000000000000e+03 4.032000000000000000e+03 4.005000000000000000e+03 3.980000000000000000e+03 3.903000000000000000e+03 3.957000000000000000e+03 3.845000000000000000e+03 3.800000000000000000e+03 3.900000000000000000e+03 3.834000000000000000e+03 3.780000000000000000e+03 3.690000000000000000e+03 3.784000000000000000e+03 3.784000000000000000e+03 3.684000000000000000e+03 3.541000000000000000e+03 3.544000000000000000e+03 3.600000000000000000e+03 3.572000000000000000e+03 3.412000000000000000e+03 3.464000000000000000e+03 3.488000000000000000e+03 3.369000000000000000e+03 3.370000000000000000e+03 3.320000000000000000e+03 3.398000000000000000e+03 3.338000000000000000e+03 3.169000000000000000e+03 3.319000000000000000e+03 3.149000000000000000e+03 3.152000000000000000e+03 3.296000000000000000e+03 3.102000000000000000e+03 3.053000000000000000e+03 3.172000000000000000e+03 3.044000000000000000e+03 3.045000000000000000e+03 3.120000000000000000e+03 3.012000000000000000e+03 3.073000000000000000e+03 2.934000000000000000e+03 2.864000000000000000e+03 2.919000000000000000e+03 2.838000000000000000e+03 2.831000000000000000e+03 2.874000000000000000e+03 2.799000000000000000e+03 2.682000000000000000e+03 2.793000000000000000e+03 2.753000000000000000e+03 2.787000000000000000e+03 2.695000000000000000e+03 2.622000000000000000e+03 2.660000000000000000e+03 2.573000000000000000e+03 2.537000000000000000e+03 2.618000000000000000e+03 2.575000000000000000e+03 2.444000000000000000e+03 2.428000000000000000e+03 2.420000000000000000e+03 2.486000000000000000e+03 2.325000000000000000e+03 2.328000000000000000e+03 2.247000000000000000e+03 2.312000000000000000e+03 2.348000000000000000e+03 2.302000000000000000e+03 2.223000000000000000e+03 2.204000000000000000e+03 2.281000000000000000e+03 2.272000000000000000e+03 2.158000000000000000e+03 2.176000000000000000e+03 2.163000000000000000e+03 2.084000000000000000e+03 2.140000000000000000e+03 2.086000000000000000e+03 2.032000000000000000e+03 2.152000000000000000e+03 2.045000000000000000e+03 1.975000000000000000e+03 1.941000000000000000e+03 1.964000000000000000e+03 1.938000000000000000e+03 1.947000000000000000e+03 1.886000000000000000e+03 1.973000000000000000e+03 1.892000000000000000e+03 1.860000000000000000e+03 1.833000000000000000e+03 1.878000000000000000e+03 1.838000000000000000e+03 1.802000000000000000e+03 1.801000000000000000e+03 1.847000000000000000e+03 1.833000000000000000e+03 1.773000000000000000e+03 1.786000000000000000e+03 1.688000000000000000e+03 1.788000000000000000e+03 1.775000000000000000e+03 1.747000000000000000e+03 1.683000000000000000e+03 1.704000000000000000e+03 1.700000000000000000e+03 1.660000000000000000e+03 1.575000000000000000e+03 1.570000000000000000e+03 1.609000000000000000e+03 1.582000000000000000e+03 1.555000000000000000e+03 1.587000000000000000e+03 1.585000000000000000e+03 1.518000000000000000e+03 1.540000000000000000e+03 1.459000000000000000e+03 1.510000000000000000e+03 1.547000000000000000e+03 1.521000000000000000e+03 1.495000000000000000e+03 1.480000000000000000e+03 1.433000000000000000e+03 1.422000000000000000e+03 1.360000000000000000e+03 1.367000000000000000e+03 1.313000000000000000e+03 1.289000000000000000e+03 1.298000000000000000e+03 1.299000000000000000e+03 1.205000000000000000e+03 1.293000000000000000e+03 1.230000000000000000e+03 1.294000000000000000e+03 1.276000000000000000e+03 1.233000000000000000e+03 1.263000000000000000e+03 1.255000000000000000e+03 1.194000000000000000e+03 1.232000000000000000e+03 1.207000000000000000e+03 1.199000000000000000e+03 1.138000000000000000e+03 1.064000000000000000e+03 1.114000000000000000e+03 1.189000000000000000e+03 1.103000000000000000e+03 1.165000000000000000e+03 1.096000000000000000e+03 1.089000000000000000e+03 1.125000000000000000e+03 1.098000000000000000e+03 1.104000000000000000e+03 1.116000000000000000e+03 1.100000000000000000e+03 1.082000000000000000e+03 1.071000000000000000e+03 1.067000000000000000e+03 1.012000000000000000e+03 9.780000000000000000e+02 1.056000000000000000e+03 1.023000000000000000e+03 1.013000000000000000e+03 1.019000000000000000e+03 9.690000000000000000e+02 1.008000000000000000e+03 9.740000000000000000e+02 1.023000000000000000e+03 9.450000000000000000e+02 9.810000000000000000e+02 1.011000000000000000e+03 9.370000000000000000e+02 9.590000000000000000e+02 8.910000000000000000e+02 9.520000000000000000e+02 9.320000000000000000e+02 8.600000000000000000e+02 9.410000000000000000e+02 9.280000000000000000e+02 8.990000000000000000e+02 8.530000000000000000e+02 8.770000000000000000e+02 8.720000000000000000e+02 8.370000000000000000e+02 8.370000000000000000e+02 8.140000000000000000e+02 8.180000000000000000e+02 8.720000000000000000e+02 8.000000000000000000e+02 7.670000000000000000e+02 8.040000000000000000e+02 8.060000000000000000e+02 8.010000000000000000e+02 8.350000000000000000e+02 7.780000000000000000e+02 8.060000000000000000e+02 8.030000000000000000e+02 8.330000000000000000e+02 7.350000000000000000e+02 7.940000000000000000e+02 7.300000000000000000e+02 7.570000000000000000e+02 7.480000000000000000e+02 6.940000000000000000e+02 7.820000000000000000e+02 7.440000000000000000e+02 7.140000000000000000e+02 7.050000000000000000e+02 7.240000000000000000e+02 7.450000000000000000e+02 7.050000000000000000e+02 6.420000000000000000e+02 6.160000000000000000e+02 6.750000000000000000e+02 6.520000000000000000e+02 6.260000000000000000e+02 6.650000000000000000e+02 6.090000000000000000e+02 6.570000000000000000e+02 6.190000000000000000e+02 6.280000000000000000e+02 6.710000000000000000e+02 5.800000000000000000e+02 5.920000000000000000e+02 6.350000000000000000e+02 5.800000000000000000e+02 6.020000000000000000e+02 5.920000000000000000e+02 6.110000000000000000e+02 5.930000000000000000e+02 5.780000000000000000e+02 5.660000000000000000e+02 5.780000000000000000e+02 5.710000000000000000e+02 5.290000000000000000e+02 5.500000000000000000e+02 5.260000000000000000e+02 5.850000000000000000e+02 5.520000000000000000e+02 5.090000000000000000e+02 5.730000000000000000e+02 5.240000000000000000e+02 5.180000000000000000e+02 5.190000000000000000e+02 5.250000000000000000e+02 5.250000000000000000e+02 4.900000000000000000e+02 5.260000000000000000e+02 5.130000000000000000e+02 5.160000000000000000e+02 4.850000000000000000e+02 4.850000000000000000e+02 4.990000000000000000e+02 4.960000000000000000e+02 4.760000000000000000e+02 4.450000000000000000e+02 4.520000000000000000e+02 4.540000000000000000e+02 4.570000000000000000e+02 4.790000000000000000e+02 4.250000000000000000e+02 3.960000000000000000e+02 3.890000000000000000e+02 4.070000000000000000e+02 4.080000000000000000e+02 4.130000000000000000e+02 3.610000000000000000e+02 3.880000000000000000e+02 3.900000000000000000e+02 4.010000000000000000e+02 3.790000000000000000e+02 3.780000000000000000e+02 3.910000000000000000e+02 3.820000000000000000e+02 4.340000000000000000e+02 3.760000000000000000e+02 3.850000000000000000e+02 4.060000000000000000e+02 3.920000000000000000e+02 3.940000000000000000e+02 3.450000000000000000e+02 3.610000000000000000e+02 3.490000000000000000e+02 3.240000000000000000e+02 3.320000000000000000e+02 3.620000000000000000e+02 3.240000000000000000e+02 3.260000000000000000e+02 3.290000000000000000e+02 3.050000000000000000e+02 2.970000000000000000e+02 2.690000000000000000e+02 3.250000000000000000e+02 2.930000000000000000e+02 3.000000000000000000e+02 2.610000000000000000e+02 2.860000000000000000e+02 2.460000000000000000e+02 2.570000000000000000e+02 2.730000000000000000e+02 2.580000000000000000e+02 2.590000000000000000e+02 2.420000000000000000e+02 2.760000000000000000e+02 2.710000000000000000e+02 2.590000000000000000e+02 2.380000000000000000e+02 2.580000000000000000e+02 2.670000000000000000e+02 2.350000000000000000e+02 2.710000000000000000e+02 2.410000000000000000e+02 2.360000000000000000e+02 2.290000000000000000e+02 2.200000000000000000e+02 2.560000000000000000e+02 2.510000000000000000e+02 2.420000000000000000e+02 2.410000000000000000e+02 2.320000000000000000e+02 2.030000000000000000e+02 2.520000000000000000e+02 2.190000000000000000e+02 2.500000000000000000e+02 2.170000000000000000e+02 2.280000000000000000e+02 2.230000000000000000e+02 2.070000000000000000e+02 2.260000000000000000e+02 2.040000000000000000e+02 2.020000000000000000e+02 2.210000000000000000e+02 2.360000000000000000e+02 2.060000000000000000e+02 2.160000000000000000e+02 2.300000000000000000e+02 2.040000000000000000e+02 1.980000000000000000e+02 1.960000000000000000e+02 1.990000000000000000e+02 2.090000000000000000e+02 1.750000000000000000e+02 2.110000000000000000e+02 1.820000000000000000e+02 2.020000000000000000e+02 2.200000000000000000e+02 1.580000000000000000e+02 1.800000000000000000e+02 2.090000000000000000e+02 2.120000000000000000e+02 1.750000000000000000e+02 2.080000000000000000e+02 1.960000000000000000e+02 1.690000000000000000e+02 1.980000000000000000e+02 2.000000000000000000e+02 1.920000000000000000e+02 1.820000000000000000e+02 1.910000000000000000e+02 1.780000000000000000e+02 1.630000000000000000e+02 1.850000000000000000e+02 2.090000000000000000e+02 1.480000000000000000e+02 1.710000000000000000e+02 1.560000000000000000e+02 1.510000000000000000e+02 1.720000000000000000e+02 1.580000000000000000e+02 1.330000000000000000e+02 1.390000000000000000e+02 1.540000000000000000e+02 1.340000000000000000e+02 1.370000000000000000e+02 1.460000000000000000e+02 1.260000000000000000e+02 1.350000000000000000e+02 1.190000000000000000e+02 1.370000000000000000e+02 1.080000000000000000e+02 1.360000000000000000e+02 1.180000000000000000e+02 1.300000000000000000e+02 1.070000000000000000e+02 1.310000000000000000e+02 1.170000000000000000e+02 1.230000000000000000e+02 1.240000000000000000e+02 9.400000000000000000e+01 1.060000000000000000e+02 1.110000000000000000e+02 1.140000000000000000e+02 1.240000000000000000e+02 1.270000000000000000e+02 1.120000000000000000e+02 1.120000000000000000e+02 1.100000000000000000e+02 1.230000000000000000e+02 9.400000000000000000e+01 1.180000000000000000e+02 1.100000000000000000e+02 1.110000000000000000e+02 9.500000000000000000e+01 9.500000000000000000e+01 9.400000000000000000e+01 1.110000000000000000e+02 1.000000000000000000e+02 9.700000000000000000e+01 8.100000000000000000e+01 8.900000000000000000e+01 8.900000000000000000e+01 9.200000000000000000e+01 9.300000000000000000e+01 1.040000000000000000e+02 7.800000000000000000e+01 8.000000000000000000e+01 1.020000000000000000e+02 8.200000000000000000e+01 6.800000000000000000e+01 6.800000000000000000e+01 1.010000000000000000e+02 6.300000000000000000e+01 7.000000000000000000e+01 7.300000000000000000e+01 7.400000000000000000e+01 7.400000000000000000e+01 5.900000000000000000e+01 5.800000000000000000e+01 6.100000000000000000e+01 6.700000000000000000e+01 4.600000000000000000e+01 5.800000000000000000e+01 6.900000000000000000e+01 6.200000000000000000e+01 5.500000000000000000e+01 6.700000000000000000e+01 5.200000000000000000e+01 6.700000000000000000e+01 5.100000000000000000e+01 5.900000000000000000e+01 5.100000000000000000e+01 3.700000000000000000e+01 4.500000000000000000e+01 5.600000000000000000e+01 4.800000000000000000e+01 6.700000000000000000e+01 4.600000000000000000e+01 5.000000000000000000e+01 4.900000000000000000e+01 5.100000000000000000e+01 3.600000000000000000e+01 4.400000000000000000e+01 5.000000000000000000e+01 4.800000000000000000e+01 4.500000000000000000e+01 4.300000000000000000e+01 5.000000000000000000e+01 4.700000000000000000e+01 5.200000000000000000e+01 3.600000000000000000e+01 5.100000000000000000e+01 3.200000000000000000e+01 4.400000000000000000e+01 5.000000000000000000e+01 4.400000000000000000e+01 4.100000000000000000e+01 3.800000000000000000e+01 4.000000000000000000e+01 3.400000000000000000e+01 3.800000000000000000e+01 4.300000000000000000e+01 4.200000000000000000e+01 5.000000000000000000e+01 4.300000000000000000e+01 3.800000000000000000e+01 3.600000000000000000e+01 3.500000000000000000e+01 3.800000000000000000e+01 3.100000000000000000e+01 3.700000000000000000e+01 2.500000000000000000e+01 2.200000000000000000e+01 3.000000000000000000e+01 3.200000000000000000e+01 3.300000000000000000e+01 2.200000000000000000e+01 3.800000000000000000e+01 2.300000000000000000e+01 2.700000000000000000e+01 3.200000000000000000e+01 3.000000000000000000e+01 2.500000000000000000e+01 2.400000000000000000e+01 2.300000000000000000e+01 2.100000000000000000e+01 3.700000000000000000e+01 1.600000000000000000e+01 3.300000000000000000e+01 2.400000000000000000e+01 2.200000000000000000e+01 2.100000000000000000e+01 1.700000000000000000e+01 2.300000000000000000e+01 1.800000000000000000e+01 2.300000000000000000e+01 2.100000000000000000e+01 2.300000000000000000e+01 1.700000000000000000e+01 1.700000000000000000e+01 1.800000000000000000e+01 2.900000000000000000e+01 1.200000000000000000e+01 1.900000000000000000e+01 2.400000000000000000e+01 1.800000000000000000e+01 1.700000000000000000e+01 2.200000000000000000e+01 1.200000000000000000e+01 2.600000000000000000e+01 1.400000000000000000e+01 1.200000000000000000e+01 2.500000000000000000e+01 1.600000000000000000e+01 2.000000000000000000e+01 2.200000000000000000e+01 2.000000000000000000e+01 2.500000000000000000e+01 2.300000000000000000e+01 2.900000000000000000e+01 1.100000000000000000e+01 2.400000000000000000e+01 1.400000000000000000e+01 1.400000000000000000e+01 1.800000000000000000e+01 2.800000000000000000e+01 1.500000000000000000e+01 1.600000000000000000e+01 1.100000000000000000e+01 1.400000000000000000e+01 1.500000000000000000e+01 7.000000000000000000e+00 8.000000000000000000e+00 9.000000000000000000e+00 1.100000000000000000e+01 8.000000000000000000e+00 1.000000000000000000e+01 1.800000000000000000e+01 1.200000000000000000e+01 9.000000000000000000e+00 9.000000000000000000e+00 1.500000000000000000e+01 9.000000000000000000e+00 4.000000000000000000e+00 9.000000000000000000e+00 3.000000000000000000e+00 2.000000000000000000e+00 1.000000000000000000e+00 2.000000000000000000e+00 1.000000000000000000e+01 7.000000000000000000e+00 5.000000000000000000e+00 6.000000000000000000e+00 5.000000000000000000e+00 5.000000000000000000e+00 6.000000000000000000e+00 5.000000000000000000e+00 4.000000000000000000e+00 4.000000000000000000e+00 4.000000000000000000e+00 9.000000000000000000e+00 3.000000000000000000e+00 8.000000000000000000e+00 6.000000000000000000e+00 5.000000000000000000e+00 2.000000000000000000e+00 2.000000000000000000e+00 5.000000000000000000e+00 6.000000000000000000e+00 2.000000000000000000e+00 7.000000000000000000e+00 1.000000000000000000e+00 4.000000000000000000e+00 5.000000000000000000e+00 2.000000000000000000e+00 4.000000000000000000e+00 4.000000000000000000e+00 4.000000000000000000e+00 5.000000000000000000e+00 5.000000000000000000e+00 7.000000000000000000e+00 4.000000000000000000e+00 1.000000000000000000e+00 4.000000000000000000e+00 9.000000000000000000e+00 3.000000000000000000e+00 6.000000000000000000e+00 3.000000000000000000e+00 5.000000000000000000e+00 2.000000000000000000e+00 3.000000000000000000e+00 1.000000000000000000e+00 6.000000000000000000e+00 6.000000000000000000e+00 1.000000000000000000e+00 6.000000000000000000e+00 8.000000000000000000e+00 5.000000000000000000e+00 3.000000000000000000e+00 6.000000000000000000e+00 5.000000000000000000e+00 8.000000000000000000e+00 0.000000000000000000e+00 0.000000000000000000e+00 0.000000000000000000e+00 0.000000000000000000e+00 0.000000000000000000e+00 0.000000000000000000e+00 0.000000000000000000e+00 0.000000000000000000e+00 0.000000000000000000e+00 0.000000000000000000e+00 0.000000000000000000e+00 0.000000000000000000e+00 0.000000000000000000e+00 0.000000000000000000e+00 0.000000000000000000e+00 0.000000000000000000e+00 0.000000000000000000e+00 0.000000000000000000e+00 0.000000000000000000e+00 0.000000000000000000e+00 0.000000000000000000e+00 0.000000000000000000e+00 0.000000000000000000e+00 0.000000000000000000e+00 0.000000000000000000e+00 0.000000000000000000e+00 0.000000000000000000e+00 0.000000000000000000e+00 0.000000000000000000e+00 0.000000000000000000e+00 0.000000000000000000e+00 0.000000000000000000e+00 0.000000000000000000e+00 0.000000000000000000e+00 0.000000000000000000e+00 0.000000000000000000e+00 0.000000000000000000e+00 0.000000000000000000e+00 0.000000000000000000e+00 0.000000000000000000e+00 0.000000000000000000e+00 0.000000000000000000e+00 0.000000000000000000e+00 0.000000000000000000e+00 0.000000000000000000e+00 0.000000000000000000e+00 0.000000000000000000e+00 0.000000000000000000e+00 0.000000000000000000e+00 0.000000000000000000e+00 0.000000000000000000e+00 0.000000000000000000e+00 0.000000000000000000e+00 0.000000000000000000e+00 0.000000000000000000e+00 0.000000000000000000e+00 0.000000000000000000e+00 0.000000000000000000e+00 0.000000000000000000e+00 0.000000000000000000e+00 0.000000000000000000e+00 0.000000000000000000e+00 0.000000000000000000e+00 0.000000000000000000e+00 0.000000000000000000e+00 0.000000000000000000e+00 0.000000000000000000e+00 0.000000000000000000e+00 0.000000000000000000e+00 0.000000000000000000e+00 0.000000000000000000e+00 0.000000000000000000e+00 0.000000000000000000e+00 0.000000000000000000e+00 0.000000000000000000e+00 0.000000000000000000e+00 0.000000000000000000e+00 0.000000000000000000e+00 0.000000000000000000e+00 0.000000000000000000e+00 0.000000000000000000e+00 0.000000000000000000e+00 0.000000000000000000e+00 0.000000000000000000e+00 0.000000000000000000e+00 0.000000000000000000e+00 0.000000000000000000e+00 0.000000000000000000e+00 0.000000000000000000e+00 0.000000000000000000e+00 0.000000000000000000e+00 0.000000000000000000e+00 0.000000000000000000e+00 0.000000000000000000e+00 0.000000000000000000e+00 0.000000000000000000e+00 0.000000000000000000e+00 0.000000000000000000e+00 0.000000000000000000e+00 0.000000000000000000e+00 0.000000000000000000e+00 0.000000000000000000e+00 0.000000000000000000e+00 0.000000000000000000e+00 0.000000000000000000e+00 0.000000000000000000e+00 0.000000000000000000e+00 0.000000000000000000e+00 0.000000000000000000e+00 0.000000000000000000e+00 0.000000000000000000e+00 0.000000000000000000e+00 0.000000000000000000e+00 0.000000000000000000e+00 0.000000000000000000e+00 0.000000000000000000e+00 0.000000000000000000e+00 0.000000000000000000e+00 0.000000000000000000e+00 0.000000000000000000e+00 0.000000000000000000e+00 0.000000000000000000e+00 0.000000000000000000e+00 0.000000000000000000e+00 0.000000000000000000e+00 0.000000000000000000e+00 0.000000000000000000e+00 0.000000000000000000e+00 0.000000000000000000e+00 0.000000000000000000e+00 0.000000000000000000e+00 0.000000000000000000e+00 0.000000000000000000e+00 0.000000000000000000e+00 0.000000000000000000e+00 0.000000000000000000e+00 0.000000000000000000e+00 0.000000000000000000e+00 0.000000000000000000e+00 0.000000000000000000e+00 0.000000000000000000e+00 0.000000000000000000e+00 0.000000000000000000e+00 0.000000000000000000e+00 0.000000000000000000e+00 0.000000000000000000e+00 0.000000000000000000e+00 0.000000000000000000e+00 0.000000000000000000e+00 0.000000000000000000e+00 0.000000000000000000e+00 0.000000000000000000e+00 0.000000000000000000e+00 0.000000000000000000e+00 0.000000000000000000e+00 0.000000000000000000e+00 0.000000000000000000e+00 0.000000000000000000e+00 0.000000000000000000e+00 0.000000000000000000e+00 0.000000000000000000e+00 0.000000000000000000e+00 0.000000000000000000e+00 0.000000000000000000e+00 0.000000000000000000e+00 0.000000000000000000e+00 0.000000000000000000e+00 0.000000000000000000e+00 0.000000000000000000e+00 0.000000000000000000e+00 0.000000000000000000e+00 0.000000000000000000e+00 0.000000000000000000e+00 0.000000000000000000e+00 0.000000000000000000e+00 0.000000000000000000e+00 0.000000000000000000e+00 0.000000000000000000e+00 0.000000000000000000e+00 0.000000000000000000e+00 0.000000000000000000e+00 0.000000000000000000e+00 0.000000000000000000e+00 0.000000000000000000e+00 0.000000000000000000e+00 0.000000000000000000e+00 0.000000000000000000e+00 0.000000000000000000e+00 0.000000000000000000e+00 0.000000000000000000e+00 0.000000000000000000e+00 0.000000000000000000e+00 0.000000000000000000e+00 0.000000000000000000e+00 0.000000000000000000e+00 0.000000000000000000e+00 0.000000000000000000e+00 0.000000000000000000e+00 0.000000000000000000e+00 0.000000000000000000e+00 0.000000000000000000e+00 0.000000000000000000e+00 0.000000000000000000e+00 0.000000000000000000e+00 0.000000000000000000e+00 0.000000000000000000e+00 0.000000000000000000e+00 0.000000000000000000e+00 0.000000000000000000e+00 0.000000000000000000e+00 0.000000000000000000e+00 0.000000000000000000e+00 0.000000000000000000e+00 0.000000000000000000e+00 0.000000000000000000e+00 0.000000000000000000e+00 0.000000000000000000e+00 0.000000000000000000e+00 0.000000000000000000e+00 0.000000000000000000e+00 0.000000000000000000e+00 0.000000000000000000e+00 0.000000000000000000e+00 0.000000000000000000e+00 0.000000000000000000e+00 0.000000000000000000e+00 0.000000000000000000e+00 0.000000000000000000e+00 0.000000000000000000e+00 0.000000000000000000e+00 0.000000000000000000e+00 0.000000000000000000e+00 0.000000000000000000e+00 0.000000000000000000e+00 0.000000000000000000e+00 0.000000000000000000e+00 0.000000000000000000e+00 0.000000000000000000e+00 0.000000000000000000e+00 0.000000000000000000e+00 0.000000000000000000e+00 0.000000000000000000e+00 0.000000000000000000e+00 0.000000000000000000e+00 0.000000000000000000e+00 0.000000000000000000e+00 0.000000000000000000e+00 0.000000000000000000e+00 0.000000000000000000e+00 0.000000000000000000e+00 0.000000000000000000e+00 0.000000000000000000e+00 0.000000000000000000e+00 0.000000000000000000e+00 0.000000000000000000e+00 0.000000000000000000e+00 0.000000000000000000e+00 0.000000000000000000e+00 0.000000000000000000e+00 0.000000000000000000e+00 0.000000000000000000e+00 0.000000000000000000e+00 0.000000000000000000e+00 0.000000000000000000e+00 0.000000000000000000e+00 0.000000000000000000e+00 0.000000000000000000e+00 0.000000000000000000e+00 0.000000000000000000e+00 0.000000000000000000e+00 0.000000000000000000e+00 0.000000000000000000e+00 0.000000000000000000e+00 0.000000000000000000e+00 0.000000000000000000e+00 0.000000000000000000e+00 0.000000000000000000e+00 0.000000000000000000e+00 0.000000000000000000e+00 0.000000000000000000e+00 0.000000000000000000e+00 0.000000000000000000e+00 0.000000000000000000e+00 0.000000000000000000e+00 0.000000000000000000e+00 0.000000000000000000e+00 0.000000000000000000e+00 0.000000000000000000e+00 0.000000000000000000e+00 0.000000000000000000e+00 0.000000000000000000e+00 0.000000000000000000e+00 0.000000000000000000e+00 0.000000000000000000e+00 0.000000000000000000e+00 0.000000000000000000e+00 0.000000000000000000e+00 0.000000000000000000e+00 0.000000000000000000e+00 0.000000000000000000e+00 0.000000000000000000e+00 0.000000000000000000e+00 0.000000000000000000e+00 0.000000000000000000e+00 0.000000000000000000e+00 0.000000000000000000e+00 0.000000000000000000e+00 0.000000000000000000e+00 0.000000000000000000e+00 0.000000000000000000e+00 0.000000000000000000e+00 0.000000000000000000e+00 0.000000000000000000e+00 0.000000000000000000e+00 0.000000000000000000e+00 0.000000000000000000e+00 0.000000000000000000e+00 0.000000000000000000e+00 0.000000000000000000e+00 0.000000000000000000e+00 0.000000000000000000e+00 0.000000000000000000e+00 0.000000000000000000e+00 0.000000000000000000e+00 0.000000000000000000e+00 0.000000000000000000e+00 0.000000000000000000e+00 0.000000000000000000e+00 0.000000000000000000e+00 0.000000000000000000e+00 0.000000000000000000e+00 0.000000000000000000e+00 0.000000000000000000e+00 0.000000000000000000e+00 0.000000000000000000e+00 0.000000000000000000e+00 0.000000000000000000e+00 0.000000000000000000e+00 0.000000000000000000e+00 0.000000000000000000e+00 0.000000000000000000e+00 0.000000000000000000e+00 0.000000000000000000e+00 0.000000000000000000e+00 0.000000000000000000e+00 0.000000000000000000e+00 0.000000000000000000e+00 0.000000000000000000e+00 0.000000000000000000e+00 0.000000000000000000e+00 0.000000000000000000e+00 0.000000000000000000e+00 0.000000000000000000e+00 0.000000000000000000e+00 0.000000000000000000e+00 0.000000000000000000e+00 0.000000000000000000e+00 0.000000000000000000e+00 0.000000000000000000e+00 0.000000000000000000e+00 0.000000000000000000e+00 0.000000000000000000e+00 0.000000000000000000e+00 0.000000000000000000e+00 0.000000000000000000e+00 0.000000000000000000e+00 0.000000000000000000e+00 0.000000000000000000e+00 0.000000000000000000e+00 0.000000000000000000e+00 0.000000000000000000e+00 0.000000000000000000e+00 0.000000000000000000e+00 0.000000000000000000e+00 0.000000000000000000e+00 0.000000000000000000e+00 0.000000000000000000e+00 0.000000000000000000e+00 0.000000000000000000e+00 0.000000000000000000e+00 0.000000000000000000e+00 0.000000000000000000e+00 0.000000000000000000e+00 0.000000000000000000e+00 0.000000000000000000e+00 0.000000000000000000e+00 0.000000000000000000e+00 0.000000000000000000e+00 0.000000000000000000e+00 0.000000000000000000e+00 0.000000000000000000e+00 0.000000000000000000e+00 0.000000000000000000e+00 0.000000000000000000e+00 0.000000000000000000e+00 0.000000000000000000e+00 0.000000000000000000e+00 0.000000000000000000e+00 0.000000000000000000e+00 0.000000000000000000e+00 0.000000000000000000e+00 0.000000000000000000e+00 0.000000000000000000e+00 0.000000000000000000e+00 0.000000000000000000e+00 0.000000000000000000e+00 0.000000000000000000e+00 0.000000000000000000e+00 0.000000000000000000e+00 0.000000000000000000e+00 0.000000000000000000e+00 0.000000000000000000e+00 0.000000000000000000e+00 0.000000000000000000e+00 0.000000000000000000e+00 0.000000000000000000e+00 0.000000000000000000e+00 0.000000000000000000e+00 0.000000000000000000e+00 0.000000000000000000e+00 0.000000000000000000e+00 0.000000000000000000e+00 0.000000000000000000e+00 0.000000000000000000e+00 0.000000000000000000e+00 0.000000000000000000e+00 0.000000000000000000e+00 0.000000000000000000e+00 0.000000000000000000e+00 0.000000000000000000e+00 0.000000000000000000e+00 0.000000000000000000e+00 0.000000000000000000e+00 0.000000000000000000e+00 0.000000000000000000e+00 0.000000000000000000e+00 0.000000000000000000e+00 0.000000000000000000e+00 0.000000000000000000e+00 0.000000000000000000e+00 0.000000000000000000e+00 0.000000000000000000e+00 0.000000000000000000e+00 0.000000000000000000e+00 0.000000000000000000e+00 0.000000000000000000e+00 0.000000000000000000e+00 0.000000000000000000e+00 0.000000000000000000e+00 0.000000000000000000e+00 0.000000000000000000e+00 0.000000000000000000e+00 0.000000000000000000e+00 0.000000000000000000e+00 0.000000000000000000e+00 0.000000000000000000e+00 0.000000000000000000e+00 0.000000000000000000e+00 0.000000000000000000e+00 0.000000000000000000e+00 0.000000000000000000e+00 0.000000000000000000e+00 0.000000000000000000e+00 0.000000000000000000e+00 0.000000000000000000e+00 0.000000000000000000e+00 0.000000000000000000e+00 0.000000000000000000e+00 0.000000000000000000e+00 0.000000000000000000e+00 0.000000000000000000e+00 0.000000000000000000e+00 0.000000000000000000e+00 0.000000000000000000e+00 0.000000000000000000e+00 0.000000000000000000e+00 0.000000000000000000e+00 0.000000000000000000e+00 0.000000000000000000e+00 0.000000000000000000e+00 0.000000000000000000e+00 0.000000000000000000e+00 0.000000000000000000e+00 0.000000000000000000e+00 0.000000000000000000e+00 0.000000000000000000e+00 0.000000000000000000e+00 0.000000000000000000e+00 0.000000000000000000e+00 0.000000000000000000e+00 0.000000000000000000e+00 0.000000000000000000e+00 0.000000000000000000e+00 0.000000000000000000e+00 0.000000000000000000e+00 0.000000000000000000e+00 0.000000000000000000e+00 0.000000000000000000e+00 0.000000000000000000e+00 0.000000000000000000e+00 0.000000000000000000e+00 0.000000000000000000e+00 0.000000000000000000e+00 0.000000000000000000e+00 0.000000000000000000e+00 0.000000000000000000e+00 0.000000000000000000e+00 0.000000000000000000e+00 0.000000000000000000e+00 0.000000000000000000e+00 0.000000000000000000e+00 0.000000000000000000e+00 0.000000000000000000e+00 0.000000000000000000e+00 0.000000000000000000e+00 0.000000000000000000e+00 0.000000000000000000e+00 0.000000000000000000e+00 0.000000000000000000e+00 0.000000000000000000e+00 0.000000000000000000e+00 0.000000000000000000e+00 0.000000000000000000e+00 0.000000000000000000e+00 0.000000000000000000e+00 0.000000000000000000e+00 0.000000000000000000e+00 0.000000000000000000e+00 0.000000000000000000e+00 0.000000000000000000e+00 0.000000000000000000e+00 0.000000000000000000e+00 0.000000000000000000e+00 0.000000000000000000e+00 0.000000000000000000e+00 0.000000000000000000e+00 0.000000000000000000e+00 0.000000000000000000e+00 0.000000000000000000e+00 0.000000000000000000e+00 0.000000000000000000e+00 0.000000000000000000e+00 0.000000000000000000e+00 0.000000000000000000e+00 0.000000000000000000e+00 0.000000000000000000e+00 0.000000000000000000e+00 0.000000000000000000e+00 0.000000000000000000e+00 0.000000000000000000e+00 0.000000000000000000e+00 0.000000000000000000e+00 0.000000000000000000e+00 0.000000000000000000e+00 0.000000000000000000e+00 0.000000000000000000e+00 0.000000000000000000e+00 0.000000000000000000e+00 0.000000000000000000e+00 0.000000000000000000e+00 0.000000000000000000e+00 0.000000000000000000e+00 0.000000000000000000e+00 0.000000000000000000e+00 0.000000000000000000e+00 0.000000000000000000e+00 0.000000000000000000e+00 0.000000000000000000e+00 0.000000000000000000e+00 0.000000000000000000e+00 0.000000000000000000e+00 0.000000000000000000e+00 0.000000000000000000e+00 0.000000000000000000e+00 0.000000000000000000e+00 0.000000000000000000e+00 0.000000000000000000e+00 0.000000000000000000e+00 0.000000000000000000e+00 0.000000000000000000e+00 0.000000000000000000e+00 0.000000000000000000e+00 0.000000000000000000e+00 0.000000000000000000e+00 0.000000000000000000e+00 0.000000000000000000e+00 0.000000000000000000e+00 0.000000000000000000e+00 0.000000000000000000e+00 0.000000000000000000e+00 0.000000000000000000e+00 0.000000000000000000e+00 0.000000000000000000e+00 0.000000000000000000e+00 0.000000000000000000e+00 0.000000000000000000e+00 0.000000000000000000e+00 0.000000000000000000e+00 0.000000000000000000e+00 0.000000000000000000e+00 0.000000000000000000e+00 0.000000000000000000e+00 0.000000000000000000e+00 0.000000000000000000e+00 0.000000000000000000e+00 0.000000000000000000e+00 0.000000000000000000e+00 0.000000000000000000e+00 0.000000000000000000e+00 0.000000000000000000e+00 0.000000000000000000e+00 0.000000000000000000e+00 0.000000000000000000e+00 0.000000000000000000e+00 0.000000000000000000e+00 0.000000000000000000e+00 0.000000000000000000e+00 0.000000000000000000e+00 0.000000000000000000e+00 0.000000000000000000e+00 0.000000000000000000e+00 0.000000000000000000e+00 0.000000000000000000e+00 0.000000000000000000e+00 0.000000000000000000e+00 0.000000000000000000e+00 0.000000000000000000e+00 0.000000000000000000e+00 0.000000000000000000e+00 0.000000000000000000e+00 0.000000000000000000e+00 0.000000000000000000e+00 0.000000000000000000e+00 0.000000000000000000e+00 0.000000000000000000e+00 0.000000000000000000e+00 0.000000000000000000e+00 0.000000000000000000e+00 0.000000000000000000e+00 0.000000000000000000e+00 0.000000000000000000e+00 0.000000000000000000e+00 0.000000000000000000e+00 0.000000000000000000e+00 0.000000000000000000e+00 0.000000000000000000e+00 0.000000000000000000e+00 0.000000000000000000e+00 0.000000000000000000e+00 0.000000000000000000e+00 0.000000000000000000e+00 0.000000000000000000e+00 0.000000000000000000e+00 0.000000000000000000e+00 0.000000000000000000e+00 0.000000000000000000e+00 0.000000000000000000e+00 0.000000000000000000e+00 0.000000000000000000e+00 0.000000000000000000e+00 0.000000000000000000e+00 0.000000000000000000e+00 0.000000000000000000e+00 0.000000000000000000e+00 0.000000000000000000e+00 0.000000000000000000e+00 0.000000000000000000e+00 0.000000000000000000e+00 0.000000000000000000e+00 0.000000000000000000e+00 0.000000000000000000e+00 0.000000000000000000e+00 0.000000000000000000e+00 0.000000000000000000e+00 0.000000000000000000e+00 0.000000000000000000e+00 0.000000000000000000e+00 0.000000000000000000e+00 0.000000000000000000e+00 0.000000000000000000e+00 0.000000000000000000e+00 0.000000000000000000e+00 0.000000000000000000e+00 0.000000000000000000e+00 0.000000000000000000e+00 0.000000000000000000e+00 0.000000000000000000e+00 0.000000000000000000e+00 0.000000000000000000e+00 0.000000000000000000e+00 0.000000000000000000e+00 0.000000000000000000e+00 0.000000000000000000e+00 0.000000000000000000e+00 0.000000000000000000e+00 0.000000000000000000e+00 0.000000000000000000e+00 0.000000000000000000e+00 0.000000000000000000e+00 0.000000000000000000e+00 0.000000000000000000e+00 0.000000000000000000e+00 0.000000000000000000e+00 0.000000000000000000e+00 0.000000000000000000e+00 0.000000000000000000e+00 0.000000000000000000e+00 0.000000000000000000e+00 0.000000000000000000e+00 0.000000000000000000e+00 0.000000000000000000e+00 0.000000000000000000e+00 0.000000000000000000e+00 0.000000000000000000e+00 0.000000000000000000e+00 0.000000000000000000e+00 0.000000000000000000e+00 0.000000000000000000e+00 0.000000000000000000e+00 0.000000000000000000e+00 0.000000000000000000e+00 0.000000000000000000e+00 0.000000000000000000e+00 0.000000000000000000e+00 0.000000000000000000e+00 0.000000000000000000e+00 0.000000000000000000e+00 0.000000000000000000e+00 0.000000000000000000e+00 0.000000000000000000e+00 0.000000000000000000e+00 0.000000000000000000e+00 0.000000000000000000e+00 0.000000000000000000e+00 0.000000000000000000e+00 0.000000000000000000e+00 0.000000000000000000e+00 0.000000000000000000e+00 0.000000000000000000e+00 0.000000000000000000e+00 0.000000000000000000e+00 0.000000000000000000e+00 0.000000000000000000e+00 0.000000000000000000e+00 0.000000000000000000e+00 0.000000000000000000e+00 0.000000000000000000e+00 0.000000000000000000e+00 0.000000000000000000e+00 0.000000000000000000e+00 0.000000000000000000e+00 0.000000000000000000e+00 0.000000000000000000e+00 0.000000000000000000e+00 0.000000000000000000e+00 0.000000000000000000e+00 0.000000000000000000e+00 0.000000000000000000e+00 0.000000000000000000e+00 0.000000000000000000e+00 0.000000000000000000e+00 0.000000000000000000e+00 0.000000000000000000e+00 0.000000000000000000e+00 0.000000000000000000e+00 0.000000000000000000e+00 0.000000000000000000e+00 0.000000000000000000e+00 0.000000000000000000e+00 0.000000000000000000e+00 0.000000000000000000e+00 0.000000000000000000e+00 0.000000000000000000e+00 0.000000000000000000e+00 0.000000000000000000e+00 0.000000000000000000e+00 0.000000000000000000e+00 0.000000000000000000e+00 0.000000000000000000e+00 0.000000000000000000e+00 0.000000000000000000e+00 0.000000000000000000e+00 0.000000000000000000e+00 0.000000000000000000e+00 0.000000000000000000e+00 0.000000000000000000e+00 0.000000000000000000e+00 0.000000000000000000e+00 0.000000000000000000e+00 0.000000000000000000e+00 0.000000000000000000e+00 0.000000000000000000e+00 0.000000000000000000e+00 0.000000000000000000e+00 0.000000000000000000e+00 0.000000000000000000e+00 0.000000000000000000e+00 0.000000000000000000e+00 0.000000000000000000e+00 0.000000000000000000e+00 0.000000000000000000e+00 0.000000000000000000e+00 0.000000000000000000e+00 0.000000000000000000e+00 0.000000000000000000e+00 0.000000000000000000e+00 0.000000000000000000e+00 0.000000000000000000e+00 0.000000000000000000e+00 0.000000000000000000e+00 0.000000000000000000e+00 0.000000000000000000e+00 0.000000000000000000e+00 0.000000000000000000e+00 0.000000000000000000e+00 0.000000000000000000e+00 0.000000000000000000e+00 0.000000000000000000e+00 0.000000000000000000e+00 0.000000000000000000e+00 0.000000000000000000e+00 0.000000000000000000e+00 0.000000000000000000e+00 0.000000000000000000e+00 0.000000000000000000e+00 0.000000000000000000e+00 0.000000000000000000e+00 0.000000000000000000e+00 0.000000000000000000e+00 0.000000000000000000e+00 0.000000000000000000e+00 0.000000000000000000e+00 0.000000000000000000e+00 0.000000000000000000e+00 0.000000000000000000e+00 0.000000000000000000e+00 0.000000000000000000e+00 0.000000000000000000e+00 0.000000000000000000e+00 0.000000000000000000e+00 0.000000000000000000e+00 0.000000000000000000e+00 0.000000000000000000e+00 0.000000000000000000e+00 0.000000000000000000e+00 0.000000000000000000e+00 0.000000000000000000e+00 0.000000000000000000e+00 0.000000000000000000e+00 0.000000000000000000e+00 0.000000000000000000e+00 0.000000000000000000e+00 0.000000000000000000e+00 0.000000000000000000e+00 0.000000000000000000e+00 0.000000000000000000e+00 0.000000000000000000e+00 0.000000000000000000e+00 0.000000000000000000e+00 0.000000000000000000e+00 0.000000000000000000e+00 0.000000000000000000e+00 0.000000000000000000e+00 0.000000000000000000e+00 0.000000000000000000e+00 0.000000000000000000e+00 0.000000000000000000e+00 0.000000000000000000e+00 0.000000000000000000e+00 0.000000000000000000e+00 0.000000000000000000e+00 0.000000000000000000e+00 0.000000000000000000e+00 0.000000000000000000e+00 0.000000000000000000e+00 0.000000000000000000e+00 0.000000000000000000e+00 0.000000000000000000e+00 0.000000000000000000e+00 0.000000000000000000e+00 0.000000000000000000e+00 0.000000000000000000e+00 0.000000000000000000e+00 0.000000000000000000e+00 0.000000000000000000e+00 0.000000000000000000e+00 0.000000000000000000e+00 0.000000000000000000e+00 0.000000000000000000e+00 0.000000000000000000e+00 0.000000000000000000e+00 0.000000000000000000e+00 0.000000000000000000e+00 0.000000000000000000e+00 0.000000000000000000e+00 0.000000000000000000e+00 0.000000000000000000e+00 0.000000000000000000e+00 0.000000000000000000e+00 0.000000000000000000e+00 0.000000000000000000e+00 0.000000000000000000e+00 0.000000000000000000e+00 0.000000000000000000e+00 0.000000000000000000e+00 0.000000000000000000e+00 0.000000000000000000e+00 0.000000000000000000e+00 0.000000000000000000e+00 0.000000000000000000e+00 0.000000000000000000e+00 0.000000000000000000e+00 0.000000000000000000e+00 0.000000000000000000e+00 0.000000000000000000e+00 0.000000000000000000e+00 0.000000000000000000e+00 0.000000000000000000e+00 0.000000000000000000e+00 0.000000000000000000e+00 0.000000000000000000e+00 0.000000000000000000e+00 0.000000000000000000e+00 0.000000000000000000e+00 0.000000000000000000e+00 0.000000000000000000e+00 0.000000000000000000e+00 0.000000000000000000e+00 0.000000000000000000e+00 0.000000000000000000e+00 0.000000000000000000e+00 0.000000000000000000e+00 0.000000000000000000e+00 0.000000000000000000e+00 0.000000000000000000e+00 0.000000000000000000e+00 0.000000000000000000e+00 0.000000000000000000e+00 0.000000000000000000e+00 0.000000000000000000e+00 0.000000000000000000e+00 0.000000000000000000e+00 0.000000000000000000e+00 0.000000000000000000e+00 0.000000000000000000e+00 0.000000000000000000e+00 0.000000000000000000e+00 0.000000000000000000e+00 0.000000000000000000e+00 0.000000000000000000e+00 0.000000000000000000e+00 0.000000000000000000e+00 0.000000000000000000e+00 0.000000000000000000e+00 0.000000000000000000e+00 0.000000000000000000e+00 0.000000000000000000e+00 0.000000000000000000e+00 0.000000000000000000e+00 0.000000000000000000e+00 0.000000000000000000e+00 0.000000000000000000e+00 0.000000000000000000e+00 0.000000000000000000e+00 0.000000000000000000e+00 0.000000000000000000e+00 0.000000000000000000e+00 0.000000000000000000e+00 0.000000000000000000e+00 0.000000000000000000e+00 0.000000000000000000e+00 0.000000000000000000e+00 0.000000000000000000e+00 0.000000000000000000e+00 0.000000000000000000e+00 0.000000000000000000e+00 0.000000000000000000e+00 0.000000000000000000e+00 0.000000000000000000e+00 0.000000000000000000e+00 0.000000000000000000e+00 0.000000000000000000e+00 0.000000000000000000e+00 0.000000000000000000e+00 0.000000000000000000e+00 0.000000000000000000e+00 0.000000000000000000e+00 0.000000000000000000e+00 0.000000000000000000e+00 0.000000000000000000e+00 0.000000000000000000e+00 0.000000000000000000e+00 0.000000000000000000e+00 0.000000000000000000e+00 0.000000000000000000e+00 0.000000000000000000e+00 0.000000000000000000e+00 0.000000000000000000e+00 0.000000000000000000e+00 0.000000000000000000e+00 0.000000000000000000e+00 0.000000000000000000e+00 0.000000000000000000e+00 0.000000000000000000e+00 0.000000000000000000e+00 0.000000000000000000e+00 0.000000000000000000e+00 0.000000000000000000e+00 0.000000000000000000e+00 0.000000000000000000e+00 0.000000000000000000e+00 0.000000000000000000e+00 0.000000000000000000e+00 0.000000000000000000e+00 0.000000000000000000e+00 0.000000000000000000e+00 0.000000000000000000e+00 0.000000000000000000e+00 0.000000000000000000e+00 0.000000000000000000e+00 0.000000000000000000e+00 0.000000000000000000e+00 0.000000000000000000e+00 0.000000000000000000e+00 0.000000000000000000e+00 0.000000000000000000e+00 0.000000000000000000e+00 0.000000000000000000e+00 0.000000000000000000e+00 0.000000000000000000e+00 0.000000000000000000e+00 0.000000000000000000e+00 0.000000000000000000e+00 0.000000000000000000e+00 0.000000000000000000e+00 0.000000000000000000e+00 0.000000000000000000e+00 0.000000000000000000e+00 0.000000000000000000e+00 0.000000000000000000e+00 0.000000000000000000e+00 0.000000000000000000e+00 0.000000000000000000e+00 0.000000000000000000e+00 0.000000000000000000e+00 0.000000000000000000e+00 0.000000000000000000e+00 0.000000000000000000e+00 0.000000000000000000e+00 0.000000000000000000e+00 0.000000000000000000e+00 0.000000000000000000e+00 0.000000000000000000e+00 0.000000000000000000e+00 0.000000000000000000e+00 0.000000000000000000e+00 0.000000000000000000e+00 0.000000000000000000e+00 0.000000000000000000e+00 0.000000000000000000e+00 0.000000000000000000e+00 0.000000000000000000e+00 0.000000000000000000e+00 0.000000000000000000e+00 0.000000000000000000e+00 0.000000000000000000e+00 0.000000000000000000e+00 0.000000000000000000e+00 0.000000000000000000e+00 0.000000000000000000e+00 0.000000000000000000e+00 0.000000000000000000e+00 0.000000000000000000e+00 0.000000000000000000e+00 0.000000000000000000e+00 0.000000000000000000e+00 0.000000000000000000e+00 0.000000000000000000e+00 0.000000000000000000e+00 0.000000000000000000e+00 0.000000000000000000e+00 0.000000000000000000e+00 0.000000000000000000e+00 0.000000000000000000e+00 0.000000000000000000e+00 0.000000000000000000e+00 0.000000000000000000e+00 0.000000000000000000e+00 0.000000000000000000e+00 0.000000000000000000e+00 0.000000000000000000e+00 0.000000000000000000e+00 0.000000000000000000e+00 0.000000000000000000e+00 0.000000000000000000e+00 0.000000000000000000e+00 0.000000000000000000e+00 0.000000000000000000e+00 0.000000000000000000e+00 0.000000000000000000e+00 0.000000000000000000e+00 0.000000000000000000e+00 0.000000000000000000e+00 0.000000000000000000e+00 0.000000000000000000e+00 0.000000000000000000e+00 0.000000000000000000e+00 0.000000000000000000e+00 0.000000000000000000e+00 0.000000000000000000e+00 0.000000000000000000e+00 0.000000000000000000e+00 0.000000000000000000e+00 0.000000000000000000e+00 0.000000000000000000e+00 0.000000000000000000e+00 0.000000000000000000e+00 0.000000000000000000e+00 0.000000000000000000e+00 0.000000000000000000e+00 0.000000000000000000e+00 0.000000000000000000e+00 0.000000000000000000e+00 0.000000000000000000e+00 0.000000000000000000e+00 0.000000000000000000e+00 0.000000000000000000e+00 0.000000000000000000e+00 0.000000000000000000e+00 0.000000000000000000e+00 0.000000000000000000e+00 0.000000000000000000e+00 0.000000000000000000e+00 0.000000000000000000e+00 0.000000000000000000e+00 0.000000000000000000e+00 0.000000000000000000e+00 0.000000000000000000e+00 0.000000000000000000e+00 0.000000000000000000e+00 0.000000000000000000e+00 0.000000000000000000e+00 0.000000000000000000e+00 0.000000000000000000e+00 0.000000000000000000e+00 0.000000000000000000e+00 0.000000000000000000e+00 0.000000000000000000e+00 0.000000000000000000e+00 0.000000000000000000e+00 0.000000000000000000e+00 0.000000000000000000e+00 0.000000000000000000e+00 0.000000000000000000e+00 0.000000000000000000e+00 0.000000000000000000e+00 0.000000000000000000e+00 0.000000000000000000e+00 0.000000000000000000e+00 0.000000000000000000e+00 0.000000000000000000e+00 0.000000000000000000e+00 0.000000000000000000e+00 0.000000000000000000e+00 0.000000000000000000e+00 0.000000000000000000e+00 0.000000000000000000e+00 0.000000000000000000e+00 0.000000000000000000e+00 0.000000000000000000e+00 0.000000000000000000e+00 0.000000000000000000e+00 0.000000000000000000e+00 0.000000000000000000e+00 0.000000000000000000e+00 0.000000000000000000e+00 0.000000000000000000e+00 0.000000000000000000e+00 0.000000000000000000e+00 0.000000000000000000e+00 0.000000000000000000e+00 0.000000000000000000e+00 0.000000000000000000e+00 0.000000000000000000e+00 0.000000000000000000e+00 0.000000000000000000e+00 0.000000000000000000e+00 0.000000000000000000e+00 0.000000000000000000e+00 0.000000000000000000e+00 0.000000000000000000e+00 0.000000000000000000e+00 0.000000000000000000e+00 0.000000000000000000e+00 0.000000000000000000e+00 0.000000000000000000e+00 0.000000000000000000e+00 0.000000000000000000e+00 0.000000000000000000e+00 0.000000000000000000e+00 0.000000000000000000e+00 0.000000000000000000e+00 0.000000000000000000e+00 0.000000000000000000e+00 0.000000000000000000e+00 0.000000000000000000e+00 0.000000000000000000e+00 0.000000000000000000e+00 0.000000000000000000e+00 0.000000000000000000e+00 0.000000000000000000e+00 0.000000000000000000e+00 0.000000000000000000e+00 0.000000000000000000e+00 0.000000000000000000e+00 0.000000000000000000e+00 0.000000000000000000e+00 0.000000000000000000e+00 0.000000000000000000e+00 0.000000000000000000e+00 0.000000000000000000e+00 0.000000000000000000e+00 0.000000000000000000e+00 0.000000000000000000e+00 0.000000000000000000e+00 0.000000000000000000e+00 0.000000000000000000e+00 0.000000000000000000e+00 0.000000000000000000e+00 0.000000000000000000e+00 0.000000000000000000e+00 0.000000000000000000e+00 0.000000000000000000e+00 0.000000000000000000e+00 0.000000000000000000e+00 0.000000000000000000e+00 0.000000000000000000e+00 0.000000000000000000e+00 0.000000000000000000e+00 0.000000000000000000e+00 0.000000000000000000e+00 0.000000000000000000e+00 0.000000000000000000e+00 0.000000000000000000e+00 0.000000000000000000e+00 0.000000000000000000e+00 0.000000000000000000e+00 0.000000000000000000e+00 0.000000000000000000e+00 0.000000000000000000e+00 0.000000000000000000e+00 0.000000000000000000e+00 0.000000000000000000e+00 0.000000000000000000e+00 0.000000000000000000e+00 0.000000000000000000e+00 0.000000000000000000e+00 0.000000000000000000e+00 0.000000000000000000e+00 0.000000000000000000e+00 0.000000000000000000e+00 0.000000000000000000e+00 0.000000000000000000e+00 0.000000000000000000e+00 0.000000000000000000e+00 0.000000000000000000e+00 0.000000000000000000e+00 0.000000000000000000e+00 0.000000000000000000e+00 0.000000000000000000e+00 0.000000000000000000e+00 0.000000000000000000e+00 0.000000000000000000e+00 0.000000000000000000e+00 0.000000000000000000e+00 0.000000000000000000e+00 0.000000000000000000e+00 0.000000000000000000e+00 0.000000000000000000e+00 0.000000000000000000e+00 0.000000000000000000e+00 0.000000000000000000e+00 0.000000000000000000e+00 0.000000000000000000e+00 0.000000000000000000e+00 0.000000000000000000e+00 0.000000000000000000e+00 0.000000000000000000e+00 0.000000000000000000e+00 0.000000000000000000e+00 0.000000000000000000e+00 0.000000000000000000e+00 0.000000000000000000e+00 0.000000000000000000e+00 0.000000000000000000e+00 0.000000000000000000e+00 0.000000000000000000e+00 0.000000000000000000e+00 0.000000000000000000e+00 0.000000000000000000e+00 0.000000000000000000e+00 0.000000000000000000e+00 0.000000000000000000e+00 0.000000000000000000e+00 0.000000000000000000e+00 0.000000000000000000e+00 0.000000000000000000e+00 0.000000000000000000e+00 0.000000000000000000e+00 0.000000000000000000e+00 0.000000000000000000e+00 0.000000000000000000e+00 0.000000000000000000e+00 0.000000000000000000e+00 0.000000000000000000e+00 0.000000000000000000e+00 0.000000000000000000e+00 0.000000000000000000e+00 0.000000000000000000e+00 0.000000000000000000e+00 0.000000000000000000e+00 0.000000000000000000e+00 0.000000000000000000e+00 0.000000000000000000e+00 0.000000000000000000e+00 0.000000000000000000e+00 0.000000000000000000e+00 0.000000000000000000e+00 0.000000000000000000e+00 0.000000000000000000e+00 0.000000000000000000e+00 0.000000000000000000e+00 0.000000000000000000e+00 0.000000000000000000e+00 0.000000000000000000e+00 0.000000000000000000e+00 0.000000000000000000e+00 0.000000000000000000e+00 0.000000000000000000e+00 0.000000000000000000e+00 0.000000000000000000e+00 0.000000000000000000e+00 0.000000000000000000e+00 0.000000000000000000e+00 0.000000000000000000e+00 0.000000000000000000e+00 0.000000000000000000e+00 0.000000000000000000e+00 0.000000000000000000e+00 0.000000000000000000e+00 0.000000000000000000e+00 0.000000000000000000e+00 0.000000000000000000e+00 0.000000000000000000e+00 0.000000000000000000e+00 0.000000000000000000e+00 0.000000000000000000e+00 0.000000000000000000e+00 0.000000000000000000e+00 0.000000000000000000e+00 0.000000000000000000e+00 0.000000000000000000e+00 0.000000000000000000e+00 0.000000000000000000e+00 0.000000000000000000e+00 0.000000000000000000e+00 0.000000000000000000e+00 0.000000000000000000e+00 0.000000000000000000e+00 0.000000000000000000e+00 0.000000000000000000e+00 0.000000000000000000e+00 0.000000000000000000e+00 0.000000000000000000e+00 0.000000000000000000e+00 0.000000000000000000e+00 0.000000000000000000e+00 0.000000000000000000e+00 0.000000000000000000e+00 0.000000000000000000e+00 0.000000000000000000e+00 0.000000000000000000e+00 0.000000000000000000e+00 0.000000000000000000e+00 0.000000000000000000e+00 0.000000000000000000e+00 0.000000000000000000e+00 0.000000000000000000e+00 0.000000000000000000e+00 0.000000000000000000e+00 0.000000000000000000e+00 0.000000000000000000e+00 0.000000000000000000e+00 0.000000000000000000e+00 0.000000000000000000e+00 0.000000000000000000e+00 0.000000000000000000e+00 0.000000000000000000e+00 0.000000000000000000e+00 0.000000000000000000e+00 0.000000000000000000e+00 0.000000000000000000e+00 0.000000000000000000e+00 0.000000000000000000e+00 0.000000000000000000e+00 0.000000000000000000e+00 0.000000000000000000e+00 0.000000000000000000e+00 0.000000000000000000e+00 0.000000000000000000e+00 0.000000000000000000e+00 0.000000000000000000e+00 0.000000000000000000e+00 0.000000000000000000e+00 0.000000000000000000e+00 0.000000000000000000e+00 0.000000000000000000e+00 0.000000000000000000e+00 0.000000000000000000e+00 0.000000000000000000e+00 0.000000000000000000e+00 0.000000000000000000e+00 0.000000000000000000e+00 0.000000000000000000e+00 0.000000000000000000e+00 0.000000000000000000e+00 0.000000000000000000e+00 0.000000000000000000e+00 0.000000000000000000e+00 0.000000000000000000e+00 0.000000000000000000e+00 0.000000000000000000e+00 0.000000000000000000e+00 0.000000000000000000e+00 0.000000000000000000e+00 0.000000000000000000e+00 0.000000000000000000e+00 0.000000000000000000e+00 0.000000000000000000e+00 0.000000000000000000e+00 0.000000000000000000e+00 0.000000000000000000e+00 0.000000000000000000e+00 0.000000000000000000e+00 0.000000000000000000e+00 0.000000000000000000e+00 0.000000000000000000e+00 0.000000000000000000e+00 0.000000000000000000e+00 0.000000000000000000e+00 0.000000000000000000e+00 0.000000000000000000e+00 0.000000000000000000e+00 0.000000000000000000e+00 0.000000000000000000e+00 0.000000000000000000e+00 0.000000000000000000e+00 0.000000000000000000e+00 0.000000000000000000e+00 0.000000000000000000e+00 0.000000000000000000e+00 0.000000000000000000e+00 0.000000000000000000e+00 0.000000000000000000e+00 0.000000000000000000e+00 0.000000000000000000e+00 0.000000000000000000e+00 0.000000000000000000e+00 0.000000000000000000e+00 0.000000000000000000e+00 0.000000000000000000e+00 0.000000000000000000e+00 0.000000000000000000e+00 0.000000000000000000e+00 0.000000000000000000e+00 0.000000000000000000e+00 0.000000000000000000e+00 0.000000000000000000e+00 0.000000000000000000e+00 0.000000000000000000e+00 0.000000000000000000e+00 0.000000000000000000e+00 0.000000000000000000e+00 0.000000000000000000e+00 0.000000000000000000e+00 0.000000000000000000e+00 0.000000000000000000e+00 0.000000000000000000e+00 0.000000000000000000e+00 0.000000000000000000e+00 0.000000000000000000e+00 0.000000000000000000e+00 0.000000000000000000e+00 0.000000000000000000e+00 0.000000000000000000e+00 0.000000000000000000e+00 0.000000000000000000e+00 0.000000000000000000e+00 0.000000000000000000e+00 0.000000000000000000e+00 0.000000000000000000e+00 0.000000000000000000e+00 0.000000000000000000e+00 0.000000000000000000e+00 0.000000000000000000e+00 0.000000000000000000e+00 0.000000000000000000e+00 0.000000000000000000e+00 0.000000000000000000e+00 0.000000000000000000e+00 0.000000000000000000e+00 0.000000000000000000e+00 0.000000000000000000e+00 0.000000000000000000e+00 0.000000000000000000e+00 0.000000000000000000e+00 0.000000000000000000e+00 0.000000000000000000e+00 0.000000000000000000e+00 0.000000000000000000e+00 0.000000000000000000e+00 0.000000000000000000e+00 0.000000000000000000e+00 0.000000000000000000e+00 0.000000000000000000e+00 0.000000000000000000e+00 0.000000000000000000e+00 0.000000000000000000e+00 0.000000000000000000e+00 0.000000000000000000e+00 0.000000000000000000e+00 0.000000000000000000e+00 0.000000000000000000e+00 0.000000000000000000e+00 0.000000000000000000e+00 0.000000000000000000e+00 0.000000000000000000e+00 0.000000000000000000e+00 0.000000000000000000e+00 0.000000000000000000e+00 0.000000000000000000e+00 0.000000000000000000e+00 0.000000000000000000e+00 0.000000000000000000e+00 0.000000000000000000e+00 0.000000000000000000e+00 0.000000000000000000e+00 0.000000000000000000e+00 0.000000000000000000e+00 0.000000000000000000e+00 0.000000000000000000e+00 0.000000000000000000e+00 0.000000000000000000e+00 0.000000000000000000e+00 0.000000000000000000e+00 0.000000000000000000e+00 0.000000000000000000e+00 0.000000000000000000e+00 0.000000000000000000e+00 0.000000000000000000e+00 0.000000000000000000e+00 0.000000000000000000e+00 0.000000000000000000e+00 0.000000000000000000e+00 0.000000000000000000e+00 0.000000000000000000e+00 0.000000000000000000e+00 0.000000000000000000e+00 0.000000000000000000e+00 0.000000000000000000e+00 0.000000000000000000e+00 0.000000000000000000e+00 0.000000000000000000e+00 0.000000000000000000e+00 0.000000000000000000e+00 0.000000000000000000e+00 0.000000000000000000e+00 0.000000000000000000e+00 0.000000000000000000e+00 0.000000000000000000e+00 0.000000000000000000e+00 0.000000000000000000e+00 0.000000000000000000e+00 0.000000000000000000e+00 0.000000000000000000e+00 0.000000000000000000e+00 0.000000000000000000e+00 0.000000000000000000e+00 0.000000000000000000e+00 0.000000000000000000e+00 0.000000000000000000e+00 0.000000000000000000e+00 0.000000000000000000e+00 0.000000000000000000e+00 0.000000000000000000e+00 0.000000000000000000e+00 0.000000000000000000e+00 0.000000000000000000e+00 0.000000000000000000e+00 0.000000000000000000e+00 0.000000000000000000e+00 0.000000000000000000e+00 0.000000000000000000e+00 0.000000000000000000e+00 0.000000000000000000e+00 0.000000000000000000e+00 0.000000000000000000e+00 0.000000000000000000e+00 0.000000000000000000e+00 0.000000000000000000e+00 0.000000000000000000e+00 0.000000000000000000e+00 0.000000000000000000e+00 0.000000000000000000e+00 0.000000000000000000e+00 0.000000000000000000e+00 0.000000000000000000e+00 0.000000000000000000e+00 0.000000000000000000e+00 0.000000000000000000e+00 0.000000000000000000e+00 0.000000000000000000e+00 0.000000000000000000e+00 0.000000000000000000e+00 0.000000000000000000e+00 0.000000000000000000e+00 0.000000000000000000e+00 0.000000000000000000e+00 0.000000000000000000e+00 0.000000000000000000e+00 0.000000000000000000e+00 0.000000000000000000e+00 0.000000000000000000e+00 0.000000000000000000e+00 0.000000000000000000e+00 0.000000000000000000e+00 0.000000000000000000e+00 0.000000000000000000e+00 0.000000000000000000e+00 0.000000000000000000e+00 0.000000000000000000e+00 0.000000000000000000e+00 0.000000000000000000e+00 0.000000000000000000e+00 0.000000000000000000e+00 0.000000000000000000e+00 0.000000000000000000e+00 0.000000000000000000e+00 0.000000000000000000e+00 0.000000000000000000e+00 0.000000000000000000e+00 0.000000000000000000e+00 0.000000000000000000e+00 0.000000000000000000e+00 0.000000000000000000e+00 0.000000000000000000e+00 0.000000000000000000e+00 0.000000000000000000e+00 0.000000000000000000e+00 0.000000000000000000e+00 0.000000000000000000e+00 0.000000000000000000e+00 0.000000000000000000e+00 0.000000000000000000e+00 0.000000000000000000e+00 0.000000000000000000e+00 0.000000000000000000e+00 0.000000000000000000e+00 0.000000000000000000e+00 0.000000000000000000e+00 0.000000000000000000e+00 0.000000000000000000e+00 0.000000000000000000e+00 0.000000000000000000e+00 0.000000000000000000e+00 0.000000000000000000e+00 0.000000000000000000e+00 0.000000000000000000e+00 0.000000000000000000e+00 0.000000000000000000e+00 0.000000000000000000e+00 0.000000000000000000e+00 0.000000000000000000e+00 0.000000000000000000e+00 0.000000000000000000e+00 0.000000000000000000e+00 0.000000000000000000e+00 0.000000000000000000e+00 0.000000000000000000e+00 0.000000000000000000e+00 0.000000000000000000e+00 0.000000000000000000e+00 0.000000000000000000e+00 0.000000000000000000e+00 0.000000000000000000e+00 0.000000000000000000e+00 0.000000000000000000e+00 0.000000000000000000e+00 0.000000000000000000e+00 0.000000000000000000e+00 0.000000000000000000e+00 0.000000000000000000e+00 0.000000000000000000e+00 0.000000000000000000e+00 0.000000000000000000e+00 0.000000000000000000e+00 0.000000000000000000e+00 0.000000000000000000e+00 0.000000000000000000e+00 0.000000000000000000e+00 0.000000000000000000e+00 0.000000000000000000e+00 0.000000000000000000e+00 0.000000000000000000e+00 0.000000000000000000e+00 0.000000000000000000e+00 0.000000000000000000e+00 0.000000000000000000e+00 0.000000000000000000e+00 0.000000000000000000e+00 0.000000000000000000e+00 0.000000000000000000e+00 0.000000000000000000e+00 0.000000000000000000e+00 0.000000000000000000e+00 0.000000000000000000e+00 0.000000000000000000e+00 0.000000000000000000e+00 0.000000000000000000e+00 0.000000000000000000e+00 0.000000000000000000e+00 0.000000000000000000e+00 0.000000000000000000e+00 0.000000000000000000e+00 0.000000000000000000e+00 0.000000000000000000e+00 0.000000000000000000e+00 0.000000000000000000e+00 0.000000000000000000e+00 0.000000000000000000e+00 0.000000000000000000e+00 0.000000000000000000e+00 0.000000000000000000e+00 0.000000000000000000e+00 0.000000000000000000e+00 0.000000000000000000e+00 0.000000000000000000e+00 0.000000000000000000e+00 0.000000000000000000e+00 0.000000000000000000e+00 0.000000000000000000e+00 0.000000000000000000e+00 0.000000000000000000e+00 0.000000000000000000e+00 0.000000000000000000e+00 0.000000000000000000e+00 0.000000000000000000e+00 0.000000000000000000e+00 0.000000000000000000e+00 0.000000000000000000e+00 0.000000000000000000e+00 0.000000000000000000e+00 0.000000000000000000e+00 0.000000000000000000e+00 0.000000000000000000e+00 0.000000000000000000e+00 0.000000000000000000e+00 0.000000000000000000e+00 0.000000000000000000e+00 0.000000000000000000e+00 0.000000000000000000e+00 0.000000000000000000e+00 0.000000000000000000e+00 0.000000000000000000e+00 0.000000000000000000e+00 0.000000000000000000e+00 0.000000000000000000e+00 0.000000000000000000e+00 0.000000000000000000e+00 0.000000000000000000e+00 0.000000000000000000e+00 0.000000000000000000e+00 0.000000000000000000e+00 0.000000000000000000e+00 0.000000000000000000e+00 0.000000000000000000e+00 0.000000000000000000e+00 0.000000000000000000e+00 0.000000000000000000e+00 0.000000000000000000e+00 0.000000000000000000e+00 0.000000000000000000e+00 0.000000000000000000e+00 0.000000000000000000e+00 0.000000000000000000e+00 0.000000000000000000e+00 0.000000000000000000e+00 0.000000000000000000e+00 0.000000000000000000e+00 0.000000000000000000e+00 0.000000000000000000e+00 0.000000000000000000e+00 0.000000000000000000e+00 0.000000000000000000e+00 0.000000000000000000e+00 0.000000000000000000e+00 0.000000000000000000e+00 0.000000000000000000e+00 0.000000000000000000e+00 0.000000000000000000e+00 0.000000000000000000e+00 0.000000000000000000e+00 0.000000000000000000e+00 0.000000000000000000e+00 0.000000000000000000e+00 0.000000000000000000e+00 0.000000000000000000e+00 0.000000000000000000e+00 0.000000000000000000e+00 0.000000000000000000e+00 0.000000000000000000e+00 0.000000000000000000e+00 0.000000000000000000e+00 0.000000000000000000e+00 0.000000000000000000e+00 0.000000000000000000e+00 0.000000000000000000e+00 0.000000000000000000e+00 0.000000000000000000e+00 0.000000000000000000e+00 0.000000000000000000e+00 0.000000000000000000e+00 0.000000000000000000e+00 0.000000000000000000e+00 0.000000000000000000e+00 0.000000000000000000e+00 0.000000000000000000e+00 0.000000000000000000e+00 0.000000000000000000e+00 0.000000000000000000e+00 0.000000000000000000e+00 0.000000000000000000e+00 0.000000000000000000e+00 0.000000000000000000e+00 0.000000000000000000e+00 0.000000000000000000e+00 0.000000000000000000e+00 0.000000000000000000e+00 0.000000000000000000e+00 0.000000000000000000e+00 0.000000000000000000e+00 0.000000000000000000e+00 0.000000000000000000e+00 0.000000000000000000e+00 0.000000000000000000e+00 0.000000000000000000e+00 0.000000000000000000e+00 0.000000000000000000e+00 0.000000000000000000e+00 0.000000000000000000e+00 0.000000000000000000e+00 0.000000000000000000e+00 0.000000000000000000e+00 0.000000000000000000e+00 0.000000000000000000e+00 0.000000000000000000e+00 0.000000000000000000e+00 0.000000000000000000e+00 0.000000000000000000e+00 0.000000000000000000e+00 0.000000000000000000e+00 0.000000000000000000e+00 0.000000000000000000e+00 0.000000000000000000e+00 0.000000000000000000e+00 0.000000000000000000e+00 0.000000000000000000e+00 0.000000000000000000e+00 0.000000000000000000e+00 0.000000000000000000e+00 0.000000000000000000e+00 0.000000000000000000e+00 0.000000000000000000e+00 0.000000000000000000e+00 0.000000000000000000e+00 0.000000000000000000e+00 0.000000000000000000e+00 0.000000000000000000e+00 0.000000000000000000e+00 0.000000000000000000e+00 0.000000000000000000e+00 0.000000000000000000e+00 0.000000000000000000e+00 0.000000000000000000e+00 0.000000000000000000e+00 0.000000000000000000e+00 0.000000000000000000e+00 0.000000000000000000e+00 0.000000000000000000e+00 0.000000000000000000e+00 0.000000000000000000e+00 0.000000000000000000e+00 0.000000000000000000e+00 0.000000000000000000e+00 0.000000000000000000e+00 0.000000000000000000e+00 0.000000000000000000e+00 0.000000000000000000e+00 0.000000000000000000e+00 0.000000000000000000e+00 0.000000000000000000e+00 0.000000000000000000e+00 0.000000000000000000e+00 0.000000000000000000e+00 0.000000000000000000e+00 0.000000000000000000e+00 0.000000000000000000e+00 0.000000000000000000e+00 0.000000000000000000e+00 0.000000000000000000e+00 0.000000000000000000e+00 0.000000000000000000e+00 0.000000000000000000e+00 0.000000000000000000e+00 0.000000000000000000e+00 0.000000000000000000e+00 0.000000000000000000e+00 0.000000000000000000e+00 0.000000000000000000e+00 0.000000000000000000e+00 0.000000000000000000e+00 0.000000000000000000e+00 0.000000000000000000e+00 0.000000000000000000e+00 0.000000000000000000e+00 0.000000000000000000e+00 0.000000000000000000e+00 0.000000000000000000e+00 0.000000000000000000e+00 0.000000000000000000e+00 0.000000000000000000e+00 0.000000000000000000e+00 0.000000000000000000e+00 0.000000000000000000e+00 0.000000000000000000e+00 0.000000000000000000e+00 0.000000000000000000e+00 0.000000000000000000e+00 0.000000000000000000e+00 0.000000000000000000e+00 0.000000000000000000e+00 0.000000000000000000e+00 0.000000000000000000e+00 0.000000000000000000e+00 0.000000000000000000e+00 0.000000000000000000e+00 0.000000000000000000e+00 0.000000000000000000e+00 0.000000000000000000e+00 0.000000000000000000e+00 0.000000000000000000e+00 0.000000000000000000e+00 0.000000000000000000e+00 0.000000000000000000e+00 0.000000000000000000e+00 0.000000000000000000e+00 0.000000000000000000e+00 0.000000000000000000e+00 0.000000000000000000e+00 0.000000000000000000e+00 0.000000000000000000e+00 0.000000000000000000e+00 0.000000000000000000e+00 0.000000000000000000e+00 0.000000000000000000e+00 0.000000000000000000e+00 0.000000000000000000e+00 0.000000000000000000e+00 0.000000000000000000e+00 0.000000000000000000e+00 0.000000000000000000e+00 0.000000000000000000e+00 0.000000000000000000e+00 0.000000000000000000e+00 0.000000000000000000e+00 0.000000000000000000e+00 0.000000000000000000e+00 0.000000000000000000e+00 0.000000000000000000e+00 0.000000000000000000e+00 0.000000000000000000e+00 0.000000000000000000e+00 0.000000000000000000e+00 0.000000000000000000e+00 0.000000000000000000e+00 0.000000000000000000e+00 0.000000000000000000e+00 0.000000000000000000e+00 0.000000000000000000e+00 0.000000000000000000e+00 0.000000000000000000e+00 0.000000000000000000e+00 0.000000000000000000e+00 0.000000000000000000e+00 0.000000000000000000e+00 0.000000000000000000e+00 0.000000000000000000e+00 0.000000000000000000e+00 0.000000000000000000e+00 0.000000000000000000e+00 0.000000000000000000e+00 0.000000000000000000e+00 0.000000000000000000e+00 0.000000000000000000e+00 0.000000000000000000e+00 0.000000000000000000e+00 0.000000000000000000e+00 0.000000000000000000e+00 0.000000000000000000e+00 0.000000000000000000e+00 0.000000000000000000e+00 0.000000000000000000e+00 0.000000000000000000e+00 0.000000000000000000e+00 0.000000000000000000e+00 0.000000000000000000e+00 0.000000000000000000e+00 0.000000000000000000e+00 0.000000000000000000e+00 0.000000000000000000e+00 0.000000000000000000e+00 0.000000000000000000e+00 0.000000000000000000e+00 0.000000000000000000e+00 0.000000000000000000e+00 0.000000000000000000e+00 0.000000000000000000e+00 0.000000000000000000e+00 0.000000000000000000e+00 0.000000000000000000e+00 0.000000000000000000e+00 0.000000000000000000e+00 0.000000000000000000e+00 0.000000000000000000e+00 0.000000000000000000e+00 0.000000000000000000e+00 0.000000000000000000e+00 0.000000000000000000e+00 0.000000000000000000e+00 0.000000000000000000e+00 0.000000000000000000e+00 0.000000000000000000e+00 0.000000000000000000e+00 0.000000000000000000e+00 0.000000000000000000e+00 0.000000000000000000e+00 0.000000000000000000e+00 0.000000000000000000e+00 0.000000000000000000e+00 0.000000000000000000e+00 0.000000000000000000e+00 0.000000000000000000e+00 0.000000000000000000e+00 0.000000000000000000e+00 0.000000000000000000e+00 0.000000000000000000e+00 0.000000000000000000e+00 0.000000000000000000e+00 0.000000000000000000e+00 0.000000000000000000e+00 0.000000000000000000e+00 0.000000000000000000e+00 0.000000000000000000e+00 0.000000000000000000e+00 0.000000000000000000e+00 0.000000000000000000e+00 0.000000000000000000e+00 0.000000000000000000e+00 0.000000000000000000e+00 0.000000000000000000e+00 0.000000000000000000e+00 0.000000000000000000e+00 0.000000000000000000e+00 0.000000000000000000e+00 0.000000000000000000e+00 0.000000000000000000e+00 0.000000000000000000e+00 0.000000000000000000e+00 0.000000000000000000e+00 0.000000000000000000e+00 0.000000000000000000e+00 0.000000000000000000e+00 0.000000000000000000e+00 0.000000000000000000e+00 0.000000000000000000e+00 0.000000000000000000e+00 0.000000000000000000e+00 0.000000000000000000e+00 0.000000000000000000e+00 0.000000000000000000e+00 0.000000000000000000e+00 0.000000000000000000e+00 0.000000000000000000e+00 0.000000000000000000e+00 0.000000000000000000e+00 0.000000000000000000e+00 0.000000000000000000e+00 0.000000000000000000e+00 0.000000000000000000e+00 0.000000000000000000e+00 0.000000000000000000e+00 0.000000000000000000e+00 0.000000000000000000e+00 0.000000000000000000e+00 0.000000000000000000e+00 0.000000000000000000e+00 0.000000000000000000e+00 0.000000000000000000e+00 0.000000000000000000e+00 0.000000000000000000e+00 0.000000000000000000e+00 0.000000000000000000e+00 0.000000000000000000e+00 0.000000000000000000e+00 0.000000000000000000e+00 0.000000000000000000e+00 0.000000000000000000e+00 0.000000000000000000e+00 0.000000000000000000e+00 0.000000000000000000e+00 0.000000000000000000e+00 0.000000000000000000e+00 0.000000000000000000e+00 0.000000000000000000e+00 0.000000000000000000e+00 0.000000000000000000e+00 0.000000000000000000e+00 0.000000000000000000e+00 0.000000000000000000e+00 0.000000000000000000e+00 0.000000000000000000e+00 0.000000000000000000e+00 0.000000000000000000e+00 0.000000000000000000e+00 0.000000000000000000e+00 0.000000000000000000e+00 0.000000000000000000e+00 0.000000000000000000e+00 0.000000000000000000e+00 0.000000000000000000e+00 0.000000000000000000e+00 0.000000000000000000e+00 0.000000000000000000e+00 0.000000000000000000e+00 0.000000000000000000e+00 0.000000000000000000e+00 0.000000000000000000e+00 0.000000000000000000e+00 0.000000000000000000e+00 0.000000000000000000e+00 0.000000000000000000e+00 0.000000000000000000e+00 0.000000000000000000e+00 0.000000000000000000e+00 0.000000000000000000e+00 0.000000000000000000e+00 0.000000000000000000e+00 0.000000000000000000e+00 0.000000000000000000e+00 0.000000000000000000e+00 0.000000000000000000e+00 0.000000000000000000e+00 0.000000000000000000e+00 0.000000000000000000e+00 0.000000000000000000e+00 0.000000000000000000e+00 0.000000000000000000e+00 0.000000000000000000e+00 0.000000000000000000e+00 0.000000000000000000e+00 0.000000000000000000e+00 0.000000000000000000e+00 0.000000000000000000e+00 0.000000000000000000e+00 0.000000000000000000e+00 0.000000000000000000e+00 0.000000000000000000e+00 0.000000000000000000e+00 0.000000000000000000e+00 0.000000000000000000e+00 0.000000000000000000e+00 0.000000000000000000e+00 0.000000000000000000e+00 0.000000000000000000e+00 0.000000000000000000e+00 0.000000000000000000e+00 0.000000000000000000e+00 0.000000000000000000e+00 0.000000000000000000e+00 0.000000000000000000e+00 0.000000000000000000e+00 0.000000000000000000e+00 0.000000000000000000e+00 0.000000000000000000e+00 0.000000000000000000e+00 0.000000000000000000e+00 0.000000000000000000e+00 0.000000000000000000e+00 0.000000000000000000e+00 0.000000000000000000e+00 0.000000000000000000e+00 0.000000000000000000e+00 0.000000000000000000e+00 0.000000000000000000e+00 0.000000000000000000e+00 0.000000000000000000e+00 0.000000000000000000e+00 0.000000000000000000e+00 0.000000000000000000e+00 0.000000000000000000e+00 0.000000000000000000e+00 0.000000000000000000e+00 0.000000000000000000e+00 0.000000000000000000e+00 0.000000000000000000e+00 0.000000000000000000e+00 0.000000000000000000e+00 0.000000000000000000e+00 0.000000000000000000e+00 0.000000000000000000e+00 0.000000000000000000e+00 0.000000000000000000e+00 0.000000000000000000e+00 0.000000000000000000e+00 0.000000000000000000e+00 0.000000000000000000e+00 0.000000000000000000e+00 0.000000000000000000e+00 0.000000000000000000e+00 0.000000000000000000e+00 0.000000000000000000e+00 0.000000000000000000e+00 0.000000000000000000e+00 0.000000000000000000e+00 0.000000000000000000e+00 0.000000000000000000e+00 0.000000000000000000e+00 0.000000000000000000e+00 0.000000000000000000e+00 0.000000000000000000e+00 0.000000000000000000e+00 0.000000000000000000e+00 0.000000000000000000e+00 0.000000000000000000e+00 0.000000000000000000e+00 0.000000000000000000e+00 0.000000000000000000e+00 0.000000000000000000e+00 0.000000000000000000e+00 0.000000000000000000e+00 0.000000000000000000e+00 0.000000000000000000e+00 0.000000000000000000e+00 0.000000000000000000e+00 0.000000000000000000e+00 0.000000000000000000e+00 0.000000000000000000e+00 0.000000000000000000e+00 0.000000000000000000e+00 0.000000000000000000e+00 0.000000000000000000e+00 0.000000000000000000e+00 0.000000000000000000e+00 0.000000000000000000e+00 0.000000000000000000e+00 0.000000000000000000e+00 0.000000000000000000e+00 0.000000000000000000e+00 0.000000000000000000e+00 0.000000000000000000e+00 0.000000000000000000e+00 0.000000000000000000e+00 0.000000000000000000e+00 0.000000000000000000e+00 0.000000000000000000e+00 0.000000000000000000e+00 0.000000000000000000e+00 0.000000000000000000e+00 0.000000000000000000e+00 0.000000000000000000e+00 0.000000000000000000e+00 0.000000000000000000e+00 0.000000000000000000e+00 0.000000000000000000e+00 0.000000000000000000e+00 0.000000000000000000e+00 0.000000000000000000e+00 0.000000000000000000e+00 0.000000000000000000e+00 0.000000000000000000e+00 0.000000000000000000e+00 0.000000000000000000e+00 0.000000000000000000e+00 0.000000000000000000e+00 0.000000000000000000e+00 0.000000000000000000e+00 0.000000000000000000e+00 0.000000000000000000e+00 0.000000000000000000e+00 0.000000000000000000e+00 0.000000000000000000e+00 0.000000000000000000e+00 0.000000000000000000e+00 0.000000000000000000e+00 0.000000000000000000e+00 0.000000000000000000e+00 0.000000000000000000e+00 0.000000000000000000e+00 0.000000000000000000e+00 0.000000000000000000e+00 0.000000000000000000e+00 0.000000000000000000e+00 0.000000000000000000e+00 0.000000000000000000e+00 0.000000000000000000e+00 0.000000000000000000e+00 0.000000000000000000e+00 0.000000000000000000e+00 0.000000000000000000e+00 0.000000000000000000e+00 0.000000000000000000e+00 0.000000000000000000e+00 0.000000000000000000e+00 0.000000000000000000e+00 0.000000000000000000e+00 0.000000000000000000e+00 0.000000000000000000e+00 0.000000000000000000e+00 0.000000000000000000e+00 0.000000000000000000e+00 0.000000000000000000e+00 0.000000000000000000e+00 0.000000000000000000e+00 0.000000000000000000e+00 0.000000000000000000e+00 0.000000000000000000e+00 0.000000000000000000e+00 0.000000000000000000e+00 0.000000000000000000e+00 0.000000000000000000e+00 0.000000000000000000e+00 0.000000000000000000e+00 0.000000000000000000e+00 0.000000000000000000e+00 0.000000000000000000e+00 0.000000000000000000e+00 0.000000000000000000e+00 0.000000000000000000e+00 0.000000000000000000e+00 0.000000000000000000e+00 0.000000000000000000e+00 0.000000000000000000e+00 0.000000000000000000e+00 0.000000000000000000e+00 0.000000000000000000e+00 0.000000000000000000e+00 0.000000000000000000e+00 0.000000000000000000e+00 0.000000000000000000e+00 0.000000000000000000e+00 0.000000000000000000e+00 0.000000000000000000e+00 0.000000000000000000e+00 0.000000000000000000e+00 0.000000000000000000e+00 0.000000000000000000e+00 0.000000000000000000e+00 0.000000000000000000e+00 0.000000000000000000e+00 0.000000000000000000e+00 0.000000000000000000e+00 0.000000000000000000e+00 0.000000000000000000e+00 0.000000000000000000e+00 0.000000000000000000e+00 0.000000000000000000e+00 0.000000000000000000e+00 0.000000000000000000e+00 0.000000000000000000e+00 0.000000000000000000e+00 0.000000000000000000e+00 0.000000000000000000e+00 0.000000000000000000e+00 0.000000000000000000e+00 0.000000000000000000e+00 0.000000000000000000e+00 0.000000000000000000e+00 0.000000000000000000e+00 0.000000000000000000e+00 0.000000000000000000e+00 0.000000000000000000e+00 0.000000000000000000e+00 0.000000000000000000e+00 0.000000000000000000e+00 0.000000000000000000e+00 0.000000000000000000e+00 0.000000000000000000e+00 0.000000000000000000e+00 0.000000000000000000e+00 0.000000000000000000e+00 0.000000000000000000e+00 0.000000000000000000e+00 0.000000000000000000e+00 0.000000000000000000e+00 0.000000000000000000e+00 0.000000000000000000e+00 0.000000000000000000e+00 0.000000000000000000e+00 0.000000000000000000e+00 0.000000000000000000e+00 0.000000000000000000e+00 0.000000000000000000e+00 0.000000000000000000e+00 0.000000000000000000e+00 0.000000000000000000e+00 0.000000000000000000e+00 0.000000000000000000e+00 0.000000000000000000e+00 0.000000000000000000e+00 0.000000000000000000e+00 0.000000000000000000e+00 0.000000000000000000e+00 0.000000000000000000e+00 0.000000000000000000e+00 0.000000000000000000e+00 0.000000000000000000e+00 0.000000000000000000e+00 0.000000000000000000e+00 0.000000000000000000e+00 0.000000000000000000e+00 0.000000000000000000e+00 0.000000000000000000e+00 0.000000000000000000e+00 0.000000000000000000e+00 0.000000000000000000e+00 0.000000000000000000e+00 0.000000000000000000e+00 0.000000000000000000e+00 0.000000000000000000e+00 0.000000000000000000e+00 0.000000000000000000e+00 0.000000000000000000e+00 0.000000000000000000e+00 0.000000000000000000e+00 0.000000000000000000e+00 0.000000000000000000e+00 0.000000000000000000e+00 0.000000000000000000e+00 0.000000000000000000e+00 0.000000000000000000e+00 0.000000000000000000e+00 0.000000000000000000e+00 0.000000000000000000e+00 0.000000000000000000e+00 0.000000000000000000e+00 0.000000000000000000e+00 0.000000000000000000e+00 0.000000000000000000e+00 0.000000000000000000e+00 0.000000000000000000e+00 0.000000000000000000e+00 0.000000000000000000e+00 0.000000000000000000e+00 0.000000000000000000e+00 0.000000000000000000e+00 0.000000000000000000e+00 0.000000000000000000e+00 0.000000000000000000e+00 0.000000000000000000e+00 0.000000000000000000e+00 0.000000000000000000e+00 0.000000000000000000e+00 0.000000000000000000e+00 0.000000000000000000e+00 0.000000000000000000e+00 0.000000000000000000e+00 0.000000000000000000e+00 0.000000000000000000e+00 0.000000000000000000e+00 0.000000000000000000e+00 0.000000000000000000e+00 0.000000000000000000e+00 0.000000000000000000e+00 0.000000000000000000e+00 0.000000000000000000e+00 0.000000000000000000e+00 0.000000000000000000e+00 0.000000000000000000e+00 0.000000000000000000e+00 0.000000000000000000e+00 0.000000000000000000e+00 0.000000000000000000e+00 0.000000000000000000e+00 0.000000000000000000e+00 0.000000000000000000e+00 0.000000000000000000e+00 0.000000000000000000e+00 0.000000000000000000e+00 0.000000000000000000e+00 0.000000000000000000e+00 0.000000000000000000e+00 0.000000000000000000e+00 0.000000000000000000e+00 0.000000000000000000e+00 0.000000000000000000e+00 0.000000000000000000e+00 0.000000000000000000e+00 0.000000000000000000e+00 0.000000000000000000e+00 0.000000000000000000e+00 0.000000000000000000e+00 0.000000000000000000e+00 0.000000000000000000e+00 0.000000000000000000e+00 0.000000000000000000e+00 0.000000000000000000e+00 0.000000000000000000e+00 0.000000000000000000e+00 0.000000000000000000e+00 0.000000000000000000e+00 0.000000000000000000e+00 0.000000000000000000e+00 0.000000000000000000e+00 0.000000000000000000e+00 0.000000000000000000e+00 0.000000000000000000e+00 0.000000000000000000e+00 0.000000000000000000e+00 0.000000000000000000e+00 0.000000000000000000e+00 0.000000000000000000e+00 0.000000000000000000e+00 0.000000000000000000e+00 0.000000000000000000e+00 0.000000000000000000e+00 0.000000000000000000e+00 0.000000000000000000e+00 0.000000000000000000e+00 0.000000000000000000e+00 0.000000000000000000e+00 0.000000000000000000e+00 0.000000000000000000e+00 0.000000000000000000e+00 0.000000000000000000e+00 0.000000000000000000e+00 0.000000000000000000e+00 0.000000000000000000e+00 0.000000000000000000e+00 0.000000000000000000e+00 0.000000000000000000e+00 0.000000000000000000e+00 0.000000000000000000e+00 0.000000000000000000e+00 0.000000000000000000e+00 0.000000000000000000e+00 0.000000000000000000e+00 0.000000000000000000e+00 0.000000000000000000e+00 0.000000000000000000e+00 0.000000000000000000e+00 0.000000000000000000e+00 0.000000000000000000e+00 0.000000000000000000e+00 0.000000000000000000e+00 0.000000000000000000e+00 0.000000000000000000e+00 0.000000000000000000e+00 0.000000000000000000e+00 0.000000000000000000e+00 0.000000000000000000e+00 0.000000000000000000e+00 0.000000000000000000e+00 0.000000000000000000e+00 0.000000000000000000e+00 0.000000000000000000e+00 0.000000000000000000e+00 0.000000000000000000e+00 0.000000000000000000e+00 0.000000000000000000e+00 0.000000000000000000e+00 0.000000000000000000e+00 0.000000000000000000e+00 0.000000000000000000e+00 0.000000000000000000e+00 0.000000000000000000e+00 0.000000000000000000e+00 0.000000000000000000e+00 0.000000000000000000e+00 0.000000000000000000e+00 0.000000000000000000e+00 0.000000000000000000e+00 0.000000000000000000e+00 0.000000000000000000e+00 0.000000000000000000e+00 0.000000000000000000e+00 0.000000000000000000e+00 0.000000000000000000e+00 0.000000000000000000e+00 0.000000000000000000e+00 0.000000000000000000e+00 0.000000000000000000e+00 0.000000000000000000e+00 0.000000000000000000e+00 0.000000000000000000e+00 0.000000000000000000e+00 0.000000000000000000e+00 0.000000000000000000e+00 0.000000000000000000e+00 0.000000000000000000e+00 0.000000000000000000e+00 0.000000000000000000e+00 0.000000000000000000e+00 0.000000000000000000e+00 0.000000000000000000e+00 0.000000000000000000e+00 0.000000000000000000e+00 0.000000000000000000e+00 0.000000000000000000e+00 0.000000000000000000e+00 0.000000000000000000e+00 0.000000000000000000e+00 0.000000000000000000e+00 0.000000000000000000e+00 0.000000000000000000e+00 0.000000000000000000e+00 0.000000000000000000e+00 0.000000000000000000e+00 0.000000000000000000e+00 0.000000000000000000e+00 0.000000000000000000e+00 0.000000000000000000e+00 0.000000000000000000e+00 0.000000000000000000e+00 0.000000000000000000e+00 0.000000000000000000e+00 0.000000000000000000e+00 0.000000000000000000e+00 0.000000000000000000e+00 0.000000000000000000e+00 0.000000000000000000e+00 0.000000000000000000e+00 0.000000000000000000e+00 0.000000000000000000e+00 0.000000000000000000e+00 0.000000000000000000e+00 0.000000000000000000e+00 0.000000000000000000e+00 0.000000000000000000e+00 0.000000000000000000e+00 0.000000000000000000e+00 0.000000000000000000e+00 0.000000000000000000e+00 0.000000000000000000e+00 0.000000000000000000e+00 0.000000000000000000e+00 0.000000000000000000e+00 0.000000000000000000e+00 0.000000000000000000e+00 0.000000000000000000e+00 0.000000000000000000e+00 0.000000000000000000e+00 0.000000000000000000e+00 0.000000000000000000e+00 0.000000000000000000e+00 0.000000000000000000e+00 0.000000000000000000e+00 0.000000000000000000e+00 0.000000000000000000e+00 0.000000000000000000e+00 0.000000000000000000e+00 0.000000000000000000e+00 0.000000000000000000e+00 0.000000000000000000e+00 0.000000000000000000e+00 0.000000000000000000e+00 0.000000000000000000e+00 0.000000000000000000e+00 0.000000000000000000e+00 0.000000000000000000e+00 0.000000000000000000e+00 0.000000000000000000e+00 0.000000000000000000e+00 0.000000000000000000e+00 0.000000000000000000e+00 0.000000000000000000e+00 0.000000000000000000e+00 0.000000000000000000e+00 0.000000000000000000e+00 0.000000000000000000e+00 0.000000000000000000e+00 0.000000000000000000e+00 0.000000000000000000e+00 0.000000000000000000e+00 0.000000000000000000e+00 0.000000000000000000e+00 0.000000000000000000e+00 0.000000000000000000e+00 0.000000000000000000e+00 0.000000000000000000e+00 0.000000000000000000e+00 0.000000000000000000e+00 0.000000000000000000e+00 0.000000000000000000e+00 0.000000000000000000e+00 0.000000000000000000e+00 0.000000000000000000e+00 0.000000000000000000e+00 0.000000000000000000e+00 0.000000000000000000e+00 0.000000000000000000e+00 0.000000000000000000e+00 0.000000000000000000e+00 0.000000000000000000e+00 0.000000000000000000e+00 0.000000000000000000e+00 0.000000000000000000e+00 0.000000000000000000e+00 0.000000000000000000e+00 0.000000000000000000e+00 0.000000000000000000e+00 0.000000000000000000e+00 0.000000000000000000e+00 0.000000000000000000e+00 0.000000000000000000e+00 0.000000000000000000e+00 0.000000000000000000e+00 0.000000000000000000e+00 0.000000000000000000e+00 0.000000000000000000e+00 0.000000000000000000e+00 0.000000000000000000e+00 0.000000000000000000e+00 0.000000000000000000e+00 0.000000000000000000e+00 0.000000000000000000e+00 0.000000000000000000e+00 0.000000000000000000e+00 0.000000000000000000e+00 0.000000000000000000e+00 0.000000000000000000e+00 0.000000000000000000e+00 0.000000000000000000e+00 0.000000000000000000e+00 0.000000000000000000e+00 0.000000000000000000e+00 0.000000000000000000e+00 0.000000000000000000e+00 0.000000000000000000e+00 0.000000000000000000e+00 0.000000000000000000e+00 0.000000000000000000e+00 0.000000000000000000e+00 0.000000000000000000e+00 0.000000000000000000e+00 0.000000000000000000e+00 0.000000000000000000e+00 0.000000000000000000e+00 0.000000000000000000e+00 0.000000000000000000e+00 0.000000000000000000e+00 0.000000000000000000e+00 0.000000000000000000e+00 0.000000000000000000e+00 0.000000000000000000e+00 0.000000000000000000e+00 0.000000000000000000e+00 0.000000000000000000e+00 0.000000000000000000e+00 0.000000000000000000e+00 0.000000000000000000e+00 0.000000000000000000e+00 0.000000000000000000e+00 0.000000000000000000e+00 0.000000000000000000e+00 0.000000000000000000e+00 0.000000000000000000e+00 0.000000000000000000e+00 0.000000000000000000e+00 0.000000000000000000e+00 0.000000000000000000e+00 0.000000000000000000e+00 0.000000000000000000e+00 0.000000000000000000e+00 0.000000000000000000e+00 0.000000000000000000e+00 0.000000000000000000e+00 0.000000000000000000e+00 0.000000000000000000e+00 0.000000000000000000e+00 0.000000000000000000e+00 0.000000000000000000e+00 0.000000000000000000e+00 0.000000000000000000e+00 0.000000000000000000e+00 0.000000000000000000e+00 0.000000000000000000e+00 0.000000000000000000e+00 0.000000000000000000e+00 0.000000000000000000e+00 0.000000000000000000e+00 0.000000000000000000e+00 0.000000000000000000e+00 0.000000000000000000e+00 0.000000000000000000e+00 0.000000000000000000e+00 0.000000000000000000e+00 0.000000000000000000e+00 0.000000000000000000e+00 0.000000000000000000e+00 0.000000000000000000e+00 0.000000000000000000e+00 0.000000000000000000e+00 0.000000000000000000e+00 0.000000000000000000e+00 0.000000000000000000e+00 0.000000000000000000e+00 0.000000000000000000e+00 0.000000000000000000e+00 0.000000000000000000e+00 0.000000000000000000e+00 0.000000000000000000e+00 0.000000000000000000e+00 0.000000000000000000e+00 0.000000000000000000e+00 0.000000000000000000e+00 0.000000000000000000e+00 0.000000000000000000e+00 0.000000000000000000e+00 0.000000000000000000e+00 0.000000000000000000e+00 0.000000000000000000e+00 0.000000000000000000e+00 0.000000000000000000e+00 0.000000000000000000e+00 0.000000000000000000e+00 0.000000000000000000e+00 0.000000000000000000e+00 0.000000000000000000e+00 0.000000000000000000e+00 0.000000000000000000e+00 0.000000000000000000e+00 0.000000000000000000e+00 0.000000000000000000e+00 0.000000000000000000e+00 0.000000000000000000e+00 0.000000000000000000e+00 0.000000000000000000e+00 0.000000000000000000e+00 0.000000000000000000e+00 0.000000000000000000e+00 0.000000000000000000e+00 0.000000000000000000e+00 0.000000000000000000e+00 0.000000000000000000e+00 0.000000000000000000e+00 0.000000000000000000e+00 0.000000000000000000e+00 0.000000000000000000e+00 0.000000000000000000e+00 0.000000000000000000e+00 0.000000000000000000e+00 0.000000000000000000e+00 0.000000000000000000e+00 0.000000000000000000e+00 0.000000000000000000e+00 0.000000000000000000e+00 0.000000000000000000e+00 0.000000000000000000e+00 0.000000000000000000e+00 0.000000000000000000e+00 0.000000000000000000e+00 0.000000000000000000e+00 0.000000000000000000e+00 0.000000000000000000e+00 0.000000000000000000e+00 0.000000000000000000e+00 0.000000000000000000e+00 0.000000000000000000e+00 0.000000000000000000e+00 0.000000000000000000e+00 0.000000000000000000e+00 0.000000000000000000e+00 0.000000000000000000e+00 0.000000000000000000e+00 0.000000000000000000e+00 0.000000000000000000e+00 0.000000000000000000e+00 0.000000000000000000e+00 0.000000000000000000e+00 0.000000000000000000e+00 0.000000000000000000e+00 0.000000000000000000e+00 0.000000000000000000e+00 0.000000000000000000e+00 0.000000000000000000e+00 0.000000000000000000e+00 0.000000000000000000e+00 0.000000000000000000e+00 0.000000000000000000e+00 0.000000000000000000e+00 0.000000000000000000e+00 0.000000000000000000e+00 0.000000000000000000e+00 0.000000000000000000e+00 0.000000000000000000e+00 0.000000000000000000e+00 0.000000000000000000e+00 0.000000000000000000e+00 0.000000000000000000e+00 0.000000000000000000e+00 0.000000000000000000e+00 0.000000000000000000e+00 0.000000000000000000e+00 0.000000000000000000e+00 0.000000000000000000e+00 0.000000000000000000e+00 0.000000000000000000e+00 0.000000000000000000e+00 0.000000000000000000e+00 0.000000000000000000e+00 0.000000000000000000e+00 0.000000000000000000e+00 0.000000000000000000e+00 0.000000000000000000e+00 0.000000000000000000e+00 0.000000000000000000e+00 0.000000000000000000e+00 0.000000000000000000e+00 0.000000000000000000e+00 0.000000000000000000e+00 0.000000000000000000e+00 0.000000000000000000e+00 0.000000000000000000e+00 0.000000000000000000e+00 0.000000000000000000e+00 0.000000000000000000e+00 0.000000000000000000e+00 0.000000000000000000e+00 0.000000000000000000e+00 0.000000000000000000e+00 0.000000000000000000e+00 0.000000000000000000e+00 0.000000000000000000e+00 0.000000000000000000e+00 0.000000000000000000e+00 0.000000000000000000e+00 0.000000000000000000e+00 0.000000000000000000e+00 0.000000000000000000e+00 0.000000000000000000e+00 0.000000000000000000e+00 0.000000000000000000e+00 0.000000000000000000e+00 0.000000000000000000e+00 0.000000000000000000e+00 0.000000000000000000e+00 0.000000000000000000e+00 0.000000000000000000e+00 0.000000000000000000e+00 0.000000000000000000e+00 0.000000000000000000e+00 0.000000000000000000e+00 0.000000000000000000e+00 0.000000000000000000e+00 0.000000000000000000e+00 0.000000000000000000e+00 0.000000000000000000e+00 0.000000000000000000e+00 0.000000000000000000e+00 0.000000000000000000e+00 0.000000000000000000e+00 0.000000000000000000e+00 0.000000000000000000e+00 0.000000000000000000e+00 0.000000000000000000e+00 0.000000000000000000e+00 0.000000000000000000e+00 0.000000000000000000e+00 0.000000000000000000e+00 0.000000000000000000e+00 0.000000000000000000e+00 0.000000000000000000e+00 0.000000000000000000e+00 0.000000000000000000e+00 0.000000000000000000e+00 0.000000000000000000e+00 0.000000000000000000e+00 0.000000000000000000e+00 0.000000000000000000e+00 0.000000000000000000e+00 0.000000000000000000e+00 0.000000000000000000e+00 0.000000000000000000e+00 0.000000000000000000e+00 0.000000000000000000e+00 0.000000000000000000e+00 0.000000000000000000e+00 0.000000000000000000e+00 0.000000000000000000e+00 0.000000000000000000e+00 0.000000000000000000e+00 0.000000000000000000e+00 0.000000000000000000e+00 0.000000000000000000e+00 0.000000000000000000e+00 0.000000000000000000e+00 0.000000000000000000e+00 0.000000000000000000e+00 0.000000000000000000e+00 0.000000000000000000e+00 0.000000000000000000e+00 0.000000000000000000e+00 0.000000000000000000e+00 0.000000000000000000e+00 0.000000000000000000e+00 0.000000000000000000e+00 0.000000000000000000e+00 0.000000000000000000e+00 0.000000000000000000e+00 0.000000000000000000e+00 0.000000000000000000e+00 0.000000000000000000e+00 0.000000000000000000e+00 0.000000000000000000e+00 0.000000000000000000e+00 0.000000000000000000e+00 0.000000000000000000e+00 0.000000000000000000e+00 0.000000000000000000e+00 0.000000000000000000e+00 0.000000000000000000e+00 0.000000000000000000e+00 0.000000000000000000e+00 0.000000000000000000e+00 0.000000000000000000e+00 0.000000000000000000e+00 0.000000000000000000e+00 0.000000000000000000e+00 0.000000000000000000e+00 0.000000000000000000e+00 0.000000000000000000e+00 0.000000000000000000e+00 0.000000000000000000e+00 0.000000000000000000e+00 0.000000000000000000e+00 0.000000000000000000e+00 0.000000000000000000e+00 0.000000000000000000e+00 0.000000000000000000e+00 0.000000000000000000e+00 0.000000000000000000e+00 0.000000000000000000e+00 0.000000000000000000e+00 0.000000000000000000e+00 0.000000000000000000e+00 0.000000000000000000e+00 0.000000000000000000e+00 0.000000000000000000e+00 0.000000000000000000e+00 0.000000000000000000e+00 0.000000000000000000e+00 0.000000000000000000e+00 0.000000000000000000e+00 0.000000000000000000e+00 0.000000000000000000e+00 0.000000000000000000e+00 0.000000000000000000e+00 0.000000000000000000e+00 0.000000000000000000e+00 0.000000000000000000e+00 0.000000000000000000e+00 0.000000000000000000e+00 0.000000000000000000e+00 0.000000000000000000e+00 0.000000000000000000e+00 0.000000000000000000e+00 0.000000000000000000e+00 0.000000000000000000e+00 0.000000000000000000e+00 0.000000000000000000e+00 0.000000000000000000e+00 0.000000000000000000e+00 0.000000000000000000e+00 0.000000000000000000e+00 0.000000000000000000e+00 0.000000000000000000e+00 0.000000000000000000e+00 0.000000000000000000e+00 0.000000000000000000e+00 0.000000000000000000e+00 0.000000000000000000e+00 0.000000000000000000e+00 0.000000000000000000e+00 0.000000000000000000e+00 0.000000000000000000e+00 0.000000000000000000e+00 0.000000000000000000e+00 0.000000000000000000e+00 0.000000000000000000e+00 0.000000000000000000e+00 0.000000000000000000e+00 0.000000000000000000e+00 0.000000000000000000e+00 0.000000000000000000e+00 0.000000000000000000e+00 0.000000000000000000e+00 0.000000000000000000e+00 0.000000000000000000e+00 0.000000000000000000e+00 0.000000000000000000e+00 0.000000000000000000e+00 0.000000000000000000e+00 0.000000000000000000e+00 0.000000000000000000e+00 0.000000000000000000e+00 0.000000000000000000e+00 0.000000000000000000e+00 0.000000000000000000e+00 0.000000000000000000e+00 0.000000000000000000e+00 0.000000000000000000e+00 0.000000000000000000e+00 0.000000000000000000e+00 0.000000000000000000e+00 0.000000000000000000e+00 0.000000000000000000e+00 0.000000000000000000e+00 0.000000000000000000e+00 0.000000000000000000e+00 0.000000000000000000e+00 0.000000000000000000e+00 0.000000000000000000e+00 0.000000000000000000e+00 0.000000000000000000e+00 0.000000000000000000e+00 0.000000000000000000e+00 0.000000000000000000e+00 0.000000000000000000e+00 0.000000000000000000e+00 0.000000000000000000e+00 0.000000000000000000e+00 0.000000000000000000e+00 0.000000000000000000e+00 0.000000000000000000e+00 0.000000000000000000e+00 0.000000000000000000e+00 0.000000000000000000e+00 0.000000000000000000e+00 0.000000000000000000e+00 0.000000000000000000e+00 0.000000000000000000e+00 0.000000000000000000e+00 0.000000000000000000e+00 0.000000000000000000e+00 0.000000000000000000e+00 0.000000000000000000e+00 0.000000000000000000e+00 0.000000000000000000e+00 0.000000000000000000e+00 0.000000000000000000e+00 0.000000000000000000e+00 0.000000000000000000e+00 0.000000000000000000e+00 0.000000000000000000e+00 0.000000000000000000e+00 0.000000000000000000e+00 0.000000000000000000e+00 0.000000000000000000e+00 0.000000000000000000e+00 0.000000000000000000e+00 0.000000000000000000e+00 0.000000000000000000e+00 0.000000000000000000e+00 0.000000000000000000e+00 0.000000000000000000e+00 0.000000000000000000e+00 0.000000000000000000e+00 0.000000000000000000e+00 0.000000000000000000e+00 0.000000000000000000e+00 0.000000000000000000e+00 0.000000000000000000e+00 0.000000000000000000e+00 0.000000000000000000e+00 0.000000000000000000e+00 0.000000000000000000e+00 0.000000000000000000e+00 0.000000000000000000e+00 0.000000000000000000e+00 0.000000000000000000e+00 0.000000000000000000e+00 0.000000000000000000e+00 0.000000000000000000e+00 0.000000000000000000e+00 0.000000000000000000e+00 0.000000000000000000e+00 0.000000000000000000e+00 0.000000000000000000e+00 0.000000000000000000e+00 0.000000000000000000e+00 0.000000000000000000e+00 0.000000000000000000e+00 0.000000000000000000e+00 0.000000000000000000e+00 0.000000000000000000e+00 0.000000000000000000e+00 0.000000000000000000e+00 0.000000000000000000e+00 0.000000000000000000e+00 0.000000000000000000e+00 0.000000000000000000e+00 0.000000000000000000e+00 0.000000000000000000e+00 0.000000000000000000e+00 0.000000000000000000e+00 0.000000000000000000e+00 0.000000000000000000e+00 0.000000000000000000e+00 0.000000000000000000e+00 0.000000000000000000e+00 0.000000000000000000e+00 0.000000000000000000e+00 0.000000000000000000e+00 0.000000000000000000e+00 0.000000000000000000e+00 0.000000000000000000e+00 0.000000000000000000e+00 0.000000000000000000e+00 0.000000000000000000e+00 0.000000000000000000e+00 0.000000000000000000e+00 0.000000000000000000e+00 0.000000000000000000e+00 0.000000000000000000e+00 0.000000000000000000e+00 0.000000000000000000e+00 0.000000000000000000e+00 0.000000000000000000e+00 0.000000000000000000e+00 0.000000000000000000e+00 0.000000000000000000e+00 0.000000000000000000e+00 0.000000000000000000e+00 0.000000000000000000e+00 0.000000000000000000e+00 0.000000000000000000e+00 0.000000000000000000e+00 0.000000000000000000e+00 0.000000000000000000e+00 0.000000000000000000e+00 0.000000000000000000e+00 0.000000000000000000e+00 0.000000000000000000e+00 0.000000000000000000e+00 0.000000000000000000e+00 0.000000000000000000e+00 0.000000000000000000e+00 0.000000000000000000e+00 0.000000000000000000e+00 0.000000000000000000e+00 0.000000000000000000e+00 0.000000000000000000e+00 0.000000000000000000e+00 0.000000000000000000e+00 0.000000000000000000e+00 0.000000000000000000e+00 0.000000000000000000e+00 0.000000000000000000e+00 0.000000000000000000e+00 0.000000000000000000e+00 0.000000000000000000e+00 0.000000000000000000e+00 0.000000000000000000e+00 0.000000000000000000e+00 0.000000000000000000e+00 0.000000000000000000e+00 0.000000000000000000e+00 0.000000000000000000e+00 0.000000000000000000e+00 0.000000000000000000e+00 0.000000000000000000e+00 0.000000000000000000e+00 0.000000000000000000e+00 0.000000000000000000e+00 0.000000000000000000e+00 0.000000000000000000e+00 0.000000000000000000e+00 0.000000000000000000e+00 0.000000000000000000e+00 0.000000000000000000e+00 0.000000000000000000e+00 0.000000000000000000e+00 0.000000000000000000e+00 0.000000000000000000e+00 0.000000000000000000e+00 0.000000000000000000e+00 0.000000000000000000e+00 0.000000000000000000e+00 0.000000000000000000e+00 0.000000000000000000e+00 0.000000000000000000e+00 0.000000000000000000e+00 0.000000000000000000e+00 0.000000000000000000e+00 0.000000000000000000e+00 0.000000000000000000e+00 0.000000000000000000e+00 0.000000000000000000e+00 0.000000000000000000e+00 0.000000000000000000e+00 0.000000000000000000e+00 0.000000000000000000e+00 0.000000000000000000e+00 0.000000000000000000e+00 0.000000000000000000e+00 0.000000000000000000e+00 0.000000000000000000e+00 0.000000000000000000e+00 0.000000000000000000e+00 0.000000000000000000e+00 0.000000000000000000e+00 0.000000000000000000e+00 0.000000000000000000e+00 0.000000000000000000e+00 0.000000000000000000e+00 0.000000000000000000e+00 0.000000000000000000e+00 0.000000000000000000e+00 0.000000000000000000e+00 0.000000000000000000e+00 0.000000000000000000e+00 0.000000000000000000e+00 0.000000000000000000e+00 0.000000000000000000e+00 0.000000000000000000e+00 0.000000000000000000e+00 0.000000000000000000e+00 0.000000000000000000e+00 0.000000000000000000e+00 0.000000000000000000e+00 0.000000000000000000e+00 0.000000000000000000e+00 0.000000000000000000e+00 0.000000000000000000e+00 0.000000000000000000e+00 0.000000000000000000e+00 0.000000000000000000e+00 0.000000000000000000e+00 0.000000000000000000e+00 0.000000000000000000e+00 0.000000000000000000e+00 0.000000000000000000e+00 0.000000000000000000e+00 0.000000000000000000e+00 0.000000000000000000e+00 0.000000000000000000e+00 0.000000000000000000e+00 0.000000000000000000e+00 0.000000000000000000e+00 0.000000000000000000e+00 0.000000000000000000e+00 0.000000000000000000e+00 0.000000000000000000e+00 0.000000000000000000e+00 0.000000000000000000e+00 0.000000000000000000e+00 0.000000000000000000e+00 0.000000000000000000e+00 0.000000000000000000e+00 0.000000000000000000e+00 0.000000000000000000e+00 0.000000000000000000e+00 0.000000000000000000e+00 0.000000000000000000e+00 0.000000000000000000e+00 0.000000000000000000e+00 0.000000000000000000e+00 0.000000000000000000e+00 0.000000000000000000e+00 0.000000000000000000e+00 0.000000000000000000e+00 0.000000000000000000e+00 0.000000000000000000e+00 0.000000000000000000e+00 0.000000000000000000e+00 0.000000000000000000e+00 0.000000000000000000e+00 0.000000000000000000e+00 0.000000000000000000e+00 0.000000000000000000e+00 0.000000000000000000e+00 0.000000000000000000e+00 0.000000000000000000e+00 0.000000000000000000e+00 0.000000000000000000e+00 0.000000000000000000e+00 0.000000000000000000e+00 0.000000000000000000e+00 0.000000000000000000e+00 0.000000000000000000e+00 0.000000000000000000e+00 0.000000000000000000e+00 0.000000000000000000e+00 0.000000000000000000e+00 0.000000000000000000e+00 0.000000000000000000e+00 0.000000000000000000e+00 0.000000000000000000e+00 0.000000000000000000e+00 0.000000000000000000e+00 0.000000000000000000e+00 0.000000000000000000e+00 0.000000000000000000e+00 0.000000000000000000e+00 0.000000000000000000e+00 0.000000000000000000e+00 0.000000000000000000e+00 0.000000000000000000e+00 0.000000000000000000e+00 0.000000000000000000e+00 0.000000000000000000e+00 0.000000000000000000e+00 0.000000000000000000e+00 0.000000000000000000e+00 0.000000000000000000e+00 0.000000000000000000e+00 0.000000000000000000e+00 0.000000000000000000e+00 0.000000000000000000e+00 0.000000000000000000e+00 0.000000000000000000e+00 0.000000000000000000e+00 0.000000000000000000e+00 0.000000000000000000e+00 0.000000000000000000e+00 0.000000000000000000e+00 0.000000000000000000e+00 0.000000000000000000e+00 0.000000000000000000e+00 0.000000000000000000e+00 0.000000000000000000e+00 0.000000000000000000e+00 0.000000000000000000e+00 0.000000000000000000e+00 0.000000000000000000e+00 0.000000000000000000e+00 0.000000000000000000e+00 0.000000000000000000e+00 0.000000000000000000e+00 0.000000000000000000e+00 0.000000000000000000e+00 0.000000000000000000e+00 0.000000000000000000e+00 0.000000000000000000e+00 0.000000000000000000e+00 0.000000000000000000e+00 0.000000000000000000e+00 0.000000000000000000e+00 0.000000000000000000e+00 0.000000000000000000e+00 0.000000000000000000e+00 0.000000000000000000e+00 0.000000000000000000e+00 0.000000000000000000e+00 0.000000000000000000e+00 0.000000000000000000e+00 0.000000000000000000e+00 0.000000000000000000e+00 0.000000000000000000e+00 0.000000000000000000e+00 0.000000000000000000e+00 0.000000000000000000e+00 0.000000000000000000e+00 0.000000000000000000e+00 0.000000000000000000e+00 0.000000000000000000e+00 0.000000000000000000e+00 0.000000000000000000e+00 0.000000000000000000e+00 0.000000000000000000e+00 0.000000000000000000e+00 0.000000000000000000e+00 0.000000000000000000e+00 0.000000000000000000e+00 0.000000000000000000e+00 0.000000000000000000e+00 0.000000000000000000e+00 0.000000000000000000e+00 0.000000000000000000e+00 0.000000000000000000e+00 0.000000000000000000e+00 0.000000000000000000e+00 0.000000000000000000e+00 0.000000000000000000e+00 0.000000000000000000e+00 0.000000000000000000e+00 0.000000000000000000e+00 0.000000000000000000e+00 0.000000000000000000e+00 0.000000000000000000e+00 0.000000000000000000e+00 0.000000000000000000e+00 0.000000000000000000e+00 0.000000000000000000e+00 0.000000000000000000e+00 0.000000000000000000e+00 0.000000000000000000e+00 0.000000000000000000e+00 0.000000000000000000e+00 0.000000000000000000e+00 0.000000000000000000e+00 0.000000000000000000e+00 0.000000000000000000e+00 0.000000000000000000e+00 0.000000000000000000e+00 0.000000000000000000e+00 0.000000000000000000e+00 0.000000000000000000e+00 0.000000000000000000e+00 0.000000000000000000e+00 0.000000000000000000e+00 0.000000000000000000e+00 0.000000000000000000e+00 0.000000000000000000e+00 0.000000000000000000e+00 0.000000000000000000e+00 0.000000000000000000e+00 0.000000000000000000e+00 0.000000000000000000e+00 0.000000000000000000e+00 0.000000000000000000e+00 0.000000000000000000e+00 0.000000000000000000e+00 0.000000000000000000e+00 0.000000000000000000e+00 0.000000000000000000e+00 0.000000000000000000e+00 0.000000000000000000e+00 0.000000000000000000e+00 0.000000000000000000e+00 0.000000000000000000e+00 0.000000000000000000e+00 0.000000000000000000e+00 0.000000000000000000e+00 0.000000000000000000e+00 0.000000000000000000e+00 0.000000000000000000e+00 0.000000000000000000e+00 0.000000000000000000e+00 0.000000000000000000e+00 0.000000000000000000e+00 0.000000000000000000e+00 0.000000000000000000e+00 0.000000000000000000e+00 0.000000000000000000e+00 0.000000000000000000e+00 0.000000000000000000e+00 0.000000000000000000e+00 0.000000000000000000e+00 0.000000000000000000e+00 0.000000000000000000e+00 0.000000000000000000e+00 0.000000000000000000e+00 0.000000000000000000e+00 0.000000000000000000e+00 0.000000000000000000e+00 0.000000000000000000e+00 0.000000000000000000e+00 0.000000000000000000e+00 0.000000000000000000e+00 0.000000000000000000e+00 0.000000000000000000e+00 0.000000000000000000e+00 0.000000000000000000e+00 0.000000000000000000e+00 0.000000000000000000e+00 0.000000000000000000e+00 0.000000000000000000e+00 0.000000000000000000e+00 0.000000000000000000e+00 0.000000000000000000e+00 0.000000000000000000e+00 0.000000000000000000e+00 0.000000000000000000e+00 0.000000000000000000e+00 0.000000000000000000e+00 0.000000000000000000e+00 0.000000000000000000e+00 0.000000000000000000e+00 0.000000000000000000e+00 0.000000000000000000e+00 0.000000000000000000e+00 0.000000000000000000e+00 0.000000000000000000e+00 0.000000000000000000e+00 0.000000000000000000e+00 0.000000000000000000e+00 0.000000000000000000e+00 0.000000000000000000e+00 0.000000000000000000e+00 0.000000000000000000e+00 0.000000000000000000e+00 0.000000000000000000e+00 0.000000000000000000e+00 0.000000000000000000e+00 0.000000000000000000e+00 0.000000000000000000e+00 0.000000000000000000e+00 0.000000000000000000e+00 0.000000000000000000e+00 0.000000000000000000e+00 0.000000000000000000e+00 0.000000000000000000e+00 0.000000000000000000e+00 0.000000000000000000e+00 0.000000000000000000e+00 0.000000000000000000e+00 0.000000000000000000e+00 0.000000000000000000e+00 0.000000000000000000e+00 0.000000000000000000e+00 0.000000000000000000e+00 0.000000000000000000e+00 0.000000000000000000e+00 0.000000000000000000e+00 0.000000000000000000e+00 0.000000000000000000e+00 0.000000000000000000e+00 0.000000000000000000e+00 0.000000000000000000e+00 0.000000000000000000e+00 0.000000000000000000e+00 0.000000000000000000e+00 0.000000000000000000e+00 0.000000000000000000e+00 0.000000000000000000e+00 0.000000000000000000e+00 0.000000000000000000e+00 0.000000000000000000e+00 0.000000000000000000e+00 0.000000000000000000e+00 0.000000000000000000e+00 0.000000000000000000e+00 0.000000000000000000e+00 0.000000000000000000e+00 0.000000000000000000e+00 0.000000000000000000e+00 0.000000000000000000e+00 0.000000000000000000e+00 0.000000000000000000e+00 0.000000000000000000e+00 0.000000000000000000e+00 0.000000000000000000e+00 0.000000000000000000e+00 0.000000000000000000e+00 0.000000000000000000e+00 0.000000000000000000e+00 0.000000000000000000e+00 0.000000000000000000e+00 0.000000000000000000e+00 0.000000000000000000e+00 0.000000000000000000e+00 0.000000000000000000e+00 0.000000000000000000e+00 0.000000000000000000e+00 0.000000000000000000e+00 0.000000000000000000e+00 0.000000000000000000e+00 0.000000000000000000e+00 0.000000000000000000e+00 0.000000000000000000e+00 0.000000000000000000e+00 0.000000000000000000e+00 0.000000000000000000e+00 0.000000000000000000e+00 0.000000000000000000e+00 0.000000000000000000e+00 0.000000000000000000e+00 0.000000000000000000e+00 0.000000000000000000e+00 0.000000000000000000e+00 0.000000000000000000e+00 0.000000000000000000e+00 0.000000000000000000e+00 0.000000000000000000e+00 0.000000000000000000e+00 0.000000000000000000e+00 0.000000000000000000e+00 0.000000000000000000e+00 0.000000000000000000e+00 0.000000000000000000e+00 0.000000000000000000e+00 0.000000000000000000e+00 0.000000000000000000e+00 0.000000000000000000e+00 0.000000000000000000e+00 0.000000000000000000e+00 0.000000000000000000e+00 0.000000000000000000e+00 0.000000000000000000e+00 0.000000000000000000e+00 0.000000000000000000e+00 0.000000000000000000e+00 0.000000000000000000e+00 0.000000000000000000e+00 0.000000000000000000e+00 0.000000000000000000e+00 0.000000000000000000e+00 0.000000000000000000e+00 0.000000000000000000e+00 0.000000000000000000e+00 0.000000000000000000e+00 0.000000000000000000e+00 0.000000000000000000e+00 0.000000000000000000e+00 0.000000000000000000e+00 0.000000000000000000e+00 0.000000000000000000e+00 0.000000000000000000e+00 0.000000000000000000e+00 0.000000000000000000e+00 0.000000000000000000e+00 0.000000000000000000e+00 0.000000000000000000e+00 0.000000000000000000e+00 0.000000000000000000e+00 0.000000000000000000e+00 0.000000000000000000e+00 0.000000000000000000e+00 0.000000000000000000e+00 0.000000000000000000e+00 0.000000000000000000e+00 0.000000000000000000e+00 0.000000000000000000e+00 0.000000000000000000e+00 0.000000000000000000e+00 0.000000000000000000e+00 0.000000000000000000e+00 0.000000000000000000e+00 0.000000000000000000e+00 0.000000000000000000e+00 0.000000000000000000e+00 0.000000000000000000e+00 0.000000000000000000e+00 0.000000000000000000e+00 0.000000000000000000e+00 0.000000000000000000e+00 0.000000000000000000e+00 0.000000000000000000e+00 0.000000000000000000e+00 0.000000000000000000e+00 0.000000000000000000e+00 0.000000000000000000e+00 0.000000000000000000e+00 0.000000000000000000e+00 0.000000000000000000e+00 0.000000000000000000e+00 0.000000000000000000e+00 0.000000000000000000e+00 0.000000000000000000e+00 0.000000000000000000e+00 0.000000000000000000e+00 0.000000000000000000e+00 0.000000000000000000e+00 0.000000000000000000e+00 0.000000000000000000e+00 0.000000000000000000e+00 0.000000000000000000e+00 0.000000000000000000e+00 0.000000000000000000e+00 0.000000000000000000e+00 0.000000000000000000e+00 0.000000000000000000e+00 0.000000000000000000e+00 0.000000000000000000e+00 0.000000000000000000e+00 0.000000000000000000e+00 0.000000000000000000e+00 0.000000000000000000e+00 0.000000000000000000e+00 0.000000000000000000e+00 0.000000000000000000e+00 0.000000000000000000e+00 0.000000000000000000e+00 0.000000000000000000e+00 0.000000000000000000e+00 0.000000000000000000e+00 0.000000000000000000e+00 0.000000000000000000e+00 0.000000000000000000e+00 0.000000000000000000e+00 0.000000000000000000e+00 0.000000000000000000e+00 0.000000000000000000e+00 0.000000000000000000e+00 0.000000000000000000e+00 0.000000000000000000e+00 0.000000000000000000e+00 0.000000000000000000e+00 0.000000000000000000e+00 0.000000000000000000e+00 0.000000000000000000e+00 0.000000000000000000e+00 0.000000000000000000e+00 0.000000000000000000e+00 0.000000000000000000e+00 0.000000000000000000e+00 0.000000000000000000e+00 0.000000000000000000e+00 0.000000000000000000e+00 0.000000000000000000e+00 0.000000000000000000e+00 0.000000000000000000e+00 0.000000000000000000e+00 0.000000000000000000e+00 0.000000000000000000e+00 0.000000000000000000e+00 0.000000000000000000e+00 0.000000000000000000e+00 0.000000000000000000e+00 0.000000000000000000e+00 0.000000000000000000e+00 0.000000000000000000e+00 0.000000000000000000e+00 0.000000000000000000e+00 0.000000000000000000e+00 0.000000000000000000e+00 0.000000000000000000e+00 0.000000000000000000e+00 0.000000000000000000e+00 0.000000000000000000e+00 0.000000000000000000e+00 0.000000000000000000e+00 0.000000000000000000e+00 0.000000000000000000e+00 0.000000000000000000e+00 0.000000000000000000e+00 0.000000000000000000e+00 0.000000000000000000e+00 0.000000000000000000e+00 0.000000000000000000e+00 0.000000000000000000e+00 0.000000000000000000e+00 0.000000000000000000e+00 0.000000000000000000e+00 0.000000000000000000e+00 0.000000000000000000e+00 0.000000000000000000e+00 0.000000000000000000e+00 0.000000000000000000e+00 0.000000000000000000e+00 0.000000000000000000e+00 0.000000000000000000e+00 0.000000000000000000e+00 0.000000000000000000e+00 0.000000000000000000e+00 0.000000000000000000e+00 0.000000000000000000e+00 0.000000000000000000e+00 0.000000000000000000e+00 0.000000000000000000e+00 0.000000000000000000e+00 0.000000000000000000e+00 0.000000000000000000e+00 0.000000000000000000e+00 0.000000000000000000e+00 0.000000000000000000e+00 0.000000000000000000e+00 0.000000000000000000e+00 0.000000000000000000e+00 0.000000000000000000e+00 0.000000000000000000e+00 0.000000000000000000e+00 0.000000000000000000e+00 0.000000000000000000e+00 0.000000000000000000e+00 0.000000000000000000e+00 0.000000000000000000e+00 0.000000000000000000e+00 0.000000000000000000e+00 0.000000000000000000e+00 0.000000000000000000e+00 0.000000000000000000e+00 0.000000000000000000e+00 0.000000000000000000e+00 0.000000000000000000e+00 0.000000000000000000e+00 0.000000000000000000e+00 0.000000000000000000e+00 0.000000000000000000e+00 0.000000000000000000e+00 0.000000000000000000e+00 0.000000000000000000e+00 0.000000000000000000e+00 0.000000000000000000e+00 0.000000000000000000e+00 0.000000000000000000e+00 0.000000000000000000e+00 0.000000000000000000e+00 0.000000000000000000e+00 0.000000000000000000e+00 0.000000000000000000e+00 0.000000000000000000e+00 0.000000000000000000e+00 0.000000000000000000e+00 0.000000000000000000e+00 0.000000000000000000e+00 0.000000000000000000e+00 0.000000000000000000e+00 0.000000000000000000e+00 0.000000000000000000e+00 0.000000000000000000e+00 0.000000000000000000e+00 0.000000000000000000e+00 0.000000000000000000e+00 0.000000000000000000e+00 0.000000000000000000e+00 0.000000000000000000e+00 0.000000000000000000e+00 0.000000000000000000e+00 0.000000000000000000e+00 0.000000000000000000e+00 0.000000000000000000e+00 0.000000000000000000e+00 0.000000000000000000e+00 0.000000000000000000e+00 0.000000000000000000e+00 0.000000000000000000e+00 0.000000000000000000e+00 0.000000000000000000e+00 0.000000000000000000e+00 0.000000000000000000e+00 0.000000000000000000e+00 0.000000000000000000e+00 0.000000000000000000e+00 0.000000000000000000e+00 0.000000000000000000e+00 0.000000000000000000e+00 0.000000000000000000e+00 0.000000000000000000e+00 0.000000000000000000e+00 0.000000000000000000e+00 0.000000000000000000e+00 0.000000000000000000e+00 0.000000000000000000e+00 0.000000000000000000e+00 0.000000000000000000e+00 0.000000000000000000e+00 0.000000000000000000e+00 0.000000000000000000e+00 0.000000000000000000e+00 0.000000000000000000e+00 0.000000000000000000e+00 0.000000000000000000e+00 0.000000000000000000e+00 0.000000000000000000e+00 0.000000000000000000e+00 0.000000000000000000e+00 0.000000000000000000e+00 0.000000000000000000e+00 0.000000000000000000e+00 0.000000000000000000e+00 0.000000000000000000e+00 0.000000000000000000e+00 0.000000000000000000e+00 0.000000000000000000e+00 0.000000000000000000e+00 0.000000000000000000e+00 0.000000000000000000e+00 0.000000000000000000e+00 0.000000000000000000e+00 0.000000000000000000e+00 0.000000000000000000e+00 0.000000000000000000e+00 0.000000000000000000e+00 0.000000000000000000e+00 0.000000000000000000e+00 0.000000000000000000e+00 0.000000000000000000e+00 0.000000000000000000e+00 0.000000000000000000e+00 0.000000000000000000e+00 0.000000000000000000e+00 0.000000000000000000e+00 0.000000000000000000e+00 0.000000000000000000e+00 0.000000000000000000e+00 0.000000000000000000e+00 0.000000000000000000e+00 0.000000000000000000e+00 0.000000000000000000e+00 0.000000000000000000e+00 0.000000000000000000e+00 0.000000000000000000e+00 0.000000000000000000e+00 0.000000000000000000e+00 0.000000000000000000e+00 0.000000000000000000e+00 0.000000000000000000e+00 0.000000000000000000e+00 0.000000000000000000e+00 0.000000000000000000e+00 0.000000000000000000e+00 0.000000000000000000e+00 0.000000000000000000e+00 0.000000000000000000e+00 0.000000000000000000e+00 0.000000000000000000e+00 0.000000000000000000e+00 0.000000000000000000e+00 0.000000000000000000e+00 0.000000000000000000e+00 0.000000000000000000e+00 0.000000000000000000e+00 0.000000000000000000e+00 0.000000000000000000e+00 0.000000000000000000e+00 0.000000000000000000e+00 0.000000000000000000e+00 0.000000000000000000e+00 0.000000000000000000e+00 0.000000000000000000e+00 0.000000000000000000e+00 0.000000000000000000e+00 0.000000000000000000e+00 0.000000000000000000e+00 0.000000000000000000e+00 0.000000000000000000e+00 0.000000000000000000e+00 0.000000000000000000e+00 0.000000000000000000e+00 0.000000000000000000e+00 0.000000000000000000e+00 0.000000000000000000e+00 0.000000000000000000e+00 0.000000000000000000e+00 0.000000000000000000e+00 0.000000000000000000e+00 0.000000000000000000e+00 0.000000000000000000e+00 0.000000000000000000e+00 0.000000000000000000e+00 0.000000000000000000e+00 0.000000000000000000e+00 0.000000000000000000e+00 0.000000000000000000e+00 0.000000000000000000e+00 0.000000000000000000e+00 0.000000000000000000e+00 0.000000000000000000e+00 0.000000000000000000e+00 0.000000000000000000e+00 0.000000000000000000e+00 0.000000000000000000e+00 0.000000000000000000e+00 0.000000000000000000e+00 0.000000000000000000e+00 0.000000000000000000e+00 0.000000000000000000e+00 0.000000000000000000e+00 0.000000000000000000e+00 0.000000000000000000e+00 0.000000000000000000e+00 0.000000000000000000e+00 0.000000000000000000e+00 0.000000000000000000e+00 0.000000000000000000e+00 0.000000000000000000e+00 0.000000000000000000e+00 0.000000000000000000e+00 0.000000000000000000e+00 0.000000000000000000e+00 0.000000000000000000e+00 0.000000000000000000e+00 0.000000000000000000e+00 0.000000000000000000e+00 0.000000000000000000e+00 0.000000000000000000e+00 0.000000000000000000e+00 0.000000000000000000e+00 0.000000000000000000e+00 0.000000000000000000e+00 0.000000000000000000e+00 0.000000000000000000e+00 0.000000000000000000e+00 0.000000000000000000e+00 0.000000000000000000e+00 0.000000000000000000e+00 0.000000000000000000e+00 0.000000000000000000e+00 0.000000000000000000e+00 0.000000000000000000e+00 0.000000000000000000e+00 0.000000000000000000e+00 0.000000000000000000e+00 0.000000000000000000e+00 0.000000000000000000e+00 0.000000000000000000e+00 0.000000000000000000e+00 0.000000000000000000e+00 0.000000000000000000e+00 0.000000000000000000e+00 0.000000000000000000e+00 0.000000000000000000e+00 0.000000000000000000e+00 0.000000000000000000e+00 0.000000000000000000e+00 0.000000000000000000e+00 0.000000000000000000e+00 0.000000000000000000e+00 0.000000000000000000e+00 0.000000000000000000e+00 0.000000000000000000e+00 0.000000000000000000e+00 0.000000000000000000e+00 0.000000000000000000e+00 0.000000000000000000e+00 0.000000000000000000e+00 0.000000000000000000e+00 0.000000000000000000e+00 0.000000000000000000e+00 0.000000000000000000e+00 0.000000000000000000e+00 0.000000000000000000e+00 0.000000000000000000e+00 0.000000000000000000e+00 0.000000000000000000e+00 0.000000000000000000e+00 0.000000000000000000e+00 0.000000000000000000e+00 0.000000000000000000e+00 0.000000000000000000e+00 0.000000000000000000e+00 0.000000000000000000e+00 0.000000000000000000e+00 0.000000000000000000e+00 0.000000000000000000e+00 0.000000000000000000e+00 0.000000000000000000e+00 0.000000000000000000e+00 0.000000000000000000e+00 0.000000000000000000e+00 0.000000000000000000e+00 0.000000000000000000e+00 0.000000000000000000e+00 0.000000000000000000e+00 0.000000000000000000e+00 0.000000000000000000e+00 0.000000000000000000e+00 0.000000000000000000e+00 0.000000000000000000e+00 0.000000000000000000e+00 0.000000000000000000e+00 0.000000000000000000e+00 0.000000000000000000e+00 0.000000000000000000e+00 0.000000000000000000e+00 0.000000000000000000e+00 0.000000000000000000e+00 0.000000000000000000e+00 0.000000000000000000e+00 0.000000000000000000e+00 0.000000000000000000e+00 0.000000000000000000e+00 0.000000000000000000e+00 0.000000000000000000e+00 0.000000000000000000e+00 0.000000000000000000e+00 0.000000000000000000e+00 0.000000000000000000e+00 0.000000000000000000e+00 0.000000000000000000e+00 0.000000000000000000e+00 0.000000000000000000e+00 0.000000000000000000e+00 0.000000000000000000e+00 0.000000000000000000e+00 0.000000000000000000e+00 0.000000000000000000e+00 0.000000000000000000e+00 0.000000000000000000e+00 0.000000000000000000e+00 0.000000000000000000e+00 0.000000000000000000e+00 0.000000000000000000e+00 0.000000000000000000e+00 0.000000000000000000e+00 0.000000000000000000e+00 0.000000000000000000e+00 0.000000000000000000e+00 0.000000000000000000e+00 0.000000000000000000e+00 0.000000000000000000e+00 0.000000000000000000e+00 0.000000000000000000e+00 0.000000000000000000e+00 0.000000000000000000e+00 0.000000000000000000e+00 0.000000000000000000e+00 0.000000000000000000e+00 0.000000000000000000e+00 0.000000000000000000e+00 0.000000000000000000e+00 0.000000000000000000e+00 0.000000000000000000e+00 0.000000000000000000e+00 0.000000000000000000e+00 0.000000000000000000e+00 0.000000000000000000e+00 0.000000000000000000e+00 0.000000000000000000e+00 0.000000000000000000e+00 0.000000000000000000e+00 0.000000000000000000e+00 0.000000000000000000e+00 0.000000000000000000e+00 0.000000000000000000e+00 0.000000000000000000e+00 0.000000000000000000e+00 0.000000000000000000e+00 0.000000000000000000e+00 0.000000000000000000e+00 0.000000000000000000e+00 0.000000000000000000e+00 0.000000000000000000e+00 0.000000000000000000e+00 0.000000000000000000e+00 0.000000000000000000e+00 0.000000000000000000e+00 0.000000000000000000e+00 0.000000000000000000e+00 0.000000000000000000e+00 0.000000000000000000e+00 0.000000000000000000e+00 0.000000000000000000e+00 0.000000000000000000e+00 0.000000000000000000e+00 0.000000000000000000e+00 0.000000000000000000e+00 0.000000000000000000e+00 0.000000000000000000e+00 0.000000000000000000e+00 0.000000000000000000e+00 0.000000000000000000e+00 0.000000000000000000e+00 0.000000000000000000e+00 0.000000000000000000e+00 0.000000000000000000e+00 0.000000000000000000e+00 0.000000000000000000e+00 0.000000000000000000e+00 0.000000000000000000e+00 0.000000000000000000e+00 0.000000000000000000e+00 0.000000000000000000e+00 0.000000000000000000e+00 0.000000000000000000e+00 0.000000000000000000e+00 0.000000000000000000e+00 0.000000000000000000e+00 0.000000000000000000e+00 0.000000000000000000e+00 0.000000000000000000e+00 0.000000000000000000e+00 0.000000000000000000e+00 0.000000000000000000e+00 0.000000000000000000e+00 0.000000000000000000e+00 0.000000000000000000e+00 0.000000000000000000e+00 0.000000000000000000e+00 0.000000000000000000e+00 0.000000000000000000e+00 0.000000000000000000e+00 0.000000000000000000e+00 0.000000000000000000e+00 0.000000000000000000e+00 0.000000000000000000e+00 0.000000000000000000e+00 0.000000000000000000e+00 0.000000000000000000e+00 0.000000000000000000e+00 0.000000000000000000e+00 0.000000000000000000e+00 0.000000000000000000e+00 0.000000000000000000e+00 0.000000000000000000e+00 0.000000000000000000e+00 0.000000000000000000e+00 0.000000000000000000e+00 0.000000000000000000e+00 0.000000000000000000e+00 0.000000000000000000e+00 0.000000000000000000e+00 0.000000000000000000e+00 0.000000000000000000e+00 0.000000000000000000e+00 0.000000000000000000e+00 0.000000000000000000e+00 0.000000000000000000e+00 0.000000000000000000e+00 0.000000000000000000e+00 0.000000000000000000e+00 0.000000000000000000e+00 0.000000000000000000e+00 0.000000000000000000e+00 0.000000000000000000e+00 0.000000000000000000e+00 0.000000000000000000e+00 0.000000000000000000e+00 0.000000000000000000e+00 0.000000000000000000e+00 0.000000000000000000e+00 0.000000000000000000e+00 0.000000000000000000e+00 0.000000000000000000e+00 0.000000000000000000e+00 0.000000000000000000e+00 0.000000000000000000e+00 0.000000000000000000e+00 0.000000000000000000e+00 0.000000000000000000e+00 0.000000000000000000e+00 0.000000000000000000e+00 0.000000000000000000e+00 0.000000000000000000e+00 0.000000000000000000e+00 0.000000000000000000e+00 0.000000000000000000e+00 0.000000000000000000e+00 0.000000000000000000e+00 0.000000000000000000e+00 0.000000000000000000e+00 0.000000000000000000e+00 0.000000000000000000e+00 0.000000000000000000e+00 0.000000000000000000e+00 0.000000000000000000e+00 0.000000000000000000e+00 0.000000000000000000e+00 0.000000000000000000e+00 0.000000000000000000e+00 0.000000000000000000e+00 0.000000000000000000e+00 0.000000000000000000e+00 0.000000000000000000e+00 0.000000000000000000e+00 0.000000000000000000e+00 0.000000000000000000e+00 0.000000000000000000e+00 0.000000000000000000e+00 0.000000000000000000e+00 0.000000000000000000e+00 0.000000000000000000e+00 0.000000000000000000e+00 0.000000000000000000e+00 0.000000000000000000e+00 0.000000000000000000e+00 0.000000000000000000e+00 0.000000000000000000e+00 0.000000000000000000e+00 0.000000000000000000e+00 0.000000000000000000e+00 0.000000000000000000e+00 0.000000000000000000e+00 0.000000000000000000e+00 0.000000000000000000e+00 0.000000000000000000e+00 0.000000000000000000e+00 0.000000000000000000e+00 0.000000000000000000e+00 0.000000000000000000e+00 0.000000000000000000e+00 0.000000000000000000e+00 0.000000000000000000e+00 0.000000000000000000e+00 0.000000000000000000e+00 0.000000000000000000e+00 0.000000000000000000e+00 0.000000000000000000e+00 0.000000000000000000e+00 0.000000000000000000e+00 0.000000000000000000e+00 0.000000000000000000e+00 0.000000000000000000e+00 0.000000000000000000e+00 0.000000000000000000e+00 0.000000000000000000e+00 0.000000000000000000e+00 0.000000000000000000e+00 0.000000000000000000e+00 0.000000000000000000e+00 0.000000000000000000e+00 0.000000000000000000e+00 0.000000000000000000e+00 0.000000000000000000e+00 0.000000000000000000e+00 0.000000000000000000e+00 0.000000000000000000e+00 0.000000000000000000e+00 0.000000000000000000e+00 0.000000000000000000e+00 0.000000000000000000e+00 0.000000000000000000e+00 0.000000000000000000e+00 0.000000000000000000e+00 0.000000000000000000e+00 0.000000000000000000e+00 0.000000000000000000e+00 0.000000000000000000e+00 0.000000000000000000e+00 0.000000000000000000e+00 0.000000000000000000e+00 0.000000000000000000e+00 0.000000000000000000e+00 0.000000000000000000e+00 0.000000000000000000e+00 0.000000000000000000e+00 0.000000000000000000e+00 0.000000000000000000e+00 0.000000000000000000e+00 0.000000000000000000e+00 0.000000000000000000e+00 0.000000000000000000e+00 0.000000000000000000e+00 0.000000000000000000e+00 0.000000000000000000e+00 0.000000000000000000e+00 0.000000000000000000e+00 0.000000000000000000e+00 0.000000000000000000e+00 0.000000000000000000e+00 0.000000000000000000e+00 0.000000000000000000e+00 0.000000000000000000e+00 0.000000000000000000e+00 0.000000000000000000e+00 0.000000000000000000e+00 0.000000000000000000e+00 0.000000000000000000e+00 0.000000000000000000e+00 0.000000000000000000e+00 0.000000000000000000e+00 0.000000000000000000e+00 0.000000000000000000e+00 0.000000000000000000e+00 0.000000000000000000e+00 0.000000000000000000e+00 0.000000000000000000e+00 0.000000000000000000e+00 0.000000000000000000e+00 0.000000000000000000e+00 0.000000000000000000e+00 0.000000000000000000e+00 0.000000000000000000e+00 0.000000000000000000e+00 0.000000000000000000e+00 0.000000000000000000e+00 0.000000000000000000e+00 0.000000000000000000e+00 0.000000000000000000e+00 0.000000000000000000e+00 0.000000000000000000e+00 0.000000000000000000e+00 0.000000000000000000e+00 0.000000000000000000e+00 0.000000000000000000e+00 0.000000000000000000e+00 0.000000000000000000e+00 0.000000000000000000e+00 0.000000000000000000e+00 0.000000000000000000e+00 0.000000000000000000e+00 0.000000000000000000e+00 0.000000000000000000e+00 0.000000000000000000e+00 0.000000000000000000e+00 0.000000000000000000e+00 0.000000000000000000e+00 0.000000000000000000e+00 0.000000000000000000e+00 0.000000000000000000e+00 0.000000000000000000e+00 0.000000000000000000e+00 0.000000000000000000e+00 0.000000000000000000e+00 0.000000000000000000e+00 0.000000000000000000e+00 0.000000000000000000e+00 0.000000000000000000e+00 0.000000000000000000e+00 0.000000000000000000e+00 0.000000000000000000e+00 0.000000000000000000e+00 0.000000000000000000e+00 0.000000000000000000e+00 0.000000000000000000e+00 0.000000000000000000e+00 0.000000000000000000e+00 0.000000000000000000e+00 0.000000000000000000e+00 0.000000000000000000e+00 0.000000000000000000e+00 0.000000000000000000e+00 0.000000000000000000e+00 0.000000000000000000e+00 0.000000000000000000e+00 0.000000000000000000e+00 0.000000000000000000e+00 0.000000000000000000e+00 0.000000000000000000e+00 0.000000000000000000e+00 0.000000000000000000e+00 0.000000000000000000e+00 0.000000000000000000e+00 0.000000000000000000e+00 0.000000000000000000e+00 0.000000000000000000e+00 0.000000000000000000e+00 0.000000000000000000e+00 0.000000000000000000e+00 0.000000000000000000e+00 0.000000000000000000e+00 0.000000000000000000e+00 0.000000000000000000e+00 0.000000000000000000e+00 0.000000000000000000e+00 0.000000000000000000e+00 0.000000000000000000e+00 0.000000000000000000e+00 0.000000000000000000e+00 0.000000000000000000e+00 0.000000000000000000e+00 0.000000000000000000e+00 0.000000000000000000e+00 0.000000000000000000e+00 0.000000000000000000e+00 0.000000000000000000e+00 0.000000000000000000e+00 0.000000000000000000e+00 0.000000000000000000e+00 0.000000000000000000e+00 0.000000000000000000e+00 0.000000000000000000e+00 0.000000000000000000e+00 0.000000000000000000e+00 0.000000000000000000e+00 0.000000000000000000e+00 0.000000000000000000e+00 0.000000000000000000e+00 0.000000000000000000e+00 0.000000000000000000e+00 0.000000000000000000e+00 0.000000000000000000e+00 0.000000000000000000e+00 0.000000000000000000e+00 0.000000000000000000e+00 0.000000000000000000e+00 0.000000000000000000e+00 0.000000000000000000e+00 0.000000000000000000e+00 0.000000000000000000e+00 0.000000000000000000e+00 0.000000000000000000e+00 0.000000000000000000e+00 0.000000000000000000e+00 0.000000000000000000e+00 0.000000000000000000e+00 0.000000000000000000e+00 0.000000000000000000e+00 0.000000000000000000e+00 0.000000000000000000e+00 0.000000000000000000e+00 0.000000000000000000e+00 0.000000000000000000e+00 0.000000000000000000e+00 0.000000000000000000e+00 0.000000000000000000e+00 0.000000000000000000e+00 0.000000000000000000e+00 0.000000000000000000e+00 0.000000000000000000e+00 0.000000000000000000e+00 0.000000000000000000e+00 0.000000000000000000e+00 0.000000000000000000e+00 0.000000000000000000e+00 0.000000000000000000e+00 0.000000000000000000e+00 0.000000000000000000e+00 0.000000000000000000e+00 0.000000000000000000e+00 0.000000000000000000e+00 0.000000000000000000e+00 0.000000000000000000e+00 0.000000000000000000e+00 0.000000000000000000e+00 0.000000000000000000e+00 0.000000000000000000e+00 0.000000000000000000e+00 0.000000000000000000e+00 0.000000000000000000e+00 0.000000000000000000e+00 0.000000000000000000e+00 0.000000000000000000e+00 0.000000000000000000e+00 0.000000000000000000e+00 0.000000000000000000e+00 0.000000000000000000e+00 0.000000000000000000e+00 0.000000000000000000e+00 0.000000000000000000e+00 0.000000000000000000e+00 0.000000000000000000e+00 0.000000000000000000e+00 0.000000000000000000e+00 0.000000000000000000e+00 0.000000000000000000e+00 0.000000000000000000e+00 0.000000000000000000e+00 0.000000000000000000e+00 0.000000000000000000e+00 0.000000000000000000e+00 0.000000000000000000e+00 0.000000000000000000e+00 0.000000000000000000e+00 0.000000000000000000e+00 0.000000000000000000e+00 0.000000000000000000e+00 0.000000000000000000e+00 0.000000000000000000e+00 0.000000000000000000e+00 0.000000000000000000e+00 0.000000000000000000e+00 0.000000000000000000e+00 0.000000000000000000e+00 0.000000000000000000e+00 0.000000000000000000e+00 0.000000000000000000e+00 0.000000000000000000e+00 0.000000000000000000e+00 0.000000000000000000e+00 0.000000000000000000e+00 0.000000000000000000e+00 0.000000000000000000e+00 0.000000000000000000e+00 0.000000000000000000e+00 0.000000000000000000e+00 0.000000000000000000e+00 0.000000000000000000e+00 0.000000000000000000e+00 0.000000000000000000e+00 0.000000000000000000e+00 0.000000000000000000e+00 0.000000000000000000e+00 0.000000000000000000e+00 0.000000000000000000e+00 0.000000000000000000e+00 0.000000000000000000e+00 0.000000000000000000e+00 0.000000000000000000e+00 0.000000000000000000e+00 0.000000000000000000e+00 0.000000000000000000e+00 0.000000000000000000e+00 0.000000000000000000e+00 0.000000000000000000e+00 0.000000000000000000e+00 0.000000000000000000e+00 0.000000000000000000e+00 0.000000000000000000e+00 0.000000000000000000e+00 0.000000000000000000e+00 0.000000000000000000e+00 0.000000000000000000e+00 0.000000000000000000e+00 0.000000000000000000e+00 0.000000000000000000e+00 0.000000000000000000e+00 0.000000000000000000e+00 0.000000000000000000e+00 0.000000000000000000e+00 0.000000000000000000e+00 0.000000000000000000e+00 0.000000000000000000e+00 0.000000000000000000e+00 0.000000000000000000e+00 0.000000000000000000e+00 0.000000000000000000e+00 0.000000000000000000e+00 0.000000000000000000e+00 0.000000000000000000e+00 0.000000000000000000e+00 0.000000000000000000e+00 0.000000000000000000e+00 0.000000000000000000e+00 0.000000000000000000e+00 0.000000000000000000e+00 0.000000000000000000e+00 0.000000000000000000e+00 0.000000000000000000e+00 0.000000000000000000e+00 0.000000000000000000e+00 0.000000000000000000e+00 0.000000000000000000e+00 0.000000000000000000e+00 0.000000000000000000e+00 0.000000000000000000e+00 0.000000000000000000e+00 0.000000000000000000e+00 0.000000000000000000e+00 0.000000000000000000e+00 0.000000000000000000e+00 0.000000000000000000e+00 0.000000000000000000e+00 0.000000000000000000e+00 0.000000000000000000e+00 0.000000000000000000e+00 0.000000000000000000e+00 0.000000000000000000e+00 0.000000000000000000e+00 0.000000000000000000e+00 0.000000000000000000e+00 0.000000000000000000e+00 0.000000000000000000e+00 0.000000000000000000e+00 0.000000000000000000e+00 0.000000000000000000e+00 0.000000000000000000e+00 0.000000000000000000e+00 0.000000000000000000e+00 0.000000000000000000e+00 0.000000000000000000e+00 0.000000000000000000e+00 0.000000000000000000e+00 0.000000000000000000e+00 0.000000000000000000e+00 0.000000000000000000e+00 0.000000000000000000e+00 0.000000000000000000e+00 0.000000000000000000e+00 0.000000000000000000e+00 0.000000000000000000e+00 0.000000000000000000e+00 0.000000000000000000e+00 0.000000000000000000e+00 0.000000000000000000e+00 0.000000000000000000e+00 0.000000000000000000e+00 0.000000000000000000e+00 0.000000000000000000e+00 0.000000000000000000e+00 0.000000000000000000e+00 0.000000000000000000e+00 0.000000000000000000e+00 0.000000000000000000e+00 0.000000000000000000e+00 0.000000000000000000e+00 0.000000000000000000e+00 0.000000000000000000e+00 0.000000000000000000e+00 0.000000000000000000e+00 0.000000000000000000e+00 0.000000000000000000e+00 0.000000000000000000e+00 0.000000000000000000e+00 0.000000000000000000e+00 0.000000000000000000e+00 0.000000000000000000e+00 0.000000000000000000e+00 0.000000000000000000e+00 0.000000000000000000e+00 0.000000000000000000e+00 0.000000000000000000e+00 0.000000000000000000e+00 0.000000000000000000e+00 0.000000000000000000e+00 0.000000000000000000e+00 0.000000000000000000e+00 0.000000000000000000e+00 0.000000000000000000e+00 0.000000000000000000e+00 0.000000000000000000e+00 0.000000000000000000e+00 0.000000000000000000e+00 0.000000000000000000e+00 0.000000000000000000e+00 0.000000000000000000e+00 0.000000000000000000e+00 0.000000000000000000e+00 0.000000000000000000e+00 0.000000000000000000e+00 0.000000000000000000e+00 0.000000000000000000e+00 0.000000000000000000e+00 0.000000000000000000e+00 0.000000000000000000e+00 0.000000000000000000e+00 0.000000000000000000e+00 0.000000000000000000e+00 0.000000000000000000e+00 0.000000000000000000e+00 0.000000000000000000e+00 0.000000000000000000e+00 0.000000000000000000e+00 0.000000000000000000e+00 0.000000000000000000e+00 0.000000000000000000e+00 0.000000000000000000e+00 0.000000000000000000e+00 0.000000000000000000e+00 0.000000000000000000e+00 0.000000000000000000e+00 0.000000000000000000e+00 0.000000000000000000e+00 0.000000000000000000e+00 0.000000000000000000e+00 0.000000000000000000e+00 0.000000000000000000e+00 0.000000000000000000e+00 0.000000000000000000e+00 0.000000000000000000e+00 0.000000000000000000e+00 0.000000000000000000e+00 0.000000000000000000e+00 0.000000000000000000e+00 0.000000000000000000e+00 0.000000000000000000e+00 0.000000000000000000e+00 0.000000000000000000e+00 0.000000000000000000e+00 0.000000000000000000e+00 0.000000000000000000e+00 0.000000000000000000e+00 0.000000000000000000e+00 0.000000000000000000e+00 0.000000000000000000e+00 0.000000000000000000e+00 0.000000000000000000e+00 0.000000000000000000e+00 0.000000000000000000e+00 0.000000000000000000e+00 0.000000000000000000e+00 0.000000000000000000e+00 0.000000000000000000e+00 0.000000000000000000e+00 0.000000000000000000e+00 0.000000000000000000e+00 0.000000000000000000e+00 0.000000000000000000e+00 0.000000000000000000e+00 0.000000000000000000e+00 0.000000000000000000e+00 0.000000000000000000e+00 0.000000000000000000e+00 0.000000000000000000e+00 0.000000000000000000e+00 0.000000000000000000e+00 0.000000000000000000e+00 0.000000000000000000e+00 0.000000000000000000e+00 0.000000000000000000e+00 0.000000000000000000e+00 0.000000000000000000e+00 0.000000000000000000e+00 0.000000000000000000e+00 0.000000000000000000e+00 0.000000000000000000e+00 0.000000000000000000e+00 0.000000000000000000e+00 0.000000000000000000e+00 0.000000000000000000e+00 0.000000000000000000e+00 0.000000000000000000e+00 0.000000000000000000e+00 0.000000000000000000e+00 0.000000000000000000e+00 0.000000000000000000e+00 0.000000000000000000e+00 0.000000000000000000e+00 0.000000000000000000e+00 0.000000000000000000e+00 0.000000000000000000e+00 0.000000000000000000e+00 0.000000000000000000e+00 0.000000000000000000e+00 0.000000000000000000e+00 0.000000000000000000e+00 0.000000000000000000e+00 0.000000000000000000e+00 0.000000000000000000e+00 0.000000000000000000e+00 0.000000000000000000e+00 0.000000000000000000e+00 0.000000000000000000e+00 0.000000000000000000e+00 0.000000000000000000e+00 0.000000000000000000e+00 0.000000000000000000e+00 0.000000000000000000e+00 0.000000000000000000e+00 0.000000000000000000e+00 0.000000000000000000e+00 0.000000000000000000e+00 0.000000000000000000e+00 0.000000000000000000e+00 0.000000000000000000e+00 0.000000000000000000e+00 0.000000000000000000e+00 0.000000000000000000e+00 0.000000000000000000e+00 0.000000000000000000e+00 0.000000000000000000e+00 0.000000000000000000e+00 0.000000000000000000e+00 0.000000000000000000e+00 0.000000000000000000e+00 0.000000000000000000e+00 0.000000000000000000e+00 0.000000000000000000e+00 0.000000000000000000e+00 0.000000000000000000e+00 0.000000000000000000e+00 0.000000000000000000e+00 0.000000000000000000e+00 0.000000000000000000e+00 0.000000000000000000e+00 0.000000000000000000e+00 0.000000000000000000e+00 0.000000000000000000e+00 0.000000000000000000e+00 0.000000000000000000e+00 0.000000000000000000e+00 0.000000000000000000e+00 0.000000000000000000e+00 0.000000000000000000e+00 0.000000000000000000e+00 0.000000000000000000e+00 0.000000000000000000e+00 0.000000000000000000e+00 0.000000000000000000e+00 0.000000000000000000e+00 0.000000000000000000e+00 0.000000000000000000e+00 0.000000000000000000e+00 0.000000000000000000e+00 0.000000000000000000e+00 0.000000000000000000e+00 0.000000000000000000e+00 0.000000000000000000e+00 0.000000000000000000e+00 0.000000000000000000e+00 0.000000000000000000e+00 0.000000000000000000e+00 0.000000000000000000e+00 0.000000000000000000e+00 0.000000000000000000e+00 0.000000000000000000e+00 0.000000000000000000e+00 0.000000000000000000e+00 0.000000000000000000e+00 0.000000000000000000e+00 0.000000000000000000e+00 0.000000000000000000e+00 0.000000000000000000e+00 0.000000000000000000e+00 0.000000000000000000e+00 0.000000000000000000e+00 0.000000000000000000e+00 0.000000000000000000e+00 0.000000000000000000e+00 0.000000000000000000e+00 0.000000000000000000e+00 0.000000000000000000e+00 0.000000000000000000e+00 0.000000000000000000e+00 0.000000000000000000e+00 0.000000000000000000e+00 0.000000000000000000e+00 0.000000000000000000e+00 0.000000000000000000e+00 0.000000000000000000e+00 0.000000000000000000e+00 0.000000000000000000e+00 0.000000000000000000e+00 0.000000000000000000e+00 0.000000000000000000e+00 0.000000000000000000e+00 0.000000000000000000e+00 0.000000000000000000e+00 0.000000000000000000e+00 0.000000000000000000e+00 0.000000000000000000e+00 0.000000000000000000e+00 0.000000000000000000e+00 0.000000000000000000e+00 0.000000000000000000e+00 0.000000000000000000e+00 0.000000000000000000e+00 0.000000000000000000e+00 0.000000000000000000e+00 0.000000000000000000e+00 0.000000000000000000e+00 0.000000000000000000e+00 0.000000000000000000e+00 0.000000000000000000e+00 0.000000000000000000e+00 0.000000000000000000e+00 0.000000000000000000e+00 0.000000000000000000e+00 0.000000000000000000e+00 0.000000000000000000e+00 0.000000000000000000e+00 0.000000000000000000e+00 0.000000000000000000e+00 0.000000000000000000e+00 0.000000000000000000e+00 0.000000000000000000e+00 0.000000000000000000e+00 0.000000000000000000e+00 0.000000000000000000e+00 0.000000000000000000e+00 0.000000000000000000e+00 0.000000000000000000e+00 0.000000000000000000e+00 0.000000000000000000e+00 0.000000000000000000e+00 0.000000000000000000e+00 0.000000000000000000e+00 0.000000000000000000e+00 0.000000000000000000e+00 0.000000000000000000e+00 0.000000000000000000e+00 0.000000000000000000e+00 0.000000000000000000e+00 0.000000000000000000e+00 0.000000000000000000e+00 0.000000000000000000e+00 0.000000000000000000e+00 0.000000000000000000e+00 0.000000000000000000e+00 0.000000000000000000e+00 0.000000000000000000e+00 0.000000000000000000e+00 0.000000000000000000e+00 0.000000000000000000e+00 0.000000000000000000e+00 0.000000000000000000e+00 0.000000000000000000e+00 0.000000000000000000e+00 0.000000000000000000e+00 0.000000000000000000e+00 0.000000000000000000e+00 0.000000000000000000e+00 0.000000000000000000e+00 0.000000000000000000e+00 0.000000000000000000e+00 0.000000000000000000e+00 0.000000000000000000e+00 0.000000000000000000e+00 0.000000000000000000e+00 0.000000000000000000e+00 0.000000000000000000e+00 0.000000000000000000e+00 0.000000000000000000e+00 0.000000000000000000e+00 0.000000000000000000e+00 0.000000000000000000e+00 0.000000000000000000e+00 0.000000000000000000e+00 0.000000000000000000e+00 0.000000000000000000e+00 0.000000000000000000e+00 0.000000000000000000e+00 0.000000000000000000e+00 0.000000000000000000e+00 0.000000000000000000e+00 0.000000000000000000e+00 0.000000000000000000e+00 0.000000000000000000e+00 0.000000000000000000e+00 0.000000000000000000e+00 0.000000000000000000e+00 0.000000000000000000e+00 0.000000000000000000e+00 0.000000000000000000e+00 0.000000000000000000e+00 0.000000000000000000e+00 0.000000000000000000e+00 0.000000000000000000e+00 0.000000000000000000e+00 0.000000000000000000e+00 0.000000000000000000e+00 0.000000000000000000e+00 0.000000000000000000e+00 0.000000000000000000e+00 0.000000000000000000e+00 0.000000000000000000e+00 0.000000000000000000e+00 0.000000000000000000e+00 0.000000000000000000e+00 0.000000000000000000e+00 0.000000000000000000e+00 0.000000000000000000e+00 0.000000000000000000e+00 0.000000000000000000e+00 0.000000000000000000e+00 0.000000000000000000e+00 0.000000000000000000e+00 0.000000000000000000e+00 0.000000000000000000e+00 0.000000000000000000e+00 0.000000000000000000e+00 0.000000000000000000e+00 0.000000000000000000e+00 0.000000000000000000e+00 0.000000000000000000e+00 0.000000000000000000e+00 0.000000000000000000e+00 0.000000000000000000e+00 0.000000000000000000e+00 0.000000000000000000e+00 0.000000000000000000e+00 0.000000000000000000e+00 0.000000000000000000e+00 0.000000000000000000e+00 0.000000000000000000e+00 0.000000000000000000e+00 0.000000000000000000e+00 0.000000000000000000e+00 0.000000000000000000e+00 0.000000000000000000e+00 0.000000000000000000e+00 0.000000000000000000e+00 0.000000000000000000e+00 0.000000000000000000e+00 0.000000000000000000e+00 0.000000000000000000e+00 0.000000000000000000e+00 0.000000000000000000e+00 0.000000000000000000e+00 0.000000000000000000e+00 0.000000000000000000e+00 0.000000000000000000e+00 0.000000000000000000e+00 0.000000000000000000e+00 0.000000000000000000e+00 0.000000000000000000e+00 0.000000000000000000e+00 0.000000000000000000e+00 0.000000000000000000e+00 0.000000000000000000e+00 0.000000000000000000e+00 0.000000000000000000e+00 0.000000000000000000e+00 0.000000000000000000e+00 0.000000000000000000e+00 0.000000000000000000e+00 0.000000000000000000e+00 0.000000000000000000e+00 0.000000000000000000e+00 0.000000000000000000e+00 0.000000000000000000e+00 0.000000000000000000e+00 0.000000000000000000e+00 0.000000000000000000e+00 0.000000000000000000e+00 0.000000000000000000e+00 0.000000000000000000e+00 0.000000000000000000e+00 0.000000000000000000e+00 0.000000000000000000e+00 0.000000000000000000e+00 0.000000000000000000e+00 0.000000000000000000e+00 0.000000000000000000e+00 0.000000000000000000e+00 0.000000000000000000e+00 0.000000000000000000e+00 0.000000000000000000e+00 0.000000000000000000e+00 0.000000000000000000e+00 0.000000000000000000e+00 0.000000000000000000e+00 0.000000000000000000e+00 0.000000000000000000e+00 0.000000000000000000e+00 0.000000000000000000e+00 0.000000000000000000e+00 0.000000000000000000e+00 0.000000000000000000e+00 0.000000000000000000e+00 0.000000000000000000e+00 0.000000000000000000e+00 0.000000000000000000e+00 0.000000000000000000e+00 0.000000000000000000e+00 0.000000000000000000e+00 0.000000000000000000e+00 0.000000000000000000e+00 0.000000000000000000e+00 0.000000000000000000e+00 0.000000000000000000e+00 0.000000000000000000e+00 0.000000000000000000e+00 0.000000000000000000e+00 0.000000000000000000e+00 0.000000000000000000e+00 0.000000000000000000e+00 0.000000000000000000e+00 0.000000000000000000e+00 0.000000000000000000e+00 0.000000000000000000e+00 0.000000000000000000e+00 0.000000000000000000e+00 0.000000000000000000e+00 0.000000000000000000e+00 0.000000000000000000e+00 0.000000000000000000e+00 0.000000000000000000e+00 0.000000000000000000e+00 0.000000000000000000e+00 0.000000000000000000e+00 0.000000000000000000e+00 0.000000000000000000e+00 0.000000000000000000e+00 0.000000000000000000e+00 0.000000000000000000e+00 0.000000000000000000e+00 0.000000000000000000e+00 0.000000000000000000e+00 0.000000000000000000e+00 0.000000000000000000e+00 0.000000000000000000e+00 0.000000000000000000e+00 0.000000000000000000e+00 0.000000000000000000e+00 0.000000000000000000e+00 0.000000000000000000e+00 0.000000000000000000e+00 0.000000000000000000e+00 0.000000000000000000e+00 0.000000000000000000e+00 0.000000000000000000e+00 0.000000000000000000e+00 0.000000000000000000e+00 0.000000000000000000e+00 0.000000000000000000e+00 0.000000000000000000e+00 0.000000000000000000e+00 0.000000000000000000e+00 0.000000000000000000e+00 0.000000000000000000e+00 0.000000000000000000e+00 0.000000000000000000e+00 0.000000000000000000e+00 0.000000000000000000e+00 0.000000000000000000e+00 0.000000000000000000e+00 0.000000000000000000e+00 0.000000000000000000e+00 0.000000000000000000e+00 0.000000000000000000e+00 0.000000000000000000e+00 0.000000000000000000e+00 0.000000000000000000e+00 0.000000000000000000e+00 0.000000000000000000e+00 0.000000000000000000e+00 0.000000000000000000e+00 0.000000000000000000e+00 0.000000000000000000e+00 0.000000000000000000e+00 0.000000000000000000e+00 0.000000000000000000e+00 0.000000000000000000e+00 0.000000000000000000e+00 0.000000000000000000e+00 0.000000000000000000e+00 0.000000000000000000e+00 0.000000000000000000e+00 0.000000000000000000e+00 0.000000000000000000e+00 0.000000000000000000e+00 0.000000000000000000e+00 0.000000000000000000e+00 0.000000000000000000e+00 0.000000000000000000e+00 0.000000000000000000e+00 0.000000000000000000e+00 0.000000000000000000e+00 0.000000000000000000e+00 0.000000000000000000e+00 0.000000000000000000e+00 0.000000000000000000e+00 0.000000000000000000e+00 0.000000000000000000e+00 0.000000000000000000e+00 0.000000000000000000e+00 0.000000000000000000e+00 0.000000000000000000e+00 0.000000000000000000e+00 0.000000000000000000e+00 0.000000000000000000e+00 0.000000000000000000e+00 0.000000000000000000e+00 0.000000000000000000e+00 0.000000000000000000e+00 0.000000000000000000e+00 0.000000000000000000e+00 0.000000000000000000e+00 0.000000000000000000e+00 0.000000000000000000e+00 0.000000000000000000e+00 0.000000000000000000e+00 0.000000000000000000e+00 0.000000000000000000e+00 0.000000000000000000e+00 0.000000000000000000e+00 0.000000000000000000e+00 0.000000000000000000e+00 0.000000000000000000e+00 0.000000000000000000e+00 0.000000000000000000e+00 0.000000000000000000e+00 0.000000000000000000e+00 0.000000000000000000e+00 0.000000000000000000e+00 0.000000000000000000e+00 0.000000000000000000e+00 0.000000000000000000e+00 0.000000000000000000e+00 0.000000000000000000e+00 0.000000000000000000e+00 0.000000000000000000e+00 0.000000000000000000e+00 0.000000000000000000e+00 0.000000000000000000e+00 0.000000000000000000e+00 0.000000000000000000e+00 0.000000000000000000e+00 0.000000000000000000e+00 0.000000000000000000e+00 0.000000000000000000e+00 0.000000000000000000e+00 0.000000000000000000e+00 0.000000000000000000e+00 0.000000000000000000e+00 0.000000000000000000e+00 0.000000000000000000e+00 0.000000000000000000e+00 0.000000000000000000e+00 0.000000000000000000e+00 0.000000000000000000e+00 0.000000000000000000e+00 0.000000000000000000e+00 0.000000000000000000e+00 0.000000000000000000e+00 0.000000000000000000e+00 0.000000000000000000e+00 0.000000000000000000e+00 0.000000000000000000e+00 0.000000000000000000e+00 0.000000000000000000e+00 0.000000000000000000e+00 0.000000000000000000e+00 0.000000000000000000e+00 0.000000000000000000e+00 0.000000000000000000e+00 0.000000000000000000e+00 0.000000000000000000e+00 0.000000000000000000e+00 0.000000000000000000e+00 0.000000000000000000e+00 0.000000000000000000e+00 0.000000000000000000e+00 0.000000000000000000e+00 0.000000000000000000e+00 0.000000000000000000e+00 0.000000000000000000e+00 0.000000000000000000e+00 0.000000000000000000e+00 0.000000000000000000e+00 0.000000000000000000e+00 0.000000000000000000e+00 0.000000000000000000e+00 0.000000000000000000e+00 0.000000000000000000e+00 0.000000000000000000e+00 0.000000000000000000e+00 0.000000000000000000e+00 0.000000000000000000e+00 0.000000000000000000e+00 0.000000000000000000e+00 0.000000000000000000e+00 0.000000000000000000e+00 0.000000000000000000e+00 0.000000000000000000e+00 0.000000000000000000e+00 0.000000000000000000e+00 0.000000000000000000e+00 0.000000000000000000e+00 0.000000000000000000e+00 0.000000000000000000e+00 0.000000000000000000e+00 0.000000000000000000e+00 0.000000000000000000e+00 0.000000000000000000e+00 0.000000000000000000e+00 0.000000000000000000e+00 0.000000000000000000e+00 0.000000000000000000e+00 0.000000000000000000e+00 0.000000000000000000e+00 0.000000000000000000e+00 0.000000000000000000e+00 0.000000000000000000e+00 0.000000000000000000e+00 0.000000000000000000e+00 0.000000000000000000e+00 0.000000000000000000e+00 0.000000000000000000e+00 0.000000000000000000e+00 0.000000000000000000e+00 0.000000000000000000e+00 0.000000000000000000e+00 0.000000000000000000e+00 0.000000000000000000e+00 0.000000000000000000e+00 0.000000000000000000e+00 0.000000000000000000e+00 0.000000000000000000e+00 0.000000000000000000e+00 0.000000000000000000e+00 0.000000000000000000e+00 0.000000000000000000e+00 0.000000000000000000e+00 0.000000000000000000e+00 0.000000000000000000e+00 0.000000000000000000e+00 0.000000000000000000e+00 0.000000000000000000e+00 0.000000000000000000e+00 0.000000000000000000e+00 0.000000000000000000e+00 0.000000000000000000e+00 0.000000000000000000e+00 0.000000000000000000e+00 0.000000000000000000e+00 0.000000000000000000e+00 0.000000000000000000e+00 0.000000000000000000e+00 0.000000000000000000e+00 0.000000000000000000e+00 0.000000000000000000e+00 0.000000000000000000e+00 0.000000000000000000e+00 0.000000000000000000e+00 0.000000000000000000e+00 0.000000000000000000e+00 0.000000000000000000e+00 0.000000000000000000e+00 0.000000000000000000e+00 0.000000000000000000e+00 0.000000000000000000e+00 0.000000000000000000e+00 0.000000000000000000e+00 0.000000000000000000e+00 0.000000000000000000e+00 0.000000000000000000e+00 0.000000000000000000e+00 0.000000000000000000e+00 0.000000000000000000e+00 0.000000000000000000e+00 0.000000000000000000e+00 0.000000000000000000e+00 0.000000000000000000e+00 0.000000000000000000e+00 0.000000000000000000e+00 0.000000000000000000e+00 0.000000000000000000e+00 0.000000000000000000e+00 0.000000000000000000e+00 0.000000000000000000e+00 0.000000000000000000e+00 0.000000000000000000e+00 0.000000000000000000e+00 0.000000000000000000e+00 0.000000000000000000e+00 0.000000000000000000e+00 0.000000000000000000e+00 0.000000000000000000e+00 0.000000000000000000e+00 0.000000000000000000e+00 0.000000000000000000e+00 0.000000000000000000e+00 0.000000000000000000e+00 0.000000000000000000e+00 0.000000000000000000e+00 0.000000000000000000e+00 0.000000000000000000e+00 0.000000000000000000e+00 0.000000000000000000e+00 0.000000000000000000e+00 0.000000000000000000e+00 0.000000000000000000e+00 0.000000000000000000e+00 0.000000000000000000e+00 0.000000000000000000e+00 0.000000000000000000e+00 0.000000000000000000e+00 0.000000000000000000e+00 0.000000000000000000e+00 0.000000000000000000e+00 0.000000000000000000e+00 0.000000000000000000e+00 0.000000000000000000e+00 0.000000000000000000e+00 0.000000000000000000e+00 0.000000000000000000e+00 0.000000000000000000e+00 0.000000000000000000e+00 0.000000000000000000e+00 0.000000000000000000e+00 0.000000000000000000e+00 0.000000000000000000e+00 0.000000000000000000e+00 0.000000000000000000e+00 0.000000000000000000e+00 0.000000000000000000e+00 0.000000000000000000e+00 0.000000000000000000e+00 0.000000000000000000e+00 0.000000000000000000e+00 0.000000000000000000e+00 0.000000000000000000e+00 0.000000000000000000e+00 0.000000000000000000e+00 0.000000000000000000e+00 0.000000000000000000e+00 0.000000000000000000e+00 0.000000000000000000e+00 0.000000000000000000e+00 0.000000000000000000e+00 0.000000000000000000e+00 0.000000000000000000e+00 0.000000000000000000e+00 0.000000000000000000e+00 0.000000000000000000e+00 0.000000000000000000e+00 0.000000000000000000e+00 0.000000000000000000e+00 0.000000000000000000e+00 0.000000000000000000e+00 0.000000000000000000e+00 0.000000000000000000e+00 0.000000000000000000e+00 0.000000000000000000e+00 0.000000000000000000e+00 0.000000000000000000e+00 0.000000000000000000e+00 0.000000000000000000e+00 0.000000000000000000e+00 0.000000000000000000e+00 0.000000000000000000e+00 0.000000000000000000e+00 0.000000000000000000e+00 0.000000000000000000e+00 0.000000000000000000e+00 0.000000000000000000e+00 0.000000000000000000e+00 0.000000000000000000e+00 0.000000000000000000e+00 0.000000000000000000e+00 0.000000000000000000e+00 0.000000000000000000e+00 0.000000000000000000e+00 0.000000000000000000e+00 0.000000000000000000e+00 0.000000000000000000e+00 0.000000000000000000e+00 0.000000000000000000e+00 0.000000000000000000e+00 0.000000000000000000e+00 0.000000000000000000e+00 0.000000000000000000e+00 0.000000000000000000e+00 0.000000000000000000e+00 0.000000000000000000e+00 0.000000000000000000e+00 0.000000000000000000e+00 0.000000000000000000e+00 0.000000000000000000e+00 0.000000000000000000e+00 0.000000000000000000e+00 0.000000000000000000e+00 0.000000000000000000e+00 0.000000000000000000e+00 0.000000000000000000e+00 0.000000000000000000e+00 0.000000000000000000e+00 0.000000000000000000e+00 0.000000000000000000e+00 0.000000000000000000e+00 0.000000000000000000e+00 0.000000000000000000e+00 0.000000000000000000e+00 0.000000000000000000e+00 0.000000000000000000e+00 0.000000000000000000e+00 0.000000000000000000e+00 0.000000000000000000e+00 0.000000000000000000e+00 0.000000000000000000e+00 0.000000000000000000e+00 0.000000000000000000e+00 0.000000000000000000e+00 0.000000000000000000e+00 0.000000000000000000e+00 0.000000000000000000e+00 0.000000000000000000e+00 0.000000000000000000e+00 0.000000000000000000e+00 0.000000000000000000e+00 0.000000000000000000e+00 0.000000000000000000e+00 0.000000000000000000e+00 0.000000000000000000e+00 0.000000000000000000e+00 0.000000000000000000e+00 0.000000000000000000e+00 0.000000000000000000e+00 0.000000000000000000e+00 0.000000000000000000e+00 0.000000000000000000e+00 0.000000000000000000e+00 0.000000000000000000e+00 0.000000000000000000e+00 0.000000000000000000e+00 0.000000000000000000e+00 0.000000000000000000e+00 0.000000000000000000e+00 0.000000000000000000e+00 0.000000000000000000e+00 0.000000000000000000e+00 0.000000000000000000e+00 0.000000000000000000e+00 0.000000000000000000e+00 0.000000000000000000e+00 0.000000000000000000e+00 0.000000000000000000e+00 0.000000000000000000e+00 0.000000000000000000e+00 0.000000000000000000e+00 0.000000000000000000e+00 0.000000000000000000e+00 0.000000000000000000e+00 0.000000000000000000e+00 0.000000000000000000e+00 0.000000000000000000e+00 0.000000000000000000e+00 0.000000000000000000e+00 0.000000000000000000e+00 0.000000000000000000e+00 0.000000000000000000e+00 0.000000000000000000e+00 0.000000000000000000e+00 0.000000000000000000e+00 0.000000000000000000e+00 0.000000000000000000e+00 0.000000000000000000e+00 0.000000000000000000e+00 0.000000000000000000e+00 0.000000000000000000e+00 0.000000000000000000e+00 0.000000000000000000e+00 0.000000000000000000e+00 0.000000000000000000e+00 0.000000000000000000e+00 0.000000000000000000e+00 0.000000000000000000e+00 0.000000000000000000e+00 0.000000000000000000e+00 0.000000000000000000e+00 0.000000000000000000e+00 0.000000000000000000e+00 0.000000000000000000e+00 0.000000000000000000e+00 0.000000000000000000e+00 0.000000000000000000e+00 0.000000000000000000e+00 0.000000000000000000e+00 0.000000000000000000e+00 0.000000000000000000e+00 0.000000000000000000e+00 0.000000000000000000e+00 0.000000000000000000e+00 0.000000000000000000e+00 0.000000000000000000e+00 0.000000000000000000e+00 0.000000000000000000e+00 0.000000000000000000e+00 0.000000000000000000e+00 0.000000000000000000e+00 0.000000000000000000e+00 0.000000000000000000e+00 0.000000000000000000e+00 0.000000000000000000e+00 0.000000000000000000e+00 0.000000000000000000e+00 0.000000000000000000e+00 0.000000000000000000e+00 0.000000000000000000e+00 0.000000000000000000e+00 0.000000000000000000e+00 0.000000000000000000e+00 0.000000000000000000e+00 0.000000000000000000e+00 0.000000000000000000e+00 0.000000000000000000e+00 0.000000000000000000e+00 0.000000000000000000e+00 0.000000000000000000e+00 0.000000000000000000e+00 0.000000000000000000e+00 0.000000000000000000e+00 0.000000000000000000e+00 0.000000000000000000e+00 0.000000000000000000e+00 0.000000000000000000e+00 0.000000000000000000e+00 0.000000000000000000e+00 0.000000000000000000e+00 0.000000000000000000e+00 0.000000000000000000e+00 0.000000000000000000e+00 0.000000000000000000e+00 0.000000000000000000e+00 0.000000000000000000e+00 0.000000000000000000e+00 0.000000000000000000e+00 0.000000000000000000e+00 0.000000000000000000e+00 0.000000000000000000e+00 0.000000000000000000e+00 0.000000000000000000e+00 0.000000000000000000e+00 0.000000000000000000e+00 0.000000000000000000e+00 0.000000000000000000e+00 0.000000000000000000e+00 0.000000000000000000e+00 0.000000000000000000e+00 0.000000000000000000e+00 0.000000000000000000e+00 0.000000000000000000e+00 0.000000000000000000e+00 0.000000000000000000e+00 0.000000000000000000e+00 0.000000000000000000e+00 0.000000000000000000e+00 0.000000000000000000e+00 0.000000000000000000e+00 0.000000000000000000e+00 0.000000000000000000e+00 0.000000000000000000e+00 0.000000000000000000e+00 0.000000000000000000e+00 0.000000000000000000e+00 0.000000000000000000e+00 0.000000000000000000e+00 0.000000000000000000e+00 0.000000000000000000e+00 0.000000000000000000e+00 0.000000000000000000e+00 0.000000000000000000e+00 0.000000000000000000e+00 0.000000000000000000e+00 0.000000000000000000e+00 0.000000000000000000e+00 0.000000000000000000e+00 0.000000000000000000e+00 0.000000000000000000e+00 0.000000000000000000e+00 0.000000000000000000e+00 0.000000000000000000e+00 0.000000000000000000e+00 0.000000000000000000e+00 0.000000000000000000e+00 0.000000000000000000e+00 0.000000000000000000e+00 0.000000000000000000e+00 0.000000000000000000e+00 0.000000000000000000e+00 0.000000000000000000e+00 0.000000000000000000e+00 0.000000000000000000e+00 0.000000000000000000e+00 0.000000000000000000e+00 0.000000000000000000e+00 0.000000000000000000e+00 0.000000000000000000e+00 0.000000000000000000e+00 0.000000000000000000e+00 0.000000000000000000e+00 0.000000000000000000e+00 0.000000000000000000e+00 0.000000000000000000e+00 0.000000000000000000e+00 0.000000000000000000e+00 0.000000000000000000e+00 0.000000000000000000e+00 0.000000000000000000e+00 0.000000000000000000e+00 0.000000000000000000e+00 0.000000000000000000e+00 0.000000000000000000e+00 0.000000000000000000e+00 0.000000000000000000e+00 0.000000000000000000e+00 0.000000000000000000e+00 0.000000000000000000e+00 0.000000000000000000e+00 0.000000000000000000e+00 0.000000000000000000e+00 0.000000000000000000e+00 0.000000000000000000e+00 0.000000000000000000e+00 0.000000000000000000e+00 0.000000000000000000e+00 0.000000000000000000e+00 0.000000000000000000e+00 0.000000000000000000e+00 0.000000000000000000e+00 0.000000000000000000e+00 0.000000000000000000e+00 0.000000000000000000e+00 0.000000000000000000e+00 0.000000000000000000e+00 0.000000000000000000e+00 0.000000000000000000e+00 0.000000000000000000e+00 0.000000000000000000e+00 0.000000000000000000e+00 0.000000000000000000e+00 0.000000000000000000e+00 0.000000000000000000e+00 0.000000000000000000e+00 0.000000000000000000e+00 0.000000000000000000e+00 0.000000000000000000e+00 0.000000000000000000e+00 0.000000000000000000e+00 0.000000000000000000e+00 0.000000000000000000e+00 0.000000000000000000e+00 0.000000000000000000e+00 0.000000000000000000e+00 0.000000000000000000e+00 0.000000000000000000e+00 0.000000000000000000e+00 0.000000000000000000e+00 0.000000000000000000e+00 0.000000000000000000e+00 0.000000000000000000e+00 0.000000000000000000e+00 0.000000000000000000e+00 0.000000000000000000e+00 0.000000000000000000e+00 0.000000000000000000e+00 0.000000000000000000e+00 0.000000000000000000e+00 0.000000000000000000e+00 0.000000000000000000e+00 0.000000000000000000e+00 0.000000000000000000e+00 0.000000000000000000e+00 0.000000000000000000e+00 0.000000000000000000e+00 0.000000000000000000e+00 0.000000000000000000e+00 0.000000000000000000e+00 0.000000000000000000e+00 0.000000000000000000e+00 0.000000000000000000e+00 0.000000000000000000e+00 0.000000000000000000e+00 0.000000000000000000e+00 0.000000000000000000e+00 0.000000000000000000e+00 0.000000000000000000e+00 0.000000000000000000e+00 0.000000000000000000e+00 0.000000000000000000e+00 0.000000000000000000e+00 0.000000000000000000e+00 0.000000000000000000e+00 0.000000000000000000e+00 0.000000000000000000e+00 0.000000000000000000e+00 0.000000000000000000e+00 0.000000000000000000e+00 0.000000000000000000e+00 0.000000000000000000e+00 0.000000000000000000e+00 0.000000000000000000e+00 0.000000000000000000e+00 0.000000000000000000e+00 0.000000000000000000e+00 0.000000000000000000e+00 0.000000000000000000e+00 0.000000000000000000e+00 0.000000000000000000e+00 0.000000000000000000e+00 0.000000000000000000e+00 0.000000000000000000e+00 0.000000000000000000e+00 0.000000000000000000e+00 0.000000000000000000e+00 0.000000000000000000e+00 0.000000000000000000e+00 0.000000000000000000e+00 0.000000000000000000e+00 0.000000000000000000e+00 0.000000000000000000e+00 0.000000000000000000e+00 0.000000000000000000e+00 0.000000000000000000e+00 0.000000000000000000e+00 0.000000000000000000e+00 0.000000000000000000e+00 0.000000000000000000e+00 0.000000000000000000e+00 0.000000000000000000e+00 0.000000000000000000e+00 0.000000000000000000e+00 0.000000000000000000e+00 0.000000000000000000e+00 0.000000000000000000e+00 0.000000000000000000e+00 0.000000000000000000e+00 0.000000000000000000e+00 0.000000000000000000e+00 0.000000000000000000e+00 0.000000000000000000e+00 0.000000000000000000e+00 0.000000000000000000e+00 0.000000000000000000e+00 0.000000000000000000e+00 0.000000000000000000e+00 0.000000000000000000e+00 0.000000000000000000e+00 0.000000000000000000e+00 0.000000000000000000e+00 0.000000000000000000e+00 0.000000000000000000e+00 0.000000000000000000e+00 0.000000000000000000e+00 0.000000000000000000e+00 0.000000000000000000e+00 0.000000000000000000e+00 0.000000000000000000e+00 0.000000000000000000e+00 0.000000000000000000e+00 0.000000000000000000e+00 0.000000000000000000e+00 0.000000000000000000e+00 0.000000000000000000e+00 0.000000000000000000e+00 0.000000000000000000e+00 0.000000000000000000e+00 0.000000000000000000e+00 0.000000000000000000e+00 0.000000000000000000e+00 0.000000000000000000e+00 0.000000000000000000e+00 0.000000000000000000e+00 0.000000000000000000e+00 0.000000000000000000e+00 0.000000000000000000e+00 0.000000000000000000e+00 0.000000000000000000e+00 0.000000000000000000e+00 0.000000000000000000e+00 0.000000000000000000e+00 0.000000000000000000e+00 0.000000000000000000e+00 0.000000000000000000e+00 0.000000000000000000e+00 0.000000000000000000e+00 0.000000000000000000e+00 0.000000000000000000e+00 0.000000000000000000e+00 0.000000000000000000e+00 0.000000000000000000e+00 0.000000000000000000e+00 0.000000000000000000e+00 0.000000000000000000e+00 0.000000000000000000e+00 0.000000000000000000e+00 0.000000000000000000e+00 0.000000000000000000e+00 0.000000000000000000e+00 0.000000000000000000e+00 0.000000000000000000e+00 0.000000000000000000e+00 0.000000000000000000e+00 0.000000000000000000e+00 0.000000000000000000e+00 0.000000000000000000e+00 0.000000000000000000e+00 0.000000000000000000e+00 0.000000000000000000e+00 0.000000000000000000e+00 0.000000000000000000e+00 0.000000000000000000e+00 0.000000000000000000e+00 0.000000000000000000e+00 0.000000000000000000e+00 0.000000000000000000e+00 0.000000000000000000e+00 0.000000000000000000e+00 0.000000000000000000e+00 0.000000000000000000e+00 0.000000000000000000e+00 0.000000000000000000e+00 0.000000000000000000e+00 0.000000000000000000e+00 0.000000000000000000e+00 0.000000000000000000e+00 0.000000000000000000e+00 0.000000000000000000e+00 0.000000000000000000e+00 0.000000000000000000e+00 0.000000000000000000e+00 0.000000000000000000e+00 0.000000000000000000e+00 0.000000000000000000e+00 0.000000000000000000e+00 0.000000000000000000e+00 0.000000000000000000e+00 0.000000000000000000e+00 0.000000000000000000e+00 0.000000000000000000e+00 0.000000000000000000e+00 0.000000000000000000e+00 0.000000000000000000e+00 0.000000000000000000e+00 0.000000000000000000e+00 0.000000000000000000e+00 0.000000000000000000e+00 0.000000000000000000e+00 0.000000000000000000e+00 0.000000000000000000e+00 0.000000000000000000e+00 0.000000000000000000e+00 0.000000000000000000e+00 0.000000000000000000e+00 0.000000000000000000e+00 0.000000000000000000e+00 0.000000000000000000e+00 0.000000000000000000e+00 0.000000000000000000e+00 0.000000000000000000e+00 0.000000000000000000e+00 0.000000000000000000e+00 0.000000000000000000e+00 0.000000000000000000e+00 0.000000000000000000e+00 0.000000000000000000e+00 0.000000000000000000e+00 0.000000000000000000e+00 0.000000000000000000e+00 0.000000000000000000e+00 0.000000000000000000e+00 0.000000000000000000e+00 0.000000000000000000e+00 0.000000000000000000e+00 0.000000000000000000e+00 0.000000000000000000e+00 0.000000000000000000e+00 0.000000000000000000e+00 0.000000000000000000e+00 0.000000000000000000e+00 0.000000000000000000e+00 0.000000000000000000e+00 0.000000000000000000e+00 0.000000000000000000e+00 0.000000000000000000e+00 0.000000000000000000e+00 0.000000000000000000e+00 0.000000000000000000e+00 0.000000000000000000e+00 0.000000000000000000e+00 0.000000000000000000e+00 0.000000000000000000e+00 0.000000000000000000e+00 0.000000000000000000e+00 0.000000000000000000e+00 0.000000000000000000e+00 0.000000000000000000e+00 0.000000000000000000e+00 0.000000000000000000e+00 0.000000000000000000e+00 0.000000000000000000e+00 0.000000000000000000e+00 0.000000000000000000e+00 0.000000000000000000e+00 0.000000000000000000e+00 0.000000000000000000e+00 0.000000000000000000e+00 0.000000000000000000e+00 0.000000000000000000e+00 0.000000000000000000e+00 0.000000000000000000e+00 0.000000000000000000e+00 0.000000000000000000e+00 0.000000000000000000e+00 0.000000000000000000e+00 0.000000000000000000e+00 0.000000000000000000e+00 0.000000000000000000e+00 0.000000000000000000e+00 0.000000000000000000e+00 0.000000000000000000e+00 0.000000000000000000e+00 0.000000000000000000e+00 0.000000000000000000e+00 0.000000000000000000e+00 0.000000000000000000e+00 0.000000000000000000e+00 0.000000000000000000e+00 0.000000000000000000e+00 0.000000000000000000e+00 0.000000000000000000e+00 0.000000000000000000e+00 0.000000000000000000e+00 0.000000000000000000e+00 0.000000000000000000e+00 0.000000000000000000e+00 0.000000000000000000e+00 0.000000000000000000e+00 0.000000000000000000e+00 0.000000000000000000e+00 0.000000000000000000e+00 0.000000000000000000e+00 0.000000000000000000e+00 0.000000000000000000e+00 0.000000000000000000e+00 0.000000000000000000e+00 0.000000000000000000e+00 0.000000000000000000e+00 0.000000000000000000e+00 0.000000000000000000e+00 0.000000000000000000e+00 0.000000000000000000e+00 0.000000000000000000e+00 0.000000000000000000e+00 0.000000000000000000e+00 0.000000000000000000e+00 0.000000000000000000e+00 0.000000000000000000e+00 0.000000000000000000e+00 0.000000000000000000e+00 0.000000000000000000e+00 0.000000000000000000e+00 0.000000000000000000e+00 0.000000000000000000e+00 0.000000000000000000e+00 0.000000000000000000e+00 0.000000000000000000e+00 0.000000000000000000e+00 0.000000000000000000e+00 0.000000000000000000e+00 0.000000000000000000e+00 0.000000000000000000e+00 0.000000000000000000e+00 0.000000000000000000e+00 0.000000000000000000e+00 0.000000000000000000e+00 0.000000000000000000e+00 0.000000000000000000e+00 0.000000000000000000e+00 0.000000000000000000e+00 0.000000000000000000e+00 0.000000000000000000e+00 0.000000000000000000e+00 0.000000000000000000e+00 0.000000000000000000e+00 0.000000000000000000e+00 0.000000000000000000e+00 0.000000000000000000e+00 0.000000000000000000e+00 0.000000000000000000e+00 0.000000000000000000e+00 0.000000000000000000e+00 0.000000000000000000e+00 0.000000000000000000e+00 0.000000000000000000e+00 0.000000000000000000e+00 0.000000000000000000e+00 0.000000000000000000e+00 0.000000000000000000e+00 0.000000000000000000e+00 0.000000000000000000e+00 0.000000000000000000e+00 0.000000000000000000e+00 0.000000000000000000e+00 0.000000000000000000e+00 0.000000000000000000e+00 0.000000000000000000e+00 0.000000000000000000e+00 0.000000000000000000e+00 0.000000000000000000e+00 0.000000000000000000e+00 0.000000000000000000e+00 0.000000000000000000e+00 0.000000000000000000e+00 0.000000000000000000e+00 0.000000000000000000e+00 0.000000000000000000e+00 0.000000000000000000e+00 0.000000000000000000e+00 0.000000000000000000e+00 0.000000000000000000e+00 0.000000000000000000e+00 0.000000000000000000e+00 0.000000000000000000e+00 0.000000000000000000e+00 0.000000000000000000e+00 0.000000000000000000e+00 0.000000000000000000e+00 0.000000000000000000e+00 0.000000000000000000e+00 0.000000000000000000e+00 0.000000000000000000e+00 0.000000000000000000e+00 0.000000000000000000e+00 0.000000000000000000e+00 0.000000000000000000e+00 0.000000000000000000e+00 0.000000000000000000e+00 0.000000000000000000e+00 0.000000000000000000e+00 0.000000000000000000e+00 0.000000000000000000e+00 0.000000000000000000e+00 0.000000000000000000e+00 0.000000000000000000e+00 0.000000000000000000e+00 0.000000000000000000e+00 0.000000000000000000e+00 0.000000000000000000e+00 0.000000000000000000e+00 0.000000000000000000e+00 0.000000000000000000e+00 0.000000000000000000e+00 0.000000000000000000e+00 0.000000000000000000e+00 0.000000000000000000e+00 0.000000000000000000e+00 0.000000000000000000e+00 0.000000000000000000e+00 0.000000000000000000e+00 0.000000000000000000e+00 0.000000000000000000e+00 0.000000000000000000e+00 0.000000000000000000e+00 0.000000000000000000e+00 0.000000000000000000e+00 0.000000000000000000e+00 0.000000000000000000e+00 0.000000000000000000e+00 0.000000000000000000e+00 0.000000000000000000e+00 0.000000000000000000e+00 0.000000000000000000e+00 0.000000000000000000e+00 0.000000000000000000e+00 0.000000000000000000e+00 0.000000000000000000e+00 0.000000000000000000e+00 0.000000000000000000e+00 0.000000000000000000e+00 0.000000000000000000e+00 0.000000000000000000e+00 0.000000000000000000e+00 0.000000000000000000e+00 0.000000000000000000e+00 0.000000000000000000e+00 0.000000000000000000e+00 0.000000000000000000e+00 0.000000000000000000e+00 0.000000000000000000e+00 0.000000000000000000e+00 0.000000000000000000e+00 0.000000000000000000e+00 0.000000000000000000e+00 0.000000000000000000e+00 0.000000000000000000e+00 0.000000000000000000e+00 0.000000000000000000e+00 0.000000000000000000e+00 0.000000000000000000e+00 0.000000000000000000e+00 0.000000000000000000e+00 0.000000000000000000e+00 0.000000000000000000e+00 0.000000000000000000e+00 0.000000000000000000e+00 0.000000000000000000e+00 0.000000000000000000e+00 0.000000000000000000e+00 0.000000000000000000e+00 0.000000000000000000e+00 0.000000000000000000e+00 0.000000000000000000e+00 0.000000000000000000e+00 0.000000000000000000e+00 0.000000000000000000e+00 0.000000000000000000e+00 0.000000000000000000e+00 0.000000000000000000e+00 0.000000000000000000e+00 0.000000000000000000e+00 0.000000000000000000e+00 0.000000000000000000e+00 0.000000000000000000e+00 0.000000000000000000e+00 0.000000000000000000e+00 0.000000000000000000e+00 0.000000000000000000e+00 0.000000000000000000e+00 0.000000000000000000e+00 0.000000000000000000e+00 0.000000000000000000e+00 0.000000000000000000e+00 0.000000000000000000e+00 0.000000000000000000e+00 0.000000000000000000e+00 0.000000000000000000e+00 0.000000000000000000e+00 0.000000000000000000e+00 0.000000000000000000e+00 0.000000000000000000e+00 0.000000000000000000e+00 0.000000000000000000e+00 0.000000000000000000e+00 0.000000000000000000e+00 0.000000000000000000e+00 0.000000000000000000e+00 0.000000000000000000e+00 0.000000000000000000e+00 0.000000000000000000e+00 0.000000000000000000e+00 0.000000000000000000e+00 0.000000000000000000e+00 0.000000000000000000e+00 0.000000000000000000e+00 0.000000000000000000e+00 0.000000000000000000e+00 0.000000000000000000e+00 0.000000000000000000e+00 0.000000000000000000e+00 0.000000000000000000e+00 0.000000000000000000e+00 0.000000000000000000e+00 0.000000000000000000e+00 0.000000000000000000e+00 0.000000000000000000e+00 0.000000000000000000e+00 0.000000000000000000e+00 0.000000000000000000e+00 0.000000000000000000e+00 0.000000000000000000e+00 0.000000000000000000e+00 0.000000000000000000e+00 0.000000000000000000e+00 0.000000000000000000e+00 0.000000000000000000e+00 0.000000000000000000e+00 0.000000000000000000e+00 0.000000000000000000e+00 0.000000000000000000e+00 0.000000000000000000e+00 0.000000000000000000e+00 0.000000000000000000e+00 0.000000000000000000e+00 0.000000000000000000e+00 0.000000000000000000e+00 0.000000000000000000e+00 0.000000000000000000e+00 0.000000000000000000e+00 0.000000000000000000e+00 0.000000000000000000e+00 0.000000000000000000e+00 0.000000000000000000e+00 0.000000000000000000e+00 0.000000000000000000e+00 0.000000000000000000e+00 0.000000000000000000e+00 0.000000000000000000e+00 0.000000000000000000e+00 0.000000000000000000e+00 0.000000000000000000e+00 0.000000000000000000e+00 0.000000000000000000e+00 0.000000000000000000e+00 0.000000000000000000e+00 0.000000000000000000e+00 0.000000000000000000e+00 0.000000000000000000e+00 0.000000000000000000e+00 0.000000000000000000e+00 0.000000000000000000e+00 0.000000000000000000e+00 0.000000000000000000e+00 0.000000000000000000e+00 0.000000000000000000e+00 0.000000000000000000e+00 0.000000000000000000e+00 0.000000000000000000e+00 0.000000000000000000e+00 0.000000000000000000e+00 0.000000000000000000e+00 0.000000000000000000e+00 0.000000000000000000e+00 0.000000000000000000e+00 0.000000000000000000e+00 0.000000000000000000e+00 0.000000000000000000e+00 0.000000000000000000e+00 0.000000000000000000e+00 0.000000000000000000e+00 0.000000000000000000e+00 0.000000000000000000e+00 0.000000000000000000e+00 0.000000000000000000e+00 0.000000000000000000e+00 0.000000000000000000e+00 0.000000000000000000e+00 0.000000000000000000e+00 0.000000000000000000e+00 0.000000000000000000e+00 0.000000000000000000e+00 0.000000000000000000e+00 0.000000000000000000e+00 0.000000000000000000e+00 0.000000000000000000e+00 0.000000000000000000e+00 0.000000000000000000e+00 0.000000000000000000e+00 0.000000000000000000e+00 0.000000000000000000e+00 0.000000000000000000e+00 0.000000000000000000e+00 0.000000000000000000e+00 0.000000000000000000e+00 0.000000000000000000e+00 0.000000000000000000e+00 0.000000000000000000e+00 0.000000000000000000e+00 0.000000000000000000e+00 0.000000000000000000e+00 0.000000000000000000e+00 0.000000000000000000e+00 0.000000000000000000e+00 0.000000000000000000e+00 0.000000000000000000e+00 0.000000000000000000e+00 0.000000000000000000e+00 0.000000000000000000e+00 0.000000000000000000e+00 0.000000000000000000e+00 0.000000000000000000e+00 0.000000000000000000e+00 0.000000000000000000e+00 0.000000000000000000e+00 0.000000000000000000e+00 0.000000000000000000e+00 0.000000000000000000e+00 0.000000000000000000e+00 0.000000000000000000e+00 0.000000000000000000e+00 0.000000000000000000e+00 0.000000000000000000e+00 0.000000000000000000e+00 0.000000000000000000e+00 0.000000000000000000e+00 0.000000000000000000e+00 0.000000000000000000e+00 0.000000000000000000e+00 0.000000000000000000e+00 0.000000000000000000e+00 0.000000000000000000e+00 0.000000000000000000e+00 0.000000000000000000e+00 0.000000000000000000e+00 0.000000000000000000e+00 0.000000000000000000e+00 0.000000000000000000e+00 0.000000000000000000e+00 0.000000000000000000e+00 0.000000000000000000e+00 0.000000000000000000e+00 0.000000000000000000e+00 0.000000000000000000e+00 0.000000000000000000e+00 0.000000000000000000e+00 0.000000000000000000e+00 0.000000000000000000e+00 0.000000000000000000e+00 0.000000000000000000e+00 0.000000000000000000e+00 0.000000000000000000e+00 0.000000000000000000e+00 0.000000000000000000e+00 0.000000000000000000e+00 0.000000000000000000e+00 0.000000000000000000e+00 0.000000000000000000e+00 0.000000000000000000e+00 0.000000000000000000e+00 0.000000000000000000e+00 0.000000000000000000e+00 0.000000000000000000e+00 0.000000000000000000e+00 0.000000000000000000e+00 0.000000000000000000e+00 0.000000000000000000e+00 0.000000000000000000e+00 0.000000000000000000e+00 0.000000000000000000e+00 0.000000000000000000e+00 0.000000000000000000e+00 0.000000000000000000e+00 0.000000000000000000e+00 0.000000000000000000e+00 0.000000000000000000e+00 0.000000000000000000e+00 0.000000000000000000e+00 0.000000000000000000e+00 0.000000000000000000e+00 0.000000000000000000e+00 0.000000000000000000e+00 0.000000000000000000e+00 0.000000000000000000e+00 0.000000000000000000e+00 0.000000000000000000e+00 0.000000000000000000e+00 0.000000000000000000e+00 0.000000000000000000e+00 0.000000000000000000e+00 0.000000000000000000e+00 0.000000000000000000e+00 0.000000000000000000e+00 0.000000000000000000e+00 0.000000000000000000e+00 0.000000000000000000e+00 0.000000000000000000e+00 0.000000000000000000e+00 0.000000000000000000e+00 0.000000000000000000e+00 0.000000000000000000e+00 0.000000000000000000e+00 0.000000000000000000e+00 0.000000000000000000e+00 0.000000000000000000e+00 0.000000000000000000e+00 0.000000000000000000e+00 0.000000000000000000e+00 0.000000000000000000e+00 0.000000000000000000e+00 0.000000000000000000e+00 0.000000000000000000e+00 0.000000000000000000e+00 0.000000000000000000e+00 0.000000000000000000e+00 0.000000000000000000e+00 0.000000000000000000e+00 0.000000000000000000e+00 0.000000000000000000e+00 0.000000000000000000e+00 0.000000000000000000e+00 0.000000000000000000e+00 0.000000000000000000e+00 0.000000000000000000e+00 0.000000000000000000e+00 0.000000000000000000e+00 0.000000000000000000e+00 0.000000000000000000e+00 0.000000000000000000e+00 0.000000000000000000e+00 0.000000000000000000e+00 0.000000000000000000e+00 0.000000000000000000e+00 0.000000000000000000e+00 0.000000000000000000e+00 0.000000000000000000e+00 0.000000000000000000e+00 0.000000000000000000e+00 0.000000000000000000e+00 0.000000000000000000e+00 0.000000000000000000e+00 0.000000000000000000e+00 0.000000000000000000e+00 0.000000000000000000e+00 0.000000000000000000e+00 0.000000000000000000e+00 0.000000000000000000e+00 0.000000000000000000e+00 0.000000000000000000e+00 0.000000000000000000e+00 0.000000000000000000e+00 0.000000000000000000e+00 0.000000000000000000e+00 0.000000000000000000e+00 0.000000000000000000e+00 0.000000000000000000e+00 0.000000000000000000e+00 0.000000000000000000e+00 0.000000000000000000e+00 0.000000000000000000e+00 0.000000000000000000e+00 0.000000000000000000e+00 0.000000000000000000e+00 0.000000000000000000e+00 0.000000000000000000e+00 0.000000000000000000e+00 0.000000000000000000e+00 0.000000000000000000e+00 0.000000000000000000e+00 0.000000000000000000e+00 0.000000000000000000e+00 0.000000000000000000e+00 0.000000000000000000e+00 0.000000000000000000e+00 0.000000000000000000e+00 0.000000000000000000e+00 0.000000000000000000e+00 0.000000000000000000e+00 0.000000000000000000e+00 0.000000000000000000e+00 0.000000000000000000e+00 0.000000000000000000e+00 0.000000000000000000e+00 0.000000000000000000e+00 0.000000000000000000e+00 0.000000000000000000e+00 0.000000000000000000e+00 0.000000000000000000e+00 0.000000000000000000e+00 0.000000000000000000e+00 0.000000000000000000e+00 0.000000000000000000e+00 0.000000000000000000e+00 0.000000000000000000e+00 0.000000000000000000e+00 0.000000000000000000e+00 0.000000000000000000e+00 0.000000000000000000e+00 0.000000000000000000e+00 0.000000000000000000e+00 0.000000000000000000e+00 0.000000000000000000e+00 0.000000000000000000e+00 0.000000000000000000e+00 0.000000000000000000e+00 0.000000000000000000e+00 0.000000000000000000e+00 0.000000000000000000e+00 0.000000000000000000e+00 0.000000000000000000e+00 0.000000000000000000e+00 0.000000000000000000e+00 0.000000000000000000e+00 0.000000000000000000e+00 0.000000000000000000e+00 0.000000000000000000e+00 0.000000000000000000e+00 0.000000000000000000e+00 0.000000000000000000e+00 0.000000000000000000e+00 0.000000000000000000e+00 0.000000000000000000e+00 0.000000000000000000e+00 0.000000000000000000e+00 0.000000000000000000e+00 0.000000000000000000e+00 0.000000000000000000e+00 0.000000000000000000e+00 0.000000000000000000e+00 0.000000000000000000e+00 0.000000000000000000e+00 0.000000000000000000e+00 0.000000000000000000e+00 0.000000000000000000e+00 0.000000000000000000e+00 0.000000000000000000e+00 0.000000000000000000e+00 0.000000000000000000e+00 0.000000000000000000e+00 0.000000000000000000e+00 0.000000000000000000e+00 0.000000000000000000e+00 0.000000000000000000e+00 0.000000000000000000e+00 0.000000000000000000e+00 0.000000000000000000e+00 0.000000000000000000e+00 0.000000000000000000e+00 0.000000000000000000e+00 0.000000000000000000e+00 0.000000000000000000e+00 0.000000000000000000e+00 0.000000000000000000e+00 0.000000000000000000e+00 0.000000000000000000e+00 0.000000000000000000e+00 0.000000000000000000e+00 0.000000000000000000e+00 0.000000000000000000e+00 0.000000000000000000e+00 0.000000000000000000e+00 0.000000000000000000e+00 0.000000000000000000e+00 0.000000000000000000e+00 0.000000000000000000e+00 0.000000000000000000e+00 0.000000000000000000e+00 0.000000000000000000e+00 0.000000000000000000e+00 0.000000000000000000e+00 0.000000000000000000e+00 0.000000000000000000e+00 0.000000000000000000e+00 0.000000000000000000e+00 0.000000000000000000e+00 0.000000000000000000e+00 0.000000000000000000e+00 0.000000000000000000e+00 0.000000000000000000e+00 0.000000000000000000e+00 0.000000000000000000e+00 0.000000000000000000e+00 0.000000000000000000e+00 0.000000000000000000e+00 0.000000000000000000e+00 0.000000000000000000e+00 0.000000000000000000e+00 0.000000000000000000e+00 0.000000000000000000e+00 0.000000000000000000e+00 0.000000000000000000e+00 0.000000000000000000e+00 0.000000000000000000e+00 0.000000000000000000e+00 0.000000000000000000e+00 0.000000000000000000e+00 0.000000000000000000e+00 0.000000000000000000e+00 0.000000000000000000e+00 0.000000000000000000e+00 0.000000000000000000e+00 0.000000000000000000e+00 0.000000000000000000e+00 0.000000000000000000e+00 0.000000000000000000e+00 0.000000000000000000e+00 0.000000000000000000e+00 0.000000000000000000e+00 0.000000000000000000e+00 0.000000000000000000e+00 0.000000000000000000e+00 0.000000000000000000e+00 0.000000000000000000e+00 0.000000000000000000e+00 0.000000000000000000e+00 0.000000000000000000e+00 0.000000000000000000e+00 0.000000000000000000e+00 0.000000000000000000e+00 0.000000000000000000e+00 0.000000000000000000e+00 0.000000000000000000e+00 0.000000000000000000e+00 0.000000000000000000e+00 0.000000000000000000e+00 0.000000000000000000e+00 0.000000000000000000e+00 0.000000000000000000e+00 0.000000000000000000e+00 0.000000000000000000e+00 0.000000000000000000e+00 0.000000000000000000e+00 0.000000000000000000e+00 0.000000000000000000e+00 0.000000000000000000e+00 0.000000000000000000e+00 0.000000000000000000e+00 0.000000000000000000e+00 0.000000000000000000e+00 0.000000000000000000e+00 0.000000000000000000e+00 0.000000000000000000e+00 0.000000000000000000e+00 0.000000000000000000e+00 0.000000000000000000e+00 0.000000000000000000e+00 0.000000000000000000e+00 0.000000000000000000e+00 0.000000000000000000e+00 0.000000000000000000e+00 0.000000000000000000e+00 0.000000000000000000e+00 0.000000000000000000e+00 0.000000000000000000e+00 0.000000000000000000e+00 0.000000000000000000e+00 0.000000000000000000e+00 0.000000000000000000e+00 0.000000000000000000e+00 0.000000000000000000e+00 0.000000000000000000e+00 0.000000000000000000e+00 0.000000000000000000e+00 0.000000000000000000e+00 0.000000000000000000e+00 0.000000000000000000e+00 0.000000000000000000e+00 0.000000000000000000e+00 0.000000000000000000e+00 0.000000000000000000e+00 0.000000000000000000e+00 0.000000000000000000e+00 0.000000000000000000e+00 0.000000000000000000e+00 0.000000000000000000e+00 0.000000000000000000e+00 0.000000000000000000e+00 0.000000000000000000e+00 0.000000000000000000e+00 0.000000000000000000e+00 0.000000000000000000e+00 0.000000000000000000e+00 0.000000000000000000e+00 0.000000000000000000e+00 0.000000000000000000e+00 0.000000000000000000e+00 0.000000000000000000e+00 0.000000000000000000e+00 0.000000000000000000e+00 0.000000000000000000e+00 0.000000000000000000e+00 0.000000000000000000e+00 0.000000000000000000e+00 0.000000000000000000e+00 0.000000000000000000e+00 0.000000000000000000e+00 0.000000000000000000e+00 0.000000000000000000e+00 0.000000000000000000e+00 0.000000000000000000e+00 0.000000000000000000e+00 0.000000000000000000e+00 0.000000000000000000e+00 0.000000000000000000e+00 0.000000000000000000e+00 0.000000000000000000e+00 0.000000000000000000e+00 0.000000000000000000e+00 0.000000000000000000e+00 0.000000000000000000e+00 0.000000000000000000e+00 0.000000000000000000e+00 0.000000000000000000e+00 0.000000000000000000e+00 0.000000000000000000e+00 0.000000000000000000e+00 0.000000000000000000e+00 0.000000000000000000e+00 0.000000000000000000e+00 0.000000000000000000e+00 0.000000000000000000e+00 0.000000000000000000e+00 0.000000000000000000e+00 0.000000000000000000e+00 0.000000000000000000e+00 0.000000000000000000e+00 0.000000000000000000e+00 0.000000000000000000e+00 0.000000000000000000e+00 0.000000000000000000e+00 0.000000000000000000e+00 0.000000000000000000e+00 0.000000000000000000e+00 0.000000000000000000e+00 0.000000000000000000e+00 0.000000000000000000e+00 0.000000000000000000e+00 0.000000000000000000e+00 0.000000000000000000e+00 0.000000000000000000e+00 0.000000000000000000e+00 0.000000000000000000e+00 0.000000000000000000e+00 0.000000000000000000e+00 0.000000000000000000e+00 0.000000000000000000e+00 0.000000000000000000e+00 0.000000000000000000e+00 0.000000000000000000e+00 0.000000000000000000e+00 0.000000000000000000e+00 0.000000000000000000e+00 0.000000000000000000e+00 0.000000000000000000e+00 0.000000000000000000e+00 0.000000000000000000e+00 0.000000000000000000e+00 0.000000000000000000e+00 0.000000000000000000e+00 0.000000000000000000e+00 0.000000000000000000e+00 0.000000000000000000e+00 0.000000000000000000e+00 0.000000000000000000e+00 0.000000000000000000e+00 0.000000000000000000e+00 0.000000000000000000e+00 0.000000000000000000e+00 0.000000000000000000e+00 0.000000000000000000e+00 0.000000000000000000e+00 0.000000000000000000e+00 0.000000000000000000e+00 0.000000000000000000e+00 0.000000000000000000e+00 0.000000000000000000e+00 0.000000000000000000e+00 0.000000000000000000e+00 0.000000000000000000e+00 0.000000000000000000e+00 0.000000000000000000e+00 0.000000000000000000e+00 0.000000000000000000e+00 0.000000000000000000e+00 0.000000000000000000e+00 0.000000000000000000e+00 0.000000000000000000e+00 0.000000000000000000e+00 0.000000000000000000e+00 0.000000000000000000e+00 0.000000000000000000e+00 0.000000000000000000e+00 0.000000000000000000e+00 0.000000000000000000e+00 0.000000000000000000e+00 0.000000000000000000e+00 0.000000000000000000e+00 0.000000000000000000e+00 0.000000000000000000e+00 0.000000000000000000e+00 0.000000000000000000e+00 0.000000000000000000e+00 0.000000000000000000e+00 0.000000000000000000e+00 0.000000000000000000e+00 0.000000000000000000e+00 0.000000000000000000e+00 0.000000000000000000e+00 0.000000000000000000e+00 0.000000000000000000e+00 0.000000000000000000e+00 0.000000000000000000e+00 0.000000000000000000e+00 0.000000000000000000e+00 0.000000000000000000e+00 0.000000000000000000e+00 0.000000000000000000e+00 0.000000000000000000e+00 0.000000000000000000e+00 0.000000000000000000e+00 0.000000000000000000e+00 0.000000000000000000e+00 0.000000000000000000e+00 0.000000000000000000e+00 0.000000000000000000e+00 0.000000000000000000e+00 0.000000000000000000e+00 0.000000000000000000e+00 0.000000000000000000e+00 0.000000000000000000e+00 0.000000000000000000e+00 0.000000000000000000e+00 0.000000000000000000e+00 0.000000000000000000e+00 0.000000000000000000e+00 0.000000000000000000e+00 0.000000000000000000e+00 0.000000000000000000e+00 0.000000000000000000e+00 0.000000000000000000e+00 0.000000000000000000e+00 0.000000000000000000e+00 0.000000000000000000e+00 0.000000000000000000e+00 0.000000000000000000e+00 0.000000000000000000e+00 0.000000000000000000e+00 0.000000000000000000e+00 0.000000000000000000e+00 0.000000000000000000e+00 0.000000000000000000e+00 0.000000000000000000e+00 0.000000000000000000e+00 0.000000000000000000e+00 0.000000000000000000e+00 0.000000000000000000e+00 0.000000000000000000e+00 0.000000000000000000e+00 0.000000000000000000e+00 0.000000000000000000e+00 0.000000000000000000e+00 0.000000000000000000e+00 0.000000000000000000e+00 0.000000000000000000e+00 0.000000000000000000e+00 0.000000000000000000e+00 0.000000000000000000e+00 0.000000000000000000e+00 0.000000000000000000e+00 0.000000000000000000e+00 0.000000000000000000e+00 0.000000000000000000e+00 0.000000000000000000e+00 0.000000000000000000e+00 0.000000000000000000e+00 0.000000000000000000e+00 0.000000000000000000e+00 0.000000000000000000e+00 0.000000000000000000e+00 0.000000000000000000e+00 0.000000000000000000e+00 0.000000000000000000e+00 0.000000000000000000e+00 0.000000000000000000e+00 0.000000000000000000e+00 0.000000000000000000e+00 0.000000000000000000e+00 0.000000000000000000e+00 0.000000000000000000e+00 0.000000000000000000e+00 0.000000000000000000e+00 0.000000000000000000e+00 0.000000000000000000e+00 0.000000000000000000e+00 0.000000000000000000e+00 0.000000000000000000e+00 0.000000000000000000e+00 0.000000000000000000e+00 0.000000000000000000e+00 0.000000000000000000e+00 0.000000000000000000e+00 0.000000000000000000e+00 0.000000000000000000e+00 0.000000000000000000e+00 0.000000000000000000e+00 0.000000000000000000e+00 0.000000000000000000e+00 0.000000000000000000e+00 0.000000000000000000e+00 0.000000000000000000e+00 0.000000000000000000e+00 0.000000000000000000e+00 0.000000000000000000e+00 0.000000000000000000e+00 0.000000000000000000e+00 0.000000000000000000e+00 0.000000000000000000e+00 0.000000000000000000e+00 0.000000000000000000e+00 0.000000000000000000e+00 0.000000000000000000e+00 0.000000000000000000e+00 0.000000000000000000e+00 0.000000000000000000e+00 0.000000000000000000e+00 0.000000000000000000e+00 0.000000000000000000e+00 0.000000000000000000e+00 0.000000000000000000e+00 0.000000000000000000e+00 0.000000000000000000e+00 0.000000000000000000e+00 0.000000000000000000e+00 0.000000000000000000e+00 0.000000000000000000e+00 0.000000000000000000e+00 0.000000000000000000e+00 0.000000000000000000e+00 0.000000000000000000e+00 0.000000000000000000e+00 0.000000000000000000e+00 0.000000000000000000e+00 0.000000000000000000e+00 0.000000000000000000e+00 0.000000000000000000e+00 0.000000000000000000e+00 0.000000000000000000e+00 0.000000000000000000e+00 0.000000000000000000e+00 0.000000000000000000e+00 0.000000000000000000e+00 0.000000000000000000e+00 0.000000000000000000e+00 0.000000000000000000e+00 0.000000000000000000e+00 0.000000000000000000e+00 0.000000000000000000e+00 0.000000000000000000e+00 0.000000000000000000e+00 0.000000000000000000e+00 0.000000000000000000e+00 0.000000000000000000e+00 0.000000000000000000e+00 0.000000000000000000e+00 0.000000000000000000e+00 0.000000000000000000e+00 0.000000000000000000e+00 0.000000000000000000e+00 0.000000000000000000e+00 0.000000000000000000e+00 0.000000000000000000e+00 0.000000000000000000e+00 0.000000000000000000e+00 0.000000000000000000e+00 0.000000000000000000e+00 0.000000000000000000e+00 0.000000000000000000e+00 0.000000000000000000e+00 0.000000000000000000e+00 0.000000000000000000e+00 0.000000000000000000e+00 0.000000000000000000e+00 0.000000000000000000e+00 0.000000000000000000e+00 0.000000000000000000e+00 0.000000000000000000e+00 0.000000000000000000e+00 0.000000000000000000e+00 0.000000000000000000e+00 0.000000000000000000e+00 0.000000000000000000e+00 0.000000000000000000e+00 0.000000000000000000e+00 0.000000000000000000e+00 0.000000000000000000e+00 0.000000000000000000e+00 0.000000000000000000e+00 0.000000000000000000e+00 0.000000000000000000e+00 0.000000000000000000e+00 0.000000000000000000e+00 0.000000000000000000e+00 0.000000000000000000e+00 0.000000000000000000e+00 0.000000000000000000e+00 0.000000000000000000e+00 0.000000000000000000e+00 0.000000000000000000e+00 0.000000000000000000e+00 0.000000000000000000e+00 0.000000000000000000e+00 0.000000000000000000e+00 0.000000000000000000e+00 0.000000000000000000e+00 0.000000000000000000e+00 0.000000000000000000e+00 0.000000000000000000e+00 0.000000000000000000e+00 0.000000000000000000e+00 0.000000000000000000e+00 0.000000000000000000e+00 0.000000000000000000e+00 0.000000000000000000e+00 0.000000000000000000e+00 0.000000000000000000e+00 0.000000000000000000e+00 0.000000000000000000e+00 0.000000000000000000e+00 0.000000000000000000e+00 0.000000000000000000e+00 0.000000000000000000e+00 0.000000000000000000e+00 0.000000000000000000e+00 0.000000000000000000e+00 0.000000000000000000e+00 0.000000000000000000e+00 0.000000000000000000e+00 0.000000000000000000e+00 0.000000000000000000e+00 0.000000000000000000e+00 0.000000000000000000e+00 0.000000000000000000e+00 0.000000000000000000e+00 0.000000000000000000e+00 0.000000000000000000e+00 0.000000000000000000e+00 0.000000000000000000e+00 0.000000000000000000e+00 0.000000000000000000e+00 0.000000000000000000e+00 0.000000000000000000e+00 0.000000000000000000e+00 0.000000000000000000e+00 0.000000000000000000e+00 0.000000000000000000e+00 0.000000000000000000e+00 0.000000000000000000e+00 0.000000000000000000e+00 0.000000000000000000e+00 0.000000000000000000e+00 0.000000000000000000e+00 0.000000000000000000e+00 0.000000000000000000e+00 0.000000000000000000e+00 0.000000000000000000e+00 0.000000000000000000e+00 0.000000000000000000e+00 0.000000000000000000e+00 0.000000000000000000e+00 0.000000000000000000e+00 0.000000000000000000e+00 0.000000000000000000e+00 0.000000000000000000e+00 0.000000000000000000e+00 0.000000000000000000e+00 0.000000000000000000e+00 0.000000000000000000e+00 0.000000000000000000e+00 0.000000000000000000e+00 0.000000000000000000e+00 0.000000000000000000e+00 0.000000000000000000e+00 0.000000000000000000e+00 0.000000000000000000e+00 0.000000000000000000e+00 0.000000000000000000e+00 0.000000000000000000e+00 0.000000000000000000e+00 0.000000000000000000e+00 0.000000000000000000e+00 0.000000000000000000e+00 0.000000000000000000e+00 0.000000000000000000e+00 0.000000000000000000e+00 0.000000000000000000e+00 0.000000000000000000e+00 0.000000000000000000e+00 0.000000000000000000e+00 0.000000000000000000e+00 0.000000000000000000e+00 0.000000000000000000e+00 0.000000000000000000e+00 0.000000000000000000e+00 0.000000000000000000e+00 0.000000000000000000e+00 0.000000000000000000e+00 0.000000000000000000e+00 0.000000000000000000e+00 0.000000000000000000e+00 0.000000000000000000e+00 0.000000000000000000e+00 0.000000000000000000e+00 0.000000000000000000e+00 0.000000000000000000e+00 0.000000000000000000e+00 0.000000000000000000e+00 0.000000000000000000e+00 0.000000000000000000e+00 0.000000000000000000e+00 0.000000000000000000e+00 0.000000000000000000e+00 0.000000000000000000e+00 0.000000000000000000e+00 0.000000000000000000e+00 0.000000000000000000e+00 0.000000000000000000e+00 0.000000000000000000e+00 0.000000000000000000e+00 0.000000000000000000e+00 0.000000000000000000e+00 0.000000000000000000e+00 0.000000000000000000e+00 0.000000000000000000e+00 0.000000000000000000e+00 0.000000000000000000e+00 0.000000000000000000e+00 0.000000000000000000e+00 0.000000000000000000e+00 0.000000000000000000e+00 0.000000000000000000e+00 0.000000000000000000e+00 0.000000000000000000e+00 0.000000000000000000e+00 0.000000000000000000e+00 0.000000000000000000e+00 0.000000000000000000e+00 0.000000000000000000e+00 0.000000000000000000e+00 0.000000000000000000e+00 0.000000000000000000e+00 0.000000000000000000e+00 0.000000000000000000e+00 0.000000000000000000e+00 0.000000000000000000e+00 0.000000000000000000e+00 0.000000000000000000e+00 0.000000000000000000e+00 0.000000000000000000e+00 0.000000000000000000e+00 0.000000000000000000e+00 0.000000000000000000e+00 0.000000000000000000e+00 0.000000000000000000e+00 0.000000000000000000e+00 0.000000000000000000e+00 0.000000000000000000e+00 0.000000000000000000e+00 0.000000000000000000e+00 0.000000000000000000e+00 0.000000000000000000e+00 0.000000000000000000e+00 0.000000000000000000e+00 0.000000000000000000e+00 0.000000000000000000e+00 0.000000000000000000e+00 0.000000000000000000e+00 0.000000000000000000e+00 0.000000000000000000e+00 0.000000000000000000e+00 0.000000000000000000e+00 0.000000000000000000e+00 0.000000000000000000e+00 0.000000000000000000e+00 0.000000000000000000e+00 0.000000000000000000e+00 0.000000000000000000e+00 0.000000000000000000e+00 0.000000000000000000e+00 0.000000000000000000e+00 0.000000000000000000e+00 0.000000000000000000e+00 0.000000000000000000e+00 0.000000000000000000e+00 0.000000000000000000e+00 0.000000000000000000e+00 0.000000000000000000e+00 0.000000000000000000e+00 0.000000000000000000e+00 0.000000000000000000e+00 0.000000000000000000e+00 0.000000000000000000e+00 0.000000000000000000e+00 0.000000000000000000e+00 0.000000000000000000e+00 0.000000000000000000e+00 0.000000000000000000e+00 0.000000000000000000e+00 0.000000000000000000e+00 0.000000000000000000e+00 0.000000000000000000e+00 0.000000000000000000e+00 0.000000000000000000e+00 0.000000000000000000e+00 0.000000000000000000e+00 0.000000000000000000e+00 0.000000000000000000e+00 0.000000000000000000e+00 0.000000000000000000e+00 0.000000000000000000e+00 0.000000000000000000e+00 0.000000000000000000e+00 0.000000000000000000e+00 0.000000000000000000e+00 0.000000000000000000e+00 0.000000000000000000e+00 0.000000000000000000e+00 0.000000000000000000e+00 0.000000000000000000e+00 0.000000000000000000e+00 0.000000000000000000e+00 0.000000000000000000e+00 0.000000000000000000e+00 0.000000000000000000e+00 0.000000000000000000e+00 0.000000000000000000e+00 0.000000000000000000e+00 0.000000000000000000e+00 0.000000000000000000e+00 0.000000000000000000e+00 0.000000000000000000e+00 0.000000000000000000e+00 0.000000000000000000e+00 0.000000000000000000e+00 0.000000000000000000e+00 0.000000000000000000e+00 0.000000000000000000e+00 0.000000000000000000e+00 0.000000000000000000e+00 0.000000000000000000e+00 0.000000000000000000e+00 0.000000000000000000e+00 0.000000000000000000e+00 0.000000000000000000e+00 0.000000000000000000e+00 0.000000000000000000e+00 0.000000000000000000e+00 0.000000000000000000e+00 0.000000000000000000e+00 0.000000000000000000e+00 0.000000000000000000e+00 0.000000000000000000e+00 0.000000000000000000e+00 0.000000000000000000e+00 0.000000000000000000e+00 0.000000000000000000e+00 0.000000000000000000e+00 0.000000000000000000e+00 0.000000000000000000e+00 0.000000000000000000e+00 0.000000000000000000e+00 0.000000000000000000e+00 0.000000000000000000e+00 0.000000000000000000e+00 0.000000000000000000e+00 0.000000000000000000e+00 0.000000000000000000e+00 0.000000000000000000e+00 0.000000000000000000e+00 0.000000000000000000e+00 0.000000000000000000e+00 0.000000000000000000e+00 0.000000000000000000e+00 0.000000000000000000e+00 0.000000000000000000e+00 0.000000000000000000e+00 0.000000000000000000e+00 0.000000000000000000e+00 0.000000000000000000e+00 0.000000000000000000e+00 0.000000000000000000e+00 0.000000000000000000e+00 0.000000000000000000e+00 0.000000000000000000e+00 0.000000000000000000e+00 0.000000000000000000e+00 0.000000000000000000e+00 0.000000000000000000e+00 0.000000000000000000e+00 0.000000000000000000e+00 0.000000000000000000e+00 0.000000000000000000e+00 0.000000000000000000e+00 0.000000000000000000e+00 0.000000000000000000e+00 0.000000000000000000e+00 0.000000000000000000e+00 0.000000000000000000e+00 0.000000000000000000e+00 0.000000000000000000e+00 0.000000000000000000e+00 0.000000000000000000e+00 0.000000000000000000e+00 0.000000000000000000e+00 0.000000000000000000e+00 0.000000000000000000e+00 0.000000000000000000e+00 0.000000000000000000e+00 0.000000000000000000e+00 0.000000000000000000e+00 0.000000000000000000e+00 0.000000000000000000e+00 0.000000000000000000e+00 0.000000000000000000e+00 0.000000000000000000e+00 0.000000000000000000e+00 0.000000000000000000e+00 0.000000000000000000e+00 0.000000000000000000e+00 0.000000000000000000e+00 0.000000000000000000e+00 0.000000000000000000e+00 0.000000000000000000e+00 0.000000000000000000e+00 0.000000000000000000e+00 0.000000000000000000e+00 0.000000000000000000e+00 0.000000000000000000e+00 0.000000000000000000e+00 0.000000000000000000e+00 0.000000000000000000e+00 0.000000000000000000e+00 0.000000000000000000e+00 0.000000000000000000e+00 0.000000000000000000e+00 0.000000000000000000e+00 0.000000000000000000e+00 0.000000000000000000e+00 0.000000000000000000e+00 0.000000000000000000e+00 0.000000000000000000e+00 0.000000000000000000e+00 0.000000000000000000e+00 0.000000000000000000e+00 0.000000000000000000e+00 0.000000000000000000e+00 0.000000000000000000e+00 0.000000000000000000e+00 0.000000000000000000e+00 0.000000000000000000e+00 0.000000000000000000e+00 0.000000000000000000e+00 0.000000000000000000e+00 0.000000000000000000e+00 0.000000000000000000e+00 0.000000000000000000e+00 0.000000000000000000e+00 0.000000000000000000e+00 0.000000000000000000e+00 0.000000000000000000e+00 0.000000000000000000e+00 0.000000000000000000e+00 0.000000000000000000e+00 0.000000000000000000e+00 0.000000000000000000e+00 0.000000000000000000e+00 0.000000000000000000e+00 0.000000000000000000e+00 0.000000000000000000e+00 0.000000000000000000e+00 0.000000000000000000e+00 0.000000000000000000e+00 0.000000000000000000e+00 0.000000000000000000e+00 0.000000000000000000e+00 0.000000000000000000e+00 0.000000000000000000e+00 0.000000000000000000e+00 0.000000000000000000e+00 0.000000000000000000e+00 0.000000000000000000e+00 0.000000000000000000e+00 0.000000000000000000e+00 0.000000000000000000e+00 0.000000000000000000e+00 0.000000000000000000e+00 0.000000000000000000e+00 0.000000000000000000e+00 0.000000000000000000e+00 0.000000000000000000e+00 0.000000000000000000e+00 0.000000000000000000e+00 0.000000000000000000e+00 0.000000000000000000e+00 0.000000000000000000e+00 0.000000000000000000e+00 0.000000000000000000e+00 0.000000000000000000e+00 0.000000000000000000e+00 0.000000000000000000e+00 0.000000000000000000e+00 0.000000000000000000e+00 0.000000000000000000e+00 0.000000000000000000e+00 0.000000000000000000e+00 0.000000000000000000e+00 0.000000000000000000e+00 0.000000000000000000e+00 0.000000000000000000e+00 0.000000000000000000e+00 0.000000000000000000e+00 0.000000000000000000e+00 0.000000000000000000e+00 0.000000000000000000e+00 0.000000000000000000e+00 0.000000000000000000e+00 0.000000000000000000e+00 0.000000000000000000e+00 0.000000000000000000e+00 0.000000000000000000e+00 0.000000000000000000e+00 0.000000000000000000e+00 0.000000000000000000e+00 0.000000000000000000e+00 0.000000000000000000e+00 0.000000000000000000e+00 0.000000000000000000e+00 0.000000000000000000e+00 0.000000000000000000e+00 0.000000000000000000e+00 0.000000000000000000e+00 0.000000000000000000e+00 0.000000000000000000e+00 0.000000000000000000e+00 0.000000000000000000e+00 0.000000000000000000e+00 0.000000000000000000e+00 0.000000000000000000e+00 0.000000000000000000e+00 0.000000000000000000e+00 0.000000000000000000e+00 0.000000000000000000e+00 0.000000000000000000e+00 0.000000000000000000e+00 0.000000000000000000e+00 0.000000000000000000e+00 0.000000000000000000e+00 0.000000000000000000e+00 0.000000000000000000e+00 0.000000000000000000e+00 0.000000000000000000e+00 0.000000000000000000e+00 0.000000000000000000e+00 0.000000000000000000e+00 0.000000000000000000e+00 0.000000000000000000e+00 0.000000000000000000e+00 0.000000000000000000e+00 0.000000000000000000e+00 0.000000000000000000e+00 0.000000000000000000e+00 0.000000000000000000e+00 0.000000000000000000e+00 0.000000000000000000e+00 0.000000000000000000e+00 0.000000000000000000e+00 0.000000000000000000e+00 0.000000000000000000e+00 0.000000000000000000e+00 0.000000000000000000e+00 0.000000000000000000e+00 0.000000000000000000e+00 0.000000000000000000e+00 0.000000000000000000e+00 0.000000000000000000e+00 0.000000000000000000e+00 0.000000000000000000e+00 0.000000000000000000e+00 0.000000000000000000e+00 0.000000000000000000e+00 0.000000000000000000e+00 0.000000000000000000e+00 0.000000000000000000e+00 0.000000000000000000e+00 0.000000000000000000e+00 0.000000000000000000e+00 0.000000000000000000e+00 0.000000000000000000e+00 0.000000000000000000e+00 0.000000000000000000e+00 0.000000000000000000e+00 0.000000000000000000e+00 0.000000000000000000e+00 0.000000000000000000e+00 0.000000000000000000e+00 0.000000000000000000e+00 0.000000000000000000e+00 0.000000000000000000e+00 0.000000000000000000e+00 0.000000000000000000e+00 0.000000000000000000e+00 0.000000000000000000e+00 0.000000000000000000e+00 0.000000000000000000e+00 0.000000000000000000e+00 0.000000000000000000e+00 0.000000000000000000e+00 0.000000000000000000e+00 0.000000000000000000e+00 0.000000000000000000e+00 0.000000000000000000e+00 0.000000000000000000e+00 0.000000000000000000e+00 0.000000000000000000e+00 0.000000000000000000e+00 0.000000000000000000e+00 0.000000000000000000e+00 0.000000000000000000e+00 0.000000000000000000e+00 0.000000000000000000e+00 0.000000000000000000e+00 0.000000000000000000e+00 0.000000000000000000e+00 0.000000000000000000e+00 0.000000000000000000e+00 0.000000000000000000e+00 0.000000000000000000e+00 0.000000000000000000e+00 0.000000000000000000e+00 0.000000000000000000e+00 0.000000000000000000e+00 0.000000000000000000e+00 0.000000000000000000e+00 0.000000000000000000e+00 0.000000000000000000e+00 0.000000000000000000e+00 0.000000000000000000e+00 0.000000000000000000e+00 0.000000000000000000e+00 0.000000000000000000e+00 0.000000000000000000e+00 0.000000000000000000e+00 0.000000000000000000e+00 0.000000000000000000e+00 0.000000000000000000e+00 0.000000000000000000e+00 0.000000000000000000e+00 0.000000000000000000e+00 0.000000000000000000e+00 0.000000000000000000e+00 0.000000000000000000e+00 0.000000000000000000e+00 0.000000000000000000e+00 0.000000000000000000e+00 0.000000000000000000e+00 0.000000000000000000e+00 0.000000000000000000e+00 0.000000000000000000e+00 0.000000000000000000e+00 0.000000000000000000e+00 0.000000000000000000e+00 0.000000000000000000e+00 0.000000000000000000e+00 0.000000000000000000e+00 0.000000000000000000e+00 0.000000000000000000e+00 0.000000000000000000e+00 0.000000000000000000e+00 0.000000000000000000e+00 0.000000000000000000e+00 0.000000000000000000e+00 0.000000000000000000e+00 0.000000000000000000e+00 0.000000000000000000e+00 0.000000000000000000e+00 0.000000000000000000e+00 0.000000000000000000e+00 0.000000000000000000e+00 0.000000000000000000e+00 0.000000000000000000e+00 0.000000000000000000e+00 0.000000000000000000e+00 0.000000000000000000e+00 0.000000000000000000e+00 0.000000000000000000e+00 0.000000000000000000e+00 0.000000000000000000e+00 0.000000000000000000e+00 0.000000000000000000e+00 0.000000000000000000e+00 0.000000000000000000e+00 0.000000000000000000e+00 0.000000000000000000e+00 0.000000000000000000e+00 0.000000000000000000e+00 0.000000000000000000e+00 0.000000000000000000e+00 0.000000000000000000e+00 0.000000000000000000e+00 0.000000000000000000e+00 0.000000000000000000e+00 0.000000000000000000e+00 0.000000000000000000e+00 0.000000000000000000e+00 0.000000000000000000e+00 0.000000000000000000e+00 0.000000000000000000e+00 0.000000000000000000e+00 0.000000000000000000e+00 0.000000000000000000e+00 0.000000000000000000e+00 0.000000000000000000e+00 0.000000000000000000e+00 0.000000000000000000e+00 0.000000000000000000e+00 0.000000000000000000e+00 0.000000000000000000e+00 0.000000000000000000e+00 0.000000000000000000e+00 0.000000000000000000e+00 0.000000000000000000e+00 0.000000000000000000e+00 0.000000000000000000e+00 0.000000000000000000e+00 0.000000000000000000e+00 0.000000000000000000e+00 0.000000000000000000e+00 0.000000000000000000e+00 0.000000000000000000e+00 0.000000000000000000e+00 0.000000000000000000e+00 0.000000000000000000e+00 0.000000000000000000e+00 0.000000000000000000e+00 0.000000000000000000e+00 0.000000000000000000e+00 0.000000000000000000e+00 0.000000000000000000e+00 0.000000000000000000e+00 0.000000000000000000e+00 0.000000000000000000e+00 0.000000000000000000e+00 0.000000000000000000e+00 0.000000000000000000e+00 0.000000000000000000e+00 0.000000000000000000e+00 0.000000000000000000e+00 0.000000000000000000e+00 0.000000000000000000e+00 0.000000000000000000e+00 0.000000000000000000e+00 0.000000000000000000e+00 0.000000000000000000e+00 0.000000000000000000e+00 0.000000000000000000e+00 0.000000000000000000e+00 0.000000000000000000e+00 0.000000000000000000e+00 0.000000000000000000e+00 0.000000000000000000e+00 0.000000000000000000e+00 0.000000000000000000e+00 0.000000000000000000e+00 0.000000000000000000e+00 0.000000000000000000e+00 0.000000000000000000e+00 0.000000000000000000e+00 0.000000000000000000e+00 0.000000000000000000e+00 0.000000000000000000e+00 0.000000000000000000e+00 0.000000000000000000e+00 0.000000000000000000e+00 0.000000000000000000e+00 0.000000000000000000e+00 0.000000000000000000e+00 0.000000000000000000e+00 0.000000000000000000e+00 0.000000000000000000e+00 0.000000000000000000e+00 0.000000000000000000e+00 0.000000000000000000e+00 0.000000000000000000e+00 0.000000000000000000e+00 0.000000000000000000e+00 0.000000000000000000e+00 0.000000000000000000e+00 0.000000000000000000e+00 0.000000000000000000e+00 0.000000000000000000e+00 0.000000000000000000e+00 0.000000000000000000e+00 0.000000000000000000e+00 0.000000000000000000e+00 0.000000000000000000e+00 0.000000000000000000e+00 0.000000000000000000e+00 0.000000000000000000e+00 0.000000000000000000e+00 0.000000000000000000e+00 0.000000000000000000e+00 0.000000000000000000e+00 0.000000000000000000e+00 0.000000000000000000e+00 0.000000000000000000e+00 0.000000000000000000e+00 0.000000000000000000e+00 0.000000000000000000e+00 0.000000000000000000e+00 0.000000000000000000e+00 0.000000000000000000e+00 0.000000000000000000e+00 0.000000000000000000e+00 0.000000000000000000e+00 0.000000000000000000e+00 0.000000000000000000e+00 0.000000000000000000e+00 0.000000000000000000e+00 0.000000000000000000e+00 0.000000000000000000e+00 0.000000000000000000e+00 0.000000000000000000e+00 0.000000000000000000e+00 0.000000000000000000e+00 0.000000000000000000e+00 0.000000000000000000e+00 0.000000000000000000e+00 0.000000000000000000e+00 0.000000000000000000e+00 0.000000000000000000e+00 0.000000000000000000e+00 0.000000000000000000e+00 0.000000000000000000e+00 0.000000000000000000e+00 0.000000000000000000e+00 0.000000000000000000e+00 0.000000000000000000e+00 0.000000000000000000e+00 0.000000000000000000e+00 0.000000000000000000e+00 0.000000000000000000e+00 0.000000000000000000e+00 0.000000000000000000e+00 0.000000000000000000e+00 0.000000000000000000e+00 0.000000000000000000e+00 0.000000000000000000e+00 0.000000000000000000e+00 0.000000000000000000e+00 0.000000000000000000e+00 0.000000000000000000e+00 0.000000000000000000e+00 0.000000000000000000e+00 0.000000000000000000e+00 0.000000000000000000e+00 0.000000000000000000e+00 0.000000000000000000e+00 0.000000000000000000e+00 0.000000000000000000e+00 0.000000000000000000e+00 0.000000000000000000e+00 0.000000000000000000e+00 0.000000000000000000e+00 0.000000000000000000e+00 0.000000000000000000e+00 0.000000000000000000e+00 0.000000000000000000e+00 0.000000000000000000e+00 0.000000000000000000e+00 0.000000000000000000e+00 0.000000000000000000e+00 0.000000000000000000e+00 0.000000000000000000e+00 0.000000000000000000e+00 0.000000000000000000e+00 0.000000000000000000e+00 0.000000000000000000e+00 0.000000000000000000e+00 0.000000000000000000e+00 0.000000000000000000e+00 0.000000000000000000e+00 0.000000000000000000e+00 0.000000000000000000e+00 0.000000000000000000e+00 0.000000000000000000e+00 0.000000000000000000e+00 0.000000000000000000e+00 0.000000000000000000e+00 0.000000000000000000e+00 0.000000000000000000e+00 0.000000000000000000e+00 0.000000000000000000e+00 0.000000000000000000e+00 0.000000000000000000e+00 0.000000000000000000e+00 0.000000000000000000e+00 0.000000000000000000e+00 0.000000000000000000e+00 0.000000000000000000e+00 0.000000000000000000e+00 0.000000000000000000e+00 0.000000000000000000e+00 0.000000000000000000e+00 0.000000000000000000e+00 0.000000000000000000e+00 0.000000000000000000e+00 0.000000000000000000e+00 0.000000000000000000e+00 0.000000000000000000e+00 0.000000000000000000e+00 0.000000000000000000e+00 0.000000000000000000e+00 0.000000000000000000e+00 0.000000000000000000e+00 0.000000000000000000e+00 0.000000000000000000e+00 0.000000000000000000e+00 0.000000000000000000e+00 0.000000000000000000e+00 0.000000000000000000e+00 0.000000000000000000e+00 0.000000000000000000e+00 0.000000000000000000e+00 0.000000000000000000e+00 0.000000000000000000e+00 0.000000000000000000e+00 0.000000000000000000e+00 0.000000000000000000e+00 0.000000000000000000e+00 0.000000000000000000e+00 0.000000000000000000e+00 0.000000000000000000e+00 0.000000000000000000e+00 0.000000000000000000e+00 0.000000000000000000e+00 0.000000000000000000e+00 0.000000000000000000e+00 0.000000000000000000e+00 0.000000000000000000e+00 0.000000000000000000e+00 0.000000000000000000e+00 0.000000000000000000e+00 0.000000000000000000e+00 0.000000000000000000e+00 0.000000000000000000e+00 0.000000000000000000e+00 0.000000000000000000e+00 0.000000000000000000e+00 0.000000000000000000e+00 0.000000000000000000e+00 0.000000000000000000e+00 0.000000000000000000e+00 0.000000000000000000e+00 0.000000000000000000e+00 0.000000000000000000e+00 0.000000000000000000e+00 0.000000000000000000e+00 0.000000000000000000e+00 0.000000000000000000e+00 0.000000000000000000e+00 0.000000000000000000e+00 0.000000000000000000e+00 0.000000000000000000e+00 0.000000000000000000e+00 0.000000000000000000e+00 0.000000000000000000e+00 0.000000000000000000e+00 0.000000000000000000e+00 0.000000000000000000e+00 0.000000000000000000e+00 0.000000000000000000e+00 0.000000000000000000e+00 0.000000000000000000e+00 0.000000000000000000e+00 0.000000000000000000e+00 0.000000000000000000e+00 0.000000000000000000e+00 0.000000000000000000e+00 0.000000000000000000e+00 0.000000000000000000e+00 0.000000000000000000e+00 0.000000000000000000e+00 0.000000000000000000e+00 0.000000000000000000e+00 0.000000000000000000e+00 0.000000000000000000e+00 0.000000000000000000e+00 0.000000000000000000e+00 0.000000000000000000e+00 0.000000000000000000e+00 0.000000000000000000e+00 0.000000000000000000e+00 0.000000000000000000e+00 0.000000000000000000e+00 0.000000000000000000e+00 0.000000000000000000e+00 0.000000000000000000e+00 0.000000000000000000e+00 0.000000000000000000e+00 0.000000000000000000e+00 0.000000000000000000e+00 0.000000000000000000e+00 0.000000000000000000e+00 0.000000000000000000e+00 0.000000000000000000e+00 0.000000000000000000e+00 0.000000000000000000e+00 0.000000000000000000e+00 0.000000000000000000e+00 0.000000000000000000e+00 0.000000000000000000e+00 0.000000000000000000e+00 0.000000000000000000e+00 0.000000000000000000e+00 0.000000000000000000e+00 0.000000000000000000e+00 0.000000000000000000e+00 0.000000000000000000e+00 0.000000000000000000e+00 0.000000000000000000e+00 0.000000000000000000e+00 0.000000000000000000e+00 0.000000000000000000e+00 0.000000000000000000e+00 0.000000000000000000e+00 0.000000000000000000e+00 0.000000000000000000e+00 0.000000000000000000e+00 0.000000000000000000e+00 0.000000000000000000e+00 0.000000000000000000e+00 0.000000000000000000e+00 0.000000000000000000e+00 0.000000000000000000e+00 0.000000000000000000e+00 0.000000000000000000e+00 0.000000000000000000e+00 0.000000000000000000e+00 0.000000000000000000e+00 0.000000000000000000e+00 0.000000000000000000e+00 0.000000000000000000e+00 0.000000000000000000e+00 0.000000000000000000e+00 0.000000000000000000e+00 0.000000000000000000e+00 0.000000000000000000e+00 0.000000000000000000e+00 0.000000000000000000e+00 0.000000000000000000e+00 0.000000000000000000e+00 0.000000000000000000e+00 0.000000000000000000e+00 0.000000000000000000e+00 0.000000000000000000e+00 0.000000000000000000e+00 0.000000000000000000e+00 0.000000000000000000e+00 0.000000000000000000e+00 0.000000000000000000e+00 0.000000000000000000e+00 0.000000000000000000e+00 0.000000000000000000e+00 0.000000000000000000e+00 0.000000000000000000e+00 0.000000000000000000e+00 0.000000000000000000e+00 0.000000000000000000e+00 0.000000000000000000e+00 0.000000000000000000e+00 0.000000000000000000e+00 0.000000000000000000e+00 0.000000000000000000e+00 0.000000000000000000e+00 0.000000000000000000e+00 0.000000000000000000e+00 0.000000000000000000e+00 0.000000000000000000e+00 0.000000000000000000e+00 0.000000000000000000e+00 0.000000000000000000e+00 0.000000000000000000e+00 0.000000000000000000e+00 0.000000000000000000e+00 0.000000000000000000e+00 0.000000000000000000e+00 0.000000000000000000e+00 0.000000000000000000e+00 0.000000000000000000e+00 0.000000000000000000e+00 0.000000000000000000e+00 0.000000000000000000e+00 0.000000000000000000e+00 0.000000000000000000e+00 0.000000000000000000e+00 0.000000000000000000e+00 0.000000000000000000e+00 0.000000000000000000e+00 0.000000000000000000e+00 0.000000000000000000e+00 0.000000000000000000e+00 0.000000000000000000e+00 0.000000000000000000e+00 0.000000000000000000e+00 0.000000000000000000e+00 0.000000000000000000e+00 0.000000000000000000e+00 0.000000000000000000e+00 0.000000000000000000e+00 0.000000000000000000e+00 0.000000000000000000e+00 0.000000000000000000e+00 0.000000000000000000e+00 0.000000000000000000e+00 0.000000000000000000e+00 0.000000000000000000e+00 0.000000000000000000e+00 0.000000000000000000e+00 0.000000000000000000e+00 0.000000000000000000e+00 0.000000000000000000e+00 0.000000000000000000e+00 0.000000000000000000e+00 0.000000000000000000e+00 0.000000000000000000e+00 0.000000000000000000e+00 0.000000000000000000e+00 0.000000000000000000e+00 0.000000000000000000e+00 0.000000000000000000e+00 0.000000000000000000e+00 0.000000000000000000e+00 0.000000000000000000e+00 0.000000000000000000e+00 0.000000000000000000e+00 0.000000000000000000e+00 0.000000000000000000e+00 0.000000000000000000e+00 0.000000000000000000e+00 0.000000000000000000e+00 0.000000000000000000e+00 0.000000000000000000e+00 0.000000000000000000e+00 0.000000000000000000e+00 0.000000000000000000e+00 0.000000000000000000e+00 0.000000000000000000e+00 0.000000000000000000e+00 0.000000000000000000e+00 0.000000000000000000e+00 0.000000000000000000e+00 0.000000000000000000e+00 0.000000000000000000e+00 0.000000000000000000e+00 0.000000000000000000e+00 0.000000000000000000e+00 0.000000000000000000e+00 0.000000000000000000e+00 0.000000000000000000e+00 0.000000000000000000e+00 0.000000000000000000e+00 0.000000000000000000e+00 0.000000000000000000e+00 0.000000000000000000e+00 0.000000000000000000e+00 0.000000000000000000e+00 0.000000000000000000e+00 0.000000000000000000e+00 0.000000000000000000e+00 0.000000000000000000e+00 0.000000000000000000e+00 0.000000000000000000e+00 0.000000000000000000e+00 0.000000000000000000e+00 0.000000000000000000e+00 0.000000000000000000e+00 0.000000000000000000e+00 0.000000000000000000e+00 0.000000000000000000e+00 0.000000000000000000e+00 0.000000000000000000e+00 0.000000000000000000e+00 0.000000000000000000e+00 0.000000000000000000e+00 0.000000000000000000e+00 0.000000000000000000e+00 0.000000000000000000e+00 0.000000000000000000e+00 0.000000000000000000e+00 0.000000000000000000e+00 0.000000000000000000e+00 0.000000000000000000e+00 0.000000000000000000e+00 0.000000000000000000e+00 0.000000000000000000e+00 0.000000000000000000e+00 0.000000000000000000e+00 0.000000000000000000e+00 0.000000000000000000e+00 0.000000000000000000e+00 0.000000000000000000e+00 0.000000000000000000e+00 0.000000000000000000e+00 0.000000000000000000e+00 0.000000000000000000e+00 0.000000000000000000e+00 0.000000000000000000e+00 0.000000000000000000e+00 0.000000000000000000e+00 0.000000000000000000e+00 0.000000000000000000e+00 0.000000000000000000e+00 0.000000000000000000e+00 0.000000000000000000e+00 0.000000000000000000e+00 0.000000000000000000e+00 0.000000000000000000e+00 0.000000000000000000e+00 0.000000000000000000e+00 0.000000000000000000e+00 0.000000000000000000e+00 0.000000000000000000e+00 0.000000000000000000e+00 0.000000000000000000e+00 0.000000000000000000e+00 0.000000000000000000e+00 0.000000000000000000e+00 0.000000000000000000e+00 0.000000000000000000e+00 0.000000000000000000e+00 0.000000000000000000e+00 0.000000000000000000e+00 0.000000000000000000e+00 0.000000000000000000e+00 0.000000000000000000e+00 0.000000000000000000e+00 0.000000000000000000e+00 0.000000000000000000e+00 0.000000000000000000e+00 0.000000000000000000e+00 0.000000000000000000e+00 0.000000000000000000e+00 0.000000000000000000e+00 0.000000000000000000e+00 0.000000000000000000e+00 0.000000000000000000e+00 0.000000000000000000e+00 0.000000000000000000e+00 0.000000000000000000e+00 0.000000000000000000e+00 0.000000000000000000e+00 0.000000000000000000e+00 0.000000000000000000e+00 0.000000000000000000e+00 0.000000000000000000e+00 0.000000000000000000e+00 0.000000000000000000e+00 0.000000000000000000e+00 0.000000000000000000e+00 0.000000000000000000e+00 0.000000000000000000e+00 0.000000000000000000e+00 0.000000000000000000e+00 0.000000000000000000e+00 0.000000000000000000e+00 0.000000000000000000e+00 0.000000000000000000e+00 0.000000000000000000e+00 0.000000000000000000e+00 0.000000000000000000e+00 0.000000000000000000e+00 0.000000000000000000e+00 0.000000000000000000e+00 0.000000000000000000e+00 0.000000000000000000e+00 0.000000000000000000e+00 0.000000000000000000e+00 0.000000000000000000e+00 0.000000000000000000e+00 0.000000000000000000e+00 0.000000000000000000e+00 0.000000000000000000e+00 0.000000000000000000e+00 0.000000000000000000e+00 0.000000000000000000e+00 0.000000000000000000e+00 0.000000000000000000e+00 0.000000000000000000e+00 0.000000000000000000e+00 0.000000000000000000e+00 0.000000000000000000e+00 0.000000000000000000e+00 0.000000000000000000e+00 0.000000000000000000e+00 0.000000000000000000e+00 0.000000000000000000e+00 0.000000000000000000e+00 0.000000000000000000e+00 0.000000000000000000e+00 0.000000000000000000e+00 0.000000000000000000e+00 0.000000000000000000e+00 0.000000000000000000e+00 0.000000000000000000e+00 0.000000000000000000e+00 0.000000000000000000e+00 0.000000000000000000e+00 0.000000000000000000e+00 0.000000000000000000e+00 0.000000000000000000e+00 0.000000000000000000e+00 0.000000000000000000e+00 0.000000000000000000e+00 0.000000000000000000e+00 0.000000000000000000e+00 0.000000000000000000e+00 0.000000000000000000e+00 0.000000000000000000e+00 0.000000000000000000e+00 0.000000000000000000e+00 0.000000000000000000e+00 0.000000000000000000e+00 0.000000000000000000e+00 0.000000000000000000e+00 0.000000000000000000e+00 0.000000000000000000e+00 0.000000000000000000e+00 0.000000000000000000e+00 0.000000000000000000e+00 0.000000000000000000e+00 0.000000000000000000e+00 0.000000000000000000e+00 0.000000000000000000e+00 0.000000000000000000e+00 0.000000000000000000e+00 0.000000000000000000e+00 0.000000000000000000e+00 0.000000000000000000e+00 0.000000000000000000e+00 0.000000000000000000e+00 0.000000000000000000e+00 0.000000000000000000e+00 0.000000000000000000e+00 0.000000000000000000e+00 0.000000000000000000e+00 0.000000000000000000e+00 0.000000000000000000e+00 0.000000000000000000e+00 0.000000000000000000e+00 0.000000000000000000e+00 0.000000000000000000e+00 0.000000000000000000e+00 0.000000000000000000e+00 0.000000000000000000e+00 0.000000000000000000e+00 0.000000000000000000e+00 0.000000000000000000e+00 0.000000000000000000e+00 0.000000000000000000e+00 0.000000000000000000e+00 0.000000000000000000e+00 0.000000000000000000e+00 0.000000000000000000e+00 0.000000000000000000e+00 0.000000000000000000e+00 0.000000000000000000e+00 0.000000000000000000e+00 0.000000000000000000e+00 0.000000000000000000e+00 0.000000000000000000e+00 0.000000000000000000e+00 0.000000000000000000e+00 0.000000000000000000e+00 0.000000000000000000e+00 0.000000000000000000e+00 0.000000000000000000e+00 0.000000000000000000e+00 0.000000000000000000e+00 0.000000000000000000e+00 0.000000000000000000e+00 0.000000000000000000e+00 0.000000000000000000e+00 0.000000000000000000e+00 0.000000000000000000e+00 0.000000000000000000e+00 0.000000000000000000e+00 0.000000000000000000e+00 0.000000000000000000e+00 0.000000000000000000e+00 0.000000000000000000e+00 0.000000000000000000e+00 0.000000000000000000e+00 0.000000000000000000e+00 0.000000000000000000e+00 0.000000000000000000e+00 0.000000000000000000e+00 0.000000000000000000e+00 0.000000000000000000e+00 0.000000000000000000e+00 0.000000000000000000e+00 0.000000000000000000e+00 0.000000000000000000e+00 0.000000000000000000e+00 0.000000000000000000e+00 0.000000000000000000e+00 0.000000000000000000e+00 0.000000000000000000e+00 0.000000000000000000e+00 0.000000000000000000e+00 0.000000000000000000e+00 0.000000000000000000e+00 0.000000000000000000e+00 0.000000000000000000e+00 0.000000000000000000e+00 0.000000000000000000e+00 0.000000000000000000e+00 0.000000000000000000e+00 0.000000000000000000e+00 0.000000000000000000e+00 0.000000000000000000e+00 0.000000000000000000e+00 0.000000000000000000e+00 0.000000000000000000e+00 0.000000000000000000e+00 0.000000000000000000e+00 0.000000000000000000e+00 0.000000000000000000e+00 0.000000000000000000e+00 0.000000000000000000e+00 0.000000000000000000e+00 0.000000000000000000e+00 0.000000000000000000e+00 0.000000000000000000e+00 0.000000000000000000e+00 0.000000000000000000e+00 0.000000000000000000e+00 0.000000000000000000e+00 0.000000000000000000e+00 0.000000000000000000e+00 0.000000000000000000e+00 0.000000000000000000e+00 0.000000000000000000e+00 0.000000000000000000e+00 0.000000000000000000e+00 0.000000000000000000e+00 0.000000000000000000e+00 0.000000000000000000e+00 0.000000000000000000e+00 0.000000000000000000e+00 0.000000000000000000e+00 0.000000000000000000e+00 0.000000000000000000e+00 0.000000000000000000e+00 0.000000000000000000e+00 0.000000000000000000e+00 0.000000000000000000e+00 0.000000000000000000e+00 0.000000000000000000e+00 0.000000000000000000e+00 0.000000000000000000e+00 0.000000000000000000e+00 0.000000000000000000e+00 0.000000000000000000e+00 0.000000000000000000e+00 0.000000000000000000e+00 0.000000000000000000e+00 0.000000000000000000e+00 0.000000000000000000e+00 0.000000000000000000e+00 0.000000000000000000e+00 0.000000000000000000e+00 0.000000000000000000e+00 0.000000000000000000e+00 0.000000000000000000e+00 0.000000000000000000e+00 0.000000000000000000e+00 0.000000000000000000e+00 0.000000000000000000e+00 0.000000000000000000e+00 0.000000000000000000e+00 0.000000000000000000e+00 0.000000000000000000e+00 0.000000000000000000e+00 0.000000000000000000e+00 0.000000000000000000e+00 0.000000000000000000e+00 0.000000000000000000e+00 0.000000000000000000e+00 0.000000000000000000e+00 0.000000000000000000e+00 0.000000000000000000e+00 0.000000000000000000e+00 0.000000000000000000e+00 0.000000000000000000e+00 0.000000000000000000e+00 0.000000000000000000e+00 0.000000000000000000e+00 0.000000000000000000e+00 0.000000000000000000e+00 0.000000000000000000e+00 0.000000000000000000e+00 0.000000000000000000e+00 0.000000000000000000e+00 0.000000000000000000e+00 0.000000000000000000e+00 0.000000000000000000e+00 0.000000000000000000e+00 0.000000000000000000e+00 0.000000000000000000e+00 0.000000000000000000e+00 0.000000000000000000e+00 0.000000000000000000e+00 0.000000000000000000e+00 0.000000000000000000e+00 0.000000000000000000e+00 0.000000000000000000e+00 0.000000000000000000e+00 0.000000000000000000e+00 0.000000000000000000e+00 0.000000000000000000e+00 0.000000000000000000e+00 0.000000000000000000e+00 0.000000000000000000e+00 0.000000000000000000e+00 0.000000000000000000e+00 0.000000000000000000e+00 0.000000000000000000e+00 0.000000000000000000e+00 0.000000000000000000e+00 0.000000000000000000e+00 0.000000000000000000e+00 0.000000000000000000e+00 0.000000000000000000e+00 0.000000000000000000e+00 0.000000000000000000e+00 0.000000000000000000e+00 0.000000000000000000e+00 0.000000000000000000e+00 0.000000000000000000e+00 0.000000000000000000e+00 0.000000000000000000e+00 0.000000000000000000e+00 0.000000000000000000e+00 0.000000000000000000e+00 0.000000000000000000e+00 0.000000000000000000e+00 0.000000000000000000e+00 0.000000000000000000e+00 0.000000000000000000e+00 0.000000000000000000e+00 0.000000000000000000e+00 0.000000000000000000e+00 0.000000000000000000e+00 0.000000000000000000e+00 0.000000000000000000e+00 0.000000000000000000e+00 0.000000000000000000e+00 0.000000000000000000e+00 0.000000000000000000e+00 0.000000000000000000e+00 0.000000000000000000e+00 0.000000000000000000e+00 0.000000000000000000e+00 0.000000000000000000e+00 0.000000000000000000e+00 0.000000000000000000e+00 0.000000000000000000e+00 0.000000000000000000e+00 0.000000000000000000e+00 0.000000000000000000e+00 0.000000000000000000e+00 0.000000000000000000e+00 0.000000000000000000e+00 0.000000000000000000e+00 0.000000000000000000e+00 0.000000000000000000e+00 0.000000000000000000e+00 0.000000000000000000e+00 0.000000000000000000e+00 0.000000000000000000e+00 0.000000000000000000e+00 0.000000000000000000e+00 0.000000000000000000e+00 0.000000000000000000e+00 0.000000000000000000e+00 0.000000000000000000e+00 0.000000000000000000e+00 0.000000000000000000e+00 0.000000000000000000e+00 0.000000000000000000e+00 0.000000000000000000e+00 0.000000000000000000e+00 0.000000000000000000e+00 0.000000000000000000e+00 0.000000000000000000e+00 0.000000000000000000e+00 0.000000000000000000e+00 0.000000000000000000e+00 0.000000000000000000e+00 0.000000000000000000e+00 0.000000000000000000e+00 0.000000000000000000e+00 0.000000000000000000e+00 0.000000000000000000e+00 0.000000000000000000e+00 0.000000000000000000e+00 0.000000000000000000e+00 0.000000000000000000e+00 0.000000000000000000e+00 0.000000000000000000e+00 0.000000000000000000e+00 0.000000000000000000e+00 0.000000000000000000e+00 0.000000000000000000e+00 0.000000000000000000e+00 0.000000000000000000e+00 0.000000000000000000e+00 0.000000000000000000e+00 0.000000000000000000e+00 0.000000000000000000e+00 0.000000000000000000e+00 0.000000000000000000e+00 0.000000000000000000e+00 0.000000000000000000e+00 0.000000000000000000e+00 0.000000000000000000e+00 0.000000000000000000e+00 0.000000000000000000e+00 0.000000000000000000e+00 0.000000000000000000e+00 0.000000000000000000e+00 0.000000000000000000e+00 0.000000000000000000e+00 0.000000000000000000e+00 0.000000000000000000e+00 0.000000000000000000e+00 0.000000000000000000e+00 0.000000000000000000e+00 0.000000000000000000e+00 0.000000000000000000e+00 0.000000000000000000e+00 0.000000000000000000e+00 0.000000000000000000e+00 0.000000000000000000e+00 0.000000000000000000e+00 0.000000000000000000e+00 0.000000000000000000e+00 0.000000000000000000e+00 0.000000000000000000e+00 0.000000000000000000e+00 0.000000000000000000e+00 0.000000000000000000e+00 0.000000000000000000e+00 0.000000000000000000e+00 0.000000000000000000e+00 0.000000000000000000e+00 0.000000000000000000e+00 0.000000000000000000e+00 0.000000000000000000e+00 0.000000000000000000e+00 0.000000000000000000e+00 0.000000000000000000e+00 0.000000000000000000e+00 0.000000000000000000e+00 0.000000000000000000e+00 0.000000000000000000e+00 0.000000000000000000e+00 0.000000000000000000e+00 0.000000000000000000e+00 0.000000000000000000e+00 0.000000000000000000e+00 0.000000000000000000e+00 0.000000000000000000e+00 0.000000000000000000e+00 0.000000000000000000e+00 0.000000000000000000e+00 0.000000000000000000e+00 0.000000000000000000e+00 0.000000000000000000e+00 0.000000000000000000e+00 0.000000000000000000e+00 0.000000000000000000e+00 0.000000000000000000e+00 0.000000000000000000e+00 0.000000000000000000e+00 0.000000000000000000e+00 0.000000000000000000e+00 0.000000000000000000e+00 0.000000000000000000e+00 0.000000000000000000e+00 0.000000000000000000e+00 0.000000000000000000e+00 0.000000000000000000e+00 0.000000000000000000e+00 0.000000000000000000e+00 0.000000000000000000e+00 0.000000000000000000e+00 0.000000000000000000e+00 0.000000000000000000e+00 0.000000000000000000e+00 0.000000000000000000e+00 0.000000000000000000e+00 0.000000000000000000e+00 0.000000000000000000e+00 0.000000000000000000e+00 0.000000000000000000e+00 0.000000000000000000e+00 0.000000000000000000e+00 0.000000000000000000e+00 0.000000000000000000e+00 0.000000000000000000e+00 0.000000000000000000e+00 0.000000000000000000e+00 0.000000000000000000e+00 0.000000000000000000e+00 0.000000000000000000e+00 0.000000000000000000e+00 0.000000000000000000e+00 0.000000000000000000e+00 0.000000000000000000e+00 0.000000000000000000e+00 0.000000000000000000e+00 0.000000000000000000e+00 0.000000000000000000e+00 0.000000000000000000e+00 0.000000000000000000e+00 0.000000000000000000e+00 0.000000000000000000e+00 0.000000000000000000e+00 0.000000000000000000e+00 0.000000000000000000e+00 0.000000000000000000e+00 0.000000000000000000e+00 0.000000000000000000e+00 0.000000000000000000e+00 0.000000000000000000e+00 0.000000000000000000e+00 0.000000000000000000e+00 0.000000000000000000e+00 0.000000000000000000e+00 0.000000000000000000e+00 0.000000000000000000e+00 0.000000000000000000e+00 0.000000000000000000e+00 0.000000000000000000e+00 0.000000000000000000e+00 0.000000000000000000e+00 0.000000000000000000e+00 0.000000000000000000e+00 0.000000000000000000e+00 0.000000000000000000e+00 0.000000000000000000e+00 0.000000000000000000e+00 0.000000000000000000e+00 0.000000000000000000e+00 0.000000000000000000e+00 0.000000000000000000e+00 0.000000000000000000e+00 0.000000000000000000e+00 0.000000000000000000e+00 0.000000000000000000e+00 0.000000000000000000e+00 0.000000000000000000e+00 0.000000000000000000e+00 0.000000000000000000e+00 0.000000000000000000e+00 0.000000000000000000e+00 0.000000000000000000e+00 0.000000000000000000e+00 0.000000000000000000e+00 0.000000000000000000e+00 0.000000000000000000e+00 0.000000000000000000e+00 0.000000000000000000e+00 0.000000000000000000e+00 0.000000000000000000e+00 0.000000000000000000e+00 0.000000000000000000e+00 0.000000000000000000e+00 0.000000000000000000e+00 0.000000000000000000e+00 0.000000000000000000e+00 0.000000000000000000e+00 0.000000000000000000e+00 0.000000000000000000e+00 0.000000000000000000e+00 0.000000000000000000e+00 0.000000000000000000e+00 0.000000000000000000e+00 0.000000000000000000e+00 0.000000000000000000e+00 0.000000000000000000e+00 0.000000000000000000e+00 0.000000000000000000e+00 0.000000000000000000e+00 0.000000000000000000e+00 0.000000000000000000e+00 0.000000000000000000e+00 0.000000000000000000e+00 0.000000000000000000e+00 0.000000000000000000e+00 0.000000000000000000e+00 0.000000000000000000e+00 0.000000000000000000e+00 0.000000000000000000e+00 0.000000000000000000e+00 0.000000000000000000e+00 0.000000000000000000e+00 0.000000000000000000e+00 0.000000000000000000e+00 0.000000000000000000e+00 0.000000000000000000e+00 0.000000000000000000e+00 0.000000000000000000e+00 0.000000000000000000e+00 0.000000000000000000e+00 0.000000000000000000e+00 0.000000000000000000e+00 0.000000000000000000e+00 0.000000000000000000e+00 0.000000000000000000e+00 0.000000000000000000e+00 0.000000000000000000e+00 0.000000000000000000e+00 0.000000000000000000e+00 0.000000000000000000e+00 0.000000000000000000e+00 0.000000000000000000e+00 0.000000000000000000e+00 0.000000000000000000e+00 0.000000000000000000e+00 0.000000000000000000e+00 0.000000000000000000e+00 0.000000000000000000e+00 0.000000000000000000e+00 0.000000000000000000e+00 0.000000000000000000e+00 0.000000000000000000e+00 0.000000000000000000e+00 0.000000000000000000e+00 0.000000000000000000e+00 0.000000000000000000e+00 0.000000000000000000e+00 0.000000000000000000e+00 0.000000000000000000e+00 0.000000000000000000e+00 0.000000000000000000e+00 0.000000000000000000e+00 0.000000000000000000e+00 0.000000000000000000e+00 0.000000000000000000e+00 0.000000000000000000e+00 0.000000000000000000e+00 0.000000000000000000e+00 0.000000000000000000e+00 0.000000000000000000e+00 0.000000000000000000e+00 0.000000000000000000e+00 0.000000000000000000e+00 0.000000000000000000e+00 0.000000000000000000e+00 0.000000000000000000e+00 0.000000000000000000e+00 0.000000000000000000e+00 0.000000000000000000e+00 0.000000000000000000e+00 0.000000000000000000e+00 0.000000000000000000e+00 0.000000000000000000e+00 0.000000000000000000e+00 0.000000000000000000e+00 0.000000000000000000e+00 0.000000000000000000e+00 0.000000000000000000e+00 0.000000000000000000e+00 0.000000000000000000e+00 0.000000000000000000e+00 0.000000000000000000e+00 0.000000000000000000e+00 0.000000000000000000e+00 0.000000000000000000e+00 0.000000000000000000e+00 0.000000000000000000e+00 0.000000000000000000e+00 0.000000000000000000e+00 0.000000000000000000e+00 0.000000000000000000e+00 0.000000000000000000e+00 0.000000000000000000e+00 0.000000000000000000e+00 0.000000000000000000e+00 0.000000000000000000e+00 0.000000000000000000e+00 0.000000000000000000e+00 0.000000000000000000e+00 0.000000000000000000e+00 0.000000000000000000e+00 0.000000000000000000e+00 0.000000000000000000e+00 0.000000000000000000e+00 0.000000000000000000e+00 0.000000000000000000e+00 0.000000000000000000e+00 0.000000000000000000e+00 0.000000000000000000e+00 0.000000000000000000e+00 0.000000000000000000e+00 0.000000000000000000e+00 0.000000000000000000e+00 0.000000000000000000e+00 0.000000000000000000e+00 0.000000000000000000e+00 0.000000000000000000e+00 0.000000000000000000e+00 0.000000000000000000e+00 0.000000000000000000e+00 0.000000000000000000e+00 0.000000000000000000e+00 0.000000000000000000e+00 0.000000000000000000e+00 0.000000000000000000e+00 0.000000000000000000e+00 0.000000000000000000e+00 0.000000000000000000e+00 0.000000000000000000e+00 0.000000000000000000e+00 0.000000000000000000e+00 0.000000000000000000e+00 0.000000000000000000e+00 0.000000000000000000e+00 0.000000000000000000e+00 0.000000000000000000e+00 0.000000000000000000e+00 0.000000000000000000e+00 0.000000000000000000e+00 0.000000000000000000e+00 0.000000000000000000e+00 0.000000000000000000e+00 0.000000000000000000e+00 0.000000000000000000e+00 0.000000000000000000e+00 0.000000000000000000e+00 0.000000000000000000e+00 0.000000000000000000e+00 0.000000000000000000e+00 0.000000000000000000e+00 0.000000000000000000e+00 0.000000000000000000e+00 0.000000000000000000e+00 0.000000000000000000e+00 0.000000000000000000e+00 0.000000000000000000e+00 0.000000000000000000e+00 0.000000000000000000e+00 0.000000000000000000e+00 0.000000000000000000e+00 0.000000000000000000e+00 0.000000000000000000e+00 0.000000000000000000e+00 0.000000000000000000e+00 0.000000000000000000e+00 0.000000000000000000e+00 0.000000000000000000e+00 0.000000000000000000e+00 0.000000000000000000e+00 0.000000000000000000e+00 0.000000000000000000e+00 0.000000000000000000e+00 0.000000000000000000e+00 0.000000000000000000e+00 0.000000000000000000e+00 0.000000000000000000e+00 0.000000000000000000e+00 0.000000000000000000e+00 0.000000000000000000e+00 0.000000000000000000e+00 0.000000000000000000e+00 0.000000000000000000e+00 0.000000000000000000e+00 0.000000000000000000e+00 0.000000000000000000e+00 0.000000000000000000e+00 0.000000000000000000e+00 0.000000000000000000e+00 0.000000000000000000e+00 0.000000000000000000e+00 0.000000000000000000e+00
[truncated: 3,599,776 more chars]
