# Supplementary material for: Bayesian inference of kinetic schemes for ion channels by Kalman filtering
Source: eLife. 2022 May 4;11:e62714. doi: 10.7554/eLife.62714 (PMC9342998; doi:10.7554/eLife.62714)
Supplement: Figure 7—source data 1. — Each of them has 10 ligand concentrations. The number in the file name reports the amount of ion channels in the patch. [file elife-62714-fig7-data1.zip › 9000fluor.txt]

0.000000000000000000e+00 0.000000000000000000e+00 0.000000000000000000e+00 0.000000000000000000e+00 0.000000000000000000e+00 0.000000000000000000e+00 0.000000000000000000e+00 0.000000000000000000e+00 0.000000000000000000e+00 0.000000000000000000e+00 0.000000000000000000e+00 0.000000000000000000e+00 0.000000000000000000e+00 0.000000000000000000e+00 0.000000000000000000e+00 0.000000000000000000e+00 0.000000000000000000e+00 0.000000000000000000e+00 0.000000000000000000e+00 0.000000000000000000e+00 0.000000000000000000e+00 0.000000000000000000e+00 0.000000000000000000e+00 0.000000000000000000e+00 0.000000000000000000e+00 0.000000000000000000e+00 0.000000000000000000e+00 0.000000000000000000e+00 0.000000000000000000e+00 0.000000000000000000e+00 0.000000000000000000e+00 0.000000000000000000e+00 0.000000000000000000e+00 0.000000000000000000e+00 0.000000000000000000e+00 0.000000000000000000e+00 0.000000000000000000e+00 0.000000000000000000e+00 0.000000000000000000e+00 0.000000000000000000e+00 0.000000000000000000e+00 0.000000000000000000e+00 0.000000000000000000e+00 0.000000000000000000e+00 0.000000000000000000e+00 0.000000000000000000e+00 0.000000000000000000e+00 0.000000000000000000e+00 0.000000000000000000e+00 0.000000000000000000e+00 0.000000000000000000e+00 0.000000000000000000e+00 0.000000000000000000e+00 0.000000000000000000e+00 0.000000000000000000e+00 0.000000000000000000e+00 0.000000000000000000e+00 0.000000000000000000e+00 0.000000000000000000e+00 0.000000000000000000e+00 0.000000000000000000e+00 0.000000000000000000e+00 0.000000000000000000e+00 0.000000000000000000e+00 0.000000000000000000e+00 0.000000000000000000e+00 0.000000000000000000e+00 0.000000000000000000e+00 0.000000000000000000e+00 0.000000000000000000e+00 0.000000000000000000e+00 0.000000000000000000e+00 0.000000000000000000e+00 0.000000000000000000e+00 0.000000000000000000e+00 0.000000000000000000e+00 0.000000000000000000e+00 0.000000000000000000e+00 0.000000000000000000e+00 0.000000000000000000e+00 0.000000000000000000e+00 0.000000000000000000e+00 0.000000000000000000e+00 0.000000000000000000e+00 0.000000000000000000e+00 0.000000000000000000e+00 0.000000000000000000e+00 0.000000000000000000e+00 0.000000000000000000e+00 0.000000000000000000e+00 0.000000000000000000e+00 0.000000000000000000e+00 0.000000000000000000e+00 0.000000000000000000e+00 0.000000000000000000e+00 0.000000000000000000e+00 0.000000000000000000e+00 0.000000000000000000e+00 0.000000000000000000e+00 0.000000000000000000e+00 0.000000000000000000e+00 0.000000000000000000e+00 0.000000000000000000e+00 0.000000000000000000e+00 0.000000000000000000e+00 0.000000000000000000e+00 0.000000000000000000e+00 0.000000000000000000e+00 0.000000000000000000e+00 0.000000000000000000e+00 0.000000000000000000e+00 0.000000000000000000e+00 0.000000000000000000e+00 0.000000000000000000e+00 0.000000000000000000e+00 0.000000000000000000e+00 0.000000000000000000e+00 0.000000000000000000e+00 0.000000000000000000e+00 0.000000000000000000e+00 0.000000000000000000e+00 0.000000000000000000e+00 0.000000000000000000e+00 0.000000000000000000e+00 0.000000000000000000e+00 0.000000000000000000e+00 0.000000000000000000e+00 0.000000000000000000e+00 0.000000000000000000e+00 0.000000000000000000e+00 0.000000000000000000e+00 0.000000000000000000e+00 0.000000000000000000e+00 0.000000000000000000e+00 0.000000000000000000e+00 0.000000000000000000e+00 0.000000000000000000e+00 0.000000000000000000e+00 0.000000000000000000e+00 0.000000000000000000e+00 0.000000000000000000e+00 0.000000000000000000e+00 0.000000000000000000e+00 0.000000000000000000e+00 0.000000000000000000e+00 0.000000000000000000e+00 0.000000000000000000e+00 0.000000000000000000e+00 0.000000000000000000e+00 0.000000000000000000e+00 0.000000000000000000e+00 0.000000000000000000e+00 0.000000000000000000e+00 0.000000000000000000e+00 0.000000000000000000e+00 0.000000000000000000e+00 0.000000000000000000e+00 0.000000000000000000e+00 0.000000000000000000e+00 0.000000000000000000e+00 0.000000000000000000e+00 0.000000000000000000e+00 0.000000000000000000e+00 0.000000000000000000e+00 0.000000000000000000e+00 0.000000000000000000e+00 0.000000000000000000e+00 0.000000000000000000e+00 0.000000000000000000e+00 0.000000000000000000e+00 0.000000000000000000e+00 0.000000000000000000e+00 0.000000000000000000e+00 0.000000000000000000e+00 0.000000000000000000e+00 0.000000000000000000e+00 0.000000000000000000e+00 0.000000000000000000e+00 0.000000000000000000e+00 0.000000000000000000e+00 0.000000000000000000e+00 0.000000000000000000e+00 0.000000000000000000e+00 0.000000000000000000e+00 0.000000000000000000e+00 0.000000000000000000e+00 0.000000000000000000e+00 0.000000000000000000e+00 0.000000000000000000e+00 0.000000000000000000e+00 0.000000000000000000e+00 0.000000000000000000e+00 0.000000000000000000e+00 0.000000000000000000e+00 0.000000000000000000e+00 0.000000000000000000e+00 0.000000000000000000e+00 0.000000000000000000e+00 0.000000000000000000e+00 0.000000000000000000e+00 0.000000000000000000e+00 0.000000000000000000e+00 0.000000000000000000e+00 0.000000000000000000e+00 0.000000000000000000e+00 0.000000000000000000e+00 0.000000000000000000e+00 0.000000000000000000e+00 0.000000000000000000e+00 0.000000000000000000e+00 0.000000000000000000e+00 0.000000000000000000e+00 0.000000000000000000e+00 0.000000000000000000e+00 0.000000000000000000e+00 0.000000000000000000e+00 0.000000000000000000e+00 0.000000000000000000e+00 0.000000000000000000e+00 0.000000000000000000e+00 0.000000000000000000e+00 0.000000000000000000e+00 0.000000000000000000e+00 0.000000000000000000e+00 0.000000000000000000e+00 0.000000000000000000e+00 0.000000000000000000e+00 0.000000000000000000e+00 0.000000000000000000e+00 0.000000000000000000e+00 0.000000000000000000e+00 0.000000000000000000e+00 0.000000000000000000e+00 0.000000000000000000e+00 0.000000000000000000e+00 0.000000000000000000e+00 0.000000000000000000e+00 0.000000000000000000e+00 0.000000000000000000e+00 0.000000000000000000e+00 0.000000000000000000e+00 0.000000000000000000e+00 0.000000000000000000e+00 0.000000000000000000e+00 0.000000000000000000e+00 0.000000000000000000e+00 0.000000000000000000e+00 0.000000000000000000e+00 0.000000000000000000e+00 0.000000000000000000e+00 0.000000000000000000e+00 0.000000000000000000e+00 0.000000000000000000e+00 0.000000000000000000e+00 0.000000000000000000e+00 0.000000000000000000e+00 0.000000000000000000e+00 0.000000000000000000e+00 0.000000000000000000e+00 0.000000000000000000e+00 0.000000000000000000e+00 0.000000000000000000e+00 0.000000000000000000e+00 0.000000000000000000e+00 0.000000000000000000e+00 0.000000000000000000e+00 0.000000000000000000e+00 0.000000000000000000e+00 0.000000000000000000e+00 0.000000000000000000e+00 0.000000000000000000e+00 0.000000000000000000e+00 0.000000000000000000e+00 0.000000000000000000e+00 0.000000000000000000e+00 0.000000000000000000e+00 0.000000000000000000e+00 0.000000000000000000e+00 0.000000000000000000e+00 0.000000000000000000e+00 0.000000000000000000e+00 0.000000000000000000e+00 0.000000000000000000e+00 0.000000000000000000e+00 0.000000000000000000e+00 0.000000000000000000e+00 0.000000000000000000e+00 0.000000000000000000e+00 0.000000000000000000e+00 0.000000000000000000e+00 0.000000000000000000e+00 0.000000000000000000e+00 0.000000000000000000e+00 0.000000000000000000e+00 0.000000000000000000e+00 0.000000000000000000e+00 0.000000000000000000e+00 0.000000000000000000e+00 0.000000000000000000e+00 0.000000000000000000e+00 0.000000000000000000e+00 0.000000000000000000e+00 0.000000000000000000e+00 0.000000000000000000e+00 0.000000000000000000e+00 0.000000000000000000e+00 0.000000000000000000e+00 0.000000000000000000e+00 0.000000000000000000e+00 0.000000000000000000e+00 0.000000000000000000e+00 0.000000000000000000e+00 0.000000000000000000e+00 0.000000000000000000e+00 0.000000000000000000e+00 0.000000000000000000e+00 0.000000000000000000e+00 0.000000000000000000e+00 0.000000000000000000e+00 0.000000000000000000e+00 0.000000000000000000e+00 0.000000000000000000e+00 0.000000000000000000e+00 0.000000000000000000e+00 0.000000000000000000e+00 0.000000000000000000e+00 0.000000000000000000e+00 0.000000000000000000e+00 0.000000000000000000e+00 0.000000000000000000e+00 0.000000000000000000e+00 0.000000000000000000e+00 0.000000000000000000e+00 0.000000000000000000e+00 0.000000000000000000e+00 0.000000000000000000e+00 0.000000000000000000e+00 0.000000000000000000e+00 0.000000000000000000e+00 0.000000000000000000e+00 0.000000000000000000e+00 0.000000000000000000e+00 0.000000000000000000e+00 0.000000000000000000e+00 0.000000000000000000e+00 0.000000000000000000e+00 0.000000000000000000e+00 0.000000000000000000e+00 0.000000000000000000e+00 0.000000000000000000e+00 0.000000000000000000e+00 0.000000000000000000e+00 0.000000000000000000e+00 0.000000000000000000e+00 0.000000000000000000e+00 0.000000000000000000e+00 0.000000000000000000e+00 0.000000000000000000e+00 0.000000000000000000e+00 0.000000000000000000e+00 0.000000000000000000e+00 0.000000000000000000e+00 0.000000000000000000e+00 0.000000000000000000e+00 0.000000000000000000e+00 0.000000000000000000e+00 0.000000000000000000e+00 0.000000000000000000e+00 0.000000000000000000e+00 0.000000000000000000e+00 0.000000000000000000e+00 0.000000000000000000e+00 0.000000000000000000e+00 0.000000000000000000e+00 0.000000000000000000e+00 0.000000000000000000e+00 0.000000000000000000e+00 0.000000000000000000e+00 0.000000000000000000e+00 0.000000000000000000e+00 0.000000000000000000e+00 0.000000000000000000e+00 0.000000000000000000e+00 0.000000000000000000e+00 0.000000000000000000e+00 0.000000000000000000e+00 0.000000000000000000e+00 0.000000000000000000e+00 0.000000000000000000e+00 0.000000000000000000e+00 0.000000000000000000e+00 0.000000000000000000e+00 0.000000000000000000e+00 0.000000000000000000e+00 0.000000000000000000e+00 0.000000000000000000e+00 0.000000000000000000e+00 0.000000000000000000e+00 0.000000000000000000e+00 0.000000000000000000e+00 0.000000000000000000e+00 0.000000000000000000e+00 0.000000000000000000e+00 0.000000000000000000e+00 0.000000000000000000e+00 0.000000000000000000e+00 0.000000000000000000e+00 0.000000000000000000e+00 0.000000000000000000e+00 0.000000000000000000e+00 0.000000000000000000e+00 0.000000000000000000e+00 0.000000000000000000e+00 0.000000000000000000e+00 0.000000000000000000e+00 0.000000000000000000e+00 0.000000000000000000e+00 0.000000000000000000e+00 0.000000000000000000e+00 0.000000000000000000e+00 0.000000000000000000e+00 0.000000000000000000e+00 0.000000000000000000e+00 0.000000000000000000e+00 0.000000000000000000e+00 0.000000000000000000e+00 0.000000000000000000e+00 0.000000000000000000e+00 0.000000000000000000e+00 0.000000000000000000e+00 0.000000000000000000e+00 0.000000000000000000e+00 0.000000000000000000e+00 0.000000000000000000e+00 0.000000000000000000e+00 0.000000000000000000e+00 0.000000000000000000e+00 0.000000000000000000e+00 0.000000000000000000e+00 0.000000000000000000e+00 0.000000000000000000e+00 0.000000000000000000e+00 0.000000000000000000e+00 0.000000000000000000e+00 0.000000000000000000e+00 0.000000000000000000e+00 0.000000000000000000e+00 0.000000000000000000e+00 0.000000000000000000e+00 0.000000000000000000e+00 0.000000000000000000e+00 0.000000000000000000e+00 0.000000000000000000e+00 0.000000000000000000e+00 0.000000000000000000e+00 0.000000000000000000e+00 0.000000000000000000e+00 0.000000000000000000e+00 0.000000000000000000e+00 0.000000000000000000e+00 0.000000000000000000e+00 0.000000000000000000e+00 0.000000000000000000e+00 0.000000000000000000e+00 0.000000000000000000e+00 0.000000000000000000e+00 0.000000000000000000e+00 0.000000000000000000e+00 0.000000000000000000e+00 0.000000000000000000e+00 0.000000000000000000e+00 0.000000000000000000e+00 0.000000000000000000e+00 0.000000000000000000e+00 0.000000000000000000e+00 0.000000000000000000e+00 0.000000000000000000e+00 0.000000000000000000e+00 0.000000000000000000e+00 0.000000000000000000e+00 0.000000000000000000e+00 0.000000000000000000e+00 0.000000000000000000e+00 0.000000000000000000e+00 0.000000000000000000e+00 0.000000000000000000e+00 0.000000000000000000e+00 0.000000000000000000e+00 0.000000000000000000e+00 0.000000000000000000e+00 0.000000000000000000e+00 0.000000000000000000e+00 0.000000000000000000e+00 0.000000000000000000e+00 0.000000000000000000e+00 0.000000000000000000e+00 0.000000000000000000e+00 0.000000000000000000e+00 0.000000000000000000e+00 0.000000000000000000e+00 0.000000000000000000e+00 0.000000000000000000e+00 0.000000000000000000e+00 0.000000000000000000e+00 0.000000000000000000e+00 0.000000000000000000e+00 0.000000000000000000e+00 0.000000000000000000e+00 0.000000000000000000e+00 0.000000000000000000e+00 0.000000000000000000e+00 0.000000000000000000e+00 0.000000000000000000e+00 0.000000000000000000e+00 0.000000000000000000e+00 0.000000000000000000e+00 0.000000000000000000e+00 0.000000000000000000e+00 0.000000000000000000e+00 0.000000000000000000e+00 0.000000000000000000e+00 0.000000000000000000e+00 0.000000000000000000e+00 0.000000000000000000e+00 0.000000000000000000e+00 0.000000000000000000e+00 0.000000000000000000e+00 0.000000000000000000e+00 0.000000000000000000e+00 0.000000000000000000e+00 0.000000000000000000e+00 0.000000000000000000e+00 0.000000000000000000e+00 0.000000000000000000e+00 0.000000000000000000e+00 0.000000000000000000e+00 0.000000000000000000e+00 0.000000000000000000e+00 0.000000000000000000e+00 0.000000000000000000e+00 0.000000000000000000e+00 0.000000000000000000e+00 0.000000000000000000e+00 0.000000000000000000e+00 0.000000000000000000e+00 0.000000000000000000e+00 0.000000000000000000e+00 0.000000000000000000e+00 0.000000000000000000e+00 0.000000000000000000e+00 0.000000000000000000e+00 0.000000000000000000e+00 0.000000000000000000e+00 0.000000000000000000e+00 0.000000000000000000e+00 0.000000000000000000e+00 0.000000000000000000e+00 0.000000000000000000e+00 0.000000000000000000e+00 0.000000000000000000e+00 0.000000000000000000e+00 0.000000000000000000e+00 0.000000000000000000e+00 0.000000000000000000e+00 0.000000000000000000e+00 0.000000000000000000e+00 0.000000000000000000e+00 0.000000000000000000e+00 0.000000000000000000e+00 0.000000000000000000e+00 0.000000000000000000e+00 0.000000000000000000e+00 0.000000000000000000e+00 0.000000000000000000e+00 0.000000000000000000e+00 0.000000000000000000e+00 0.000000000000000000e+00 0.000000000000000000e+00 0.000000000000000000e+00 0.000000000000000000e+00 0.000000000000000000e+00 0.000000000000000000e+00 0.000000000000000000e+00 0.000000000000000000e+00 0.000000000000000000e+00 0.000000000000000000e+00 0.000000000000000000e+00 0.000000000000000000e+00 0.000000000000000000e+00 0.000000000000000000e+00 0.000000000000000000e+00 0.000000000000000000e+00 0.000000000000000000e+00 0.000000000000000000e+00 0.000000000000000000e+00 0.000000000000000000e+00 0.000000000000000000e+00 0.000000000000000000e+00 0.000000000000000000e+00 0.000000000000000000e+00 0.000000000000000000e+00 0.000000000000000000e+00 0.000000000000000000e+00 0.000000000000000000e+00 0.000000000000000000e+00 0.000000000000000000e+00 0.000000000000000000e+00 0.000000000000000000e+00 0.000000000000000000e+00 0.000000000000000000e+00 0.000000000000000000e+00 0.000000000000000000e+00 0.000000000000000000e+00 0.000000000000000000e+00 0.000000000000000000e+00 0.000000000000000000e+00 0.000000000000000000e+00 0.000000000000000000e+00 0.000000000000000000e+00 0.000000000000000000e+00 0.000000000000000000e+00 0.000000000000000000e+00 0.000000000000000000e+00 0.000000000000000000e+00 0.000000000000000000e+00 0.000000000000000000e+00 0.000000000000000000e+00 0.000000000000000000e+00 0.000000000000000000e+00 0.000000000000000000e+00 0.000000000000000000e+00 0.000000000000000000e+00 0.000000000000000000e+00 0.000000000000000000e+00 0.000000000000000000e+00 0.000000000000000000e+00 0.000000000000000000e+00 0.000000000000000000e+00 0.000000000000000000e+00 0.000000000000000000e+00 0.000000000000000000e+00 0.000000000000000000e+00 0.000000000000000000e+00 0.000000000000000000e+00 0.000000000000000000e+00 0.000000000000000000e+00 0.000000000000000000e+00 0.000000000000000000e+00 0.000000000000000000e+00 0.000000000000000000e+00 0.000000000000000000e+00 0.000000000000000000e+00 0.000000000000000000e+00 0.000000000000000000e+00 0.000000000000000000e+00 0.000000000000000000e+00 0.000000000000000000e+00 0.000000000000000000e+00 0.000000000000000000e+00 0.000000000000000000e+00 0.000000000000000000e+00 0.000000000000000000e+00 0.000000000000000000e+00 0.000000000000000000e+00 0.000000000000000000e+00 0.000000000000000000e+00 0.000000000000000000e+00 0.000000000000000000e+00 0.000000000000000000e+00 0.000000000000000000e+00 0.000000000000000000e+00 0.000000000000000000e+00 0.000000000000000000e+00 0.000000000000000000e+00 0.000000000000000000e+00 0.000000000000000000e+00 0.000000000000000000e+00 0.000000000000000000e+00 0.000000000000000000e+00 0.000000000000000000e+00 0.000000000000000000e+00 0.000000000000000000e+00 0.000000000000000000e+00 0.000000000000000000e+00 0.000000000000000000e+00 0.000000000000000000e+00 0.000000000000000000e+00 0.000000000000000000e+00 0.000000000000000000e+00 0.000000000000000000e+00 0.000000000000000000e+00 0.000000000000000000e+00 0.000000000000000000e+00 0.000000000000000000e+00 0.000000000000000000e+00 0.000000000000000000e+00 0.000000000000000000e+00 0.000000000000000000e+00 0.000000000000000000e+00 0.000000000000000000e+00 0.000000000000000000e+00 0.000000000000000000e+00 0.000000000000000000e+00 0.000000000000000000e+00 0.000000000000000000e+00 0.000000000000000000e+00 0.000000000000000000e+00 0.000000000000000000e+00 0.000000000000000000e+00 0.000000000000000000e+00 0.000000000000000000e+00 0.000000000000000000e+00 0.000000000000000000e+00 0.000000000000000000e+00 0.000000000000000000e+00 0.000000000000000000e+00 0.000000000000000000e+00 0.000000000000000000e+00 0.000000000000000000e+00 0.000000000000000000e+00 0.000000000000000000e+00 0.000000000000000000e+00 0.000000000000000000e+00 0.000000000000000000e+00 0.000000000000000000e+00 0.000000000000000000e+00 0.000000000000000000e+00 0.000000000000000000e+00 0.000000000000000000e+00 0.000000000000000000e+00 0.000000000000000000e+00 0.000000000000000000e+00 0.000000000000000000e+00 0.000000000000000000e+00 0.000000000000000000e+00 0.000000000000000000e+00 0.000000000000000000e+00 0.000000000000000000e+00 0.000000000000000000e+00 0.000000000000000000e+00 0.000000000000000000e+00 0.000000000000000000e+00 0.000000000000000000e+00 0.000000000000000000e+00 0.000000000000000000e+00 0.000000000000000000e+00 0.000000000000000000e+00 0.000000000000000000e+00 0.000000000000000000e+00 0.000000000000000000e+00 0.000000000000000000e+00 0.000000000000000000e+00 0.000000000000000000e+00 0.000000000000000000e+00 0.000000000000000000e+00 0.000000000000000000e+00 0.000000000000000000e+00 0.000000000000000000e+00 0.000000000000000000e+00 0.000000000000000000e+00 0.000000000000000000e+00 0.000000000000000000e+00 0.000000000000000000e+00 0.000000000000000000e+00 0.000000000000000000e+00 0.000000000000000000e+00 0.000000000000000000e+00 0.000000000000000000e+00 0.000000000000000000e+00 0.000000000000000000e+00 0.000000000000000000e+00 0.000000000000000000e+00 0.000000000000000000e+00 0.000000000000000000e+00 0.000000000000000000e+00 0.000000000000000000e+00 0.000000000000000000e+00 0.000000000000000000e+00 0.000000000000000000e+00 0.000000000000000000e+00 0.000000000000000000e+00 0.000000000000000000e+00 0.000000000000000000e+00 0.000000000000000000e+00 0.000000000000000000e+00 0.000000000000000000e+00 0.000000000000000000e+00 0.000000000000000000e+00 0.000000000000000000e+00 0.000000000000000000e+00 0.000000000000000000e+00 0.000000000000000000e+00 0.000000000000000000e+00 0.000000000000000000e+00 0.000000000000000000e+00 0.000000000000000000e+00 0.000000000000000000e+00 0.000000000000000000e+00 0.000000000000000000e+00 0.000000000000000000e+00 0.000000000000000000e+00 0.000000000000000000e+00 0.000000000000000000e+00 0.000000000000000000e+00 0.000000000000000000e+00 0.000000000000000000e+00 0.000000000000000000e+00 0.000000000000000000e+00 0.000000000000000000e+00 0.000000000000000000e+00 0.000000000000000000e+00 0.000000000000000000e+00 0.000000000000000000e+00 0.000000000000000000e+00 0.000000000000000000e+00 0.000000000000000000e+00 0.000000000000000000e+00 0.000000000000000000e+00 0.000000000000000000e+00 0.000000000000000000e+00 0.000000000000000000e+00 0.000000000000000000e+00 0.000000000000000000e+00 0.000000000000000000e+00 0.000000000000000000e+00 0.000000000000000000e+00 0.000000000000000000e+00 0.000000000000000000e+00 0.000000000000000000e+00 0.000000000000000000e+00 0.000000000000000000e+00 0.000000000000000000e+00 0.000000000000000000e+00 0.000000000000000000e+00 0.000000000000000000e+00 0.000000000000000000e+00 0.000000000000000000e+00 0.000000000000000000e+00 0.000000000000000000e+00 0.000000000000000000e+00 0.000000000000000000e+00 0.000000000000000000e+00 0.000000000000000000e+00 0.000000000000000000e+00 0.000000000000000000e+00 0.000000000000000000e+00 0.000000000000000000e+00 0.000000000000000000e+00 0.000000000000000000e+00 0.000000000000000000e+00 0.000000000000000000e+00 0.000000000000000000e+00 0.000000000000000000e+00 0.000000000000000000e+00 0.000000000000000000e+00 0.000000000000000000e+00 0.000000000000000000e+00 0.000000000000000000e+00 0.000000000000000000e+00 0.000000000000000000e+00 0.000000000000000000e+00 0.000000000000000000e+00 0.000000000000000000e+00 0.000000000000000000e+00 0.000000000000000000e+00 0.000000000000000000e+00 0.000000000000000000e+00 0.000000000000000000e+00 0.000000000000000000e+00 0.000000000000000000e+00 0.000000000000000000e+00 0.000000000000000000e+00 0.000000000000000000e+00 0.000000000000000000e+00 0.000000000000000000e+00 0.000000000000000000e+00 0.000000000000000000e+00 0.000000000000000000e+00 0.000000000000000000e+00 0.000000000000000000e+00 0.000000000000000000e+00 0.000000000000000000e+00 0.000000000000000000e+00 0.000000000000000000e+00 0.000000000000000000e+00 0.000000000000000000e+00 0.000000000000000000e+00 0.000000000000000000e+00 0.000000000000000000e+00 0.000000000000000000e+00 0.000000000000000000e+00 0.000000000000000000e+00 0.000000000000000000e+00 0.000000000000000000e+00 0.000000000000000000e+00 0.000000000000000000e+00 0.000000000000000000e+00 0.000000000000000000e+00 0.000000000000000000e+00 0.000000000000000000e+00 0.000000000000000000e+00 0.000000000000000000e+00 0.000000000000000000e+00 0.000000000000000000e+00 0.000000000000000000e+00 0.000000000000000000e+00 0.000000000000000000e+00 0.000000000000000000e+00 0.000000000000000000e+00 0.000000000000000000e+00 0.000000000000000000e+00 0.000000000000000000e+00 0.000000000000000000e+00 0.000000000000000000e+00 0.000000000000000000e+00 0.000000000000000000e+00 0.000000000000000000e+00 0.000000000000000000e+00 0.000000000000000000e+00 0.000000000000000000e+00 0.000000000000000000e+00 0.000000000000000000e+00 0.000000000000000000e+00 0.000000000000000000e+00 0.000000000000000000e+00 0.000000000000000000e+00 0.000000000000000000e+00 0.000000000000000000e+00 0.000000000000000000e+00 0.000000000000000000e+00 0.000000000000000000e+00 0.000000000000000000e+00 0.000000000000000000e+00 0.000000000000000000e+00 0.000000000000000000e+00 0.000000000000000000e+00 0.000000000000000000e+00 0.000000000000000000e+00 0.000000000000000000e+00 0.000000000000000000e+00 0.000000000000000000e+00 0.000000000000000000e+00 0.000000000000000000e+00 0.000000000000000000e+00 0.000000000000000000e+00 0.000000000000000000e+00 0.000000000000000000e+00 0.000000000000000000e+00 0.000000000000000000e+00 0.000000000000000000e+00 0.000000000000000000e+00 0.000000000000000000e+00 0.000000000000000000e+00 0.000000000000000000e+00 0.000000000000000000e+00 0.000000000000000000e+00 0.000000000000000000e+00 0.000000000000000000e+00 0.000000000000000000e+00 0.000000000000000000e+00 0.000000000000000000e+00 0.000000000000000000e+00 0.000000000000000000e+00 0.000000000000000000e+00 0.000000000000000000e+00 0.000000000000000000e+00 0.000000000000000000e+00 0.000000000000000000e+00 0.000000000000000000e+00 0.000000000000000000e+00 0.000000000000000000e+00 0.000000000000000000e+00 0.000000000000000000e+00 0.000000000000000000e+00 0.000000000000000000e+00 0.000000000000000000e+00 0.000000000000000000e+00 0.000000000000000000e+00 0.000000000000000000e+00 0.000000000000000000e+00 0.000000000000000000e+00 0.000000000000000000e+00 0.000000000000000000e+00 0.000000000000000000e+00 0.000000000000000000e+00 0.000000000000000000e+00 0.000000000000000000e+00 0.000000000000000000e+00 0.000000000000000000e+00 0.000000000000000000e+00 0.000000000000000000e+00 0.000000000000000000e+00 0.000000000000000000e+00 0.000000000000000000e+00 0.000000000000000000e+00 0.000000000000000000e+00 0.000000000000000000e+00 0.000000000000000000e+00 0.000000000000000000e+00 2.970000000000000000e+02 6.100000000000000000e+02 8.390000000000000000e+02 1.107000000000000000e+03 1.451000000000000000e+03 1.629000000000000000e+03 1.853000000000000000e+03 2.037000000000000000e+03 2.248000000000000000e+03 2.377000000000000000e+03 2.561000000000000000e+03 2.711000000000000000e+03 2.855000000000000000e+03 2.972000000000000000e+03 3.226000000000000000e+03 3.232000000000000000e+03 3.546000000000000000e+03 3.445000000000000000e+03 3.714000000000000000e+03 3.950000000000000000e+03 3.920000000000000000e+03 4.093000000000000000e+03 4.091000000000000000e+03 4.195000000000000000e+03 4.284000000000000000e+03 4.388000000000000000e+03 4.454000000000000000e+03 4.465000000000000000e+03 4.749000000000000000e+03 4.587000000000000000e+03 4.786000000000000000e+03 4.948000000000000000e+03 5.057000000000000000e+03 4.920000000000000000e+03 5.125000000000000000e+03 5.218000000000000000e+03 5.346000000000000000e+03 5.432000000000000000e+03 5.399000000000000000e+03 5.420000000000000000e+03 5.527000000000000000e+03 5.594000000000000000e+03 5.684000000000000000e+03 5.851000000000000000e+03 5.763000000000000000e+03 5.876000000000000000e+03 5.884000000000000000e+03 5.895000000000000000e+03 5.996000000000000000e+03 5.965000000000000000e+03 5.939000000000000000e+03 6.009000000000000000e+03 5.892000000000000000e+03 5.950000000000000000e+03 5.974000000000000000e+03 6.116000000000000000e+03 6.081000000000000000e+03 6.170000000000000000e+03 6.052000000000000000e+03 6.279000000000000000e+03 6.344000000000000000e+03 6.376000000000000000e+03 6.355000000000000000e+03 6.495000000000000000e+03 6.411000000000000000e+03 6.655000000000000000e+03 6.616000000000000000e+03 6.634000000000000000e+03 6.696000000000000000e+03 6.572000000000000000e+03 6.789000000000000000e+03 6.867000000000000000e+03 6.743000000000000000e+03 6.737000000000000000e+03 6.836000000000000000e+03 6.873000000000000000e+03 6.942000000000000000e+03 6.914000000000000000e+03 7.017000000000000000e+03 6.973000000000000000e+03 7.109000000000000000e+03 7.159000000000000000e+03 7.039000000000000000e+03 7.025000000000000000e+03 7.177000000000000000e+03 7.098000000000000000e+03 7.275000000000000000e+03 7.159000000000000000e+03 7.310000000000000000e+03 7.193000000000000000e+03 7.302000000000000000e+03 7.354000000000000000e+03 7.364000000000000000e+03 7.231000000000000000e+03 7.416000000000000000e+03 7.410000000000000000e+03 7.513000000000000000e+03 7.444000000000000000e+03 7.447000000000000000e+03 7.663000000000000000e+03 7.607000000000000000e+03 7.685000000000000000e+03 7.659000000000000000e+03 7.744000000000000000e+03 7.772000000000000000e+03 7.802000000000000000e+03 7.894000000000000000e+03 7.962000000000000000e+03 7.827000000000000000e+03 7.813000000000000000e+03 7.661000000000000000e+03 7.912000000000000000e+03 7.568000000000000000e+03 7.913000000000000000e+03 7.927000000000000000e+03 7.802000000000000000e+03 7.746000000000000000e+03 7.821000000000000000e+03 7.913000000000000000e+03 8.030000000000000000e+03 8.090000000000000000e+03 8.019000000000000000e+03 7.899000000000000000e+03 7.929000000000000000e+03 8.178000000000000000e+03 8.015000000000000000e+03 8.051000000000000000e+03 8.232000000000000000e+03 8.251000000000000000e+03 8.163000000000000000e+03 8.380000000000000000e+03 8.332000000000000000e+03 8.215000000000000000e+03 8.293000000000000000e+03 8.413000000000000000e+03 8.486000000000000000e+03 8.325000000000000000e+03 8.551000000000000000e+03 8.449000000000000000e+03 8.591000000000000000e+03 8.325000000000000000e+03 8.633000000000000000e+03 8.585000000000000000e+03 8.324000000000000000e+03 8.578000000000000000e+03 8.561000000000000000e+03 8.555000000000000000e+03 8.383000000000000000e+03 8.764000000000000000e+03 8.630000000000000000e+03 8.671000000000000000e+03 8.691000000000000000e+03 8.668000000000000000e+03 8.926000000000000000e+03 8.774000000000000000e+03 8.792000000000000000e+03 8.732000000000000000e+03 8.783000000000000000e+03 8.710000000000000000e+03 8.747000000000000000e+03 8.474000000000000000e+03 8.627000000000000000e+03 8.829000000000000000e+03 8.740000000000000000e+03 8.661000000000000000e+03 8.837000000000000000e+03 8.723000000000000000e+03 8.658000000000000000e+03 8.535000000000000000e+03 8.628000000000000000e+03 8.564000000000000000e+03 8.673000000000000000e+03 8.942000000000000000e+03 8.707000000000000000e+03 8.660000000000000000e+03 8.748000000000000000e+03 8.679000000000000000e+03 8.995000000000000000e+03 8.984000000000000000e+03 8.873000000000000000e+03 9.012000000000000000e+03 8.671000000000000000e+03 8.840000000000000000e+03 8.748000000000000000e+03 8.762000000000000000e+03 8.788000000000000000e+03 8.862000000000000000e+03 8.997000000000000000e+03 8.877000000000000000e+03 9.225000000000000000e+03 9.056000000000000000e+03 9.092000000000000000e+03 8.955000000000000000e+03 8.853000000000000000e+03 8.951000000000000000e+03 8.866000000000000000e+03 9.100000000000000000e+03 8.876000000000000000e+03 9.032000000000000000e+03 9.026000000000000000e+03 8.909000000000000000e+03 9.137000000000000000e+03 8.995000000000000000e+03 9.022000000000000000e+03 9.085000000000000000e+03 9.065000000000000000e+03 9.104000000000000000e+03 9.371000000000000000e+03 9.098000000000000000e+03 9.148000000000000000e+03 9.291000000000000000e+03 9.320000000000000000e+03 9.336000000000000000e+03 9.351000000000000000e+03 9.355000000000000000e+03 9.335000000000000000e+03 9.418000000000000000e+03 9.464000000000000000e+03 9.502000000000000000e+03 9.507000000000000000e+03 9.615000000000000000e+03 9.302000000000000000e+03 9.676000000000000000e+03 9.557000000000000000e+03 9.602000000000000000e+03 9.683000000000000000e+03 9.540000000000000000e+03 9.636000000000000000e+03 9.732000000000000000e+03 9.752000000000000000e+03 9.771000000000000000e+03 9.617000000000000000e+03 9.916000000000000000e+03 9.861000000000000000e+03 9.651000000000000000e+03 9.583000000000000000e+03 9.445000000000000000e+03 9.615000000000000000e+03 9.713000000000000000e+03 9.730000000000000000e+03 9.619000000000000000e+03 9.691000000000000000e+03 9.763000000000000000e+03 9.502000000000000000e+03 9.716000000000000000e+03 9.730000000000000000e+03 9.752000000000000000e+03 9.973000000000000000e+03 9.981000000000000000e+03 9.958000000000000000e+03 9.924000000000000000e+03 9.775000000000000000e+03 9.932000000000000000e+03 9.874000000000000000e+03 9.876000000000000000e+03 9.937000000000000000e+03 9.758000000000000000e+03 1.003500000000000000e+04 1.000600000000000000e+04 1.006900000000000000e+04 9.901000000000000000e+03 9.929000000000000000e+03 1.003800000000000000e+04 1.008600000000000000e+04 9.971000000000000000e+03 1.009000000000000000e+04 1.021300000000000000e+04 1.019800000000000000e+04 1.007200000000000000e+04 1.011300000000000000e+04 1.014400000000000000e+04 1.006300000000000000e+04 1.018500000000000000e+04 1.001600000000000000e+04 9.954000000000000000e+03 9.985000000000000000e+03 1.012300000000000000e+04 1.000500000000000000e+04 1.007100000000000000e+04 1.005500000000000000e+04 9.909000000000000000e+03 1.034800000000000000e+04 9.833000000000000000e+03 9.892000000000000000e+03 1.007900000000000000e+04 9.902000000000000000e+03 9.840000000000000000e+03 1.007000000000000000e+04 9.977000000000000000e+03 9.980000000000000000e+03 1.029500000000000000e+04 9.954000000000000000e+03 9.917000000000000000e+03 9.922000000000000000e+03 9.870000000000000000e+03 1.004300000000000000e+04 1.017500000000000000e+04 9.901000000000000000e+03 1.004500000000000000e+04 9.952000000000000000e+03 1.003000000000000000e+04 1.020200000000000000e+04 1.029000000000000000e+04 1.019200000000000000e+04 1.022200000000000000e+04 1.019500000000000000e+04 1.012400000000000000e+04 1.002500000000000000e+04 9.937000000000000000e+03 1.017600000000000000e+04 1.008000000000000000e+04 1.033700000000000000e+04 1.022600000000000000e+04 9.974000000000000000e+03 1.022100000000000000e+04 1.018700000000000000e+04 1.006000000000000000e+04 1.012400000000000000e+04 1.018400000000000000e+04 1.016000000000000000e+04 1.024300000000000000e+04 1.013900000000000000e+04 1.001200000000000000e+04 1.018400000000000000e+04 9.974000000000000000e+03 1.004100000000000000e+04 9.951000000000000000e+03 9.897000000000000000e+03 9.812000000000000000e+03 9.955000000000000000e+03 1.017800000000000000e+04 1.001700000000000000e+04 9.958000000000000000e+03 1.001000000000000000e+04 1.002400000000000000e+04 1.015300000000000000e+04 1.008300000000000000e+04 9.986000000000000000e+03 9.943000000000000000e+03 9.946000000000000000e+03 1.000200000000000000e+04 1.001400000000000000e+04 1.007600000000000000e+04 1.017100000000000000e+04 9.959000000000000000e+03 1.010800000000000000e+04 1.036900000000000000e+04 1.021300000000000000e+04 1.038400000000000000e+04 1.004500000000000000e+04 1.017100000000000000e+04 1.009800000000000000e+04 1.018200000000000000e+04 9.894000000000000000e+03 1.025800000000000000e+04 1.002300000000000000e+04 1.040600000000000000e+04 1.023700000000000000e+04 1.038500000000000000e+04 1.056500000000000000e+04 1.041700000000000000e+04 1.063100000000000000e+04 1.064500000000000000e+04 1.065700000000000000e+04 1.038400000000000000e+04 1.051700000000000000e+04 1.035400000000000000e+04 1.032600000000000000e+04 1.060500000000000000e+04 1.045300000000000000e+04 1.057300000000000000e+04 1.051300000000000000e+04 1.052500000000000000e+04 1.051100000000000000e+04 1.047600000000000000e+04 1.050900000000000000e+04 1.051600000000000000e+04 1.045700000000000000e+04 1.058600000000000000e+04 1.057300000000000000e+04 1.057300000000000000e+04 1.052200000000000000e+04 1.037200000000000000e+04 1.041500000000000000e+04 1.035800000000000000e+04 1.051900000000000000e+04 1.044500000000000000e+04 1.040300000000000000e+04 1.064100000000000000e+04 1.047000000000000000e+04 1.049100000000000000e+04 1.056100000000000000e+04 1.060500000000000000e+04 1.035300000000000000e+04 1.049100000000000000e+04 1.046900000000000000e+04 1.049700000000000000e+04 1.033900000000000000e+04 1.033100000000000000e+04 1.036500000000000000e+04 1.021200000000000000e+04 1.036200000000000000e+04 1.038000000000000000e+04 1.044600000000000000e+04 1.032600000000000000e+04 1.043300000000000000e+04 1.032400000000000000e+04 1.040500000000000000e+04 1.032100000000000000e+04 1.040600000000000000e+04 1.052200000000000000e+04 1.027000000000000000e+04 1.036700000000000000e+04 1.060700000000000000e+04 1.032800000000000000e+04 1.047100000000000000e+04 1.046400000000000000e+04 1.033200000000000000e+04 1.032700000000000000e+04 1.062200000000000000e+04 1.044000000000000000e+04 1.053800000000000000e+04 1.051700000000000000e+04 1.053300000000000000e+04 1.044000000000000000e+04 1.047000000000000000e+04 1.042700000000000000e+04 1.050900000000000000e+04 1.065600000000000000e+04 1.040700000000000000e+04 1.038700000000000000e+04 1.033700000000000000e+04 1.024600000000000000e+04 1.027400000000000000e+04 1.035100000000000000e+04 1.017800000000000000e+04 1.022800000000000000e+04 1.026700000000000000e+04 1.023700000000000000e+04 1.026300000000000000e+04 1.015300000000000000e+04 1.010600000000000000e+04 1.046100000000000000e+04 1.034900000000000000e+04 1.041200000000000000e+04 1.020600000000000000e+04 1.037000000000000000e+04 1.040600000000000000e+04 1.041200000000000000e+04 1.029500000000000000e+04 1.025000000000000000e+04 9.917000000000000000e+03 1.015500000000000000e+04 1.025300000000000000e+04 1.021500000000000000e+04 1.034400000000000000e+04 1.040200000000000000e+04 1.026200000000000000e+04 1.029900000000000000e+04 1.038800000000000000e+04 1.054100000000000000e+04 1.041800000000000000e+04 1.019900000000000000e+04 1.027600000000000000e+04 1.050300000000000000e+04 1.053400000000000000e+04 1.054700000000000000e+04 1.059100000000000000e+04 1.042300000000000000e+04 1.068100000000000000e+04 1.060100000000000000e+04 1.040700000000000000e+04 1.051000000000000000e+04 1.044300000000000000e+04 1.066900000000000000e+04 1.061000000000000000e+04 1.067900000000000000e+04 1.047500000000000000e+04 1.086100000000000000e+04 1.053600000000000000e+04 1.045500000000000000e+04 1.073000000000000000e+04 1.063800000000000000e+04 1.059000000000000000e+04 1.047200000000000000e+04 1.056200000000000000e+04 1.040100000000000000e+04 1.053100000000000000e+04 1.078800000000000000e+04 1.088500000000000000e+04 1.067600000000000000e+04 1.042700000000000000e+04 1.039000000000000000e+04 1.059400000000000000e+04 1.056700000000000000e+04 1.081000000000000000e+04 1.080400000000000000e+04 1.052400000000000000e+04 1.062800000000000000e+04 1.065700000000000000e+04 1.055300000000000000e+04 1.070600000000000000e+04 1.078500000000000000e+04 1.054200000000000000e+04 1.053400000000000000e+04 1.058300000000000000e+04 1.057300000000000000e+04 1.053100000000000000e+04 1.066800000000000000e+04 1.058100000000000000e+04 1.059400000000000000e+04 1.057400000000000000e+04 1.051300000000000000e+04 1.065600000000000000e+04 1.059200000000000000e+04 1.034500000000000000e+04 1.045000000000000000e+04 1.037300000000000000e+04 1.047200000000000000e+04 1.041400000000000000e+04 1.051200000000000000e+04 1.039400000000000000e+04 1.062300000000000000e+04 1.074000000000000000e+04 1.060100000000000000e+04 1.039500000000000000e+04 1.032200000000000000e+04 1.053000000000000000e+04 1.020000000000000000e+04 1.024100000000000000e+04 1.002900000000000000e+04 1.025200000000000000e+04 1.016600000000000000e+04 1.017300000000000000e+04 1.031600000000000000e+04 1.040700000000000000e+04 1.031100000000000000e+04 1.055600000000000000e+04 1.030400000000000000e+04 1.032200000000000000e+04 1.038000000000000000e+04 1.008900000000000000e+04 1.030000000000000000e+04 1.034900000000000000e+04 1.040700000000000000e+04 1.015700000000000000e+04 1.016600000000000000e+04 1.010500000000000000e+04 1.010600000000000000e+04 1.005800000000000000e+04 9.943000000000000000e+03 1.015700000000000000e+04 1.024300000000000000e+04 1.041500000000000000e+04 1.026000000000000000e+04 1.032000000000000000e+04 1.024800000000000000e+04 1.046100000000000000e+04 1.031000000000000000e+04 1.016300000000000000e+04 1.045500000000000000e+04 1.050500000000000000e+04 1.046300000000000000e+04 1.036900000000000000e+04 1.018100000000000000e+04 1.036000000000000000e+04 1.010000000000000000e+04 1.023900000000000000e+04 1.025500000000000000e+04 1.048000000000000000e+04 1.050000000000000000e+04 1.020900000000000000e+04 1.037300000000000000e+04 1.014600000000000000e+04 1.024800000000000000e+04 1.022300000000000000e+04 1.017700000000000000e+04 1.018900000000000000e+04 1.017100000000000000e+04 1.024100000000000000e+04 1.033200000000000000e+04 1.019900000000000000e+04 1.043600000000000000e+04 1.030700000000000000e+04 1.032600000000000000e+04 1.045000000000000000e+04 1.030300000000000000e+04 1.030300000000000000e+04 1.017600000000000000e+04 1.010700000000000000e+04 1.001200000000000000e+04 9.850000000000000000e+03 9.781000000000000000e+03 1.000300000000000000e+04 9.922000000000000000e+03 9.787000000000000000e+03 9.862000000000000000e+03 9.748000000000000000e+03 9.939000000000000000e+03 1.019500000000000000e+04 1.013300000000000000e+04 9.987000000000000000e+03 9.990000000000000000e+03 1.004000000000000000e+04 1.025200000000000000e+04 1.005000000000000000e+04 1.006400000000000000e+04 9.941000000000000000e+03 9.991000000000000000e+03 9.940000000000000000e+03 9.933000000000000000e+03 1.017200000000000000e+04 1.006500000000000000e+04 1.002500000000000000e+04 1.014100000000000000e+04 1.024400000000000000e+04 1.023000000000000000e+04 1.028000000000000000e+04 1.002400000000000000e+04 1.005800000000000000e+04 1.022600000000000000e+04 1.007100000000000000e+04 1.034700000000000000e+04 1.019300000000000000e+04 1.026100000000000000e+04 1.017500000000000000e+04 1.033700000000000000e+04 1.012500000000000000e+04 9.964000000000000000e+03 1.024000000000000000e+04 1.027300000000000000e+04 1.022700000000000000e+04 1.024400000000000000e+04 1.021400000000000000e+04 1.030300000000000000e+04 1.049200000000000000e+04 1.044400000000000000e+04 1.039400000000000000e+04 1.047300000000000000e+04 1.052900000000000000e+04 1.044600000000000000e+04 1.048900000000000000e+04 1.064000000000000000e+04 1.049800000000000000e+04 1.045400000000000000e+04 1.045700000000000000e+04 1.039300000000000000e+04 1.022300000000000000e+04 1.054400000000000000e+04 1.040400000000000000e+04 1.066300000000000000e+04 1.051600000000000000e+04 1.048500000000000000e+04 1.049300000000000000e+04 1.022300000000000000e+04 1.026100000000000000e+04 1.034500000000000000e+04 1.016100000000000000e+04 1.015700000000000000e+04 1.031400000000000000e+04 1.046400000000000000e+04 1.040000000000000000e+04 1.030400000000000000e+04 1.046700000000000000e+04 1.026200000000000000e+04 1.021200000000000000e+04 1.023100000000000000e+04 1.033200000000000000e+04 1.034600000000000000e+04 1.038200000000000000e+04 1.037000000000000000e+04 1.007300000000000000e+04 1.000000000000000000e+04 1.016300000000000000e+04 1.000700000000000000e+04 1.028100000000000000e+04 1.004300000000000000e+04 1.011100000000000000e+04 1.032000000000000000e+04 1.014700000000000000e+04 1.040100000000000000e+04 1.045100000000000000e+04 1.019900000000000000e+04 1.029800000000000000e+04 1.024500000000000000e+04 1.013900000000000000e+04 1.011700000000000000e+04 1.024900000000000000e+04 1.026800000000000000e+04 1.016400000000000000e+04 1.000300000000000000e+04 1.005000000000000000e+04 1.023300000000000000e+04 1.014000000000000000e+04 1.008100000000000000e+04 1.033300000000000000e+04 1.012300000000000000e+04 1.003300000000000000e+04 1.002200000000000000e+04 1.022100000000000000e+04 1.000900000000000000e+04 1.020300000000000000e+04 1.015200000000000000e+04 1.038400000000000000e+04 1.037900000000000000e+04 1.040700000000000000e+04 1.034900000000000000e+04 1.039200000000000000e+04 1.043500000000000000e+04 1.040000000000000000e+04 1.035600000000000000e+04 1.036500000000000000e+04 1.031400000000000000e+04 1.028200000000000000e+04 1.033300000000000000e+04 1.040600000000000000e+04 1.014100000000000000e+04 1.024100000000000000e+04 1.029300000000000000e+04 1.040200000000000000e+04 1.040700000000000000e+04 1.055000000000000000e+04 1.055900000000000000e+04 1.060400000000000000e+04 1.038300000000000000e+04 1.044400000000000000e+04 1.051300000000000000e+04 1.047600000000000000e+04 1.064200000000000000e+04 1.053100000000000000e+04 1.041400000000000000e+04 1.033000000000000000e+04 1.023100000000000000e+04 1.019900000000000000e+04 1.035000000000000000e+04 1.025300000000000000e+04 1.048100000000000000e+04 1.054000000000000000e+04 1.050800000000000000e+04 1.058900000000000000e+04 1.063900000000000000e+04 1.052900000000000000e+04 1.059900000000000000e+04 1.049200000000000000e+04 1.042600000000000000e+04 1.029300000000000000e+04 1.024900000000000000e+04 1.041300000000000000e+04 1.021300000000000000e+04 1.042300000000000000e+04 1.041400000000000000e+04 1.059800000000000000e+04 1.045200000000000000e+04 1.025200000000000000e+04 1.053800000000000000e+04 1.048400000000000000e+04 1.036900000000000000e+04 1.039300000000000000e+04 1.052400000000000000e+04 1.061100000000000000e+04 1.066800000000000000e+04 1.051200000000000000e+04 1.063400000000000000e+04 1.059400000000000000e+04 1.060300000000000000e+04 1.053500000000000000e+04 1.075600000000000000e+04 1.043600000000000000e+04 1.036900000000000000e+04 1.036000000000000000e+04 1.055300000000000000e+04 1.038800000000000000e+04 1.034600000000000000e+04 1.049200000000000000e+04 1.049100000000000000e+04 1.035000000000000000e+04 1.039900000000000000e+04 1.041200000000000000e+04 1.034600000000000000e+04 1.039700000000000000e+04 1.057600000000000000e+04 1.048300000000000000e+04 1.039300000000000000e+04 1.044000000000000000e+04 1.035600000000000000e+04 1.064500000000000000e+04 1.062900000000000000e+04 1.063300000000000000e+04 1.048000000000000000e+04 1.052800000000000000e+04 1.066400000000000000e+04 1.067800000000000000e+04 1.070900000000000000e+04 1.053500000000000000e+04 1.061800000000000000e+04 1.032000000000000000e+04 1.048500000000000000e+04 1.034800000000000000e+04 1.019100000000000000e+04 1.036200000000000000e+04 1.046800000000000000e+04 1.027400000000000000e+04 1.027800000000000000e+04 1.038800000000000000e+04 1.021100000000000000e+04 1.041400000000000000e+04 1.033400000000000000e+04 1.037500000000000000e+04 1.028000000000000000e+04 1.029700000000000000e+04 1.043400000000000000e+04 1.038300000000000000e+04 1.033700000000000000e+04 1.035900000000000000e+04 1.024800000000000000e+04 1.022000000000000000e+04 1.021100000000000000e+04 1.028700000000000000e+04 1.021200000000000000e+04 1.015000000000000000e+04 1.010100000000000000e+04 1.006700000000000000e+04 9.972000000000000000e+03 1.014700000000000000e+04 1.019700000000000000e+04 9.766000000000000000e+03 1.019500000000000000e+04 9.945000000000000000e+03 1.012200000000000000e+04 1.007100000000000000e+04 1.013500000000000000e+04 9.933000000000000000e+03 1.012900000000000000e+04 1.021000000000000000e+04 1.017700000000000000e+04 1.028800000000000000e+04 1.027000000000000000e+04 1.003900000000000000e+04 1.009200000000000000e+04 1.016600000000000000e+04 1.015300000000000000e+04 1.007800000000000000e+04 1.000100000000000000e+04 1.016600000000000000e+04 1.007600000000000000e+04 1.006400000000000000e+04 9.908000000000000000e+03 1.008800000000000000e+04 1.009500000000000000e+04 1.000000000000000000e+04 9.931000000000000000e+03 1.012200000000000000e+04 9.792000000000000000e+03 9.878000000000000000e+03 1.010400000000000000e+04 9.962000000000000000e+03 1.001100000000000000e+04 1.018900000000000000e+04 1.017300000000000000e+04 9.985000000000000000e+03 1.008300000000000000e+04 1.012900000000000000e+04 1.011100000000000000e+04 9.988000000000000000e+03 1.009600000000000000e+04 9.976000000000000000e+03 1.018100000000000000e+04 1.012400000000000000e+04 1.011400000000000000e+04 9.996000000000000000e+03 1.011700000000000000e+04 1.014600000000000000e+04 1.027600000000000000e+04 1.022900000000000000e+04 1.010900000000000000e+04 1.020600000000000000e+04 1.014100000000000000e+04 1.019600000000000000e+04 1.015100000000000000e+04 1.010900000000000000e+04 1.032100000000000000e+04 1.010600000000000000e+04 1.018200000000000000e+04 1.016400000000000000e+04 1.031200000000000000e+04 1.036100000000000000e+04 1.036900000000000000e+04 1.052900000000000000e+04 1.046100000000000000e+04 1.025600000000000000e+04 1.026500000000000000e+04 1.042400000000000000e+04 1.036000000000000000e+04 1.035800000000000000e+04 1.039400000000000000e+04 1.034100000000000000e+04 1.029700000000000000e+04 1.019500000000000000e+04 1.038700000000000000e+04 1.037400000000000000e+04 1.049000000000000000e+04 1.033500000000000000e+04 1.031900000000000000e+04 1.040700000000000000e+04 1.071000000000000000e+04 1.071500000000000000e+04 1.052500000000000000e+04 1.066000000000000000e+04 1.092200000000000000e+04 1.078400000000000000e+04 1.096200000000000000e+04 1.098100000000000000e+04 1.084300000000000000e+04 1.073600000000000000e+04 1.096600000000000000e+04 1.041100000000000000e+04 1.070900000000000000e+04 1.056100000000000000e+04 1.053800000000000000e+04 1.050600000000000000e+04 1.069100000000000000e+04 1.052700000000000000e+04 1.059000000000000000e+04 1.055100000000000000e+04 1.042600000000000000e+04 1.056800000000000000e+04 1.055200000000000000e+04 1.032900000000000000e+04 1.043000000000000000e+04 1.057400000000000000e+04 1.050200000000000000e+04 1.038600000000000000e+04 1.052800000000000000e+04 1.019500000000000000e+04 1.040000000000000000e+04 1.056400000000000000e+04 1.062300000000000000e+04 1.079600000000000000e+04 1.056200000000000000e+04 1.063800000000000000e+04 1.059900000000000000e+04 1.042600000000000000e+04 1.030800000000000000e+04 1.041900000000000000e+04 1.040500000000000000e+04 1.050200000000000000e+04 1.035900000000000000e+04 1.062200000000000000e+04 1.045200000000000000e+04 1.045100000000000000e+04 1.060200000000000000e+04 1.051100000000000000e+04 1.031500000000000000e+04 1.054500000000000000e+04 1.029500000000000000e+04 1.060500000000000000e+04 1.065400000000000000e+04 1.045800000000000000e+04 1.055800000000000000e+04 1.047900000000000000e+04 1.030300000000000000e+04 1.003100000000000000e+04 1.011400000000000000e+04 1.013700000000000000e+04 1.024000000000000000e+04 1.006000000000000000e+04 1.033300000000000000e+04 1.047800000000000000e+04 1.038200000000000000e+04 1.036100000000000000e+04 1.048400000000000000e+04 1.042700000000000000e+04 1.034600000000000000e+04 1.053700000000000000e+04 1.031700000000000000e+04 1.031400000000000000e+04 1.030400000000000000e+04 1.017600000000000000e+04 1.038700000000000000e+04 1.061500000000000000e+04 1.050400000000000000e+04 1.054100000000000000e+04 1.065000000000000000e+04 1.056300000000000000e+04 1.072000000000000000e+04 1.051200000000000000e+04 1.033300000000000000e+04 1.035800000000000000e+04 1.049800000000000000e+04 1.056000000000000000e+04 1.038800000000000000e+04 1.060600000000000000e+04 1.049800000000000000e+04 1.037800000000000000e+04 1.048400000000000000e+04 1.059700000000000000e+04 1.040000000000000000e+04 1.039700000000000000e+04 1.037400000000000000e+04 1.026500000000000000e+04 1.052800000000000000e+04 1.060200000000000000e+04 1.053300000000000000e+04 1.056500000000000000e+04 1.048600000000000000e+04 1.056300000000000000e+04 1.048100000000000000e+04 1.047600000000000000e+04 1.045300000000000000e+04 1.040600000000000000e+04 1.063100000000000000e+04 1.045800000000000000e+04 1.047100000000000000e+04 1.058700000000000000e+04 1.039200000000000000e+04 1.052900000000000000e+04 1.033600000000000000e+04 1.031900000000000000e+04 1.040000000000000000e+04 1.047000000000000000e+04 1.030100000000000000e+04 1.056400000000000000e+04 1.045000000000000000e+04 1.061300000000000000e+04 1.049600000000000000e+04 1.050200000000000000e+04 1.054100000000000000e+04 1.073300000000000000e+04 1.060000000000000000e+04 1.060800000000000000e+04 1.076400000000000000e+04 1.045800000000000000e+04 1.073600000000000000e+04 1.076900000000000000e+04 1.078100000000000000e+04 1.095800000000000000e+04 1.051900000000000000e+04 1.075100000000000000e+04 1.065500000000000000e+04 1.066900000000000000e+04 1.064900000000000000e+04 1.057100000000000000e+04 1.068700000000000000e+04 1.057600000000000000e+04 1.078700000000000000e+04 1.081100000000000000e+04 1.065400000000000000e+04 1.069500000000000000e+04 1.078200000000000000e+04 1.089100000000000000e+04 1.087200000000000000e+04 1.095100000000000000e+04 1.097800000000000000e+04 1.077500000000000000e+04 1.090000000000000000e+04 1.091900000000000000e+04 1.069000000000000000e+04 1.065200000000000000e+04 1.048500000000000000e+04 1.040700000000000000e+04 1.044600000000000000e+04 1.063900000000000000e+04 1.040800000000000000e+04 1.045000000000000000e+04 1.025400000000000000e+04 1.024500000000000000e+04 1.033000000000000000e+04 1.027200000000000000e+04 1.052100000000000000e+04 1.055600000000000000e+04 1.058100000000000000e+04 1.056700000000000000e+04 1.059200000000000000e+04 1.053800000000000000e+04 1.057200000000000000e+04 1.046000000000000000e+04 1.064200000000000000e+04 1.043600000000000000e+04 1.052600000000000000e+04 1.057200000000000000e+04 1.045000000000000000e+04 1.057700000000000000e+04 1.050800000000000000e+04 1.061100000000000000e+04 1.078300000000000000e+04 1.067300000000000000e+04 1.057800000000000000e+04 1.081900000000000000e+04 1.070200000000000000e+04 1.069400000000000000e+04 1.063500000000000000e+04 1.086400000000000000e+04 1.091800000000000000e+04 1.112900000000000000e+04 1.093600000000000000e+04 1.093400000000000000e+04 1.084400000000000000e+04 1.061500000000000000e+04 1.090800000000000000e+04 1.064900000000000000e+04 1.090500000000000000e+04 1.101200000000000000e+04 1.050800000000000000e+04 1.066500000000000000e+04 1.096200000000000000e+04 1.085700000000000000e+04 1.080100000000000000e+04 1.070700000000000000e+04 1.074000000000000000e+04 1.056700000000000000e+04 1.064200000000000000e+04 1.045300000000000000e+04 1.045800000000000000e+04 1.052400000000000000e+04 1.059200000000000000e+04 1.047100000000000000e+04 1.058100000000000000e+04 1.078600000000000000e+04 1.074900000000000000e+04 1.069700000000000000e+04 1.052500000000000000e+04 1.062300000000000000e+04 1.072000000000000000e+04 1.068600000000000000e+04 1.069900000000000000e+04 1.054000000000000000e+04 1.055800000000000000e+04 1.051200000000000000e+04 1.042100000000000000e+04 1.052000000000000000e+04 1.072600000000000000e+04 1.064200000000000000e+04 1.072500000000000000e+04 1.055000000000000000e+04 1.067800000000000000e+04 1.061700000000000000e+04 1.058100000000000000e+04 1.051400000000000000e+04 1.048900000000000000e+04 1.071500000000000000e+04 1.056300000000000000e+04 1.055000000000000000e+04 1.077700000000000000e+04 1.073000000000000000e+04 1.078000000000000000e+04 1.045400000000000000e+04 1.052500000000000000e+04 1.043400000000000000e+04 1.046200000000000000e+04 1.071800000000000000e+04 1.069400000000000000e+04 1.051600000000000000e+04 1.040600000000000000e+04 1.016500000000000000e+04 1.046400000000000000e+04 1.045400000000000000e+04 1.056100000000000000e+04 1.031800000000000000e+04 1.039600000000000000e+04 1.054200000000000000e+04 1.022800000000000000e+04 1.034600000000000000e+04 1.046800000000000000e+04 1.037300000000000000e+04 1.037300000000000000e+04 1.062700000000000000e+04 1.070200000000000000e+04 1.060900000000000000e+04 1.051800000000000000e+04 1.046500000000000000e+04 1.028900000000000000e+04 1.028200000000000000e+04 1.069300000000000000e+04 1.038900000000000000e+04 1.041800000000000000e+04 1.031000000000000000e+04 1.042700000000000000e+04 1.048100000000000000e+04 1.027200000000000000e+04 1.034100000000000000e+04 1.030200000000000000e+04 1.030400000000000000e+04 1.042700000000000000e+04 1.022700000000000000e+04 1.032900000000000000e+04 1.032500000000000000e+04 1.000900000000000000e+04 1.003400000000000000e+04 1.014600000000000000e+04 1.038200000000000000e+04 1.018700000000000000e+04 1.017700000000000000e+04 1.001300000000000000e+04 1.024800000000000000e+04 1.044600000000000000e+04 1.037400000000000000e+04 1.027400000000000000e+04 1.004300000000000000e+04 1.000300000000000000e+04 1.005000000000000000e+04 9.986000000000000000e+03 1.003100000000000000e+04 9.984000000000000000e+03 9.908000000000000000e+03 9.999000000000000000e+03 1.009800000000000000e+04 1.006400000000000000e+04 9.964000000000000000e+03 1.017000000000000000e+04 1.016100000000000000e+04 1.030000000000000000e+04 1.023400000000000000e+04 1.025300000000000000e+04 1.007600000000000000e+04 1.001400000000000000e+04 1.020900000000000000e+04 1.011800000000000000e+04 1.056500000000000000e+04 1.027700000000000000e+04 1.041000000000000000e+04 1.046500000000000000e+04 1.051700000000000000e+04 1.030500000000000000e+04 1.019000000000000000e+04 1.019600000000000000e+04 1.047900000000000000e+04 1.015900000000000000e+04 1.059400000000000000e+04 1.037100000000000000e+04 1.063700000000000000e+04 1.072500000000000000e+04 1.053900000000000000e+04 1.068000000000000000e+04 1.072100000000000000e+04 1.091700000000000000e+04 1.054700000000000000e+04 1.060000000000000000e+04 1.056200000000000000e+04 1.059600000000000000e+04 1.052700000000000000e+04 1.054100000000000000e+04 1.072600000000000000e+04 1.065300000000000000e+04 1.061300000000000000e+04 1.071900000000000000e+04 1.068800000000000000e+04 1.061900000000000000e+04 1.025800000000000000e+04 1.049800000000000000e+04 1.054300000000000000e+04 1.039300000000000000e+04 1.050400000000000000e+04 1.045900000000000000e+04 1.052600000000000000e+04 1.045000000000000000e+04 1.054300000000000000e+04 1.044000000000000000e+04 1.034400000000000000e+04 1.020200000000000000e+04 1.039700000000000000e+04 1.035300000000000000e+04 1.018200000000000000e+04 1.040500000000000000e+04 1.020100000000000000e+04 1.006200000000000000e+04 1.015500000000000000e+04 1.020100000000000000e+04 1.007400000000000000e+04 1.025200000000000000e+04 9.939000000000000000e+03 1.011500000000000000e+04 1.007800000000000000e+04 1.019700000000000000e+04 1.020100000000000000e+04 9.963000000000000000e+03 1.000100000000000000e+04 9.988000000000000000e+03 9.952000000000000000e+03 9.908000000000000000e+03 9.931000000000000000e+03 1.017700000000000000e+04 1.000600000000000000e+04 1.011100000000000000e+04 1.005600000000000000e+04 9.884000000000000000e+03 1.016200000000000000e+04 1.015300000000000000e+04 9.978000000000000000e+03 1.003000000000000000e+04 9.883000000000000000e+03 9.893000000000000000e+03 9.788000000000000000e+03 1.000700000000000000e+04 9.783000000000000000e+03 9.903000000000000000e+03 1.020500000000000000e+04 1.000800000000000000e+04 1.006700000000000000e+04 1.014800000000000000e+04 1.014700000000000000e+04 1.020400000000000000e+04 1.044400000000000000e+04 1.023900000000000000e+04 1.031500000000000000e+04 1.024200000000000000e+04 1.035500000000000000e+04 1.024800000000000000e+04 1.011900000000000000e+04 1.038800000000000000e+04 1.036100000000000000e+04 1.023300000000000000e+04 1.047100000000000000e+04 1.038000000000000000e+04 1.025900000000000000e+04 1.037600000000000000e+04 1.039900000000000000e+04 1.042500000000000000e+04 1.037400000000000000e+04 1.051300000000000000e+04 1.017000000000000000e+04 1.042800000000000000e+04 1.031600000000000000e+04 1.042200000000000000e+04 1.026300000000000000e+04 1.006900000000000000e+04 1.010700000000000000e+04 1.005100000000000000e+04 1.024900000000000000e+04 1.021400000000000000e+04 1.012200000000000000e+04 1.009100000000000000e+04 1.042500000000000000e+04 1.003100000000000000e+04 1.014900000000000000e+04 1.049000000000000000e+04 1.036600000000000000e+04 1.015300000000000000e+04 1.026500000000000000e+04 1.044200000000000000e+04 1.036000000000000000e+04 1.039600000000000000e+04 1.030600000000000000e+04 1.028200000000000000e+04 1.048300000000000000e+04 1.041300000000000000e+04 1.055500000000000000e+04 1.061800000000000000e+04 1.041800000000000000e+04 1.047300000000000000e+04 1.029400000000000000e+04 1.044200000000000000e+04 1.000900000000000000e+04 1.020400000000000000e+04 1.040800000000000000e+04 1.041900000000000000e+04 1.008400000000000000e+04 1.022400000000000000e+04 1.023700000000000000e+04 1.005500000000000000e+04 1.003000000000000000e+04 1.026200000000000000e+04 1.030100000000000000e+04 1.042700000000000000e+04 1.039200000000000000e+04 1.007100000000000000e+04 1.032200000000000000e+04 1.042800000000000000e+04 1.040000000000000000e+04 1.049500000000000000e+04 1.027100000000000000e+04 1.019200000000000000e+04 1.000600000000000000e+04 1.020200000000000000e+04 1.018200000000000000e+04 1.041800000000000000e+04 1.026200000000000000e+04 1.028800000000000000e+04 1.021100000000000000e+04 1.022400000000000000e+04 1.032800000000000000e+04 1.033500000000000000e+04 1.014800000000000000e+04 1.022900000000000000e+04 1.035300000000000000e+04 1.043400000000000000e+04 1.024100000000000000e+04 1.036400000000000000e+04 1.032300000000000000e+04 1.010200000000000000e+04 1.041800000000000000e+04 1.019600000000000000e+04 1.027100000000000000e+04 1.009000000000000000e+04 1.032100000000000000e+04 1.045500000000000000e+04 1.041500000000000000e+04 1.013900000000000000e+04 1.046000000000000000e+04 1.038600000000000000e+04 1.034600000000000000e+04 1.043300000000000000e+04 1.058500000000000000e+04 1.054200000000000000e+04 1.064700000000000000e+04 1.049300000000000000e+04 1.062400000000000000e+04 1.056300000000000000e+04 1.047300000000000000e+04 1.056300000000000000e+04 1.028200000000000000e+04 1.049600000000000000e+04 1.032300000000000000e+04 1.027500000000000000e+04 1.027100000000000000e+04 1.044700000000000000e+04 1.027500000000000000e+04 1.015700000000000000e+04 1.036400000000000000e+04 1.024300000000000000e+04 1.026100000000000000e+04 1.033100000000000000e+04 1.034200000000000000e+04 1.014200000000000000e+04 1.027000000000000000e+04 1.013700000000000000e+04 1.025800000000000000e+04 1.040500000000000000e+04 1.044200000000000000e+04 1.035500000000000000e+04 1.030000000000000000e+04 1.030900000000000000e+04 1.008800000000000000e+04 1.006800000000000000e+04 1.012900000000000000e+04 1.017100000000000000e+04 1.029200000000000000e+04 1.055800000000000000e+04 1.024900000000000000e+04 1.041900000000000000e+04 1.004700000000000000e+04 1.023500000000000000e+04 1.017600000000000000e+04 1.018400000000000000e+04 1.019500000000000000e+04 1.018900000000000000e+04 1.015600000000000000e+04 1.024800000000000000e+04 1.036800000000000000e+04 1.030100000000000000e+04 1.023400000000000000e+04 1.013800000000000000e+04 9.938000000000000000e+03 1.007100000000000000e+04 1.019300000000000000e+04 1.002300000000000000e+04 9.984000000000000000e+03 1.026200000000000000e+04 1.001000000000000000e+04 1.017100000000000000e+04 1.022000000000000000e+04 9.943000000000000000e+03 9.885000000000000000e+03 1.007200000000000000e+04 1.003900000000000000e+04 1.003900000000000000e+04 1.000000000000000000e+04 9.912000000000000000e+03 9.842000000000000000e+03 1.013100000000000000e+04 1.000000000000000000e+04 1.016900000000000000e+04 1.015000000000000000e+04 9.960000000000000000e+03 1.021600000000000000e+04 1.024800000000000000e+04 1.034600000000000000e+04 1.015000000000000000e+04 1.021600000000000000e+04 1.034700000000000000e+04 1.010700000000000000e+04 1.012800000000000000e+04 1.020300000000000000e+04 1.022600000000000000e+04 1.014900000000000000e+04 1.011200000000000000e+04 1.017100000000000000e+04 1.029100000000000000e+04 1.021800000000000000e+04 1.025300000000000000e+04 1.029600000000000000e+04 1.014700000000000000e+04 1.020400000000000000e+04 1.052900000000000000e+04 1.031900000000000000e+04 1.043400000000000000e+04 1.040700000000000000e+04 1.043300000000000000e+04 1.033800000000000000e+04 1.039800000000000000e+04 1.020000000000000000e+04 1.031800000000000000e+04 1.050100000000000000e+04 1.044200000000000000e+04 1.042400000000000000e+04 1.045100000000000000e+04 1.051200000000000000e+04 1.025000000000000000e+04 1.040600000000000000e+04 1.041900000000000000e+04 1.042700000000000000e+04 1.061100000000000000e+04 1.067100000000000000e+04 1.059500000000000000e+04 1.047600000000000000e+04 1.077900000000000000e+04 1.046900000000000000e+04 1.055200000000000000e+04 1.053100000000000000e+04 1.046700000000000000e+04 1.036200000000000000e+04 1.060300000000000000e+04 1.063500000000000000e+04 1.083200000000000000e+04 1.040500000000000000e+04 1.060300000000000000e+04 1.057500000000000000e+04 1.040600000000000000e+04 1.064800000000000000e+04 1.092000000000000000e+04 1.057200000000000000e+04 1.056200000000000000e+04 1.036600000000000000e+04 1.053200000000000000e+04 1.051900000000000000e+04 1.041100000000000000e+04 1.022800000000000000e+04 1.041800000000000000e+04 1.035300000000000000e+04 1.056500000000000000e+04 1.035600000000000000e+04 1.052200000000000000e+04 1.059800000000000000e+04 1.055900000000000000e+04 1.042700000000000000e+04 1.054200000000000000e+04 1.051700000000000000e+04 1.031400000000000000e+04 1.020700000000000000e+04 1.046800000000000000e+04 1.019500000000000000e+04 1.056100000000000000e+04 1.059900000000000000e+04 1.052500000000000000e+04 1.031300000000000000e+04 1.050200000000000000e+04 1.058900000000000000e+04 1.046200000000000000e+04 1.050000000000000000e+04 1.030000000000000000e+04 1.035600000000000000e+04 1.041200000000000000e+04 1.058200000000000000e+04 1.043000000000000000e+04 1.050900000000000000e+04 1.061700000000000000e+04 1.063200000000000000e+04 1.045600000000000000e+04 1.032300000000000000e+04 1.027000000000000000e+04 1.039400000000000000e+04 1.041900000000000000e+04 1.052800000000000000e+04 1.062600000000000000e+04 1.046900000000000000e+04 1.034400000000000000e+04 1.062500000000000000e+04 1.039100000000000000e+04 1.075800000000000000e+04 1.064900000000000000e+04 1.047200000000000000e+04 1.072400000000000000e+04 1.063600000000000000e+04 1.022800000000000000e+04 1.078600000000000000e+04 1.075500000000000000e+04 1.070700000000000000e+04 1.064900000000000000e+04 1.061100000000000000e+04 1.064500000000000000e+04 1.062900000000000000e+04 1.054800000000000000e+04 1.086000000000000000e+04 1.077900000000000000e+04 1.072600000000000000e+04 1.055500000000000000e+04 1.041500000000000000e+04 1.072000000000000000e+04 1.092700000000000000e+04 1.085100000000000000e+04 1.092900000000000000e+04 1.074600000000000000e+04 1.077300000000000000e+04 1.103700000000000000e+04 1.095200000000000000e+04 1.077400000000000000e+04 1.085300000000000000e+04 1.070200000000000000e+04 1.077700000000000000e+04 1.084700000000000000e+04 1.098900000000000000e+04 1.083600000000000000e+04 1.092600000000000000e+04 1.073800000000000000e+04 1.075200000000000000e+04 1.091000000000000000e+04 1.071200000000000000e+04 1.086400000000000000e+04 1.089800000000000000e+04 1.069600000000000000e+04 1.066000000000000000e+04 1.085700000000000000e+04 1.108100000000000000e+04 1.098000000000000000e+04 1.082700000000000000e+04 1.080600000000000000e+04 1.079900000000000000e+04 1.066400000000000000e+04 1.063900000000000000e+04 1.066500000000000000e+04 1.050000000000000000e+04 1.058000000000000000e+04 1.033900000000000000e+04 1.048900000000000000e+04 1.051300000000000000e+04 1.052600000000000000e+04 1.013500000000000000e+04 1.031300000000000000e+04 1.015200000000000000e+04 1.043900000000000000e+04 1.035100000000000000e+04 1.056300000000000000e+04 1.051600000000000000e+04 1.039100000000000000e+04 1.036000000000000000e+04 1.014800000000000000e+04 1.047400000000000000e+04 1.039900000000000000e+04 1.046400000000000000e+04 1.068400000000000000e+04 1.066900000000000000e+04 1.075400000000000000e+04 1.038700000000000000e+04 1.052600000000000000e+04 1.061200000000000000e+04 1.055400000000000000e+04 1.052600000000000000e+04 1.055800000000000000e+04 1.058300000000000000e+04 1.053700000000000000e+04 1.076300000000000000e+04 1.075500000000000000e+04 1.062500000000000000e+04 1.067900000000000000e+04 1.090400000000000000e+04 1.072400000000000000e+04 1.067700000000000000e+04 1.080800000000000000e+04 1.070700000000000000e+04 1.071300000000000000e+04 1.058300000000000000e+04 1.070100000000000000e+04 1.066300000000000000e+04 1.053300000000000000e+04 1.065200000000000000e+04 1.048400000000000000e+04 1.058600000000000000e+04 1.054400000000000000e+04 1.042700000000000000e+04 1.065600000000000000e+04 1.060000000000000000e+04 1.079400000000000000e+04 1.085000000000000000e+04 1.086100000000000000e+04 1.063100000000000000e+04 1.072000000000000000e+04 1.065200000000000000e+04 1.051100000000000000e+04 1.076800000000000000e+04 1.061800000000000000e+04 1.074600000000000000e+04 1.073000000000000000e+04 1.074700000000000000e+04 1.093400000000000000e+04 1.085200000000000000e+04 1.066900000000000000e+04 1.078400000000000000e+04 1.090200000000000000e+04 1.079300000000000000e+04 1.087400000000000000e+04 1.090500000000000000e+04 1.076100000000000000e+04 1.054300000000000000e+04 1.051200000000000000e+04 1.057500000000000000e+04 1.065100000000000000e+04 1.098600000000000000e+04 1.074900000000000000e+04 1.059600000000000000e+04 1.062300000000000000e+04 1.062400000000000000e+04 1.078300000000000000e+04 1.060600000000000000e+04 1.065200000000000000e+04 1.071900000000000000e+04 1.069300000000000000e+04 1.051300000000000000e+04 1.056300000000000000e+04 1.045400000000000000e+04 1.065200000000000000e+04 1.049800000000000000e+04 1.075700000000000000e+04 1.080400000000000000e+04 1.054300000000000000e+04 1.045500000000000000e+04 1.060900000000000000e+04 1.093900000000000000e+04 1.091900000000000000e+04 1.065000000000000000e+04 1.058800000000000000e+04 1.061100000000000000e+04 1.066400000000000000e+04 1.050800000000000000e+04 1.061300000000000000e+04 1.061100000000000000e+04 1.056400000000000000e+04 1.065400000000000000e+04 1.074300000000000000e+04 1.086200000000000000e+04 1.072500000000000000e+04 1.087300000000000000e+04 1.061700000000000000e+04 1.068000000000000000e+04 1.066600000000000000e+04 1.084800000000000000e+04 1.082300000000000000e+04 1.059400000000000000e+04 1.085900000000000000e+04 1.072200000000000000e+04 1.090300000000000000e+04 1.063800000000000000e+04 1.067600000000000000e+04 1.049300000000000000e+04 1.063000000000000000e+04 1.058100000000000000e+04 1.047300000000000000e+04 1.066700000000000000e+04 1.057700000000000000e+04 1.059400000000000000e+04 1.061600000000000000e+04 1.069000000000000000e+04 1.061300000000000000e+04 1.031900000000000000e+04 1.025200000000000000e+04 1.051100000000000000e+04 1.054000000000000000e+04 1.043400000000000000e+04 1.051200000000000000e+04 1.032600000000000000e+04 1.036000000000000000e+04 1.065400000000000000e+04 1.086200000000000000e+04 1.072300000000000000e+04 1.051600000000000000e+04 1.078100000000000000e+04 1.064300000000000000e+04 1.089200000000000000e+04 1.056700000000000000e+04 1.078700000000000000e+04 1.086700000000000000e+04 1.068900000000000000e+04 1.081100000000000000e+04 1.089800000000000000e+04 1.045400000000000000e+04 1.075600000000000000e+04 1.079700000000000000e+04 1.097300000000000000e+04 1.094600000000000000e+04 1.058000000000000000e+04 1.067400000000000000e+04 1.048800000000000000e+04 1.064000000000000000e+04 1.078700000000000000e+04 1.068500000000000000e+04 1.048800000000000000e+04 1.086200000000000000e+04 1.059100000000000000e+04 1.079000000000000000e+04 1.061000000000000000e+04 1.036700000000000000e+04 1.073800000000000000e+04 1.055900000000000000e+04 1.077900000000000000e+04 1.056300000000000000e+04 1.095700000000000000e+04 1.070500000000000000e+04 1.081300000000000000e+04 1.095500000000000000e+04 1.114000000000000000e+04 1.092100000000000000e+04 1.076900000000000000e+04 1.072400000000000000e+04 1.082800000000000000e+04 1.104000000000000000e+04 1.054600000000000000e+04 1.078200000000000000e+04 1.090300000000000000e+04 1.055500000000000000e+04 1.069400000000000000e+04 1.081000000000000000e+04 1.076800000000000000e+04 1.097200000000000000e+04 1.096900000000000000e+04 1.065800000000000000e+04 1.083600000000000000e+04 1.086500000000000000e+04 1.075700000000000000e+04 1.071500000000000000e+04 1.081900000000000000e+04 1.089200000000000000e+04 1.089100000000000000e+04 1.081400000000000000e+04 1.084700000000000000e+04 1.066100000000000000e+04 1.056800000000000000e+04 1.097800000000000000e+04 1.078500000000000000e+04 1.078200000000000000e+04 1.079100000000000000e+04 1.065100000000000000e+04 1.047700000000000000e+04 1.044900000000000000e+04 1.058600000000000000e+04 1.067900000000000000e+04 1.067800000000000000e+04 1.067000000000000000e+04 1.037000000000000000e+04 1.068100000000000000e+04 1.075800000000000000e+04 1.073900000000000000e+04 1.073300000000000000e+04 1.072100000000000000e+04 1.070100000000000000e+04 1.059300000000000000e+04 1.064300000000000000e+04 1.058800000000000000e+04 1.079000000000000000e+04 1.055000000000000000e+04 1.046200000000000000e+04 1.063700000000000000e+04 1.057600000000000000e+04 1.064500000000000000e+04 1.029800000000000000e+04 1.045000000000000000e+04 1.061700000000000000e+04 1.078200000000000000e+04 1.056300000000000000e+04 1.032800000000000000e+04 1.053600000000000000e+04 1.070700000000000000e+04 1.069600000000000000e+04 1.066300000000000000e+04 1.054200000000000000e+04 1.054400000000000000e+04 1.039100000000000000e+04 1.026000000000000000e+04 1.038400000000000000e+04 1.035800000000000000e+04 1.029100000000000000e+04 1.047700000000000000e+04 1.025700000000000000e+04 1.023600000000000000e+04 1.013000000000000000e+04 1.021400000000000000e+04 1.035800000000000000e+04 1.025100000000000000e+04 1.040300000000000000e+04 1.031800000000000000e+04 1.047700000000000000e+04 1.029800000000000000e+04 1.042700000000000000e+04 1.045900000000000000e+04 1.024700000000000000e+04 1.044000000000000000e+04 1.044400000000000000e+04 1.046000000000000000e+04 1.056900000000000000e+04 1.042600000000000000e+04 1.067100000000000000e+04 1.100900000000000000e+04 1.063300000000000000e+04 1.064800000000000000e+04 1.064800000000000000e+04 1.069500000000000000e+04 1.040700000000000000e+04 1.047400000000000000e+04 1.037500000000000000e+04 1.087700000000000000e+04 1.045300000000000000e+04 1.041100000000000000e+04 1.046500000000000000e+04 1.044600000000000000e+04 1.056100000000000000e+04 1.042400000000000000e+04 1.058100000000000000e+04 1.065500000000000000e+04 1.055400000000000000e+04 1.043900000000000000e+04 1.038600000000000000e+04 1.049900000000000000e+04 1.056400000000000000e+04 1.036500000000000000e+04 1.032700000000000000e+04 1.019100000000000000e+04 1.042600000000000000e+04 1.021500000000000000e+04 1.021500000000000000e+04 1.035200000000000000e+04 1.031700000000000000e+04 1.027100000000000000e+04 1.041400000000000000e+04 1.062400000000000000e+04 1.080000000000000000e+04 1.060400000000000000e+04 1.037300000000000000e+04 1.067100000000000000e+04 1.059600000000000000e+04 1.043500000000000000e+04 1.039600000000000000e+04 1.044000000000000000e+04 1.033000000000000000e+04 1.073000000000000000e+04 1.051200000000000000e+04 1.060100000000000000e+04 1.051300000000000000e+04 1.060400000000000000e+04 1.068400000000000000e+04 1.025400000000000000e+04 1.035700000000000000e+04 1.023300000000000000e+04 1.037500000000000000e+04 1.071000000000000000e+04 1.051100000000000000e+04 1.042800000000000000e+04 1.053300000000000000e+04 1.028000000000000000e+04 1.064400000000000000e+04 1.059900000000000000e+04 1.067700000000000000e+04 1.062900000000000000e+04 1.066000000000000000e+04 1.051200000000000000e+04 1.045900000000000000e+04 1.034800000000000000e+04 1.041300000000000000e+04 1.047600000000000000e+04 1.047700000000000000e+04 1.053200000000000000e+04 1.038700000000000000e+04 1.046000000000000000e+04 1.047700000000000000e+04 1.070200000000000000e+04 1.086400000000000000e+04 1.054000000000000000e+04 1.058900000000000000e+04 1.052200000000000000e+04 1.026300000000000000e+04 1.044700000000000000e+04 1.063800000000000000e+04 1.042900000000000000e+04 1.064200000000000000e+04 1.060800000000000000e+04 1.054700000000000000e+04 1.060800000000000000e+04 1.054100000000000000e+04 1.047500000000000000e+04 1.069300000000000000e+04 1.029900000000000000e+04 1.058900000000000000e+04 1.065700000000000000e+04 1.046500000000000000e+04 1.040900000000000000e+04 1.057500000000000000e+04 1.063300000000000000e+04 1.040800000000000000e+04 1.018800000000000000e+04 1.038000000000000000e+04 1.053000000000000000e+04 1.024300000000000000e+04 1.015800000000000000e+04 1.010600000000000000e+04 1.022900000000000000e+04 1.003900000000000000e+04 1.004500000000000000e+04 1.020200000000000000e+04 1.040600000000000000e+04 1.048100000000000000e+04 1.044300000000000000e+04 1.038100000000000000e+04 1.033100000000000000e+04 1.028200000000000000e+04 1.029700000000000000e+04 1.054000000000000000e+04 1.053300000000000000e+04 1.053400000000000000e+04 1.046600000000000000e+04 1.081800000000000000e+04 1.075800000000000000e+04 1.052800000000000000e+04 1.052500000000000000e+04 1.044700000000000000e+04 1.059000000000000000e+04 1.058900000000000000e+04 1.053700000000000000e+04 1.057100000000000000e+04 1.069000000000000000e+04 1.055900000000000000e+04 1.056000000000000000e+04 1.037300000000000000e+04 1.055500000000000000e+04 1.063300000000000000e+04 1.077100000000000000e+04 1.063900000000000000e+04 1.051700000000000000e+04 1.068800000000000000e+04 1.046200000000000000e+04 1.080800000000000000e+04 1.057600000000000000e+04 1.049000000000000000e+04 1.071700000000000000e+04 1.074400000000000000e+04 1.071400000000000000e+04 1.073100000000000000e+04 1.070900000000000000e+04 1.061400000000000000e+04 1.059900000000000000e+04 1.076500000000000000e+04 1.075900000000000000e+04 1.087500000000000000e+04 1.076000000000000000e+04 1.040700000000000000e+04 1.048900000000000000e+04 1.049900000000000000e+04 1.050600000000000000e+04 1.047000000000000000e+04 1.046600000000000000e+04 1.054900000000000000e+04 1.068000000000000000e+04 1.074500000000000000e+04 1.075800000000000000e+04 1.059200000000000000e+04 1.051200000000000000e+04 1.055400000000000000e+04 1.051100000000000000e+04 1.074500000000000000e+04 1.021600000000000000e+04 1.029100000000000000e+04 1.039700000000000000e+04 1.015700000000000000e+04 1.047600000000000000e+04 1.044800000000000000e+04 1.058600000000000000e+04 1.057700000000000000e+04 1.045300000000000000e+04 1.070900000000000000e+04 1.043300000000000000e+04 1.072200000000000000e+04 1.062000000000000000e+04 1.059500000000000000e+04 1.054100000000000000e+04 1.061200000000000000e+04 1.061500000000000000e+04 1.057300000000000000e+04 1.051500000000000000e+04 1.044300000000000000e+04 1.023300000000000000e+04 1.028700000000000000e+04 1.033200000000000000e+04 1.042100000000000000e+04 1.031500000000000000e+04 1.005700000000000000e+04 1.024700000000000000e+04 1.030000000000000000e+04 1.046000000000000000e+04 1.031100000000000000e+04 1.047000000000000000e+04 1.021500000000000000e+04 1.058700000000000000e+04 1.043600000000000000e+04 1.057600000000000000e+04 1.067000000000000000e+04 1.070000000000000000e+04 1.060600000000000000e+04 1.053300000000000000e+04 1.062100000000000000e+04 1.072600000000000000e+04 1.062200000000000000e+04 1.052500000000000000e+04 1.070100000000000000e+04 1.060600000000000000e+04 1.080600000000000000e+04 1.074000000000000000e+04 1.069700000000000000e+04 1.075800000000000000e+04 1.073500000000000000e+04 1.082500000000000000e+04 1.060900000000000000e+04 1.055500000000000000e+04 1.045700000000000000e+04 1.033900000000000000e+04 1.048700000000000000e+04 1.058500000000000000e+04 1.055900000000000000e+04 1.024000000000000000e+04 1.078300000000000000e+04 1.062900000000000000e+04 1.053500000000000000e+04 1.058900000000000000e+04 1.032000000000000000e+04 1.043500000000000000e+04 1.051600000000000000e+04 1.061400000000000000e+04 1.039300000000000000e+04 1.044600000000000000e+04 1.034500000000000000e+04 1.022400000000000000e+04 1.026300000000000000e+04 1.020300000000000000e+04 1.049000000000000000e+04 1.046300000000000000e+04 1.027200000000000000e+04 1.024800000000000000e+04 1.031300000000000000e+04 1.038900000000000000e+04 1.016400000000000000e+04 1.031300000000000000e+04 1.010100000000000000e+04 1.022800000000000000e+04 1.046000000000000000e+04 1.027900000000000000e+04 1.012000000000000000e+04 1.021700000000000000e+04 1.034500000000000000e+04 1.037600000000000000e+04 1.021000000000000000e+04 1.014700000000000000e+04 1.032000000000000000e+04 1.028300000000000000e+04 1.020500000000000000e+04 1.046800000000000000e+04 1.030100000000000000e+04 1.028300000000000000e+04 1.032500000000000000e+04 1.038500000000000000e+04 9.984000000000000000e+03 1.021700000000000000e+04 1.026500000000000000e+04 1.052200000000000000e+04 1.027100000000000000e+04 1.032300000000000000e+04 1.046100000000000000e+04 1.022000000000000000e+04 1.048300000000000000e+04 1.034100000000000000e+04 1.039200000000000000e+04 1.025600000000000000e+04 1.013300000000000000e+04 1.046400000000000000e+04 1.046600000000000000e+04 1.009400000000000000e+04 1.036200000000000000e+04 1.063200000000000000e+04 1.033900000000000000e+04 1.036800000000000000e+04 1.027600000000000000e+04 1.048800000000000000e+04 1.045600000000000000e+04 1.026300000000000000e+04 1.043200000000000000e+04 1.031100000000000000e+04 1.049300000000000000e+04 1.035300000000000000e+04 1.045100000000000000e+04 1.041500000000000000e+04 1.026400000000000000e+04 1.024200000000000000e+04 1.030500000000000000e+04 1.038700000000000000e+04 1.037900000000000000e+04 1.036500000000000000e+04 1.024700000000000000e+04 1.028600000000000000e+04 1.027300000000000000e+04 1.039500000000000000e+04 1.015800000000000000e+04 1.026600000000000000e+04 1.032600000000000000e+04 1.030900000000000000e+04 1.044100000000000000e+04 1.028300000000000000e+04 1.040100000000000000e+04 1.023400000000000000e+04 1.014200000000000000e+04 1.043600000000000000e+04 1.036000000000000000e+04 1.032000000000000000e+04 1.032900000000000000e+04 1.053200000000000000e+04 1.068300000000000000e+04 1.025300000000000000e+04 1.052800000000000000e+04 1.064400000000000000e+04 1.048900000000000000e+04 1.054700000000000000e+04 1.036800000000000000e+04 1.060000000000000000e+04 1.088100000000000000e+04 1.066700000000000000e+04 1.063500000000000000e+04 1.056000000000000000e+04 1.058400000000000000e+04 1.060800000000000000e+04 1.061100000000000000e+04 1.036400000000000000e+04 1.032500000000000000e+04 1.057000000000000000e+04 1.037700000000000000e+04 1.056200000000000000e+04 1.034300000000000000e+04 1.049300000000000000e+04 1.042800000000000000e+04 1.044500000000000000e+04 1.052100000000000000e+04 1.047700000000000000e+04 1.062700000000000000e+04 1.050200000000000000e+04 1.049900000000000000e+04 1.054400000000000000e+04 1.020100000000000000e+04 1.040900000000000000e+04 1.033200000000000000e+04 1.044100000000000000e+04 1.049000000000000000e+04 1.052100000000000000e+04 1.059400000000000000e+04 1.053800000000000000e+04 1.053900000000000000e+04 1.047700000000000000e+04 1.053100000000000000e+04 1.063500000000000000e+04 1.068300000000000000e+04 1.078800000000000000e+04 1.097500000000000000e+04 1.046400000000000000e+04 1.045100000000000000e+04 1.054500000000000000e+04 1.047600000000000000e+04 1.057900000000000000e+04 1.065000000000000000e+04 1.049400000000000000e+04 1.080500000000000000e+04 1.071500000000000000e+04 1.066300000000000000e+04 1.074500000000000000e+04 1.053300000000000000e+04 1.037600000000000000e+04 1.047800000000000000e+04 1.051000000000000000e+04 1.058900000000000000e+04 1.029300000000000000e+04 1.046500000000000000e+04 1.021500000000000000e+04 1.022000000000000000e+04 1.019300000000000000e+04 1.015300000000000000e+04 1.025700000000000000e+04 1.038700000000000000e+04 1.041500000000000000e+04 1.026300000000000000e+04 1.047700000000000000e+04 1.031200000000000000e+04 1.026900000000000000e+04 1.022100000000000000e+04 1.008100000000000000e+04 1.028000000000000000e+04 1.026200000000000000e+04 1.017200000000000000e+04 9.975000000000000000e+03 1.019500000000000000e+04 1.015100000000000000e+04 1.002100000000000000e+04 1.010200000000000000e+04 1.003000000000000000e+04 1.041700000000000000e+04 1.026500000000000000e+04 1.035300000000000000e+04 1.011900000000000000e+04 1.002400000000000000e+04 1.000400000000000000e+04 1.006700000000000000e+04 1.011300000000000000e+04 1.032100000000000000e+04 1.002500000000000000e+04 1.022600000000000000e+04 1.027900000000000000e+04 1.011200000000000000e+04 9.999000000000000000e+03 1.001900000000000000e+04 1.002600000000000000e+04 1.030300000000000000e+04 1.023600000000000000e+04 1.018700000000000000e+04 1.031600000000000000e+04 1.007300000000000000e+04 1.019100000000000000e+04 1.005500000000000000e+04 1.026500000000000000e+04 1.004000000000000000e+04 1.015700000000000000e+04 1.013100000000000000e+04 1.018100000000000000e+04 1.005000000000000000e+04 1.017800000000000000e+04 1.015900000000000000e+04 1.012600000000000000e+04 1.042900000000000000e+04 1.018300000000000000e+04 1.007200000000000000e+04 1.018500000000000000e+04 1.021900000000000000e+04 1.021000000000000000e+04 1.031900000000000000e+04 1.048500000000000000e+04 1.030800000000000000e+04 1.045700000000000000e+04 1.058200000000000000e+04 1.047700000000000000e+04 1.055300000000000000e+04 1.034500000000000000e+04 1.039800000000000000e+04 1.036500000000000000e+04 1.037700000000000000e+04 1.043100000000000000e+04 1.028400000000000000e+04 1.018100000000000000e+04 1.028300000000000000e+04 1.049200000000000000e+04 1.027000000000000000e+04 1.016900000000000000e+04 1.066600000000000000e+04 1.050200000000000000e+04 1.027700000000000000e+04 1.041000000000000000e+04 1.026100000000000000e+04 1.037800000000000000e+04 1.043800000000000000e+04 1.029100000000000000e+04 1.019700000000000000e+04 1.052200000000000000e+04 1.045000000000000000e+04 1.021200000000000000e+04 1.008200000000000000e+04 1.017500000000000000e+04 1.028800000000000000e+04 1.031800000000000000e+04 9.929000000000000000e+03 1.020200000000000000e+04 1.017600000000000000e+04 1.032700000000000000e+04 1.032500000000000000e+04 1.039300000000000000e+04 1.038400000000000000e+04 1.032900000000000000e+04 1.036000000000000000e+04 1.032100000000000000e+04 1.021000000000000000e+04 1.021200000000000000e+04 1.034100000000000000e+04 1.042000000000000000e+04 1.036400000000000000e+04 1.040200000000000000e+04 1.035400000000000000e+04 1.064300000000000000e+04 1.042600000000000000e+04 1.056000000000000000e+04 1.038400000000000000e+04 1.040100000000000000e+04 1.035000000000000000e+04 1.052300000000000000e+04 1.046400000000000000e+04 1.039000000000000000e+04 1.048000000000000000e+04 1.062800000000000000e+04 1.056900000000000000e+04 1.066100000000000000e+04 1.057300000000000000e+04 1.051600000000000000e+04 1.058600000000000000e+04 1.058400000000000000e+04 1.059500000000000000e+04 1.044500000000000000e+04 1.070800000000000000e+04 1.058800000000000000e+04 1.040200000000000000e+04 1.053300000000000000e+04 1.072100000000000000e+04 1.048500000000000000e+04 1.044900000000000000e+04 1.074300000000000000e+04 1.056100000000000000e+04 1.058500000000000000e+04 1.062600000000000000e+04 1.057500000000000000e+04 1.054500000000000000e+04 1.059100000000000000e+04 1.046400000000000000e+04 1.053000000000000000e+04 1.064400000000000000e+04 1.079100000000000000e+04 1.066200000000000000e+04 1.083400000000000000e+04 1.083000000000000000e+04 1.059700000000000000e+04 1.062000000000000000e+04 1.037000000000000000e+04 1.047800000000000000e+04 1.063100000000000000e+04 1.065300000000000000e+04 1.045600000000000000e+04 1.058800000000000000e+04 1.052800000000000000e+04 1.069600000000000000e+04 1.068400000000000000e+04 1.065400000000000000e+04 1.063900000000000000e+04 1.068100000000000000e+04 1.064800000000000000e+04 1.051600000000000000e+04 1.050200000000000000e+04 1.049100000000000000e+04 1.046400000000000000e+04 1.051300000000000000e+04 1.039800000000000000e+04 1.041900000000000000e+04 1.044100000000000000e+04 1.024900000000000000e+04 1.027300000000000000e+04 1.044600000000000000e+04 1.051700000000000000e+04 1.037100000000000000e+04 1.030900000000000000e+04 1.031900000000000000e+04 1.036100000000000000e+04 1.045100000000000000e+04 1.017100000000000000e+04 1.013700000000000000e+04 1.012000000000000000e+04 1.029200000000000000e+04 1.015100000000000000e+04 1.032000000000000000e+04 1.010100000000000000e+04 1.023200000000000000e+04 1.028500000000000000e+04 1.025400000000000000e+04 1.044500000000000000e+04 1.027400000000000000e+04 1.028400000000000000e+04 1.013400000000000000e+04 1.037300000000000000e+04 1.037700000000000000e+04 1.047000000000000000e+04 1.035800000000000000e+04 1.039100000000000000e+04 1.030600000000000000e+04 1.030300000000000000e+04 1.017700000000000000e+04 1.055200000000000000e+04 1.048700000000000000e+04 1.052000000000000000e+04 1.026900000000000000e+04 1.047200000000000000e+04 1.046100000000000000e+04 1.035400000000000000e+04 1.031300000000000000e+04 1.018700000000000000e+04 1.018900000000000000e+04 1.017100000000000000e+04 1.016500000000000000e+04 1.051400000000000000e+04 1.048300000000000000e+04 1.057000000000000000e+04 1.054300000000000000e+04 1.053500000000000000e+04 1.027500000000000000e+04 1.037200000000000000e+04 1.068700000000000000e+04 1.056200000000000000e+04 1.061500000000000000e+04 1.054500000000000000e+04 1.053400000000000000e+04 1.066100000000000000e+04 1.061200000000000000e+04 1.066800000000000000e+04 1.071000000000000000e+04 1.075400000000000000e+04 1.097600000000000000e+04 1.077100000000000000e+04 1.059500000000000000e+04 1.075800000000000000e+04 1.079000000000000000e+04 1.077400000000000000e+04 1.070400000000000000e+04 1.097600000000000000e+04 1.095500000000000000e+04 1.075400000000000000e+04 1.083600000000000000e+04 1.073600000000000000e+04 1.081100000000000000e+04 1.125600000000000000e+04 1.089700000000000000e+04 1.083700000000000000e+04 1.080500000000000000e+04 1.099200000000000000e+04 1.082600000000000000e+04 1.050700000000000000e+04 1.073300000000000000e+04 1.070700000000000000e+04 1.065700000000000000e+04 1.060100000000000000e+04 1.071400000000000000e+04 1.049400000000000000e+04 1.055500000000000000e+04 1.076200000000000000e+04 1.053100000000000000e+04 1.081300000000000000e+04 1.063500000000000000e+04 1.079200000000000000e+04 1.082000000000000000e+04 1.071800000000000000e+04 1.058700000000000000e+04 1.081000000000000000e+04 1.070200000000000000e+04 1.090600000000000000e+04 1.064400000000000000e+04 1.053100000000000000e+04 1.043000000000000000e+04 1.051300000000000000e+04 1.060200000000000000e+04 1.070700000000000000e+04 1.058300000000000000e+04 1.049900000000000000e+04 1.069700000000000000e+04 1.044200000000000000e+04 1.056000000000000000e+04 1.072700000000000000e+04 1.084200000000000000e+04 1.067600000000000000e+04 1.073100000000000000e+04 1.065700000000000000e+04 1.062000000000000000e+04 1.070400000000000000e+04 1.062800000000000000e+04 1.031600000000000000e+04 1.072500000000000000e+04 1.078200000000000000e+04 1.082800000000000000e+04 1.084300000000000000e+04 1.082100000000000000e+04 1.087700000000000000e+04 1.061000000000000000e+04 1.075800000000000000e+04 1.055900000000000000e+04 1.062900000000000000e+04 1.060400000000000000e+04 1.055500000000000000e+04 1.056500000000000000e+04 1.060600000000000000e+04 1.041800000000000000e+04 1.046200000000000000e+04 1.035800000000000000e+04 1.044100000000000000e+04 1.052700000000000000e+04 1.048900000000000000e+04 1.059300000000000000e+04 1.057800000000000000e+04 1.036600000000000000e+04 1.059000000000000000e+04 1.051400000000000000e+04 1.059000000000000000e+04 1.049400000000000000e+04 1.034500000000000000e+04 1.046000000000000000e+04 1.046300000000000000e+04 1.052000000000000000e+04 1.036000000000000000e+04 1.043500000000000000e+04 1.051600000000000000e+04 1.047700000000000000e+04 1.052300000000000000e+04 1.052100000000000000e+04 1.053100000000000000e+04 1.026000000000000000e+04 1.033800000000000000e+04 1.058100000000000000e+04 1.038400000000000000e+04 1.039200000000000000e+04 1.057200000000000000e+04 1.049500000000000000e+04 1.027300000000000000e+04 1.035200000000000000e+04 1.044800000000000000e+04 1.031200000000000000e+04 1.024000000000000000e+04 1.040800000000000000e+04 1.030600000000000000e+04 1.041800000000000000e+04 1.044900000000000000e+04 1.048800000000000000e+04 1.054700000000000000e+04 1.056600000000000000e+04 1.060600000000000000e+04 1.066800000000000000e+04 1.063000000000000000e+04 1.089400000000000000e+04 1.077400000000000000e+04 1.052200000000000000e+04 1.074800000000000000e+04 1.079600000000000000e+04 1.064200000000000000e+04 1.055300000000000000e+04 1.046300000000000000e+04 1.056900000000000000e+04 1.062000000000000000e+04 1.043200000000000000e+04 1.038600000000000000e+04 1.065200000000000000e+04 1.060600000000000000e+04 1.066900000000000000e+04 1.053800000000000000e+04 1.054200000000000000e+04 1.052200000000000000e+04 1.032900000000000000e+04 1.044800000000000000e+04 1.054600000000000000e+04 1.058000000000000000e+04 1.054900000000000000e+04 1.071200000000000000e+04 1.052900000000000000e+04 1.062300000000000000e+04 1.069300000000000000e+04 1.064900000000000000e+04 1.050500000000000000e+04 1.060300000000000000e+04 1.046000000000000000e+04 1.067500000000000000e+04 1.045900000000000000e+04 1.066700000000000000e+04 1.060500000000000000e+04 1.045800000000000000e+04 1.056600000000000000e+04 1.057100000000000000e+04 1.047800000000000000e+04 1.045000000000000000e+04 1.034400000000000000e+04 1.065300000000000000e+04 1.068500000000000000e+04 1.080300000000000000e+04 1.047300000000000000e+04 1.068100000000000000e+04 1.061400000000000000e+04 1.069700000000000000e+04 1.083000000000000000e+04 1.057100000000000000e+04 1.059900000000000000e+04 1.076800000000000000e+04 1.068400000000000000e+04 1.053900000000000000e+04 1.025900000000000000e+04 1.033800000000000000e+04 1.036700000000000000e+04 1.039600000000000000e+04 1.038500000000000000e+04 1.030500000000000000e+04 1.047600000000000000e+04 1.050700000000000000e+04 1.039300000000000000e+04 1.036000000000000000e+04 1.039300000000000000e+04 1.034500000000000000e+04 1.061800000000000000e+04 1.048100000000000000e+04 1.054300000000000000e+04 1.041200000000000000e+04 1.045500000000000000e+04 1.052000000000000000e+04 1.054700000000000000e+04 1.037500000000000000e+04 1.056100000000000000e+04 1.056700000000000000e+04 1.048100000000000000e+04 1.055100000000000000e+04 1.080800000000000000e+04 1.078200000000000000e+04 1.081000000000000000e+04 1.060800000000000000e+04 1.068400000000000000e+04 1.062200000000000000e+04 1.095500000000000000e+04 1.062000000000000000e+04 1.061300000000000000e+04 1.049900000000000000e+04 1.059800000000000000e+04 1.078200000000000000e+04 1.071400000000000000e+04 1.073500000000000000e+04 1.067700000000000000e+04 1.061900000000000000e+04 1.067300000000000000e+04 1.071900000000000000e+04 1.057500000000000000e+04 1.072400000000000000e+04 1.037400000000000000e+04 1.053500000000000000e+04 1.051700000000000000e+04 1.053500000000000000e+04 1.065500000000000000e+04 1.068800000000000000e+04 1.064200000000000000e+04 1.064000000000000000e+04 1.058800000000000000e+04 1.105600000000000000e+04 1.079600000000000000e+04 1.079000000000000000e+04 1.077000000000000000e+04 1.074300000000000000e+04 1.043500000000000000e+04 1.055300000000000000e+04 1.066200000000000000e+04 1.058200000000000000e+04 1.050500000000000000e+04 1.041400000000000000e+04 1.043100000000000000e+04 1.051600000000000000e+04 1.062100000000000000e+04 1.056100000000000000e+04 1.043900000000000000e+04 1.030900000000000000e+04 1.036500000000000000e+04 1.037000000000000000e+04 1.041300000000000000e+04 1.049200000000000000e+04 1.050300000000000000e+04 1.057500000000000000e+04 1.041600000000000000e+04 1.050000000000000000e+04 1.036200000000000000e+04 1.069300000000000000e+04 1.050100000000000000e+04 1.063400000000000000e+04 1.067000000000000000e+04 1.054700000000000000e+04 1.034200000000000000e+04 1.042900000000000000e+04 1.029100000000000000e+04 1.045600000000000000e+04 1.045000000000000000e+04 1.049600000000000000e+04 1.042600000000000000e+04 1.035800000000000000e+04 1.064300000000000000e+04 1.044800000000000000e+04 1.060600000000000000e+04 1.040600000000000000e+04 1.046400000000000000e+04 1.049600000000000000e+04 1.062100000000000000e+04 1.065000000000000000e+04 1.039200000000000000e+04 1.036800000000000000e+04 1.024000000000000000e+04 1.034200000000000000e+04 1.032400000000000000e+04 1.029800000000000000e+04 1.054400000000000000e+04 1.075600000000000000e+04 1.057000000000000000e+04 1.029000000000000000e+04 1.058900000000000000e+04 1.047000000000000000e+04 1.058000000000000000e+04 1.056900000000000000e+04 1.042300000000000000e+04 1.052200000000000000e+04 1.034400000000000000e+04 1.060300000000000000e+04 1.073300000000000000e+04 1.074400000000000000e+04 1.062800000000000000e+04 1.066100000000000000e+04 1.060900000000000000e+04 1.080500000000000000e+04 1.054900000000000000e+04 1.056300000000000000e+04 1.080400000000000000e+04 1.052900000000000000e+04 1.057800000000000000e+04 1.086800000000000000e+04 1.066700000000000000e+04 1.064100000000000000e+04 1.047600000000000000e+04 1.064600000000000000e+04 1.050200000000000000e+04 1.074400000000000000e+04 1.061400000000000000e+04 1.070300000000000000e+04 1.075700000000000000e+04 1.060600000000000000e+04 1.073300000000000000e+04 1.040100000000000000e+04 1.054100000000000000e+04 1.038100000000000000e+04 1.050100000000000000e+04 1.041700000000000000e+04 1.062700000000000000e+04 1.041700000000000000e+04 1.061400000000000000e+04 1.058800000000000000e+04 1.030500000000000000e+04 1.041700000000000000e+04 1.024700000000000000e+04 1.033900000000000000e+04 1.039200000000000000e+04 1.018700000000000000e+04 1.025500000000000000e+04 1.025600000000000000e+04 1.025400000000000000e+04 1.031200000000000000e+04 1.023700000000000000e+04 1.014900000000000000e+04 1.017700000000000000e+04 1.031900000000000000e+04 1.041400000000000000e+04 1.022100000000000000e+04 1.037200000000000000e+04 1.048500000000000000e+04 1.039200000000000000e+04 1.025000000000000000e+04 1.036200000000000000e+04 1.041000000000000000e+04 1.033000000000000000e+04 1.023200000000000000e+04 1.003200000000000000e+04 1.033100000000000000e+04 1.025800000000000000e+04 1.022000000000000000e+04 1.047100000000000000e+04 1.011900000000000000e+04 1.057000000000000000e+04 1.042400000000000000e+04 1.019900000000000000e+04 1.007700000000000000e+04 1.010500000000000000e+04 1.003100000000000000e+04 1.007200000000000000e+04 1.014900000000000000e+04 1.017100000000000000e+04 1.019900000000000000e+04 1.027900000000000000e+04 1.021400000000000000e+04 9.943000000000000000e+03 1.025700000000000000e+04 1.017600000000000000e+04 1.025800000000000000e+04 1.034600000000000000e+04 1.022600000000000000e+04 1.033700000000000000e+04 1.035900000000000000e+04 1.025500000000000000e+04 1.018400000000000000e+04 1.029600000000000000e+04 1.040100000000000000e+04 1.025300000000000000e+04 1.032800000000000000e+04 1.022300000000000000e+04 1.013200000000000000e+04 1.036000000000000000e+04 1.031100000000000000e+04 1.042200000000000000e+04 1.022700000000000000e+04 1.023800000000000000e+04 1.040800000000000000e+04 1.039200000000000000e+04 1.036900000000000000e+04 1.051500000000000000e+04 1.048500000000000000e+04 1.051300000000000000e+04 1.056100000000000000e+04 1.038500000000000000e+04 1.035600000000000000e+04 1.028800000000000000e+04 1.034100000000000000e+04 1.048000000000000000e+04 1.036000000000000000e+04 1.029200000000000000e+04 1.038300000000000000e+04 1.062500000000000000e+04 1.048700000000000000e+04 1.034700000000000000e+04 1.046200000000000000e+04 1.048200000000000000e+04 1.045700000000000000e+04 1.058700000000000000e+04 1.054600000000000000e+04 1.073800000000000000e+04 1.049900000000000000e+04 1.075000000000000000e+04 1.078300000000000000e+04 1.076200000000000000e+04 1.094700000000000000e+04 1.070800000000000000e+04 1.065600000000000000e+04 1.074100000000000000e+04 1.061900000000000000e+04 1.069200000000000000e+04 1.080600000000000000e+04 1.069400000000000000e+04 1.054500000000000000e+04 1.067700000000000000e+04 1.084700000000000000e+04 1.075000000000000000e+04 1.063400000000000000e+04 1.073200000000000000e+04 1.079400000000000000e+04 1.059500000000000000e+04 1.072800000000000000e+04 1.080800000000000000e+04 1.081800000000000000e+04 1.079200000000000000e+04 1.078600000000000000e+04 1.054300000000000000e+04 1.065700000000000000e+04 1.117400000000000000e+04 1.090200000000000000e+04 1.074000000000000000e+04 1.071900000000000000e+04 1.059300000000000000e+04 1.060000000000000000e+04 1.077600000000000000e+04 1.066900000000000000e+04 1.061500000000000000e+04 1.063400000000000000e+04 1.074100000000000000e+04 1.057700000000000000e+04 1.079100000000000000e+04 1.065800000000000000e+04 1.055300000000000000e+04 1.062500000000000000e+04 1.050700000000000000e+04 1.077800000000000000e+04 1.076800000000000000e+04 1.071700000000000000e+04 1.064700000000000000e+04 1.061900000000000000e+04 1.074200000000000000e+04 1.038100000000000000e+04 1.064900000000000000e+04 1.076500000000000000e+04 1.057100000000000000e+04 1.077200000000000000e+04 1.060200000000000000e+04 1.069800000000000000e+04 1.043500000000000000e+04 1.057300000000000000e+04 1.065100000000000000e+04 1.070800000000000000e+04 1.082500000000000000e+04 1.079900000000000000e+04 1.062800000000000000e+04 1.073300000000000000e+04 1.056200000000000000e+04 1.062000000000000000e+04 1.053900000000000000e+04 1.074200000000000000e+04 1.035700000000000000e+04 1.056300000000000000e+04 1.044700000000000000e+04 1.057200000000000000e+04 1.035000000000000000e+04 1.057300000000000000e+04 1.046900000000000000e+04 1.062700000000000000e+04 1.049000000000000000e+04 1.035300000000000000e+04 1.052500000000000000e+04 1.046100000000000000e+04 1.046100000000000000e+04 1.031000000000000000e+04 1.037400000000000000e+04 1.063000000000000000e+04 1.030100000000000000e+04 1.058700000000000000e+04 1.062900000000000000e+04 1.058800000000000000e+04 1.056600000000000000e+04 1.068400000000000000e+04 1.036600000000000000e+04 1.018100000000000000e+04 1.049800000000000000e+04 1.003900000000000000e+04 9.854000000000000000e+03 1.021100000000000000e+04 1.027200000000000000e+04 1.036300000000000000e+04 1.048800000000000000e+04 1.033000000000000000e+04 1.054500000000000000e+04 1.030700000000000000e+04 1.030400000000000000e+04 1.026600000000000000e+04 1.014400000000000000e+04 1.035200000000000000e+04 1.009700000000000000e+04 1.032600000000000000e+04 1.050800000000000000e+04 1.056200000000000000e+04 1.032800000000000000e+04 1.032700000000000000e+04 1.057300000000000000e+04 1.023300000000000000e+04 1.035800000000000000e+04 1.028700000000000000e+04 1.017700000000000000e+04 1.035600000000000000e+04 1.026600000000000000e+04 1.026700000000000000e+04 1.017600000000000000e+04 1.040300000000000000e+04 1.040000000000000000e+04 1.035800000000000000e+04 1.053300000000000000e+04 1.044200000000000000e+04 1.066700000000000000e+04 1.055400000000000000e+04 1.017500000000000000e+04 1.023000000000000000e+04 1.053800000000000000e+04 1.069400000000000000e+04 1.036200000000000000e+04 1.048900000000000000e+04 1.046700000000000000e+04 1.037300000000000000e+04 1.029300000000000000e+04 1.024600000000000000e+04 1.010600000000000000e+04 1.032600000000000000e+04 1.014400000000000000e+04 1.011100000000000000e+04 1.016000000000000000e+04 1.020200000000000000e+04 1.033500000000000000e+04 1.026100000000000000e+04 1.046900000000000000e+04 1.055700000000000000e+04 1.030300000000000000e+04 1.031300000000000000e+04 1.037400000000000000e+04 1.033800000000000000e+04 1.030600000000000000e+04 1.024200000000000000e+04 1.020400000000000000e+04 1.007200000000000000e+04 1.006300000000000000e+04 1.017000000000000000e+04 1.014600000000000000e+04 1.010700000000000000e+04 1.000400000000000000e+04 1.024200000000000000e+04 1.029500000000000000e+04 1.019800000000000000e+04 9.984000000000000000e+03 1.014500000000000000e+04 1.000900000000000000e+04 1.013500000000000000e+04 1.009700000000000000e+04 1.023000000000000000e+04 1.027100000000000000e+04 1.023800000000000000e+04 1.001300000000000000e+04 1.012300000000000000e+04 9.944000000000000000e+03 9.861000000000000000e+03 1.004200000000000000e+04 9.880000000000000000e+03 9.972000000000000000e+03 1.013800000000000000e+04 9.986000000000000000e+03 1.002800000000000000e+04 1.003300000000000000e+04 1.020200000000000000e+04 1.012200000000000000e+04 1.000900000000000000e+04 1.005100000000000000e+04 1.024300000000000000e+04 1.012800000000000000e+04 1.020500000000000000e+04 1.000900000000000000e+04 1.003800000000000000e+04 1.008600000000000000e+04 9.955000000000000000e+03 1.014600000000000000e+04 9.939000000000000000e+03 1.017400000000000000e+04 1.012100000000000000e+04 1.006200000000000000e+04 1.017500000000000000e+04 1.004100000000000000e+04 1.012400000000000000e+04 1.013300000000000000e+04 1.005800000000000000e+04 1.019600000000000000e+04 1.016000000000000000e+04 1.027700000000000000e+04 1.012600000000000000e+04 1.032600000000000000e+04 1.017700000000000000e+04 1.021900000000000000e+04 1.018400000000000000e+04 1.017000000000000000e+04 9.954000000000000000e+03 1.019500000000000000e+04 1.002000000000000000e+04 1.015300000000000000e+04 1.028400000000000000e+04 1.022900000000000000e+04 1.032100000000000000e+04 1.028000000000000000e+04 1.009600000000000000e+04 1.030100000000000000e+04 1.016000000000000000e+04 1.018400000000000000e+04 1.021600000000000000e+04 1.016100000000000000e+04 1.036600000000000000e+04 1.025700000000000000e+04 1.018000000000000000e+04 1.020000000000000000e+04 1.029900000000000000e+04 1.029200000000000000e+04 1.045600000000000000e+04 1.030200000000000000e+04 1.023100000000000000e+04 1.044800000000000000e+04 1.035000000000000000e+04 1.024200000000000000e+04 1.061200000000000000e+04 1.046300000000000000e+04 1.037000000000000000e+04 1.038000000000000000e+04 1.034100000000000000e+04 1.029900000000000000e+04 1.043000000000000000e+04 1.031200000000000000e+04 1.020700000000000000e+04 1.038500000000000000e+04 1.049600000000000000e+04 1.038000000000000000e+04 1.038900000000000000e+04 1.058100000000000000e+04 1.029900000000000000e+04 1.037000000000000000e+04 1.045900000000000000e+04 1.064900000000000000e+04 1.053100000000000000e+04 1.049200000000000000e+04 1.049100000000000000e+04 1.055900000000000000e+04 1.031700000000000000e+04 1.033500000000000000e+04 1.048800000000000000e+04 1.031900000000000000e+04 1.060500000000000000e+04 1.056700000000000000e+04 1.044000000000000000e+04 1.027100000000000000e+04 1.041100000000000000e+04 1.042000000000000000e+04 1.048700000000000000e+04 1.037000000000000000e+04 1.052400000000000000e+04 1.021500000000000000e+04 1.027200000000000000e+04 1.049900000000000000e+04 1.017000000000000000e+04 1.039600000000000000e+04 1.039600000000000000e+04 1.023500000000000000e+04 1.010200000000000000e+04 1.021100000000000000e+04 1.014000000000000000e+04 1.023700000000000000e+04 1.030300000000000000e+04 1.025700000000000000e+04 1.017400000000000000e+04 1.066300000000000000e+04 1.051200000000000000e+04 1.064100000000000000e+04 1.072300000000000000e+04 1.061200000000000000e+04 1.060300000000000000e+04 1.062100000000000000e+04 1.058300000000000000e+04 1.056700000000000000e+04 1.043500000000000000e+04 1.026700000000000000e+04 1.061400000000000000e+04 1.037800000000000000e+04 1.043500000000000000e+04 1.058100000000000000e+04 1.031700000000000000e+04 1.037300000000000000e+04 1.048100000000000000e+04 1.012800000000000000e+04 1.060900000000000000e+04 1.046500000000000000e+04 1.076400000000000000e+04 1.065900000000000000e+04 1.051000000000000000e+04 1.064700000000000000e+04 1.049400000000000000e+04 1.037200000000000000e+04 1.053900000000000000e+04 1.051600000000000000e+04 1.038200000000000000e+04 1.043500000000000000e+04 1.056800000000000000e+04 1.027800000000000000e+04 1.051000000000000000e+04 1.030800000000000000e+04 1.040300000000000000e+04 1.039400000000000000e+04 1.037700000000000000e+04 1.062300000000000000e+04 1.056700000000000000e+04 1.065200000000000000e+04 1.066700000000000000e+04 1.056300000000000000e+04 1.059600000000000000e+04 1.056300000000000000e+04 1.045100000000000000e+04 1.075300000000000000e+04 1.083300000000000000e+04 1.063700000000000000e+04 1.057000000000000000e+04 1.054900000000000000e+04 1.063000000000000000e+04 1.069100000000000000e+04 1.053800000000000000e+04 1.049200000000000000e+04 1.059900000000000000e+04 1.058800000000000000e+04 1.047500000000000000e+04 1.054500000000000000e+04 1.068100000000000000e+04 1.079500000000000000e+04 1.079900000000000000e+04 1.047100000000000000e+04 1.051100000000000000e+04 1.046300000000000000e+04 1.066000000000000000e+04 1.071700000000000000e+04 1.083400000000000000e+04 1.080000000000000000e+04 1.050700000000000000e+04 1.064000000000000000e+04 1.051500000000000000e+04 1.046500000000000000e+04 1.062100000000000000e+04 1.081700000000000000e+04 1.083000000000000000e+04 1.088000000000000000e+04 1.077500000000000000e+04 1.085900000000000000e+04 1.067600000000000000e+04 1.062900000000000000e+04 1.080500000000000000e+04 1.065800000000000000e+04 1.046500000000000000e+04 1.073000000000000000e+04 1.058800000000000000e+04 1.085400000000000000e+04 1.076200000000000000e+04 1.066600000000000000e+04 1.073900000000000000e+04 1.074400000000000000e+04 1.078000000000000000e+04 1.098900000000000000e+04 1.081500000000000000e+04 1.087300000000000000e+04 1.064100000000000000e+04 1.068600000000000000e+04 1.054500000000000000e+04 1.071200000000000000e+04 1.055500000000000000e+04 1.067700000000000000e+04 1.022300000000000000e+04 1.060400000000000000e+04 1.032900000000000000e+04 1.050500000000000000e+04 1.062300000000000000e+04 1.040400000000000000e+04 1.025800000000000000e+04 1.065000000000000000e+04 1.054700000000000000e+04 1.045200000000000000e+04 1.053700000000000000e+04 1.040800000000000000e+04 1.062600000000000000e+04 1.041100000000000000e+04 1.063700000000000000e+04 1.061600000000000000e+04 1.069700000000000000e+04 1.051300000000000000e+04 1.074500000000000000e+04 1.068400000000000000e+04 1.075300000000000000e+04 1.070400000000000000e+04 1.071700000000000000e+04 1.039100000000000000e+04 1.022600000000000000e+04 1.045900000000000000e+04 1.038600000000000000e+04 1.047200000000000000e+04 1.036300000000000000e+04 1.034400000000000000e+04 1.018100000000000000e+04 1.045500000000000000e+04 1.027300000000000000e+04 1.025400000000000000e+04 1.023600000000000000e+04 1.031300000000000000e+04 1.011500000000000000e+04 1.024600000000000000e+04 1.034600000000000000e+04 1.054000000000000000e+04 1.035100000000000000e+04 1.039300000000000000e+04 1.035900000000000000e+04 1.014400000000000000e+04 1.050200000000000000e+04 1.045600000000000000e+04 1.027800000000000000e+04 1.039300000000000000e+04 1.029500000000000000e+04 1.036600000000000000e+04 1.047400000000000000e+04 1.030900000000000000e+04 1.018900000000000000e+04 1.049000000000000000e+04 1.039000000000000000e+04 1.040500000000000000e+04 1.025500000000000000e+04 1.038200000000000000e+04 1.028600000000000000e+04 1.040900000000000000e+04 1.049700000000000000e+04 1.035200000000000000e+04 1.037200000000000000e+04 1.047500000000000000e+04 1.033600000000000000e+04 1.033500000000000000e+04 1.031300000000000000e+04 1.029300000000000000e+04 1.020700000000000000e+04 1.027100000000000000e+04 1.022600000000000000e+04 1.009700000000000000e+04 1.043000000000000000e+04 9.917000000000000000e+03 1.025600000000000000e+04 1.018700000000000000e+04 1.035500000000000000e+04 1.005800000000000000e+04 1.034100000000000000e+04 1.045000000000000000e+04 1.041600000000000000e+04 1.042900000000000000e+04 1.016500000000000000e+04 1.025700000000000000e+04 1.040600000000000000e+04 1.042100000000000000e+04 1.036900000000000000e+04 1.038200000000000000e+04 1.027000000000000000e+04 1.023600000000000000e+04 1.044400000000000000e+04 1.043500000000000000e+04 1.022500000000000000e+04 1.038200000000000000e+04 1.054100000000000000e+04 1.035800000000000000e+04 1.037200000000000000e+04 1.043000000000000000e+04 1.020700000000000000e+04 1.040900000000000000e+04 1.042200000000000000e+04 1.037500000000000000e+04 1.039000000000000000e+04 1.020600000000000000e+04 1.032100000000000000e+04 1.050700000000000000e+04 1.051100000000000000e+04 1.053900000000000000e+04 1.051100000000000000e+04 1.023000000000000000e+04 1.025500000000000000e+04 1.028000000000000000e+04 1.046200000000000000e+04 1.051500000000000000e+04 1.032200000000000000e+04 1.059000000000000000e+04 1.041400000000000000e+04 1.027300000000000000e+04 1.025900000000000000e+04 1.042500000000000000e+04 1.058100000000000000e+04 1.028500000000000000e+04 1.031800000000000000e+04 1.035100000000000000e+04 1.031800000000000000e+04 1.033200000000000000e+04 1.054300000000000000e+04 1.043600000000000000e+04 1.037200000000000000e+04 1.064800000000000000e+04 1.068300000000000000e+04 1.061200000000000000e+04 1.048500000000000000e+04 1.037400000000000000e+04 1.043700000000000000e+04 1.052000000000000000e+04 1.065100000000000000e+04 1.056500000000000000e+04 1.055000000000000000e+04 1.059100000000000000e+04 1.057800000000000000e+04 1.051900000000000000e+04 1.043100000000000000e+04 1.032200000000000000e+04 1.051400000000000000e+04 1.038300000000000000e+04 1.026900000000000000e+04 1.040800000000000000e+04 1.037000000000000000e+04 1.063600000000000000e+04 1.051900000000000000e+04 1.024600000000000000e+04 1.059300000000000000e+04 1.032500000000000000e+04 1.028000000000000000e+04 1.046100000000000000e+04 1.040900000000000000e+04 1.046800000000000000e+04 1.056200000000000000e+04 1.048900000000000000e+04 1.036500000000000000e+04 1.051600000000000000e+04 1.049900000000000000e+04 1.034900000000000000e+04 1.045700000000000000e+04 1.039900000000000000e+04 1.042200000000000000e+04 1.062900000000000000e+04 1.035800000000000000e+04 1.050200000000000000e+04 1.031700000000000000e+04 1.034300000000000000e+04 1.056800000000000000e+04 1.065800000000000000e+04 1.066800000000000000e+04 1.052900000000000000e+04 1.081100000000000000e+04 1.060300000000000000e+04 1.050400000000000000e+04 1.042600000000000000e+04 1.021000000000000000e+04 1.036700000000000000e+04 1.054300000000000000e+04 1.043200000000000000e+04 1.050000000000000000e+04 1.044700000000000000e+04 1.050500000000000000e+04 1.045700000000000000e+04 1.041200000000000000e+04 1.031500000000000000e+04 1.023500000000000000e+04 1.027000000000000000e+04 1.048600000000000000e+04 1.033300000000000000e+04 1.052900000000000000e+04 1.051100000000000000e+04 1.048300000000000000e+04 1.045300000000000000e+04 1.032500000000000000e+04 1.071000000000000000e+04 1.048500000000000000e+04 1.054600000000000000e+04 1.063200000000000000e+04 1.072700000000000000e+04 1.065000000000000000e+04 1.065600000000000000e+04 1.059600000000000000e+04 1.047700000000000000e+04 1.066000000000000000e+04 1.047500000000000000e+04 1.047000000000000000e+04 1.066200000000000000e+04 1.070300000000000000e+04 1.054300000000000000e+04 1.055400000000000000e+04 1.066100000000000000e+04 1.059700000000000000e+04 1.054600000000000000e+04 1.050800000000000000e+04 1.036100000000000000e+04 1.050100000000000000e+04 1.068100000000000000e+04 1.058900000000000000e+04 1.042800000000000000e+04 1.049700000000000000e+04 1.029900000000000000e+04 1.031000000000000000e+04 1.030900000000000000e+04 1.021700000000000000e+04 1.019200000000000000e+04 1.001200000000000000e+04 1.033300000000000000e+04 1.025800000000000000e+04 1.006200000000000000e+04 1.016200000000000000e+04 1.018100000000000000e+04 1.023600000000000000e+04 1.031100000000000000e+04 1.027000000000000000e+04 1.040400000000000000e+04 1.021500000000000000e+04 1.004200000000000000e+04 9.921000000000000000e+03 1.010800000000000000e+04 1.011800000000000000e+04 1.035900000000000000e+04 1.024300000000000000e+04 1.024600000000000000e+04 1.026000000000000000e+04 1.029800000000000000e+04 1.030000000000000000e+04 1.040600000000000000e+04 1.044800000000000000e+04 1.029500000000000000e+04 1.033000000000000000e+04 1.046400000000000000e+04 1.043200000000000000e+04 1.018300000000000000e+04 1.003600000000000000e+04 9.988000000000000000e+03 1.006500000000000000e+04 1.019200000000000000e+04 1.000100000000000000e+04 1.010100000000000000e+04 1.014300000000000000e+04 1.029600000000000000e+04 1.029100000000000000e+04 1.022100000000000000e+04 1.015800000000000000e+04 9.981000000000000000e+03 1.015900000000000000e+04 1.031700000000000000e+04 9.986000000000000000e+03 1.015200000000000000e+04 1.010800000000000000e+04 1.003800000000000000e+04 1.018700000000000000e+04 1.023000000000000000e+04 1.019800000000000000e+04 1.020200000000000000e+04 1.015600000000000000e+04 1.024800000000000000e+04 1.026500000000000000e+04 1.015800000000000000e+04 1.020800000000000000e+04 1.012800000000000000e+04 1.020800000000000000e+04 9.996000000000000000e+03 9.855000000000000000e+03 9.789000000000000000e+03 9.760000000000000000e+03 9.620000000000000000e+03 9.859000000000000000e+03 9.712000000000000000e+03 9.825000000000000000e+03 1.008100000000000000e+04 9.737000000000000000e+03 9.835000000000000000e+03 9.817000000000000000e+03 9.698000000000000000e+03 9.795000000000000000e+03 9.947000000000000000e+03 1.007900000000000000e+04 9.804000000000000000e+03 9.773000000000000000e+03 1.012100000000000000e+04 1.012500000000000000e+04 9.856000000000000000e+03 9.773000000000000000e+03 9.944000000000000000e+03 1.012400000000000000e+04 1.001100000000000000e+04 9.868000000000000000e+03 9.876000000000000000e+03 9.960000000000000000e+03 1.005500000000000000e+04 1.008400000000000000e+04 9.869000000000000000e+03 1.003400000000000000e+04 9.773000000000000000e+03 9.965000000000000000e+03 9.909000000000000000e+03 9.996000000000000000e+03 9.714000000000000000e+03 9.875000000000000000e+03 9.791000000000000000e+03 1.007300000000000000e+04 9.995000000000000000e+03 9.913000000000000000e+03 9.890000000000000000e+03 9.822000000000000000e+03 9.972000000000000000e+03 9.774000000000000000e+03 9.821000000000000000e+03 9.927000000000000000e+03 9.976000000000000000e+03 1.002400000000000000e+04 1.007400000000000000e+04 9.912000000000000000e+03 1.010000000000000000e+04 9.958000000000000000e+03 1.001800000000000000e+04 1.007300000000000000e+04 1.015700000000000000e+04 1.024000000000000000e+04 1.007800000000000000e+04 1.025400000000000000e+04 1.024300000000000000e+04 1.034400000000000000e+04 1.027700000000000000e+04 1.015800000000000000e+04 1.003600000000000000e+04 1.000000000000000000e+04 1.010800000000000000e+04 1.002200000000000000e+04 1.015700000000000000e+04 1.015500000000000000e+04 1.019600000000000000e+04 1.022100000000000000e+04 9.947000000000000000e+03 9.960000000000000000e+03 1.006500000000000000e+04 1.014400000000000000e+04 1.008800000000000000e+04 1.009200000000000000e+04 1.003900000000000000e+04 1.015100000000000000e+04 1.003400000000000000e+04 1.009300000000000000e+04 9.855000000000000000e+03 1.002000000000000000e+04 1.018300000000000000e+04 1.022800000000000000e+04 9.984000000000000000e+03 1.018200000000000000e+04 1.029200000000000000e+04 1.024100000000000000e+04 9.845000000000000000e+03 1.016800000000000000e+04 1.015000000000000000e+04 1.007100000000000000e+04 1.011400000000000000e+04 9.929000000000000000e+03 1.010000000000000000e+04 9.918000000000000000e+03 1.012500000000000000e+04 1.008300000000000000e+04 1.021100000000000000e+04 1.026000000000000000e+04 1.015000000000000000e+04 1.011000000000000000e+04 1.021500000000000000e+04 1.037500000000000000e+04 1.015000000000000000e+04 1.024000000000000000e+04 1.028200000000000000e+04 1.029200000000000000e+04 1.052100000000000000e+04 1.051400000000000000e+04 1.059000000000000000e+04 1.036500000000000000e+04 1.061200000000000000e+04 1.074000000000000000e+04 1.054700000000000000e+04 1.050300000000000000e+04 1.064700000000000000e+04 1.032800000000000000e+04 1.071600000000000000e+04 1.062400000000000000e+04 1.053000000000000000e+04 1.051400000000000000e+04 1.055800000000000000e+04 1.041700000000000000e+04 1.064200000000000000e+04 1.054300000000000000e+04 1.079500000000000000e+04 1.044800000000000000e+04 1.050000000000000000e+04 1.071100000000000000e+04 1.064800000000000000e+04 1.066400000000000000e+04 1.051900000000000000e+04 1.063100000000000000e+04 1.086300000000000000e+04 1.062300000000000000e+04 1.057300000000000000e+04 1.050800000000000000e+04 1.041100000000000000e+04 1.068900000000000000e+04 1.053100000000000000e+04 1.051500000000000000e+04 1.028300000000000000e+04 1.043400000000000000e+04 1.061400000000000000e+04 1.065300000000000000e+04 1.077600000000000000e+04 1.062500000000000000e+04 1.049500000000000000e+04 1.062700000000000000e+04 1.068100000000000000e+04 1.065600000000000000e+04 1.031600000000000000e+04 1.037600000000000000e+04 1.026200000000000000e+04 1.026100000000000000e+04 1.022400000000000000e+04 1.047500000000000000e+04 1.036700000000000000e+04 1.052000000000000000e+04 1.034300000000000000e+04 1.028500000000000000e+04 1.049000000000000000e+04 1.050000000000000000e+04 1.060000000000000000e+04 1.077300000000000000e+04 1.073800000000000000e+04 1.036500000000000000e+04 1.060400000000000000e+04 1.061900000000000000e+04 1.045000000000000000e+04 1.063400000000000000e+04 1.056000000000000000e+04 1.042800000000000000e+04 1.061500000000000000e+04 1.054700000000000000e+04 1.056000000000000000e+04 1.056800000000000000e+04 1.063200000000000000e+04 1.035000000000000000e+04 1.052000000000000000e+04 1.071500000000000000e+04 1.056000000000000000e+04 1.051000000000000000e+04 1.056000000000000000e+04 1.052900000000000000e+04 1.064100000000000000e+04 1.050000000000000000e+04 1.055500000000000000e+04 1.036100000000000000e+04 1.030100000000000000e+04 1.046600000000000000e+04 1.034200000000000000e+04 1.052200000000000000e+04 1.058300000000000000e+04 1.053800000000000000e+04 1.031800000000000000e+04 1.033800000000000000e+04 1.046400000000000000e+04 1.036100000000000000e+04 1.029000000000000000e+04 1.045200000000000000e+04 1.043100000000000000e+04 1.056400000000000000e+04 1.055700000000000000e+04 1.051600000000000000e+04 1.031700000000000000e+04 1.032700000000000000e+04 1.048800000000000000e+04 1.067800000000000000e+04 1.047100000000000000e+04 1.050200000000000000e+04 1.055000000000000000e+04 1.043300000000000000e+04 1.054700000000000000e+04 1.057300000000000000e+04 1.033700000000000000e+04 1.047700000000000000e+04 1.025100000000000000e+04 1.033200000000000000e+04 1.038500000000000000e+04 1.043200000000000000e+04 1.043900000000000000e+04 1.048000000000000000e+04 1.034200000000000000e+04 1.031700000000000000e+04 1.064000000000000000e+04 1.065900000000000000e+04 1.048900000000000000e+04 1.046900000000000000e+04 1.034800000000000000e+04 1.040900000000000000e+04 1.043100000000000000e+04 1.065600000000000000e+04 1.025900000000000000e+04 1.049000000000000000e+04 1.053900000000000000e+04 1.046400000000000000e+04 1.052400000000000000e+04 1.059800000000000000e+04 1.050200000000000000e+04 1.036600000000000000e+04 1.036900000000000000e+04 1.058100000000000000e+04 1.049400000000000000e+04 1.043400000000000000e+04 1.078300000000000000e+04 1.047500000000000000e+04 1.026900000000000000e+04 1.040100000000000000e+04 1.045500000000000000e+04 1.025500000000000000e+04 1.046400000000000000e+04 1.039300000000000000e+04 1.048200000000000000e+04 1.042800000000000000e+04 1.032200000000000000e+04 1.048700000000000000e+04 1.042100000000000000e+04 1.038400000000000000e+04 1.004300000000000000e+04 1.032100000000000000e+04 1.012000000000000000e+04 1.016600000000000000e+04 1.034200000000000000e+04 1.032500000000000000e+04 1.029200000000000000e+04 1.064800000000000000e+04 1.042600000000000000e+04 1.045800000000000000e+04 1.039900000000000000e+04 1.036700000000000000e+04 1.052100000000000000e+04 1.043400000000000000e+04 1.057900000000000000e+04 1.049900000000000000e+04 1.062100000000000000e+04 1.030100000000000000e+04 1.038200000000000000e+04 1.051400000000000000e+04 1.037300000000000000e+04 1.047800000000000000e+04 1.005100000000000000e+04 1.040700000000000000e+04 1.034700000000000000e+04 1.018500000000000000e+04 1.039700000000000000e+04 1.043100000000000000e+04 1.026300000000000000e+04 1.052700000000000000e+04 1.067500000000000000e+04 1.046900000000000000e+04 1.037300000000000000e+04 1.044100000000000000e+04 1.026000000000000000e+04 1.034100000000000000e+04 1.041200000000000000e+04 1.034700000000000000e+04 1.019500000000000000e+04 1.040600000000000000e+04 1.026300000000000000e+04 1.020200000000000000e+04 1.036200000000000000e+04 1.027200000000000000e+04 1.047900000000000000e+04 1.018100000000000000e+04 1.043100000000000000e+04 1.013800000000000000e+04 1.026800000000000000e+04 1.029500000000000000e+04 1.030000000000000000e+04 1.035900000000000000e+04 1.022300000000000000e+04 1.041300000000000000e+04 1.027900000000000000e+04 1.029600000000000000e+04 1.043700000000000000e+04 1.047600000000000000e+04 1.040800000000000000e+04 1.042300000000000000e+04 1.029600000000000000e+04 1.014700000000000000e+04 1.034500000000000000e+04 1.042400000000000000e+04 1.025700000000000000e+04 1.031800000000000000e+04 1.041400000000000000e+04 1.036800000000000000e+04 1.045700000000000000e+04 1.064300000000000000e+04 1.037200000000000000e+04 1.033700000000000000e+04 1.045800000000000000e+04 1.040300000000000000e+04 1.052500000000000000e+04 1.061000000000000000e+04 1.037700000000000000e+04 1.039000000000000000e+04 1.038500000000000000e+04 1.045900000000000000e+04 1.043000000000000000e+04 1.001400000000000000e+04 1.002800000000000000e+04 1.035100000000000000e+04 1.029500000000000000e+04 1.005400000000000000e+04 1.023900000000000000e+04 1.006100000000000000e+04 1.029700000000000000e+04 1.025100000000000000e+04 1.036200000000000000e+04 9.997000000000000000e+03 1.025900000000000000e+04 1.015700000000000000e+04 1.015100000000000000e+04 1.011800000000000000e+04 1.037900000000000000e+04 1.022200000000000000e+04 1.045200000000000000e+04 1.019700000000000000e+04 1.032400000000000000e+04 1.037500000000000000e+04 1.026100000000000000e+04 1.030900000000000000e+04 1.006100000000000000e+04 1.051600000000000000e+04 1.008200000000000000e+04 1.042100000000000000e+04 1.017900000000000000e+04 1.031500000000000000e+04 1.009100000000000000e+04 9.991000000000000000e+03 1.010300000000000000e+04 1.009400000000000000e+04 1.020400000000000000e+04 1.039200000000000000e+04 1.028600000000000000e+04 1.056500000000000000e+04 1.040400000000000000e+04 1.028200000000000000e+04 1.026800000000000000e+04 1.027900000000000000e+04 1.042700000000000000e+04 1.010200000000000000e+04 1.042600000000000000e+04 1.021100000000000000e+04 1.038000000000000000e+04 1.049500000000000000e+04 1.027500000000000000e+04 1.008900000000000000e+04 1.042900000000000000e+04 1.039100000000000000e+04 1.022000000000000000e+04 1.028000000000000000e+04 1.039100000000000000e+04 1.030100000000000000e+04 1.054900000000000000e+04 1.041000000000000000e+04 1.010100000000000000e+04 1.024900000000000000e+04 1.032600000000000000e+04 1.038900000000000000e+04 1.017400000000000000e+04 1.012800000000000000e+04 1.030400000000000000e+04 1.037700000000000000e+04 1.009100000000000000e+04 1.020400000000000000e+04 1.025400000000000000e+04 1.027300000000000000e+04 1.015300000000000000e+04 1.032000000000000000e+04 1.032300000000000000e+04 1.027900000000000000e+04 1.027100000000000000e+04 1.027300000000000000e+04 1.024500000000000000e+04 1.016000000000000000e+04 1.024700000000000000e+04 1.012100000000000000e+04 1.028700000000000000e+04 1.026600000000000000e+04 1.024500000000000000e+04 1.002400000000000000e+04 1.006600000000000000e+04 1.013300000000000000e+04 1.023600000000000000e+04 1.002200000000000000e+04 1.012400000000000000e+04 1.007500000000000000e+04 1.006200000000000000e+04 1.027300000000000000e+04 1.003500000000000000e+04 9.985000000000000000e+03 1.001300000000000000e+04 9.907000000000000000e+03 1.010400000000000000e+04 1.015900000000000000e+04 1.019900000000000000e+04 1.005300000000000000e+04 1.016000000000000000e+04 1.028600000000000000e+04 1.035000000000000000e+04 1.013900000000000000e+04 1.010700000000000000e+04 1.016000000000000000e+04 1.020700000000000000e+04 1.014600000000000000e+04 1.040400000000000000e+04 1.018700000000000000e+04 1.027700000000000000e+04 1.037900000000000000e+04 1.021000000000000000e+04 1.028900000000000000e+04 1.023300000000000000e+04 1.022300000000000000e+04 1.024500000000000000e+04 1.004900000000000000e+04 1.024800000000000000e+04 1.015200000000000000e+04 1.024700000000000000e+04 1.029100000000000000e+04 1.039500000000000000e+04 1.029400000000000000e+04 1.026300000000000000e+04 1.040600000000000000e+04 1.018600000000000000e+04 1.041000000000000000e+04 1.051500000000000000e+04 1.048700000000000000e+04 1.042200000000000000e+04 1.021300000000000000e+04 1.023600000000000000e+04 1.047900000000000000e+04 1.031400000000000000e+04 1.031500000000000000e+04 1.012100000000000000e+04 1.020300000000000000e+04 1.025100000000000000e+04 1.028800000000000000e+04 1.025400000000000000e+04 1.042000000000000000e+04 1.007200000000000000e+04 1.022800000000000000e+04 1.034800000000000000e+04 1.032900000000000000e+04 1.046600000000000000e+04 1.039300000000000000e+04 1.052300000000000000e+04 1.024600000000000000e+04 1.024800000000000000e+04 1.021000000000000000e+04 1.042300000000000000e+04 1.040400000000000000e+04 1.048200000000000000e+04 1.029900000000000000e+04 1.029700000000000000e+04 1.014700000000000000e+04 1.027100000000000000e+04 1.032800000000000000e+04 1.028700000000000000e+04 1.033900000000000000e+04 1.019500000000000000e+04 1.023300000000000000e+04 1.023000000000000000e+04 1.025200000000000000e+04 1.033200000000000000e+04 1.056200000000000000e+04 1.042000000000000000e+04 1.037700000000000000e+04 1.057500000000000000e+04 1.055900000000000000e+04 1.048400000000000000e+04 1.074600000000000000e+04 1.061800000000000000e+04 1.053600000000000000e+04 1.042500000000000000e+04 1.044500000000000000e+04 1.057400000000000000e+04 1.051600000000000000e+04 1.043200000000000000e+04 1.060900000000000000e+04 1.056500000000000000e+04 1.048000000000000000e+04 1.039500000000000000e+04 1.046900000000000000e+04 1.042400000000000000e+04 1.040300000000000000e+04 1.066100000000000000e+04 1.061200000000000000e+04 1.075600000000000000e+04 1.059000000000000000e+04 1.059500000000000000e+04 1.059200000000000000e+04 1.038500000000000000e+04 1.058400000000000000e+04 1.058100000000000000e+04 1.082000000000000000e+04 1.069900000000000000e+04 1.067600000000000000e+04 1.071400000000000000e+04 1.060600000000000000e+04 1.059500000000000000e+04 1.068000000000000000e+04 1.061800000000000000e+04 1.049900000000000000e+04 1.041000000000000000e+04 1.047500000000000000e+04 1.062500000000000000e+04 1.045300000000000000e+04 1.058500000000000000e+04 1.023100000000000000e+04 1.047800000000000000e+04 1.058000000000000000e+04 1.054400000000000000e+04 1.039800000000000000e+04 1.060300000000000000e+04 1.065500000000000000e+04 1.040500000000000000e+04 1.016700000000000000e+04 1.040100000000000000e+04 1.033500000000000000e+04 1.026300000000000000e+04 1.034600000000000000e+04 1.057800000000000000e+04 1.057900000000000000e+04 1.044000000000000000e+04 1.067900000000000000e+04 1.025100000000000000e+04 1.051000000000000000e+04 1.042800000000000000e+04 1.054800000000000000e+04 1.047700000000000000e+04 1.042100000000000000e+04 1.050700000000000000e+04 1.058000000000000000e+04 1.061300000000000000e+04 1.052700000000000000e+04 1.059400000000000000e+04 1.056500000000000000e+04 1.045100000000000000e+04 1.040400000000000000e+04 1.023000000000000000e+04 1.037300000000000000e+04 1.039300000000000000e+04 1.034100000000000000e+04 1.035000000000000000e+04 1.049800000000000000e+04 1.031200000000000000e+04 1.033300000000000000e+04 1.035200000000000000e+04 1.054500000000000000e+04 1.050500000000000000e+04 1.047300000000000000e+04 1.014400000000000000e+04 1.022400000000000000e+04 1.042200000000000000e+04 1.020800000000000000e+04 1.020400000000000000e+04 1.048400000000000000e+04 1.030700000000000000e+04 1.012400000000000000e+04 1.045700000000000000e+04 1.036300000000000000e+04 1.051300000000000000e+04 1.035600000000000000e+04 1.035100000000000000e+04 1.049900000000000000e+04 1.043600000000000000e+04 1.012400000000000000e+04 1.051300000000000000e+04 1.037900000000000000e+04 1.044800000000000000e+04 1.001100000000000000e+04 1.045500000000000000e+04 1.026700000000000000e+04 1.027100000000000000e+04 1.042500000000000000e+04 1.035300000000000000e+04 1.017500000000000000e+04 1.029100000000000000e+04 1.048400000000000000e+04 1.082200000000000000e+04 1.061200000000000000e+04 1.054100000000000000e+04 1.069800000000000000e+04 1.059000000000000000e+04 1.068400000000000000e+04 1.065600000000000000e+04 1.048000000000000000e+04 1.083800000000000000e+04 1.068500000000000000e+04 1.054600000000000000e+04 1.062300000000000000e+04 1.048100000000000000e+04 1.058000000000000000e+04 1.085300000000000000e+04 1.045700000000000000e+04 1.056100000000000000e+04 1.072200000000000000e+04 1.068200000000000000e+04 1.077600000000000000e+04 1.075800000000000000e+04 1.067500000000000000e+04 1.092700000000000000e+04 1.066900000000000000e+04 1.067400000000000000e+04 1.061400000000000000e+04 1.061000000000000000e+04 1.062900000000000000e+04 1.076800000000000000e+04 1.047200000000000000e+04 1.042300000000000000e+04 1.042700000000000000e+04 1.049700000000000000e+04 1.040300000000000000e+04 1.040600000000000000e+04 1.045600000000000000e+04 1.046700000000000000e+04 1.050700000000000000e+04 1.026200000000000000e+04 1.061500000000000000e+04 1.024500000000000000e+04 1.029800000000000000e+04 1.045300000000000000e+04 1.060700000000000000e+04 1.057900000000000000e+04 1.070500000000000000e+04 1.039100000000000000e+04 1.039700000000000000e+04 1.046800000000000000e+04 1.049200000000000000e+04 1.061000000000000000e+04 1.036700000000000000e+04 1.040900000000000000e+04 1.043600000000000000e+04 1.041800000000000000e+04 1.043700000000000000e+04 1.047000000000000000e+04 1.027600000000000000e+04 1.050900000000000000e+04 1.049800000000000000e+04 1.037600000000000000e+04 1.047400000000000000e+04 1.059600000000000000e+04 1.045500000000000000e+04 1.059700000000000000e+04 1.052800000000000000e+04 1.041400000000000000e+04 1.063400000000000000e+04 1.062500000000000000e+04 1.073700000000000000e+04 1.056300000000000000e+04 1.064200000000000000e+04 1.052700000000000000e+04 1.044600000000000000e+04 1.029700000000000000e+04 1.052900000000000000e+04 1.068700000000000000e+04 1.050500000000000000e+04 1.051400000000000000e+04 1.044200000000000000e+04 1.049900000000000000e+04 1.031600000000000000e+04 1.024700000000000000e+04 1.034100000000000000e+04 1.051900000000000000e+04 1.060100000000000000e+04 1.063900000000000000e+04 1.048700000000000000e+04 1.063800000000000000e+04 1.028400000000000000e+04 1.053700000000000000e+04 1.039600000000000000e+04 1.032600000000000000e+04 1.052000000000000000e+04 1.044100000000000000e+04 1.051800000000000000e+04 1.045700000000000000e+04 1.048000000000000000e+04 1.049100000000000000e+04 1.045300000000000000e+04 1.015100000000000000e+04 1.017000000000000000e+04 1.058700000000000000e+04 1.050900000000000000e+04 1.025400000000000000e+04 1.028600000000000000e+04 1.027300000000000000e+04 1.014300000000000000e+04 1.054200000000000000e+04 1.039500000000000000e+04 1.025100000000000000e+04 1.022700000000000000e+04 1.021300000000000000e+04 1.015800000000000000e+04 1.018700000000000000e+04 1.015700000000000000e+04 1.046300000000000000e+04 1.017000000000000000e+04 1.032400000000000000e+04 1.030800000000000000e+04 1.031800000000000000e+04 1.038100000000000000e+04 1.037600000000000000e+04 1.038400000000000000e+04 1.041600000000000000e+04 1.048800000000000000e+04 1.067100000000000000e+04 1.060000000000000000e+04 1.058200000000000000e+04 1.071200000000000000e+04 1.078300000000000000e+04 1.102100000000000000e+04 1.079000000000000000e+04 1.071600000000000000e+04 1.070500000000000000e+04 1.059100000000000000e+04 1.074400000000000000e+04 1.066200000000000000e+04 1.047100000000000000e+04 1.069000000000000000e+04 1.077400000000000000e+04 1.064500000000000000e+04 1.085900000000000000e+04 1.080600000000000000e+04 1.075600000000000000e+04 1.069200000000000000e+04 1.087100000000000000e+04 1.073800000000000000e+04 1.079100000000000000e+04 1.050500000000000000e+04 1.060900000000000000e+04 1.093700000000000000e+04 1.098800000000000000e+04 1.089700000000000000e+04 1.102700000000000000e+04 1.090900000000000000e+04 1.098100000000000000e+04 1.089200000000000000e+04 1.094500000000000000e+04 1.098300000000000000e+04 1.083600000000000000e+04 1.104600000000000000e+04 1.113000000000000000e+04 1.076600000000000000e+04 1.099600000000000000e+04 1.077700000000000000e+04 1.076000000000000000e+04 1.074000000000000000e+04 1.096800000000000000e+04 1.098700000000000000e+04 1.083200000000000000e+04 1.054200000000000000e+04 1.072900000000000000e+04 1.078100000000000000e+04 1.100900000000000000e+04 1.088600000000000000e+04 1.094200000000000000e+04 1.086100000000000000e+04 1.082900000000000000e+04 1.101800000000000000e+04 1.086200000000000000e+04 1.076500000000000000e+04 1.077300000000000000e+04 1.081200000000000000e+04 1.087700000000000000e+04 1.055500000000000000e+04 1.078600000000000000e+04 1.069000000000000000e+04 1.074700000000000000e+04 1.072600000000000000e+04 1.048900000000000000e+04 1.062400000000000000e+04 1.052600000000000000e+04 1.075000000000000000e+04 1.075400000000000000e+04 1.084000000000000000e+04 1.093500000000000000e+04 1.098000000000000000e+04 1.083300000000000000e+04 1.061500000000000000e+04 1.091000000000000000e+04 1.106200000000000000e+04 1.078300000000000000e+04 1.073800000000000000e+04 1.093000000000000000e+04 1.081900000000000000e+04 1.088300000000000000e+04 1.079800000000000000e+04 1.095600000000000000e+04 1.073200000000000000e+04 1.070700000000000000e+04 1.052500000000000000e+04 1.058700000000000000e+04 1.072100000000000000e+04 1.069100000000000000e+04 1.088000000000000000e+04 1.074200000000000000e+04 1.101600000000000000e+04 1.085200000000000000e+04 1.075100000000000000e+04 1.094300000000000000e+04 1.096700000000000000e+04 1.095100000000000000e+04 1.092700000000000000e+04 1.066700000000000000e+04 1.063800000000000000e+04 1.079500000000000000e+04 1.077500000000000000e+04 1.077700000000000000e+04 1.076300000000000000e+04 1.064300000000000000e+04 1.068400000000000000e+04 1.077100000000000000e+04 1.091300000000000000e+04 1.078000000000000000e+04 1.066800000000000000e+04 1.076000000000000000e+04 1.098600000000000000e+04 1.069100000000000000e+04 1.060000000000000000e+04 1.064700000000000000e+04 1.065600000000000000e+04 1.069700000000000000e+04 1.085100000000000000e+04 1.072800000000000000e+04 1.072900000000000000e+04 1.052900000000000000e+04 1.061600000000000000e+04 1.069500000000000000e+04 1.032900000000000000e+04 1.014600000000000000e+04 1.041800000000000000e+04 1.035300000000000000e+04 1.017800000000000000e+04 1.009600000000000000e+04 1.015600000000000000e+04 1.018200000000000000e+04 1.032700000000000000e+04 1.027800000000000000e+04 1.049400000000000000e+04 1.019300000000000000e+04 1.009400000000000000e+04 1.017900000000000000e+04 1.031100000000000000e+04 1.027300000000000000e+04 1.028200000000000000e+04 1.031200000000000000e+04 1.044700000000000000e+04 1.035100000000000000e+04 1.048300000000000000e+04 1.061200000000000000e+04 1.060700000000000000e+04 1.059600000000000000e+04 1.045100000000000000e+04 1.041200000000000000e+04 1.065100000000000000e+04 1.063300000000000000e+04 1.045600000000000000e+04 1.038700000000000000e+04 1.034000000000000000e+04 1.072900000000000000e+04 1.069700000000000000e+04 1.065300000000000000e+04 1.062800000000000000e+04 1.063200000000000000e+04 1.057100000000000000e+04 1.064500000000000000e+04 1.050700000000000000e+04 1.063200000000000000e+04 1.059000000000000000e+04 1.047700000000000000e+04 1.055700000000000000e+04 1.064400000000000000e+04 1.066000000000000000e+04 1.068100000000000000e+04 1.052800000000000000e+04 1.039900000000000000e+04 1.053700000000000000e+04 1.077000000000000000e+04 1.058900000000000000e+04 1.085400000000000000e+04 1.069600000000000000e+04 1.068900000000000000e+04 1.078900000000000000e+04 1.088300000000000000e+04 1.076600000000000000e+04 1.078900000000000000e+04 1.077900000000000000e+04 1.080900000000000000e+04 1.084600000000000000e+04 1.093800000000000000e+04 1.099900000000000000e+04 1.070800000000000000e+04 1.099300000000000000e+04 1.107500000000000000e+04 1.109600000000000000e+04 1.101500000000000000e+04 1.100100000000000000e+04 1.089900000000000000e+04 1.068500000000000000e+04 1.082400000000000000e+04 1.073100000000000000e+04 1.082400000000000000e+04 1.074600000000000000e+04 1.079700000000000000e+04 1.080700000000000000e+04 1.099300000000000000e+04 1.093400000000000000e+04 1.082600000000000000e+04 1.083400000000000000e+04 1.086600000000000000e+04 1.052800000000000000e+04 1.061500000000000000e+04 1.052600000000000000e+04 1.046900000000000000e+04 1.052400000000000000e+04 1.058400000000000000e+04 1.041600000000000000e+04 1.068300000000000000e+04 1.038900000000000000e+04 1.065000000000000000e+04 1.065200000000000000e+04 1.046200000000000000e+04 1.064300000000000000e+04 1.077300000000000000e+04 1.067600000000000000e+04 1.058700000000000000e+04 1.066900000000000000e+04 1.067000000000000000e+04 1.076000000000000000e+04 1.056600000000000000e+04 1.065600000000000000e+04 1.084600000000000000e+04 1.077400000000000000e+04 1.101300000000000000e+04 1.103800000000000000e+04 1.087400000000000000e+04 1.094500000000000000e+04 1.103000000000000000e+04 1.102200000000000000e+04 1.096800000000000000e+04 1.096300000000000000e+04 1.086200000000000000e+04 1.072600000000000000e+04 1.095000000000000000e+04 1.080700000000000000e+04 1.096400000000000000e+04 1.082200000000000000e+04 1.086000000000000000e+04 1.096300000000000000e+04 1.085800000000000000e+04 1.097100000000000000e+04 1.078300000000000000e+04 1.066300000000000000e+04 1.083600000000000000e+04 1.090800000000000000e+04 1.075200000000000000e+04 1.063500000000000000e+04 1.069100000000000000e+04 1.079000000000000000e+04 1.048500000000000000e+04 1.056300000000000000e+04 1.068700000000000000e+04 1.059300000000000000e+04 1.056800000000000000e+04 1.069300000000000000e+04 1.061800000000000000e+04 1.060600000000000000e+04 1.043500000000000000e+04 1.082400000000000000e+04 1.069200000000000000e+04 1.065500000000000000e+04 1.067900000000000000e+04 1.064000000000000000e+04 1.078600000000000000e+04 1.082700000000000000e+04 1.087700000000000000e+04 1.091400000000000000e+04 1.114100000000000000e+04 1.102100000000000000e+04 1.092300000000000000e+04 1.114600000000000000e+04 1.105900000000000000e+04 1.085100000000000000e+04 1.067300000000000000e+04 1.078800000000000000e+04 1.080900000000000000e+04 1.074300000000000000e+04 1.049000000000000000e+04 1.059600000000000000e+04 1.058700000000000000e+04 1.060100000000000000e+04 1.042200000000000000e+04 1.047800000000000000e+04 1.072900000000000000e+04 1.066800000000000000e+04 1.042100000000000000e+04 1.065300000000000000e+04 1.039800000000000000e+04 1.069900000000000000e+04 1.033700000000000000e+04 1.057300000000000000e+04 1.069000000000000000e+04 1.073000000000000000e+04 1.082700000000000000e+04 1.085500000000000000e+04 1.067800000000000000e+04 1.062000000000000000e+04 1.058600000000000000e+04 1.037900000000000000e+04 1.049100000000000000e+04 1.055700000000000000e+04 1.038300000000000000e+04 1.039500000000000000e+04 1.034500000000000000e+04 1.049000000000000000e+04 1.058500000000000000e+04 1.042600000000000000e+04 1.057800000000000000e+04 1.067100000000000000e+04 1.066400000000000000e+04 1.078200000000000000e+04 1.057600000000000000e+04 1.078200000000000000e+04 1.081100000000000000e+04 1.076900000000000000e+04 1.077100000000000000e+04 1.069900000000000000e+04 1.059900000000000000e+04 1.046000000000000000e+04 1.050800000000000000e+04 1.058700000000000000e+04 1.053400000000000000e+04 1.085300000000000000e+04 1.071300000000000000e+04 1.077700000000000000e+04 1.093300000000000000e+04 1.067800000000000000e+04 1.086200000000000000e+04 1.067400000000000000e+04 1.067000000000000000e+04 1.076400000000000000e+04 1.075700000000000000e+04 1.068200000000000000e+04 1.065300000000000000e+04 1.047000000000000000e+04 1.061500000000000000e+04 1.044100000000000000e+04 1.051000000000000000e+04 1.062000000000000000e+04 1.064000000000000000e+04 1.070700000000000000e+04 1.060300000000000000e+04 1.058500000000000000e+04 1.068300000000000000e+04 1.074500000000000000e+04 1.040700000000000000e+04 1.060700000000000000e+04 1.073000000000000000e+04 1.069900000000000000e+04 1.079300000000000000e+04 1.064100000000000000e+04 1.043700000000000000e+04 1.058600000000000000e+04 1.057000000000000000e+04 1.042600000000000000e+04 1.046900000000000000e+04 1.058100000000000000e+04 1.056400000000000000e+04 1.039200000000000000e+04 1.058500000000000000e+04 1.058000000000000000e+04 1.060600000000000000e+04 1.053900000000000000e+04 1.060500000000000000e+04 1.047600000000000000e+04 1.048000000000000000e+04 1.046700000000000000e+04 1.044100000000000000e+04 1.031600000000000000e+04 1.045400000000000000e+04 1.008200000000000000e+04 1.053300000000000000e+04 1.026000000000000000e+04 1.061000000000000000e+04 1.024200000000000000e+04 1.062500000000000000e+04 1.042000000000000000e+04 1.039300000000000000e+04 1.023600000000000000e+04 1.031000000000000000e+04 1.047300000000000000e+04 1.023400000000000000e+04 1.009600000000000000e+04 1.035200000000000000e+04 1.022100000000000000e+04 1.024600000000000000e+04 1.013100000000000000e+04 1.010400000000000000e+04 1.009500000000000000e+04 1.025000000000000000e+04 1.011500000000000000e+04 1.007200000000000000e+04 1.016300000000000000e+04 1.020900000000000000e+04 1.008300000000000000e+04 1.029600000000000000e+04 1.044300000000000000e+04 1.046500000000000000e+04 1.049100000000000000e+04 1.061700000000000000e+04 1.039800000000000000e+04 1.034400000000000000e+04 1.032300000000000000e+04 1.026500000000000000e+04 1.028100000000000000e+04 1.030300000000000000e+04 1.029400000000000000e+04 1.052600000000000000e+04 1.058600000000000000e+04 1.040700000000000000e+04 1.036700000000000000e+04 1.026900000000000000e+04 1.034100000000000000e+04 1.019500000000000000e+04 1.020300000000000000e+04 1.032900000000000000e+04 1.055300000000000000e+04 1.056800000000000000e+04 1.025400000000000000e+04 1.025400000000000000e+04 1.048000000000000000e+04 1.051600000000000000e+04 1.051400000000000000e+04 1.043300000000000000e+04 1.047000000000000000e+04 1.035700000000000000e+04 1.046900000000000000e+04 1.064300000000000000e+04 1.061800000000000000e+04 1.062400000000000000e+04 1.049800000000000000e+04 1.063200000000000000e+04 1.080300000000000000e+04 1.077600000000000000e+04 1.090800000000000000e+04 1.065200000000000000e+04 1.058000000000000000e+04 1.066600000000000000e+04 1.069000000000000000e+04 1.053900000000000000e+04 1.053900000000000000e+04 1.057900000000000000e+04 1.077500000000000000e+04 1.061900000000000000e+04 1.076200000000000000e+04 1.080300000000000000e+04 1.084800000000000000e+04 1.075600000000000000e+04 1.071500000000000000e+04 1.086500000000000000e+04 1.072000000000000000e+04 1.090800000000000000e+04 1.044200000000000000e+04 1.055000000000000000e+04 1.058200000000000000e+04 1.063400000000000000e+04 1.073900000000000000e+04 1.035600000000000000e+04 1.052300000000000000e+04 1.066900000000000000e+04 1.056700000000000000e+04 1.064200000000000000e+04 1.062900000000000000e+04 1.058900000000000000e+04 1.057800000000000000e+04 1.050300000000000000e+04 1.066700000000000000e+04 1.059900000000000000e+04 1.070500000000000000e+04 1.061000000000000000e+04 1.059900000000000000e+04 1.050800000000000000e+04 1.091700000000000000e+04 1.070100000000000000e+04 1.059400000000000000e+04 1.069500000000000000e+04 1.061200000000000000e+04 1.050500000000000000e+04 1.053200000000000000e+04 1.078500000000000000e+04 1.053500000000000000e+04 1.066500000000000000e+04 1.038500000000000000e+04 1.035700000000000000e+04 1.052600000000000000e+04 1.043500000000000000e+04 1.037700000000000000e+04 1.052900000000000000e+04 1.043500000000000000e+04 1.041000000000000000e+04 1.025900000000000000e+04 1.031000000000000000e+04 1.007300000000000000e+04 1.027500000000000000e+04 1.038800000000000000e+04 1.013900000000000000e+04 1.032200000000000000e+04 1.032100000000000000e+04 9.994000000000000000e+03 1.013700000000000000e+04 9.998000000000000000e+03 1.004900000000000000e+04 1.034100000000000000e+04 1.020900000000000000e+04 1.028000000000000000e+04 1.020100000000000000e+04 1.022400000000000000e+04 1.036700000000000000e+04 1.025100000000000000e+04 1.022200000000000000e+04 1.040300000000000000e+04 1.046000000000000000e+04 1.037300000000000000e+04 1.039500000000000000e+04 1.024900000000000000e+04 1.034500000000000000e+04 1.032000000000000000e+04 1.019200000000000000e+04 1.047800000000000000e+04 1.055400000000000000e+04 1.034300000000000000e+04 1.033500000000000000e+04 1.023200000000000000e+04 1.052000000000000000e+04 1.047600000000000000e+04 1.058600000000000000e+04 1.051300000000000000e+04 1.062700000000000000e+04 1.059500000000000000e+04 1.059500000000000000e+04 1.066300000000000000e+04 1.055400000000000000e+04 1.076600000000000000e+04 1.075200000000000000e+04 1.055500000000000000e+04 1.076100000000000000e+04 1.075600000000000000e+04 1.062700000000000000e+04 1.046500000000000000e+04 1.066600000000000000e+04 1.060400000000000000e+04 1.056400000000000000e+04 1.045700000000000000e+04 1.060900000000000000e+04 1.044400000000000000e+04 1.077200000000000000e+04 1.059800000000000000e+04 1.068400000000000000e+04 1.048800000000000000e+04 1.059500000000000000e+04 1.062500000000000000e+04 1.051200000000000000e+04 1.070600000000000000e+04 1.074500000000000000e+04 1.035300000000000000e+04 1.052200000000000000e+04 1.064300000000000000e+04 1.043800000000000000e+04 1.037200000000000000e+04 1.042900000000000000e+04 1.066700000000000000e+04 1.079700000000000000e+04 1.079000000000000000e+04 1.053400000000000000e+04 1.066300000000000000e+04 1.042900000000000000e+04 1.069700000000000000e+04 1.083400000000000000e+04 1.081900000000000000e+04 1.068800000000000000e+04 1.038900000000000000e+04 1.063100000000000000e+04 1.050400000000000000e+04 1.056800000000000000e+04 1.068300000000000000e+04 1.049500000000000000e+04 1.040500000000000000e+04 1.032300000000000000e+04 1.029800000000000000e+04 1.049000000000000000e+04 1.076800000000000000e+04 1.053900000000000000e+04 1.064400000000000000e+04 1.055400000000000000e+04 1.091500000000000000e+04 1.077100000000000000e+04 1.062700000000000000e+04 1.056400000000000000e+04 1.068600000000000000e+04 1.070500000000000000e+04 1.079000000000000000e+04 1.071900000000000000e+04 1.075400000000000000e+04 1.080600000000000000e+04 1.074200000000000000e+04 1.066200000000000000e+04 1.077500000000000000e+04 1.077500000000000000e+04 1.055800000000000000e+04 1.066100000000000000e+04 1.069100000000000000e+04 1.072000000000000000e+04 1.070000000000000000e+04 1.064300000000000000e+04 1.069900000000000000e+04 1.077300000000000000e+04 1.080900000000000000e+04 1.093200000000000000e+04 1.074300000000000000e+04 1.079500000000000000e+04 1.064300000000000000e+04 1.087000000000000000e+04 1.051300000000000000e+04 1.079100000000000000e+04 1.084700000000000000e+04 1.080700000000000000e+04 1.081100000000000000e+04 1.066000000000000000e+04 1.066800000000000000e+04 1.070100000000000000e+04 1.060500000000000000e+04 1.073500000000000000e+04 1.048000000000000000e+04 1.056200000000000000e+04 1.068900000000000000e+04 1.057000000000000000e+04 1.072000000000000000e+04 1.048900000000000000e+04 1.061900000000000000e+04 1.056900000000000000e+04 1.043200000000000000e+04 1.057500000000000000e+04 1.061900000000000000e+04 1.061400000000000000e+04 1.047900000000000000e+04 1.087000000000000000e+04 1.057600000000000000e+04 1.059200000000000000e+04 1.058000000000000000e+04 1.070500000000000000e+04 1.058900000000000000e+04 1.057000000000000000e+04 1.059500000000000000e+04 1.062800000000000000e+04 1.034400000000000000e+04 1.012700000000000000e+04 1.013400000000000000e+04 9.576000000000000000e+03 9.365000000000000000e+03 9.217000000000000000e+03 9.205000000000000000e+03 8.690000000000000000e+03 8.696000000000000000e+03 8.286000000000000000e+03 8.274000000000000000e+03 8.154000000000000000e+03 7.980000000000000000e+03 7.961000000000000000e+03 7.786000000000000000e+03 7.606000000000000000e+03 7.331000000000000000e+03 7.136000000000000000e+03 7.322000000000000000e+03 7.080000000000000000e+03 7.108000000000000000e+03 6.739000000000000000e+03 6.824000000000000000e+03 6.801000000000000000e+03 6.587000000000000000e+03 6.459000000000000000e+03 6.628000000000000000e+03 6.376000000000000000e+03 6.228000000000000000e+03 6.225000000000000000e+03 6.262000000000000000e+03 6.058000000000000000e+03 6.027000000000000000e+03 5.775000000000000000e+03 5.893000000000000000e+03 5.693000000000000000e+03 5.710000000000000000e+03 5.706000000000000000e+03 5.484000000000000000e+03 5.640000000000000000e+03 5.445000000000000000e+03 5.493000000000000000e+03 5.404000000000000000e+03 5.310000000000000000e+03 5.407000000000000000e+03 5.142000000000000000e+03 5.247000000000000000e+03 5.027000000000000000e+03 5.011000000000000000e+03 5.094000000000000000e+03 4.942000000000000000e+03 4.811000000000000000e+03 4.842000000000000000e+03 4.808000000000000000e+03 4.735000000000000000e+03 4.698000000000000000e+03 4.762000000000000000e+03 4.621000000000000000e+03 4.527000000000000000e+03 4.523000000000000000e+03 4.494000000000000000e+03 4.362000000000000000e+03 4.462000000000000000e+03 4.336000000000000000e+03 4.242000000000000000e+03 4.240000000000000000e+03 4.204000000000000000e+03 4.082000000000000000e+03 4.148000000000000000e+03 4.097000000000000000e+03 3.994000000000000000e+03 3.918000000000000000e+03 3.917000000000000000e+03 3.895000000000000000e+03 3.828000000000000000e+03 3.766000000000000000e+03 3.735000000000000000e+03 3.689000000000000000e+03 3.638000000000000000e+03 3.690000000000000000e+03 3.694000000000000000e+03 3.712000000000000000e+03 3.634000000000000000e+03 3.572000000000000000e+03 3.564000000000000000e+03 3.537000000000000000e+03 3.614000000000000000e+03 3.547000000000000000e+03 3.536000000000000000e+03 3.475000000000000000e+03 3.310000000000000000e+03 3.402000000000000000e+03 3.363000000000000000e+03 3.251000000000000000e+03 3.368000000000000000e+03 3.231000000000000000e+03 3.307000000000000000e+03 3.278000000000000000e+03 3.285000000000000000e+03 3.160000000000000000e+03 3.170000000000000000e+03 3.081000000000000000e+03 3.016000000000000000e+03 3.043000000000000000e+03 2.888000000000000000e+03 2.967000000000000000e+03 2.932000000000000000e+03 2.894000000000000000e+03 2.981000000000000000e+03 3.028000000000000000e+03 2.802000000000000000e+03 2.902000000000000000e+03 2.803000000000000000e+03 2.793000000000000000e+03 2.854000000000000000e+03 2.744000000000000000e+03 2.746000000000000000e+03 2.689000000000000000e+03 2.697000000000000000e+03 2.573000000000000000e+03 2.646000000000000000e+03 2.722000000000000000e+03 2.620000000000000000e+03 2.664000000000000000e+03 2.566000000000000000e+03 2.635000000000000000e+03 2.481000000000000000e+03 2.524000000000000000e+03 2.562000000000000000e+03 2.495000000000000000e+03 2.539000000000000000e+03 2.515000000000000000e+03 2.427000000000000000e+03 2.433000000000000000e+03 2.416000000000000000e+03 2.311000000000000000e+03 2.341000000000000000e+03 2.285000000000000000e+03 2.247000000000000000e+03 2.270000000000000000e+03 2.273000000000000000e+03 2.265000000000000000e+03 2.261000000000000000e+03 2.227000000000000000e+03 2.106000000000000000e+03 2.167000000000000000e+03 2.137000000000000000e+03 2.119000000000000000e+03 2.117000000000000000e+03 2.104000000000000000e+03 2.060000000000000000e+03 2.012000000000000000e+03 2.019000000000000000e+03 2.048000000000000000e+03 1.936000000000000000e+03 1.978000000000000000e+03 1.930000000000000000e+03 1.927000000000000000e+03 1.824000000000000000e+03 1.881000000000000000e+03 1.807000000000000000e+03 1.791000000000000000e+03 1.789000000000000000e+03 1.778000000000000000e+03 1.718000000000000000e+03 1.734000000000000000e+03 1.805000000000000000e+03 1.776000000000000000e+03 1.810000000000000000e+03 1.736000000000000000e+03 1.710000000000000000e+03 1.725000000000000000e+03 1.701000000000000000e+03 1.639000000000000000e+03 1.656000000000000000e+03 1.583000000000000000e+03 1.551000000000000000e+03 1.564000000000000000e+03 1.515000000000000000e+03 1.548000000000000000e+03 1.576000000000000000e+03 1.506000000000000000e+03 1.502000000000000000e+03 1.527000000000000000e+03 1.414000000000000000e+03 1.497000000000000000e+03 1.492000000000000000e+03 1.426000000000000000e+03 1.471000000000000000e+03 1.482000000000000000e+03 1.413000000000000000e+03 1.372000000000000000e+03 1.362000000000000000e+03 1.380000000000000000e+03 1.465000000000000000e+03 1.348000000000000000e+03 1.342000000000000000e+03 1.363000000000000000e+03 1.326000000000000000e+03 1.372000000000000000e+03 1.379000000000000000e+03 1.300000000000000000e+03 1.276000000000000000e+03 1.241000000000000000e+03 1.243000000000000000e+03 1.281000000000000000e+03 1.240000000000000000e+03 1.265000000000000000e+03 1.228000000000000000e+03 1.152000000000000000e+03 1.211000000000000000e+03 1.186000000000000000e+03 1.195000000000000000e+03 1.168000000000000000e+03 1.147000000000000000e+03 1.082000000000000000e+03 1.174000000000000000e+03 1.095000000000000000e+03 1.131000000000000000e+03 1.109000000000000000e+03 1.155000000000000000e+03 1.150000000000000000e+03 1.099000000000000000e+03 1.194000000000000000e+03 1.076000000000000000e+03 1.146000000000000000e+03 9.840000000000000000e+02 1.078000000000000000e+03 1.011000000000000000e+03 1.025000000000000000e+03 1.033000000000000000e+03 1.015000000000000000e+03 1.043000000000000000e+03 9.470000000000000000e+02 1.031000000000000000e+03 9.720000000000000000e+02 9.530000000000000000e+02 9.520000000000000000e+02 9.520000000000000000e+02 9.720000000000000000e+02 9.120000000000000000e+02 9.430000000000000000e+02 8.960000000000000000e+02 8.980000000000000000e+02 8.940000000000000000e+02 9.090000000000000000e+02 8.900000000000000000e+02 8.960000000000000000e+02 9.360000000000000000e+02 8.530000000000000000e+02 8.810000000000000000e+02 7.910000000000000000e+02 7.800000000000000000e+02 8.170000000000000000e+02 7.630000000000000000e+02 8.000000000000000000e+02 7.590000000000000000e+02 7.950000000000000000e+02 8.330000000000000000e+02 7.690000000000000000e+02 7.810000000000000000e+02 7.540000000000000000e+02 7.660000000000000000e+02 7.130000000000000000e+02 7.200000000000000000e+02 7.540000000000000000e+02 6.770000000000000000e+02 6.730000000000000000e+02 7.220000000000000000e+02 7.320000000000000000e+02 7.460000000000000000e+02 6.940000000000000000e+02 7.050000000000000000e+02 6.610000000000000000e+02 6.100000000000000000e+02 6.480000000000000000e+02 6.720000000000000000e+02 6.590000000000000000e+02 6.300000000000000000e+02 6.580000000000000000e+02 6.740000000000000000e+02 6.590000000000000000e+02 6.720000000000000000e+02 5.980000000000000000e+02 5.790000000000000000e+02 5.690000000000000000e+02 5.210000000000000000e+02 5.570000000000000000e+02 5.810000000000000000e+02 5.480000000000000000e+02 5.680000000000000000e+02 5.360000000000000000e+02 5.350000000000000000e+02 5.570000000000000000e+02 5.580000000000000000e+02 5.710000000000000000e+02 5.470000000000000000e+02 5.470000000000000000e+02 5.460000000000000000e+02 5.520000000000000000e+02 5.120000000000000000e+02 4.750000000000000000e+02 5.160000000000000000e+02 4.970000000000000000e+02 5.200000000000000000e+02 4.750000000000000000e+02 4.510000000000000000e+02 4.860000000000000000e+02 5.050000000000000000e+02 4.990000000000000000e+02 4.910000000000000000e+02 4.750000000000000000e+02 4.720000000000000000e+02 4.510000000000000000e+02 4.660000000000000000e+02 4.740000000000000000e+02 4.650000000000000000e+02 4.460000000000000000e+02 4.510000000000000000e+02 4.620000000000000000e+02 4.230000000000000000e+02 4.310000000000000000e+02 4.360000000000000000e+02 4.000000000000000000e+02 4.400000000000000000e+02 4.370000000000000000e+02 3.950000000000000000e+02 4.040000000000000000e+02 3.840000000000000000e+02 4.300000000000000000e+02 3.970000000000000000e+02 3.910000000000000000e+02 3.800000000000000000e+02 4.000000000000000000e+02 3.820000000000000000e+02 3.590000000000000000e+02 3.940000000000000000e+02 3.750000000000000000e+02 3.670000000000000000e+02 3.890000000000000000e+02 3.710000000000000000e+02 3.400000000000000000e+02 3.500000000000000000e+02 3.810000000000000000e+02 3.450000000000000000e+02 3.640000000000000000e+02 3.460000000000000000e+02 3.000000000000000000e+02 3.170000000000000000e+02 3.150000000000000000e+02 3.010000000000000000e+02 3.340000000000000000e+02 3.300000000000000000e+02 3.300000000000000000e+02 3.170000000000000000e+02 3.130000000000000000e+02 2.960000000000000000e+02 2.930000000000000000e+02 3.140000000000000000e+02 3.020000000000000000e+02 2.700000000000000000e+02 3.340000000000000000e+02 3.000000000000000000e+02 2.900000000000000000e+02 2.930000000000000000e+02 3.010000000000000000e+02 2.970000000000000000e+02 3.060000000000000000e+02 2.810000000000000000e+02 3.050000000000000000e+02 2.770000000000000000e+02 2.630000000000000000e+02 2.720000000000000000e+02 2.440000000000000000e+02 2.620000000000000000e+02 2.760000000000000000e+02 2.880000000000000000e+02 2.750000000000000000e+02 2.700000000000000000e+02 2.330000000000000000e+02 2.520000000000000000e+02 2.340000000000000000e+02 2.310000000000000000e+02 2.220000000000000000e+02 2.200000000000000000e+02 2.790000000000000000e+02 2.340000000000000000e+02 2.590000000000000000e+02 2.360000000000000000e+02 2.480000000000000000e+02 2.170000000000000000e+02 2.370000000000000000e+02 2.410000000000000000e+02 2.140000000000000000e+02 2.060000000000000000e+02 2.370000000000000000e+02 2.000000000000000000e+02 2.090000000000000000e+02 2.060000000000000000e+02 2.040000000000000000e+02 2.170000000000000000e+02 1.840000000000000000e+02 2.070000000000000000e+02 2.110000000000000000e+02 2.330000000000000000e+02 1.980000000000000000e+02 1.950000000000000000e+02 2.040000000000000000e+02 2.000000000000000000e+02 1.770000000000000000e+02 1.920000000000000000e+02 1.790000000000000000e+02 1.710000000000000000e+02 1.620000000000000000e+02 1.710000000000000000e+02 1.530000000000000000e+02 1.700000000000000000e+02 1.630000000000000000e+02 1.700000000000000000e+02 1.760000000000000000e+02 1.490000000000000000e+02 1.900000000000000000e+02 1.740000000000000000e+02 1.690000000000000000e+02 1.430000000000000000e+02 1.730000000000000000e+02 1.820000000000000000e+02 1.780000000000000000e+02 1.900000000000000000e+02 1.720000000000000000e+02 1.700000000000000000e+02 1.710000000000000000e+02 1.840000000000000000e+02 1.810000000000000000e+02 1.490000000000000000e+02 1.670000000000000000e+02 1.590000000000000000e+02 1.650000000000000000e+02 1.710000000000000000e+02 1.630000000000000000e+02 1.570000000000000000e+02 1.550000000000000000e+02 1.470000000000000000e+02 1.390000000000000000e+02 1.440000000000000000e+02 1.450000000000000000e+02 1.420000000000000000e+02 1.790000000000000000e+02 1.530000000000000000e+02 1.510000000000000000e+02 1.610000000000000000e+02 1.270000000000000000e+02 1.380000000000000000e+02 1.610000000000000000e+02 1.210000000000000000e+02 1.270000000000000000e+02 1.390000000000000000e+02 1.480000000000000000e+02 1.370000000000000000e+02 1.050000000000000000e+02 1.300000000000000000e+02 1.430000000000000000e+02 1.360000000000000000e+02 1.270000000000000000e+02 1.390000000000000000e+02 1.120000000000000000e+02 1.160000000000000000e+02 1.440000000000000000e+02 1.310000000000000000e+02 1.230000000000000000e+02 1.340000000000000000e+02 1.160000000000000000e+02 1.360000000000000000e+02 1.100000000000000000e+02 1.320000000000000000e+02 1.000000000000000000e+02 1.150000000000000000e+02 9.500000000000000000e+01 1.220000000000000000e+02 1.240000000000000000e+02 1.200000000000000000e+02 1.090000000000000000e+02 1.270000000000000000e+02 1.110000000000000000e+02 1.060000000000000000e+02 1.130000000000000000e+02 1.110000000000000000e+02 1.040000000000000000e+02 9.800000000000000000e+01 9.800000000000000000e+01 1.090000000000000000e+02 7.600000000000000000e+01 1.020000000000000000e+02 8.500000000000000000e+01 1.060000000000000000e+02 1.130000000000000000e+02 8.300000000000000000e+01 9.600000000000000000e+01 7.700000000000000000e+01 8.300000000000000000e+01 6.300000000000000000e+01 7.700000000000000000e+01 8.500000000000000000e+01 8.100000000000000000e+01 7.100000000000000000e+01 5.700000000000000000e+01 6.200000000000000000e+01 6.200000000000000000e+01 6.400000000000000000e+01 7.900000000000000000e+01 8.400000000000000000e+01 5.400000000000000000e+01 6.700000000000000000e+01 7.400000000000000000e+01 8.200000000000000000e+01 8.000000000000000000e+01 6.900000000000000000e+01 4.500000000000000000e+01 6.400000000000000000e+01 7.200000000000000000e+01 6.600000000000000000e+01 6.500000000000000000e+01 4.600000000000000000e+01 6.000000000000000000e+01 5.400000000000000000e+01 5.400000000000000000e+01 5.600000000000000000e+01 4.800000000000000000e+01 6.200000000000000000e+01 5.000000000000000000e+01 4.200000000000000000e+01 4.500000000000000000e+01 4.600000000000000000e+01 5.800000000000000000e+01 6.700000000000000000e+01 7.200000000000000000e+01 5.400000000000000000e+01 5.700000000000000000e+01 5.300000000000000000e+01 4.800000000000000000e+01 5.600000000000000000e+01 5.200000000000000000e+01 4.800000000000000000e+01 5.900000000000000000e+01 5.400000000000000000e+01 5.400000000000000000e+01 4.500000000000000000e+01 4.300000000000000000e+01 5.000000000000000000e+01 5.200000000000000000e+01 4.500000000000000000e+01 5.200000000000000000e+01 3.300000000000000000e+01 3.900000000000000000e+01 5.500000000000000000e+01 4.800000000000000000e+01 4.600000000000000000e+01 4.700000000000000000e+01 4.000000000000000000e+01 4.300000000000000000e+01 4.500000000000000000e+01 4.800000000000000000e+01 5.000000000000000000e+01 3.300000000000000000e+01 3.600000000000000000e+01 3.900000000000000000e+01 4.500000000000000000e+01 4.400000000000000000e+01 3.200000000000000000e+01 3.500000000000000000e+01 4.700000000000000000e+01 4.000000000000000000e+01 3.600000000000000000e+01 2.900000000000000000e+01 3.300000000000000000e+01 2.300000000000000000e+01 3.300000000000000000e+01 2.400000000000000000e+01 2.700000000000000000e+01 2.600000000000000000e+01 2.700000000000000000e+01 3.100000000000000000e+01 2.800000000000000000e+01 2.700000000000000000e+01 2.400000000000000000e+01 2.900000000000000000e+01 2.900000000000000000e+01 3.100000000000000000e+01 3.300000000000000000e+01 2.300000000000000000e+01 3.400000000000000000e+01 2.900000000000000000e+01 2.700000000000000000e+01 3.700000000000000000e+01 3.800000000000000000e+01 4.700000000000000000e+01 3.000000000000000000e+01 4.600000000000000000e+01 2.400000000000000000e+01 3.300000000000000000e+01 2.400000000000000000e+01 2.800000000000000000e+01 3.000000000000000000e+01 3.400000000000000000e+01 2.800000000000000000e+01 3.100000000000000000e+01 2.300000000000000000e+01 3.500000000000000000e+01 4.100000000000000000e+01 1.700000000000000000e+01 1.900000000000000000e+01 3.100000000000000000e+01 2.500000000000000000e+01 3.500000000000000000e+01 2.700000000000000000e+01 2.100000000000000000e+01 2.600000000000000000e+01 2.600000000000000000e+01 2.000000000000000000e+01 2.100000000000000000e+01 2.100000000000000000e+01 2.800000000000000000e+01 2.800000000000000000e+01 2.600000000000000000e+01 2.400000000000000000e+01 1.800000000000000000e+01 1.900000000000000000e+01 2.600000000000000000e+01 1.700000000000000000e+01 3.300000000000000000e+01 2.200000000000000000e+01 3.100000000000000000e+01 2.400000000000000000e+01 1.900000000000000000e+01 2.800000000000000000e+01 2.700000000000000000e+01 3.400000000000000000e+01 2.200000000000000000e+01 1.800000000000000000e+01 2.700000000000000000e+01 2.300000000000000000e+01 1.900000000000000000e+01 2.200000000000000000e+01 2.300000000000000000e+01 2.500000000000000000e+01 3.000000000000000000e+01 2.900000000000000000e+01 1.700000000000000000e+01 2.200000000000000000e+01 1.800000000000000000e+01 2.600000000000000000e+01 1.400000000000000000e+01 1.400000000000000000e+01 2.600000000000000000e+01 2.100000000000000000e+01 2.100000000000000000e+01 2.200000000000000000e+01 1.900000000000000000e+01 2.300000000000000000e+01 1.900000000000000000e+01 1.500000000000000000e+01 2.000000000000000000e+01 1.200000000000000000e+01 2.000000000000000000e+01 1.700000000000000000e+01 2.000000000000000000e+01 2.200000000000000000e+01 1.500000000000000000e+01 1.600000000000000000e+01 1.300000000000000000e+01 1.600000000000000000e+01 5.000000000000000000e+00 1.400000000000000000e+01 1.500000000000000000e+01 1.600000000000000000e+01 1.900000000000000000e+01 1.200000000000000000e+01 1.700000000000000000e+01 1.200000000000000000e+01 2.100000000000000000e+01 1.000000000000000000e+01 2.000000000000000000e+01 2.900000000000000000e+01 1.600000000000000000e+01 1.100000000000000000e+01 2.000000000000000000e+01 1.000000000000000000e+01 2.000000000000000000e+01 8.000000000000000000e+00 1.500000000000000000e+01 9.000000000000000000e+00 7.000000000000000000e+00 9.000000000000000000e+00 1.000000000000000000e+01 7.000000000000000000e+00 1.200000000000000000e+01 1.100000000000000000e+01 9.000000000000000000e+00 1.000000000000000000e+01 9.000000000000000000e+00 1.100000000000000000e+01 1.700000000000000000e+01 6.000000000000000000e+00 1.100000000000000000e+01 9.000000000000000000e+00 1.300000000000000000e+01 9.000000000000000000e+00 1.400000000000000000e+01 1.000000000000000000e+01 1.000000000000000000e+01 8.000000000000000000e+00 8.000000000000000000e+00 1.000000000000000000e+01 1.000000000000000000e+01 1.500000000000000000e+01 1.400000000000000000e+01 1.800000000000000000e+01 1.000000000000000000e+01 7.000000000000000000e+00 2.300000000000000000e+01 8.000000000000000000e+00 1.100000000000000000e+01 1.500000000000000000e+01 1.200000000000000000e+01 1.200000000000000000e+01 8.000000000000000000e+00 7.000000000000000000e+00 7.000000000000000000e+00 5.000000000000000000e+00 1.100000000000000000e+01 7.000000000000000000e+00 9.000000000000000000e+00 1.400000000000000000e+01 7.000000000000000000e+00 7.000000000000000000e+00 1.600000000000000000e+01 1.000000000000000000e+01 1.000000000000000000e+01 7.000000000000000000e+00 9.000000000000000000e+00 8.000000000000000000e+00 1.000000000000000000e+01 1.000000000000000000e+01 6.000000000000000000e+00 6.000000000000000000e+00 1.000000000000000000e+01 1.300000000000000000e+01 1.200000000000000000e+01 8.000000000000000000e+00 1.100000000000000000e+01 6.000000000000000000e+00 1.400000000000000000e+01 1.000000000000000000e+01 1.400000000000000000e+01 1.200000000000000000e+01 8.000000000000000000e+00 1.000000000000000000e+01 6.000000000000000000e+00 1.000000000000000000e+01 9.000000000000000000e+00 9.000000000000000000e+00 8.000000000000000000e+00 1.600000000000000000e+01 9.000000000000000000e+00 7.000000000000000000e+00 1.200000000000000000e+01 1.000000000000000000e+01 7.000000000000000000e+00 1.000000000000000000e+01 1.100000000000000000e+01 1.500000000000000000e+01 8.000000000000000000e+00 3.000000000000000000e+00 4.000000000000000000e+00 5.000000000000000000e+00 6.000000000000000000e+00 1.000000000000000000e+00 2.000000000000000000e+00 6.000000000000000000e+00 8.000000000000000000e+00 5.000000000000000000e+00 6.000000000000000000e+00 2.000000000000000000e+00 4.000000000000000000e+00 5.000000000000000000e+00 5.000000000000000000e+00 3.000000000000000000e+00 7.000000000000000000e+00 1.000000000000000000e+01 2.000000000000000000e+00 1.100000000000000000e+01 5.000000000000000000e+00 7.000000000000000000e+00 0.000000000000000000e+00 0.000000000000000000e+00 0.000000000000000000e+00 0.000000000000000000e+00 0.000000000000000000e+00 0.000000000000000000e+00 0.000000000000000000e+00 0.000000000000000000e+00 0.000000000000000000e+00 0.000000000000000000e+00 0.000000000000000000e+00 0.000000000000000000e+00 0.000000000000000000e+00 0.000000000000000000e+00 0.000000000000000000e+00 0.000000000000000000e+00 0.000000000000000000e+00 0.000000000000000000e+00 0.000000000000000000e+00 0.000000000000000000e+00 0.000000000000000000e+00 0.000000000000000000e+00 0.000000000000000000e+00 0.000000000000000000e+00 0.000000000000000000e+00 0.000000000000000000e+00 0.000000000000000000e+00 0.000000000000000000e+00 0.000000000000000000e+00 0.000000000000000000e+00 0.000000000000000000e+00 0.000000000000000000e+00 0.000000000000000000e+00 0.000000000000000000e+00 0.000000000000000000e+00 0.000000000000000000e+00 0.000000000000000000e+00 0.000000000000000000e+00 0.000000000000000000e+00 0.000000000000000000e+00 0.000000000000000000e+00 0.000000000000000000e+00 0.000000000000000000e+00 0.000000000000000000e+00 0.000000000000000000e+00 0.000000000000000000e+00 0.000000000000000000e+00 0.000000000000000000e+00 0.000000000000000000e+00 0.000000000000000000e+00 0.000000000000000000e+00 0.000000000000000000e+00 0.000000000000000000e+00 0.000000000000000000e+00 0.000000000000000000e+00 0.000000000000000000e+00 0.000000000000000000e+00 0.000000000000000000e+00 0.000000000000000000e+00 0.000000000000000000e+00 0.000000000000000000e+00 0.000000000000000000e+00 0.000000000000000000e+00 0.000000000000000000e+00 0.000000000000000000e+00 0.000000000000000000e+00 0.000000000000000000e+00 0.000000000000000000e+00 0.000000000000000000e+00 0.000000000000000000e+00 0.000000000000000000e+00 0.000000000000000000e+00 0.000000000000000000e+00 0.000000000000000000e+00 0.000000000000000000e+00 0.000000000000000000e+00 0.000000000000000000e+00 0.000000000000000000e+00 0.000000000000000000e+00 0.000000000000000000e+00 0.000000000000000000e+00 0.000000000000000000e+00 0.000000000000000000e+00 0.000000000000000000e+00 0.000000000000000000e+00 0.000000000000000000e+00 0.000000000000000000e+00 0.000000000000000000e+00 0.000000000000000000e+00 0.000000000000000000e+00 0.000000000000000000e+00 0.000000000000000000e+00 0.000000000000000000e+00 0.000000000000000000e+00 0.000000000000000000e+00 0.000000000000000000e+00 0.000000000000000000e+00 0.000000000000000000e+00 0.000000000000000000e+00 0.000000000000000000e+00 0.000000000000000000e+00 0.000000000000000000e+00 0.000000000000000000e+00 0.000000000000000000e+00 0.000000000000000000e+00 0.000000000000000000e+00 0.000000000000000000e+00 0.000000000000000000e+00 0.000000000000000000e+00 0.000000000000000000e+00 0.000000000000000000e+00 0.000000000000000000e+00 0.000000000000000000e+00 0.000000000000000000e+00 0.000000000000000000e+00 0.000000000000000000e+00 0.000000000000000000e+00 0.000000000000000000e+00 0.000000000000000000e+00 0.000000000000000000e+00 0.000000000000000000e+00 0.000000000000000000e+00 0.000000000000000000e+00 0.000000000000000000e+00 0.000000000000000000e+00 0.000000000000000000e+00 0.000000000000000000e+00 0.000000000000000000e+00 0.000000000000000000e+00 0.000000000000000000e+00 0.000000000000000000e+00 0.000000000000000000e+00 0.000000000000000000e+00 0.000000000000000000e+00 0.000000000000000000e+00 0.000000000000000000e+00 0.000000000000000000e+00 0.000000000000000000e+00 0.000000000000000000e+00 0.000000000000000000e+00 0.000000000000000000e+00 0.000000000000000000e+00 0.000000000000000000e+00 0.000000000000000000e+00 0.000000000000000000e+00 0.000000000000000000e+00 0.000000000000000000e+00 0.000000000000000000e+00 0.000000000000000000e+00 0.000000000000000000e+00 0.000000000000000000e+00 0.000000000000000000e+00 0.000000000000000000e+00 0.000000000000000000e+00 0.000000000000000000e+00 0.000000000000000000e+00 0.000000000000000000e+00 0.000000000000000000e+00 0.000000000000000000e+00 0.000000000000000000e+00 0.000000000000000000e+00 0.000000000000000000e+00 0.000000000000000000e+00 0.000000000000000000e+00 0.000000000000000000e+00 0.000000000000000000e+00 0.000000000000000000e+00 0.000000000000000000e+00 0.000000000000000000e+00 0.000000000000000000e+00 0.000000000000000000e+00 0.000000000000000000e+00 0.000000000000000000e+00 0.000000000000000000e+00 0.000000000000000000e+00 0.000000000000000000e+00 0.000000000000000000e+00 0.000000000000000000e+00 0.000000000000000000e+00 0.000000000000000000e+00 0.000000000000000000e+00 0.000000000000000000e+00 0.000000000000000000e+00 0.000000000000000000e+00 0.000000000000000000e+00 0.000000000000000000e+00 0.000000000000000000e+00 0.000000000000000000e+00 0.000000000000000000e+00 0.000000000000000000e+00 0.000000000000000000e+00 0.000000000000000000e+00 0.000000000000000000e+00 0.000000000000000000e+00 0.000000000000000000e+00 0.000000000000000000e+00 0.000000000000000000e+00 0.000000000000000000e+00 0.000000000000000000e+00 0.000000000000000000e+00 0.000000000000000000e+00 0.000000000000000000e+00 0.000000000000000000e+00 0.000000000000000000e+00 0.000000000000000000e+00 0.000000000000000000e+00 0.000000000000000000e+00 0.000000000000000000e+00 0.000000000000000000e+00 0.000000000000000000e+00 0.000000000000000000e+00 0.000000000000000000e+00 0.000000000000000000e+00 0.000000000000000000e+00 0.000000000000000000e+00 0.000000000000000000e+00 0.000000000000000000e+00 0.000000000000000000e+00 0.000000000000000000e+00 0.000000000000000000e+00 0.000000000000000000e+00 0.000000000000000000e+00 0.000000000000000000e+00 0.000000000000000000e+00 0.000000000000000000e+00 0.000000000000000000e+00 0.000000000000000000e+00 0.000000000000000000e+00 0.000000000000000000e+00 0.000000000000000000e+00 0.000000000000000000e+00 0.000000000000000000e+00 0.000000000000000000e+00 0.000000000000000000e+00 0.000000000000000000e+00 0.000000000000000000e+00 0.000000000000000000e+00 0.000000000000000000e+00 0.000000000000000000e+00 0.000000000000000000e+00 0.000000000000000000e+00 0.000000000000000000e+00 0.000000000000000000e+00 0.000000000000000000e+00 0.000000000000000000e+00 0.000000000000000000e+00 0.000000000000000000e+00 0.000000000000000000e+00 0.000000000000000000e+00 0.000000000000000000e+00 0.000000000000000000e+00 0.000000000000000000e+00 0.000000000000000000e+00 0.000000000000000000e+00 0.000000000000000000e+00 0.000000000000000000e+00 0.000000000000000000e+00 0.000000000000000000e+00 0.000000000000000000e+00 0.000000000000000000e+00 0.000000000000000000e+00 0.000000000000000000e+00 0.000000000000000000e+00 0.000000000000000000e+00 0.000000000000000000e+00 0.000000000000000000e+00 0.000000000000000000e+00 0.000000000000000000e+00 0.000000000000000000e+00 0.000000000000000000e+00 0.000000000000000000e+00 0.000000000000000000e+00 0.000000000000000000e+00 0.000000000000000000e+00 0.000000000000000000e+00 0.000000000000000000e+00 0.000000000000000000e+00 0.000000000000000000e+00 0.000000000000000000e+00 0.000000000000000000e+00 0.000000000000000000e+00 0.000000000000000000e+00 0.000000000000000000e+00 0.000000000000000000e+00 0.000000000000000000e+00 0.000000000000000000e+00 0.000000000000000000e+00 0.000000000000000000e+00 0.000000000000000000e+00 0.000000000000000000e+00 0.000000000000000000e+00 0.000000000000000000e+00 0.000000000000000000e+00 0.000000000000000000e+00 0.000000000000000000e+00 0.000000000000000000e+00 0.000000000000000000e+00 0.000000000000000000e+00 0.000000000000000000e+00 0.000000000000000000e+00 0.000000000000000000e+00 0.000000000000000000e+00 0.000000000000000000e+00 0.000000000000000000e+00 0.000000000000000000e+00 0.000000000000000000e+00 0.000000000000000000e+00 0.000000000000000000e+00 0.000000000000000000e+00 0.000000000000000000e+00 0.000000000000000000e+00 0.000000000000000000e+00 0.000000000000000000e+00 0.000000000000000000e+00 0.000000000000000000e+00 0.000000000000000000e+00 0.000000000000000000e+00 0.000000000000000000e+00 0.000000000000000000e+00 0.000000000000000000e+00 0.000000000000000000e+00 0.000000000000000000e+00 0.000000000000000000e+00 0.000000000000000000e+00 0.000000000000000000e+00 0.000000000000000000e+00 0.000000000000000000e+00 0.000000000000000000e+00 0.000000000000000000e+00 0.000000000000000000e+00 0.000000000000000000e+00 0.000000000000000000e+00 0.000000000000000000e+00 0.000000000000000000e+00 0.000000000000000000e+00 0.000000000000000000e+00 0.000000000000000000e+00 0.000000000000000000e+00 0.000000000000000000e+00 0.000000000000000000e+00 0.000000000000000000e+00 0.000000000000000000e+00 0.000000000000000000e+00 0.000000000000000000e+00 0.000000000000000000e+00 0.000000000000000000e+00 0.000000000000000000e+00 0.000000000000000000e+00 0.000000000000000000e+00 0.000000000000000000e+00 0.000000000000000000e+00 0.000000000000000000e+00 0.000000000000000000e+00 0.000000000000000000e+00 0.000000000000000000e+00 0.000000000000000000e+00 0.000000000000000000e+00 0.000000000000000000e+00 0.000000000000000000e+00 0.000000000000000000e+00 0.000000000000000000e+00 0.000000000000000000e+00 0.000000000000000000e+00 0.000000000000000000e+00 0.000000000000000000e+00 0.000000000000000000e+00 0.000000000000000000e+00 0.000000000000000000e+00 0.000000000000000000e+00 0.000000000000000000e+00 0.000000000000000000e+00 0.000000000000000000e+00 0.000000000000000000e+00 0.000000000000000000e+00 0.000000000000000000e+00 0.000000000000000000e+00 0.000000000000000000e+00 0.000000000000000000e+00 0.000000000000000000e+00 0.000000000000000000e+00 0.000000000000000000e+00 0.000000000000000000e+00 0.000000000000000000e+00 0.000000000000000000e+00 0.000000000000000000e+00 0.000000000000000000e+00 0.000000000000000000e+00 0.000000000000000000e+00 0.000000000000000000e+00 0.000000000000000000e+00 0.000000000000000000e+00 0.000000000000000000e+00 0.000000000000000000e+00 0.000000000000000000e+00 0.000000000000000000e+00 0.000000000000000000e+00 0.000000000000000000e+00 0.000000000000000000e+00 0.000000000000000000e+00 0.000000000000000000e+00 0.000000000000000000e+00 0.000000000000000000e+00 0.000000000000000000e+00 0.000000000000000000e+00 0.000000000000000000e+00 0.000000000000000000e+00 0.000000000000000000e+00 0.000000000000000000e+00 0.000000000000000000e+00 0.000000000000000000e+00 0.000000000000000000e+00 0.000000000000000000e+00 0.000000000000000000e+00 0.000000000000000000e+00 0.000000000000000000e+00 0.000000000000000000e+00 0.000000000000000000e+00 0.000000000000000000e+00 0.000000000000000000e+00 0.000000000000000000e+00 0.000000000000000000e+00 0.000000000000000000e+00 0.000000000000000000e+00 0.000000000000000000e+00 0.000000000000000000e+00 0.000000000000000000e+00 0.000000000000000000e+00 0.000000000000000000e+00 0.000000000000000000e+00 0.000000000000000000e+00 0.000000000000000000e+00 0.000000000000000000e+00 0.000000000000000000e+00 0.000000000000000000e+00 0.000000000000000000e+00 0.000000000000000000e+00 0.000000000000000000e+00 0.000000000000000000e+00 0.000000000000000000e+00 0.000000000000000000e+00 0.000000000000000000e+00 0.000000000000000000e+00 0.000000000000000000e+00 0.000000000000000000e+00 0.000000000000000000e+00 0.000000000000000000e+00 0.000000000000000000e+00 0.000000000000000000e+00 0.000000000000000000e+00 0.000000000000000000e+00 0.000000000000000000e+00 0.000000000000000000e+00 0.000000000000000000e+00 0.000000000000000000e+00 0.000000000000000000e+00 0.000000000000000000e+00 0.000000000000000000e+00 0.000000000000000000e+00 0.000000000000000000e+00 0.000000000000000000e+00 0.000000000000000000e+00 0.000000000000000000e+00 0.000000000000000000e+00 0.000000000000000000e+00 0.000000000000000000e+00 0.000000000000000000e+00 0.000000000000000000e+00 0.000000000000000000e+00 0.000000000000000000e+00 0.000000000000000000e+00 0.000000000000000000e+00 0.000000000000000000e+00 0.000000000000000000e+00 0.000000000000000000e+00 0.000000000000000000e+00 0.000000000000000000e+00 0.000000000000000000e+00 0.000000000000000000e+00 0.000000000000000000e+00 0.000000000000000000e+00 0.000000000000000000e+00 0.000000000000000000e+00 0.000000000000000000e+00 0.000000000000000000e+00 0.000000000000000000e+00 0.000000000000000000e+00 0.000000000000000000e+00 0.000000000000000000e+00 0.000000000000000000e+00 0.000000000000000000e+00 0.000000000000000000e+00 0.000000000000000000e+00 0.000000000000000000e+00 0.000000000000000000e+00 0.000000000000000000e+00 0.000000000000000000e+00 0.000000000000000000e+00 0.000000000000000000e+00 0.000000000000000000e+00 0.000000000000000000e+00 0.000000000000000000e+00 0.000000000000000000e+00 0.000000000000000000e+00 0.000000000000000000e+00 0.000000000000000000e+00 0.000000000000000000e+00 0.000000000000000000e+00 0.000000000000000000e+00 0.000000000000000000e+00 0.000000000000000000e+00 0.000000000000000000e+00 0.000000000000000000e+00 0.000000000000000000e+00 0.000000000000000000e+00 0.000000000000000000e+00 0.000000000000000000e+00 0.000000000000000000e+00 0.000000000000000000e+00 0.000000000000000000e+00 0.000000000000000000e+00 0.000000000000000000e+00 0.000000000000000000e+00 0.000000000000000000e+00 0.000000000000000000e+00 0.000000000000000000e+00 0.000000000000000000e+00 0.000000000000000000e+00 0.000000000000000000e+00 0.000000000000000000e+00 0.000000000000000000e+00 0.000000000000000000e+00 0.000000000000000000e+00 0.000000000000000000e+00 0.000000000000000000e+00 0.000000000000000000e+00 0.000000000000000000e+00 0.000000000000000000e+00 0.000000000000000000e+00 0.000000000000000000e+00 0.000000000000000000e+00 0.000000000000000000e+00 0.000000000000000000e+00 0.000000000000000000e+00 0.000000000000000000e+00 0.000000000000000000e+00 0.000000000000000000e+00 0.000000000000000000e+00 0.000000000000000000e+00 0.000000000000000000e+00 0.000000000000000000e+00 0.000000000000000000e+00 0.000000000000000000e+00 0.000000000000000000e+00 0.000000000000000000e+00 0.000000000000000000e+00 0.000000000000000000e+00 0.000000000000000000e+00 0.000000000000000000e+00 0.000000000000000000e+00 0.000000000000000000e+00 0.000000000000000000e+00 0.000000000000000000e+00 0.000000000000000000e+00 0.000000000000000000e+00 0.000000000000000000e+00 0.000000000000000000e+00 0.000000000000000000e+00 0.000000000000000000e+00 0.000000000000000000e+00 0.000000000000000000e+00 0.000000000000000000e+00 0.000000000000000000e+00 0.000000000000000000e+00 0.000000000000000000e+00 0.000000000000000000e+00 0.000000000000000000e+00 0.000000000000000000e+00 0.000000000000000000e+00 0.000000000000000000e+00 0.000000000000000000e+00 0.000000000000000000e+00 0.000000000000000000e+00 0.000000000000000000e+00 0.000000000000000000e+00 0.000000000000000000e+00 0.000000000000000000e+00 0.000000000000000000e+00 0.000000000000000000e+00 0.000000000000000000e+00 0.000000000000000000e+00 0.000000000000000000e+00 0.000000000000000000e+00 0.000000000000000000e+00 0.000000000000000000e+00 0.000000000000000000e+00 0.000000000000000000e+00 0.000000000000000000e+00 0.000000000000000000e+00 0.000000000000000000e+00 0.000000000000000000e+00 0.000000000000000000e+00 0.000000000000000000e+00 0.000000000000000000e+00 0.000000000000000000e+00 0.000000000000000000e+00 0.000000000000000000e+00 0.000000000000000000e+00 0.000000000000000000e+00 0.000000000000000000e+00 0.000000000000000000e+00 0.000000000000000000e+00 0.000000000000000000e+00 0.000000000000000000e+00 0.000000000000000000e+00 0.000000000000000000e+00 0.000000000000000000e+00 0.000000000000000000e+00 0.000000000000000000e+00 0.000000000000000000e+00 0.000000000000000000e+00 0.000000000000000000e+00 0.000000000000000000e+00 0.000000000000000000e+00 0.000000000000000000e+00 0.000000000000000000e+00 0.000000000000000000e+00 0.000000000000000000e+00 0.000000000000000000e+00 0.000000000000000000e+00 0.000000000000000000e+00 0.000000000000000000e+00 0.000000000000000000e+00 0.000000000000000000e+00 0.000000000000000000e+00 0.000000000000000000e+00 0.000000000000000000e+00 0.000000000000000000e+00 0.000000000000000000e+00 0.000000000000000000e+00 0.000000000000000000e+00 0.000000000000000000e+00 0.000000000000000000e+00 0.000000000000000000e+00 0.000000000000000000e+00 0.000000000000000000e+00 0.000000000000000000e+00 0.000000000000000000e+00 0.000000000000000000e+00 0.000000000000000000e+00 0.000000000000000000e+00 0.000000000000000000e+00 0.000000000000000000e+00 0.000000000000000000e+00 0.000000000000000000e+00 0.000000000000000000e+00 0.000000000000000000e+00 0.000000000000000000e+00 0.000000000000000000e+00 0.000000000000000000e+00 0.000000000000000000e+00 0.000000000000000000e+00 0.000000000000000000e+00 0.000000000000000000e+00 0.000000000000000000e+00 0.000000000000000000e+00 0.000000000000000000e+00 0.000000000000000000e+00 0.000000000000000000e+00 0.000000000000000000e+00 0.000000000000000000e+00 0.000000000000000000e+00 0.000000000000000000e+00 0.000000000000000000e+00 0.000000000000000000e+00 0.000000000000000000e+00 0.000000000000000000e+00 0.000000000000000000e+00 0.000000000000000000e+00 0.000000000000000000e+00 0.000000000000000000e+00 0.000000000000000000e+00 0.000000000000000000e+00 0.000000000000000000e+00 0.000000000000000000e+00 0.000000000000000000e+00 0.000000000000000000e+00 0.000000000000000000e+00 0.000000000000000000e+00 0.000000000000000000e+00 0.000000000000000000e+00 0.000000000000000000e+00 0.000000000000000000e+00 0.000000000000000000e+00 0.000000000000000000e+00 0.000000000000000000e+00 0.000000000000000000e+00 0.000000000000000000e+00 0.000000000000000000e+00 0.000000000000000000e+00 0.000000000000000000e+00 0.000000000000000000e+00 0.000000000000000000e+00 0.000000000000000000e+00 0.000000000000000000e+00 0.000000000000000000e+00 0.000000000000000000e+00 0.000000000000000000e+00 0.000000000000000000e+00 0.000000000000000000e+00 0.000000000000000000e+00 0.000000000000000000e+00 0.000000000000000000e+00 0.000000000000000000e+00 0.000000000000000000e+00 0.000000000000000000e+00 0.000000000000000000e+00 0.000000000000000000e+00 0.000000000000000000e+00 0.000000000000000000e+00 0.000000000000000000e+00 0.000000000000000000e+00 0.000000000000000000e+00 0.000000000000000000e+00 0.000000000000000000e+00 0.000000000000000000e+00 0.000000000000000000e+00 0.000000000000000000e+00 0.000000000000000000e+00 0.000000000000000000e+00 0.000000000000000000e+00 0.000000000000000000e+00 0.000000000000000000e+00 0.000000000000000000e+00 0.000000000000000000e+00 0.000000000000000000e+00 0.000000000000000000e+00 0.000000000000000000e+00 0.000000000000000000e+00 0.000000000000000000e+00 0.000000000000000000e+00 0.000000000000000000e+00 0.000000000000000000e+00 0.000000000000000000e+00 0.000000000000000000e+00 0.000000000000000000e+00 0.000000000000000000e+00 0.000000000000000000e+00 0.000000000000000000e+00 0.000000000000000000e+00 0.000000000000000000e+00 0.000000000000000000e+00 0.000000000000000000e+00 0.000000000000000000e+00 0.000000000000000000e+00 0.000000000000000000e+00 0.000000000000000000e+00 0.000000000000000000e+00 0.000000000000000000e+00 0.000000000000000000e+00 0.000000000000000000e+00 0.000000000000000000e+00 0.000000000000000000e+00 0.000000000000000000e+00 0.000000000000000000e+00 0.000000000000000000e+00 0.000000000000000000e+00 0.000000000000000000e+00 0.000000000000000000e+00 0.000000000000000000e+00 0.000000000000000000e+00 0.000000000000000000e+00 0.000000000000000000e+00 0.000000000000000000e+00 0.000000000000000000e+00 0.000000000000000000e+00 0.000000000000000000e+00 0.000000000000000000e+00 0.000000000000000000e+00 0.000000000000000000e+00 0.000000000000000000e+00 0.000000000000000000e+00 0.000000000000000000e+00 0.000000000000000000e+00 0.000000000000000000e+00 0.000000000000000000e+00 0.000000000000000000e+00 0.000000000000000000e+00 0.000000000000000000e+00 0.000000000000000000e+00 0.000000000000000000e+00 0.000000000000000000e+00 0.000000000000000000e+00 0.000000000000000000e+00 0.000000000000000000e+00 0.000000000000000000e+00 0.000000000000000000e+00 0.000000000000000000e+00 0.000000000000000000e+00 0.000000000000000000e+00 0.000000000000000000e+00 0.000000000000000000e+00 0.000000000000000000e+00 0.000000000000000000e+00 0.000000000000000000e+00 0.000000000000000000e+00 0.000000000000000000e+00 0.000000000000000000e+00 0.000000000000000000e+00 0.000000000000000000e+00 0.000000000000000000e+00 0.000000000000000000e+00 0.000000000000000000e+00 0.000000000000000000e+00 0.000000000000000000e+00 0.000000000000000000e+00 0.000000000000000000e+00 0.000000000000000000e+00 0.000000000000000000e+00 0.000000000000000000e+00 0.000000000000000000e+00 0.000000000000000000e+00 0.000000000000000000e+00 0.000000000000000000e+00 0.000000000000000000e+00 0.000000000000000000e+00 0.000000000000000000e+00 0.000000000000000000e+00 0.000000000000000000e+00 0.000000000000000000e+00 0.000000000000000000e+00 0.000000000000000000e+00 0.000000000000000000e+00 0.000000000000000000e+00 0.000000000000000000e+00 0.000000000000000000e+00 0.000000000000000000e+00 0.000000000000000000e+00 0.000000000000000000e+00 0.000000000000000000e+00 0.000000000000000000e+00 0.000000000000000000e+00 0.000000000000000000e+00 0.000000000000000000e+00 0.000000000000000000e+00 0.000000000000000000e+00 0.000000000000000000e+00 0.000000000000000000e+00 0.000000000000000000e+00 0.000000000000000000e+00 0.000000000000000000e+00 0.000000000000000000e+00 0.000000000000000000e+00 0.000000000000000000e+00 0.000000000000000000e+00 0.000000000000000000e+00 0.000000000000000000e+00 0.000000000000000000e+00 0.000000000000000000e+00 0.000000000000000000e+00 0.000000000000000000e+00 0.000000000000000000e+00 0.000000000000000000e+00 0.000000000000000000e+00 0.000000000000000000e+00 0.000000000000000000e+00 0.000000000000000000e+00 0.000000000000000000e+00 0.000000000000000000e+00 0.000000000000000000e+00 0.000000000000000000e+00 0.000000000000000000e+00 0.000000000000000000e+00 0.000000000000000000e+00 0.000000000000000000e+00 0.000000000000000000e+00 0.000000000000000000e+00 0.000000000000000000e+00 0.000000000000000000e+00 0.000000000000000000e+00 0.000000000000000000e+00 0.000000000000000000e+00 0.000000000000000000e+00 0.000000000000000000e+00 0.000000000000000000e+00 0.000000000000000000e+00 0.000000000000000000e+00 0.000000000000000000e+00 0.000000000000000000e+00 0.000000000000000000e+00 0.000000000000000000e+00 0.000000000000000000e+00 0.000000000000000000e+00 0.000000000000000000e+00 0.000000000000000000e+00 0.000000000000000000e+00 0.000000000000000000e+00 0.000000000000000000e+00 0.000000000000000000e+00 0.000000000000000000e+00 0.000000000000000000e+00 0.000000000000000000e+00 0.000000000000000000e+00 0.000000000000000000e+00 0.000000000000000000e+00 0.000000000000000000e+00 0.000000000000000000e+00 0.000000000000000000e+00 0.000000000000000000e+00 0.000000000000000000e+00 0.000000000000000000e+00 0.000000000000000000e+00 0.000000000000000000e+00 0.000000000000000000e+00 0.000000000000000000e+00 0.000000000000000000e+00 0.000000000000000000e+00 0.000000000000000000e+00 0.000000000000000000e+00 0.000000000000000000e+00 0.000000000000000000e+00 0.000000000000000000e+00 0.000000000000000000e+00 0.000000000000000000e+00 0.000000000000000000e+00 0.000000000000000000e+00 0.000000000000000000e+00 0.000000000000000000e+00 0.000000000000000000e+00 0.000000000000000000e+00 0.000000000000000000e+00 0.000000000000000000e+00 0.000000000000000000e+00 0.000000000000000000e+00 0.000000000000000000e+00 0.000000000000000000e+00 0.000000000000000000e+00 0.000000000000000000e+00 0.000000000000000000e+00 0.000000000000000000e+00 0.000000000000000000e+00 0.000000000000000000e+00 0.000000000000000000e+00 0.000000000000000000e+00 0.000000000000000000e+00 0.000000000000000000e+00 0.000000000000000000e+00 0.000000000000000000e+00 0.000000000000000000e+00 0.000000000000000000e+00 0.000000000000000000e+00 0.000000000000000000e+00 0.000000000000000000e+00 0.000000000000000000e+00 0.000000000000000000e+00 0.000000000000000000e+00 0.000000000000000000e+00 0.000000000000000000e+00 0.000000000000000000e+00 0.000000000000000000e+00 0.000000000000000000e+00 0.000000000000000000e+00 0.000000000000000000e+00 0.000000000000000000e+00 0.000000000000000000e+00 0.000000000000000000e+00 0.000000000000000000e+00 0.000000000000000000e+00 0.000000000000000000e+00 0.000000000000000000e+00 0.000000000000000000e+00 0.000000000000000000e+00 0.000000000000000000e+00 0.000000000000000000e+00 0.000000000000000000e+00 0.000000000000000000e+00 0.000000000000000000e+00 0.000000000000000000e+00 0.000000000000000000e+00 0.000000000000000000e+00 0.000000000000000000e+00 0.000000000000000000e+00 0.000000000000000000e+00 0.000000000000000000e+00 0.000000000000000000e+00 0.000000000000000000e+00 0.000000000000000000e+00 0.000000000000000000e+00 0.000000000000000000e+00 0.000000000000000000e+00 0.000000000000000000e+00 0.000000000000000000e+00 0.000000000000000000e+00 0.000000000000000000e+00 0.000000000000000000e+00 0.000000000000000000e+00 0.000000000000000000e+00 0.000000000000000000e+00 0.000000000000000000e+00 0.000000000000000000e+00 0.000000000000000000e+00 0.000000000000000000e+00 0.000000000000000000e+00 0.000000000000000000e+00 0.000000000000000000e+00 0.000000000000000000e+00 0.000000000000000000e+00 0.000000000000000000e+00 0.000000000000000000e+00 0.000000000000000000e+00 0.000000000000000000e+00 0.000000000000000000e+00 0.000000000000000000e+00 0.000000000000000000e+00 0.000000000000000000e+00 0.000000000000000000e+00 0.000000000000000000e+00 0.000000000000000000e+00 0.000000000000000000e+00 0.000000000000000000e+00 0.000000000000000000e+00 0.000000000000000000e+00 0.000000000000000000e+00 0.000000000000000000e+00 0.000000000000000000e+00 0.000000000000000000e+00 0.000000000000000000e+00 0.000000000000000000e+00 0.000000000000000000e+00 0.000000000000000000e+00 0.000000000000000000e+00 0.000000000000000000e+00 0.000000000000000000e+00 0.000000000000000000e+00 0.000000000000000000e+00 0.000000000000000000e+00 0.000000000000000000e+00 0.000000000000000000e+00 0.000000000000000000e+00 0.000000000000000000e+00 0.000000000000000000e+00 0.000000000000000000e+00 0.000000000000000000e+00 0.000000000000000000e+00 0.000000000000000000e+00 0.000000000000000000e+00 0.000000000000000000e+00 0.000000000000000000e+00 0.000000000000000000e+00 0.000000000000000000e+00 0.000000000000000000e+00 0.000000000000000000e+00 0.000000000000000000e+00 0.000000000000000000e+00 0.000000000000000000e+00 0.000000000000000000e+00 0.000000000000000000e+00 0.000000000000000000e+00 0.000000000000000000e+00 0.000000000000000000e+00 0.000000000000000000e+00 0.000000000000000000e+00 0.000000000000000000e+00 0.000000000000000000e+00 0.000000000000000000e+00 0.000000000000000000e+00 0.000000000000000000e+00 0.000000000000000000e+00 0.000000000000000000e+00 0.000000000000000000e+00 0.000000000000000000e+00 0.000000000000000000e+00 0.000000000000000000e+00 0.000000000000000000e+00 0.000000000000000000e+00 0.000000000000000000e+00 0.000000000000000000e+00 0.000000000000000000e+00 0.000000000000000000e+00 0.000000000000000000e+00 0.000000000000000000e+00 0.000000000000000000e+00 0.000000000000000000e+00 0.000000000000000000e+00 0.000000000000000000e+00 0.000000000000000000e+00 0.000000000000000000e+00 0.000000000000000000e+00 0.000000000000000000e+00 0.000000000000000000e+00 0.000000000000000000e+00 0.000000000000000000e+00 0.000000000000000000e+00 0.000000000000000000e+00 0.000000000000000000e+00 0.000000000000000000e+00 0.000000000000000000e+00 0.000000000000000000e+00 0.000000000000000000e+00 0.000000000000000000e+00 0.000000000000000000e+00 0.000000000000000000e+00 0.000000000000000000e+00 0.000000000000000000e+00 0.000000000000000000e+00 0.000000000000000000e+00 0.000000000000000000e+00 0.000000000000000000e+00 0.000000000000000000e+00 0.000000000000000000e+00 0.000000000000000000e+00 0.000000000000000000e+00 0.000000000000000000e+00 0.000000000000000000e+00 0.000000000000000000e+00 0.000000000000000000e+00 0.000000000000000000e+00 0.000000000000000000e+00 0.000000000000000000e+00 0.000000000000000000e+00 0.000000000000000000e+00 0.000000000000000000e+00 0.000000000000000000e+00 0.000000000000000000e+00 0.000000000000000000e+00 0.000000000000000000e+00 0.000000000000000000e+00 0.000000000000000000e+00 0.000000000000000000e+00 0.000000000000000000e+00 0.000000000000000000e+00 0.000000000000000000e+00 0.000000000000000000e+00 0.000000000000000000e+00 0.000000000000000000e+00 0.000000000000000000e+00 0.000000000000000000e+00 0.000000000000000000e+00 0.000000000000000000e+00 0.000000000000000000e+00 0.000000000000000000e+00 0.000000000000000000e+00 0.000000000000000000e+00 0.000000000000000000e+00 0.000000000000000000e+00 0.000000000000000000e+00 0.000000000000000000e+00 0.000000000000000000e+00 0.000000000000000000e+00 0.000000000000000000e+00 0.000000000000000000e+00 0.000000000000000000e+00 0.000000000000000000e+00 0.000000000000000000e+00 0.000000000000000000e+00 0.000000000000000000e+00 0.000000000000000000e+00 0.000000000000000000e+00 0.000000000000000000e+00 0.000000000000000000e+00 0.000000000000000000e+00 0.000000000000000000e+00 0.000000000000000000e+00 0.000000000000000000e+00 0.000000000000000000e+00 0.000000000000000000e+00 0.000000000000000000e+00 0.000000000000000000e+00 0.000000000000000000e+00 0.000000000000000000e+00 0.000000000000000000e+00 0.000000000000000000e+00 0.000000000000000000e+00 0.000000000000000000e+00 0.000000000000000000e+00 0.000000000000000000e+00 0.000000000000000000e+00 0.000000000000000000e+00 0.000000000000000000e+00 0.000000000000000000e+00 0.000000000000000000e+00 0.000000000000000000e+00 0.000000000000000000e+00 0.000000000000000000e+00 0.000000000000000000e+00 0.000000000000000000e+00 0.000000000000000000e+00 0.000000000000000000e+00 0.000000000000000000e+00 0.000000000000000000e+00 0.000000000000000000e+00 0.000000000000000000e+00 0.000000000000000000e+00 0.000000000000000000e+00 0.000000000000000000e+00 0.000000000000000000e+00 0.000000000000000000e+00 0.000000000000000000e+00 0.000000000000000000e+00 0.000000000000000000e+00 0.000000000000000000e+00 0.000000000000000000e+00 0.000000000000000000e+00 0.000000000000000000e+00 0.000000000000000000e+00 0.000000000000000000e+00 0.000000000000000000e+00 0.000000000000000000e+00 0.000000000000000000e+00 0.000000000000000000e+00 0.000000000000000000e+00 0.000000000000000000e+00 0.000000000000000000e+00 0.000000000000000000e+00 0.000000000000000000e+00 0.000000000000000000e+00 0.000000000000000000e+00 0.000000000000000000e+00 0.000000000000000000e+00 0.000000000000000000e+00 0.000000000000000000e+00 0.000000000000000000e+00 0.000000000000000000e+00 0.000000000000000000e+00 0.000000000000000000e+00 0.000000000000000000e+00 0.000000000000000000e+00 0.000000000000000000e+00 0.000000000000000000e+00 0.000000000000000000e+00 0.000000000000000000e+00 0.000000000000000000e+00 0.000000000000000000e+00 0.000000000000000000e+00 0.000000000000000000e+00 0.000000000000000000e+00 0.000000000000000000e+00 0.000000000000000000e+00 0.000000000000000000e+00 0.000000000000000000e+00 0.000000000000000000e+00 0.000000000000000000e+00 0.000000000000000000e+00 0.000000000000000000e+00 0.000000000000000000e+00 0.000000000000000000e+00 0.000000000000000000e+00 0.000000000000000000e+00 0.000000000000000000e+00 0.000000000000000000e+00 0.000000000000000000e+00 0.000000000000000000e+00 0.000000000000000000e+00 0.000000000000000000e+00 0.000000000000000000e+00 0.000000000000000000e+00 0.000000000000000000e+00 0.000000000000000000e+00 0.000000000000000000e+00 0.000000000000000000e+00 0.000000000000000000e+00 0.000000000000000000e+00 0.000000000000000000e+00 0.000000000000000000e+00 0.000000000000000000e+00 0.000000000000000000e+00 0.000000000000000000e+00 0.000000000000000000e+00 0.000000000000000000e+00 0.000000000000000000e+00 0.000000000000000000e+00 0.000000000000000000e+00 0.000000000000000000e+00 0.000000000000000000e+00 0.000000000000000000e+00 0.000000000000000000e+00 0.000000000000000000e+00 0.000000000000000000e+00 0.000000000000000000e+00 0.000000000000000000e+00 0.000000000000000000e+00 0.000000000000000000e+00 0.000000000000000000e+00 0.000000000000000000e+00 0.000000000000000000e+00 0.000000000000000000e+00 0.000000000000000000e+00 0.000000000000000000e+00 0.000000000000000000e+00 0.000000000000000000e+00 0.000000000000000000e+00 0.000000000000000000e+00 0.000000000000000000e+00 0.000000000000000000e+00 0.000000000000000000e+00 0.000000000000000000e+00 0.000000000000000000e+00 0.000000000000000000e+00 0.000000000000000000e+00 0.000000000000000000e+00 0.000000000000000000e+00 0.000000000000000000e+00 0.000000000000000000e+00 0.000000000000000000e+00 0.000000000000000000e+00 0.000000000000000000e+00 0.000000000000000000e+00 0.000000000000000000e+00 0.000000000000000000e+00 0.000000000000000000e+00 0.000000000000000000e+00 0.000000000000000000e+00 0.000000000000000000e+00 0.000000000000000000e+00 0.000000000000000000e+00 0.000000000000000000e+00 0.000000000000000000e+00 0.000000000000000000e+00 0.000000000000000000e+00 0.000000000000000000e+00 0.000000000000000000e+00 0.000000000000000000e+00 0.000000000000000000e+00 0.000000000000000000e+00 0.000000000000000000e+00 0.000000000000000000e+00 0.000000000000000000e+00 0.000000000000000000e+00 0.000000000000000000e+00 0.000000000000000000e+00 0.000000000000000000e+00 0.000000000000000000e+00 0.000000000000000000e+00 0.000000000000000000e+00 0.000000000000000000e+00 0.000000000000000000e+00 0.000000000000000000e+00 0.000000000000000000e+00 0.000000000000000000e+00 0.000000000000000000e+00 0.000000000000000000e+00 0.000000000000000000e+00 0.000000000000000000e+00 0.000000000000000000e+00 0.000000000000000000e+00 0.000000000000000000e+00 0.000000000000000000e+00 0.000000000000000000e+00 0.000000000000000000e+00 0.000000000000000000e+00 0.000000000000000000e+00 0.000000000000000000e+00 0.000000000000000000e+00 0.000000000000000000e+00 0.000000000000000000e+00 0.000000000000000000e+00 0.000000000000000000e+00 0.000000000000000000e+00 0.000000000000000000e+00 0.000000000000000000e+00 0.000000000000000000e+00 0.000000000000000000e+00 0.000000000000000000e+00 0.000000000000000000e+00 0.000000000000000000e+00 0.000000000000000000e+00 0.000000000000000000e+00 0.000000000000000000e+00 0.000000000000000000e+00 0.000000000000000000e+00 0.000000000000000000e+00 0.000000000000000000e+00 0.000000000000000000e+00 0.000000000000000000e+00 0.000000000000000000e+00 0.000000000000000000e+00 0.000000000000000000e+00 0.000000000000000000e+00 0.000000000000000000e+00 0.000000000000000000e+00 0.000000000000000000e+00 0.000000000000000000e+00 0.000000000000000000e+00 0.000000000000000000e+00 0.000000000000000000e+00 0.000000000000000000e+00 0.000000000000000000e+00 0.000000000000000000e+00 0.000000000000000000e+00 0.000000000000000000e+00 0.000000000000000000e+00 0.000000000000000000e+00 0.000000000000000000e+00 0.000000000000000000e+00 0.000000000000000000e+00 0.000000000000000000e+00 0.000000000000000000e+00 0.000000000000000000e+00 0.000000000000000000e+00 0.000000000000000000e+00 0.000000000000000000e+00 0.000000000000000000e+00 0.000000000000000000e+00 0.000000000000000000e+00 0.000000000000000000e+00 0.000000000000000000e+00 0.000000000000000000e+00 0.000000000000000000e+00 0.000000000000000000e+00 0.000000000000000000e+00 0.000000000000000000e+00 0.000000000000000000e+00 0.000000000000000000e+00 0.000000000000000000e+00 0.000000000000000000e+00 0.000000000000000000e+00 0.000000000000000000e+00 0.000000000000000000e+00 0.000000000000000000e+00 0.000000000000000000e+00 0.000000000000000000e+00 0.000000000000000000e+00 0.000000000000000000e+00 0.000000000000000000e+00 0.000000000000000000e+00 0.000000000000000000e+00 0.000000000000000000e+00 0.000000000000000000e+00 0.000000000000000000e+00 0.000000000000000000e+00 0.000000000000000000e+00 0.000000000000000000e+00 0.000000000000000000e+00 0.000000000000000000e+00 0.000000000000000000e+00 0.000000000000000000e+00 0.000000000000000000e+00 0.000000000000000000e+00 0.000000000000000000e+00 0.000000000000000000e+00 0.000000000000000000e+00 0.000000000000000000e+00 0.000000000000000000e+00 0.000000000000000000e+00 0.000000000000000000e+00 0.000000000000000000e+00 0.000000000000000000e+00 0.000000000000000000e+00 0.000000000000000000e+00 0.000000000000000000e+00 0.000000000000000000e+00 0.000000000000000000e+00 0.000000000000000000e+00 0.000000000000000000e+00 0.000000000000000000e+00 0.000000000000000000e+00 0.000000000000000000e+00 0.000000000000000000e+00 0.000000000000000000e+00 0.000000000000000000e+00 0.000000000000000000e+00 0.000000000000000000e+00 0.000000000000000000e+00 0.000000000000000000e+00 0.000000000000000000e+00 0.000000000000000000e+00 0.000000000000000000e+00 0.000000000000000000e+00 0.000000000000000000e+00 0.000000000000000000e+00 0.000000000000000000e+00 0.000000000000000000e+00 0.000000000000000000e+00 0.000000000000000000e+00 0.000000000000000000e+00 0.000000000000000000e+00 0.000000000000000000e+00 0.000000000000000000e+00 0.000000000000000000e+00 0.000000000000000000e+00 0.000000000000000000e+00 0.000000000000000000e+00 0.000000000000000000e+00 0.000000000000000000e+00 0.000000000000000000e+00 0.000000000000000000e+00 0.000000000000000000e+00 0.000000000000000000e+00 0.000000000000000000e+00 0.000000000000000000e+00 0.000000000000000000e+00 0.000000000000000000e+00 0.000000000000000000e+00 0.000000000000000000e+00 0.000000000000000000e+00 0.000000000000000000e+00 0.000000000000000000e+00 0.000000000000000000e+00 0.000000000000000000e+00 0.000000000000000000e+00 0.000000000000000000e+00 0.000000000000000000e+00 0.000000000000000000e+00 0.000000000000000000e+00 0.000000000000000000e+00 0.000000000000000000e+00 0.000000000000000000e+00 0.000000000000000000e+00 0.000000000000000000e+00 0.000000000000000000e+00 0.000000000000000000e+00 0.000000000000000000e+00 0.000000000000000000e+00 0.000000000000000000e+00 0.000000000000000000e+00 0.000000000000000000e+00 0.000000000000000000e+00 0.000000000000000000e+00 0.000000000000000000e+00 0.000000000000000000e+00 0.000000000000000000e+00 0.000000000000000000e+00 0.000000000000000000e+00 0.000000000000000000e+00 0.000000000000000000e+00 0.000000000000000000e+00 0.000000000000000000e+00 0.000000000000000000e+00 0.000000000000000000e+00 0.000000000000000000e+00 0.000000000000000000e+00 0.000000000000000000e+00 0.000000000000000000e+00 0.000000000000000000e+00 0.000000000000000000e+00 0.000000000000000000e+00 0.000000000000000000e+00 0.000000000000000000e+00 0.000000000000000000e+00 0.000000000000000000e+00 0.000000000000000000e+00 0.000000000000000000e+00 0.000000000000000000e+00 0.000000000000000000e+00 0.000000000000000000e+00 0.000000000000000000e+00 0.000000000000000000e+00 0.000000000000000000e+00 0.000000000000000000e+00 0.000000000000000000e+00 0.000000000000000000e+00 0.000000000000000000e+00 0.000000000000000000e+00 0.000000000000000000e+00 0.000000000000000000e+00 0.000000000000000000e+00 0.000000000000000000e+00 0.000000000000000000e+00 0.000000000000000000e+00 0.000000000000000000e+00 0.000000000000000000e+00 0.000000000000000000e+00 0.000000000000000000e+00 0.000000000000000000e+00 0.000000000000000000e+00 0.000000000000000000e+00 0.000000000000000000e+00 0.000000000000000000e+00 0.000000000000000000e+00 0.000000000000000000e+00 0.000000000000000000e+00 0.000000000000000000e+00 0.000000000000000000e+00 0.000000000000000000e+00 0.000000000000000000e+00 0.000000000000000000e+00 0.000000000000000000e+00 0.000000000000000000e+00 0.000000000000000000e+00 0.000000000000000000e+00 0.000000000000000000e+00 0.000000000000000000e+00 0.000000000000000000e+00 0.000000000000000000e+00 0.000000000000000000e+00 0.000000000000000000e+00 0.000000000000000000e+00 0.000000000000000000e+00 0.000000000000000000e+00 0.000000000000000000e+00 0.000000000000000000e+00 0.000000000000000000e+00 0.000000000000000000e+00 0.000000000000000000e+00 0.000000000000000000e+00 0.000000000000000000e+00 0.000000000000000000e+00 0.000000000000000000e+00 0.000000000000000000e+00 0.000000000000000000e+00 0.000000000000000000e+00 0.000000000000000000e+00 0.000000000000000000e+00 0.000000000000000000e+00 0.000000000000000000e+00 0.000000000000000000e+00 0.000000000000000000e+00 0.000000000000000000e+00 0.000000000000000000e+00 0.000000000000000000e+00 0.000000000000000000e+00 0.000000000000000000e+00 0.000000000000000000e+00 0.000000000000000000e+00 0.000000000000000000e+00 0.000000000000000000e+00 0.000000000000000000e+00 0.000000000000000000e+00 0.000000000000000000e+00 0.000000000000000000e+00 0.000000000000000000e+00 0.000000000000000000e+00 0.000000000000000000e+00 0.000000000000000000e+00 0.000000000000000000e+00 0.000000000000000000e+00 0.000000000000000000e+00 0.000000000000000000e+00 0.000000000000000000e+00 0.000000000000000000e+00 0.000000000000000000e+00 0.000000000000000000e+00 0.000000000000000000e+00 0.000000000000000000e+00 0.000000000000000000e+00 0.000000000000000000e+00 0.000000000000000000e+00 0.000000000000000000e+00 0.000000000000000000e+00 0.000000000000000000e+00 0.000000000000000000e+00 0.000000000000000000e+00 0.000000000000000000e+00 0.000000000000000000e+00 0.000000000000000000e+00 0.000000000000000000e+00 0.000000000000000000e+00 0.000000000000000000e+00 0.000000000000000000e+00 0.000000000000000000e+00 0.000000000000000000e+00 0.000000000000000000e+00 0.000000000000000000e+00 0.000000000000000000e+00 0.000000000000000000e+00 0.000000000000000000e+00 0.000000000000000000e+00 0.000000000000000000e+00 0.000000000000000000e+00 0.000000000000000000e+00 0.000000000000000000e+00 0.000000000000000000e+00 0.000000000000000000e+00 0.000000000000000000e+00 0.000000000000000000e+00 0.000000000000000000e+00 0.000000000000000000e+00 0.000000000000000000e+00 0.000000000000000000e+00 0.000000000000000000e+00 0.000000000000000000e+00 0.000000000000000000e+00 0.000000000000000000e+00 0.000000000000000000e+00 0.000000000000000000e+00 0.000000000000000000e+00 0.000000000000000000e+00 0.000000000000000000e+00 0.000000000000000000e+00 0.000000000000000000e+00 0.000000000000000000e+00 0.000000000000000000e+00 0.000000000000000000e+00 0.000000000000000000e+00 0.000000000000000000e+00 0.000000000000000000e+00 0.000000000000000000e+00 0.000000000000000000e+00 0.000000000000000000e+00 0.000000000000000000e+00 0.000000000000000000e+00 0.000000000000000000e+00 0.000000000000000000e+00 0.000000000000000000e+00 0.000000000000000000e+00 0.000000000000000000e+00 0.000000000000000000e+00 0.000000000000000000e+00 0.000000000000000000e+00 0.000000000000000000e+00 0.000000000000000000e+00 0.000000000000000000e+00 0.000000000000000000e+00 0.000000000000000000e+00 0.000000000000000000e+00 0.000000000000000000e+00 0.000000000000000000e+00 0.000000000000000000e+00 0.000000000000000000e+00 0.000000000000000000e+00 0.000000000000000000e+00 0.000000000000000000e+00 0.000000000000000000e+00 0.000000000000000000e+00 0.000000000000000000e+00 0.000000000000000000e+00 0.000000000000000000e+00 0.000000000000000000e+00 0.000000000000000000e+00 0.000000000000000000e+00 0.000000000000000000e+00 0.000000000000000000e+00 0.000000000000000000e+00 0.000000000000000000e+00 0.000000000000000000e+00 0.000000000000000000e+00 0.000000000000000000e+00 0.000000000000000000e+00 0.000000000000000000e+00 0.000000000000000000e+00 0.000000000000000000e+00 0.000000000000000000e+00 0.000000000000000000e+00 0.000000000000000000e+00 0.000000000000000000e+00 0.000000000000000000e+00 0.000000000000000000e+00 0.000000000000000000e+00 0.000000000000000000e+00 0.000000000000000000e+00 0.000000000000000000e+00 0.000000000000000000e+00 0.000000000000000000e+00 0.000000000000000000e+00 0.000000000000000000e+00 0.000000000000000000e+00 0.000000000000000000e+00 0.000000000000000000e+00 0.000000000000000000e+00 0.000000000000000000e+00 0.000000000000000000e+00 0.000000000000000000e+00 0.000000000000000000e+00 0.000000000000000000e+00 0.000000000000000000e+00 0.000000000000000000e+00 0.000000000000000000e+00 0.000000000000000000e+00 0.000000000000000000e+00 0.000000000000000000e+00 0.000000000000000000e+00 0.000000000000000000e+00 0.000000000000000000e+00 0.000000000000000000e+00 0.000000000000000000e+00 0.000000000000000000e+00 0.000000000000000000e+00 0.000000000000000000e+00 0.000000000000000000e+00 0.000000000000000000e+00 0.000000000000000000e+00 0.000000000000000000e+00 0.000000000000000000e+00 0.000000000000000000e+00 0.000000000000000000e+00 0.000000000000000000e+00 0.000000000000000000e+00 0.000000000000000000e+00 0.000000000000000000e+00 0.000000000000000000e+00 0.000000000000000000e+00 0.000000000000000000e+00 0.000000000000000000e+00 0.000000000000000000e+00 0.000000000000000000e+00 0.000000000000000000e+00 0.000000000000000000e+00 0.000000000000000000e+00 0.000000000000000000e+00 0.000000000000000000e+00 0.000000000000000000e+00 0.000000000000000000e+00 0.000000000000000000e+00 0.000000000000000000e+00 0.000000000000000000e+00 0.000000000000000000e+00 0.000000000000000000e+00 0.000000000000000000e+00 0.000000000000000000e+00 0.000000000000000000e+00 0.000000000000000000e+00 0.000000000000000000e+00 0.000000000000000000e+00 0.000000000000000000e+00 0.000000000000000000e+00 0.000000000000000000e+00 0.000000000000000000e+00 0.000000000000000000e+00 0.000000000000000000e+00 0.000000000000000000e+00 0.000000000000000000e+00 0.000000000000000000e+00 0.000000000000000000e+00 0.000000000000000000e+00 0.000000000000000000e+00 0.000000000000000000e+00 0.000000000000000000e+00 0.000000000000000000e+00 0.000000000000000000e+00 0.000000000000000000e+00 0.000000000000000000e+00 0.000000000000000000e+00 0.000000000000000000e+00 0.000000000000000000e+00 0.000000000000000000e+00 0.000000000000000000e+00 0.000000000000000000e+00 0.000000000000000000e+00 0.000000000000000000e+00 0.000000000000000000e+00 0.000000000000000000e+00 0.000000000000000000e+00 0.000000000000000000e+00 0.000000000000000000e+00 0.000000000000000000e+00 0.000000000000000000e+00 0.000000000000000000e+00 0.000000000000000000e+00 0.000000000000000000e+00 0.000000000000000000e+00 0.000000000000000000e+00 0.000000000000000000e+00 0.000000000000000000e+00 0.000000000000000000e+00 0.000000000000000000e+00 0.000000000000000000e+00 0.000000000000000000e+00 0.000000000000000000e+00 0.000000000000000000e+00 0.000000000000000000e+00 0.000000000000000000e+00 0.000000000000000000e+00 0.000000000000000000e+00 0.000000000000000000e+00 0.000000000000000000e+00 0.000000000000000000e+00 0.000000000000000000e+00 0.000000000000000000e+00 0.000000000000000000e+00 0.000000000000000000e+00 0.000000000000000000e+00 0.000000000000000000e+00 0.000000000000000000e+00 0.000000000000000000e+00 0.000000000000000000e+00 0.000000000000000000e+00 0.000000000000000000e+00 0.000000000000000000e+00 0.000000000000000000e+00 0.000000000000000000e+00 0.000000000000000000e+00 0.000000000000000000e+00 0.000000000000000000e+00 0.000000000000000000e+00 0.000000000000000000e+00 0.000000000000000000e+00 0.000000000000000000e+00 0.000000000000000000e+00 0.000000000000000000e+00 0.000000000000000000e+00 0.000000000000000000e+00 0.000000000000000000e+00 0.000000000000000000e+00 0.000000000000000000e+00 0.000000000000000000e+00 0.000000000000000000e+00 0.000000000000000000e+00 0.000000000000000000e+00 0.000000000000000000e+00 0.000000000000000000e+00 0.000000000000000000e+00 0.000000000000000000e+00 0.000000000000000000e+00 0.000000000000000000e+00 0.000000000000000000e+00 0.000000000000000000e+00 0.000000000000000000e+00 0.000000000000000000e+00 0.000000000000000000e+00 0.000000000000000000e+00 0.000000000000000000e+00 0.000000000000000000e+00 0.000000000000000000e+00 0.000000000000000000e+00 0.000000000000000000e+00 0.000000000000000000e+00 0.000000000000000000e+00 0.000000000000000000e+00 0.000000000000000000e+00 0.000000000000000000e+00 0.000000000000000000e+00 0.000000000000000000e+00 0.000000000000000000e+00 0.000000000000000000e+00 0.000000000000000000e+00 0.000000000000000000e+00 0.000000000000000000e+00 0.000000000000000000e+00 0.000000000000000000e+00 0.000000000000000000e+00 0.000000000000000000e+00 0.000000000000000000e+00 0.000000000000000000e+00 0.000000000000000000e+00 0.000000000000000000e+00 0.000000000000000000e+00 0.000000000000000000e+00 0.000000000000000000e+00 0.000000000000000000e+00 0.000000000000000000e+00 0.000000000000000000e+00 0.000000000000000000e+00 0.000000000000000000e+00 0.000000000000000000e+00 0.000000000000000000e+00 0.000000000000000000e+00 0.000000000000000000e+00 0.000000000000000000e+00 0.000000000000000000e+00 0.000000000000000000e+00 0.000000000000000000e+00 0.000000000000000000e+00 0.000000000000000000e+00 0.000000000000000000e+00 0.000000000000000000e+00 0.000000000000000000e+00 0.000000000000000000e+00 0.000000000000000000e+00 0.000000000000000000e+00 0.000000000000000000e+00 0.000000000000000000e+00 0.000000000000000000e+00 0.000000000000000000e+00 0.000000000000000000e+00 0.000000000000000000e+00 0.000000000000000000e+00 0.000000000000000000e+00 0.000000000000000000e+00 0.000000000000000000e+00 0.000000000000000000e+00 0.000000000000000000e+00 0.000000000000000000e+00 0.000000000000000000e+00 0.000000000000000000e+00 0.000000000000000000e+00 0.000000000000000000e+00 0.000000000000000000e+00 0.000000000000000000e+00 0.000000000000000000e+00 0.000000000000000000e+00 0.000000000000000000e+00 0.000000000000000000e+00 0.000000000000000000e+00 0.000000000000000000e+00 0.000000000000000000e+00 0.000000000000000000e+00 0.000000000000000000e+00 0.000000000000000000e+00 0.000000000000000000e+00 0.000000000000000000e+00 0.000000000000000000e+00 0.000000000000000000e+00 0.000000000000000000e+00 0.000000000000000000e+00 0.000000000000000000e+00 0.000000000000000000e+00 0.000000000000000000e+00 0.000000000000000000e+00 0.000000000000000000e+00 0.000000000000000000e+00 0.000000000000000000e+00 0.000000000000000000e+00 0.000000000000000000e+00 0.000000000000000000e+00 0.000000000000000000e+00 0.000000000000000000e+00 0.000000000000000000e+00 0.000000000000000000e+00 0.000000000000000000e+00 0.000000000000000000e+00 0.000000000000000000e+00 0.000000000000000000e+00 0.000000000000000000e+00 0.000000000000000000e+00 0.000000000000000000e+00 0.000000000000000000e+00 0.000000000000000000e+00 0.000000000000000000e+00 0.000000000000000000e+00 0.000000000000000000e+00 0.000000000000000000e+00 0.000000000000000000e+00 0.000000000000000000e+00 0.000000000000000000e+00 0.000000000000000000e+00 0.000000000000000000e+00 0.000000000000000000e+00 0.000000000000000000e+00 0.000000000000000000e+00 0.000000000000000000e+00 0.000000000000000000e+00 0.000000000000000000e+00 0.000000000000000000e+00 0.000000000000000000e+00 0.000000000000000000e+00 0.000000000000000000e+00 0.000000000000000000e+00 0.000000000000000000e+00 0.000000000000000000e+00 0.000000000000000000e+00 0.000000000000000000e+00 0.000000000000000000e+00 0.000000000000000000e+00 0.000000000000000000e+00 0.000000000000000000e+00 0.000000000000000000e+00 0.000000000000000000e+00 0.000000000000000000e+00 0.000000000000000000e+00 0.000000000000000000e+00 0.000000000000000000e+00 0.000000000000000000e+00 0.000000000000000000e+00 0.000000000000000000e+00 0.000000000000000000e+00 0.000000000000000000e+00 0.000000000000000000e+00 0.000000000000000000e+00 0.000000000000000000e+00 0.000000000000000000e+00 0.000000000000000000e+00 0.000000000000000000e+00 0.000000000000000000e+00 0.000000000000000000e+00 0.000000000000000000e+00 0.000000000000000000e+00 0.000000000000000000e+00 0.000000000000000000e+00 0.000000000000000000e+00 0.000000000000000000e+00 0.000000000000000000e+00 0.000000000000000000e+00 0.000000000000000000e+00 0.000000000000000000e+00 0.000000000000000000e+00 0.000000000000000000e+00 0.000000000000000000e+00 0.000000000000000000e+00 0.000000000000000000e+00 0.000000000000000000e+00 0.000000000000000000e+00 0.000000000000000000e+00 0.000000000000000000e+00 0.000000000000000000e+00 0.000000000000000000e+00 0.000000000000000000e+00 0.000000000000000000e+00 0.000000000000000000e+00 0.000000000000000000e+00 0.000000000000000000e+00 0.000000000000000000e+00 0.000000000000000000e+00 0.000000000000000000e+00 0.000000000000000000e+00 0.000000000000000000e+00 0.000000000000000000e+00 0.000000000000000000e+00 0.000000000000000000e+00 0.000000000000000000e+00 0.000000000000000000e+00 0.000000000000000000e+00 0.000000000000000000e+00 0.000000000000000000e+00 0.000000000000000000e+00 0.000000000000000000e+00 0.000000000000000000e+00 0.000000000000000000e+00 0.000000000000000000e+00 0.000000000000000000e+00 0.000000000000000000e+00 0.000000000000000000e+00 0.000000000000000000e+00 0.000000000000000000e+00 0.000000000000000000e+00 0.000000000000000000e+00 0.000000000000000000e+00 0.000000000000000000e+00 0.000000000000000000e+00 0.000000000000000000e+00 0.000000000000000000e+00 0.000000000000000000e+00 0.000000000000000000e+00 0.000000000000000000e+00 0.000000000000000000e+00 0.000000000000000000e+00 0.000000000000000000e+00 0.000000000000000000e+00 0.000000000000000000e+00 0.000000000000000000e+00 0.000000000000000000e+00 0.000000000000000000e+00 0.000000000000000000e+00 0.000000000000000000e+00 0.000000000000000000e+00 0.000000000000000000e+00 0.000000000000000000e+00 0.000000000000000000e+00 0.000000000000000000e+00 0.000000000000000000e+00 0.000000000000000000e+00 0.000000000000000000e+00 0.000000000000000000e+00 0.000000000000000000e+00 0.000000000000000000e+00 0.000000000000000000e+00 0.000000000000000000e+00 0.000000000000000000e+00 0.000000000000000000e+00 0.000000000000000000e+00 0.000000000000000000e+00 0.000000000000000000e+00 0.000000000000000000e+00 0.000000000000000000e+00 0.000000000000000000e+00 0.000000000000000000e+00 0.000000000000000000e+00 0.000000000000000000e+00 0.000000000000000000e+00 0.000000000000000000e+00 0.000000000000000000e+00 0.000000000000000000e+00 0.000000000000000000e+00 0.000000000000000000e+00 0.000000000000000000e+00 0.000000000000000000e+00 0.000000000000000000e+00 0.000000000000000000e+00 0.000000000000000000e+00 0.000000000000000000e+00 0.000000000000000000e+00 0.000000000000000000e+00 0.000000000000000000e+00 0.000000000000000000e+00 0.000000000000000000e+00 0.000000000000000000e+00 0.000000000000000000e+00 0.000000000000000000e+00 0.000000000000000000e+00 0.000000000000000000e+00 0.000000000000000000e+00 0.000000000000000000e+00 0.000000000000000000e+00 0.000000000000000000e+00 0.000000000000000000e+00 0.000000000000000000e+00 0.000000000000000000e+00 0.000000000000000000e+00 0.000000000000000000e+00 0.000000000000000000e+00 0.000000000000000000e+00 0.000000000000000000e+00 0.000000000000000000e+00 0.000000000000000000e+00 0.000000000000000000e+00 0.000000000000000000e+00 0.000000000000000000e+00 0.000000000000000000e+00 0.000000000000000000e+00 0.000000000000000000e+00 0.000000000000000000e+00 0.000000000000000000e+00 0.000000000000000000e+00 0.000000000000000000e+00 0.000000000000000000e+00 0.000000000000000000e+00 0.000000000000000000e+00 0.000000000000000000e+00 0.000000000000000000e+00 0.000000000000000000e+00 0.000000000000000000e+00 0.000000000000000000e+00 0.000000000000000000e+00 0.000000000000000000e+00 0.000000000000000000e+00 0.000000000000000000e+00 0.000000000000000000e+00 0.000000000000000000e+00 0.000000000000000000e+00 0.000000000000000000e+00 0.000000000000000000e+00 0.000000000000000000e+00 0.000000000000000000e+00 0.000000000000000000e+00 0.000000000000000000e+00 0.000000000000000000e+00 0.000000000000000000e+00 0.000000000000000000e+00 0.000000000000000000e+00 0.000000000000000000e+00 0.000000000000000000e+00 0.000000000000000000e+00 0.000000000000000000e+00 0.000000000000000000e+00 0.000000000000000000e+00 0.000000000000000000e+00 0.000000000000000000e+00 0.000000000000000000e+00 0.000000000000000000e+00 0.000000000000000000e+00 0.000000000000000000e+00 0.000000000000000000e+00 0.000000000000000000e+00 0.000000000000000000e+00 0.000000000000000000e+00 0.000000000000000000e+00 0.000000000000000000e+00 0.000000000000000000e+00 0.000000000000000000e+00 0.000000000000000000e+00 0.000000000000000000e+00 0.000000000000000000e+00 0.000000000000000000e+00 0.000000000000000000e+00 0.000000000000000000e+00 0.000000000000000000e+00 0.000000000000000000e+00 0.000000000000000000e+00 0.000000000000000000e+00 0.000000000000000000e+00 0.000000000000000000e+00 0.000000000000000000e+00 0.000000000000000000e+00 0.000000000000000000e+00 0.000000000000000000e+00 0.000000000000000000e+00 0.000000000000000000e+00 0.000000000000000000e+00 0.000000000000000000e+00 0.000000000000000000e+00 0.000000000000000000e+00 0.000000000000000000e+00 0.000000000000000000e+00 0.000000000000000000e+00 0.000000000000000000e+00 0.000000000000000000e+00 0.000000000000000000e+00 0.000000000000000000e+00 0.000000000000000000e+00 0.000000000000000000e+00 0.000000000000000000e+00 0.000000000000000000e+00 0.000000000000000000e+00 0.000000000000000000e+00 0.000000000000000000e+00 0.000000000000000000e+00 0.000000000000000000e+00 0.000000000000000000e+00 0.000000000000000000e+00 0.000000000000000000e+00 0.000000000000000000e+00 0.000000000000000000e+00 0.000000000000000000e+00 0.000000000000000000e+00 0.000000000000000000e+00 0.000000000000000000e+00 0.000000000000000000e+00 0.000000000000000000e+00 0.000000000000000000e+00 0.000000000000000000e+00 0.000000000000000000e+00 0.000000000000000000e+00 0.000000000000000000e+00 0.000000000000000000e+00 0.000000000000000000e+00 0.000000000000000000e+00 0.000000000000000000e+00 0.000000000000000000e+00 0.000000000000000000e+00 0.000000000000000000e+00 0.000000000000000000e+00 0.000000000000000000e+00 0.000000000000000000e+00 0.000000000000000000e+00 0.000000000000000000e+00 0.000000000000000000e+00 0.000000000000000000e+00 0.000000000000000000e+00 0.000000000000000000e+00 0.000000000000000000e+00 0.000000000000000000e+00 0.000000000000000000e+00 0.000000000000000000e+00 0.000000000000000000e+00 0.000000000000000000e+00 0.000000000000000000e+00 0.000000000000000000e+00 0.000000000000000000e+00 0.000000000000000000e+00 0.000000000000000000e+00 0.000000000000000000e+00 0.000000000000000000e+00 0.000000000000000000e+00 0.000000000000000000e+00 0.000000000000000000e+00 0.000000000000000000e+00 0.000000000000000000e+00 0.000000000000000000e+00 0.000000000000000000e+00 0.000000000000000000e+00 0.000000000000000000e+00 0.000000000000000000e+00 0.000000000000000000e+00 0.000000000000000000e+00 0.000000000000000000e+00 0.000000000000000000e+00 0.000000000000000000e+00 0.000000000000000000e+00 0.000000000000000000e+00 0.000000000000000000e+00 0.000000000000000000e+00 0.000000000000000000e+00 0.000000000000000000e+00 0.000000000000000000e+00 0.000000000000000000e+00 0.000000000000000000e+00 0.000000000000000000e+00 0.000000000000000000e+00 0.000000000000000000e+00 0.000000000000000000e+00 0.000000000000000000e+00 0.000000000000000000e+00 0.000000000000000000e+00 0.000000000000000000e+00 0.000000000000000000e+00 0.000000000000000000e+00 0.000000000000000000e+00 0.000000000000000000e+00 0.000000000000000000e+00 0.000000000000000000e+00 0.000000000000000000e+00 0.000000000000000000e+00 0.000000000000000000e+00 0.000000000000000000e+00 0.000000000000000000e+00 0.000000000000000000e+00 0.000000000000000000e+00 0.000000000000000000e+00 0.000000000000000000e+00 0.000000000000000000e+00 0.000000000000000000e+00 0.000000000000000000e+00 0.000000000000000000e+00 0.000000000000000000e+00 0.000000000000000000e+00 0.000000000000000000e+00 0.000000000000000000e+00 0.000000000000000000e+00 0.000000000000000000e+00 0.000000000000000000e+00 0.000000000000000000e+00 0.000000000000000000e+00 0.000000000000000000e+00 0.000000000000000000e+00 0.000000000000000000e+00 0.000000000000000000e+00 0.000000000000000000e+00 0.000000000000000000e+00 0.000000000000000000e+00 0.000000000000000000e+00 0.000000000000000000e+00 0.000000000000000000e+00 0.000000000000000000e+00 0.000000000000000000e+00 0.000000000000000000e+00 0.000000000000000000e+00 0.000000000000000000e+00 0.000000000000000000e+00 0.000000000000000000e+00 0.000000000000000000e+00 0.000000000000000000e+00 0.000000000000000000e+00 0.000000000000000000e+00 0.000000000000000000e+00 0.000000000000000000e+00 0.000000000000000000e+00 0.000000000000000000e+00 0.000000000000000000e+00 0.000000000000000000e+00 0.000000000000000000e+00 0.000000000000000000e+00 0.000000000000000000e+00 0.000000000000000000e+00 0.000000000000000000e+00 0.000000000000000000e+00 0.000000000000000000e+00 0.000000000000000000e+00 0.000000000000000000e+00 0.000000000000000000e+00 0.000000000000000000e+00 0.000000000000000000e+00 0.000000000000000000e+00 0.000000000000000000e+00 0.000000000000000000e+00 0.000000000000000000e+00 0.000000000000000000e+00 0.000000000000000000e+00 0.000000000000000000e+00 0.000000000000000000e+00 0.000000000000000000e+00 0.000000000000000000e+00 0.000000000000000000e+00 0.000000000000000000e+00 0.000000000000000000e+00 0.000000000000000000e+00 0.000000000000000000e+00 0.000000000000000000e+00 0.000000000000000000e+00 0.000000000000000000e+00 0.000000000000000000e+00 0.000000000000000000e+00 0.000000000000000000e+00 0.000000000000000000e+00 0.000000000000000000e+00 0.000000000000000000e+00 0.000000000000000000e+00 0.000000000000000000e+00 0.000000000000000000e+00 0.000000000000000000e+00 0.000000000000000000e+00 0.000000000000000000e+00 0.000000000000000000e+00 0.000000000000000000e+00 0.000000000000000000e+00 0.000000000000000000e+00 0.000000000000000000e+00 0.000000000000000000e+00 0.000000000000000000e+00 0.000000000000000000e+00 0.000000000000000000e+00 0.000000000000000000e+00 0.000000000000000000e+00 0.000000000000000000e+00 0.000000000000000000e+00 0.000000000000000000e+00 0.000000000000000000e+00 0.000000000000000000e+00 0.000000000000000000e+00 0.000000000000000000e+00 0.000000000000000000e+00 0.000000000000000000e+00 0.000000000000000000e+00 0.000000000000000000e+00 0.000000000000000000e+00 0.000000000000000000e+00 0.000000000000000000e+00 0.000000000000000000e+00 0.000000000000000000e+00 0.000000000000000000e+00 0.000000000000000000e+00 0.000000000000000000e+00 0.000000000000000000e+00 0.000000000000000000e+00 0.000000000000000000e+00 0.000000000000000000e+00 0.000000000000000000e+00 0.000000000000000000e+00 0.000000000000000000e+00 0.000000000000000000e+00 0.000000000000000000e+00 0.000000000000000000e+00 0.000000000000000000e+00 0.000000000000000000e+00 0.000000000000000000e+00 0.000000000000000000e+00 0.000000000000000000e+00 0.000000000000000000e+00 0.000000000000000000e+00 0.000000000000000000e+00 0.000000000000000000e+00 0.000000000000000000e+00 0.000000000000000000e+00 0.000000000000000000e+00 0.000000000000000000e+00 0.000000000000000000e+00 0.000000000000000000e+00 0.000000000000000000e+00 0.000000000000000000e+00 0.000000000000000000e+00 0.000000000000000000e+00 0.000000000000000000e+00 0.000000000000000000e+00 0.000000000000000000e+00 0.000000000000000000e+00 0.000000000000000000e+00 0.000000000000000000e+00 0.000000000000000000e+00 0.000000000000000000e+00 0.000000000000000000e+00 0.000000000000000000e+00 0.000000000000000000e+00 0.000000000000000000e+00 0.000000000000000000e+00 0.000000000000000000e+00 0.000000000000000000e+00 0.000000000000000000e+00 0.000000000000000000e+00 0.000000000000000000e+00 0.000000000000000000e+00 0.000000000000000000e+00 0.000000000000000000e+00 0.000000000000000000e+00 0.000000000000000000e+00 0.000000000000000000e+00 0.000000000000000000e+00 0.000000000000000000e+00 0.000000000000000000e+00 0.000000000000000000e+00 0.000000000000000000e+00 0.000000000000000000e+00 0.000000000000000000e+00 0.000000000000000000e+00 0.000000000000000000e+00 0.000000000000000000e+00 0.000000000000000000e+00 0.000000000000000000e+00 0.000000000000000000e+00 0.000000000000000000e+00 0.000000000000000000e+00 0.000000000000000000e+00 0.000000000000000000e+00 0.000000000000000000e+00 0.000000000000000000e+00 0.000000000000000000e+00 0.000000000000000000e+00 0.000000000000000000e+00 0.000000000000000000e+00 0.000000000000000000e+00 0.000000000000000000e+00 0.000000000000000000e+00 0.000000000000000000e+00 0.000000000000000000e+00 0.000000000000000000e+00 0.000000000000000000e+00 0.000000000000000000e+00 0.000000000000000000e+00 0.000000000000000000e+00 0.000000000000000000e+00 0.000000000000000000e+00 0.000000000000000000e+00 0.000000000000000000e+00 0.000000000000000000e+00 0.000000000000000000e+00 0.000000000000000000e+00 0.000000000000000000e+00 0.000000000000000000e+00 0.000000000000000000e+00 0.000000000000000000e+00 0.000000000000000000e+00 0.000000000000000000e+00 0.000000000000000000e+00 0.000000000000000000e+00 0.000000000000000000e+00 0.000000000000000000e+00 0.000000000000000000e+00 0.000000000000000000e+00 0.000000000000000000e+00 0.000000000000000000e+00 0.000000000000000000e+00 0.000000000000000000e+00 0.000000000000000000e+00 0.000000000000000000e+00 0.000000000000000000e+00 0.000000000000000000e+00 0.000000000000000000e+00 0.000000000000000000e+00 0.000000000000000000e+00 0.000000000000000000e+00 0.000000000000000000e+00 0.000000000000000000e+00 0.000000000000000000e+00 0.000000000000000000e+00 0.000000000000000000e+00 0.000000000000000000e+00 0.000000000000000000e+00 0.000000000000000000e+00 0.000000000000000000e+00 0.000000000000000000e+00 0.000000000000000000e+00 0.000000000000000000e+00 0.000000000000000000e+00 0.000000000000000000e+00 0.000000000000000000e+00 0.000000000000000000e+00 0.000000000000000000e+00 0.000000000000000000e+00 0.000000000000000000e+00 0.000000000000000000e+00 0.000000000000000000e+00 0.000000000000000000e+00 0.000000000000000000e+00 0.000000000000000000e+00 0.000000000000000000e+00 0.000000000000000000e+00 0.000000000000000000e+00 0.000000000000000000e+00 0.000000000000000000e+00 0.000000000000000000e+00 0.000000000000000000e+00 0.000000000000000000e+00 0.000000000000000000e+00 0.000000000000000000e+00 0.000000000000000000e+00 0.000000000000000000e+00 0.000000000000000000e+00 0.000000000000000000e+00 0.000000000000000000e+00 0.000000000000000000e+00 0.000000000000000000e+00 0.000000000000000000e+00 0.000000000000000000e+00 0.000000000000000000e+00 0.000000000000000000e+00 0.000000000000000000e+00 0.000000000000000000e+00 0.000000000000000000e+00 0.000000000000000000e+00 0.000000000000000000e+00 0.000000000000000000e+00 0.000000000000000000e+00 0.000000000000000000e+00 0.000000000000000000e+00 0.000000000000000000e+00 0.000000000000000000e+00 0.000000000000000000e+00 0.000000000000000000e+00 0.000000000000000000e+00 0.000000000000000000e+00 0.000000000000000000e+00 0.000000000000000000e+00 0.000000000000000000e+00 0.000000000000000000e+00 0.000000000000000000e+00 0.000000000000000000e+00 0.000000000000000000e+00 0.000000000000000000e+00 0.000000000000000000e+00 0.000000000000000000e+00 0.000000000000000000e+00 0.000000000000000000e+00 0.000000000000000000e+00 0.000000000000000000e+00 0.000000000000000000e+00 0.000000000000000000e+00 0.000000000000000000e+00 0.000000000000000000e+00 0.000000000000000000e+00 0.000000000000000000e+00 0.000000000000000000e+00 0.000000000000000000e+00 0.000000000000000000e+00 0.000000000000000000e+00 0.000000000000000000e+00 0.000000000000000000e+00 0.000000000000000000e+00 0.000000000000000000e+00 0.000000000000000000e+00 0.000000000000000000e+00 0.000000000000000000e+00 0.000000000000000000e+00 0.000000000000000000e+00 0.000000000000000000e+00 0.000000000000000000e+00 0.000000000000000000e+00 0.000000000000000000e+00 0.000000000000000000e+00 0.000000000000000000e+00 0.000000000000000000e+00 0.000000000000000000e+00 0.000000000000000000e+00 0.000000000000000000e+00 0.000000000000000000e+00 0.000000000000000000e+00 0.000000000000000000e+00 0.000000000000000000e+00 0.000000000000000000e+00 0.000000000000000000e+00 0.000000000000000000e+00 0.000000000000000000e+00 0.000000000000000000e+00 0.000000000000000000e+00 0.000000000000000000e+00 0.000000000000000000e+00 0.000000000000000000e+00 0.000000000000000000e+00 0.000000000000000000e+00 0.000000000000000000e+00 0.000000000000000000e+00 0.000000000000000000e+00 0.000000000000000000e+00 0.000000000000000000e+00 0.000000000000000000e+00 0.000000000000000000e+00 0.000000000000000000e+00 0.000000000000000000e+00 0.000000000000000000e+00 0.000000000000000000e+00 0.000000000000000000e+00 0.000000000000000000e+00 0.000000000000000000e+00 0.000000000000000000e+00 0.000000000000000000e+00 0.000000000000000000e+00 0.000000000000000000e+00 0.000000000000000000e+00 0.000000000000000000e+00 0.000000000000000000e+00 0.000000000000000000e+00 0.000000000000000000e+00 0.000000000000000000e+00 0.000000000000000000e+00 0.000000000000000000e+00 0.000000000000000000e+00 0.000000000000000000e+00 0.000000000000000000e+00 0.000000000000000000e+00 0.000000000000000000e+00 0.000000000000000000e+00 0.000000000000000000e+00 0.000000000000000000e+00 0.000000000000000000e+00 0.000000000000000000e+00 0.000000000000000000e+00 0.000000000000000000e+00 0.000000000000000000e+00 0.000000000000000000e+00 0.000000000000000000e+00 0.000000000000000000e+00 0.000000000000000000e+00 0.000000000000000000e+00 0.000000000000000000e+00 0.000000000000000000e+00 0.000000000000000000e+00 0.000000000000000000e+00 0.000000000000000000e+00 0.000000000000000000e+00 0.000000000000000000e+00 0.000000000000000000e+00 0.000000000000000000e+00 0.000000000000000000e+00 0.000000000000000000e+00 0.000000000000000000e+00 0.000000000000000000e+00 0.000000000000000000e+00 0.000000000000000000e+00 0.000000000000000000e+00 0.000000000000000000e+00 0.000000000000000000e+00 0.000000000000000000e+00 0.000000000000000000e+00 0.000000000000000000e+00 0.000000000000000000e+00 0.000000000000000000e+00 0.000000000000000000e+00 0.000000000000000000e+00 0.000000000000000000e+00 0.000000000000000000e+00 0.000000000000000000e+00 0.000000000000000000e+00 0.000000000000000000e+00 0.000000000000000000e+00 0.000000000000000000e+00 0.000000000000000000e+00 0.000000000000000000e+00 0.000000000000000000e+00 0.000000000000000000e+00 0.000000000000000000e+00 0.000000000000000000e+00 0.000000000000000000e+00 0.000000000000000000e+00 0.000000000000000000e+00 0.000000000000000000e+00 0.000000000000000000e+00 0.000000000000000000e+00 0.000000000000000000e+00 0.000000000000000000e+00 0.000000000000000000e+00 0.000000000000000000e+00 0.000000000000000000e+00 0.000000000000000000e+00 0.000000000000000000e+00 0.000000000000000000e+00 0.000000000000000000e+00 0.000000000000000000e+00 0.000000000000000000e+00 0.000000000000000000e+00 0.000000000000000000e+00 0.000000000000000000e+00 0.000000000000000000e+00 0.000000000000000000e+00 0.000000000000000000e+00 0.000000000000000000e+00 0.000000000000000000e+00 0.000000000000000000e+00 0.000000000000000000e+00 0.000000000000000000e+00 0.000000000000000000e+00 0.000000000000000000e+00 0.000000000000000000e+00 0.000000000000000000e+00 0.000000000000000000e+00 0.000000000000000000e+00 0.000000000000000000e+00 0.000000000000000000e+00 0.000000000000000000e+00 0.000000000000000000e+00 0.000000000000000000e+00 0.000000000000000000e+00 0.000000000000000000e+00 0.000000000000000000e+00 0.000000000000000000e+00 0.000000000000000000e+00 0.000000000000000000e+00 0.000000000000000000e+00 0.000000000000000000e+00 0.000000000000000000e+00 0.000000000000000000e+00 0.000000000000000000e+00 0.000000000000000000e+00 0.000000000000000000e+00 0.000000000000000000e+00 0.000000000000000000e+00 0.000000000000000000e+00 0.000000000000000000e+00 0.000000000000000000e+00 0.000000000000000000e+00 0.000000000000000000e+00 0.000000000000000000e+00 0.000000000000000000e+00 0.000000000000000000e+00 0.000000000000000000e+00 0.000000000000000000e+00 0.000000000000000000e+00 0.000000000000000000e+00 0.000000000000000000e+00 0.000000000000000000e+00 0.000000000000000000e+00 0.000000000000000000e+00 0.000000000000000000e+00 0.000000000000000000e+00 0.000000000000000000e+00 0.000000000000000000e+00 0.000000000000000000e+00 0.000000000000000000e+00 0.000000000000000000e+00 0.000000000000000000e+00 0.000000000000000000e+00 0.000000000000000000e+00 0.000000000000000000e+00 0.000000000000000000e+00 0.000000000000000000e+00 0.000000000000000000e+00 0.000000000000000000e+00 0.000000000000000000e+00 0.000000000000000000e+00 0.000000000000000000e+00 0.000000000000000000e+00 0.000000000000000000e+00 0.000000000000000000e+00 0.000000000000000000e+00 0.000000000000000000e+00 0.000000000000000000e+00 0.000000000000000000e+00 0.000000000000000000e+00 0.000000000000000000e+00 0.000000000000000000e+00 0.000000000000000000e+00 0.000000000000000000e+00 0.000000000000000000e+00 0.000000000000000000e+00 0.000000000000000000e+00 0.000000000000000000e+00 0.000000000000000000e+00 0.000000000000000000e+00 0.000000000000000000e+00 0.000000000000000000e+00 0.000000000000000000e+00 0.000000000000000000e+00 0.000000000000000000e+00 0.000000000000000000e+00 0.000000000000000000e+00 0.000000000000000000e+00 0.000000000000000000e+00 0.000000000000000000e+00 0.000000000000000000e+00 0.000000000000000000e+00 0.000000000000000000e+00 0.000000000000000000e+00 0.000000000000000000e+00 0.000000000000000000e+00 0.000000000000000000e+00 0.000000000000000000e+00 0.000000000000000000e+00 0.000000000000000000e+00 0.000000000000000000e+00 0.000000000000000000e+00 0.000000000000000000e+00 0.000000000000000000e+00 0.000000000000000000e+00 0.000000000000000000e+00 0.000000000000000000e+00 0.000000000000000000e+00 0.000000000000000000e+00 0.000000000000000000e+00 0.000000000000000000e+00 0.000000000000000000e+00 0.000000000000000000e+00 0.000000000000000000e+00 0.000000000000000000e+00 0.000000000000000000e+00 0.000000000000000000e+00 0.000000000000000000e+00 0.000000000000000000e+00 0.000000000000000000e+00 0.000000000000000000e+00 0.000000000000000000e+00 0.000000000000000000e+00 0.000000000000000000e+00 0.000000000000000000e+00 0.000000000000000000e+00 0.000000000000000000e+00 0.000000000000000000e+00 0.000000000000000000e+00 0.000000000000000000e+00 0.000000000000000000e+00 0.000000000000000000e+00 0.000000000000000000e+00 0.000000000000000000e+00 0.000000000000000000e+00 0.000000000000000000e+00 0.000000000000000000e+00 0.000000000000000000e+00 0.000000000000000000e+00 0.000000000000000000e+00 0.000000000000000000e+00 0.000000000000000000e+00 0.000000000000000000e+00 0.000000000000000000e+00 0.000000000000000000e+00 0.000000000000000000e+00 0.000000000000000000e+00 0.000000000000000000e+00 0.000000000000000000e+00 0.000000000000000000e+00 0.000000000000000000e+00 0.000000000000000000e+00 0.000000000000000000e+00 0.000000000000000000e+00 0.000000000000000000e+00 0.000000000000000000e+00 0.000000000000000000e+00 0.000000000000000000e+00 0.000000000000000000e+00 0.000000000000000000e+00 0.000000000000000000e+00 0.000000000000000000e+00 0.000000000000000000e+00 0.000000000000000000e+00 0.000000000000000000e+00 0.000000000000000000e+00 0.000000000000000000e+00 0.000000000000000000e+00 0.000000000000000000e+00 0.000000000000000000e+00 0.000000000000000000e+00 0.000000000000000000e+00 0.000000000000000000e+00 0.000000000000000000e+00 0.000000000000000000e+00 0.000000000000000000e+00 0.000000000000000000e+00 0.000000000000000000e+00 0.000000000000000000e+00 0.000000000000000000e+00 0.000000000000000000e+00 0.000000000000000000e+00 0.000000000000000000e+00 0.000000000000000000e+00 0.000000000000000000e+00 0.000000000000000000e+00 0.000000000000000000e+00 0.000000000000000000e+00 0.000000000000000000e+00 0.000000000000000000e+00 0.000000000000000000e+00 0.000000000000000000e+00 0.000000000000000000e+00 0.000000000000000000e+00 0.000000000000000000e+00 0.000000000000000000e+00 0.000000000000000000e+00 0.000000000000000000e+00 0.000000000000000000e+00 0.000000000000000000e+00 0.000000000000000000e+00 0.000000000000000000e+00 0.000000000000000000e+00 0.000000000000000000e+00 0.000000000000000000e+00 0.000000000000000000e+00 0.000000000000000000e+00 0.000000000000000000e+00 0.000000000000000000e+00 0.000000000000000000e+00 0.000000000000000000e+00 0.000000000000000000e+00 0.000000000000000000e+00 0.000000000000000000e+00 0.000000000000000000e+00 0.000000000000000000e+00 0.000000000000000000e+00 0.000000000000000000e+00 0.000000000000000000e+00 0.000000000000000000e+00 0.000000000000000000e+00 0.000000000000000000e+00 0.000000000000000000e+00 0.000000000000000000e+00 0.000000000000000000e+00 0.000000000000000000e+00 0.000000000000000000e+00 0.000000000000000000e+00 0.000000000000000000e+00 0.000000000000000000e+00 0.000000000000000000e+00 0.000000000000000000e+00 0.000000000000000000e+00 0.000000000000000000e+00 0.000000000000000000e+00 0.000000000000000000e+00 0.000000000000000000e+00 0.000000000000000000e+00 0.000000000000000000e+00 0.000000000000000000e+00 0.000000000000000000e+00 0.000000000000000000e+00 0.000000000000000000e+00 0.000000000000000000e+00 0.000000000000000000e+00 0.000000000000000000e+00 0.000000000000000000e+00 0.000000000000000000e+00 0.000000000000000000e+00 0.000000000000000000e+00 0.000000000000000000e+00 0.000000000000000000e+00 0.000000000000000000e+00 0.000000000000000000e+00 0.000000000000000000e+00 0.000000000000000000e+00 0.000000000000000000e+00 0.000000000000000000e+00 0.000000000000000000e+00 0.000000000000000000e+00 0.000000000000000000e+00 0.000000000000000000e+00 0.000000000000000000e+00 0.000000000000000000e+00 0.000000000000000000e+00 0.000000000000000000e+00 0.000000000000000000e+00 0.000000000000000000e+00 0.000000000000000000e+00 0.000000000000000000e+00 0.000000000000000000e+00 0.000000000000000000e+00 0.000000000000000000e+00 0.000000000000000000e+00 0.000000000000000000e+00 0.000000000000000000e+00 0.000000000000000000e+00 0.000000000000000000e+00 0.000000000000000000e+00 0.000000000000000000e+00 0.000000000000000000e+00 0.000000000000000000e+00 0.000000000000000000e+00 0.000000000000000000e+00 0.000000000000000000e+00 0.000000000000000000e+00 0.000000000000000000e+00 0.000000000000000000e+00 0.000000000000000000e+00 0.000000000000000000e+00 0.000000000000000000e+00 0.000000000000000000e+00 0.000000000000000000e+00 0.000000000000000000e+00 0.000000000000000000e+00 0.000000000000000000e+00 0.000000000000000000e+00 0.000000000000000000e+00 0.000000000000000000e+00 0.000000000000000000e+00 0.000000000000000000e+00 0.000000000000000000e+00 0.000000000000000000e+00 0.000000000000000000e+00 0.000000000000000000e+00 0.000000000000000000e+00 0.000000000000000000e+00 0.000000000000000000e+00 0.000000000000000000e+00 0.000000000000000000e+00 0.000000000000000000e+00 0.000000000000000000e+00 0.000000000000000000e+00 0.000000000000000000e+00 0.000000000000000000e+00 0.000000000000000000e+00 0.000000000000000000e+00 0.000000000000000000e+00 0.000000000000000000e+00 0.000000000000000000e+00 0.000000000000000000e+00 0.000000000000000000e+00 0.000000000000000000e+00 0.000000000000000000e+00 0.000000000000000000e+00 0.000000000000000000e+00 0.000000000000000000e+00 0.000000000000000000e+00 0.000000000000000000e+00 0.000000000000000000e+00 0.000000000000000000e+00 0.000000000000000000e+00 0.000000000000000000e+00 0.000000000000000000e+00 0.000000000000000000e+00 0.000000000000000000e+00 0.000000000000000000e+00 0.000000000000000000e+00 0.000000000000000000e+00 0.000000000000000000e+00 0.000000000000000000e+00 0.000000000000000000e+00 0.000000000000000000e+00 0.000000000000000000e+00 0.000000000000000000e+00 0.000000000000000000e+00 0.000000000000000000e+00 0.000000000000000000e+00 0.000000000000000000e+00 0.000000000000000000e+00 0.000000000000000000e+00 0.000000000000000000e+00 0.000000000000000000e+00 0.000000000000000000e+00 0.000000000000000000e+00 0.000000000000000000e+00 0.000000000000000000e+00 0.000000000000000000e+00 0.000000000000000000e+00 0.000000000000000000e+00 0.000000000000000000e+00 0.000000000000000000e+00 0.000000000000000000e+00 0.000000000000000000e+00 0.000000000000000000e+00 0.000000000000000000e+00 0.000000000000000000e+00 0.000000000000000000e+00 0.000000000000000000e+00 0.000000000000000000e+00 0.000000000000000000e+00 0.000000000000000000e+00 0.000000000000000000e+00 0.000000000000000000e+00 0.000000000000000000e+00 0.000000000000000000e+00 0.000000000000000000e+00 0.000000000000000000e+00 0.000000000000000000e+00 0.000000000000000000e+00 0.000000000000000000e+00 0.000000000000000000e+00 0.000000000000000000e+00 0.000000000000000000e+00 0.000000000000000000e+00 0.000000000000000000e+00 0.000000000000000000e+00 0.000000000000000000e+00 0.000000000000000000e+00 0.000000000000000000e+00 0.000000000000000000e+00 0.000000000000000000e+00 0.000000000000000000e+00 0.000000000000000000e+00 0.000000000000000000e+00 0.000000000000000000e+00 0.000000000000000000e+00 0.000000000000000000e+00 0.000000000000000000e+00 0.000000000000000000e+00 0.000000000000000000e+00 0.000000000000000000e+00 0.000000000000000000e+00 0.000000000000000000e+00 0.000000000000000000e+00 0.000000000000000000e+00 0.000000000000000000e+00 0.000000000000000000e+00 0.000000000000000000e+00 0.000000000000000000e+00 0.000000000000000000e+00 0.000000000000000000e+00 0.000000000000000000e+00 0.000000000000000000e+00 0.000000000000000000e+00 0.000000000000000000e+00 0.000000000000000000e+00 0.000000000000000000e+00 0.000000000000000000e+00 0.000000000000000000e+00 0.000000000000000000e+00 0.000000000000000000e+00 0.000000000000000000e+00 0.000000000000000000e+00 0.000000000000000000e+00 0.000000000000000000e+00 0.000000000000000000e+00 0.000000000000000000e+00 0.000000000000000000e+00 0.000000000000000000e+00 0.000000000000000000e+00 0.000000000000000000e+00 0.000000000000000000e+00 0.000000000000000000e+00 0.000000000000000000e+00 0.000000000000000000e+00 0.000000000000000000e+00 0.000000000000000000e+00 0.000000000000000000e+00 0.000000000000000000e+00 0.000000000000000000e+00 0.000000000000000000e+00 0.000000000000000000e+00 0.000000000000000000e+00 0.000000000000000000e+00 0.000000000000000000e+00 0.000000000000000000e+00 0.000000000000000000e+00 0.000000000000000000e+00 0.000000000000000000e+00 0.000000000000000000e+00 0.000000000000000000e+00 0.000000000000000000e+00 0.000000000000000000e+00 0.000000000000000000e+00 0.000000000000000000e+00 0.000000000000000000e+00 0.000000000000000000e+00 0.000000000000000000e+00 0.000000000000000000e+00 0.000000000000000000e+00 0.000000000000000000e+00 0.000000000000000000e+00 0.000000000000000000e+00 0.000000000000000000e+00 0.000000000000000000e+00 0.000000000000000000e+00 0.000000000000000000e+00 0.000000000000000000e+00 0.000000000000000000e+00 0.000000000000000000e+00 0.000000000000000000e+00 0.000000000000000000e+00 0.000000000000000000e+00 0.000000000000000000e+00 0.000000000000000000e+00 0.000000000000000000e+00 0.000000000000000000e+00 0.000000000000000000e+00 0.000000000000000000e+00 0.000000000000000000e+00 0.000000000000000000e+00 0.000000000000000000e+00 0.000000000000000000e+00 0.000000000000000000e+00 0.000000000000000000e+00 0.000000000000000000e+00 0.000000000000000000e+00 0.000000000000000000e+00 0.000000000000000000e+00 0.000000000000000000e+00 0.000000000000000000e+00 0.000000000000000000e+00 0.000000000000000000e+00 0.000000000000000000e+00 0.000000000000000000e+00 0.000000000000000000e+00 0.000000000000000000e+00 0.000000000000000000e+00 0.000000000000000000e+00 0.000000000000000000e+00 0.000000000000000000e+00 0.000000000000000000e+00 0.000000000000000000e+00 0.000000000000000000e+00 0.000000000000000000e+00 0.000000000000000000e+00 0.000000000000000000e+00 0.000000000000000000e+00 0.000000000000000000e+00 0.000000000000000000e+00 0.000000000000000000e+00 0.000000000000000000e+00 0.000000000000000000e+00 0.000000000000000000e+00 0.000000000000000000e+00 0.000000000000000000e+00 0.000000000000000000e+00 0.000000000000000000e+00 0.000000000000000000e+00 0.000000000000000000e+00 0.000000000000000000e+00 0.000000000000000000e+00 0.000000000000000000e+00 0.000000000000000000e+00 0.000000000000000000e+00 0.000000000000000000e+00 0.000000000000000000e+00 0.000000000000000000e+00 0.000000000000000000e+00 0.000000000000000000e+00 0.000000000000000000e+00 0.000000000000000000e+00 0.000000000000000000e+00 0.000000000000000000e+00 0.000000000000000000e+00 0.000000000000000000e+00 0.000000000000000000e+00 0.000000000000000000e+00 0.000000000000000000e+00 0.000000000000000000e+00 0.000000000000000000e+00 0.000000000000000000e+00 0.000000000000000000e+00 0.000000000000000000e+00 0.000000000000000000e+00 0.000000000000000000e+00 0.000000000000000000e+00 0.000000000000000000e+00 0.000000000000000000e+00 0.000000000000000000e+00 0.000000000000000000e+00 0.000000000000000000e+00 0.000000000000000000e+00 0.000000000000000000e+00 0.000000000000000000e+00 0.000000000000000000e+00 0.000000000000000000e+00 0.000000000000000000e+00 0.000000000000000000e+00 0.000000000000000000e+00 0.000000000000000000e+00 0.000000000000000000e+00 0.000000000000000000e+00 0.000000000000000000e+00 0.000000000000000000e+00 0.000000000000000000e+00 0.000000000000000000e+00 0.000000000000000000e+00 0.000000000000000000e+00 0.000000000000000000e+00 0.000000000000000000e+00 0.000000000000000000e+00 0.000000000000000000e+00 0.000000000000000000e+00 0.000000000000000000e+00 0.000000000000000000e+00 0.000000000000000000e+00 0.000000000000000000e+00 0.000000000000000000e+00 0.000000000000000000e+00 0.000000000000000000e+00 0.000000000000000000e+00 0.000000000000000000e+00 0.000000000000000000e+00 0.000000000000000000e+00 0.000000000000000000e+00 0.000000000000000000e+00 0.000000000000000000e+00 0.000000000000000000e+00 0.000000000000000000e+00 0.000000000000000000e+00 0.000000000000000000e+00 0.000000000000000000e+00 0.000000000000000000e+00 0.000000000000000000e+00 0.000000000000000000e+00 0.000000000000000000e+00 0.000000000000000000e+00 0.000000000000000000e+00 0.000000000000000000e+00 0.000000000000000000e+00 0.000000000000000000e+00 0.000000000000000000e+00 0.000000000000000000e+00 0.000000000000000000e+00 0.000000000000000000e+00 0.000000000000000000e+00 0.000000000000000000e+00 0.000000000000000000e+00 0.000000000000000000e+00 0.000000000000000000e+00 0.000000000000000000e+00 0.000000000000000000e+00 0.000000000000000000e+00 0.000000000000000000e+00 0.000000000000000000e+00 0.000000000000000000e+00 0.000000000000000000e+00 0.000000000000000000e+00 0.000000000000000000e+00 0.000000000000000000e+00 0.000000000000000000e+00 0.000000000000000000e+00 0.000000000000000000e+00 0.000000000000000000e+00 0.000000000000000000e+00 0.000000000000000000e+00 0.000000000000000000e+00 0.000000000000000000e+00 0.000000000000000000e+00 0.000000000000000000e+00 0.000000000000000000e+00 0.000000000000000000e+00 0.000000000000000000e+00 0.000000000000000000e+00 0.000000000000000000e+00 0.000000000000000000e+00 0.000000000000000000e+00 0.000000000000000000e+00 0.000000000000000000e+00 0.000000000000000000e+00 0.000000000000000000e+00 0.000000000000000000e+00 0.000000000000000000e+00 0.000000000000000000e+00 0.000000000000000000e+00 0.000000000000000000e+00 0.000000000000000000e+00 0.000000000000000000e+00 0.000000000000000000e+00 0.000000000000000000e+00 0.000000000000000000e+00 0.000000000000000000e+00 0.000000000000000000e+00 0.000000000000000000e+00 0.000000000000000000e+00 0.000000000000000000e+00 0.000000000000000000e+00 0.000000000000000000e+00 0.000000000000000000e+00 0.000000000000000000e+00 0.000000000000000000e+00 0.000000000000000000e+00 0.000000000000000000e+00 0.000000000000000000e+00 0.000000000000000000e+00 0.000000000000000000e+00 0.000000000000000000e+00 0.000000000000000000e+00 0.000000000000000000e+00 0.000000000000000000e+00 0.000000000000000000e+00 0.000000000000000000e+00 0.000000000000000000e+00 0.000000000000000000e+00 0.000000000000000000e+00 0.000000000000000000e+00 0.000000000000000000e+00 0.000000000000000000e+00 0.000000000000000000e+00 0.000000000000000000e+00 0.000000000000000000e+00 0.000000000000000000e+00 0.000000000000000000e+00 0.000000000000000000e+00 0.000000000000000000e+00 0.000000000000000000e+00 0.000000000000000000e+00 0.000000000000000000e+00 0.000000000000000000e+00 0.000000000000000000e+00 0.000000000000000000e+00 0.000000000000000000e+00 0.000000000000000000e+00 0.000000000000000000e+00 0.000000000000000000e+00 0.000000000000000000e+00 0.000000000000000000e+00 0.000000000000000000e+00 0.000000000000000000e+00 0.000000000000000000e+00 0.000000000000000000e+00 0.000000000000000000e+00 0.000000000000000000e+00 0.000000000000000000e+00 0.000000000000000000e+00 0.000000000000000000e+00 0.000000000000000000e+00 0.000000000000000000e+00 0.000000000000000000e+00 0.000000000000000000e+00 0.000000000000000000e+00 0.000000000000000000e+00 0.000000000000000000e+00 0.000000000000000000e+00 0.000000000000000000e+00 0.000000000000000000e+00 0.000000000000000000e+00 0.000000000000000000e+00 0.000000000000000000e+00 0.000000000000000000e+00 0.000000000000000000e+00 0.000000000000000000e+00 0.000000000000000000e+00 0.000000000000000000e+00 0.000000000000000000e+00 0.000000000000000000e+00 0.000000000000000000e+00 0.000000000000000000e+00 0.000000000000000000e+00 0.000000000000000000e+00 0.000000000000000000e+00 0.000000000000000000e+00 0.000000000000000000e+00 0.000000000000000000e+00 0.000000000000000000e+00 0.000000000000000000e+00 0.000000000000000000e+00 0.000000000000000000e+00 0.000000000000000000e+00 0.000000000000000000e+00 0.000000000000000000e+00 0.000000000000000000e+00 0.000000000000000000e+00 0.000000000000000000e+00 0.000000000000000000e+00 0.000000000000000000e+00 0.000000000000000000e+00 0.000000000000000000e+00 0.000000000000000000e+00 0.000000000000000000e+00 0.000000000000000000e+00 0.000000000000000000e+00 0.000000000000000000e+00 0.000000000000000000e+00 0.000000000000000000e+00 0.000000000000000000e+00 0.000000000000000000e+00 0.000000000000000000e+00 0.000000000000000000e+00 0.000000000000000000e+00 0.000000000000000000e+00 0.000000000000000000e+00 0.000000000000000000e+00 0.000000000000000000e+00 0.000000000000000000e+00 0.000000000000000000e+00 0.000000000000000000e+00 0.000000000000000000e+00 0.000000000000000000e+00 0.000000000000000000e+00 0.000000000000000000e+00 0.000000000000000000e+00 0.000000000000000000e+00 0.000000000000000000e+00 0.000000000000000000e+00 0.000000000000000000e+00 0.000000000000000000e+00 0.000000000000000000e+00 0.000000000000000000e+00 0.000000000000000000e+00 0.000000000000000000e+00 0.000000000000000000e+00 0.000000000000000000e+00 0.000000000000000000e+00 0.000000000000000000e+00 0.000000000000000000e+00 0.000000000000000000e+00 0.000000000000000000e+00 0.000000000000000000e+00 0.000000000000000000e+00 0.000000000000000000e+00 0.000000000000000000e+00 0.000000000000000000e+00 0.000000000000000000e+00 0.000000000000000000e+00 0.000000000000000000e+00 0.000000000000000000e+00 0.000000000000000000e+00 0.000000000000000000e+00 0.000000000000000000e+00 0.000000000000000000e+00 0.000000000000000000e+00 0.000000000000000000e+00 0.000000000000000000e+00 0.000000000000000000e+00 0.000000000000000000e+00 0.000000000000000000e+00 0.000000000000000000e+00 0.000000000000000000e+00 0.000000000000000000e+00 0.000000000000000000e+00 0.000000000000000000e+00 0.000000000000000000e+00 0.000000000000000000e+00 0.000000000000000000e+00 0.000000000000000000e+00 0.000000000000000000e+00 0.000000000000000000e+00 0.000000000000000000e+00 0.000000000000000000e+00 0.000000000000000000e+00 0.000000000000000000e+00 0.000000000000000000e+00 0.000000000000000000e+00 0.000000000000000000e+00 0.000000000000000000e+00 0.000000000000000000e+00 0.000000000000000000e+00 0.000000000000000000e+00 0.000000000000000000e+00 0.000000000000000000e+00 0.000000000000000000e+00 0.000000000000000000e+00 0.000000000000000000e+00 0.000000000000000000e+00 0.000000000000000000e+00 0.000000000000000000e+00 0.000000000000000000e+00 0.000000000000000000e+00 0.000000000000000000e+00 0.000000000000000000e+00 0.000000000000000000e+00 0.000000000000000000e+00 0.000000000000000000e+00 0.000000000000000000e+00 0.000000000000000000e+00 0.000000000000000000e+00 0.000000000000000000e+00 0.000000000000000000e+00 0.000000000000000000e+00 0.000000000000000000e+00 0.000000000000000000e+00 0.000000000000000000e+00 0.000000000000000000e+00 0.000000000000000000e+00 0.000000000000000000e+00 0.000000000000000000e+00 0.000000000000000000e+00 0.000000000000000000e+00 0.000000000000000000e+00 0.000000000000000000e+00 0.000000000000000000e+00 0.000000000000000000e+00 0.000000000000000000e+00 0.000000000000000000e+00 0.000000000000000000e+00 0.000000000000000000e+00 0.000000000000000000e+00 0.000000000000000000e+00 0.000000000000000000e+00 0.000000000000000000e+00 0.000000000000000000e+00 0.000000000000000000e+00 0.000000000000000000e+00 0.000000000000000000e+00 0.000000000000000000e+00 0.000000000000000000e+00 0.000000000000000000e+00 0.000000000000000000e+00 0.000000000000000000e+00 0.000000000000000000e+00 0.000000000000000000e+00 0.000000000000000000e+00 0.000000000000000000e+00 0.000000000000000000e+00 0.000000000000000000e+00 0.000000000000000000e+00 0.000000000000000000e+00 0.000000000000000000e+00 0.000000000000000000e+00 0.000000000000000000e+00 0.000000000000000000e+00 0.000000000000000000e+00 0.000000000000000000e+00 0.000000000000000000e+00 0.000000000000000000e+00 0.000000000000000000e+00 0.000000000000000000e+00 0.000000000000000000e+00 0.000000000000000000e+00 0.000000000000000000e+00 0.000000000000000000e+00 0.000000000000000000e+00 0.000000000000000000e+00 0.000000000000000000e+00 0.000000000000000000e+00 0.000000000000000000e+00 0.000000000000000000e+00 0.000000000000000000e+00 0.000000000000000000e+00 0.000000000000000000e+00 0.000000000000000000e+00 0.000000000000000000e+00 0.000000000000000000e+00 0.000000000000000000e+00 0.000000000000000000e+00 0.000000000000000000e+00 0.000000000000000000e+00 0.000000000000000000e+00 0.000000000000000000e+00 0.000000000000000000e+00 0.000000000000000000e+00 0.000000000000000000e+00 0.000000000000000000e+00 0.000000000000000000e+00 0.000000000000000000e+00 0.000000000000000000e+00 0.000000000000000000e+00 0.000000000000000000e+00 0.000000000000000000e+00 0.000000000000000000e+00 0.000000000000000000e+00 0.000000000000000000e+00 0.000000000000000000e+00 0.000000000000000000e+00 0.000000000000000000e+00 0.000000000000000000e+00 0.000000000000000000e+00 0.000000000000000000e+00 0.000000000000000000e+00 0.000000000000000000e+00 0.000000000000000000e+00 0.000000000000000000e+00 0.000000000000000000e+00 0.000000000000000000e+00 0.000000000000000000e+00 0.000000000000000000e+00 0.000000000000000000e+00 0.000000000000000000e+00 0.000000000000000000e+00 0.000000000000000000e+00 0.000000000000000000e+00 0.000000000000000000e+00 0.000000000000000000e+00 0.000000000000000000e+00 0.000000000000000000e+00 0.000000000000000000e+00 0.000000000000000000e+00 0.000000000000000000e+00 0.000000000000000000e+00 0.000000000000000000e+00 0.000000000000000000e+00 0.000000000000000000e+00 0.000000000000000000e+00 0.000000000000000000e+00 0.000000000000000000e+00 0.000000000000000000e+00 0.000000000000000000e+00 0.000000000000000000e+00 0.000000000000000000e+00 0.000000000000000000e+00 0.000000000000000000e+00 0.000000000000000000e+00 0.000000000000000000e+00 0.000000000000000000e+00 0.000000000000000000e+00 0.000000000000000000e+00 0.000000000000000000e+00 0.000000000000000000e+00 0.000000000000000000e+00 0.000000000000000000e+00 0.000000000000000000e+00 0.000000000000000000e+00 0.000000000000000000e+00 0.000000000000000000e+00 0.000000000000000000e+00 0.000000000000000000e+00 0.000000000000000000e+00 0.000000000000000000e+00 0.000000000000000000e+00 0.000000000000000000e+00 0.000000000000000000e+00 0.000000000000000000e+00 0.000000000000000000e+00 0.000000000000000000e+00 0.000000000000000000e+00 0.000000000000000000e+00 0.000000000000000000e+00 0.000000000000000000e+00 0.000000000000000000e+00 0.000000000000000000e+00 0.000000000000000000e+00 0.000000000000000000e+00 0.000000000000000000e+00 0.000000000000000000e+00 0.000000000000000000e+00 0.000000000000000000e+00 0.000000000000000000e+00 0.000000000000000000e+00 0.000000000000000000e+00 0.000000000000000000e+00 0.000000000000000000e+00 0.000000000000000000e+00 0.000000000000000000e+00 0.000000000000000000e+00 0.000000000000000000e+00 0.000000000000000000e+00 0.000000000000000000e+00 0.000000000000000000e+00 0.000000000000000000e+00 0.000000000000000000e+00 0.000000000000000000e+00 0.000000000000000000e+00 0.000000000000000000e+00 0.000000000000000000e+00 0.000000000000000000e+00 0.000000000000000000e+00 0.000000000000000000e+00 0.000000000000000000e+00 0.000000000000000000e+00 0.000000000000000000e+00 0.000000000000000000e+00 0.000000000000000000e+00 0.000000000000000000e+00 0.000000000000000000e+00 0.000000000000000000e+00 0.000000000000000000e+00 0.000000000000000000e+00 0.000000000000000000e+00 0.000000000000000000e+00 0.000000000000000000e+00 0.000000000000000000e+00 0.000000000000000000e+00 0.000000000000000000e+00 0.000000000000000000e+00 0.000000000000000000e+00 0.000000000000000000e+00 0.000000000000000000e+00 0.000000000000000000e+00 0.000000000000000000e+00 0.000000000000000000e+00 0.000000000000000000e+00 0.000000000000000000e+00 0.000000000000000000e+00 0.000000000000000000e+00 0.000000000000000000e+00 0.000000000000000000e+00 0.000000000000000000e+00 0.000000000000000000e+00 0.000000000000000000e+00 0.000000000000000000e+00 0.000000000000000000e+00 0.000000000000000000e+00 0.000000000000000000e+00 0.000000000000000000e+00 0.000000000000000000e+00 0.000000000000000000e+00 0.000000000000000000e+00 0.000000000000000000e+00 0.000000000000000000e+00 0.000000000000000000e+00 0.000000000000000000e+00 0.000000000000000000e+00 0.000000000000000000e+00 0.000000000000000000e+00 0.000000000000000000e+00 0.000000000000000000e+00 0.000000000000000000e+00 0.000000000000000000e+00 0.000000000000000000e+00 0.000000000000000000e+00 0.000000000000000000e+00 0.000000000000000000e+00 0.000000000000000000e+00 0.000000000000000000e+00 0.000000000000000000e+00 0.000000000000000000e+00 0.000000000000000000e+00 0.000000000000000000e+00 0.000000000000000000e+00 0.000000000000000000e+00 0.000000000000000000e+00 0.000000000000000000e+00 0.000000000000000000e+00 0.000000000000000000e+00 0.000000000000000000e+00 0.000000000000000000e+00 0.000000000000000000e+00 0.000000000000000000e+00 0.000000000000000000e+00 0.000000000000000000e+00 0.000000000000000000e+00 0.000000000000000000e+00 0.000000000000000000e+00 0.000000000000000000e+00 0.000000000000000000e+00 0.000000000000000000e+00 0.000000000000000000e+00 0.000000000000000000e+00 0.000000000000000000e+00 0.000000000000000000e+00 0.000000000000000000e+00 0.000000000000000000e+00 0.000000000000000000e+00 0.000000000000000000e+00 0.000000000000000000e+00 0.000000000000000000e+00 0.000000000000000000e+00 0.000000000000000000e+00 0.000000000000000000e+00 0.000000000000000000e+00 0.000000000000000000e+00 0.000000000000000000e+00 0.000000000000000000e+00 0.000000000000000000e+00 0.000000000000000000e+00 0.000000000000000000e+00 0.000000000000000000e+00 0.000000000000000000e+00 0.000000000000000000e+00 0.000000000000000000e+00 0.000000000000000000e+00 0.000000000000000000e+00 0.000000000000000000e+00 0.000000000000000000e+00 0.000000000000000000e+00 0.000000000000000000e+00 0.000000000000000000e+00 0.000000000000000000e+00 0.000000000000000000e+00 0.000000000000000000e+00 0.000000000000000000e+00 0.000000000000000000e+00 0.000000000000000000e+00 0.000000000000000000e+00 0.000000000000000000e+00 0.000000000000000000e+00 0.000000000000000000e+00 0.000000000000000000e+00 0.000000000000000000e+00 0.000000000000000000e+00 0.000000000000000000e+00 0.000000000000000000e+00 0.000000000000000000e+00 0.000000000000000000e+00 0.000000000000000000e+00 0.000000000000000000e+00 0.000000000000000000e+00 0.000000000000000000e+00 0.000000000000000000e+00 0.000000000000000000e+00 0.000000000000000000e+00 0.000000000000000000e+00 0.000000000000000000e+00 0.000000000000000000e+00 0.000000000000000000e+00 0.000000000000000000e+00 0.000000000000000000e+00 0.000000000000000000e+00 0.000000000000000000e+00 0.000000000000000000e+00 0.000000000000000000e+00 0.000000000000000000e+00 0.000000000000000000e+00 0.000000000000000000e+00 0.000000000000000000e+00 0.000000000000000000e+00 0.000000000000000000e+00 0.000000000000000000e+00 0.000000000000000000e+00 0.000000000000000000e+00 0.000000000000000000e+00 0.000000000000000000e+00 0.000000000000000000e+00 0.000000000000000000e+00 0.000000000000000000e+00 0.000000000000000000e+00 0.000000000000000000e+00 0.000000000000000000e+00 0.000000000000000000e+00 0.000000000000000000e+00 0.000000000000000000e+00 0.000000000000000000e+00 0.000000000000000000e+00 0.000000000000000000e+00 0.000000000000000000e+00 0.000000000000000000e+00 0.000000000000000000e+00 0.000000000000000000e+00 0.000000000000000000e+00 0.000000000000000000e+00 0.000000000000000000e+00 0.000000000000000000e+00 0.000000000000000000e+00 0.000000000000000000e+00 0.000000000000000000e+00 0.000000000000000000e+00 0.000000000000000000e+00 0.000000000000000000e+00 0.000000000000000000e+00 0.000000000000000000e+00 0.000000000000000000e+00 0.000000000000000000e+00 0.000000000000000000e+00 0.000000000000000000e+00 0.000000000000000000e+00 0.000000000000000000e+00 0.000000000000000000e+00 0.000000000000000000e+00 0.000000000000000000e+00 0.000000000000000000e+00 0.000000000000000000e+00 0.000000000000000000e+00 0.000000000000000000e+00 0.000000000000000000e+00 0.000000000000000000e+00 0.000000000000000000e+00 0.000000000000000000e+00 0.000000000000000000e+00 0.000000000000000000e+00 0.000000000000000000e+00 0.000000000000000000e+00 0.000000000000000000e+00 0.000000000000000000e+00 0.000000000000000000e+00 0.000000000000000000e+00 0.000000000000000000e+00 0.000000000000000000e+00 0.000000000000000000e+00 0.000000000000000000e+00 0.000000000000000000e+00 0.000000000000000000e+00 0.000000000000000000e+00 0.000000000000000000e+00 0.000000000000000000e+00 0.000000000000000000e+00 0.000000000000000000e+00 0.000000000000000000e+00 0.000000000000000000e+00 0.000000000000000000e+00 0.000000000000000000e+00 0.000000000000000000e+00 0.000000000000000000e+00 0.000000000000000000e+00 0.000000000000000000e+00 0.000000000000000000e+00 0.000000000000000000e+00 0.000000000000000000e+00 0.000000000000000000e+00 0.000000000000000000e+00 0.000000000000000000e+00 0.000000000000000000e+00 0.000000000000000000e+00 0.000000000000000000e+00 0.000000000000000000e+00 0.000000000000000000e+00 0.000000000000000000e+00 0.000000000000000000e+00 0.000000000000000000e+00 0.000000000000000000e+00 0.000000000000000000e+00 0.000000000000000000e+00 0.000000000000000000e+00 0.000000000000000000e+00 0.000000000000000000e+00 0.000000000000000000e+00 0.000000000000000000e+00 0.000000000000000000e+00 0.000000000000000000e+00 0.000000000000000000e+00 0.000000000000000000e+00 0.000000000000000000e+00 0.000000000000000000e+00 0.000000000000000000e+00 0.000000000000000000e+00 0.000000000000000000e+00 0.000000000000000000e+00 0.000000000000000000e+00 0.000000000000000000e+00 0.000000000000000000e+00 0.000000000000000000e+00 0.000000000000000000e+00 0.000000000000000000e+00 0.000000000000000000e+00 0.000000000000000000e+00 0.000000000000000000e+00 0.000000000000000000e+00 0.000000000000000000e+00 0.000000000000000000e+00 0.000000000000000000e+00 0.000000000000000000e+00 0.000000000000000000e+00 0.000000000000000000e+00 0.000000000000000000e+00 0.000000000000000000e+00 0.000000000000000000e+00 0.000000000000000000e+00 0.000000000000000000e+00 0.000000000000000000e+00 0.000000000000000000e+00 0.000000000000000000e+00 0.000000000000000000e+00 0.000000000000000000e+00 0.000000000000000000e+00 0.000000000000000000e+00 0.000000000000000000e+00 0.000000000000000000e+00 0.000000000000000000e+00 0.000000000000000000e+00 0.000000000000000000e+00 0.000000000000000000e+00 0.000000000000000000e+00 0.000000000000000000e+00 0.000000000000000000e+00 0.000000000000000000e+00 0.000000000000000000e+00 0.000000000000000000e+00 0.000000000000000000e+00 0.000000000000000000e+00 0.000000000000000000e+00 0.000000000000000000e+00 0.000000000000000000e+00 0.000000000000000000e+00 0.000000000000000000e+00 0.000000000000000000e+00 0.000000000000000000e+00 0.000000000000000000e+00 0.000000000000000000e+00 0.000000000000000000e+00 0.000000000000000000e+00 0.000000000000000000e+00 0.000000000000000000e+00 0.000000000000000000e+00 0.000000000000000000e+00 0.000000000000000000e+00 0.000000000000000000e+00 0.000000000000000000e+00 0.000000000000000000e+00 0.000000000000000000e+00 0.000000000000000000e+00 0.000000000000000000e+00 0.000000000000000000e+00 0.000000000000000000e+00 0.000000000000000000e+00 0.000000000000000000e+00 0.000000000000000000e+00 0.000000000000000000e+00 0.000000000000000000e+00 0.000000000000000000e+00 0.000000000000000000e+00 0.000000000000000000e+00 0.000000000000000000e+00 0.000000000000000000e+00 0.000000000000000000e+00 0.000000000000000000e+00 0.000000000000000000e+00 0.000000000000000000e+00 0.000000000000000000e+00 0.000000000000000000e+00 0.000000000000000000e+00 0.000000000000000000e+00 0.000000000000000000e+00 0.000000000000000000e+00 0.000000000000000000e+00 0.000000000000000000e+00 0.000000000000000000e+00 0.000000000000000000e+00 0.000000000000000000e+00 0.000000000000000000e+00 0.000000000000000000e+00 0.000000000000000000e+00 0.000000000000000000e+00 0.000000000000000000e+00 0.000000000000000000e+00 0.000000000000000000e+00 0.000000000000000000e+00 0.000000000000000000e+00 0.000000000000000000e+00 0.000000000000000000e+00 0.000000000000000000e+00 0.000000000000000000e+00 0.000000000000000000e+00 0.000000000000000000e+00 0.000000000000000000e+00 0.000000000000000000e+00 0.000000000000000000e+00 0.000000000000000000e+00 0.000000000000000000e+00 0.000000000000000000e+00 0.000000000000000000e+00 0.000000000000000000e+00 0.000000000000000000e+00 0.000000000000000000e+00 0.000000000000000000e+00 0.000000000000000000e+00 0.000000000000000000e+00 0.000000000000000000e+00 0.000000000000000000e+00 0.000000000000000000e+00 0.000000000000000000e+00 0.000000000000000000e+00 0.000000000000000000e+00 0.000000000000000000e+00 0.000000000000000000e+00 0.000000000000000000e+00 0.000000000000000000e+00 0.000000000000000000e+00 0.000000000000000000e+00 0.000000000000000000e+00 0.000000000000000000e+00 0.000000000000000000e+00 0.000000000000000000e+00 0.000000000000000000e+00 0.000000000000000000e+00 0.000000000000000000e+00 0.000000000000000000e+00 0.000000000000000000e+00 0.000000000000000000e+00 0.000000000000000000e+00 0.000000000000000000e+00 0.000000000000000000e+00 0.000000000000000000e+00 0.000000000000000000e+00 0.000000000000000000e+00 0.000000000000000000e+00 0.000000000000000000e+00 0.000000000000000000e+00 0.000000000000000000e+00 0.000000000000000000e+00 0.000000000000000000e+00 0.000000000000000000e+00 0.000000000000000000e+00 0.000000000000000000e+00 0.000000000000000000e+00 0.000000000000000000e+00 0.000000000000000000e+00 0.000000000000000000e+00 0.000000000000000000e+00 0.000000000000000000e+00 0.000000000000000000e+00 0.000000000000000000e+00 0.000000000000000000e+00 0.000000000000000000e+00 0.000000000000000000e+00 0.000000000000000000e+00 0.000000000000000000e+00 0.000000000000000000e+00 0.000000000000000000e+00 0.000000000000000000e+00 0.000000000000000000e+00 0.000000000000000000e+00 0.000000000000000000e+00 0.000000000000000000e+00 0.000000000000000000e+00 0.000000000000000000e+00 0.000000000000000000e+00 0.000000000000000000e+00 0.000000000000000000e+00 0.000000000000000000e+00 0.000000000000000000e+00 0.000000000000000000e+00 0.000000000000000000e+00 0.000000000000000000e+00 0.000000000000000000e+00 0.000000000000000000e+00 0.000000000000000000e+00 0.000000000000000000e+00 0.000000000000000000e+00 0.000000000000000000e+00 0.000000000000000000e+00 0.000000000000000000e+00 0.000000000000000000e+00 0.000000000000000000e+00 0.000000000000000000e+00 0.000000000000000000e+00 0.000000000000000000e+00 0.000000000000000000e+00 0.000000000000000000e+00 0.000000000000000000e+00 0.000000000000000000e+00 0.000000000000000000e+00 0.000000000000000000e+00 0.000000000000000000e+00 0.000000000000000000e+00 0.000000000000000000e+00 0.000000000000000000e+00 0.000000000000000000e+00 0.000000000000000000e+00 0.000000000000000000e+00 0.000000000000000000e+00 0.000000000000000000e+00 0.000000000000000000e+00 0.000000000000000000e+00 0.000000000000000000e+00 0.000000000000000000e+00 0.000000000000000000e+00 0.000000000000000000e+00 0.000000000000000000e+00 0.000000000000000000e+00 0.000000000000000000e+00 0.000000000000000000e+00 0.000000000000000000e+00 0.000000000000000000e+00 0.000000000000000000e+00 0.000000000000000000e+00 0.000000000000000000e+00 0.000000000000000000e+00 0.000000000000000000e+00 0.000000000000000000e+00 0.000000000000000000e+00 0.000000000000000000e+00 0.000000000000000000e+00 0.000000000000000000e+00 0.000000000000000000e+00 0.000000000000000000e+00 0.000000000000000000e+00 0.000000000000000000e+00 0.000000000000000000e+00 0.000000000000000000e+00 0.000000000000000000e+00 0.000000000000000000e+00 0.000000000000000000e+00 0.000000000000000000e+00 0.000000000000000000e+00 0.000000000000000000e+00 0.000000000000000000e+00 0.000000000000000000e+00 0.000000000000000000e+00 0.000000000000000000e+00 0.000000000000000000e+00 0.000000000000000000e+00 0.000000000000000000e+00 0.000000000000000000e+00 0.000000000000000000e+00 0.000000000000000000e+00 0.000000000000000000e+00 0.000000000000000000e+00 0.000000000000000000e+00 0.000000000000000000e+00 0.000000000000000000e+00 0.000000000000000000e+00 0.000000000000000000e+00 0.000000000000000000e+00 0.000000000000000000e+00 0.000000000000000000e+00 0.000000000000000000e+00 0.000000000000000000e+00 0.000000000000000000e+00 0.000000000000000000e+00 0.000000000000000000e+00 0.000000000000000000e+00 0.000000000000000000e+00 0.000000000000000000e+00 0.000000000000000000e+00 0.000000000000000000e+00 0.000000000000000000e+00 0.000000000000000000e+00 0.000000000000000000e+00 0.000000000000000000e+00 0.000000000000000000e+00 0.000000000000000000e+00 0.000000000000000000e+00 0.000000000000000000e+00 0.000000000000000000e+00 0.000000000000000000e+00 0.000000000000000000e+00 0.000000000000000000e+00 0.000000000000000000e+00 0.000000000000000000e+00 0.000000000000000000e+00 0.000000000000000000e+00 0.000000000000000000e+00 0.000000000000000000e+00 0.000000000000000000e+00 0.000000000000000000e+00 0.000000000000000000e+00 0.000000000000000000e+00 0.000000000000000000e+00 0.000000000000000000e+00 0.000000000000000000e+00 0.000000000000000000e+00 0.000000000000000000e+00 0.000000000000000000e+00 0.000000000000000000e+00 0.000000000000000000e+00 0.000000000000000000e+00 0.000000000000000000e+00 0.000000000000000000e+00 0.000000000000000000e+00 0.000000000000000000e+00 0.000000000000000000e+00 0.000000000000000000e+00 0.000000000000000000e+00 0.000000000000000000e+00 0.000000000000000000e+00 0.000000000000000000e+00 0.000000000000000000e+00 0.000000000000000000e+00 0.000000000000000000e+00 0.000000000000000000e+00 0.000000000000000000e+00 0.000000000000000000e+00 0.000000000000000000e+00 0.000000000000000000e+00 0.000000000000000000e+00 0.000000000000000000e+00 0.000000000000000000e+00 0.000000000000000000e+00 0.000000000000000000e+00 0.000000000000000000e+00 0.000000000000000000e+00 0.000000000000000000e+00 0.000000000000000000e+00 0.000000000000000000e+00 0.000000000000000000e+00 0.000000000000000000e+00 0.000000000000000000e+00 0.000000000000000000e+00 0.000000000000000000e+00 0.000000000000000000e+00 0.000000000000000000e+00 0.000000000000000000e+00 0.000000000000000000e+00 0.000000000000000000e+00 0.000000000000000000e+00 0.000000000000000000e+00 0.000000000000000000e+00 0.000000000000000000e+00 0.000000000000000000e+00 0.000000000000000000e+00 0.000000000000000000e+00 0.000000000000000000e+00 0.000000000000000000e+00 0.000000000000000000e+00 0.000000000000000000e+00 0.000000000000000000e+00 0.000000000000000000e+00 0.000000000000000000e+00 0.000000000000000000e+00 0.000000000000000000e+00 0.000000000000000000e+00 0.000000000000000000e+00 0.000000000000000000e+00 0.000000000000000000e+00 0.000000000000000000e+00 0.000000000000000000e+00 0.000000000000000000e+00 0.000000000000000000e+00 0.000000000000000000e+00 0.000000000000000000e+00 0.000000000000000000e+00 0.000000000000000000e+00 0.000000000000000000e+00 0.000000000000000000e+00 0.000000000000000000e+00 0.000000000000000000e+00 0.000000000000000000e+00 0.000000000000000000e+00 0.000000000000000000e+00 0.000000000000000000e+00 0.000000000000000000e+00 0.000000000000000000e+00 0.000000000000000000e+00 0.000000000000000000e+00 0.000000000000000000e+00 0.000000000000000000e+00 0.000000000000000000e+00 0.000000000000000000e+00 0.000000000000000000e+00 0.000000000000000000e+00 0.000000000000000000e+00 0.000000000000000000e+00 0.000000000000000000e+00 0.000000000000000000e+00 0.000000000000000000e+00 0.000000000000000000e+00 0.000000000000000000e+00 0.000000000000000000e+00 0.000000000000000000e+00 0.000000000000000000e+00 0.000000000000000000e+00 0.000000000000000000e+00 0.000000000000000000e+00 0.000000000000000000e+00 0.000000000000000000e+00 0.000000000000000000e+00 0.000000000000000000e+00 0.000000000000000000e+00 0.000000000000000000e+00 0.000000000000000000e+00 0.000000000000000000e+00 0.000000000000000000e+00 0.000000000000000000e+00 0.000000000000000000e+00 0.000000000000000000e+00 0.000000000000000000e+00 0.000000000000000000e+00 0.000000000000000000e+00 0.000000000000000000e+00 0.000000000000000000e+00 0.000000000000000000e+00 0.000000000000000000e+00 0.000000000000000000e+00 0.000000000000000000e+00 0.000000000000000000e+00 0.000000000000000000e+00 0.000000000000000000e+00 0.000000000000000000e+00 0.000000000000000000e+00 0.000000000000000000e+00 0.000000000000000000e+00 0.000000000000000000e+00 0.000000000000000000e+00 0.000000000000000000e+00 0.000000000000000000e+00 0.000000000000000000e+00 0.000000000000000000e+00 0.000000000000000000e+00 0.000000000000000000e+00 0.000000000000000000e+00 0.000000000000000000e+00 0.000000000000000000e+00 0.000000000000000000e+00 0.000000000000000000e+00 0.000000000000000000e+00 0.000000000000000000e+00 0.000000000000000000e+00 0.000000000000000000e+00 0.000000000000000000e+00 0.000000000000000000e+00 0.000000000000000000e+00 0.000000000000000000e+00 0.000000000000000000e+00 0.000000000000000000e+00 0.000000000000000000e+00 0.000000000000000000e+00 0.000000000000000000e+00 0.000000000000000000e+00 0.000000000000000000e+00 0.000000000000000000e+00 0.000000000000000000e+00 0.000000000000000000e+00 0.000000000000000000e+00 0.000000000000000000e+00 0.000000000000000000e+00 0.000000000000000000e+00 0.000000000000000000e+00 0.000000000000000000e+00 0.000000000000000000e+00 0.000000000000000000e+00 0.000000000000000000e+00 0.000000000000000000e+00 0.000000000000000000e+00 0.000000000000000000e+00 0.000000000000000000e+00 0.000000000000000000e+00 0.000000000000000000e+00 0.000000000000000000e+00 0.000000000000000000e+00 0.000000000000000000e+00 0.000000000000000000e+00 0.000000000000000000e+00 0.000000000000000000e+00 0.000000000000000000e+00 0.000000000000000000e+00 0.000000000000000000e+00 0.000000000000000000e+00 0.000000000000000000e+00 0.000000000000000000e+00 0.000000000000000000e+00 0.000000000000000000e+00 0.000000000000000000e+00 0.000000000000000000e+00 0.000000000000000000e+00 0.000000000000000000e+00 0.000000000000000000e+00 0.000000000000000000e+00 0.000000000000000000e+00 0.000000000000000000e+00 0.000000000000000000e+00 0.000000000000000000e+00 0.000000000000000000e+00 0.000000000000000000e+00 0.000000000000000000e+00 0.000000000000000000e+00 0.000000000000000000e+00 0.000000000000000000e+00 0.000000000000000000e+00 0.000000000000000000e+00 0.000000000000000000e+00 0.000000000000000000e+00 0.000000000000000000e+00 0.000000000000000000e+00 0.000000000000000000e+00 0.000000000000000000e+00 0.000000000000000000e+00 0.000000000000000000e+00 0.000000000000000000e+00 0.000000000000000000e+00 0.000000000000000000e+00 0.000000000000000000e+00 0.000000000000000000e+00 0.000000000000000000e+00 0.000000000000000000e+00 0.000000000000000000e+00 0.000000000000000000e+00 0.000000000000000000e+00 0.000000000000000000e+00 0.000000000000000000e+00 0.000000000000000000e+00 0.000000000000000000e+00 0.000000000000000000e+00 0.000000000000000000e+00 0.000000000000000000e+00 0.000000000000000000e+00 0.000000000000000000e+00 0.000000000000000000e+00 0.000000000000000000e+00 0.000000000000000000e+00 0.000000000000000000e+00 0.000000000000000000e+00 0.000000000000000000e+00 0.000000000000000000e+00 0.000000000000000000e+00 0.000000000000000000e+00 0.000000000000000000e+00 0.000000000000000000e+00 0.000000000000000000e+00 0.000000000000000000e+00 0.000000000000000000e+00 0.000000000000000000e+00 0.000000000000000000e+00 0.000000000000000000e+00 0.000000000000000000e+00 0.000000000000000000e+00 0.000000000000000000e+00 0.000000000000000000e+00 0.000000000000000000e+00 0.000000000000000000e+00 0.000000000000000000e+00 0.000000000000000000e+00 0.000000000000000000e+00 0.000000000000000000e+00 0.000000000000000000e+00 0.000000000000000000e+00 0.000000000000000000e+00 0.000000000000000000e+00 0.000000000000000000e+00 0.000000000000000000e+00 0.000000000000000000e+00 0.000000000000000000e+00 0.000000000000000000e+00 0.000000000000000000e+00 0.000000000000000000e+00 0.000000000000000000e+00 0.000000000000000000e+00 0.000000000000000000e+00 0.000000000000000000e+00 0.000000000000000000e+00 0.000000000000000000e+00 0.000000000000000000e+00 0.000000000000000000e+00 0.000000000000000000e+00 0.000000000000000000e+00 0.000000000000000000e+00 0.000000000000000000e+00 0.000000000000000000e+00 0.000000000000000000e+00 0.000000000000000000e+00 0.000000000000000000e+00 0.000000000000000000e+00 0.000000000000000000e+00 0.000000000000000000e+00 0.000000000000000000e+00 0.000000000000000000e+00 0.000000000000000000e+00 0.000000000000000000e+00 0.000000000000000000e+00 0.000000000000000000e+00 0.000000000000000000e+00 0.000000000000000000e+00 0.000000000000000000e+00 0.000000000000000000e+00 0.000000000000000000e+00 0.000000000000000000e+00 0.000000000000000000e+00 0.000000000000000000e+00 0.000000000000000000e+00 0.000000000000000000e+00 0.000000000000000000e+00 0.000000000000000000e+00 0.000000000000000000e+00 0.000000000000000000e+00 0.000000000000000000e+00 0.000000000000000000e+00 0.000000000000000000e+00 0.000000000000000000e+00 0.000000000000000000e+00 0.000000000000000000e+00 0.000000000000000000e+00 0.000000000000000000e+00 0.000000000000000000e+00 0.000000000000000000e+00 0.000000000000000000e+00 0.000000000000000000e+00 0.000000000000000000e+00 0.000000000000000000e+00 0.000000000000000000e+00 0.000000000000000000e+00 0.000000000000000000e+00 0.000000000000000000e+00 0.000000000000000000e+00 0.000000000000000000e+00 0.000000000000000000e+00 0.000000000000000000e+00 0.000000000000000000e+00 0.000000000000000000e+00 0.000000000000000000e+00 0.000000000000000000e+00 0.000000000000000000e+00 0.000000000000000000e+00 0.000000000000000000e+00 0.000000000000000000e+00 0.000000000000000000e+00 0.000000000000000000e+00 0.000000000000000000e+00 0.000000000000000000e+00 0.000000000000000000e+00 0.000000000000000000e+00 0.000000000000000000e+00 0.000000000000000000e+00 0.000000000000000000e+00 0.000000000000000000e+00 0.000000000000000000e+00 0.000000000000000000e+00 0.000000000000000000e+00 0.000000000000000000e+00 0.000000000000000000e+00 0.000000000000000000e+00 0.000000000000000000e+00 0.000000000000000000e+00 0.000000000000000000e+00 0.000000000000000000e+00 0.000000000000000000e+00 0.000000000000000000e+00 0.000000000000000000e+00 0.000000000000000000e+00 0.000000000000000000e+00 0.000000000000000000e+00 0.000000000000000000e+00 0.000000000000000000e+00 0.000000000000000000e+00 0.000000000000000000e+00 0.000000000000000000e+00 0.000000000000000000e+00 0.000000000000000000e+00 0.000000000000000000e+00 0.000000000000000000e+00 0.000000000000000000e+00 0.000000000000000000e+00 0.000000000000000000e+00 0.000000000000000000e+00 0.000000000000000000e+00 0.000000000000000000e+00 0.000000000000000000e+00 0.000000000000000000e+00 0.000000000000000000e+00 0.000000000000000000e+00 0.000000000000000000e+00 0.000000000000000000e+00 0.000000000000000000e+00 0.000000000000000000e+00 0.000000000000000000e+00 0.000000000000000000e+00 0.000000000000000000e+00 0.000000000000000000e+00 0.000000000000000000e+00 0.000000000000000000e+00 0.000000000000000000e+00 0.000000000000000000e+00 0.000000000000000000e+00 0.000000000000000000e+00 0.000000000000000000e+00 0.000000000000000000e+00 0.000000000000000000e+00 0.000000000000000000e+00 0.000000000000000000e+00 0.000000000000000000e+00 0.000000000000000000e+00 0.000000000000000000e+00 0.000000000000000000e+00 0.000000000000000000e+00 0.000000000000000000e+00 0.000000000000000000e+00 0.000000000000000000e+00 0.000000000000000000e+00 0.000000000000000000e+00 0.000000000000000000e+00 0.000000000000000000e+00 0.000000000000000000e+00 0.000000000000000000e+00 0.000000000000000000e+00 0.000000000000000000e+00 0.000000000000000000e+00 0.000000000000000000e+00 0.000000000000000000e+00 0.000000000000000000e+00 0.000000000000000000e+00 0.000000000000000000e+00 0.000000000000000000e+00 0.000000000000000000e+00 0.000000000000000000e+00 0.000000000000000000e+00 0.000000000000000000e+00 0.000000000000000000e+00 0.000000000000000000e+00 0.000000000000000000e+00 0.000000000000000000e+00 0.000000000000000000e+00 0.000000000000000000e+00 0.000000000000000000e+00 0.000000000000000000e+00 0.000000000000000000e+00 0.000000000000000000e+00 0.000000000000000000e+00 0.000000000000000000e+00 0.000000000000000000e+00 0.000000000000000000e+00 0.000000000000000000e+00 0.000000000000000000e+00 0.000000000000000000e+00 0.000000000000000000e+00 0.000000000000000000e+00 0.000000000000000000e+00 0.000000000000000000e+00 0.000000000000000000e+00 0.000000000000000000e+00 0.000000000000000000e+00 0.000000000000000000e+00 0.000000000000000000e+00 0.000000000000000000e+00 0.000000000000000000e+00 0.000000000000000000e+00 0.000000000000000000e+00 0.000000000000000000e+00 0.000000000000000000e+00 0.000000000000000000e+00 0.000000000000000000e+00 0.000000000000000000e+00 0.000000000000000000e+00 0.000000000000000000e+00 0.000000000000000000e+00 0.000000000000000000e+00 0.000000000000000000e+00 0.000000000000000000e+00 0.000000000000000000e+00 0.000000000000000000e+00 0.000000000000000000e+00 0.000000000000000000e+00 0.000000000000000000e+00 0.000000000000000000e+00 0.000000000000000000e+00 0.000000000000000000e+00 0.000000000000000000e+00 0.000000000000000000e+00 0.000000000000000000e+00 0.000000000000000000e+00 0.000000000000000000e+00 0.000000000000000000e+00 0.000000000000000000e+00 0.000000000000000000e+00 0.000000000000000000e+00 0.000000000000000000e+00 0.000000000000000000e+00 0.000000000000000000e+00 0.000000000000000000e+00 0.000000000000000000e+00 0.000000000000000000e+00 0.000000000000000000e+00 0.000000000000000000e+00 0.000000000000000000e+00 0.000000000000000000e+00 0.000000000000000000e+00 0.000000000000000000e+00 0.000000000000000000e+00 0.000000000000000000e+00 0.000000000000000000e+00 0.000000000000000000e+00 0.000000000000000000e+00 0.000000000000000000e+00 0.000000000000000000e+00 0.000000000000000000e+00 0.000000000000000000e+00 0.000000000000000000e+00 0.000000000000000000e+00 0.000000000000000000e+00 0.000000000000000000e+00 0.000000000000000000e+00 0.000000000000000000e+00 0.000000000000000000e+00 0.000000000000000000e+00 0.000000000000000000e+00 0.000000000000000000e+00 0.000000000000000000e+00 0.000000000000000000e+00 0.000000000000000000e+00 0.000000000000000000e+00 0.000000000000000000e+00 0.000000000000000000e+00 0.000000000000000000e+00 0.000000000000000000e+00 0.000000000000000000e+00 0.000000000000000000e+00 0.000000000000000000e+00 0.000000000000000000e+00 0.000000000000000000e+00 0.000000000000000000e+00 0.000000000000000000e+00 0.000000000000000000e+00 0.000000000000000000e+00 0.000000000000000000e+00 0.000000000000000000e+00 0.000000000000000000e+00 0.000000000000000000e+00 0.000000000000000000e+00 0.000000000000000000e+00 0.000000000000000000e+00 0.000000000000000000e+00 0.000000000000000000e+00 0.000000000000000000e+00 0.000000000000000000e+00 0.000000000000000000e+00 0.000000000000000000e+00 0.000000000000000000e+00 0.000000000000000000e+00 0.000000000000000000e+00 0.000000000000000000e+00 0.000000000000000000e+00 0.000000000000000000e+00 0.000000000000000000e+00 0.000000000000000000e+00 0.000000000000000000e+00 0.000000000000000000e+00 0.000000000000000000e+00 0.000000000000000000e+00 0.000000000000000000e+00 0.000000000000000000e+00 0.000000000000000000e+00 0.000000000000000000e+00 0.000000000000000000e+00 0.000000000000000000e+00 0.000000000000000000e+00 0.000000000000000000e+00 0.000000000000000000e+00 0.000000000000000000e+00 0.000000000000000000e+00 0.000000000000000000e+00 0.000000000000000000e+00 0.000000000000000000e+00 0.000000000000000000e+00 0.000000000000000000e+00 0.000000000000000000e+00 0.000000000000000000e+00 0.000000000000000000e+00 0.000000000000000000e+00 0.000000000000000000e+00 0.000000000000000000e+00 0.000000000000000000e+00 0.000000000000000000e+00 0.000000000000000000e+00 0.000000000000000000e+00 0.000000000000000000e+00 0.000000000000000000e+00 0.000000000000000000e+00 0.000000000000000000e+00 0.000000000000000000e+00 0.000000000000000000e+00 0.000000000000000000e+00 0.000000000000000000e+00 0.000000000000000000e+00 0.000000000000000000e+00 0.000000000000000000e+00 0.000000000000000000e+00 0.000000000000000000e+00 0.000000000000000000e+00 0.000000000000000000e+00 0.000000000000000000e+00 0.000000000000000000e+00 0.000000000000000000e+00 0.000000000000000000e+00 0.000000000000000000e+00 0.000000000000000000e+00 0.000000000000000000e+00 0.000000000000000000e+00 0.000000000000000000e+00 0.000000000000000000e+00 0.000000000000000000e+00 0.000000000000000000e+00 0.000000000000000000e+00 0.000000000000000000e+00 0.000000000000000000e+00 0.000000000000000000e+00 0.000000000000000000e+00 0.000000000000000000e+00 0.000000000000000000e+00 0.000000000000000000e+00 0.000000000000000000e+00 0.000000000000000000e+00 0.000000000000000000e+00 0.000000000000000000e+00 0.000000000000000000e+00 0.000000000000000000e+00 0.000000000000000000e+00 0.000000000000000000e+00 0.000000000000000000e+00 0.000000000000000000e+00 0.000000000000000000e+00 0.000000000000000000e+00 0.000000000000000000e+00 0.000000000000000000e+00 0.000000000000000000e+00 0.000000000000000000e+00 0.000000000000000000e+00 0.000000000000000000e+00 0.000000000000000000e+00 0.000000000000000000e+00 0.000000000000000000e+00 0.000000000000000000e+00 0.000000000000000000e+00 0.000000000000000000e+00 0.000000000000000000e+00 0.000000000000000000e+00 0.000000000000000000e+00 0.000000000000000000e+00 0.000000000000000000e+00 0.000000000000000000e+00 0.000000000000000000e+00 0.000000000000000000e+00 0.000000000000000000e+00 0.000000000000000000e+00 0.000000000000000000e+00 0.000000000000000000e+00 0.000000000000000000e+00 0.000000000000000000e+00 0.000000000000000000e+00 0.000000000000000000e+00 0.000000000000000000e+00 0.000000000000000000e+00 0.000000000000000000e+00 0.000000000000000000e+00 0.000000000000000000e+00 0.000000000000000000e+00 0.000000000000000000e+00 0.000000000000000000e+00 0.000000000000000000e+00 0.000000000000000000e+00 0.000000000000000000e+00 0.000000000000000000e+00 0.000000000000000000e+00 0.000000000000000000e+00 0.000000000000000000e+00 0.000000000000000000e+00 0.000000000000000000e+00 0.000000000000000000e+00 0.000000000000000000e+00 0.000000000000000000e+00 0.000000000000000000e+00 0.000000000000000000e+00 0.000000000000000000e+00 0.000000000000000000e+00 0.000000000000000000e+00 0.000000000000000000e+00 0.000000000000000000e+00 0.000000000000000000e+00 0.000000000000000000e+00 0.000000000000000000e+00 0.000000000000000000e+00 0.000000000000000000e+00 0.000000000000000000e+00 0.000000000000000000e+00 0.000000000000000000e+00 0.000000000000000000e+00 0.000000000000000000e+00 0.000000000000000000e+00 0.000000000000000000e+00 0.000000000000000000e+00 0.000000000000000000e+00 0.000000000000000000e+00 0.000000000000000000e+00 0.000000000000000000e+00 0.000000000000000000e+00 0.000000000000000000e+00 0.000000000000000000e+00 0.000000000000000000e+00 0.000000000000000000e+00 0.000000000000000000e+00 0.000000000000000000e+00 0.000000000000000000e+00 0.000000000000000000e+00 0.000000000000000000e+00 0.000000000000000000e+00 0.000000000000000000e+00 0.000000000000000000e+00 0.000000000000000000e+00 0.000000000000000000e+00 0.000000000000000000e+00 0.000000000000000000e+00 0.000000000000000000e+00 0.000000000000000000e+00 0.000000000000000000e+00 0.000000000000000000e+00 0.000000000000000000e+00 0.000000000000000000e+00 0.000000000000000000e+00 0.000000000000000000e+00 0.000000000000000000e+00 0.000000000000000000e+00 0.000000000000000000e+00 0.000000000000000000e+00 0.000000000000000000e+00 0.000000000000000000e+00 0.000000000000000000e+00 0.000000000000000000e+00 0.000000000000000000e+00 0.000000000000000000e+00 0.000000000000000000e+00 0.000000000000000000e+00 0.000000000000000000e+00 0.000000000000000000e+00 0.000000000000000000e+00 0.000000000000000000e+00 0.000000000000000000e+00 0.000000000000000000e+00 0.000000000000000000e+00 0.000000000000000000e+00 0.000000000000000000e+00 0.000000000000000000e+00 0.000000000000000000e+00 0.000000000000000000e+00 0.000000000000000000e+00 0.000000000000000000e+00 0.000000000000000000e+00 0.000000000000000000e+00 0.000000000000000000e+00 0.000000000000000000e+00 0.000000000000000000e+00 0.000000000000000000e+00 0.000000000000000000e+00 0.000000000000000000e+00 0.000000000000000000e+00 0.000000000000000000e+00 0.000000000000000000e+00 0.000000000000000000e+00 0.000000000000000000e+00 0.000000000000000000e+00 0.000000000000000000e+00 0.000000000000000000e+00 0.000000000000000000e+00 0.000000000000000000e+00 0.000000000000000000e+00 0.000000000000000000e+00 0.000000000000000000e+00 0.000000000000000000e+00 0.000000000000000000e+00 0.000000000000000000e+00 0.000000000000000000e+00 0.000000000000000000e+00 0.000000000000000000e+00 0.000000000000000000e+00 0.000000000000000000e+00 0.000000000000000000e+00 0.000000000000000000e+00 0.000000000000000000e+00 0.000000000000000000e+00 0.000000000000000000e+00 0.000000000000000000e+00 0.000000000000000000e+00 0.000000000000000000e+00 0.000000000000000000e+00 0.000000000000000000e+00 0.000000000000000000e+00 0.000000000000000000e+00 0.000000000000000000e+00 0.000000000000000000e+00 0.000000000000000000e+00 0.000000000000000000e+00 0.000000000000000000e+00 0.000000000000000000e+00 0.000000000000000000e+00 0.000000000000000000e+00 0.000000000000000000e+00 0.000000000000000000e+00 0.000000000000000000e+00 0.000000000000000000e+00 0.000000000000000000e+00 0.000000000000000000e+00 0.000000000000000000e+00 0.000000000000000000e+00 0.000000000000000000e+00 0.000000000000000000e+00 0.000000000000000000e+00 0.000000000000000000e+00 0.000000000000000000e+00 0.000000000000000000e+00 0.000000000000000000e+00 0.000000000000000000e+00 0.000000000000000000e+00 0.000000000000000000e+00 0.000000000000000000e+00 0.000000000000000000e+00 0.000000000000000000e+00 0.000000000000000000e+00 0.000000000000000000e+00 0.000000000000000000e+00 0.000000000000000000e+00 0.000000000000000000e+00 0.000000000000000000e+00 0.000000000000000000e+00 0.000000000000000000e+00 0.000000000000000000e+00 0.000000000000000000e+00 0.000000000000000000e+00 0.000000000000000000e+00 0.000000000000000000e+00 0.000000000000000000e+00 0.000000000000000000e+00 0.000000000000000000e+00 0.000000000000000000e+00 0.000000000000000000e+00 0.000000000000000000e+00 0.000000000000000000e+00 0.000000000000000000e+00 0.000000000000000000e+00 0.000000000000000000e+00 0.000000000000000000e+00 0.000000000000000000e+00 0.000000000000000000e+00 0.000000000000000000e+00 0.000000000000000000e+00 0.000000000000000000e+00 0.000000000000000000e+00 0.000000000000000000e+00 0.000000000000000000e+00 0.000000000000000000e+00 0.000000000000000000e+00 0.000000000000000000e+00 0.000000000000000000e+00 0.000000000000000000e+00 0.000000000000000000e+00 0.000000000000000000e+00 0.000000000000000000e+00 0.000000000000000000e+00 0.000000000000000000e+00 0.000000000000000000e+00 0.000000000000000000e+00 0.000000000000000000e+00 0.000000000000000000e+00 0.000000000000000000e+00 0.000000000000000000e+00 0.000000000000000000e+00 0.000000000000000000e+00 0.000000000000000000e+00 0.000000000000000000e+00 0.000000000000000000e+00 0.000000000000000000e+00 0.000000000000000000e+00 0.000000000000000000e+00 0.000000000000000000e+00 0.000000000000000000e+00 0.000000000000000000e+00 0.000000000000000000e+00 0.000000000000000000e+00 0.000000000000000000e+00 0.000000000000000000e+00 0.000000000000000000e+00 0.000000000000000000e+00 0.000000000000000000e+00 0.000000000000000000e+00 0.000000000000000000e+00 0.000000000000000000e+00 0.000000000000000000e+00 0.000000000000000000e+00 0.000000000000000000e+00 0.000000000000000000e+00 0.000000000000000000e+00 0.000000000000000000e+00 0.000000000000000000e+00 0.000000000000000000e+00 0.000000000000000000e+00 0.000000000000000000e+00 0.000000000000000000e+00 0.000000000000000000e+00 0.000000000000000000e+00 0.000000000000000000e+00 0.000000000000000000e+00 0.000000000000000000e+00 0.000000000000000000e+00 0.000000000000000000e+00 0.000000000000000000e+00 0.000000000000000000e+00 0.000000000000000000e+00 0.000000000000000000e+00 0.000000000000000000e+00 0.000000000000000000e+00 0.000000000000000000e+00 0.000000000000000000e+00 0.000000000000000000e+00 0.000000000000000000e+00 0.000000000000000000e+00 0.000000000000000000e+00 0.000000000000000000e+00 0.000000000000000000e+00 0.000000000000000000e+00 0.000000000000000000e+00 0.000000000000000000e+00 0.000000000000000000e+00 0.000000000000000000e+00 0.000000000000000000e+00 0.000000000000000000e+00 0.000000000000000000e+00 0.000000000000000000e+00 0.000000000000000000e+00 0.000000000000000000e+00 0.000000000000000000e+00 0.000000000000000000e+00 0.000000000000000000e+00 0.000000000000000000e+00 0.000000000000000000e+00 0.000000000000000000e+00 0.000000000000000000e+00 0.000000000000000000e+00 0.000000000000000000e+00 0.000000000000000000e+00 0.000000000000000000e+00 0.000000000000000000e+00 0.000000000000000000e+00 0.000000000000000000e+00 0.000000000000000000e+00 0.000000000000000000e+00 0.000000000000000000e+00 0.000000000000000000e+00 0.000000000000000000e+00 0.000000000000000000e+00 0.000000000000000000e+00 0.000000000000000000e+00 0.000000000000000000e+00 0.000000000000000000e+00 0.000000000000000000e+00 0.000000000000000000e+00 0.000000000000000000e+00 0.000000000000000000e+00 0.000000000000000000e+00 0.000000000000000000e+00 0.000000000000000000e+00 0.000000000000000000e+00 0.000000000000000000e+00 0.000000000000000000e+00 0.000000000000000000e+00 0.000000000000000000e+00 0.000000000000000000e+00 0.000000000000000000e+00 0.000000000000000000e+00 0.000000000000000000e+00 0.000000000000000000e+00 0.000000000000000000e+00 0.000000000000000000e+00 0.000000000000000000e+00 0.000000000000000000e+00 0.000000000000000000e+00 0.000000000000000000e+00 0.000000000000000000e+00 0.000000000000000000e+00 0.000000000000000000e+00 0.000000000000000000e+00 0.000000000000000000e+00 0.000000000000000000e+00 0.000000000000000000e+00 0.000000000000000000e+00 0.000000000000000000e+00 0.000000000000000000e+00 0.000000000000000000e+00 0.000000000000000000e+00 0.000000000000000000e+00 0.000000000000000000e+00 0.000000000000000000e+00 0.000000000000000000e+00 0.000000000000000000e+00 0.000000000000000000e+00 0.000000000000000000e+00 0.000000000000000000e+00 0.000000000000000000e+00 0.000000000000000000e+00 0.000000000000000000e+00 0.000000000000000000e+00 0.000000000000000000e+00 0.000000000000000000e+00 0.000000000000000000e+00 0.000000000000000000e+00 0.000000000000000000e+00 0.000000000000000000e+00 0.000000000000000000e+00 0.000000000000000000e+00 0.000000000000000000e+00 0.000000000000000000e+00 0.000000000000000000e+00 0.000000000000000000e+00 0.000000000000000000e+00 0.000000000000000000e+00 0.000000000000000000e+00 0.000000000000000000e+00 0.000000000000000000e+00 0.000000000000000000e+00 0.000000000000000000e+00 0.000000000000000000e+00 0.000000000000000000e+00 0.000000000000000000e+00 0.000000000000000000e+00 0.000000000000000000e+00 0.000000000000000000e+00 0.000000000000000000e+00 0.000000000000000000e+00 0.000000000000000000e+00 0.000000000000000000e+00 0.000000000000000000e+00 0.000000000000000000e+00 0.000000000000000000e+00 0.000000000000000000e+00 0.000000000000000000e+00 0.000000000000000000e+00 0.000000000000000000e+00 0.000000000000000000e+00 0.000000000000000000e+00 0.000000000000000000e+00 0.000000000000000000e+00 0.000000000000000000e+00 0.000000000000000000e+00 0.000000000000000000e+00 0.000000000000000000e+00 0.000000000000000000e+00 0.000000000000000000e+00 0.000000000000000000e+00 0.000000000000000000e+00 0.000000000000000000e+00 0.000000000000000000e+00 0.000000000000000000e+00 0.000000000000000000e+00 0.000000000000000000e+00 0.000000000000000000e+00 0.000000000000000000e+00 0.000000000000000000e+00 0.000000000000000000e+00 0.000000000000000000e+00 0.000000000000000000e+00 0.000000000000000000e+00 0.000000000000000000e+00 0.000000000000000000e+00 0.000000000000000000e+00 0.000000000000000000e+00 0.000000000000000000e+00 0.000000000000000000e+00 0.000000000000000000e+00 0.000000000000000000e+00 0.000000000000000000e+00 0.000000000000000000e+00 0.000000000000000000e+00 0.000000000000000000e+00 0.000000000000000000e+00 0.000000000000000000e+00 0.000000000000000000e+00 0.000000000000000000e+00 0.000000000000000000e+00 0.000000000000000000e+00 0.000000000000000000e+00 0.000000000000000000e+00 0.000000000000000000e+00 0.000000000000000000e+00 0.000000000000000000e+00 0.000000000000000000e+00 0.000000000000000000e+00 0.000000000000000000e+00 0.000000000000000000e+00 0.000000000000000000e+00 0.000000000000000000e+00 0.000000000000000000e+00 0.000000000000000000e+00 0.000000000000000000e+00 0.000000000000000000e+00 0.000000000000000000e+00 0.000000000000000000e+00 0.000000000000000000e+00 0.000000000000000000e+00 0.000000000000000000e+00 0.000000000000000000e+00 0.000000000000000000e+00 0.000000000000000000e+00 0.000000000000000000e+00 0.000000000000000000e+00 0.000000000000000000e+00 0.000000000000000000e+00 0.000000000000000000e+00 0.000000000000000000e+00 0.000000000000000000e+00 0.000000000000000000e+00 0.000000000000000000e+00 0.000000000000000000e+00 0.000000000000000000e+00 0.000000000000000000e+00 0.000000000000000000e+00 0.000000000000000000e+00 0.000000000000000000e+00 0.000000000000000000e+00 0.000000000000000000e+00 0.000000000000000000e+00 0.000000000000000000e+00 0.000000000000000000e+00 0.000000000000000000e+00 0.000000000000000000e+00 0.000000000000000000e+00 0.000000000000000000e+00 0.000000000000000000e+00 0.000000000000000000e+00 0.000000000000000000e+00 0.000000000000000000e+00 0.000000000000000000e+00 0.000000000000000000e+00 0.000000000000000000e+00 0.000000000000000000e+00 0.000000000000000000e+00 0.000000000000000000e+00 0.000000000000000000e+00 0.000000000000000000e+00 0.000000000000000000e+00 0.000000000000000000e+00 0.000000000000000000e+00 0.000000000000000000e+00 0.000000000000000000e+00 0.000000000000000000e+00 0.000000000000000000e+00 0.000000000000000000e+00 0.000000000000000000e+00 0.000000000000000000e+00 0.000000000000000000e+00 0.000000000000000000e+00 0.000000000000000000e+00 0.000000000000000000e+00 0.000000000000000000e+00 0.000000000000000000e+00 0.000000000000000000e+00 0.000000000000000000e+00 0.000000000000000000e+00 0.000000000000000000e+00 0.000000000000000000e+00 0.000000000000000000e+00 0.000000000000000000e+00 0.000000000000000000e+00 0.000000000000000000e+00 0.000000000000000000e+00 0.000000000000000000e+00 0.000000000000000000e+00 0.000000000000000000e+00 0.000000000000000000e+00 0.000000000000000000e+00 0.000000000000000000e+00 0.000000000000000000e+00 0.000000000000000000e+00 0.000000000000000000e+00 0.000000000000000000e+00 0.000000000000000000e+00 0.000000000000000000e+00 0.000000000000000000e+00 0.000000000000000000e+00 0.000000000000000000e+00 0.000000000000000000e+00 0.000000000000000000e+00 0.000000000000000000e+00 0.000000000000000000e+00 0.000000000000000000e+00 0.000000000000000000e+00 0.000000000000000000e+00 0.000000000000000000e+00 0.000000000000000000e+00 0.000000000000000000e+00 0.000000000000000000e+00 0.000000000000000000e+00 0.000000000000000000e+00 0.000000000000000000e+00 0.000000000000000000e+00 0.000000000000000000e+00 0.000000000000000000e+00 0.000000000000000000e+00 0.000000000000000000e+00 0.000000000000000000e+00 0.000000000000000000e+00 0.000000000000000000e+00 0.000000000000000000e+00 0.000000000000000000e+00 0.000000000000000000e+00 0.000000000000000000e+00 0.000000000000000000e+00 0.000000000000000000e+00 0.000000000000000000e+00 0.000000000000000000e+00 0.000000000000000000e+00 0.000000000000000000e+00 0.000000000000000000e+00 0.000000000000000000e+00 0.000000000000000000e+00 0.000000000000000000e+00 0.000000000000000000e+00 0.000000000000000000e+00 0.000000000000000000e+00 0.000000000000000000e+00 0.000000000000000000e+00 0.000000000000000000e+00 0.000000000000000000e+00 0.000000000000000000e+00 0.000000000000000000e+00 0.000000000000000000e+00 0.000000000000000000e+00 0.000000000000000000e+00 0.000000000000000000e+00 0.000000000000000000e+00 0.000000000000000000e+00 0.000000000000000000e+00 0.000000000000000000e+00 0.000000000000000000e+00 0.000000000000000000e+00 0.000000000000000000e+00 0.000000000000000000e+00 0.000000000000000000e+00 0.000000000000000000e+00 0.000000000000000000e+00 0.000000000000000000e+00 0.000000000000000000e+00 0.000000000000000000e+00 0.000000000000000000e+00 0.000000000000000000e+00 0.000000000000000000e+00 0.000000000000000000e+00 0.000000000000000000e+00 0.000000000000000000e+00 0.000000000000000000e+00 0.000000000000000000e+00 0.000000000000000000e+00 0.000000000000000000e+00 0.000000000000000000e+00 0.000000000000000000e+00 0.000000000000000000e+00 0.000000000000000000e+00 0.000000000000000000e+00 0.000000000000000000e+00 0.000000000000000000e+00 0.000000000000000000e+00 0.000000000000000000e+00 0.000000000000000000e+00 0.000000000000000000e+00 0.000000000000000000e+00 0.000000000000000000e+00 0.000000000000000000e+00 0.000000000000000000e+00 0.000000000000000000e+00 0.000000000000000000e+00 0.000000000000000000e+00 0.000000000000000000e+00 0.000000000000000000e+00 0.000000000000000000e+00 0.000000000000000000e+00 0.000000000000000000e+00 0.000000000000000000e+00 0.000000000000000000e+00 0.000000000000000000e+00 0.000000000000000000e+00 0.000000000000000000e+00 0.000000000000000000e+00 0.000000000000000000e+00 0.000000000000000000e+00 0.000000000000000000e+00 0.000000000000000000e+00 0.000000000000000000e+00 0.000000000000000000e+00 0.000000000000000000e+00 0.000000000000000000e+00 0.000000000000000000e+00 0.000000000000000000e+00 0.000000000000000000e+00 0.000000000000000000e+00 0.000000000000000000e+00 0.000000000000000000e+00 0.000000000000000000e+00 0.000000000000000000e+00 0.000000000000000000e+00 0.000000000000000000e+00 0.000000000000000000e+00 0.000000000000000000e+00 0.000000000000000000e+00 0.000000000000000000e+00 0.000000000000000000e+00 0.000000000000000000e+00 0.000000000000000000e+00 0.000000000000000000e+00 0.000000000000000000e+00 0.000000000000000000e+00 0.000000000000000000e+00 0.000000000000000000e+00 0.000000000000000000e+00 0.000000000000000000e+00 0.000000000000000000e+00 0.000000000000000000e+00 0.000000000000000000e+00 0.000000000000000000e+00 0.000000000000000000e+00 0.000000000000000000e+00 0.000000000000000000e+00 0.000000000000000000e+00 0.000000000000000000e+00 0.000000000000000000e+00 0.000000000000000000e+00 0.000000000000000000e+00 0.000000000000000000e+00 0.000000000000000000e+00 0.000000000000000000e+00 0.000000000000000000e+00 0.000000000000000000e+00 0.000000000000000000e+00 0.000000000000000000e+00 0.000000000000000000e+00 0.000000000000000000e+00 0.000000000000000000e+00 0.000000000000000000e+00 0.000000000000000000e+00 0.000000000000000000e+00 0.000000000000000000e+00 0.000000000000000000e+00 0.000000000000000000e+00 0.000000000000000000e+00 0.000000000000000000e+00 0.000000000000000000e+00 0.000000000000000000e+00 0.000000000000000000e+00 0.000000000000000000e+00 0.000000000000000000e+00 0.000000000000000000e+00 0.000000000000000000e+00 0.000000000000000000e+00 0.000000000000000000e+00 0.000000000000000000e+00 0.000000000000000000e+00 0.000000000000000000e+00 0.000000000000000000e+00 0.000000000000000000e+00 0.000000000000000000e+00 0.000000000000000000e+00 0.000000000000000000e+00 0.000000000000000000e+00 0.000000000000000000e+00 0.000000000000000000e+00 0.000000000000000000e+00 0.000000000000000000e+00 0.000000000000000000e+00 0.000000000000000000e+00 0.000000000000000000e+00 0.000000000000000000e+00 0.000000000000000000e+00 0.000000000000000000e+00 0.000000000000000000e+00 0.000000000000000000e+00 0.000000000000000000e+00 0.000000000000000000e+00 0.000000000000000000e+00 0.000000000000000000e+00 0.000000000000000000e+00 0.000000000000000000e+00 0.000000000000000000e+00 0.000000000000000000e+00 0.000000000000000000e+00 0.000000000000000000e+00 0.000000000000000000e+00 0.000000000000000000e+00 0.000000000000000000e+00 0.000000000000000000e+00 0.000000000000000000e+00 0.000000000000000000e+00 0.000000000000000000e+00 0.000000000000000000e+00 0.000000000000000000e+00 0.000000000000000000e+00 0.000000000000000000e+00 0.000000000000000000e+00 0.000000000000000000e+00 0.000000000000000000e+00 0.000000000000000000e+00 0.000000000000000000e+00 0.000000000000000000e+00 0.000000000000000000e+00 0.000000000000000000e+00 0.000000000000000000e+00 0.000000000000000000e+00 0.000000000000000000e+00 0.000000000000000000e+00 0.000000000000000000e+00 0.000000000000000000e+00 0.000000000000000000e+00 0.000000000000000000e+00 0.000000000000000000e+00 0.000000000000000000e+00 0.000000000000000000e+00 0.000000000000000000e+00 0.000000000000000000e+00 0.000000000000000000e+00 0.000000000000000000e+00 0.000000000000000000e+00 0.000000000000000000e+00 0.000000000000000000e+00 0.000000000000000000e+00 0.000000000000000000e+00 0.000000000000000000e+00 0.000000000000000000e+00 0.000000000000000000e+00 0.000000000000000000e+00 0.000000000000000000e+00 0.000000000000000000e+00 0.000000000000000000e+00 0.000000000000000000e+00 0.000000000000000000e+00 0.000000000000000000e+00 0.000000000000000000e+00 0.000000000000000000e+00 0.000000000000000000e+00 0.000000000000000000e+00 0.000000000000000000e+00 0.000000000000000000e+00 0.000000000000000000e+00 0.000000000000000000e+00 0.000000000000000000e+00 0.000000000000000000e+00 0.000000000000000000e+00 0.000000000000000000e+00 0.000000000000000000e+00 0.000000000000000000e+00 0.000000000000000000e+00 0.000000000000000000e+00 0.000000000000000000e+00 0.000000000000000000e+00 0.000000000000000000e+00 0.000000000000000000e+00 0.000000000000000000e+00 0.000000000000000000e+00 0.000000000000000000e+00 0.000000000000000000e+00 0.000000000000000000e+00 0.000000000000000000e+00 0.000000000000000000e+00 0.000000000000000000e+00 0.000000000000000000e+00 0.000000000000000000e+00 0.000000000000000000e+00 0.000000000000000000e+00 0.000000000000000000e+00 0.000000000000000000e+00 0.000000000000000000e+00 0.000000000000000000e+00 0.000000000000000000e+00 0.000000000000000000e+00 0.000000000000000000e+00 0.000000000000000000e+00 0.000000000000000000e+00 0.000000000000000000e+00 0.000000000000000000e+00 0.000000000000000000e+00 0.000000000000000000e+00 0.000000000000000000e+00 0.000000000000000000e+00 0.000000000000000000e+00 0.000000000000000000e+00 0.000000000000000000e+00 0.000000000000000000e+00 0.000000000000000000e+00 0.000000000000000000e+00 0.000000000000000000e+00 0.000000000000000000e+00 0.000000000000000000e+00 0.000000000000000000e+00 0.000000000000000000e+00 0.000000000000000000e+00 0.000000000000000000e+00 0.000000000000000000e+00 0.000000000000000000e+00 0.000000000000000000e+00 0.000000000000000000e+00 0.000000000000000000e+00 0.000000000000000000e+00 0.000000000000000000e+00 0.000000000000000000e+00 0.000000000000000000e+00 0.000000000000000000e+00 0.000000000000000000e+00 0.000000000000000000e+00 0.000000000000000000e+00 0.000000000000000000e+00 0.000000000000000000e+00 0.000000000000000000e+00 0.000000000000000000e+00 0.000000000000000000e+00 0.000000000000000000e+00 0.000000000000000000e+00 0.000000000000000000e+00 0.000000000000000000e+00 0.000000000000000000e+00 0.000000000000000000e+00 0.000000000000000000e+00 0.000000000000000000e+00 0.000000000000000000e+00 0.000000000000000000e+00 0.000000000000000000e+00 0.000000000000000000e+00 0.000000000000000000e+00 0.000000000000000000e+00 0.000000000000000000e+00 0.000000000000000000e+00 0.000000000000000000e+00 0.000000000000000000e+00 0.000000000000000000e+00 0.000000000000000000e+00 0.000000000000000000e+00 0.000000000000000000e+00 0.000000000000000000e+00 0.000000000000000000e+00 0.000000000000000000e+00 0.000000000000000000e+00 0.000000000000000000e+00 0.000000000000000000e+00 0.000000000000000000e+00 0.000000000000000000e+00 0.000000000000000000e+00 0.000000000000000000e+00 0.000000000000000000e+00 0.000000000000000000e+00 0.000000000000000000e+00 0.000000000000000000e+00 0.000000000000000000e+00 0.000000000000000000e+00 0.000000000000000000e+00 0.000000000000000000e+00 0.000000000000000000e+00 0.000000000000000000e+00 0.000000000000000000e+00 0.000000000000000000e+00 0.000000000000000000e+00 0.000000000000000000e+00 0.000000000000000000e+00 0.000000000000000000e+00 0.000000000000000000e+00 0.000000000000000000e+00 0.000000000000000000e+00 0.000000000000000000e+00 0.000000000000000000e+00 0.000000000000000000e+00 0.000000000000000000e+00 0.000000000000000000e+00 0.000000000000000000e+00 0.000000000000000000e+00 0.000000000000000000e+00 0.000000000000000000e+00 0.000000000000000000e+00 0.000000000000000000e+00 0.000000000000000000e+00 0.000000000000000000e+00 0.000000000000000000e+00 0.000000000000000000e+00 0.000000000000000000e+00 0.000000000000000000e+00 0.000000000000000000e+00 0.000000000000000000e+00 0.000000000000000000e+00 0.000000000000000000e+00 0.000000000000000000e+00 0.000000000000000000e+00 0.000000000000000000e+00 0.000000000000000000e+00 0.000000000000000000e+00 0.000000000000000000e+00 0.000000000000000000e+00 0.000000000000000000e+00 0.000000000000000000e+00 0.000000000000000000e+00 0.000000000000000000e+00 0.000000000000000000e+00 0.000000000000000000e+00 0.000000000000000000e+00 0.000000000000000000e+00 0.000000000000000000e+00 0.000000000000000000e+00 0.000000000000000000e+00 0.000000000000000000e+00 0.000000000000000000e+00 0.000000000000000000e+00 0.000000000000000000e+00 0.000000000000000000e+00 0.000000000000000000e+00 0.000000000000000000e+00 0.000000000000000000e+00 0.000000000000000000e+00 0.000000000000000000e+00 0.000000000000000000e+00 0.000000000000000000e+00 0.000000000000000000e+00 0.000000000000000000e+00 0.000000000000000000e+00 0.000000000000000000e+00 0.000000000000000000e+00 0.000000000000000000e+00 0.000000000000000000e+00 0.000000000000000000e+00 0.000000000000000000e+00 0.000000000000000000e+00 0.000000000000000000e+00 0.000000000000000000e+00 0.000000000000000000e+00 0.000000000000000000e+00 0.000000000000000000e+00 0.000000000000000000e+00 0.000000000000000000e+00 0.000000000000000000e+00 0.000000000000000000e+00 0.000000000000000000e+00 0.000000000000000000e+00 0.000000000000000000e+00 0.000000000000000000e+00 0.000000000000000000e+00 0.000000000000000000e+00 0.000000000000000000e+00 0.000000000000000000e+00 0.000000000000000000e+00 0.000000000000000000e+00 0.000000000000000000e+00 0.000000000000000000e+00 0.000000000000000000e+00 0.000000000000000000e+00 0.000000000000000000e+00 0.000000000000000000e+00 0.000000000000000000e+00 0.000000000000000000e+00 0.000000000000000000e+00 0.000000000000000000e+00 0.000000000000000000e+00 0.000000000000000000e+00 0.000000000000000000e+00 0.000000000000000000e+00 0.000000000000000000e+00 0.000000000000000000e+00 0.000000000000000000e+00 0.000000000000000000e+00 0.000000000000000000e+00 0.000000000000000000e+00 0.000000000000000000e+00 0.000000000000000000e+00 0.000000000000000000e+00 0.000000000000000000e+00 0.000000000000000000e+00 0.000000000000000000e+00 0.000000000000000000e+00 0.000000000000000000e+00 0.000000000000000000e+00 0.000000000000000000e+00 0.000000000000000000e+00 0.000000000000000000e+00 0.000000000000000000e+00 0.000000000000000000e+00 0.000000000000000000e+00 0.000000000000000000e+00 0.000000000000000000e+00 0.000000000000000000e+00 0.000000000000000000e+00 0.000000000000000000e+00 0.000000000000000000e+00 0.000000000000000000e+00 0.000000000000000000e+00 0.000000000000000000e+00 0.000000000000000000e+00 0.000000000000000000e+00 0.000000000000000000e+00 0.000000000000000000e+00 0.000000000000000000e+00 0.000000000000000000e+00 0.000000000000000000e+00 0.000000000000000000e+00 0.000000000000000000e+00 0.000000000000000000e+00 0.000000000000000000e+00 0.000000000000000000e+00 0.000000000000000000e+00 0.000000000000000000e+00 0.000000000000000000e+00 0.000000000000000000e+00 0.000000000000000000e+00 0.000000000000000000e+00 0.000000000000000000e+00 0.000000000000000000e+00 0.000000000000000000e+00 0.000000000000000000e+00 0.000000000000000000e+00 0.000000000000000000e+00 0.000000000000000000e+00 0.000000000000000000e+00 0.000000000000000000e+00 0.000000000000000000e+00 0.000000000000000000e+00 0.000000000000000000e+00 0.000000000000000000e+00 0.000000000000000000e+00 0.000000000000000000e+00 0.000000000000000000e+00 0.000000000000000000e+00 0.000000000000000000e+00 0.000000000000000000e+00 0.000000000000000000e+00 0.000000000000000000e+00 0.000000000000000000e+00 0.000000000000000000e+00 0.000000000000000000e+00 0.000000000000000000e+00 0.000000000000000000e+00 0.000000000000000000e+00 0.000000000000000000e+00 0.000000000000000000e+00 0.000000000000000000e+00 0.000000000000000000e+00 0.000000000000000000e+00 0.000000000000000000e+00 0.000000000000000000e+00 0.000000000000000000e+00 0.000000000000000000e+00 0.000000000000000000e+00 0.000000000000000000e+00 0.000000000000000000e+00 0.000000000000000000e+00 0.000000000000000000e+00 0.000000000000000000e+00 0.000000000000000000e+00 0.000000000000000000e+00 0.000000000000000000e+00 0.000000000000000000e+00 0.000000000000000000e+00 0.000000000000000000e+00 0.000000000000000000e+00 0.000000000000000000e+00 0.000000000000000000e+00 0.000000000000000000e+00 0.000000000000000000e+00 0.000000000000000000e+00 0.000000000000000000e+00 0.000000000000000000e+00 0.000000000000000000e+00 0.000000000000000000e+00 0.000000000000000000e+00 0.000000000000000000e+00 0.000000000000000000e+00 0.000000000000000000e+00 0.000000000000000000e+00 0.000000000000000000e+00 0.000000000000000000e+00 0.000000000000000000e+00 0.000000000000000000e+00 0.000000000000000000e+00 0.000000000000000000e+00 0.000000000000000000e+00 0.000000000000000000e+00 0.000000000000000000e+00 0.000000000000000000e+00 0.000000000000000000e+00 0.000000000000000000e+00 0.000000000000000000e+00 0.000000000000000000e+00 0.000000000000000000e+00 0.000000000000000000e+00 0.000000000000000000e+00 0.000000000000000000e+00 0.000000000000000000e+00 0.000000000000000000e+00 0.000000000000000000e+00 0.000000000000000000e+00 0.000000000000000000e+00 0.000000000000000000e+00 0.000000000000000000e+00 0.000000000000000000e+00 0.000000000000000000e+00 0.000000000000000000e+00 0.000000000000000000e+00 0.000000000000000000e+00 0.000000000000000000e+00 0.000000000000000000e+00 0.000000000000000000e+00 0.000000000000000000e+00 0.000000000000000000e+00 0.000000000000000000e+00 0.000000000000000000e+00 0.000000000000000000e+00 0.000000000000000000e+00 0.000000000000000000e+00 0.000000000000000000e+00 0.000000000000000000e+00 0.000000000000000000e+00 0.000000000000000000e+00 0.000000000000000000e+00 0.000000000000000000e+00 0.000000000000000000e+00 0.000000000000000000e+00 0.000000000000000000e+00 0.000000000000000000e+00 0.000000000000000000e+00 0.000000000000000000e+00 0.000000000000000000e+00 0.000000000000000000e+00 0.000000000000000000e+00 0.000000000000000000e+00 0.000000000000000000e+00 0.000000000000000000e+00 0.000000000000000000e+00 0.000000000000000000e+00 0.000000000000000000e+00 0.000000000000000000e+00 0.000000000000000000e+00 0.000000000000000000e+00 0.000000000000000000e+00 0.000000000000000000e+00 0.000000000000000000e+00 0.000000000000000000e+00 0.000000000000000000e+00 0.000000000000000000e+00 0.000000000000000000e+00 0.000000000000000000e+00 0.000000000000000000e+00 0.000000000000000000e+00 0.000000000000000000e+00 0.000000000000000000e+00 0.000000000000000000e+00 0.000000000000000000e+00 0.000000000000000000e+00 0.000000000000000000e+00 0.000000000000000000e+00 0.000000000000000000e+00 0.000000000000000000e+00 0.000000000000000000e+00 0.000000000000000000e+00 0.000000000000000000e+00 0.000000000000000000e+00 0.000000000000000000e+00 0.000000000000000000e+00 0.000000000000000000e+00 0.000000000000000000e+00 0.000000000000000000e+00 0.000000000000000000e+00 0.000000000000000000e+00 0.000000000000000000e+00 0.000000000000000000e+00 0.000000000000000000e+00 0.000000000000000000e+00 0.000000000000000000e+00 0.000000000000000000e+00 0.000000000000000000e+00 0.000000000000000000e+00 0.000000000000000000e+00 0.000000000000000000e+00 0.000000000000000000e+00 0.000000000000000000e+00 0.000000000000000000e+00 0.000000000000000000e+00 0.000000000000000000e+00 0.000000000000000000e+00 0.000000000000000000e+00 0.000000000000000000e+00 0.000000000000000000e+00 0.000000000000000000e+00 0.000000000000000000e+00 0.000000000000000000e+00 0.000000000000000000e+00 0.000000000000000000e+00 0.000000000000000000e+00 0.000000000000000000e+00 0.000000000000000000e+00 0.000000000000000000e+00 0.000000000000000000e+00 0.000000000000000000e+00 0.000000000000000000e+00 0.000000000000000000e+00 0.000000000000000000e+00 0.000000000000000000e+00 0.000000000000000000e+00 0.000000000000000000e+00 0.000000000000000000e+00 0.000000000000000000e+00 0.000000000000000000e+00 0.000000000000000000e+00 0.000000000000000000e+00 0.000000000000000000e+00 0.000000000000000000e+00 0.000000000000000000e+00 0.000000000000000000e+00 0.000000000000000000e+00 0.000000000000000000e+00 0.000000000000000000e+00 0.000000000000000000e+00 0.000000000000000000e+00 0.000000000000000000e+00 0.000000000000000000e+00 0.000000000000000000e+00 0.000000000000000000e+00 0.000000000000000000e+00 0.000000000000000000e+00 0.000000000000000000e+00 0.000000000000000000e+00 0.000000000000000000e+00 0.000000000000000000e+00 0.000000000000000000e+00 0.000000000000000000e+00 0.000000000000000000e+00 0.000000000000000000e+00 0.000000000000000000e+00 0.000000000000000000e+00 0.000000000000000000e+00 0.000000000000000000e+00 0.000000000000000000e+00 0.000000000000000000e+00 0.000000000000000000e+00 0.000000000000000000e+00 0.000000000000000000e+00 0.000000000000000000e+00 0.000000000000000000e+00 0.000000000000000000e+00 0.000000000000000000e+00 0.000000000000000000e+00 0.000000000000000000e+00 0.000000000000000000e+00 0.000000000000000000e+00 0.000000000000000000e+00 0.000000000000000000e+00 0.000000000000000000e+00 0.000000000000000000e+00 0.000000000000000000e+00 0.000000000000000000e+00 0.000000000000000000e+00 0.000000000000000000e+00 0.000000000000000000e+00 0.000000000000000000e+00 0.000000000000000000e+00 0.000000000000000000e+00 0.000000000000000000e+00 0.000000000000000000e+00 0.000000000000000000e+00 0.000000000000000000e+00 0.000000000000000000e+00 0.000000000000000000e+00 0.000000000000000000e+00 0.000000000000000000e+00 0.000000000000000000e+00 0.000000000000000000e+00 0.000000000000000000e+00 0.000000000000000000e+00 0.000000000000000000e+00 0.000000000000000000e+00 0.000000000000000000e+00 0.000000000000000000e+00 0.000000000000000000e+00 0.000000000000000000e+00 0.000000000000000000e+00 0.000000000000000000e+00 0.000000000000000000e+00 0.000000000000000000e+00 0.000000000000000000e+00 0.000000000000000000e+00 0.000000000000000000e+00 0.000000000000000000e+00 0.000000000000000000e+00 0.000000000000000000e+00 0.000000000000000000e+00 0.000000000000000000e+00 0.000000000000000000e+00 0.000000000000000000e+00 0.000000000000000000e+00 0.000000000000000000e+00 0.000000000000000000e+00 0.000000000000000000e+00 0.000000000000000000e+00 0.000000000000000000e+00 0.000000000000000000e+00 0.000000000000000000e+00 0.000000000000000000e+00 0.000000000000000000e+00 0.000000000000000000e+00 0.000000000000000000e+00 0.000000000000000000e+00 0.000000000000000000e+00 0.000000000000000000e+00 0.000000000000000000e+00 0.000000000000000000e+00 0.000000000000000000e+00 0.000000000000000000e+00 0.000000000000000000e+00 0.000000000000000000e+00 0.000000000000000000e+00 0.000000000000000000e+00 0.000000000000000000e+00 0.000000000000000000e+00 0.000000000000000000e+00 0.000000000000000000e+00 0.000000000000000000e+00 0.000000000000000000e+00 0.000000000000000000e+00 0.000000000000000000e+00 0.000000000000000000e+00 0.000000000000000000e+00 0.000000000000000000e+00 0.000000000000000000e+00 0.000000000000000000e+00 0.000000000000000000e+00 0.000000000000000000e+00 0.000000000000000000e+00 0.000000000000000000e+00 0.000000000000000000e+00 0.000000000000000000e+00 0.000000000000000000e+00 0.000000000000000000e+00 0.000000000000000000e+00 0.000000000000000000e+00 0.000000000000000000e+00 0.000000000000000000e+00 0.000000000000000000e+00 0.000000000000000000e+00 0.000000000000000000e+00 0.000000000000000000e+00 0.000000000000000000e+00 0.000000000000000000e+00 0.000000000000000000e+00 0.000000000000000000e+00 0.000000000000000000e+00 0.000000000000000000e+00 0.000000000000000000e+00 0.000000000000000000e+00 0.000000000000000000e+00 0.000000000000000000e+00 0.000000000000000000e+00 0.000000000000000000e+00 0.000000000000000000e+00 0.000000000000000000e+00 0.000000000000000000e+00 0.000000000000000000e+00 0.000000000000000000e+00 0.000000000000000000e+00 0.000000000000000000e+00 0.000000000000000000e+00 0.000000000000000000e+00 0.000000000000000000e+00 0.000000000000000000e+00 0.000000000000000000e+00 0.000000000000000000e+00 0.000000000000000000e+00 0.000000000000000000e+00 0.000000000000000000e+00 0.000000000000000000e+00 0.000000000000000000e+00 0.000000000000000000e+00 0.000000000000000000e+00 0.000000000000000000e+00 0.000000000000000000e+00 0.000000000000000000e+00 0.000000000000000000e+00 0.000000000000000000e+00 0.000000000000000000e+00 0.000000000000000000e+00 0.000000000000000000e+00 0.000000000000000000e+00 0.000000000000000000e+00 0.000000000000000000e+00 0.000000000000000000e+00 0.000000000000000000e+00 0.000000000000000000e+00 0.000000000000000000e+00 0.000000000000000000e+00 0.000000000000000000e+00 0.000000000000000000e+00 0.000000000000000000e+00 0.000000000000000000e+00 0.000000000000000000e+00 0.000000000000000000e+00 0.000000000000000000e+00 0.000000000000000000e+00 0.000000000000000000e+00 0.000000000000000000e+00 0.000000000000000000e+00 0.000000000000000000e+00 0.000000000000000000e+00 0.000000000000000000e+00 0.000000000000000000e+00 0.000000000000000000e+00 0.000000000000000000e+00 0.000000000000000000e+00 0.000000000000000000e+00 0.000000000000000000e+00 0.000000000000000000e+00 0.000000000000000000e+00 0.000000000000000000e+00 0.000000000000000000e+00 0.000000000000000000e+00 0.000000000000000000e+00 0.000000000000000000e+00 0.000000000000000000e+00 0.000000000000000000e+00 0.000000000000000000e+00 0.000000000000000000e+00 0.000000000000000000e+00 0.000000000000000000e+00 0.000000000000000000e+00 0.000000000000000000e+00 0.000000000000000000e+00 0.000000000000000000e+00 0.000000000000000000e+00 0.000000000000000000e+00 0.000000000000000000e+00 0.000000000000000000e+00 0.000000000000000000e+00 0.000000000000000000e+00 0.000000000000000000e+00 0.000000000000000000e+00 0.000000000000000000e+00 0.000000000000000000e+00 0.000000000000000000e+00 0.000000000000000000e+00 0.000000000000000000e+00 0.000000000000000000e+00 0.000000000000000000e+00 0.000000000000000000e+00 0.000000000000000000e+00 0.000000000000000000e+00 0.000000000000000000e+00 0.000000000000000000e+00 0.000000000000000000e+00 0.000000000000000000e+00 0.000000000000000000e+00 0.000000000000000000e+00 0.000000000000000000e+00 0.000000000000000000e+00 0.000000000000000000e+00 0.000000000000000000e+00 0.000000000000000000e+00 0.000000000000000000e+00 0.000000000000000000e+00 0.000000000000000000e+00 0.000000000000000000e+00 0.000000000000000000e+00 0.000000000000000000e+00 0.000000000000000000e+00 0.000000000000000000e+00 0.000000000000000000e+00 0.000000000000000000e+00 0.000000000000000000e+00 0.000000000000000000e+00 0.000000000000000000e+00 0.000000000000000000e+00 0.000000000000000000e+00 0.000000000000000000e+00 0.000000000000000000e+00 0.000000000000000000e+00 0.000000000000000000e+00 0.000000000000000000e+00 0.000000000000000000e+00 0.000000000000000000e+00 0.000000000000000000e+00 0.000000000000000000e+00 0.000000000000000000e+00 0.000000000000000000e+00 0.000000000000000000e+00 0.000000000000000000e+00 0.000000000000000000e+00 0.000000000000000000e+00 0.000000000000000000e+00 0.000000000000000000e+00 0.000000000000000000e+00 0.000000000000000000e+00 0.000000000000000000e+00 0.000000000000000000e+00 0.000000000000000000e+00 0.000000000000000000e+00 0.000000000000000000e+00 0.000000000000000000e+00 0.000000000000000000e+00 0.000000000000000000e+00 0.000000000000000000e+00 0.000000000000000000e+00 0.000000000000000000e+00 0.000000000000000000e+00 0.000000000000000000e+00 0.000000000000000000e+00 0.000000000000000000e+00 0.000000000000000000e+00 0.000000000000000000e+00 0.000000000000000000e+00 0.000000000000000000e+00 0.000000000000000000e+00 0.000000000000000000e+00 0.000000000000000000e+00 0.000000000000000000e+00 0.000000000000000000e+00 0.000000000000000000e+00 0.000000000000000000e+00 0.000000000000000000e+00 0.000000000000000000e+00 0.000000000000000000e+00 0.000000000000000000e+00 0.000000000000000000e+00 0.000000000000000000e+00 0.000000000000000000e+00 0.000000000000000000e+00 0.000000000000000000e+00 0.000000000000000000e+00 0.000000000000000000e+00 0.000000000000000000e+00 0.000000000000000000e+00 0.000000000000000000e+00 0.000000000000000000e+00 0.000000000000000000e+00 0.000000000000000000e+00 0.000000000000000000e+00 0.000000000000000000e+00 0.000000000000000000e+00 0.000000000000000000e+00 0.000000000000000000e+00 0.000000000000000000e+00 0.000000000000000000e+00 0.000000000000000000e+00 0.000000000000000000e+00 0.000000000000000000e+00 0.000000000000000000e+00 0.000000000000000000e+00 0.000000000000000000e+00 0.000000000000000000e+00 0.000000000000000000e+00 0.000000000000000000e+00 0.000000000000000000e+00 0.000000000000000000e+00 0.000000000000000000e+00 0.000000000000000000e+00 0.000000000000000000e+00 0.000000000000000000e+00 0.000000000000000000e+00 0.000000000000000000e+00 0.000000000000000000e+00 0.000000000000000000e+00 0.000000000000000000e+00 0.000000000000000000e+00 0.000000000000000000e+00 0.000000000000000000e+00 0.000000000000000000e+00 0.000000000000000000e+00 0.000000000000000000e+00 0.000000000000000000e+00 0.000000000000000000e+00 0.000000000000000000e+00 0.000000000000000000e+00 0.000000000000000000e+00 0.000000000000000000e+00 0.000000000000000000e+00 0.000000000000000000e+00 0.000000000000000000e+00 0.000000000000000000e+00 0.000000000000000000e+00 0.000000000000000000e+00 0.000000000000000000e+00 0.000000000000000000e+00 0.000000000000000000e+00 0.000000000000000000e+00 0.000000000000000000e+00 0.000000000000000000e+00 0.000000000000000000e+00 0.000000000000000000e+00 0.000000000000000000e+00 0.000000000000000000e+00 0.000000000000000000e+00 0.000000000000000000e+00 0.000000000000000000e+00 0.000000000000000000e+00 0.000000000000000000e+00 0.000000000000000000e+00 0.000000000000000000e+00 0.000000000000000000e+00 0.000000000000000000e+00 0.000000000000000000e+00 0.000000000000000000e+00 0.000000000000000000e+00 0.000000000000000000e+00 0.000000000000000000e+00 0.000000000000000000e+00 0.000000000000000000e+00 0.000000000000000000e+00 0.000000000000000000e+00 0.000000000000000000e+00 0.000000000000000000e+00 0.000000000000000000e+00 0.000000000000000000e+00 0.000000000000000000e+00 0.000000000000000000e+00 0.000000000000000000e+00 0.000000000000000000e+00 0.000000000000000000e+00 0.000000000000000000e+00 0.000000000000000000e+00 0.000000000000000000e+00 0.000000000000000000e+00 0.000000000000000000e+00 0.000000000000000000e+00 0.000000000000000000e+00 0.000000000000000000e+00 0.000000000000000000e+00 0.000000000000000000e+00 0.000000000000000000e+00 0.000000000000000000e+00 0.000000000000000000e+00 0.000000000000000000e+00 0.000000000000000000e+00 0.000000000000000000e+00 0.000000000000000000e+00 0.000000000000000000e+00 0.000000000000000000e+00 0.000000000000000000e+00 0.000000000000000000e+00 0.000000000000000000e+00 0.000000000000000000e+00 0.000000000000000000e+00 0.000000000000000000e+00 0.000000000000000000e+00 0.000000000000000000e+00 0.000000000000000000e+00 0.000000000000000000e+00 0.000000000000000000e+00 0.000000000000000000e+00 0.000000000000000000e+00 0.000000000000000000e+00 0.000000000000000000e+00 0.000000000000000000e+00 0.000000000000000000e+00 0.000000000000000000e+00 0.000000000000000000e+00 0.000000000000000000e+00 0.000000000000000000e+00 0.000000000000000000e+00 0.000000000000000000e+00 0.000000000000000000e+00 0.000000000000000000e+00 0.000000000000000000e+00 0.000000000000000000e+00 0.000000000000000000e+00 0.000000000000000000e+00 0.000000000000000000e+00 0.000000000000000000e+00 0.000000000000000000e+00 0.000000000000000000e+00 0.000000000000000000e+00 0.000000000000000000e+00 0.000000000000000000e+00 0.000000000000000000e+00 0.000000000000000000e+00 0.000000000000000000e+00 0.000000000000000000e+00 0.000000000000000000e+00 0.000000000000000000e+00 0.000000000000000000e+00 0.000000000000000000e+00 0.000000000000000000e+00 0.000000000000000000e+00 0.000000000000000000e+00 0.000000000000000000e+00 0.000000000000000000e+00 0.000000000000000000e+00 0.000000000000000000e+00 0.000000000000000000e+00 0.000000000000000000e+00 0.000000000000000000e+00 0.000000000000000000e+00 0.000000000000000000e+00 0.000000000000000000e+00 0.000000000000000000e+00 0.000000000000000000e+00 0.000000000000000000e+00 0.000000000000000000e+00 0.000000000000000000e+00 0.000000000000000000e+00 0.000000000000000000e+00 0.000000000000000000e+00 0.000000000000000000e+00 0.000000000000000000e+00 0.000000000000000000e+00 0.000000000000000000e+00 0.000000000000000000e+00 0.000000000000000000e+00 0.000000000000000000e+00 0.000000000000000000e+00 0.000000000000000000e+00 0.000000000000000000e+00 0.000000000000000000e+00 0.000000000000000000e+00 0.000000000000000000e+00 0.000000000000000000e+00 0.000000000000000000e+00 0.000000000000000000e+00 0.000000000000000000e+00 0.000000000000000000e+00 0.000000000000000000e+00 0.000000000000000000e+00 0.000000000000000000e+00 0.000000000000000000e+00 0.000000000000000000e+00 0.000000000000000000e+00 0.000000000000000000e+00 0.000000000000000000e+00 0.000000000000000000e+00 0.000000000000000000e+00 0.000000000000000000e+00 0.000000000000000000e+00 0.000000000000000000e+00 0.000000000000000000e+00 0.000000000000000000e+00 0.000000000000000000e+00 0.000000000000000000e+00 0.000000000000000000e+00 0.000000000000000000e+00 0.000000000000000000e+00 0.000000000000000000e+00 0.000000000000000000e+00 0.000000000000000000e+00 0.000000000000000000e+00 0.000000000000000000e+00 0.000000000000000000e+00 0.000000000000000000e+00 0.000000000000000000e+00 0.000000000000000000e+00 0.000000000000000000e+00 0.000000000000000000e+00 0.000000000000000000e+00 0.000000000000000000e+00 0.000000000000000000e+00 0.000000000000000000e+00 0.000000000000000000e+00 0.000000000000000000e+00 0.000000000000000000e+00 0.000000000000000000e+00 0.000000000000000000e+00 0.000000000000000000e+00 0.000000000000000000e+00 0.000000000000000000e+00 0.000000000000000000e+00 0.000000000000000000e+00 0.000000000000000000e+00 0.000000000000000000e+00 0.000000000000000000e+00 0.000000000000000000e+00 0.000000000000000000e+00 0.000000000000000000e+00 0.000000000000000000e+00 0.000000000000000000e+00 0.000000000000000000e+00 0.000000000000000000e+00 0.000000000000000000e+00 0.000000000000000000e+00 0.000000000000000000e+00 0.000000000000000000e+00 0.000000000000000000e+00 0.000000000000000000e+00 0.000000000000000000e+00 0.000000000000000000e+00 0.000000000000000000e+00 0.000000000000000000e+00 0.000000000000000000e+00 0.000000000000000000e+00 0.000000000000000000e+00 0.000000000000000000e+00 0.000000000000000000e+00 0.000000000000000000e+00 0.000000000000000000e+00 0.000000000000000000e+00 0.000000000000000000e+00 0.000000000000000000e+00 0.000000000000000000e+00 0.000000000000000000e+00 0.000000000000000000e+00 0.000000000000000000e+00 0.000000000000000000e+00 0.000000000000000000e+00 0.000000000000000000e+00 0.000000000000000000e+00 0.000000000000000000e+00 0.000000000000000000e+00 0.000000000000000000e+00 0.000000000000000000e+00 0.000000000000000000e+00 0.000000000000000000e+00 0.000000000000000000e+00 0.000000000000000000e+00 0.000000000000000000e+00 0.000000000000000000e+00 0.000000000000000000e+00 0.000000000000000000e+00 0.000000000000000000e+00 0.000000000000000000e+00 0.000000000000000000e+00 0.000000000000000000e+00 0.000000000000000000e+00 0.000000000000000000e+00 0.000000000000000000e+00 0.000000000000000000e+00 0.000000000000000000e+00 0.000000000000000000e+00 0.000000000000000000e+00 0.000000000000000000e+00 0.000000000000000000e+00 0.000000000000000000e+00 0.000000000000000000e+00 0.000000000000000000e+00 0.000000000000000000e+00 0.000000000000000000e+00 0.000000000000000000e+00 0.000000000000000000e+00 0.000000000000000000e+00 0.000000000000000000e+00 0.000000000000000000e+00 0.000000000000000000e+00 0.000000000000000000e+00 0.000000000000000000e+00 0.000000000000000000e+00 0.000000000000000000e+00 0.000000000000000000e+00 0.000000000000000000e+00 0.000000000000000000e+00 0.000000000000000000e+00 0.000000000000000000e+00 0.000000000000000000e+00 0.000000000000000000e+00 0.000000000000000000e+00 0.000000000000000000e+00 0.000000000000000000e+00 0.000000000000000000e+00 0.000000000000000000e+00 0.000000000000000000e+00 0.000000000000000000e+00 0.000000000000000000e+00 0.000000000000000000e+00 0.000000000000000000e+00 0.000000000000000000e+00 0.000000000000000000e+00 0.000000000000000000e+00 0.000000000000000000e+00 0.000000000000000000e+00 0.000000000000000000e+00 0.000000000000000000e+00 0.000000000000000000e+00 0.000000000000000000e+00 0.000000000000000000e+00 0.000000000000000000e+00 0.000000000000000000e+00 0.000000000000000000e+00 0.000000000000000000e+00 0.000000000000000000e+00 0.000000000000000000e+00 0.000000000000000000e+00 0.000000000000000000e+00 0.000000000000000000e+00 0.000000000000000000e+00 0.000000000000000000e+00 0.000000000000000000e+00 0.000000000000000000e+00 0.000000000000000000e+00 0.000000000000000000e+00 0.000000000000000000e+00 0.000000000000000000e+00 0.000000000000000000e+00 0.000000000000000000e+00 0.000000000000000000e+00 0.000000000000000000e+00 0.000000000000000000e+00 0.000000000000000000e+00 0.000000000000000000e+00 0.000000000000000000e+00 0.000000000000000000e+00 0.000000000000000000e+00 0.000000000000000000e+00 0.000000000000000000e+00 0.000000000000000000e+00 0.000000000000000000e+00 0.000000000000000000e+00 0.000000000000000000e+00 0.000000000000000000e+00 0.000000000000000000e+00 0.000000000000000000e+00 0.000000000000000000e+00 0.000000000000000000e+00 0.000000000000000000e+00 0.000000000000000000e+00 0.000000000000000000e+00 0.000000000000000000e+00 0.000000000000000000e+00 0.000000000000000000e+00 0.000000000000000000e+00 0.000000000000000000e+00 0.000000000000000000e+00 0.000000000000000000e+00 0.000000000000000000e+00 0.000000000000000000e+00 0.000000000000000000e+00 0.000000000000000000e+00 0.000000000000000000e+00 0.000000000000000000e+00 0.000000000000000000e+00 0.000000000000000000e+00 0.000000000000000000e+00 0.000000000000000000e+00 0.000000000000000000e+00 0.000000000000000000e+00 0.000000000000000000e+00 0.000000000000000000e+00 0.000000000000000000e+00 0.000000000000000000e+00 0.000000000000000000e+00 0.000000000000000000e+00 0.000000000000000000e+00 0.000000000000000000e+00 0.000000000000000000e+00 0.000000000000000000e+00 0.000000000000000000e+00 0.000000000000000000e+00 0.000000000000000000e+00 0.000000000000000000e+00 0.000000000000000000e+00 0.000000000000000000e+00 0.000000000000000000e+00 0.000000000000000000e+00 0.000000000000000000e+00 0.000000000000000000e+00 0.000000000000000000e+00 0.000000000000000000e+00 0.000000000000000000e+00 0.000000000000000000e+00 0.000000000000000000e+00 0.000000000000000000e+00 0.000000000000000000e+00 0.000000000000000000e+00 0.000000000000000000e+00 0.000000000000000000e+00 0.000000000000000000e+00 0.000000000000000000e+00 0.000000000000000000e+00 0.000000000000000000e+00 0.000000000000000000e+00 0.000000000000000000e+00 0.000000000000000000e+00 0.000000000000000000e+00 0.000000000000000000e+00 0.000000000000000000e+00 0.000000000000000000e+00 0.000000000000000000e+00 0.000000000000000000e+00 0.000000000000000000e+00 0.000000000000000000e+00 0.000000000000000000e+00 0.000000000000000000e+00 0.000000000000000000e+00 0.000000000000000000e+00 0.000000000000000000e+00 0.000000000000000000e+00 0.000000000000000000e+00 0.000000000000000000e+00 0.000000000000000000e+00 0.000000000000000000e+00 0.000000000000000000e+00 0.000000000000000000e+00 0.000000000000000000e+00 0.000000000000000000e+00 0.000000000000000000e+00 0.000000000000000000e+00 0.000000000000000000e+00 0.000000000000000000e+00 0.000000000000000000e+00 0.000000000000000000e+00 0.000000000000000000e+00 0.000000000000000000e+00 0.000000000000000000e+00 0.000000000000000000e+00 0.000000000000000000e+00 0.000000000000000000e+00 0.000000000000000000e+00 0.000000000000000000e+00 0.000000000000000000e+00 0.000000000000000000e+00 0.000000000000000000e+00 0.000000000000000000e+00 0.000000000000000000e+00 0.000000000000000000e+00 0.000000000000000000e+00 0.000000000000000000e+00 0.000000000000000000e+00 0.000000000000000000e+00 0.000000000000000000e+00 0.000000000000000000e+00 0.000000000000000000e+00 0.000000000000000000e+00 0.000000000000000000e+00 0.000000000000000000e+00 0.000000000000000000e+00 0.000000000000000000e+00 0.000000000000000000e+00 0.000000000000000000e+00 0.000000000000000000e+00 0.000000000000000000e+00 0.000000000000000000e+00 0.000000000000000000e+00 0.000000000000000000e+00 0.000000000000000000e+00 0.000000000000000000e+00 0.000000000000000000e+00 0.000000000000000000e+00 0.000000000000000000e+00 0.000000000000000000e+00 0.000000000000000000e+00 0.000000000000000000e+00 0.000000000000000000e+00 0.000000000000000000e+00 0.000000000000000000e+00 0.000000000000000000e+00 0.000000000000000000e+00 0.000000000000000000e+00 0.000000000000000000e+00 0.000000000000000000e+00 0.000000000000000000e+00 0.000000000000000000e+00 0.000000000000000000e+00 0.000000000000000000e+00 0.000000000000000000e+00 0.000000000000000000e+00 0.000000000000000000e+00 0.000000000000000000e+00 0.000000000000000000e+00 0.000000000000000000e+00 0.000000000000000000e+00 0.000000000000000000e+00 0.000000000000000000e+00 0.000000000000000000e+00 0.000000000000000000e+00 0.000000000000000000e+00 0.000000000000000000e+00 0.000000000000000000e+00 0.000000000000000000e+00 0.000000000000000000e+00 0.000000000000000000e+00 0.000000000000000000e+00 0.000000000000000000e+00 0.000000000000000000e+00 0.000000000000000000e+00 0.000000000000000000e+00 0.000000000000000000e+00 0.000000000000000000e+00 0.000000000000000000e+00 0.000000000000000000e+00 0.000000000000000000e+00 0.000000000000000000e+00 0.000000000000000000e+00 0.000000000000000000e+00 0.000000000000000000e+00 0.000000000000000000e+00 0.000000000000000000e+00 0.000000000000000000e+00 0.000000000000000000e+00 0.000000000000000000e+00 0.000000000000000000e+00 0.000000000000000000e+00 0.000000000000000000e+00 0.000000000000000000e+00 0.000000000000000000e+00 0.000000000000000000e+00 0.000000000000000000e+00 0.000000000000000000e+00 0.000000000000000000e+00 0.000000000000000000e+00 0.000000000000000000e+00 0.000000000000000000e+00 0.000000000000000000e+00 0.000000000000000000e+00 0.000000000000000000e+00 0.000000000000000000e+00 0.000000000000000000e+00 0.000000000000000000e+00 0.000000000000000000e+00 0.000000000000000000e+00 0.000000000000000000e+00 0.000000000000000000e+00 0.000000000000000000e+00 0.000000000000000000e+00 0.000000000000000000e+00 0.000000000000000000e+00 0.000000000000000000e+00 0.000000000000000000e+00 0.000000000000000000e+00 0.000000000000000000e+00 0.000000000000000000e+00 0.000000000000000000e+00 0.000000000000000000e+00 0.000000000000000000e+00 0.000000000000000000e+00 0.000000000000000000e+00 0.000000000000000000e+00 0.000000000000000000e+00 0.000000000000000000e+00 0.000000000000000000e+00 0.000000000000000000e+00 0.000000000000000000e+00 0.000000000000000000e+00 0.000000000000000000e+00 0.000000000000000000e+00 0.000000000000000000e+00 0.000000000000000000e+00 0.000000000000000000e+00 0.000000000000000000e+00 0.000000000000000000e+00 0.000000000000000000e+00 0.000000000000000000e+00 0.000000000000000000e+00 0.000000000000000000e+00 0.000000000000000000e+00 0.000000000000000000e+00 0.000000000000000000e+00 0.000000000000000000e+00 0.000000000000000000e+00 0.000000000000000000e+00 0.000000000000000000e+00 0.000000000000000000e+00 0.000000000000000000e+00 0.000000000000000000e+00 0.000000000000000000e+00 0.000000000000000000e+00 0.000000000000000000e+00 0.000000000000000000e+00 0.000000000000000000e+00 0.000000000000000000e+00 0.000000000000000000e+00 0.000000000000000000e+00 0.000000000000000000e+00 0.000000000000000000e+00 0.000000000000000000e+00 0.000000000000000000e+00 0.000000000000000000e+00 0.000000000000000000e+00 0.000000000000000000e+00 0.000000000000000000e+00 0.000000000000000000e+00 0.000000000000000000e+00 0.000000000000000000e+00 0.000000000000000000e+00 0.000000000000000000e+00 0.000000000000000000e+00 0.000000000000000000e+00 0.000000000000000000e+00 0.000000000000000000e+00 0.000000000000000000e+00 0.000000000000000000e+00 0.000000000000000000e+00 0.000000000000000000e+00 0.000000000000000000e+00 0.000000000000000000e+00 0.000000000000000000e+00 0.000000000000000000e+00 0.000000000000000000e+00 0.000000000000000000e+00 0.000000000000000000e+00 0.000000000000000000e+00 0.000000000000000000e+00 0.000000000000000000e+00 0.000000000000000000e+00 0.000000000000000000e+00 0.000000000000000000e+00 0.000000000000000000e+00 0.000000000000000000e+00 0.000000000000000000e+00 0.000000000000000000e+00 0.000000000000000000e+00 0.000000000000000000e+00 0.000000000000000000e+00 0.000000000000000000e+00 0.000000000000000000e+00 0.000000000000000000e+00 0.000000000000000000e+00 0.000000000000000000e+00 0.000000000000000000e+00 0.000000000000000000e+00 0.000000000000000000e+00 0.000000000000000000e+00 0.000000000000000000e+00 0.000000000000000000e+00 0.000000000000000000e+00 0.000000000000000000e+00 0.000000000000000000e+00 0.000000000000000000e+00 0.000000000000000000e+00 0.000000000000000000e+00 0.000000000000000000e+00 0.000000000000000000e+00 0.000000000000000000e+00 0.000000000000000000e+00 0.000000000000000000e+00 0.000000000000000000e+00 0.000000000000000000e+00 0.000000000000000000e+00 0.000000000000000000e+00 0.000000000000000000e+00 0.000000000000000000e+00 0.000000000000000000e+00 0.000000000000000000e+00 0.000000000000000000e+00 0.000000000000000000e+00 0.000000000000000000e+00 0.000000000000000000e+00 0.000000000000000000e+00 0.000000000000000000e+00 0.000000000000000000e+00 0.000000000000000000e+00 0.000000000000000000e+00 0.000000000000000000e+00 0.000000000000000000e+00 0.000000000000000000e+00 0.000000000000000000e+00 0.000000000000000000e+00 0.000000000000000000e+00 0.000000000000000000e+00 0.000000000000000000e+00 0.000000000000000000e+00 0.000000000000000000e+00 0.000000000000000000e+00 0.000000000000000000e+00 0.000000000000000000e+00 0.000000000000000000e+00 0.000000000000000000e+00 0.000000000000000000e+00 0.000000000000000000e+00 0.000000000000000000e+00 0.000000000000000000e+00 0.000000000000000000e+00 0.000000000000000000e+00 0.000000000000000000e+00 0.000000000000000000e+00 0.000000000000000000e+00 0.000000000000000000e+00 0.000000000000000000e+00 0.000000000000000000e+00 0.000000000000000000e+00 0.000000000000000000e+00 0.000000000000000000e+00 0.000000000000000000e+00 0.000000000000000000e+00 0.000000000000000000e+00 0.000000000000000000e+00 0.000000000000000000e+00 0.000000000000000000e+00 0.000000000000000000e+00 0.000000000000000000e+00 0.000000000000000000e+00 0.000000000000000000e+00 0.000000000000000000e+00 0.000000000000000000e+00 0.000000000000000000e+00 0.000000000000000000e+00 0.000000000000000000e+00 0.000000000000000000e+00 0.000000000000000000e+00 0.000000000000000000e+00 0.000000000000000000e+00 0.000000000000000000e+00 0.000000000000000000e+00 0.000000000000000000e+00 0.000000000000000000e+00 0.000000000000000000e+00 0.000000000000000000e+00 0.000000000000000000e+00 0.000000000000000000e+00 0.000000000000000000e+00 0.000000000000000000e+00 0.000000000000000000e+00 0.000000000000000000e+00 0.000000000000000000e+00 0.000000000000000000e+00 0.000000000000000000e+00 0.000000000000000000e+00 0.000000000000000000e+00 0.000000000000000000e+00 0.000000000000000000e+00 0.000000000000000000e+00 0.000000000000000000e+00 0.000000000000000000e+00 0.000000000000000000e+00 0.000000000000000000e+00 0.000000000000000000e+00 0.000000000000000000e+00 0.000000000000000000e+00 0.000000000000000000e+00 0.000000000000000000e+00 0.000000000000000000e+00 0.000000000000000000e+00 0.000000000000000000e+00 0.000000000000000000e+00 0.000000000000000000e+00 0.000000000000000000e+00 0.000000000000000000e+00 0.000000000000000000e+00 0.000000000000000000e+00 0.000000000000000000e+00 0.000000000000000000e+00 0.000000000000000000e+00 0.000000000000000000e+00 0.000000000000000000e+00 0.000000000000000000e+00 0.000000000000000000e+00 0.000000000000000000e+00 0.000000000000000000e+00 0.000000000000000000e+00 0.000000000000000000e+00 0.000000000000000000e+00 0.000000000000000000e+00 0.000000000000000000e+00 0.000000000000000000e+00 0.000000000000000000e+00 0.000000000000000000e+00 0.000000000000000000e+00 0.000000000000000000e+00 0.000000000000000000e+00 0.000000000000000000e+00 0.000000000000000000e+00 0.000000000000000000e+00 0.000000000000000000e+00 0.000000000000000000e+00 0.000000000000000000e+00 0.000000000000000000e+00 0.000000000000000000e+00 0.000000000000000000e+00 0.000000000000000000e+00 0.000000000000000000e+00 0.000000000000000000e+00 0.000000000000000000e+00 0.000000000000000000e+00 0.000000000000000000e+00 0.000000000000000000e+00 0.000000000000000000e+00 0.000000000000000000e+00 0.000000000000000000e+00 0.000000000000000000e+00 0.000000000000000000e+00 0.000000000000000000e+00 0.000000000000000000e+00 0.000000000000000000e+00 0.000000000000000000e+00 0.000000000000000000e+00 0.000000000000000000e+00 0.000000000000000000e+00 0.000000000000000000e+00 0.000000000000000000e+00 0.000000000000000000e+00 0.000000000000000000e+00 0.000000000000000000e+00 0.000000000000000000e+00 0.000000000000000000e+00 0.000000000000000000e+00 0.000000000000000000e+00 0.000000000000000000e+00 0.000000000000000000e+00 0.000000000000000000e+00 0.000000000000000000e+00 0.000000000000000000e+00 0.000000000000000000e+00 0.000000000000000000e+00 0.000000000000000000e+00 0.000000000000000000e+00 0.000000000000000000e+00 0.000000000000000000e+00 0.000000000000000000e+00 0.000000000000000000e+00 0.000000000000000000e+00 0.000000000000000000e+00 0.000000000000000000e+00 0.000000000000000000e+00 0.000000000000000000e+00 0.000000000000000000e+00 0.000000000000000000e+00 0.000000000000000000e+00 0.000000000000000000e+00 0.000000000000000000e+00 0.000000000000000000e+00 0.000000000000000000e+00 0.000000000000000000e+00 0.000000000000000000e+00 0.000000000000000000e+00 0.000000000000000000e+00 0.000000000000000000e+00 0.000000000000000000e+00 0.000000000000000000e+00 0.000000000000000000e+00 0.000000000000000000e+00 0.000000000000000000e+00 0.000000000000000000e+00 0.000000000000000000e+00 0.000000000000000000e+00 0.000000000000000000e+00 0.000000000000000000e+00 0.000000000000000000e+00 0.000000000000000000e+00 0.000000000000000000e+00 0.000000000000000000e+00 0.000000000000000000e+00 0.000000000000000000e+00 0.000000000000000000e+00 0.000000000000000000e+00 0.000000000000000000e+00 0.000000000000000000e+00 0.000000000000000000e+00 0.000000000000000000e+00 0.000000000000000000e+00 0.000000000000000000e+00 0.000000000000000000e+00 0.000000000000000000e+00 0.000000000000000000e+00 0.000000000000000000e+00 0.000000000000000000e+00 0.000000000000000000e+00 0.000000000000000000e+00 0.000000000000000000e+00 0.000000000000000000e+00 0.000000000000000000e+00 0.000000000000000000e+00 0.000000000000000000e+00 0.000000000000000000e+00 0.000000000000000000e+00 0.000000000000000000e+00 0.000000000000000000e+00 0.000000000000000000e+00 0.000000000000000000e+00 0.000000000000000000e+00 0.000000000000000000e+00 0.000000000000000000e+00 0.000000000000000000e+00 0.000000000000000000e+00 0.000000000000000000e+00 0.000000000000000000e+00 0.000000000000000000e+00 0.000000000000000000e+00 0.000000000000000000e+00 0.000000000000000000e+00 0.000000000000000000e+00 0.000000000000000000e+00 0.000000000000000000e+00 0.000000000000000000e+00 0.000000000000000000e+00 0.000000000000000000e+00 0.000000000000000000e+00 0.000000000000000000e+00 0.000000000000000000e+00 0.000000000000000000e+00 0.000000000000000000e+00 0.000000000000000000e+00 0.000000000000000000e+00 0.000000000000000000e+00 0.000000000000000000e+00 0.000000000000000000e+00 0.000000000000000000e+00 0.000000000000000000e+00 0.000000000000000000e+00 0.000000000000000000e+00 0.000000000000000000e+00 0.000000000000000000e+00 0.000000000000000000e+00 0.000000000000000000e+00 0.000000000000000000e+00 0.000000000000000000e+00 0.000000000000000000e+00 0.000000000000000000e+00 0.000000000000000000e+00 0.000000000000000000e+00 0.000000000000000000e+00 0.000000000000000000e+00 0.000000000000000000e+00 0.000000000000000000e+00 0.000000000000000000e+00 0.000000000000000000e+00 0.000000000000000000e+00 0.000000000000000000e+00 0.000000000000000000e+00 0.000000000000000000e+00 0.000000000000000000e+00 0.000000000000000000e+00 0.000000000000000000e+00 0.000000000000000000e+00 0.000000000000000000e+00 0.000000000000000000e+00 0.000000000000000000e+00 0.000000000000000000e+00 0.000000000000000000e+00 0.000000000000000000e+00 0.000000000000000000e+00 0.000000000000000000e+00 0.000000000000000000e+00 0.000000000000000000e+00 0.000000000000000000e+00 0.000000000000000000e+00 0.000000000000000000e+00 0.000000000000000000e+00 0.000000000000000000e+00 0.000000000000000000e+00 0.000000000000000000e+00 0.000000000000000000e+00 0.000000000000000000e+00 0.000000000000000000e+00 0.000000000000000000e+00 0.000000000000000000e+00 0.000000000000000000e+00 0.000000000000000000e+00 0.000000000000000000e+00 0.000000000000000000e+00 0.000000000000000000e+00 0.000000000000000000e+00 0.000000000000000000e+00 0.000000000000000000e+00 0.000000000000000000e+00 0.000000000000000000e+00 0.000000000000000000e+00 0.000000000000000000e+00 0.000000000000000000e+00 0.000000000000000000e+00 0.000000000000000000e+00 0.000000000000000000e+00 0.000000000000000000e+00 0.000000000000000000e+00 0.000000000000000000e+00 0.000000000000000000e+00 0.000000000000000000e+00 0.000000000000000000e+00 0.000000000000000000e+00 0.000000000000000000e+00 0.000000000000000000e+00 0.000000000000000000e+00 0.000000000000000000e+00 0.000000000000000000e+00 0.000000000000000000e+00 0.000000000000000000e+00 0.000000000000000000e+00 0.000000000000000000e+00 0.000000000000000000e+00 0.000000000000000000e+00 0.000000000000000000e+00 0.000000000000000000e+00 0.000000000000000000e+00 0.000000000000000000e+00 0.000000000000000000e+00 0.000000000000000000e+00 0.000000000000000000e+00 0.000000000000000000e+00 0.000000000000000000e+00 0.000000000000000000e+00 0.000000000000000000e+00 0.000000000000000000e+00 0.000000000000000000e+00 0.000000000000000000e+00 0.000000000000000000e+00 0.000000000000000000e+00 0.000000000000000000e+00 0.000000000000000000e+00 0.000000000000000000e+00 0.000000000000000000e+00 0.000000000000000000e+00 0.000000000000000000e+00 0.000000000000000000e+00 0.000000000000000000e+00 0.000000000000000000e+00 0.000000000000000000e+00 0.000000000000000000e+00 0.000000000000000000e+00 0.000000000000000000e+00 0.000000000000000000e+00 0.000000000000000000e+00 0.000000000000000000e+00 0.000000000000000000e+00 0.000000000000000000e+00 0.000000000000000000e+00 0.000000000000000000e+00 0.000000000000000000e+00 0.000000000000000000e+00 0.000000000000000000e+00 0.000000000000000000e+00 0.000000000000000000e+00 0.000000000000000000e+00 0.000000000000000000e+00 0.000000000000000000e+00 0.000000000000000000e+00 0.000000000000000000e+00 0.000000000000000000e+00 0.000000000000000000e+00 0.000000000000000000e+00 0.000000000000000000e+00 0.000000000000000000e+00 0.000000000000000000e+00 0.000000000000000000e+00 0.000000000000000000e+00 0.000000000000000000e+00 0.000000000000000000e+00 0.000000000000000000e+00 0.000000000000000000e+00 0.000000000000000000e+00 0.000000000000000000e+00 0.000000000000000000e+00 0.000000000000000000e+00 0.000000000000000000e+00 0.000000000000000000e+00 0.000000000000000000e+00 0.000000000000000000e+00 0.000000000000000000e+00 0.000000000000000000e+00 0.000000000000000000e+00 0.000000000000000000e+00 0.000000000000000000e+00 0.000000000000000000e+00 0.000000000000000000e+00 0.000000000000000000e+00 0.000000000000000000e+00 0.000000000000000000e+00 0.000000000000000000e+00 0.000000000000000000e+00 0.000000000000000000e+00 0.000000000000000000e+00 0.000000000000000000e+00 0.000000000000000000e+00 0.000000000000000000e+00 0.000000000000000000e+00 0.000000000000000000e+00 0.000000000000000000e+00 0.000000000000000000e+00 0.000000000000000000e+00 0.000000000000000000e+00 0.000000000000000000e+00 0.000000000000000000e+00 0.000000000000000000e+00 0.000000000000000000e+00 0.000000000000000000e+00 0.000000000000000000e+00 0.000000000000000000e+00 0.000000000000000000e+00 0.000000000000000000e+00 0.000000000000000000e+00 0.000000000000000000e+00 0.000000000000000000e+00 0.000000000000000000e+00 0.000000000000000000e+00 0.000000000000000000e+00 0.000000000000000000e+00 0.000000000000000000e+00 0.000000000000000000e+00 0.000000000000000000e+00 0.000000000000000000e+00 0.000000000000000000e+00 0.000000000000000000e+00 0.000000000000000000e+00 0.000000000000000000e+00 0.000000000000000000e+00 0.000000000000000000e+00 0.000000000000000000e+00 0.000000000000000000e+00 0.000000000000000000e+00 0.000000000000000000e+00 0.000000000000000000e+00 0.000000000000000000e+00 0.000000000000000000e+00 0.000000000000000000e+00 0.000000000000000000e+00 0.000000000000000000e+00 0.000000000000000000e+00 0.000000000000000000e+00 0.000000000000000000e+00 0.000000000000000000e+00 0.000000000000000000e+00 0.000000000000000000e+00 0.000000000000000000e+00 0.000000000000000000e+00 0.000000000000000000e+00 0.000000000000000000e+00 0.000000000000000000e+00 0.000000000000000000e+00 0.000000000000000000e+00 0.000000000000000000e+00 0.000000000000000000e+00 0.000000000000000000e+00 0.000000000000000000e+00 0.000000000000000000e+00 0.000000000000000000e+00 0.000000000000000000e+00 0.000000000000000000e+00 0.000000000000000000e+00 0.000000000000000000e+00 0.000000000000000000e+00 0.000000000000000000e+00 0.000000000000000000e+00 0.000000000000000000e+00 0.000000000000000000e+00 0.000000000000000000e+00 0.000000000000000000e+00 0.000000000000000000e+00 0.000000000000000000e+00 0.000000000000000000e+00 0.000000000000000000e+00 0.000000000000000000e+00 0.000000000000000000e+00 0.000000000000000000e+00 0.000000000000000000e+00 0.000000000000000000e+00 0.000000000000000000e+00 0.000000000000000000e+00 0.000000000000000000e+00 0.000000000000000000e+00 0.000000000000000000e+00 0.000000000000000000e+00 0.000000000000000000e+00 0.000000000000000000e+00 0.000000000000000000e+00 0.000000000000000000e+00 0.000000000000000000e+00 0.000000000000000000e+00 0.000000000000000000e+00 0.000000000000000000e+00 0.000000000000000000e+00 0.000000000000000000e+00 0.000000000000000000e+00 0.000000000000000000e+00 0.000000000000000000e+00 0.000000000000000000e+00 0.000000000000000000e+00 0.000000000000000000e+00 0.000000000000000000e+00 0.000000000000000000e+00 0.000000000000000000e+00 0.000000000000000000e+00 0.000000000000000000e+00 0.000000000000000000e+00 0.000000000000000000e+00 0.000000000000000000e+00 0.000000000000000000e+00 0.000000000000000000e+00 0.000000000000000000e+00 0.000000000000000000e+00 0.000000000000000000e+00 0.000000000000000000e+00 0.000000000000000000e+00 0.000000000000000000e+00 0.000000000000000000e+00 0.000000000000000000e+00 0.000000000000000000e+00 0.000000000000000000e+00 0.000000000000000000e+00 0.000000000000000000e+00 0.000000000000000000e+00 0.000000000000000000e+00 0.000000000000000000e+00 0.000000000000000000e+00 0.000000000000000000e+00 0.000000000000000000e+00 0.000000000000000000e+00 0.000000000000000000e+00 0.000000000000000000e+00 0.000000000000000000e+00 0.000000000000000000e+00 0.000000000000000000e+00 0.000000000000000000e+00 0.000000000000000000e+00 0.000000000000000000e+00 0.000000000000000000e+00 0.000000000000000000e+00 0.000000000000000000e+00 0.000000000000000000e+00 0.000000000000000000e+00 0.000000000000000000e+00 0.000000000000000000e+00 0.000000000000000000e+00 0.000000000000000000e+00 0.000000000000000000e+00 0.000000000000000000e+00 0.000000000000000000e+00 0.000000000000000000e+00 0.000000000000000000e+00 0.000000000000000000e+00 0.000000000000000000e+00 0.000000000000000000e+00 0.000000000000000000e+00 0.000000000000000000e+00 0.000000000000000000e+00 0.000000000000000000e+00 0.000000000000000000e+00 0.000000000000000000e+00 0.000000000000000000e+00 0.000000000000000000e+00 0.000000000000000000e+00 0.000000000000000000e+00 0.000000000000000000e+00 0.000000000000000000e+00 0.000000000000000000e+00 0.000000000000000000e+00 0.000000000000000000e+00 0.000000000000000000e+00 0.000000000000000000e+00 0.000000000000000000e+00 0.000000000000000000e+00 0.000000000000000000e+00 0.000000000000000000e+00 0.000000000000000000e+00 0.000000000000000000e+00 0.000000000000000000e+00 0.000000000000000000e+00 0.000000000000000000e+00 0.000000000000000000e+00 0.000000000000000000e+00 0.000000000000000000e+00 0.000000000000000000e+00 0.000000000000000000e+00 0.000000000000000000e+00 0.000000000000000000e+00 0.000000000000000000e+00 0.000000000000000000e+00 0.000000000000000000e+00 0.000000000000000000e+00 0.000000000000000000e+00 0.000000000000000000e+00 0.000000000000000000e+00 0.000000000000000000e+00 0.000000000000000000e+00 0.000000000000000000e+00 0.000000000000000000e+00 0.000000000000000000e+00 0.000000000000000000e+00 0.000000000000000000e+00 0.000000000000000000e+00 0.000000000000000000e+00 0.000000000000000000e+00 0.000000000000000000e+00 0.000000000000000000e+00 0.000000000000000000e+00 0.000000000000000000e+00 0.000000000000000000e+00 0.000000000000000000e+00 0.000000000000000000e+00 0.000000000000000000e+00 0.000000000000000000e+00 0.000000000000000000e+00 0.000000000000000000e+00 0.000000000000000000e+00 0.000000000000000000e+00 0.000000000000000000e+00 0.000000000000000000e+00 0.000000000000000000e+00 0.000000000000000000e+00 0.000000000000000000e+00 0.000000000000000000e+00 0.000000000000000000e+00 0.000000000000000000e+00 0.000000000000000000e+00 0.000000000000000000e+00 0.000000000000000000e+00 0.000000000000000000e+00 0.000000000000000000e+00 0.000000000000000000e+00 0.000000000000000000e+00 0.000000000000000000e+00 0.000000000000000000e+00 0.000000000000000000e+00 0.000000000000000000e+00 0.000000000000000000e+00 0.000000000000000000e+00 0.000000000000000000e+00 0.000000000000000000e+00 0.000000000000000000e+00 0.000000000000000000e+00 0.000000000000000000e+00 0.000000000000000000e+00 0.000000000000000000e+00 0.000000000000000000e+00 0.000000000000000000e+00 0.000000000000000000e+00 0.000000000000000000e+00 0.000000000000000000e+00 0.000000000000000000e+00 0.000000000000000000e+00 0.000000000000000000e+00 0.000000000000000000e+00 0.000000000000000000e+00 0.000000000000000000e+00 0.000000000000000000e+00 0.000000000000000000e+00 0.000000000000000000e+00 0.000000000000000000e+00 0.000000000000000000e+00 0.000000000000000000e+00 0.000000000000000000e+00 0.000000000000000000e+00 0.000000000000000000e+00 0.000000000000000000e+00 0.000000000000000000e+00 0.000000000000000000e+00 0.000000000000000000e+00 0.000000000000000000e+00 0.000000000000000000e+00 0.000000000000000000e+00 0.000000000000000000e+00 0.000000000000000000e+00 0.000000000000000000e+00 0.000000000000000000e+00 0.000000000000000000e+00 0.000000000000000000e+00 0.000000000000000000e+00 0.000000000000000000e+00 0.000000000000000000e+00 0.000000000000000000e+00 0.000000000000000000e+00 0.000000000000000000e+00 0.000000000000000000e+00 0.000000000000000000e+00 0.000000000000000000e+00 0.000000000000000000e+00 0.000000000000000000e+00 0.000000000000000000e+00 0.000000000000000000e+00 0.000000000000000000e+00 0.000000000000000000e+00 0.000000000000000000e+00 0.000000000000000000e+00 0.000000000000000000e+00 0.000000000000000000e+00 0.000000000000000000e+00 0.000000000000000000e+00 0.000000000000000000e+00 0.000000000000000000e+00 0.000000000000000000e+00 0.000000000000000000e+00 0.000000000000000000e+00 0.000000000000000000e+00 0.000000000000000000e+00 0.000000000000000000e+00 0.000000000000000000e+00 0.000000000000000000e+00 0.000000000000000000e+00 0.000000000000000000e+00 0.000000000000000000e+00 0.000000000000000000e+00 0.000000000000000000e+00 0.000000000000000000e+00 0.000000000000000000e+00 0.000000000000000000e+00 0.000000000000000000e+00 0.000000000000000000e+00 0.000000000000000000e+00 0.000000000000000000e+00 0.000000000000000000e+00 0.000000000000000000e+00 0.000000000000000000e+00 0.000000000000000000e+00 0.000000000000000000e+00 0.000000000000000000e+00 0.000000000000000000e+00 0.000000000000000000e+00 0.000000000000000000e+00 0.000000000000000000e+00 0.000000000000000000e+00 0.000000000000000000e+00 0.000000000000000000e+00 0.000000000000000000e+00 0.000000000000000000e+00 0.000000000000000000e+00 0.000000000000000000e+00 0.000000000000000000e+00 0.000000000000000000e+00 0.000000000000000000e+00 0.000000000000000000e+00 0.000000000000000000e+00 0.000000000000000000e+00 0.000000000000000000e+00 0.000000000000000000e+00 0.000000000000000000e+00 0.000000000000000000e+00 0.000000000000000000e+00 0.000000000000000000e+00 0.000000000000000000e+00 0.000000000000000000e+00 0.000000000000000000e+00 0.000000000000000000e+00 0.000000000000000000e+00 0.000000000000000000e+00 0.000000000000000000e+00 0.000000000000000000e+00 0.000000000000000000e+00 0.000000000000000000e+00 0.000000000000000000e+00 0.000000000000000000e+00 0.000000000000000000e+00 0.000000000000000000e+00 0.000000000000000000e+00 0.000000000000000000e+00 0.000000000000000000e+00 0.000000000000000000e+00 0.000000000000000000e+00 0.000000000000000000e+00 0.000000000000000000e+00 0.000000000000000000e+00 0.000000000000000000e+00 0.000000000000000000e+00 0.000000000000000000e+00 0.000000000000000000e+00 0.000000000000000000e+00 0.000000000000000000e+00 0.000000000000000000e+00 0.000000000000000000e+00 0.000000000000000000e+00 0.000000000000000000e+00 0.000000000000000000e+00 0.000000000000000000e+00 0.000000000000000000e+00 0.000000000000000000e+00 0.000000000000000000e+00 0.000000000000000000e+00 0.000000000000000000e+00 0.000000000000000000e+00 0.000000000000000000e+00 0.000000000000000000e+00 0.000000000000000000e+00 0.000000000000000000e+00 0.000000000000000000e+00 0.000000000000000000e+00 0.000000000000000000e+00 0.000000000000000000e+00 0.000000000000000000e+00 0.000000000000000000e+00 0.000000000000000000e+00 0.000000000000000000e+00 0.000000000000000000e+00 0.000000000000000000e+00 0.000000000000000000e+00 0.000000000000000000e+00 0.000000000000000000e+00 0.000000000000000000e+00 0.000000000000000000e+00 0.000000000000000000e+00 0.000000000000000000e+00 0.000000000000000000e+00 0.000000000000000000e+00 0.000000000000000000e+00 0.000000000000000000e+00 0.000000000000000000e+00 0.000000000000000000e+00 0.000000000000000000e+00 0.000000000000000000e+00 0.000000000000000000e+00 0.000000000000000000e+00 0.000000000000000000e+00 0.000000000000000000e+00 0.000000000000000000e+00 0.000000000000000000e+00 0.000000000000000000e+00 0.000000000000000000e+00 0.000000000000000000e+00 0.000000000000000000e+00 0.000000000000000000e+00 0.000000000000000000e+00 0.000000000000000000e+00 0.000000000000000000e+00 0.000000000000000000e+00 0.000000000000000000e+00 0.000000000000000000e+00 0.000000000000000000e+00 0.000000000000000000e+00 0.000000000000000000e+00 0.000000000000000000e+00 0.000000000000000000e+00 0.000000000000000000e+00 0.000000000000000000e+00 0.000000000000000000e+00 0.000000000000000000e+00 0.000000000000000000e+00 0.000000000000000000e+00 0.000000000000000000e+00 0.000000000000000000e+00 0.000000000000000000e+00 0.000000000000000000e+00 0.000000000000000000e+00 0.000000000000000000e+00 0.000000000000000000e+00 0.000000000000000000e+00 0.000000000000000000e+00 0.000000000000000000e+00 0.000000000000000000e+00 0.000000000000000000e+00 0.000000000000000000e+00 0.000000000000000000e+00 0.000000000000000000e+00 0.000000000000000000e+00 0.000000000000000000e+00 0.000000000000000000e+00 0.000000000000000000e+00 0.000000000000000000e+00 0.000000000000000000e+00 0.000000000000000000e+00 0.000000000000000000e+00 0.000000000000000000e+00 0.000000000000000000e+00 0.000000000000000000e+00 0.000000000000000000e+00 0.000000000000000000e+00 0.000000000000000000e+00 0.000000000000000000e+00 0.000000000000000000e+00 0.000000000000000000e+00 0.000000000000000000e+00 0.000000000000000000e+00 0.000000000000000000e+00 0.000000000000000000e+00 0.000000000000000000e+00 0.000000000000000000e+00 0.000000000000000000e+00 0.000000000000000000e+00 0.000000000000000000e+00 0.000000000000000000e+00 0.000000000000000000e+00 0.000000000000000000e+00 0.000000000000000000e+00 0.000000000000000000e+00 0.000000000000000000e+00 0.000000000000000000e+00 0.000000000000000000e+00 0.000000000000000000e+00 0.000000000000000000e+00 0.000000000000000000e+00 0.000000000000000000e+00 0.000000000000000000e+00 0.000000000000000000e+00 0.000000000000000000e+00 0.000000000000000000e+00 0.000000000000000000e+00 0.000000000000000000e+00 0.000000000000000000e+00 0.000000000000000000e+00 0.000000000000000000e+00 0.000000000000000000e+00 0.000000000000000000e+00 0.000000000000000000e+00 0.000000000000000000e+00 0.000000000000000000e+00 0.000000000000000000e+00 0.000000000000000000e+00 0.000000000000000000e+00 0.000000000000000000e+00 0.000000000000000000e+00 0.000000000000000000e+00 0.000000000000000000e+00 0.000000000000000000e+00 0.000000000000000000e+00 0.000000000000000000e+00 0.000000000000000000e+00 0.000000000000000000e+00 0.000000000000000000e+00 0.000000000000000000e+00 0.000000000000000000e+00 0.000000000000000000e+00 0.000000000000000000e+00 0.000000000000000000e+00 0.000000000000000000e+00 0.000000000000000000e+00 0.000000000000000000e+00 0.000000000000000000e+00 0.000000000000000000e+00 0.000000000000000000e+00 0.000000000000000000e+00 0.000000000000000000e+00 0.000000000000000000e+00 0.000000000000000000e+00 0.000000000000000000e+00 0.000000000000000000e+00 0.000000000000000000e+00 0.000000000000000000e+00 0.000000000000000000e+00 0.000000000000000000e+00 0.000000000000000000e+00 0.000000000000000000e+00 0.000000000000000000e+00 0.000000000000000000e+00 0.000000000000000000e+00 0.000000000000000000e+00 0.000000000000000000e+00 0.000000000000000000e+00 0.000000000000000000e+00 0.000000000000000000e+00 0.000000000000000000e+00 0.000000000000000000e+00 0.000000000000000000e+00 0.000000000000000000e+00 0.000000000000000000e+00 0.000000000000000000e+00 0.000000000000000000e+00 0.000000000000000000e+00 0.000000000000000000e+00 0.000000000000000000e+00 0.000000000000000000e+00 0.000000000000000000e+00 0.000000000000000000e+00 0.000000000000000000e+00 0.000000000000000000e+00 0.000000000000000000e+00 0.000000000000000000e+00 0.000000000000000000e+00 0.000000000000000000e+00 0.000000000000000000e+00 0.000000000000000000e+00 0.000000000000000000e+00 0.000000000000000000e+00 0.000000000000000000e+00 0.000000000000000000e+00 0.000000000000000000e+00 0.000000000000000000e+00 0.000000000000000000e+00 0.000000000000000000e+00 0.000000000000000000e+00 0.000000000000000000e+00 0.000000000000000000e+00 0.000000000000000000e+00 0.000000000000000000e+00 0.000000000000000000e+00 0.000000000000000000e+00 0.000000000000000000e+00 0.000000000000000000e+00 0.000000000000000000e+00 0.000000000000000000e+00 0.000000000000000000e+00 0.000000000000000000e+00 0.000000000000000000e+00 0.000000000000000000e+00 0.000000000000000000e+00 0.000000000000000000e+00 0.000000000000000000e+00 0.000000000000000000e+00 0.000000000000000000e+00 0.000000000000000000e+00 0.000000000000000000e+00 0.000000000000000000e+00 0.000000000000000000e+00 0.000000000000000000e+00 0.000000000000000000e+00 0.000000000000000000e+00 0.000000000000000000e+00 0.000000000000000000e+00 0.000000000000000000e+00 0.000000000000000000e+00 0.000000000000000000e+00 0.000000000000000000e+00 0.000000000000000000e+00 0.000000000000000000e+00 0.000000000000000000e+00 0.000000000000000000e+00 0.000000000000000000e+00 0.000000000000000000e+00 0.000000000000000000e+00 0.000000000000000000e+00 0.000000000000000000e+00 0.000000000000000000e+00 0.000000000000000000e+00 0.000000000000000000e+00 0.000000000000000000e+00 0.000000000000000000e+00 0.000000000000000000e+00 0.000000000000000000e+00 0.000000000000000000e+00 0.000000000000000000e+00 0.000000000000000000e+00 0.000000000000000000e+00 0.000000000000000000e+00 0.000000000000000000e+00 0.000000000000000000e+00 0.000000000000000000e+00 0.000000000000000000e+00 0.000000000000000000e+00 0.000000000000000000e+00 0.000000000000000000e+00 0.000000000000000000e+00 0.000000000000000000e+00 0.000000000000000000e+00 0.000000000000000000e+00 0.000000000000000000e+00 0.000000000000000000e+00 0.000000000000000000e+00 0.000000000000000000e+00 0.000000000000000000e+00 0.000000000000000000e+00 0.000000000000000000e+00 0.000000000000000000e+00 0.000000000000000000e+00 0.000000000000000000e+00 0.000000000000000000e+00 0.000000000000000000e+00 0.000000000000000000e+00 0.000000000000000000e+00 0.000000000000000000e+00 0.000000000000000000e+00 0.000000000000000000e+00 0.000000000000000000e+00 0.000000000000000000e+00 0.000000000000000000e+00 0.000000000000000000e+00 0.000000000000000000e+00 0.000000000000000000e+00 0.000000000000000000e+00 0.000000000000000000e+00 0.000000000000000000e+00 0.000000000000000000e+00 0.000000000000000000e+00 0.000000000000000000e+00 0.000000000000000000e+00 0.000000000000000000e+00 0.000000000000000000e+00 0.000000000000000000e+00 0.000000000000000000e+00 0.000000000000000000e+00 0.000000000000000000e+00 0.000000000000000000e+00 0.000000000000000000e+00 0.000000000000000000e+00 0.000000000000000000e+00 0.000000000000000000e+00 0.000000000000000000e+00 0.000000000000000000e+00 0.000000000000000000e+00 0.000000000000000000e+00 0.000000000000000000e+00 0.000000000000000000e+00 0.000000000000000000e+00 0.000000000000000000e+00 0.000000000000000000e+00 0.000000000000000000e+00 0.000000000000000000e+00 0.000000000000000000e+00 0.000000000000000000e+00 0.000000000000000000e+00 0.000000000000000000e+00 0.000000000000000000e+00 0.000000000000000000e+00 0.000000000000000000e+00 0.000000000000000000e+00 0.000000000000000000e+00 0.000000000000000000e+00 0.000000000000000000e+00 0.000000000000000000e+00 0.000000000000000000e+00 0.000000000000000000e+00 0.000000000000000000e+00 0.000000000000000000e+00 0.000000000000000000e+00 0.000000000000000000e+00 0.000000000000000000e+00 0.000000000000000000e+00 0.000000000000000000e+00 0.000000000000000000e+00 0.000000000000000000e+00 0.000000000000000000e+00 0.000000000000000000e+00 0.000000000000000000e+00 0.000000000000000000e+00 0.000000000000000000e+00 0.000000000000000000e+00 0.000000000000000000e+00 0.000000000000000000e+00 0.000000000000000000e+00 0.000000000000000000e+00 0.000000000000000000e+00 0.000000000000000000e+00 0.000000000000000000e+00 0.000000000000000000e+00 0.000000000000000000e+00 0.000000000000000000e+00 0.000000000000000000e+00 0.000000000000000000e+00 0.000000000000000000e+00 0.000000000000000000e+00 0.000000000000000000e+00 0.000000000000000000e+00 0.000000000000000000e+00 0.000000000000000000e+00 0.000000000000000000e+00 0.000000000000000000e+00 0.000000000000000000e+00 0.000000000000000000e+00 0.000000000000000000e+00 0.000000000000000000e+00 0.000000000000000000e+00 0.000000000000000000e+00 0.000000000000000000e+00 0.000000000000000000e+00 0.000000000000000000e+00 0.000000000000000000e+00 0.000000000000000000e+00 0.000000000000000000e+00 0.000000000000000000e+00 0.000000000000000000e+00 0.000000000000000000e+00 0.000000000000000000e+00 0.000000000000000000e+00 0.000000000000000000e+00 0.000000000000000000e+00 0.000000000000000000e+00 0.000000000000000000e+00 0.000000000000000000e+00 0.000000000000000000e+00 0.000000000000000000e+00 0.000000000000000000e+00 0.000000000000000000e+00 0.000000000000000000e+00 0.000000000000000000e+00 0.000000000000000000e+00 0.000000000000000000e+00 0.000000000000000000e+00 0.000000000000000000e+00 0.000000000000000000e+00 0.000000000000000000e+00 0.000000000000000000e+00 0.000000000000000000e+00 0.000000000000000000e+00 0.000000000000000000e+00 0.000000000000000000e+00 0.000000000000000000e+00 0.000000000000000000e+00 0.000000000000000000e+00 0.000000000000000000e+00 0.000000000000000000e+00 0.000000000000000000e+00 0.000000000000000000e+00 0.000000000000000000e+00 0.000000000000000000e+00 0.000000000000000000e+00 0.000000000000000000e+00 0.000000000000000000e+00 0.000000000000000000e+00 0.000000000000000000e+00 0.000000000000000000e+00 0.000000000000000000e+00 0.000000000000000000e+00 0.000000000000000000e+00 0.000000000000000000e+00 0.000000000000000000e+00 0.000000000000000000e+00 0.000000000000000000e+00 0.000000000000000000e+00 0.000000000000000000e+00 0.000000000000000000e+00 0.000000000000000000e+00 0.000000000000000000e+00 0.000000000000000000e+00 0.000000000000000000e+00 0.000000000000000000e+00 0.000000000000000000e+00 0.000000000000000000e+00 0.000000000000000000e+00 0.000000000000000000e+00 0.000000000000000000e+00 0.000000000000000000e+00 0.000000000000000000e+00 0.000000000000000000e+00 0.000000000000000000e+00 0.000000000000000000e+00 0.000000000000000000e+00 0.000000000000000000e+00 0.000000000000000000e+00 0.000000000000000000e+00 0.000000000000000000e+00 0.000000000000000000e+00 0.000000000000000000e+00 0.000000000000000000e+00 0.000000000000000000e+00 0.000000000000000000e+00 0.000000000000000000e+00 0.000000000000000000e+00 0.000000000000000000e+00 0.000000000000000000e+00 0.000000000000000000e+00 0.000000000000000000e+00 0.000000000000000000e+00 0.000000000000000000e+00 0.000000000000000000e+00 0.000000000000000000e+00 0.000000000000000000e+00 0.000000000000000000e+00 0.000000000000000000e+00 0.000000000000000000e+00 0.000000000000000000e+00 0.000000000000000000e+00 0.000000000000000000e+00 0.000000000000000000e+00 0.000000000000000000e+00 0.000000000000000000e+00 0.000000000000000000e+00 0.000000000000000000e+00 0.000000000000000000e+00 0.000000000000000000e+00 0.000000000000000000e+00 0.000000000000000000e+00 0.000000000000000000e+00 0.000000000000000000e+00 0.000000000000000000e+00 0.000000000000000000e+00 0.000000000000000000e+00 0.000000000000000000e+00 0.000000000000000000e+00 0.000000000000000000e+00 0.000000000000000000e+00 0.000000000000000000e+00 0.000000000000000000e+00 0.000000000000000000e+00 0.000000000000000000e+00 0.000000000000000000e+00 0.000000000000000000e+00 0.000000000000000000e+00 0.000000000000000000e+00 0.000000000000000000e+00 0.000000000000000000e+00 0.000000000000000000e+00 0.000000000000000000e+00 0.000000000000000000e+00 0.000000000000000000e+00 0.000000000000000000e+00 0.000000000000000000e+00 0.000000000000000000e+00 0.000000000000000000e+00 0.000000000000000000e+00 0.000000000000000000e+00 0.000000000000000000e+00 0.000000000000000000e+00 0.000000000000000000e+00 0.000000000000000000e+00 0.000000000000000000e+00 0.000000000000000000e+00 0.000000000000000000e+00 0.000000000000000000e+00 0.000000000000000000e+00 0.000000000000000000e+00 0.000000000000000000e+00 0.000000000000000000e+00 0.000000000000000000e+00 0.000000000000000000e+00 0.000000000000000000e+00 0.000000000000000000e+00 0.000000000000000000e+00 0.000000000000000000e+00 0.000000000000000000e+00 0.000000000000000000e+00 0.000000000000000000e+00 0.000000000000000000e+00 0.000000000000000000e+00 0.000000000000000000e+00 0.000000000000000000e+00 0.000000000000000000e+00 0.000000000000000000e+00 0.000000000000000000e+00 0.000000000000000000e+00 0.000000000000000000e+00 0.000000000000000000e+00 0.000000000000000000e+00 0.000000000000000000e+00 0.000000000000000000e+00 0.000000000000000000e+00 0.000000000000000000e+00 0.000000000000000000e+00 0.000000000000000000e+00 0.000000000000000000e+00 0.000000000000000000e+00 0.000000000000000000e+00 0.000000000000000000e+00 0.000000000000000000e+00 0.000000000000000000e+00 0.000000000000000000e+00 0.000000000000000000e+00 0.000000000000000000e+00 0.000000000000000000e+00 0.000000000000000000e+00 0.000000000000000000e+00 0.000000000000000000e+00 0.000000000000000000e+00 0.000000000000000000e+00 0.000000000000000000e+00 0.000000000000000000e+00 0.000000000000000000e+00 0.000000000000000000e+00 0.000000000000000000e+00 0.000000000000000000e+00 0.000000000000000000e+00 0.000000000000000000e+00 0.000000000000000000e+00 0.000000000000000000e+00 0.000000000000000000e+00 0.000000000000000000e+00 0.000000000000000000e+00 0.000000000000000000e+00 0.000000000000000000e+00 0.000000000000000000e+00 0.000000000000000000e+00 0.000000000000000000e+00 0.000000000000000000e+00 0.000000000000000000e+00 0.000000000000000000e+00 0.000000000000000000e+00 0.000000000000000000e+00 0.000000000000000000e+00 0.000000000000000000e+00 0.000000000000000000e+00 0.000000000000000000e+00 0.000000000000000000e+00 0.000000000000000000e+00 0.000000000000000000e+00 0.000000000000000000e+00 0.000000000000000000e+00 0.000000000000000000e+00 0.000000000000000000e+00 0.000000000000000000e+00 0.000000000000000000e+00 0.000000000000000000e+00 0.000000000000000000e+00 0.000000000000000000e+00 0.000000000000000000e+00 0.000000000000000000e+00 0.000000000000000000e+00 0.000000000000000000e+00 0.000000000000000000e+00 0.000000000000000000e+00 0.000000000000000000e+00 0.000000000000000000e+00 0.000000000000000000e+00 0.000000000000000000e+00 0.000000000000000000e+00 0.000000000000000000e+00 0.000000000000000000e+00 0.000000000000000000e+00 0.000000000000000000e+00 0.000000000000000000e+00 0.000000000000000000e+00 0.000000000000000000e+00 0.000000000000000000e+00 0.000000000000000000e+00 0.000000000000000000e+00 0.000000000000000000e+00 0.000000000000000000e+00 0.000000000000000000e+00 0.000000000000000000e+00 0.000000000000000000e+00 0.000000000000000000e+00 0.000000000000000000e+00 0.000000000000000000e+00 0.000000000000000000e+00 0.000000000000000000e+00 0.000000000000000000e+00 0.000000000000000000e+00 0.000000000000000000e+00 0.000000000000000000e+00 0.000000000000000000e+00 0.000000000000000000e+00 0.000000000000000000e+00 0.000000000000000000e+00 0.000000000000000000e+00 0.000000000000000000e+00 0.000000000000000000e+00 0.000000000000000000e+00 0.000000000000000000e+00 0.000000000000000000e+00 0.000000000000000000e+00 0.000000000000000000e+00 0.000000000000000000e+00 0.000000000000000000e+00 0.000000000000000000e+00 0.000000000000000000e+00 0.000000000000000000e+00 0.000000000000000000e+00 0.000000000000000000e+00 0.000000000000000000e+00 0.000000000000000000e+00 0.000000000000000000e+00 0.000000000000000000e+00 0.000000000000000000e+00 0.000000000000000000e+00 0.000000000000000000e+00 0.000000000000000000e+00 0.000000000000000000e+00 0.000000000000000000e+00 0.000000000000000000e+00 0.000000000000000000e+00 0.000000000000000000e+00 0.000000000000000000e+00 0.000000000000000000e+00 0.000000000000000000e+00 0.000000000000000000e+00 0.000000000000000000e+00 0.000000000000000000e+00 0.000000000000000000e+00 0.000000000000000000e+00 0.000000000000000000e+00 0.000000000000000000e+00 0.000000000000000000e+00 0.000000000000000000e+00 0.000000000000000000e+00 0.000000000000000000e+00 0.000000000000000000e+00 0.000000000000000000e+00 0.000000000000000000e+00 0.000000000000000000e+00 0.000000000000000000e+00 0.000000000000000000e+00 0.000000000000000000e+00 0.000000000000000000e+00 0.000000000000000000e+00 0.000000000000000000e+00 0.000000000000000000e+00 0.000000000000000000e+00 0.000000000000000000e+00 0.000000000000000000e+00 0.000000000000000000e+00 0.000000000000000000e+00 0.000000000000000000e+00 0.000000000000000000e+00 0.000000000000000000e+00 0.000000000000000000e+00 0.000000000000000000e+00 0.000000000000000000e+00 0.000000000000000000e+00 0.000000000000000000e+00 0.000000000000000000e+00 0.000000000000000000e+00 0.000000000000000000e+00 0.000000000000000000e+00 0.000000000000000000e+00 0.000000000000000000e+00 0.000000000000000000e+00 0.000000000000000000e+00 0.000000000000000000e+00 0.000000000000000000e+00 0.000000000000000000e+00 0.000000000000000000e+00 0.000000000000000000e+00 0.000000000000000000e+00 0.000000000000000000e+00 0.000000000000000000e+00 0.000000000000000000e+00 0.000000000000000000e+00 0.000000000000000000e+00 0.000000000000000000e+00 0.000000000000000000e+00 0.000000000000000000e+00 0.000000000000000000e+00 0.000000000000000000e+00 0.000000000000000000e+00 0.000000000000000000e+00 0.000000000000000000e+00 0.000000000000000000e+00 0.000000000000000000e+00 0.000000000000000000e+00 0.000000000000000000e+00 0.000000000000000000e+00 0.000000000000000000e+00 0.000000000000000000e+00 0.000000000000000000e+00 0.000000000000000000e+00 0.000000000000000000e+00 0.000000000000000000e+00 0.000000000000000000e+00 0.000000000000000000e+00 0.000000000000000000e+00 0.000000000000000000e+00 0.000000000000000000e+00 0.000000000000000000e+00 0.000000000000000000e+00 0.000000000000000000e+00 0.000000000000000000e+00 0.000000000000000000e+00 0.000000000000000000e+00 0.000000000000000000e+00 0.000000000000000000e+00 0.000000000000000000e+00 0.000000000000000000e+00 0.000000000000000000e+00 0.000000000000000000e+00 0.000000000000000000e+00 0.000000000000000000e+00 0.000000000000000000e+00 0.000000000000000000e+00 0.000000000000000000e+00 0.000000000000000000e+00 0.000000000000000000e+00 0.000000000000000000e+00 0.000000000000000000e+00 0.000000000000000000e+00 0.000000000000000000e+00 0.000000000000000000e+00 0.000000000000000000e+00 0.000000000000000000e+00 0.000000000000000000e+00 0.000000000000000000e+00 0.000000000000000000e+00 0.000000000000000000e+00 0.000000000000000000e+00 0.000000000000000000e+00 0.000000000000000000e+00 0.000000000000000000e+00 0.000000000000000000e+00 0.000000000000000000e+00 0.000000000000000000e+00 0.000000000000000000e+00 0.000000000000000000e+00 0.000000000000000000e+00 0.000000000000000000e+00 0.000000000000000000e+00 0.000000000000000000e+00 0.000000000000000000e+00 0.000000000000000000e+00 0.000000000000000000e+00 0.000000000000000000e+00 0.000000000000000000e+00 0.000000000000000000e+00 0.000000000000000000e+00 0.000000000000000000e+00 0.000000000000000000e+00 0.000000000000000000e+00 0.000000000000000000e+00 0.000000000000000000e+00 0.000000000000000000e+00 0.000000000000000000e+00 0.000000000000000000e+00 0.000000000000000000e+00 0.000000000000000000e+00 0.000000000000000000e+00 0.000000000000000000e+00 0.000000000000000000e+00 0.000000000000000000e+00 0.000000000000000000e+00 0.000000000000000000e+00 0.000000000000000000e+00 0.000000000000000000e+00 0.000000000000000000e+00 0.000000000000000000e+00 0.000000000000000000e+00 0.000000000000000000e+00 0.000000000000000000e+00 0.000000000000000000e+00 0.000000000000000000e+00 0.000000000000000000e+00 0.000000000000000000e+00 0.000000000000000000e+00 0.000000000000000000e+00 0.000000000000000000e+00 0.000000000000000000e+00 0.000000000000000000e+00 0.000000000000000000e+00 0.000000000000000000e+00 0.000000000000000000e+00 0.000000000000000000e+00 0.000000000000000000e+00 0.000000000000000000e+00 0.000000000000000000e+00 0.000000000000000000e+00 0.000000000000000000e+00 0.000000000000000000e+00 0.000000000000000000e+00 0.000000000000000000e+00 0.000000000000000000e+00 0.000000000000000000e+00 0.000000000000000000e+00 0.000000000000000000e+00 0.000000000000000000e+00 0.000000000000000000e+00 0.000000000000000000e+00 0.000000000000000000e+00 0.000000000000000000e+00 0.000000000000000000e+00 0.000000000000000000e+00 0.000000000000000000e+00 0.000000000000000000e+00 0.000000000000000000e+00 0.000000000000000000e+00 0.000000000000000000e+00 0.000000000000000000e+00 0.000000000000000000e+00 0.000000000000000000e+00 0.000000000000000000e+00 0.000000000000000000e+00 0.000000000000000000e+00 0.000000000000000000e+00 0.000000000000000000e+00 0.000000000000000000e+00 0.000000000000000000e+00 0.000000000000000000e+00 0.000000000000000000e+00 0.000000000000000000e+00 0.000000000000000000e+00 0.000000000000000000e+00 0.000000000000000000e+00 0.000000000000000000e+00 0.000000000000000000e+00 0.000000000000000000e+00 0.000000000000000000e+00 0.000000000000000000e+00 0.000000000000000000e+00 0.000000000000000000e+00 0.000000000000000000e+00 0.000000000000000000e+00 0.000000000000000000e+00 0.000000000000000000e+00 0.000000000000000000e+00 0.000000000000000000e+00 0.000000000000000000e+00 0.000000000000000000e+00 0.000000000000000000e+00 0.000000000000000000e+00 0.000000000000000000e+00 0.000000000000000000e+00 0.000000000000000000e+00 0.000000000000000000e+00 0.000000000000000000e+00 0.000000000000000000e+00 0.000000000000000000e+00 0.000000000000000000e+00 0.000000000000000000e+00 0.000000000000000000e+00 0.000000000000000000e+00 0.000000000000000000e+00 0.000000000000000000e+00 0.000000000000000000e+00 0.000000000000000000e+00 0.000000000000000000e+00 0.000000000000000000e+00 0.000000000000000000e+00 0.000000000000000000e+00 0.000000000000000000e+00 0.000000000000000000e+00 0.000000000000000000e+00 0.000000000000000000e+00 0.000000000000000000e+00 0.000000000000000000e+00 0.000000000000000000e+00 0.000000000000000000e+00 0.000000000000000000e+00 0.000000000000000000e+00 0.000000000000000000e+00 0.000000000000000000e+00 0.000000000000000000e+00 0.000000000000000000e+00 0.000000000000000000e+00 0.000000000000000000e+00 0.000000000000000000e+00 0.000000000000000000e+00 0.000000000000000000e+00 0.000000000000000000e+00 0.000000000000000000e+00 0.000000000000000000e+00 0.000000000000000000e+00 0.000000000000000000e+00 0.000000000000000000e+00 0.000000000000000000e+00 0.000000000000000000e+00 0.000000000000000000e+00 0.000000000000000000e+00 0.000000000000000000e+00 0.000000000000000000e+00 0.000000000000000000e+00 0.000000000000000000e+00 0.000000000000000000e+00 0.000000000000000000e+00 0.000000000000000000e+00 0.000000000000000000e+00 0.000000000000000000e+00 0.000000000000000000e+00 0.000000000000000000e+00 0.000000000000000000e+00 0.000000000000000000e+00 0.000000000000000000e+00 0.000000000000000000e+00 0.000000000000000000e+00 0.000000000000000000e+00 0.000000000000000000e+00 0.000000000000000000e+00 0.000000000000000000e+00 0.000000000000000000e+00 0.000000000000000000e+00 0.000000000000000000e+00 0.000000000000000000e+00 0.000000000000000000e+00 0.000000000000000000e+00 0.000000000000000000e+00 0.000000000000000000e+00 0.000000000000000000e+00 0.000000000000000000e+00 0.000000000000000000e+00 0.000000000000000000e+00 0.000000000000000000e+00 0.000000000000000000e+00 0.000000000000000000e+00 0.000000000000000000e+00 0.000000000000000000e+00 0.000000000000000000e+00 0.000000000000000000e+00 0.000000000000000000e+00 0.000000000000000000e+00 0.000000000000000000e+00 0.000000000000000000e+00 0.000000000000000000e+00 0.000000000000000000e+00 0.000000000000000000e+00 0.000000000000000000e+00 0.000000000000000000e+00 0.000000000000000000e+00 0.000000000000000000e+00 0.000000000000000000e+00 0.000000000000000000e+00 0.000000000000000000e+00 0.000000000000000000e+00 0.000000000000000000e+00 0.000000000000000000e+00 0.000000000000000000e+00 0.000000000000000000e+00 0.000000000000000000e+00 0.000000000000000000e+00 0.000000000000000000e+00 0.000000000000000000e+00 0.000000000000000000e+00 0.000000000000000000e+00 0.000000000000000000e+00 0.000000000000000000e+00 0.000000000000000000e+00 0.000000000000000000e+00 0.000000000000000000e+00 0.000000000000000000e+00 0.000000000000000000e+00 0.000000000000000000e+00 0.000000000000000000e+00 0.000000000000000000e+00 0.000000000000000000e+00 0.000000000000000000e+00 0.000000000000000000e+00 0.000000000000000000e+00 0.000000000000000000e+00 0.000000000000000000e+00 0.000000000000000000e+00 0.000000000000000000e+00 0.000000000000000000e+00 0.000000000000000000e+00 0.000000000000000000e+00 0.000000000000000000e+00 0.000000000000000000e+00 0.000000000000000000e+00 0.000000000000000000e+00 0.000000000000000000e+00 0.000000000000000000e+00 0.000000000000000000e+00 0.000000000000000000e+00 0.000000000000000000e+00 0.000000000000000000e+00 0.000000000000000000e+00 0.000000000000000000e+00 0.000000000000000000e+00 0.000000000000000000e+00 0.000000000000000000e+00 0.000000000000000000e+00 0.000000000000000000e+00 0.000000000000000000e+00 0.000000000000000000e+00 0.000000000000000000e+00 0.000000000000000000e+00 0.000000000000000000e+00 0.000000000000000000e+00 0.000000000000000000e+00 0.000000000000000000e+00 0.000000000000000000e+00 0.000000000000000000e+00
[truncated: 3,599,776 more chars]
