# Supplementary material for: Bayesian inference of kinetic schemes for ion channels by Kalman filtering
Source: eLife. 2022 May 4;11:e62714. doi: 10.7554/eLife.62714 (PMC9342998; doi:10.7554/eLife.62714)
Supplement: Figure 7—source data 1. — Each of them has 10 ligand concentrations. The number in the file name reports the amount of ion channels in the patch. [file elife-62714-fig7-data1.zip › 1000time.txt]

2.000000000000000096e-04
3.000000000000000821e-04
4.000000000000000192e-04
5.000000000000000104e-04
6.000000000000001643e-04
7.000000000000001013e-04
8.000000000000000383e-04
8.999999999999999754e-04
1.000000000000000021e-03
1.100000000000000066e-03
1.200000000000000329e-03
1.299999999999999940e-03
1.400000000000000203e-03
1.500000000000000031e-03
1.600000000000000077e-03
1.700000000000000122e-03
1.799999999999999951e-03
1.900000000000000213e-03
2.000000000000000042e-03
2.099999999999999870e-03
2.200000000000000133e-03
2.300000000000000395e-03
2.400000000000000657e-03
2.500000000000000052e-03
2.599999999999999881e-03
2.700000000000000143e-03
2.800000000000000405e-03
2.900000000000000668e-03
3.000000000000000062e-03
3.099999999999999891e-03
3.200000000000000153e-03
3.300000000000000416e-03
3.400000000000000244e-03
3.500000000000000073e-03
3.599999999999999901e-03
3.700000000000000164e-03
3.800000000000000426e-03
3.900000000000000255e-03
4.000000000000000083e-03
4.100000000000001213e-03
4.199999999999999740e-03
4.300000000000000003e-03
4.400000000000000265e-03
4.499999999999999660e-03
4.600000000000000790e-03
4.700000000000000185e-03
4.800000000000001314e-03
4.899999999999999842e-03
5.000000000000000104e-03
5.100000000000001234e-03
5.199999999999999761e-03
5.300000000000000891e-03
5.400000000000000286e-03
5.499999999999999681e-03
5.600000000000000810e-03
5.700000000000000205e-03
5.800000000000001335e-03
5.899999999999999863e-03
6.000000000000000125e-03
6.100000000000001255e-03
6.199999999999999782e-03
6.300000000000000912e-03
6.400000000000000307e-03
6.499999999999999702e-03
6.600000000000000831e-03
6.700000000000000226e-03
6.800000000000000488e-03
6.899999999999999883e-03
7.000000000000000146e-03
7.100000000000001275e-03
7.199999999999999803e-03
7.300000000000000933e-03
7.400000000000000328e-03
7.499999999999999722e-03
7.600000000000000852e-03
7.700000000000000247e-03
7.800000000000000509e-03
7.900000000000000772e-03
8.000000000000000167e-03
8.099999999999999561e-03
8.200000000000002426e-03
8.300000000000000086e-03
8.399999999999999481e-03
8.500000000000000611e-03
8.600000000000000006e-03
8.700000000000001135e-03
8.800000000000000530e-03
8.899999999999999925e-03
8.999999999999999320e-03
9.100000000000000450e-03
9.200000000000001579e-03
9.299999999999999239e-03
9.400000000000000369e-03
9.499999999999999764e-03
9.600000000000002628e-03
9.700000000000002023e-03
9.799999999999999684e-03
9.900000000000000813e-03
1.000000000000000021e-02
1.010000000000000134e-02
1.020000000000000247e-02
1.030000000000000013e-02
1.039999999999999952e-02
1.050000000000000065e-02
1.060000000000000178e-02
1.070000000000000118e-02
1.080000000000000057e-02
1.089999999999999997e-02
1.099999999999999936e-02
1.110000000000000223e-02
1.120000000000000162e-02
1.129999999999999928e-02
1.140000000000000041e-02
1.149999999999999981e-02
1.160000000000000267e-02
1.170000000000000207e-02
1.179999999999999973e-02
1.190000000000000085e-02
1.200000000000000025e-02
1.210000000000000138e-02
1.220000000000000251e-02
1.230000000000000017e-02
1.239999999999999956e-02
1.250000000000000069e-02
1.260000000000000182e-02
1.270000000000000122e-02
1.280000000000000061e-02
1.290000000000000001e-02
1.299999999999999940e-02
1.310000000000000227e-02
1.320000000000000166e-02
1.329999999999999932e-02
1.340000000000000045e-02
1.349999999999999985e-02
1.360000000000000098e-02
1.370000000000000211e-02
1.379999999999999977e-02
1.389999999999999916e-02
1.400000000000000029e-02
1.410000000000000142e-02
1.420000000000000255e-02
1.430000000000000021e-02
1.439999999999999961e-02
1.450000000000000074e-02
1.460000000000000187e-02
1.470000000000000126e-02
1.480000000000000066e-02
1.490000000000000005e-02
1.499999999999999944e-02
1.510000000000000231e-02
1.520000000000000170e-02
1.529999999999999936e-02
1.540000000000000049e-02
1.549999999999999989e-02
1.560000000000000102e-02
1.570000000000000215e-02
1.580000000000000154e-02
1.590000000000000094e-02
1.600000000000000033e-02
1.610000000000000320e-02
1.619999999999999912e-02
1.629999999999999852e-02
1.640000000000000485e-02
1.650000000000000078e-02
1.660000000000000017e-02
1.669999999999999957e-02
1.679999999999999896e-02
1.690000000000000530e-02
1.700000000000000122e-02
1.710000000000000062e-02
1.720000000000000001e-02
1.729999999999999941e-02
1.740000000000000227e-02
1.750000000000000167e-02
1.760000000000000106e-02
1.770000000000000046e-02
1.779999999999999985e-02
1.790000000000000271e-02
1.799999999999999864e-02
1.810000000000000150e-02
1.820000000000000090e-02
1.830000000000000029e-02
1.840000000000000316e-02
1.849999999999999908e-02
1.859999999999999848e-02
1.870000000000000134e-02
1.880000000000000074e-02
1.890000000000000360e-02
1.899999999999999953e-02
1.909999999999999892e-02
1.920000000000000526e-02
1.930000000000000118e-02
1.940000000000000405e-02
1.949999999999999997e-02
1.959999999999999937e-02
1.970000000000000223e-02
1.980000000000000163e-02
1.990000000000000449e-02
2.000000000000000042e-02
2.009999999999999981e-02
2.020000000000000268e-02
2.029999999999999860e-02
2.040000000000000493e-02
2.050000000000000086e-02
2.060000000000000026e-02
2.070000000000000312e-02
2.079999999999999905e-02
2.090000000000000191e-02
2.100000000000000130e-02
2.110000000000000070e-02
2.120000000000000356e-02
2.129999999999999949e-02
2.140000000000000235e-02
2.149999999999999828e-02
2.160000000000000114e-02
2.170000000000000401e-02
2.179999999999999993e-02
2.190000000000000280e-02
2.199999999999999872e-02
2.210000000000000159e-02
2.220000000000000445e-02
2.230000000000000038e-02
2.240000000000000324e-02
2.249999999999999917e-02
2.259999999999999856e-02
2.270000000000000490e-02
2.280000000000000082e-02
2.290000000000000369e-02
2.299999999999999961e-02
2.309999999999999901e-02
2.320000000000000534e-02
2.330000000000000127e-02
2.340000000000000413e-02
2.350000000000000006e-02
2.359999999999999945e-02
2.370000000000000231e-02
2.380000000000000171e-02
2.390000000000000457e-02
2.400000000000000050e-02
2.409999999999999989e-02
2.420000000000000276e-02
2.429999999999999868e-02
2.440000000000000502e-02
2.450000000000000094e-02
2.460000000000000034e-02
2.470000000000000320e-02
2.479999999999999913e-02
2.490000000000000199e-02
2.500000000000000139e-02
2.510000000000000078e-02
2.520000000000000365e-02
2.529999999999999957e-02
2.540000000000000244e-02
2.549999999999999836e-02
2.560000000000000123e-02
2.570000000000000409e-02
2.580000000000000002e-02
2.590000000000000288e-02
2.599999999999999881e-02
2.610000000000000167e-02
2.620000000000000454e-02
2.630000000000000046e-02
2.640000000000000333e-02
2.649999999999999925e-02
2.659999999999999865e-02
2.670000000000000498e-02
2.680000000000000090e-02
2.690000000000000377e-02
2.699999999999999969e-02
2.709999999999999909e-02
2.720000000000000195e-02
2.730000000000000135e-02
2.740000000000000421e-02
2.750000000000000014e-02
2.759999999999999953e-02
2.770000000000000240e-02
2.779999999999999832e-02
2.790000000000000466e-02
2.800000000000000058e-02
2.809999999999999998e-02
2.820000000000000284e-02
2.829999999999999877e-02
2.840000000000000510e-02
2.850000000000000103e-02
2.860000000000000042e-02
2.870000000000000329e-02
2.879999999999999921e-02
2.890000000000000208e-02
2.900000000000000147e-02
2.910000000000000087e-02
2.920000000000000373e-02
2.929999999999999966e-02
2.940000000000000252e-02
2.949999999999999845e-02
2.960000000000000131e-02
2.970000000000000417e-02
2.980000000000000010e-02
2.990000000000000296e-02
2.999999999999999889e-02
3.009999999999999828e-02
3.020000000000000462e-02
3.030000000000000054e-02
3.040000000000000341e-02
3.049999999999999933e-02
3.059999999999999873e-02
3.070000000000000506e-02
3.080000000000000099e-02
3.090000000000000385e-02
3.099999999999999978e-02
3.109999999999999917e-02
3.120000000000000204e-02
3.130000000000000143e-02
3.140000000000000430e-02
3.150000000000000022e-02
3.160000000000000309e-02
3.170000000000000595e-02
3.180000000000000188e-02
3.190000000000000474e-02
3.200000000000000067e-02
3.209999999999999659e-02
3.220000000000000639e-02
3.230000000000000232e-02
3.239999999999999825e-02
3.250000000000000111e-02
3.259999999999999704e-02
3.270000000000000684e-02
3.280000000000000970e-02
3.289999999999999869e-02
3.300000000000000155e-02
3.309999999999999748e-02
3.320000000000000034e-02
3.330000000000001015e-02
3.339999999999999913e-02
3.350000000000000200e-02
3.359999999999999792e-02
3.370000000000000079e-02
3.380000000000001059e-02
3.389999999999999958e-02
3.400000000000000244e-02
3.409999999999999837e-02
3.420000000000000123e-02
3.430000000000000410e-02
3.440000000000000002e-02
3.450000000000000289e-02
3.459999999999999881e-02
3.470000000000000168e-02
3.480000000000000454e-02
3.490000000000000047e-02
3.500000000000000333e-02
3.509999999999999926e-02
3.520000000000000212e-02
3.530000000000000498e-02
3.540000000000000091e-02
3.549999999999999684e-02
3.559999999999999970e-02
3.570000000000000256e-02
3.580000000000000543e-02
3.590000000000000135e-02
3.599999999999999728e-02
3.610000000000000014e-02
3.620000000000000301e-02
3.630000000000000587e-02
3.640000000000000180e-02
3.649999999999999772e-02
3.660000000000000059e-02
3.670000000000000345e-02
3.680000000000000632e-02
3.690000000000000224e-02
3.699999999999999817e-02
3.710000000000000103e-02
3.719999999999999696e-02
3.730000000000000676e-02
3.740000000000000269e-02
3.749999999999999861e-02
3.760000000000000148e-02
3.769999999999999740e-02
3.780000000000000721e-02
3.790000000000000313e-02
3.799999999999999906e-02
3.810000000000000192e-02
3.819999999999999785e-02
3.830000000000000765e-02
3.840000000000001051e-02
3.849999999999999950e-02
3.860000000000000236e-02
3.869999999999999829e-02
3.880000000000000809e-02
3.890000000000000402e-02
3.899999999999999994e-02
3.910000000000000281e-02
3.919999999999999873e-02
3.930000000000000854e-02
3.940000000000000446e-02
3.950000000000000039e-02
3.960000000000000325e-02
3.969999999999999918e-02
3.980000000000000898e-02
3.990000000000000491e-02
4.000000000000000083e-02
4.009999999999999676e-02
4.019999999999999962e-02
4.030000000000000943e-02
4.040000000000000535e-02
4.050000000000000128e-02
4.059999999999999720e-02
4.070000000000000007e-02
4.080000000000000987e-02
4.090000000000000580e-02
4.100000000000000172e-02
4.109999999999999765e-02
4.120000000000000051e-02
4.130000000000001031e-02
4.140000000000000624e-02
4.150000000000000216e-02
4.159999999999999809e-02
4.170000000000000095e-02
4.180000000000000382e-02
4.190000000000000668e-02
4.200000000000000261e-02
4.209999999999999853e-02
4.220000000000000140e-02
4.230000000000000426e-02
4.240000000000000713e-02
4.250000000000000305e-02
4.259999999999999898e-02
4.270000000000000184e-02
4.280000000000000471e-02
4.290000000000000757e-02
4.299999999999999656e-02
4.309999999999999942e-02
4.320000000000000229e-02
4.330000000000000515e-02
4.340000000000000802e-02
4.349999999999999700e-02
4.359999999999999987e-02
4.370000000000000273e-02
4.380000000000000560e-02
4.390000000000000846e-02
4.399999999999999745e-02
4.410000000000000031e-02
4.420000000000000318e-02
4.430000000000000604e-02
4.440000000000000890e-02
4.449999999999999789e-02
4.460000000000000075e-02
4.469999999999999668e-02
4.480000000000000648e-02
4.490000000000000935e-02
4.499999999999999833e-02
4.510000000000000120e-02
4.519999999999999712e-02
4.530000000000000693e-02
4.540000000000000979e-02
4.549999999999999878e-02
4.560000000000000164e-02
4.569999999999999757e-02
4.580000000000000737e-02
4.590000000000001024e-02
4.599999999999999922e-02
4.610000000000000209e-02
4.619999999999999801e-02
4.630000000000000782e-02
4.640000000000001068e-02
4.649999999999999967e-02
4.660000000000000253e-02
4.669999999999999846e-02
4.680000000000000826e-02
4.690000000000000419e-02
4.700000000000000011e-02
4.710000000000000298e-02
4.719999999999999890e-02
4.730000000000000870e-02
4.740000000000000463e-02
4.750000000000000056e-02
4.760000000000000342e-02
4.769999999999999934e-02
4.780000000000000915e-02
4.790000000000000507e-02
4.800000000000000100e-02
4.809999999999999692e-02
4.819999999999999979e-02
4.830000000000000959e-02
4.840000000000000552e-02
4.850000000000000144e-02
4.859999999999999737e-02
4.870000000000000023e-02
4.880000000000001004e-02
4.890000000000000596e-02
4.900000000000000189e-02
4.909999999999999781e-02
4.920000000000000068e-02
4.930000000000001048e-02
4.940000000000000641e-02
4.950000000000000233e-02
4.959999999999999826e-02
4.970000000000000112e-02
4.980000000000000399e-02
4.990000000000000685e-02
5.000000000000000278e-02
5.009999999999999870e-02
5.020000000000000157e-02
5.030000000000000443e-02
5.040000000000000729e-02
5.050000000000000322e-02
5.059999999999999915e-02
5.070000000000000201e-02
5.080000000000000487e-02
5.090000000000000774e-02
5.099999999999999672e-02
5.109999999999999959e-02
5.120000000000000245e-02
5.130000000000000532e-02
5.140000000000000818e-02
5.149999999999999717e-02
5.160000000000000003e-02
5.170000000000000290e-02
5.180000000000000576e-02
5.190000000000000863e-02
5.199999999999999761e-02
5.210000000000000048e-02
5.220000000000000334e-02
5.230000000000000621e-02
5.240000000000000907e-02
5.249999999999999806e-02
5.260000000000000092e-02
5.269999999999999685e-02
5.280000000000000665e-02
5.290000000000000951e-02
5.299999999999999850e-02
5.310000000000000137e-02
5.319999999999999729e-02
5.330000000000000709e-02
5.340000000000000996e-02
5.349999999999999895e-02
5.360000000000000181e-02
5.369999999999999774e-02
5.380000000000000754e-02
5.390000000000001040e-02
5.399999999999999939e-02
5.410000000000000225e-02
5.419999999999999818e-02
5.430000000000000798e-02
5.440000000000000391e-02
5.449999999999999983e-02
5.460000000000000270e-02
5.469999999999999862e-02
5.480000000000000843e-02
5.490000000000000435e-02
5.500000000000000028e-02
5.510000000000000314e-02
5.519999999999999907e-02
5.530000000000000887e-02
5.540000000000000480e-02
5.550000000000000072e-02
5.559999999999999665e-02
5.569999999999999951e-02
5.580000000000000931e-02
5.590000000000000524e-02
5.600000000000000117e-02
5.609999999999999709e-02
5.619999999999999996e-02
5.630000000000000976e-02
5.640000000000000568e-02
5.650000000000000161e-02
5.659999999999999754e-02
5.670000000000000040e-02
5.680000000000001020e-02
5.690000000000000613e-02
5.700000000000000205e-02
5.709999999999999798e-02
5.720000000000000084e-02
5.730000000000001065e-02
5.740000000000000657e-02
5.750000000000000250e-02
5.759999999999999842e-02
5.770000000000000129e-02
5.780000000000000415e-02
5.790000000000000702e-02
5.800000000000000294e-02
5.809999999999999887e-02
5.820000000000000173e-02
5.830000000000000460e-02
5.840000000000000746e-02
5.850000000000000339e-02
5.859999999999999931e-02
5.870000000000000218e-02
5.880000000000000504e-02
5.890000000000000790e-02
5.899999999999999689e-02
5.909999999999999976e-02
5.920000000000000262e-02
5.930000000000000548e-02
5.940000000000000835e-02
5.949999999999999734e-02
5.960000000000000020e-02
5.970000000000000306e-02
5.980000000000000593e-02
5.990000000000000879e-02
5.999999999999999778e-02
6.010000000000000064e-02
6.019999999999999657e-02
6.030000000000000637e-02
6.040000000000000924e-02
6.049999999999999822e-02
6.060000000000000109e-02
6.069999999999999701e-02
6.080000000000000682e-02
6.090000000000000968e-02
6.099999999999999867e-02
6.110000000000000153e-02
6.119999999999999746e-02
6.130000000000000726e-02
6.140000000000001013e-02
6.149999999999999911e-02
6.160000000000000198e-02
6.169999999999999790e-02
6.180000000000000770e-02
6.190000000000001057e-02
6.199999999999999956e-02
6.210000000000000242e-02
6.219999999999999835e-02
6.230000000000000815e-02
6.240000000000000407e-02
6.250000000000000000e-02
6.260000000000000286e-02
6.270000000000000573e-02
6.280000000000000859e-02
6.290000000000001146e-02
6.300000000000000044e-02
6.310000000000000331e-02
6.320000000000000617e-02
6.330000000000000904e-02
6.340000000000001190e-02
6.350000000000000089e-02
6.360000000000000375e-02
6.370000000000000662e-02
6.380000000000000948e-02
6.390000000000001235e-02
6.400000000000000133e-02
6.410000000000000420e-02
6.419999999999999318e-02
6.429999999999999605e-02
6.440000000000001279e-02
6.450000000000000178e-02
6.460000000000000464e-02
6.469999999999999363e-02
6.479999999999999649e-02
6.490000000000001323e-02
6.500000000000000222e-02
6.510000000000000508e-02
6.519999999999999407e-02
6.529999999999999694e-02
6.540000000000001368e-02
6.550000000000000266e-02
6.560000000000001941e-02
6.569999999999999452e-02
6.579999999999999738e-02
6.590000000000000024e-02
6.600000000000000311e-02
6.610000000000001985e-02
6.619999999999999496e-02
6.629999999999999782e-02
6.640000000000000069e-02
6.650000000000000355e-02
6.660000000000002029e-02
6.669999999999999540e-02
6.679999999999999827e-02
6.690000000000000113e-02
6.700000000000000400e-02
6.710000000000002074e-02
6.719999999999999585e-02
6.729999999999999871e-02
6.740000000000000158e-02
6.750000000000000444e-02
6.760000000000002118e-02
6.769999999999999629e-02
6.779999999999999916e-02
6.790000000000000202e-02
6.800000000000000488e-02
6.810000000000000775e-02
6.819999999999999674e-02
6.829999999999999960e-02
6.840000000000000246e-02
6.850000000000000533e-02
6.860000000000000819e-02
6.869999999999999718e-02
6.880000000000000004e-02
6.890000000000000291e-02
6.900000000000000577e-02
6.910000000000000864e-02
6.919999999999999762e-02
6.930000000000000049e-02
6.940000000000000335e-02
6.950000000000000622e-02
6.960000000000000908e-02
6.969999999999999807e-02
6.980000000000000093e-02
6.990000000000000380e-02
7.000000000000000666e-02
7.010000000000000953e-02
7.019999999999999851e-02
7.030000000000000138e-02
7.040000000000000424e-02
7.049999999999999323e-02
7.060000000000000997e-02
7.069999999999999896e-02
7.080000000000000182e-02
7.090000000000000469e-02
7.099999999999999367e-02
7.110000000000001041e-02
7.119999999999999940e-02
7.130000000000000226e-02
7.140000000000000513e-02
7.149999999999999412e-02
7.160000000000001086e-02
7.169999999999999984e-02
7.180000000000000271e-02
7.190000000000000557e-02
7.199999999999999456e-02
7.210000000000001130e-02
7.220000000000000029e-02
7.230000000000000315e-02
7.240000000000000602e-02
7.249999999999999500e-02
7.260000000000001175e-02
7.270000000000000073e-02
7.280000000000000360e-02
7.290000000000000646e-02
7.299999999999999545e-02
7.310000000000001219e-02
7.320000000000000118e-02
7.330000000000000404e-02
7.340000000000000691e-02
7.349999999999999589e-02
7.360000000000001263e-02
7.370000000000000162e-02
7.380000000000000449e-02
7.389999999999999347e-02
7.399999999999999634e-02
7.410000000000001308e-02
7.420000000000000207e-02
7.430000000000000493e-02
7.439999999999999392e-02
7.449999999999999678e-02
7.460000000000001352e-02
7.470000000000000251e-02
7.480000000000000537e-02
7.489999999999999436e-02
7.499999999999999722e-02
7.510000000000001397e-02
7.520000000000000295e-02
7.530000000000000582e-02
7.539999999999999480e-02
7.549999999999999767e-02
7.560000000000001441e-02
7.570000000000000340e-02
7.580000000000000626e-02
7.589999999999999525e-02
7.599999999999999811e-02
7.610000000000001485e-02
7.620000000000000384e-02
7.630000000000000671e-02
7.639999999999999569e-02
7.649999999999999856e-02
7.660000000000001530e-02
7.670000000000000429e-02
7.680000000000002103e-02
7.689999999999999614e-02
7.699999999999999900e-02
7.710000000000001574e-02
7.720000000000000473e-02
7.730000000000002147e-02
7.739999999999999658e-02
7.749999999999999944e-02
7.760000000000001619e-02
7.770000000000000517e-02
7.780000000000000804e-02
7.789999999999999702e-02
7.799999999999999989e-02
7.810000000000001663e-02
7.820000000000000562e-02
7.830000000000000848e-02
7.839999999999999747e-02
7.850000000000000033e-02
7.860000000000001708e-02
7.870000000000000606e-02
7.880000000000000893e-02
7.889999999999999791e-02
7.900000000000000078e-02
7.910000000000001752e-02
7.920000000000000651e-02
7.930000000000000937e-02
7.939999999999999836e-02
7.950000000000000122e-02
7.960000000000001796e-02
7.969999999999999307e-02
7.980000000000000981e-02
7.989999999999999880e-02
8.000000000000000167e-02
8.010000000000001841e-02
8.019999999999999352e-02
8.030000000000001026e-02
8.039999999999999925e-02
8.050000000000000211e-02
8.060000000000001885e-02
8.069999999999999396e-02
8.080000000000001070e-02
8.089999999999999969e-02
8.100000000000000255e-02
8.110000000000001930e-02
8.119999999999999440e-02
8.130000000000001115e-02
8.140000000000000013e-02
8.150000000000000300e-02
8.160000000000001974e-02
8.169999999999999485e-02
8.180000000000001159e-02
8.190000000000000058e-02
8.200000000000000344e-02
8.210000000000002018e-02
8.219999999999999529e-02
8.230000000000001203e-02
8.240000000000000102e-02
8.250000000000000389e-02
8.260000000000002063e-02
8.269999999999999574e-02
8.280000000000001248e-02
8.290000000000000147e-02
8.300000000000000433e-02
8.310000000000002107e-02
8.319999999999999618e-02
8.330000000000001292e-02
8.340000000000000191e-02
8.350000000000000477e-02
8.360000000000000764e-02
8.369999999999999662e-02
8.380000000000001337e-02
8.390000000000000235e-02
8.400000000000000522e-02
8.410000000000000808e-02
8.419999999999999707e-02
8.430000000000001381e-02
8.440000000000000280e-02
8.450000000000000566e-02
8.460000000000000853e-02
8.469999999999999751e-02
8.480000000000001426e-02
8.490000000000000324e-02
8.500000000000000611e-02
8.510000000000000897e-02
8.519999999999999796e-02
8.530000000000001470e-02
8.540000000000000369e-02
8.550000000000000655e-02
8.560000000000000941e-02
8.569999999999999840e-02
8.580000000000001514e-02
8.590000000000000413e-02
8.599999999999999312e-02
8.610000000000000986e-02
8.619999999999999885e-02
8.630000000000001559e-02
8.640000000000000457e-02
8.649999999999999356e-02
8.660000000000001030e-02
8.669999999999999929e-02
8.680000000000001603e-02
8.690000000000000502e-02
8.699999999999999400e-02
8.710000000000001075e-02
8.719999999999999973e-02
8.730000000000001648e-02
8.740000000000000546e-02
8.749999999999999445e-02
8.760000000000001119e-02
8.770000000000000018e-02
8.780000000000001692e-02
8.790000000000000591e-02
8.799999999999999489e-02
8.810000000000001164e-02
8.820000000000000062e-02
8.830000000000001736e-02
8.840000000000000635e-02
8.849999999999999534e-02
8.860000000000001208e-02
8.870000000000000107e-02
8.880000000000001781e-02
8.890000000000000679e-02
8.899999999999999578e-02
8.910000000000001252e-02
8.920000000000000151e-02
8.930000000000001825e-02
8.939999999999999336e-02
8.949999999999999623e-02
8.960000000000001297e-02
8.970000000000000195e-02
8.980000000000001870e-02
8.989999999999999380e-02
8.999999999999999667e-02
9.010000000000001341e-02
9.020000000000000240e-02
9.030000000000001914e-02
9.039999999999999425e-02
9.049999999999999711e-02
9.060000000000001386e-02
9.070000000000000284e-02
9.080000000000001958e-02
9.089999999999999469e-02
9.099999999999999756e-02
9.110000000000001430e-02
9.120000000000000329e-02
9.130000000000002003e-02
9.139999999999999514e-02
9.149999999999999800e-02
9.160000000000001474e-02
9.170000000000000373e-02
9.180000000000002047e-02
9.189999999999999558e-02
9.199999999999999845e-02
9.210000000000001519e-02
9.220000000000000417e-02
9.230000000000002092e-02
9.239999999999999603e-02
9.249999999999999889e-02
9.260000000000001563e-02
9.270000000000000462e-02
9.280000000000002136e-02
9.289999999999999647e-02
9.299999999999999933e-02
9.310000000000001608e-02
9.320000000000000506e-02
9.330000000000000793e-02
9.339999999999999691e-02
9.349999999999999978e-02
9.360000000000001652e-02
9.370000000000000551e-02
9.380000000000000837e-02
9.389999999999999736e-02
9.400000000000000022e-02
9.410000000000001696e-02
9.420000000000000595e-02
9.430000000000000882e-02
9.439999999999999780e-02
9.450000000000000067e-02
9.460000000000001741e-02
9.470000000000000639e-02
9.480000000000000926e-02
9.489999999999999825e-02
9.500000000000000111e-02
9.510000000000001785e-02
9.520000000000000684e-02
9.530000000000000970e-02
9.539999999999999869e-02
9.550000000000000155e-02
9.560000000000001830e-02
9.569999999999999341e-02
9.580000000000001015e-02
9.589999999999999913e-02
9.600000000000000200e-02
9.610000000000001874e-02
9.619999999999999385e-02
9.630000000000001059e-02
9.639999999999999958e-02
9.650000000000000244e-02
9.660000000000001918e-02
9.669999999999999429e-02
9.680000000000001104e-02
9.690000000000000002e-02
9.700000000000000289e-02
9.710000000000001963e-02
9.719999999999999474e-02
9.730000000000001148e-02
9.740000000000000047e-02
9.750000000000000333e-02
9.760000000000002007e-02
9.769999999999999518e-02
9.780000000000001192e-02
9.790000000000000091e-02
9.800000000000000377e-02
9.810000000000002052e-02
9.819999999999999563e-02
9.830000000000001237e-02
9.840000000000000135e-02
9.850000000000000422e-02
9.860000000000002096e-02
9.869999999999999607e-02
9.880000000000001281e-02
9.890000000000000180e-02
9.900000000000000466e-02
9.910000000000002141e-02
9.919999999999999651e-02
9.930000000000001326e-02
9.940000000000000224e-02
9.950000000000000511e-02
9.960000000000000797e-02
9.969999999999999696e-02
9.980000000000001370e-02
9.990000000000000269e-02
1.000000000000000056e-01
1.001000000000000084e-01
1.001999999999999974e-01
1.003000000000000141e-01
1.004000000000000031e-01
1.005000000000000060e-01
1.006000000000000089e-01
1.006999999999999978e-01
1.008000000000000146e-01
1.009000000000000036e-01
1.010000000000000064e-01
1.011000000000000093e-01
1.011999999999999983e-01
1.013000000000000150e-01
1.014000000000000040e-01
1.015000000000000069e-01
1.016000000000000097e-01
1.016999999999999987e-01
1.018000000000000155e-01
1.019000000000000045e-01
1.019999999999999934e-01
1.021000000000000102e-01
1.021999999999999992e-01
1.023000000000000159e-01
1.024000000000000049e-01
1.024999999999999939e-01
1.026000000000000106e-01
1.026999999999999996e-01
1.028000000000000164e-01
1.029000000000000054e-01
1.029999999999999943e-01
1.031000000000000111e-01
1.032000000000000001e-01
1.033000000000000168e-01
1.034000000000000058e-01
1.034999999999999948e-01
1.036000000000000115e-01
1.037000000000000005e-01
1.038000000000000173e-01
1.039000000000000062e-01
1.039999999999999952e-01
1.041000000000000120e-01
1.042000000000000010e-01
1.043000000000000177e-01
1.044000000000000067e-01
1.044999999999999957e-01
1.046000000000000124e-01
1.047000000000000014e-01
1.048000000000000181e-01
1.048999999999999932e-01
1.049999999999999961e-01
1.051000000000000129e-01
1.052000000000000018e-01
1.053000000000000186e-01
1.053999999999999937e-01
1.054999999999999966e-01
1.056000000000000133e-01
1.057000000000000023e-01
1.058000000000000190e-01
1.058999999999999941e-01
1.059999999999999970e-01
1.061000000000000137e-01
1.062000000000000027e-01
1.063000000000000195e-01
1.063999999999999946e-01
1.064999999999999974e-01
1.066000000000000142e-01
1.067000000000000032e-01
1.068000000000000199e-01
1.068999999999999950e-01
1.069999999999999979e-01
1.071000000000000146e-01
1.072000000000000036e-01
1.073000000000000204e-01
1.073999999999999955e-01
1.074999999999999983e-01
1.076000000000000151e-01
1.077000000000000041e-01
1.078000000000000208e-01
1.078999999999999959e-01
1.079999999999999988e-01
1.081000000000000155e-01
1.082000000000000045e-01
1.083000000000000212e-01
1.083999999999999964e-01
1.084999999999999992e-01
1.086000000000000160e-01
1.087000000000000050e-01
1.088000000000000078e-01
1.088999999999999968e-01
1.089999999999999997e-01
1.091000000000000164e-01
1.092000000000000054e-01
1.093000000000000083e-01
1.093999999999999972e-01
1.095000000000000001e-01
1.096000000000000169e-01
1.097000000000000058e-01
1.098000000000000087e-01
1.098999999999999977e-01
1.100000000000000006e-01
1.101000000000000173e-01
1.102000000000000063e-01
1.103000000000000091e-01
1.103999999999999981e-01
1.105000000000000010e-01
1.106000000000000177e-01
1.107000000000000067e-01
1.108000000000000096e-01
1.108999999999999986e-01
1.110000000000000014e-01
1.111000000000000182e-01
1.111999999999999933e-01
1.113000000000000100e-01
1.113999999999999990e-01
1.115000000000000019e-01
1.116000000000000186e-01
1.116999999999999937e-01
1.118000000000000105e-01
1.118999999999999995e-01
1.120000000000000023e-01
1.121000000000000191e-01
1.121999999999999942e-01
1.123000000000000109e-01
1.123999999999999999e-01
1.125000000000000028e-01
1.126000000000000195e-01
1.126999999999999946e-01
1.128000000000000114e-01
1.129000000000000004e-01
1.130000000000000032e-01
1.131000000000000200e-01
1.131999999999999951e-01
1.133000000000000118e-01
1.134000000000000008e-01
1.135000000000000037e-01
1.136000000000000204e-01
1.136999999999999955e-01
1.138000000000000123e-01
1.139000000000000012e-01
1.140000000000000041e-01
1.141000000000000208e-01
1.141999999999999960e-01
1.143000000000000127e-01
1.144000000000000017e-01
1.145000000000000046e-01
1.146000000000000213e-01
1.146999999999999964e-01
1.148000000000000131e-01
1.149000000000000021e-01
1.150000000000000050e-01
1.151000000000000079e-01
1.151999999999999968e-01
1.153000000000000136e-01
1.154000000000000026e-01
1.155000000000000054e-01
1.156000000000000083e-01
1.156999999999999973e-01
1.158000000000000140e-01
1.159000000000000030e-01
1.160000000000000059e-01
1.161000000000000087e-01
1.161999999999999977e-01
1.163000000000000145e-01
1.164000000000000035e-01
1.165000000000000063e-01
1.166000000000000092e-01
1.166999999999999982e-01
1.168000000000000149e-01
1.169000000000000039e-01
1.170000000000000068e-01
1.171000000000000096e-01
1.171999999999999986e-01
1.173000000000000154e-01
1.174000000000000044e-01
1.174999999999999933e-01
1.176000000000000101e-01
1.176999999999999991e-01
1.178000000000000158e-01
1.179000000000000048e-01
1.179999999999999938e-01
1.181000000000000105e-01
1.181999999999999995e-01
1.183000000000000163e-01
1.184000000000000052e-01
1.184999999999999942e-01
1.186000000000000110e-01
1.187000000000000000e-01
1.188000000000000167e-01
1.189000000000000057e-01
1.189999999999999947e-01
1.191000000000000114e-01
1.192000000000000004e-01
1.193000000000000171e-01
1.194000000000000061e-01
1.194999999999999951e-01
1.196000000000000119e-01
1.197000000000000008e-01
1.198000000000000176e-01
1.199000000000000066e-01
1.199999999999999956e-01
1.201000000000000123e-01
1.202000000000000013e-01
1.203000000000000180e-01
1.203999999999999931e-01
1.204999999999999960e-01
1.206000000000000127e-01
1.207000000000000017e-01
1.208000000000000185e-01
1.208999999999999936e-01
1.209999999999999964e-01
1.211000000000000132e-01
1.212000000000000022e-01
1.213000000000000189e-01
1.213999999999999940e-01
1.214999999999999969e-01
1.216000000000000136e-01
1.217000000000000026e-01
1.218000000000000194e-01
1.218999999999999945e-01
1.219999999999999973e-01
1.221000000000000141e-01
1.222000000000000031e-01
1.223000000000000198e-01
1.223999999999999949e-01
1.224999999999999978e-01
1.226000000000000145e-01
1.227000000000000035e-01
1.228000000000000203e-01
1.228999999999999954e-01
1.229999999999999982e-01
1.231000000000000150e-01
1.232000000000000040e-01
1.233000000000000207e-01
1.233999999999999958e-01
1.234999999999999987e-01
1.236000000000000154e-01
1.237000000000000044e-01
1.238000000000000211e-01
1.238999999999999962e-01
1.239999999999999991e-01
1.241000000000000159e-01
1.242000000000000048e-01
1.243000000000000077e-01
1.243999999999999967e-01
1.244999999999999996e-01
1.246000000000000163e-01
1.247000000000000053e-01
1.248000000000000081e-01
1.248999999999999971e-01
1.250000000000000000e-01
1.251000000000000167e-01
1.252000000000000057e-01
1.253000000000000225e-01
1.254000000000000115e-01
1.255000000000000004e-01
1.256000000000000172e-01
1.257000000000000062e-01
1.258000000000000229e-01
1.259000000000000119e-01
1.260000000000000009e-01
1.261000000000000176e-01
1.262000000000000066e-01
1.263000000000000234e-01
1.264000000000000123e-01
1.265000000000000013e-01
1.266000000000000181e-01
1.267000000000000071e-01
1.268000000000000238e-01
1.269000000000000128e-01
1.270000000000000018e-01
1.271000000000000185e-01
1.272000000000000075e-01
1.273000000000000242e-01
1.274000000000000132e-01
1.275000000000000022e-01
1.276000000000000190e-01
1.277000000000000079e-01
1.278000000000000247e-01
1.279000000000000137e-01
1.280000000000000027e-01
1.280999999999999917e-01
1.282000000000000084e-01
1.283000000000000251e-01
1.283999999999999864e-01
1.285000000000000031e-01
1.285999999999999921e-01
1.287000000000000088e-01
1.288000000000000256e-01
1.288999999999999868e-01
1.290000000000000036e-01
1.290999999999999925e-01
1.292000000000000093e-01
1.293000000000000260e-01
1.293999999999999873e-01
1.295000000000000040e-01
1.295999999999999930e-01
1.297000000000000097e-01
1.298000000000000265e-01
1.298999999999999877e-01
1.300000000000000044e-01
1.300999999999999934e-01
1.302000000000000102e-01
1.303000000000000269e-01
1.303999999999999881e-01
1.305000000000000049e-01
1.305999999999999939e-01
1.307000000000000106e-01
1.308000000000000274e-01
1.308999999999999886e-01
1.310000000000000053e-01
1.310999999999999943e-01
1.312000000000000388e-01
1.313000000000000000e-01
1.313999999999999890e-01
1.315000000000000058e-01
1.315999999999999948e-01
1.317000000000000393e-01
1.318000000000000005e-01
1.318999999999999895e-01
1.320000000000000062e-01
1.320999999999999952e-01
1.322000000000000397e-01
1.323000000000000009e-01
1.323999999999999899e-01
1.325000000000000067e-01
1.325999999999999956e-01
1.327000000000000401e-01
1.328000000000000014e-01
1.328999999999999904e-01
1.330000000000000071e-01
1.330999999999999961e-01
1.332000000000000406e-01
1.333000000000000018e-01
1.333999999999999908e-01
1.335000000000000075e-01
1.335999999999999965e-01
1.337000000000000410e-01
1.338000000000000023e-01
1.338999999999999913e-01
1.340000000000000080e-01
1.340999999999999970e-01
1.342000000000000415e-01
1.343000000000000027e-01
1.343999999999999917e-01
1.345000000000000084e-01
1.345999999999999974e-01
1.347000000000000419e-01
1.348000000000000032e-01
1.348999999999999921e-01
1.350000000000000089e-01
1.350999999999999979e-01
1.352000000000000424e-01
1.353000000000000036e-01
1.353999999999999926e-01
1.355000000000000093e-01
1.355999999999999983e-01
1.357000000000000428e-01
1.358000000000000040e-01
1.358999999999999930e-01
1.360000000000000098e-01
1.360999999999999988e-01
1.362000000000000155e-01
1.363000000000000045e-01
1.363999999999999935e-01
1.365000000000000102e-01
1.365999999999999992e-01
1.367000000000000159e-01
1.368000000000000049e-01
1.368999999999999939e-01
1.370000000000000107e-01
1.370999999999999996e-01
1.372000000000000164e-01
1.373000000000000054e-01
1.373999999999999944e-01
1.375000000000000111e-01
1.376000000000000001e-01
1.377000000000000168e-01
1.378000000000000058e-01
1.378999999999999948e-01
1.380000000000000115e-01
1.381000000000000005e-01
1.382000000000000173e-01
1.383000000000000063e-01
1.383999999999999952e-01
1.385000000000000120e-01
1.386000000000000010e-01
1.387000000000000177e-01
1.388000000000000067e-01
1.388999999999999957e-01
1.390000000000000124e-01
1.391000000000000014e-01
1.392000000000000182e-01
1.393000000000000071e-01
1.393999999999999961e-01
1.395000000000000129e-01
1.396000000000000019e-01
1.397000000000000186e-01
1.398000000000000076e-01
1.398999999999999966e-01
1.400000000000000133e-01
1.401000000000000023e-01
1.402000000000000191e-01
1.403000000000000080e-01
1.403999999999999970e-01
1.405000000000000138e-01
1.406000000000000028e-01
1.407000000000000195e-01
1.408000000000000085e-01
1.408999999999999975e-01
1.409999999999999865e-01
1.411000000000000032e-01
1.412000000000000199e-01
1.413000000000000089e-01
1.413999999999999979e-01
1.414999999999999869e-01
1.416000000000000036e-01
1.417000000000000204e-01
1.418000000000000094e-01
1.418999999999999984e-01
1.419999999999999873e-01
1.421000000000000041e-01
1.422000000000000208e-01
1.423000000000000098e-01
1.423999999999999988e-01
1.424999999999999878e-01
1.426000000000000045e-01
1.427000000000000213e-01
1.428000000000000103e-01
1.428999999999999992e-01
1.429999999999999882e-01
1.431000000000000050e-01
1.432000000000000217e-01
1.433000000000000107e-01
1.433999999999999997e-01
1.434999999999999887e-01
1.436000000000000054e-01
1.437000000000000222e-01
1.438000000000000111e-01
1.439000000000000001e-01
1.439999999999999891e-01
1.441000000000000059e-01
1.442000000000000226e-01
1.443000000000000116e-01
1.444000000000000006e-01
1.444999999999999896e-01
1.446000000000000063e-01
1.447000000000000230e-01
1.448000000000000120e-01
1.449000000000000010e-01
1.449999999999999900e-01
1.451000000000000068e-01
1.452000000000000235e-01
1.453000000000000125e-01
1.454000000000000015e-01
1.454999999999999905e-01
1.456000000000000072e-01
1.457000000000000239e-01
1.458000000000000129e-01
1.459000000000000019e-01
1.459999999999999909e-01
1.461000000000000076e-01
1.462000000000000244e-01
1.463000000000000134e-01
1.464000000000000024e-01
1.464999999999999913e-01
1.466000000000000081e-01
1.467000000000000248e-01
1.468000000000000138e-01
1.469000000000000028e-01
1.469999999999999918e-01
1.471000000000000085e-01
1.472000000000000253e-01
1.472999999999999865e-01
1.474000000000000032e-01
1.474999999999999922e-01
1.476000000000000090e-01
1.477000000000000257e-01
1.477999999999999869e-01
1.479000000000000037e-01
1.479999999999999927e-01
1.481000000000000094e-01
1.482000000000000262e-01
1.482999999999999874e-01
1.484000000000000041e-01
1.484999999999999931e-01
1.486000000000000099e-01
1.487000000000000266e-01
1.487999999999999878e-01
1.489000000000000046e-01
1.489999999999999936e-01
1.491000000000000103e-01
1.492000000000000270e-01
1.492999999999999883e-01
1.494000000000000050e-01
1.494999999999999940e-01
1.496000000000000107e-01
1.497000000000000275e-01
1.497999999999999887e-01
1.499000000000000055e-01
1.499999999999999944e-01
1.501000000000000112e-01
1.502000000000000279e-01
1.502999999999999892e-01
1.504000000000000059e-01
1.504999999999999949e-01
1.506000000000000116e-01
1.507000000000000284e-01
1.507999999999999896e-01
1.509000000000000064e-01
1.509999999999999953e-01
1.511000000000000121e-01
1.512000000000000288e-01
1.512999999999999901e-01
1.514000000000000068e-01
1.514999999999999958e-01
1.516000000000000125e-01
1.517000000000000293e-01
1.517999999999999905e-01
1.519000000000000072e-01
1.519999999999999962e-01
1.521000000000000130e-01
1.522000000000000297e-01
1.522999999999999909e-01
1.524000000000000077e-01
1.524999999999999967e-01
1.526000000000000134e-01
1.527000000000000302e-01
1.527999999999999914e-01
1.529000000000000081e-01
1.529999999999999971e-01
1.531000000000000139e-01
1.532000000000000306e-01
1.532999999999999918e-01
1.534000000000000086e-01
1.534999999999999976e-01
1.536000000000000421e-01
1.537000000000000310e-01
1.537999999999999923e-01
1.539000000000000090e-01
1.539999999999999980e-01
1.541000000000000425e-01
1.542000000000000315e-01
1.542999999999999927e-01
1.544000000000000095e-01
1.544999999999999984e-01
1.546000000000000429e-01
1.547000000000000319e-01
1.547999999999999932e-01
1.549000000000000099e-01
1.549999999999999989e-01
1.551000000000000156e-01
1.552000000000000324e-01
1.552999999999999936e-01
1.554000000000000103e-01
1.554999999999999993e-01
1.556000000000000161e-01
1.557000000000000328e-01
1.557999999999999940e-01
1.559000000000000108e-01
1.559999999999999998e-01
1.561000000000000165e-01
1.562000000000000333e-01
1.562999999999999945e-01
1.564000000000000112e-01
1.565000000000000002e-01
1.566000000000000170e-01
1.567000000000000337e-01
1.567999999999999949e-01
1.569000000000000117e-01
1.570000000000000007e-01
1.571000000000000174e-01
1.572000000000000342e-01
1.572999999999999954e-01
1.574000000000000121e-01
1.575000000000000011e-01
1.576000000000000179e-01
1.577000000000000346e-01
1.577999999999999958e-01
1.579000000000000126e-01
1.580000000000000016e-01
1.581000000000000183e-01
1.582000000000000350e-01
1.582999999999999963e-01
1.584000000000000130e-01
1.585000000000000020e-01
1.586000000000000187e-01
1.587000000000000355e-01
1.587999999999999967e-01
1.589000000000000135e-01
1.590000000000000024e-01
1.591000000000000192e-01
1.592000000000000359e-01
1.592999999999999972e-01
1.593999999999999861e-01
1.595000000000000029e-01
1.596000000000000196e-01
1.597000000000000364e-01
1.597999999999999976e-01
1.598999999999999866e-01
1.600000000000000033e-01
1.601000000000000201e-01
1.602000000000000368e-01
1.602999999999999980e-01
1.603999999999999870e-01
1.605000000000000038e-01
1.606000000000000205e-01
1.607000000000000373e-01
1.607999999999999985e-01
1.608999999999999875e-01
1.610000000000000042e-01
1.611000000000000210e-01
1.612000000000000377e-01
1.612999999999999989e-01
1.613999999999999879e-01
1.615000000000000047e-01
1.616000000000000214e-01
1.617000000000000381e-01
1.617999999999999994e-01
1.618999999999999884e-01
1.620000000000000051e-01
1.621000000000000218e-01
1.622000000000000386e-01
1.622999999999999998e-01
1.623999999999999888e-01
1.625000000000000056e-01
1.626000000000000223e-01
1.627000000000000390e-01
1.628000000000000003e-01
1.628999999999999893e-01
1.630000000000000060e-01
1.631000000000000227e-01
1.632000000000000395e-01
1.633000000000000007e-01
1.633999999999999897e-01
1.635000000000000064e-01
1.636000000000000232e-01
1.637000000000000399e-01
1.638000000000000012e-01
1.638999999999999901e-01
1.640000000000000069e-01
1.641000000000000236e-01
1.642000000000000404e-01
1.643000000000000016e-01
1.643999999999999906e-01
1.645000000000000073e-01
1.646000000000000241e-01
1.647000000000000408e-01
1.648000000000000020e-01
1.648999999999999910e-01
1.650000000000000078e-01
1.651000000000000245e-01
1.652000000000000413e-01
1.653000000000000025e-01
1.653999999999999915e-01
1.655000000000000082e-01
1.656000000000000250e-01
1.657000000000000417e-01
1.658000000000000029e-01
1.658999999999999919e-01
1.660000000000000087e-01
1.661000000000000254e-01
1.662000000000000421e-01
1.663000000000000034e-01
1.663999999999999924e-01
1.665000000000000091e-01
1.666000000000000258e-01
1.667000000000000426e-01
1.668000000000000038e-01
1.668999999999999928e-01
1.670000000000000095e-01
1.671000000000000263e-01
1.672000000000000153e-01
1.673000000000000043e-01
1.673999999999999932e-01
1.675000000000000100e-01
1.676000000000000267e-01
1.677000000000000157e-01
1.678000000000000047e-01
1.678999999999999937e-01
1.680000000000000104e-01
1.681000000000000272e-01
1.682000000000000162e-01
1.683000000000000052e-01
1.683999999999999941e-01
1.685000000000000109e-01
1.686000000000000276e-01
1.687000000000000166e-01
1.688000000000000056e-01
1.688999999999999946e-01
1.690000000000000113e-01
1.691000000000000281e-01
1.692000000000000171e-01
1.693000000000000060e-01
1.693999999999999950e-01
1.695000000000000118e-01
1.696000000000000285e-01
1.697000000000000175e-01
1.698000000000000065e-01
1.698999999999999955e-01
1.700000000000000122e-01
1.701000000000000290e-01
1.702000000000000179e-01
1.703000000000000069e-01
1.703999999999999959e-01
1.705000000000000127e-01
1.706000000000000294e-01
1.707000000000000184e-01
1.708000000000000074e-01
1.708999999999999964e-01
1.710000000000000131e-01
1.711000000000000298e-01
1.712000000000000188e-01
1.713000000000000078e-01
1.713999999999999968e-01
1.715000000000000135e-01
1.716000000000000303e-01
1.717000000000000193e-01
1.718000000000000083e-01
1.718999999999999972e-01
1.719999999999999862e-01
1.721000000000000307e-01
1.722000000000000197e-01
1.723000000000000087e-01
1.723999999999999977e-01
1.724999999999999867e-01
1.726000000000000312e-01
1.727000000000000202e-01
1.728000000000000091e-01
1.728999999999999981e-01
1.729999999999999871e-01
1.731000000000000316e-01
1.732000000000000206e-01
1.733000000000000096e-01
1.733999999999999986e-01
1.734999999999999876e-01
1.736000000000000321e-01
1.737000000000000210e-01
1.738000000000000100e-01
1.738999999999999990e-01
1.739999999999999880e-01
1.741000000000000325e-01
1.742000000000000215e-01
1.743000000000000105e-01
1.743999999999999995e-01
1.744999999999999885e-01
1.746000000000000330e-01
1.747000000000000219e-01
1.748000000000000109e-01
1.748999999999999999e-01
1.749999999999999889e-01
1.751000000000000334e-01
1.752000000000000224e-01
1.753000000000000114e-01
1.754000000000000004e-01
1.754999999999999893e-01
1.756000000000000338e-01
1.757000000000000228e-01
1.758000000000000118e-01
1.759000000000000008e-01
1.759999999999999898e-01
1.761000000000000343e-01
1.762000000000000233e-01
1.763000000000000123e-01
1.764000000000000012e-01
1.764999999999999902e-01
1.766000000000000347e-01
1.767000000000000237e-01
1.768000000000000127e-01
1.769000000000000017e-01
1.769999999999999907e-01
1.771000000000000352e-01
1.772000000000000242e-01
1.773000000000000131e-01
1.774000000000000021e-01
1.774999999999999911e-01
1.776000000000000356e-01
1.777000000000000246e-01
1.778000000000000136e-01
1.779000000000000026e-01
1.779999999999999916e-01
1.781000000000000361e-01
1.782000000000000250e-01
1.782999999999999863e-01
1.784000000000000030e-01
1.784999999999999920e-01
1.786000000000000365e-01
1.787000000000000255e-01
1.787999999999999867e-01
1.789000000000000035e-01
1.789999999999999925e-01
1.791000000000000369e-01
1.792000000000000259e-01
1.792999999999999872e-01
1.794000000000000039e-01
1.794999999999999929e-01
1.796000000000000374e-01
1.797000000000000264e-01
1.797999999999999876e-01
1.799000000000000044e-01
1.799999999999999933e-01
1.801000000000000378e-01
1.802000000000000268e-01
1.802999999999999881e-01
1.804000000000000048e-01
1.804999999999999938e-01
1.806000000000000383e-01
1.807000000000000273e-01
1.807999999999999885e-01
1.809000000000000052e-01
1.809999999999999942e-01
1.811000000000000387e-01
1.812000000000000277e-01
1.812999999999999889e-01
1.814000000000000057e-01
1.814999999999999947e-01
1.816000000000000392e-01
1.817000000000000282e-01
1.817999999999999894e-01
1.819000000000000061e-01
1.819999999999999951e-01
1.821000000000000396e-01
1.822000000000000286e-01
1.822999999999999898e-01
1.824000000000000066e-01
1.824999999999999956e-01
1.826000000000000401e-01
1.827000000000000290e-01
1.827999999999999903e-01
1.829000000000000070e-01
1.829999999999999960e-01
1.831000000000000405e-01
1.832000000000000295e-01
1.832999999999999907e-01
1.834000000000000075e-01
1.834999999999999964e-01
1.836000000000000409e-01
1.837000000000000299e-01
1.837999999999999912e-01
1.839000000000000079e-01
1.839999999999999969e-01
1.841000000000000414e-01
1.842000000000000304e-01
1.842999999999999916e-01
1.844000000000000083e-01
1.844999999999999973e-01
1.846000000000000418e-01
1.847000000000000308e-01
1.847999999999999921e-01
1.849000000000000088e-01
1.849999999999999978e-01
1.851000000000000423e-01
1.852000000000000313e-01
1.852999999999999925e-01
1.854000000000000092e-01
1.854999999999999982e-01
1.856000000000000427e-01
1.857000000000000317e-01
1.857999999999999929e-01
1.859000000000000097e-01
1.859999999999999987e-01
1.861000000000000154e-01
1.862000000000000322e-01
1.862999999999999934e-01
1.864000000000000101e-01
1.864999999999999991e-01
1.866000000000000159e-01
1.867000000000000326e-01
1.867999999999999938e-01
1.869000000000000106e-01
1.869999999999999996e-01
1.871000000000000163e-01
1.872000000000000330e-01
1.872999999999999943e-01
1.874000000000000110e-01
1.875000000000000000e-01
1.876000000000000167e-01
1.877000000000000335e-01
1.877999999999999947e-01
1.879000000000000115e-01
1.880000000000000004e-01
1.881000000000000172e-01
1.882000000000000339e-01
1.882999999999999952e-01
1.884000000000000119e-01
1.885000000000000009e-01
1.886000000000000176e-01
1.887000000000000344e-01
1.887999999999999956e-01
1.889000000000000123e-01
1.890000000000000013e-01
1.891000000000000181e-01
1.892000000000000348e-01
1.892999999999999960e-01
1.894000000000000128e-01
1.895000000000000018e-01
1.896000000000000185e-01
1.897000000000000353e-01
1.897999999999999965e-01
1.899000000000000132e-01
1.900000000000000022e-01
1.901000000000000190e-01
1.902000000000000357e-01
1.902999999999999969e-01
1.904000000000000137e-01
1.905000000000000027e-01
1.906000000000000194e-01
1.907000000000000361e-01
1.907999999999999974e-01
1.908999999999999864e-01
1.910000000000000031e-01
1.911000000000000199e-01
1.912000000000000366e-01
1.912999999999999978e-01
1.913999999999999868e-01
1.915000000000000036e-01
1.916000000000000203e-01
1.917000000000000370e-01
1.917999999999999983e-01
1.918999999999999873e-01
1.920000000000000040e-01
1.921000000000000207e-01
1.922000000000000375e-01
1.922999999999999987e-01
1.923999999999999877e-01
1.925000000000000044e-01
1.926000000000000212e-01
1.927000000000000379e-01
1.927999999999999992e-01
1.928999999999999881e-01
1.930000000000000049e-01
1.931000000000000216e-01
1.932000000000000384e-01
1.932999999999999996e-01
1.933999999999999886e-01
1.935000000000000053e-01
1.936000000000000221e-01
1.937000000000000388e-01
1.938000000000000000e-01
1.938999999999999890e-01
1.940000000000000058e-01
1.941000000000000225e-01
1.942000000000000393e-01
1.943000000000000005e-01
1.943999999999999895e-01
1.945000000000000062e-01
1.946000000000000230e-01
1.947000000000000397e-01
1.948000000000000009e-01
1.948999999999999899e-01
1.950000000000000067e-01
1.951000000000000234e-01
1.952000000000000401e-01
1.953000000000000014e-01
1.953999999999999904e-01
1.955000000000000071e-01
1.956000000000000238e-01
1.957000000000000406e-01
1.958000000000000018e-01
1.958999999999999908e-01
1.960000000000000075e-01
1.961000000000000243e-01
1.962000000000000410e-01
1.963000000000000023e-01
1.963999999999999913e-01
1.965000000000000080e-01
1.966000000000000247e-01
1.967000000000000415e-01
1.968000000000000027e-01
1.968999999999999917e-01
1.970000000000000084e-01
1.971000000000000252e-01
1.972000000000000419e-01
1.973000000000000032e-01
1.973999999999999921e-01
1.975000000000000089e-01
1.976000000000000256e-01
1.977000000000000424e-01
1.978000000000000036e-01
1.978999999999999926e-01
1.980000000000000093e-01
1.981000000000000261e-01
1.982000000000000428e-01
1.983000000000000040e-01
1.983999999999999930e-01
1.985000000000000098e-01
1.986000000000000265e-01
1.987000000000000155e-01
1.988000000000000045e-01
1.988999999999999935e-01
1.990000000000000102e-01
1.991000000000000270e-01
1.992000000000000159e-01
1.993000000000000049e-01
1.993999999999999939e-01
1.995000000000000107e-01
1.996000000000000274e-01
1.997000000000000164e-01
1.998000000000000054e-01
1.998999999999999944e-01
2.000000000000000111e-01
2.001000000000000278e-01
2.002000000000000168e-01
2.003000000000000058e-01
2.003999999999999948e-01
2.005000000000000115e-01
2.006000000000000283e-01
2.007000000000000173e-01
2.008000000000000063e-01
2.008999999999999952e-01
2.010000000000000120e-01
2.011000000000000287e-01
2.012000000000000177e-01
2.013000000000000067e-01
2.013999999999999957e-01
2.015000000000000124e-01
2.016000000000000292e-01
2.017000000000000182e-01
2.018000000000000071e-01
2.018999999999999961e-01
2.020000000000000129e-01
2.021000000000000296e-01
2.022000000000000186e-01
2.023000000000000076e-01
2.023999999999999966e-01
2.025000000000000133e-01
2.026000000000000301e-01
2.027000000000000191e-01
2.028000000000000080e-01
2.028999999999999970e-01
2.030000000000000138e-01
2.031000000000000305e-01
2.032000000000000195e-01
2.033000000000000085e-01
2.033999999999999975e-01
2.034999999999999865e-01
2.036000000000000310e-01
2.037000000000000199e-01
2.038000000000000089e-01
2.038999999999999979e-01
2.039999999999999869e-01
2.041000000000000314e-01
2.042000000000000204e-01
2.043000000000000094e-01
2.043999999999999984e-01
2.044999999999999873e-01
2.046000000000000318e-01
2.047000000000000208e-01
2.048000000000000098e-01
2.048999999999999988e-01
2.049999999999999878e-01
2.051000000000000323e-01
2.052000000000000213e-01
2.053000000000000103e-01
2.053999999999999992e-01
2.054999999999999882e-01
2.056000000000000327e-01
2.057000000000000217e-01
2.058000000000000107e-01
2.058999999999999997e-01
2.059999999999999887e-01
2.061000000000000332e-01
2.062000000000000222e-01
2.063000000000000111e-01
2.064000000000000001e-01
2.064999999999999891e-01
2.066000000000000336e-01
2.067000000000000226e-01
2.068000000000000116e-01
2.069000000000000006e-01
2.069999999999999896e-01
2.071000000000000341e-01
2.072000000000000230e-01
2.073000000000000120e-01
2.074000000000000010e-01
2.074999999999999900e-01
2.076000000000000345e-01
2.077000000000000235e-01
2.078000000000000125e-01
2.079000000000000015e-01
2.079999999999999905e-01
2.081000000000000349e-01
2.082000000000000239e-01
2.083000000000000129e-01
2.084000000000000019e-01
2.084999999999999909e-01
2.086000000000000354e-01
2.087000000000000244e-01
2.088000000000000134e-01
2.089000000000000024e-01
2.089999999999999913e-01
2.091000000000000358e-01
2.092000000000000248e-01
2.093000000000000138e-01
2.094000000000000028e-01
2.094999999999999918e-01
2.096000000000000363e-01
2.097000000000000253e-01
2.097999999999999865e-01
2.099000000000000032e-01
2.099999999999999922e-01
2.101000000000000367e-01
2.102000000000000257e-01
2.102999999999999869e-01
2.104000000000000037e-01
2.104999999999999927e-01
2.106000000000000372e-01
2.107000000000000262e-01
2.107999999999999874e-01
2.109000000000000041e-01
2.109999999999999931e-01
2.111000000000000376e-01
2.112000000000000266e-01
2.112999999999999878e-01
2.114000000000000046e-01
2.114999999999999936e-01
2.116000000000000381e-01
2.117000000000000270e-01
2.117999999999999883e-01
2.119000000000000050e-01
2.119999999999999940e-01
2.121000000000000385e-01
2.122000000000000275e-01
2.122999999999999887e-01
2.124000000000000055e-01
2.124999999999999944e-01
2.126000000000000389e-01
2.127000000000000279e-01
2.127999999999999892e-01
2.129000000000000059e-01
2.129999999999999949e-01
2.131000000000000394e-01
2.132000000000000284e-01
2.132999999999999896e-01
2.134000000000000064e-01
2.134999999999999953e-01
2.136000000000000398e-01
2.137000000000000288e-01
2.137999999999999901e-01
2.139000000000000068e-01
2.139999999999999958e-01
2.141000000000000403e-01
2.142000000000000293e-01
2.142999999999999905e-01
2.144000000000000072e-01
2.144999999999999962e-01
2.146000000000000407e-01
2.147000000000000297e-01
2.147999999999999909e-01
2.149000000000000077e-01
2.149999999999999967e-01
2.151000000000000412e-01
2.152000000000000302e-01
2.152999999999999914e-01
2.154000000000000081e-01
2.154999999999999971e-01
2.156000000000000416e-01
2.157000000000000306e-01
2.157999999999999918e-01
2.159000000000000086e-01
2.159999999999999976e-01
2.161000000000000421e-01
2.162000000000000310e-01
2.162999999999999923e-01
2.164000000000000090e-01
2.164999999999999980e-01
2.166000000000000425e-01
2.167000000000000315e-01
2.167999999999999927e-01
2.169000000000000095e-01
2.169999999999999984e-01
2.171000000000000429e-01
2.172000000000000319e-01
2.172999999999999932e-01
2.174000000000000099e-01
2.174999999999999989e-01
2.176000000000000156e-01
2.177000000000000324e-01
2.177999999999999936e-01
2.179000000000000103e-01
2.179999999999999993e-01
2.181000000000000161e-01
2.182000000000000328e-01
2.182999999999999940e-01
2.184000000000000108e-01
2.184999999999999998e-01
2.186000000000000165e-01
2.187000000000000333e-01
2.187999999999999945e-01
2.189000000000000112e-01
2.190000000000000002e-01
2.191000000000000170e-01
2.192000000000000337e-01
2.192999999999999949e-01
2.194000000000000117e-01
2.195000000000000007e-01
2.196000000000000174e-01
2.197000000000000342e-01
2.197999999999999954e-01
2.199000000000000121e-01
2.200000000000000011e-01
2.201000000000000179e-01
2.202000000000000346e-01
2.202999999999999958e-01
2.204000000000000126e-01
2.205000000000000016e-01
2.206000000000000183e-01
2.207000000000000350e-01
2.207999999999999963e-01
2.209000000000000130e-01
2.210000000000000020e-01
2.211000000000000187e-01
2.212000000000000355e-01
2.212999999999999967e-01
2.214000000000000135e-01
2.215000000000000024e-01
2.216000000000000192e-01
2.217000000000000359e-01
2.217999999999999972e-01
2.218999999999999861e-01
2.220000000000000029e-01
2.221000000000000196e-01
2.222000000000000364e-01
2.222999999999999976e-01
2.223999999999999866e-01
2.225000000000000033e-01
2.226000000000000201e-01
2.227000000000000368e-01
2.227999999999999980e-01
2.228999999999999870e-01
2.230000000000000038e-01
2.231000000000000205e-01
2.232000000000000373e-01
2.232999999999999985e-01
2.233999999999999875e-01
2.235000000000000042e-01
2.236000000000000210e-01
2.237000000000000377e-01
2.237999999999999989e-01
2.238999999999999879e-01
2.240000000000000047e-01
2.241000000000000214e-01
2.242000000000000381e-01
2.242999999999999994e-01
2.243999999999999884e-01
2.245000000000000051e-01
2.246000000000000218e-01
2.247000000000000386e-01
2.247999999999999998e-01
2.248999999999999888e-01
2.250000000000000056e-01
2.251000000000000223e-01
2.252000000000000390e-01
2.253000000000000003e-01
2.253999999999999893e-01
2.255000000000000060e-01
2.256000000000000227e-01
2.257000000000000395e-01
2.258000000000000007e-01
2.258999999999999897e-01
2.260000000000000064e-01
2.261000000000000232e-01
2.262000000000000399e-01
2.263000000000000012e-01
2.263999999999999901e-01
2.265000000000000069e-01
2.266000000000000236e-01
2.267000000000000404e-01
2.268000000000000016e-01
2.268999999999999906e-01
2.270000000000000073e-01
2.271000000000000241e-01
2.272000000000000408e-01
2.273000000000000020e-01
2.273999999999999910e-01
2.275000000000000078e-01
2.276000000000000245e-01
2.277000000000000413e-01
2.278000000000000025e-01
2.278999999999999915e-01
2.280000000000000082e-01
2.281000000000000250e-01
2.282000000000000417e-01
2.283000000000000029e-01
2.283999999999999919e-01
2.285000000000000087e-01
2.286000000000000254e-01
2.287000000000000421e-01
2.288000000000000034e-01
2.288999999999999924e-01
2.290000000000000091e-01
2.291000000000000258e-01
2.292000000000000426e-01
2.293000000000000038e-01
2.293999999999999928e-01
2.295000000000000095e-01
2.296000000000000263e-01
2.297000000000000153e-01
2.298000000000000043e-01
2.298999999999999932e-01
2.300000000000000100e-01
2.301000000000000267e-01
2.302000000000000157e-01
2.303000000000000047e-01
2.303999999999999937e-01
2.305000000000000104e-01
2.306000000000000272e-01
2.307000000000000162e-01
2.308000000000000052e-01
2.308999999999999941e-01
2.310000000000000109e-01
2.311000000000000276e-01
2.312000000000000166e-01
2.313000000000000056e-01
2.313999999999999946e-01
2.315000000000000113e-01
2.316000000000000281e-01
2.317000000000000171e-01
2.318000000000000060e-01
2.318999999999999950e-01
2.320000000000000118e-01
2.321000000000000285e-01
2.322000000000000175e-01
2.323000000000000065e-01
2.323999999999999955e-01
2.325000000000000122e-01
2.326000000000000290e-01
2.327000000000000179e-01
2.328000000000000069e-01
2.328999999999999959e-01
2.330000000000000127e-01
2.331000000000000294e-01
2.332000000000000184e-01
2.333000000000000074e-01
2.333999999999999964e-01
2.335000000000000131e-01
2.336000000000000298e-01
2.337000000000000188e-01
2.338000000000000078e-01
2.338999999999999968e-01
2.340000000000000135e-01
2.341000000000000303e-01
2.342000000000000193e-01
2.343000000000000083e-01
2.343999999999999972e-01
2.344999999999999862e-01
2.346000000000000307e-01
2.347000000000000197e-01
2.348000000000000087e-01
2.348999999999999977e-01
2.349999999999999867e-01
2.351000000000000312e-01
2.352000000000000202e-01
2.353000000000000091e-01
2.353999999999999981e-01
2.354999999999999871e-01
2.356000000000000316e-01
2.357000000000000206e-01
2.358000000000000096e-01
2.358999999999999986e-01
2.359999999999999876e-01
2.361000000000000321e-01
2.362000000000000210e-01
2.363000000000000100e-01
2.363999999999999990e-01
2.364999999999999880e-01
2.366000000000000325e-01
2.367000000000000215e-01
2.368000000000000105e-01
2.368999999999999995e-01
2.369999999999999885e-01
2.371000000000000330e-01
2.372000000000000219e-01
2.373000000000000109e-01
2.373999999999999999e-01
2.374999999999999889e-01
2.376000000000000334e-01
2.377000000000000224e-01
2.378000000000000114e-01
2.379000000000000004e-01
2.379999999999999893e-01
2.381000000000000338e-01
2.382000000000000228e-01
2.383000000000000118e-01
2.384000000000000008e-01
2.384999999999999898e-01
2.386000000000000343e-01
2.387000000000000233e-01
2.388000000000000123e-01
2.389000000000000012e-01
2.389999999999999902e-01
2.391000000000000347e-01
2.392000000000000237e-01
2.393000000000000127e-01
2.394000000000000017e-01
2.394999999999999907e-01
2.396000000000000352e-01
2.397000000000000242e-01
2.398000000000000131e-01
2.399000000000000021e-01
2.399999999999999911e-01
2.401000000000000356e-01
2.402000000000000246e-01
2.403000000000000136e-01
2.404000000000000026e-01
2.404999999999999916e-01
2.406000000000000361e-01
2.407000000000000250e-01
2.407999999999999863e-01
2.409000000000000030e-01
2.409999999999999920e-01
2.411000000000000365e-01
2.412000000000000255e-01
2.412999999999999867e-01
2.414000000000000035e-01
2.414999999999999925e-01
2.416000000000000369e-01
2.417000000000000259e-01
2.417999999999999872e-01
2.419000000000000039e-01
2.419999999999999929e-01
2.421000000000000374e-01
2.422000000000000264e-01
2.422999999999999876e-01
2.424000000000000044e-01
2.424999999999999933e-01
2.426000000000000378e-01
2.427000000000000268e-01
2.427999999999999881e-01
2.429000000000000048e-01
2.429999999999999938e-01
2.431000000000000383e-01
2.432000000000000273e-01
2.432999999999999885e-01
2.434000000000000052e-01
2.434999999999999942e-01
2.436000000000000387e-01
2.437000000000000277e-01
2.437999999999999889e-01
2.439000000000000057e-01
2.439999999999999947e-01
2.441000000000000392e-01
2.442000000000000282e-01
2.442999999999999894e-01
2.444000000000000061e-01
2.444999999999999951e-01
2.446000000000000396e-01
2.447000000000000286e-01
2.447999999999999898e-01
2.449000000000000066e-01
2.449999999999999956e-01
2.451000000000000401e-01
2.452000000000000290e-01
2.452999999999999903e-01
2.454000000000000070e-01
2.454999999999999960e-01
2.456000000000000405e-01
2.457000000000000295e-01
2.457999999999999907e-01
2.459000000000000075e-01
2.459999999999999964e-01
2.461000000000000409e-01
2.462000000000000299e-01
2.462999999999999912e-01
2.464000000000000079e-01
2.464999999999999969e-01
2.466000000000000414e-01
2.467000000000000304e-01
2.467999999999999916e-01
2.469000000000000083e-01
2.469999999999999973e-01
2.471000000000000418e-01
2.472000000000000308e-01
2.472999999999999921e-01
2.474000000000000088e-01
2.474999999999999978e-01
2.476000000000000423e-01
2.477000000000000313e-01
2.477999999999999925e-01
2.479000000000000092e-01
2.479999999999999982e-01
2.481000000000000427e-01
2.482000000000000317e-01
2.482999999999999929e-01
2.484000000000000097e-01
2.484999999999999987e-01
2.486000000000000154e-01
2.487000000000000322e-01
2.487999999999999934e-01
2.489000000000000101e-01
2.489999999999999991e-01
2.491000000000000159e-01
2.492000000000000326e-01
2.492999999999999938e-01
2.494000000000000106e-01
2.494999999999999996e-01
2.496000000000000163e-01
2.497000000000000330e-01
2.497999999999999943e-01
2.499000000000000110e-01
2.500000000000000000e-01
2.501000000000000445e-01
2.502000000000000335e-01
2.503000000000000225e-01
2.504000000000000115e-01
2.505000000000000004e-01
2.506000000000000449e-01
2.507000000000000339e-01
2.508000000000000229e-01
2.509000000000000119e-01
2.510000000000000009e-01
2.511000000000000454e-01
2.512000000000000344e-01
2.513000000000000234e-01
2.514000000000000123e-01
2.515000000000000013e-01
2.516000000000000458e-01
2.517000000000000348e-01
2.518000000000000238e-01
2.519000000000000128e-01
2.520000000000000018e-01
2.521000000000000463e-01
2.522000000000000353e-01
2.523000000000000242e-01
2.524000000000000132e-01
2.525000000000000022e-01
2.526000000000000467e-01
2.527000000000000357e-01
2.528000000000000247e-01
2.529000000000000137e-01
2.530000000000000027e-01
2.531000000000000472e-01
2.532000000000000361e-01
2.533000000000000251e-01
2.534000000000000141e-01
2.535000000000000031e-01
2.536000000000000476e-01
2.537000000000000366e-01
2.538000000000000256e-01
2.539000000000000146e-01
2.540000000000000036e-01
2.541000000000000481e-01
2.542000000000000370e-01
2.543000000000000260e-01
2.544000000000000150e-01
2.545000000000000040e-01
2.546000000000000485e-01
2.547000000000000375e-01
2.548000000000000265e-01
2.549000000000000155e-01
2.550000000000000044e-01
2.551000000000000489e-01
2.552000000000000379e-01
2.553000000000000269e-01
2.554000000000000159e-01
2.555000000000000049e-01
2.556000000000000494e-01
2.557000000000000384e-01
2.558000000000000274e-01
2.559000000000000163e-01
2.560000000000000053e-01
2.561000000000000498e-01
2.561999999999999833e-01
2.562999999999999723e-01
2.564000000000000168e-01
2.565000000000000058e-01
2.566000000000000503e-01
2.566999999999999837e-01
2.567999999999999727e-01
2.569000000000000172e-01
2.570000000000000062e-01
2.571000000000000507e-01
2.571999999999999842e-01
2.572999999999999732e-01
2.574000000000000177e-01
2.575000000000000067e-01
2.576000000000000512e-01
2.576999999999999846e-01
2.577999999999999736e-01
2.579000000000000181e-01
2.580000000000000071e-01
2.581000000000000516e-01
2.581999999999999851e-01
2.582999999999999741e-01
2.584000000000000186e-01
2.585000000000000075e-01
2.586000000000000520e-01
2.586999999999999855e-01
2.587999999999999745e-01
2.589000000000000190e-01
2.590000000000000080e-01
2.591000000000000525e-01
2.591999999999999860e-01
2.592999999999999750e-01
2.594000000000000195e-01
2.595000000000000084e-01
2.596000000000000529e-01
2.596999999999999864e-01
2.597999999999999754e-01
2.599000000000000199e-01
2.600000000000000089e-01
2.601000000000000534e-01
2.601999999999999869e-01
2.602999999999999758e-01
2.604000000000000203e-01
2.605000000000000093e-01
2.606000000000000538e-01
2.606999999999999873e-01
2.607999999999999763e-01
2.609000000000000208e-01
2.610000000000000098e-01
2.611000000000000543e-01
2.611999999999999877e-01
2.612999999999999767e-01
2.614000000000000212e-01
2.615000000000000102e-01
2.616000000000000547e-01
2.616999999999999882e-01
2.617999999999999772e-01
2.619000000000000217e-01
2.620000000000000107e-01
2.621000000000000552e-01
2.621999999999999886e-01
2.622999999999999776e-01
2.624000000000000776e-01
2.625000000000000111e-01
2.626000000000000001e-01
2.626999999999999891e-01
2.627999999999999781e-01
2.629000000000000781e-01
2.630000000000000115e-01
2.631000000000000005e-01
2.631999999999999895e-01
2.632999999999999785e-01
2.634000000000000785e-01
2.635000000000000120e-01
2.636000000000000010e-01
2.636999999999999900e-01
2.637999999999999790e-01
2.639000000000000790e-01
2.640000000000000124e-01
2.641000000000000014e-01
2.641999999999999904e-01
2.642999999999999794e-01
2.644000000000000794e-01
2.645000000000000129e-01
2.646000000000000019e-01
2.646999999999999909e-01
2.647999999999999798e-01
2.649000000000000798e-01
2.650000000000000133e-01
2.651000000000000023e-01
2.651999999999999913e-01
2.652999999999999803e-01
2.654000000000000803e-01
2.655000000000000138e-01
2.656000000000000028e-01
2.656999999999999917e-01
2.657999999999999807e-01
2.659000000000000807e-01
2.660000000000000142e-01
2.661000000000000032e-01
2.661999999999999922e-01
2.662999999999999812e-01
2.664000000000000812e-01
2.665000000000000147e-01
2.666000000000000036e-01
2.666999999999999926e-01
2.667999999999999816e-01
2.669000000000000816e-01
2.670000000000000151e-01
2.671000000000000041e-01
2.671999999999999931e-01
2.672999999999999821e-01
2.674000000000000821e-01
2.675000000000000155e-01
2.676000000000000045e-01
2.676999999999999935e-01
2.677999999999999825e-01
2.679000000000000825e-01
2.680000000000000160e-01
2.681000000000000050e-01
2.681999999999999940e-01
2.682999999999999829e-01
2.684000000000000830e-01
2.685000000000000164e-01
2.686000000000000054e-01
2.686999999999999944e-01
2.687999999999999834e-01
2.689000000000000834e-01
2.690000000000000169e-01
2.691000000000000059e-01
2.691999999999999948e-01
2.692999999999999838e-01
2.694000000000000838e-01
2.695000000000000173e-01
2.696000000000000063e-01
2.696999999999999953e-01
2.697999999999999843e-01
2.699000000000000843e-01
2.700000000000000178e-01
2.701000000000000068e-01
2.701999999999999957e-01
2.702999999999999847e-01
2.704000000000000847e-01
2.705000000000000182e-01
2.706000000000000072e-01
2.706999999999999962e-01
2.707999999999999852e-01
2.709000000000000852e-01
2.710000000000000187e-01
2.711000000000000076e-01
2.711999999999999966e-01
2.712999999999999856e-01
2.714000000000000856e-01
2.715000000000000191e-01
2.716000000000000081e-01
2.716999999999999971e-01
2.717999999999999861e-01
2.719000000000000306e-01
2.720000000000000195e-01
2.721000000000000085e-01
2.721999999999999975e-01
2.722999999999999865e-01
2.724000000000000310e-01
2.725000000000000200e-01
2.726000000000000090e-01
2.726999999999999980e-01
2.727999999999999869e-01
2.729000000000000314e-01
2.730000000000000204e-01
2.731000000000000094e-01
2.731999999999999984e-01
2.732999999999999874e-01
2.734000000000000319e-01
2.735000000000000209e-01
2.736000000000000099e-01
2.736999999999999988e-01
2.737999999999999878e-01
2.739000000000000323e-01
2.740000000000000213e-01
2.741000000000000103e-01
2.741999999999999993e-01
2.742999999999999883e-01
2.744000000000000328e-01
2.745000000000000218e-01
2.746000000000000107e-01
2.746999999999999997e-01
2.747999999999999887e-01
2.749000000000000332e-01
2.750000000000000222e-01
2.751000000000000112e-01
2.752000000000000002e-01
2.752999999999999892e-01
2.754000000000000337e-01
2.755000000000000226e-01
2.756000000000000116e-01
2.757000000000000006e-01
2.757999999999999896e-01
2.759000000000000341e-01
2.760000000000000231e-01
2.761000000000000121e-01
2.762000000000000011e-01
2.762999999999999901e-01
2.764000000000000346e-01
2.765000000000000235e-01
2.766000000000000125e-01
2.767000000000000015e-01
2.767999999999999905e-01
2.769000000000000350e-01
2.770000000000000240e-01
2.771000000000000130e-01
2.772000000000000020e-01
2.772999999999999909e-01
2.774000000000000354e-01
2.775000000000000244e-01
2.776000000000000134e-01
2.777000000000000024e-01
2.777999999999999914e-01
2.779000000000000359e-01
2.780000000000000249e-01
2.781000000000000139e-01
2.782000000000000028e-01
2.782999999999999918e-01
2.784000000000000363e-01
2.785000000000000253e-01
2.786000000000000143e-01
2.787000000000000033e-01
2.787999999999999923e-01
2.789000000000000368e-01
2.790000000000000258e-01
2.791000000000000147e-01
2.792000000000000037e-01
2.792999999999999927e-01
2.794000000000000372e-01
2.795000000000000262e-01
2.796000000000000152e-01
2.797000000000000042e-01
2.797999999999999932e-01
2.799000000000000377e-01
2.800000000000000266e-01
2.801000000000000156e-01
2.802000000000000046e-01
2.802999999999999936e-01
2.804000000000000381e-01
2.805000000000000271e-01
2.806000000000000161e-01
2.807000000000000051e-01
2.807999999999999940e-01
2.809000000000000385e-01
2.810000000000000275e-01
2.811000000000000165e-01
2.812000000000000055e-01
2.812999999999999945e-01
2.814000000000000390e-01
2.814999999999999725e-01
2.816000000000000170e-01
2.817000000000000060e-01
2.817999999999999949e-01
2.819000000000000394e-01
2.819999999999999729e-01
2.821000000000000174e-01
2.822000000000000064e-01
2.822999999999999954e-01
2.824000000000000399e-01
2.824999999999999734e-01
2.826000000000000179e-01
2.827000000000000068e-01
2.827999999999999958e-01
2.829000000000000403e-01
2.829999999999999738e-01
2.831000000000000183e-01
2.832000000000000073e-01
2.832999999999999963e-01
2.834000000000000408e-01
2.834999999999999742e-01
2.836000000000000187e-01
2.837000000000000077e-01
2.837999999999999967e-01
2.839000000000000412e-01
2.839999999999999747e-01
2.841000000000000192e-01
2.842000000000000082e-01
2.842999999999999972e-01
2.844000000000000417e-01
2.844999999999999751e-01
2.846000000000000196e-01
2.847000000000000086e-01
2.847999999999999976e-01
2.849000000000000421e-01
2.849999999999999756e-01
2.851000000000000201e-01
2.852000000000000091e-01
2.852999999999999980e-01
2.854000000000000425e-01
2.854999999999999760e-01
2.856000000000000205e-01
2.857000000000000095e-01
2.857999999999999985e-01
2.859000000000000430e-01
2.859999999999999765e-01
2.861000000000000210e-01
2.862000000000000099e-01
2.862999999999999989e-01
2.864000000000000434e-01
2.864999999999999769e-01
2.866000000000000214e-01
2.867000000000000104e-01
2.867999999999999994e-01
2.869000000000000439e-01
2.869999999999999774e-01
2.871000000000000218e-01
2.872000000000000108e-01
2.872999999999999998e-01
2.874000000000000443e-01
2.874999999999999778e-01
2.876000000000000223e-01
2.877000000000000113e-01
2.878000000000000003e-01
2.879000000000000448e-01
2.879999999999999782e-01
2.881000000000000227e-01
2.882000000000000117e-01
2.883000000000000007e-01
2.884000000000000452e-01
2.884999999999999787e-01
2.886000000000000232e-01
2.887000000000000122e-01
2.888000000000000012e-01
2.889000000000000457e-01
2.889999999999999791e-01
2.891000000000000236e-01
2.892000000000000126e-01
2.893000000000000016e-01
2.894000000000000461e-01
2.894999999999999796e-01
2.896000000000000241e-01
2.897000000000000131e-01
2.898000000000000020e-01
2.899000000000000465e-01
2.899999999999999800e-01
2.901000000000000245e-01
2.902000000000000135e-01
2.903000000000000025e-01
2.904000000000000470e-01
2.904999999999999805e-01
2.906000000000000250e-01
2.907000000000000139e-01
2.908000000000000029e-01
2.909000000000000474e-01
2.909999999999999809e-01
2.911000000000000254e-01
2.912000000000000144e-01
2.913000000000000034e-01
2.914000000000000479e-01
2.914999999999999813e-01
2.916000000000000258e-01
2.917000000000000148e-01
2.918000000000000038e-01
2.919000000000000483e-01
2.919999999999999818e-01
2.921000000000000263e-01
2.922000000000000153e-01
2.923000000000000043e-01
2.924000000000000488e-01
2.924999999999999822e-01
2.926000000000000267e-01
2.927000000000000157e-01
2.928000000000000047e-01
2.929000000000000492e-01
2.929999999999999827e-01
2.931000000000000272e-01
2.932000000000000162e-01
2.933000000000000052e-01
2.934000000000000496e-01
2.934999999999999831e-01
2.936000000000000276e-01
2.937000000000000166e-01
2.938000000000000056e-01
2.939000000000000501e-01
2.939999999999999836e-01
2.940999999999999726e-01
2.942000000000000171e-01
2.943000000000000060e-01
2.944000000000000505e-01
2.944999999999999840e-01
2.945999999999999730e-01
2.947000000000000175e-01
2.948000000000000065e-01
2.949000000000000510e-01
2.949999999999999845e-01
2.950999999999999734e-01
2.952000000000000179e-01
2.953000000000000069e-01
2.954000000000000514e-01
2.954999999999999849e-01
2.955999999999999739e-01
2.957000000000000184e-01
2.958000000000000074e-01
2.959000000000000519e-01
2.959999999999999853e-01
2.960999999999999743e-01
2.962000000000000188e-01
2.963000000000000078e-01
2.964000000000000523e-01
2.964999999999999858e-01
2.965999999999999748e-01
2.967000000000000193e-01
2.968000000000000083e-01
2.969000000000000528e-01
2.969999999999999862e-01
2.970999999999999752e-01
2.972000000000000197e-01
2.973000000000000087e-01
2.974000000000000532e-01
2.974999999999999867e-01
2.975999999999999757e-01
2.977000000000000202e-01
2.978000000000000091e-01
2.979000000000000536e-01
2.979999999999999871e-01
2.980999999999999761e-01
2.982000000000000206e-01
2.983000000000000096e-01
2.984000000000000541e-01
2.984999999999999876e-01
2.985999999999999766e-01
2.987000000000000210e-01
2.988000000000000100e-01
2.989000000000000545e-01
2.989999999999999880e-01
2.990999999999999770e-01
2.992000000000000215e-01
2.993000000000000105e-01
2.994000000000000550e-01
2.994999999999999885e-01
2.995999999999999774e-01
2.997000000000000219e-01
2.998000000000000109e-01
2.999000000000000554e-01
2.999999999999999889e-01
3.000999999999999779e-01
3.002000000000000224e-01
3.003000000000000114e-01
3.004000000000000559e-01
3.004999999999999893e-01
3.005999999999999783e-01
3.007000000000000228e-01
3.008000000000000118e-01
3.009000000000000563e-01
3.009999999999999898e-01
3.010999999999999788e-01
3.012000000000000233e-01
3.013000000000000123e-01
3.014000000000000568e-01
3.014999999999999902e-01
3.015999999999999792e-01
3.017000000000000237e-01
3.018000000000000127e-01
3.019000000000000572e-01
3.019999999999999907e-01
3.020999999999999797e-01
3.022000000000000242e-01
3.023000000000000131e-01
3.024000000000000576e-01
3.024999999999999911e-01
3.025999999999999801e-01
3.027000000000000246e-01
3.028000000000000136e-01
3.029000000000000581e-01
3.029999999999999916e-01
3.030999999999999805e-01
3.032000000000000250e-01
3.033000000000000140e-01
3.034000000000000585e-01
3.034999999999999920e-01
3.035999999999999810e-01
3.037000000000000255e-01
3.038000000000000145e-01
3.039000000000000590e-01
3.039999999999999925e-01
3.040999999999999814e-01
3.042000000000000259e-01
3.043000000000000149e-01
3.044000000000000594e-01
3.044999999999999929e-01
3.045999999999999819e-01
3.047000000000000264e-01
3.048000000000000154e-01
3.049000000000000599e-01
3.049999999999999933e-01
3.050999999999999823e-01
3.052000000000000268e-01
3.053000000000000158e-01
3.054000000000000603e-01
3.054999999999999938e-01
3.055999999999999828e-01
3.057000000000000273e-01
3.058000000000000163e-01
3.059000000000000608e-01
3.059999999999999942e-01
3.060999999999999832e-01
3.062000000000000277e-01
3.063000000000000167e-01
3.064000000000000612e-01
3.064999999999999947e-01
3.065999999999999837e-01
3.066999999999999726e-01
3.068000000000000171e-01
3.069000000000000616e-01
3.069999999999999951e-01
3.070999999999999841e-01
3.072000000000000841e-01
3.073000000000000176e-01
3.074000000000000621e-01
3.074999999999999956e-01
3.075999999999999845e-01
3.077000000000000846e-01
3.078000000000000180e-01
3.079000000000000625e-01
3.079999999999999960e-01
3.080999999999999850e-01
3.082000000000000850e-01
3.083000000000000185e-01
3.084000000000000630e-01
3.084999999999999964e-01
3.085999999999999854e-01
3.087000000000000854e-01
3.088000000000000189e-01
3.089000000000000634e-01
3.089999999999999969e-01
3.090999999999999859e-01
3.092000000000000859e-01
3.093000000000000194e-01
3.094000000000000639e-01
3.094999999999999973e-01
3.095999999999999863e-01
3.097000000000000308e-01
3.098000000000000198e-01
3.099000000000000643e-01
3.099999999999999978e-01
3.100999999999999868e-01
3.102000000000000313e-01
3.103000000000000203e-01
3.104000000000000647e-01
3.104999999999999982e-01
3.105999999999999872e-01
3.107000000000000317e-01
3.108000000000000207e-01
3.109000000000000652e-01
3.109999999999999987e-01
3.110999999999999877e-01
3.112000000000000322e-01
3.113000000000000211e-01
3.114000000000000656e-01
3.114999999999999991e-01
3.115999999999999881e-01
3.117000000000000326e-01
3.118000000000000216e-01
3.119000000000000661e-01
3.119999999999999996e-01
3.120999999999999885e-01
3.122000000000000330e-01
3.123000000000000220e-01
3.124000000000000665e-01
3.125000000000000000e-01
3.125999999999999890e-01
3.127000000000000335e-01
3.128000000000000225e-01
3.129000000000000670e-01
3.130000000000000004e-01
3.130999999999999894e-01
3.132000000000000339e-01
3.133000000000000229e-01
3.134000000000000674e-01
3.135000000000000009e-01
3.135999999999999899e-01
3.137000000000000344e-01
3.138000000000000234e-01
3.139000000000000679e-01
3.140000000000000013e-01
3.140999999999999903e-01
3.142000000000000348e-01
3.143000000000000238e-01
3.144000000000000683e-01
3.145000000000000018e-01
3.145999999999999908e-01
3.147000000000000353e-01
3.148000000000000242e-01
3.149000000000000687e-01
3.150000000000000022e-01
3.150999999999999912e-01
3.152000000000000357e-01
3.153000000000000247e-01
3.154000000000000692e-01
3.155000000000000027e-01
3.155999999999999917e-01
3.157000000000000361e-01
3.158000000000000251e-01
3.159000000000000696e-01
3.160000000000000031e-01
3.160999999999999921e-01
3.162000000000000366e-01
3.163000000000000256e-01
3.164000000000000701e-01
3.165000000000000036e-01
3.165999999999999925e-01
3.167000000000000370e-01
3.168000000000000260e-01
3.169000000000000705e-01
3.170000000000000040e-01
3.170999999999999930e-01
3.172000000000000375e-01
3.173000000000000265e-01
3.174000000000000710e-01
3.175000000000000044e-01
3.175999999999999934e-01
3.177000000000000379e-01
3.178000000000000269e-01
3.179000000000000714e-01
3.180000000000000049e-01
3.180999999999999939e-01
3.182000000000000384e-01
3.183000000000000274e-01
3.184000000000000719e-01
3.185000000000000053e-01
3.185999999999999943e-01
3.187000000000000388e-01
3.187999999999999723e-01
3.189000000000000723e-01
3.190000000000000058e-01
3.190999999999999948e-01
3.192000000000000393e-01
3.192999999999999727e-01
3.194000000000000727e-01
3.195000000000000062e-01
3.195999999999999952e-01
3.197000000000000397e-01
3.197999999999999732e-01
3.199000000000000732e-01
3.200000000000000067e-01
3.200999999999999956e-01
3.202000000000000401e-01
3.202999999999999736e-01
3.204000000000000736e-01
3.205000000000000071e-01
3.205999999999999961e-01
3.207000000000000406e-01
3.207999999999999741e-01
3.209000000000000741e-01
3.210000000000000075e-01
3.210999999999999965e-01
3.212000000000000410e-01
3.212999999999999745e-01
3.214000000000000745e-01
3.215000000000000080e-01
3.215999999999999970e-01
3.217000000000000415e-01
3.217999999999999750e-01
3.219000000000000750e-01
3.220000000000000084e-01
3.220999999999999974e-01
3.222000000000000419e-01
3.222999999999999754e-01
3.224000000000000754e-01
3.225000000000000089e-01
3.225999999999999979e-01
3.227000000000000424e-01
3.227999999999999758e-01
3.229000000000000759e-01
3.230000000000000093e-01
3.230999999999999983e-01
3.232000000000000428e-01
3.232999999999999763e-01
3.234000000000000763e-01
3.235000000000000098e-01
3.235999999999999988e-01
3.237000000000000433e-01
3.237999999999999767e-01
3.239000000000000767e-01
3.240000000000000102e-01
3.240999999999999992e-01
3.242000000000000437e-01
3.242999999999999772e-01
3.244000000000000772e-01
3.245000000000000107e-01
3.245999999999999996e-01
3.247000000000000441e-01
3.247999999999999776e-01
3.249000000000000776e-01
3.250000000000000111e-01
3.251000000000000001e-01
3.252000000000000446e-01
3.252999999999999781e-01
3.254000000000000781e-01
3.255000000000000115e-01
3.256000000000000005e-01
3.257000000000000450e-01
3.257999999999999785e-01
3.259000000000000785e-01
3.260000000000000120e-01
3.261000000000000010e-01
3.262000000000000455e-01
3.262999999999999790e-01
3.264000000000000790e-01
3.265000000000000124e-01
3.266000000000000014e-01
3.267000000000000459e-01
3.267999999999999794e-01
3.269000000000000794e-01
3.270000000000000129e-01
3.271000000000000019e-01
3.272000000000000464e-01
3.272999999999999798e-01
3.274000000000000798e-01
3.275000000000000133e-01
3.276000000000000023e-01
3.277000000000000468e-01
3.277999999999999803e-01
3.279000000000000803e-01
3.280000000000000138e-01
3.281000000000000028e-01
3.282000000000000473e-01
3.282999999999999807e-01
3.284000000000000807e-01
3.285000000000000142e-01
3.286000000000000032e-01
3.287000000000000477e-01
3.287999999999999812e-01
3.289000000000000812e-01
3.290000000000000147e-01
3.291000000000000036e-01
3.292000000000000481e-01
3.292999999999999816e-01
3.294000000000000816e-01
3.295000000000000151e-01
3.296000000000000041e-01
3.297000000000000486e-01
3.297999999999999821e-01
3.299000000000000821e-01
3.300000000000000155e-01
3.301000000000000045e-01
3.302000000000000490e-01
3.302999999999999825e-01
3.304000000000000825e-01
3.305000000000000160e-01
3.306000000000000050e-01
3.307000000000000495e-01
3.307999999999999829e-01
3.309000000000000830e-01
3.310000000000000164e-01
3.311000000000000054e-01
3.312000000000000499e-01
3.312999999999999834e-01
3.314000000000000834e-01
3.315000000000000169e-01
3.316000000000000059e-01
3.317000000000000504e-01
3.317999999999999838e-01
3.319000000000000838e-01
3.320000000000000173e-01
3.321000000000000063e-01
3.322000000000000508e-01
3.322999999999999843e-01
3.324000000000000843e-01
3.325000000000000178e-01
3.326000000000000068e-01
3.327000000000000512e-01
3.327999999999999847e-01
3.329000000000000847e-01
3.330000000000000182e-01
3.331000000000000072e-01
3.332000000000000517e-01
3.332999999999999852e-01
3.334000000000000852e-01
3.335000000000000187e-01
3.336000000000000076e-01
3.337000000000000521e-01
3.337999999999999856e-01
3.339000000000000856e-01
3.340000000000000191e-01
3.341000000000000081e-01
3.342000000000000526e-01
3.342999999999999861e-01
3.344000000000000306e-01
3.345000000000000195e-01
3.346000000000000085e-01
3.347000000000000530e-01
3.347999999999999865e-01
3.349000000000000310e-01
3.350000000000000200e-01
3.351000000000000090e-01
3.352000000000000535e-01
3.352999999999999869e-01
3.354000000000000314e-01
3.355000000000000204e-01
3.356000000000000094e-01
3.357000000000000539e-01
3.357999999999999874e-01
3.359000000000000319e-01
3.360000000000000209e-01
3.361000000000000099e-01
3.362000000000000544e-01
3.362999999999999878e-01
3.364000000000000323e-01
3.365000000000000213e-01
3.366000000000000103e-01
3.367000000000000548e-01
3.367999999999999883e-01
3.369000000000000328e-01
3.370000000000000218e-01
3.371000000000000107e-01
3.372000000000000552e-01
3.372999999999999887e-01
3.374000000000000332e-01
3.375000000000000222e-01
3.376000000000000112e-01
3.377000000000000557e-01
3.377999999999999892e-01
3.379000000000000337e-01
3.380000000000000226e-01
3.381000000000000116e-01
3.382000000000000561e-01
3.382999999999999896e-01
3.384000000000000341e-01
3.385000000000000231e-01
3.386000000000000121e-01
3.387000000000000566e-01
3.387999999999999901e-01
3.389000000000000346e-01
3.390000000000000235e-01
3.391000000000000125e-01
3.392000000000000570e-01
3.392999999999999905e-01
3.394000000000000350e-01
3.395000000000000240e-01
3.396000000000000130e-01
3.397000000000000575e-01
3.397999999999999909e-01
3.399000000000000354e-01
3.400000000000000244e-01
3.401000000000000134e-01
3.402000000000000579e-01
3.402999999999999914e-01
3.404000000000000359e-01
3.405000000000000249e-01
3.406000000000000139e-01
3.407000000000000584e-01
3.407999999999999918e-01
3.409000000000000363e-01
3.410000000000000253e-01
3.411000000000000143e-01
3.412000000000000588e-01
3.412999999999999923e-01
3.414000000000000368e-01
3.415000000000000258e-01
3.416000000000000147e-01
3.417000000000000592e-01
3.417999999999999927e-01
3.419000000000000372e-01
3.420000000000000262e-01
3.421000000000000152e-01
3.422000000000000597e-01
3.422999999999999932e-01
3.424000000000000377e-01
3.425000000000000266e-01
3.426000000000000156e-01
3.427000000000000601e-01
3.427999999999999936e-01
3.429000000000000381e-01
3.430000000000000271e-01
3.431000000000000161e-01
3.432000000000000606e-01
3.432999999999999940e-01
3.434000000000000385e-01
3.435000000000000275e-01
3.436000000000000165e-01
3.437000000000000610e-01
3.437999999999999945e-01
3.439000000000000390e-01
3.439999999999999725e-01
3.441000000000000170e-01
3.442000000000000615e-01
3.442999999999999949e-01
3.444000000000000394e-01
3.444999999999999729e-01
3.446000000000000174e-01
3.447000000000000619e-01
3.447999999999999954e-01
3.449000000000000399e-01
3.449999999999999734e-01
3.451000000000000179e-01
3.452000000000000624e-01
3.452999999999999958e-01
3.454000000000000403e-01
3.454999999999999738e-01
3.456000000000000183e-01
3.457000000000000628e-01
3.457999999999999963e-01
3.459000000000000408e-01
3.459999999999999742e-01
3.461000000000000187e-01
3.462000000000000632e-01
3.462999999999999967e-01
3.464000000000000412e-01
3.464999999999999747e-01
3.466000000000000192e-01
3.467000000000000637e-01
3.467999999999999972e-01
3.469000000000000417e-01
3.469999999999999751e-01
3.471000000000000196e-01
3.472000000000000641e-01
3.472999999999999976e-01
3.474000000000000421e-01
3.474999999999999756e-01
3.476000000000000201e-01
3.477000000000000646e-01
3.477999999999999980e-01
3.479000000000000425e-01
3.479999999999999760e-01
3.481000000000000205e-01
3.482000000000000650e-01
3.482999999999999985e-01
3.484000000000000430e-01
3.484999999999999765e-01
3.486000000000000210e-01
3.487000000000000655e-01
3.487999999999999989e-01
3.489000000000000434e-01
3.489999999999999769e-01
3.491000000000000214e-01
3.492000000000000659e-01
3.492999999999999994e-01
3.494000000000000439e-01
3.494999999999999774e-01
3.496000000000000218e-01
3.497000000000000663e-01
3.497999999999999998e-01
3.499000000000000443e-01
3.499999999999999778e-01
3.501000000000000223e-01
3.502000000000000668e-01
3.503000000000000003e-01
3.504000000000000448e-01
3.504999999999999782e-01
3.506000000000000227e-01
3.507000000000000672e-01
3.508000000000000007e-01
3.509000000000000452e-01
3.509999999999999787e-01
3.511000000000000232e-01
3.512000000000000677e-01
3.513000000000000012e-01
3.514000000000000457e-01
3.514999999999999791e-01
3.516000000000000236e-01
3.517000000000000681e-01
3.518000000000000016e-01
3.519000000000000461e-01
3.519999999999999796e-01
3.521000000000000241e-01
3.522000000000000686e-01
3.523000000000000020e-01
3.524000000000000465e-01
3.524999999999999800e-01
3.526000000000000245e-01
3.527000000000000690e-01
3.528000000000000025e-01
3.529000000000000470e-01
3.529999999999999805e-01
3.531000000000000250e-01
3.532000000000000695e-01
3.533000000000000029e-01
3.534000000000000474e-01
3.534999999999999809e-01
3.536000000000000254e-01
3.537000000000000699e-01
3.538000000000000034e-01
3.539000000000000479e-01
3.539999999999999813e-01
3.541000000000000258e-01
3.542000000000000703e-01
3.543000000000000038e-01
3.544000000000000483e-01
3.544999999999999818e-01
3.546000000000000263e-01
3.547000000000000708e-01
3.548000000000000043e-01
3.549000000000000488e-01
3.549999999999999822e-01
3.551000000000000267e-01
3.552000000000000712e-01
3.553000000000000047e-01
3.554000000000000492e-01
3.554999999999999827e-01
3.556000000000000272e-01
3.557000000000000717e-01
3.558000000000000052e-01
3.559000000000000496e-01
3.559999999999999831e-01
3.561000000000000276e-01
3.562000000000000721e-01
3.563000000000000056e-01
3.564000000000000501e-01
3.564999999999999836e-01
3.565999999999999726e-01
3.567000000000000726e-01
3.568000000000000060e-01
3.569000000000000505e-01
3.569999999999999840e-01
3.570999999999999730e-01
3.572000000000000730e-01
3.573000000000000065e-01
3.574000000000000510e-01
3.574999999999999845e-01
3.575999999999999734e-01
3.577000000000000735e-01
3.578000000000000069e-01
3.579000000000000514e-01
3.579999999999999849e-01
3.580999999999999739e-01
3.582000000000000739e-01
3.583000000000000074e-01
3.584000000000000519e-01
3.584999999999999853e-01
3.585999999999999743e-01
3.587000000000000743e-01
3.588000000000000078e-01
3.589000000000000523e-01
3.589999999999999858e-01
3.590999999999999748e-01
3.592000000000000748e-01
3.593000000000000083e-01
3.594000000000000528e-01
3.594999999999999862e-01
3.595999999999999752e-01
3.597000000000000752e-01
3.598000000000000087e-01
3.599000000000000532e-01
3.599999999999999867e-01
3.600999999999999757e-01
3.602000000000000757e-01
3.603000000000000091e-01
3.604000000000000536e-01
3.604999999999999871e-01
3.605999999999999761e-01
3.607000000000000761e-01
3.608000000000000096e-01
3.609000000000000541e-01
3.609999999999999876e-01
3.610999999999999766e-01
3.612000000000000766e-01
3.613000000000000100e-01
3.614000000000000545e-01
3.614999999999999880e-01
3.615999999999999770e-01
3.617000000000000770e-01
3.618000000000000105e-01
3.619000000000000550e-01
3.619999999999999885e-01
3.620999999999999774e-01
3.622000000000000774e-01
3.623000000000000109e-01
3.624000000000000554e-01
3.624999999999999889e-01
3.625999999999999779e-01
3.627000000000000779e-01
3.628000000000000114e-01
3.629000000000000559e-01
3.629999999999999893e-01
3.630999999999999783e-01
3.632000000000000783e-01
3.633000000000000118e-01
3.634000000000000563e-01
3.634999999999999898e-01
3.635999999999999788e-01
3.637000000000000788e-01
3.638000000000000123e-01
3.639000000000000568e-01
3.639999999999999902e-01
3.640999999999999792e-01
3.642000000000000792e-01
3.643000000000000127e-01
3.644000000000000572e-01
3.644999999999999907e-01
3.645999999999999797e-01
3.647000000000000797e-01
3.648000000000000131e-01
3.649000000000000576e-01
3.649999999999999911e-01
3.650999999999999801e-01
3.652000000000000801e-01
3.653000000000000136e-01
3.654000000000000581e-01
3.654999999999999916e-01
3.655999999999999805e-01
3.657000000000000806e-01
3.658000000000000140e-01
3.659000000000000585e-01
3.659999999999999920e-01
3.660999999999999810e-01
3.662000000000000810e-01
3.663000000000000145e-01
3.664000000000000590e-01
3.664999999999999925e-01
3.665999999999999814e-01
3.667000000000000814e-01
3.668000000000000149e-01
3.669000000000000594e-01
3.669999999999999929e-01
3.670999999999999819e-01
3.672000000000000819e-01
3.673000000000000154e-01
3.674000000000000599e-01
3.674999999999999933e-01
3.675999999999999823e-01
3.677000000000000823e-01
3.678000000000000158e-01
3.679000000000000603e-01
3.679999999999999938e-01
3.680999999999999828e-01
3.682000000000000828e-01
3.683000000000000163e-01
3.684000000000000608e-01
3.684999999999999942e-01
3.685999999999999832e-01
3.687000000000000832e-01
3.688000000000000167e-01
3.689000000000000612e-01
3.689999999999999947e-01
3.690999999999999837e-01
3.692000000000000837e-01
3.693000000000000171e-01
3.694000000000000616e-01
3.694999999999999951e-01
3.695999999999999841e-01
3.697000000000000841e-01
3.698000000000000176e-01
3.699000000000000621e-01
3.699999999999999956e-01
3.700999999999999845e-01
3.702000000000000846e-01
3.703000000000000180e-01
3.704000000000000625e-01
3.704999999999999960e-01
3.705999999999999850e-01
3.707000000000000850e-01
3.708000000000000185e-01
3.709000000000000630e-01
3.709999999999999964e-01
3.710999999999999854e-01
3.712000000000000854e-01
3.713000000000000189e-01
3.714000000000000634e-01
3.714999999999999969e-01
3.715999999999999859e-01
3.717000000000000859e-01
3.718000000000000194e-01
3.719000000000000639e-01
3.719999999999999973e-01
3.720999999999999863e-01
3.722000000000000308e-01
3.723000000000000198e-01
3.724000000000000643e-01
3.724999999999999978e-01
3.725999999999999868e-01
3.727000000000000313e-01
3.728000000000000203e-01
3.729000000000000647e-01
3.729999999999999982e-01
3.730999999999999872e-01
3.732000000000000317e-01
3.733000000000000207e-01
3.734000000000000652e-01
3.734999999999999987e-01
3.735999999999999877e-01
3.737000000000000322e-01
3.738000000000000211e-01
3.739000000000000656e-01
3.739999999999999991e-01
3.740999999999999881e-01
3.742000000000000326e-01
3.743000000000000216e-01
3.744000000000000661e-01
3.744999999999999996e-01
3.745999999999999885e-01
3.747000000000000330e-01
3.748000000000000220e-01
3.749000000000000665e-01
3.750000000000000000e-01
3.750999999999999890e-01
3.752000000000000335e-01
3.753000000000000225e-01
3.754000000000000670e-01
3.755000000000000004e-01
3.755999999999999894e-01
3.757000000000000339e-01
3.758000000000000229e-01
3.759000000000000674e-01
3.760000000000000009e-01
3.760999999999999899e-01
3.762000000000000344e-01
3.763000000000000234e-01
3.764000000000000679e-01
3.765000000000000013e-01
3.765999999999999903e-01
3.767000000000000348e-01
3.768000000000000238e-01
3.769000000000000683e-01
3.770000000000000018e-01
3.770999999999999908e-01
3.772000000000000353e-01
3.773000000000000242e-01
3.774000000000000687e-01
3.775000000000000022e-01
3.775999999999999912e-01
3.777000000000000357e-01
3.778000000000000247e-01
3.779000000000000692e-01
3.780000000000000027e-01
3.780999999999999917e-01
3.782000000000000361e-01
3.783000000000000251e-01
3.784000000000000696e-01
3.785000000000000031e-01
3.785999999999999921e-01
3.787000000000000366e-01
3.788000000000000256e-01
3.789000000000000701e-01
3.790000000000000036e-01
3.790999999999999925e-01
3.792000000000000370e-01
3.793000000000000260e-01
3.794000000000000705e-01
3.795000000000000040e-01
3.795999999999999930e-01
3.797000000000000375e-01
3.798000000000000265e-01
3.799000000000000710e-01
3.800000000000000044e-01
3.800999999999999934e-01
3.802000000000000379e-01
3.803000000000000269e-01
3.804000000000000714e-01
3.805000000000000049e-01
3.805999999999999939e-01
3.807000000000000384e-01
3.808000000000000274e-01
3.809000000000000719e-01
3.810000000000000053e-01
3.810999999999999943e-01
3.812000000000000388e-01
3.812999999999999723e-01
3.814000000000000723e-01
3.815000000000000058e-01
3.815999999999999948e-01
3.817000000000000393e-01
3.817999999999999727e-01
3.819000000000000727e-01
3.820000000000000062e-01
3.820999999999999952e-01
3.822000000000000397e-01
3.822999999999999732e-01
3.824000000000000732e-01
3.825000000000000067e-01
3.825999999999999956e-01
3.827000000000000401e-01
3.827999999999999736e-01
3.829000000000000736e-01
3.830000000000000071e-01
3.830999999999999961e-01
3.832000000000000406e-01
3.832999999999999741e-01
3.834000000000000741e-01
3.835000000000000075e-01
3.835999999999999965e-01
3.837000000000000410e-01
3.837999999999999745e-01
3.839000000000000745e-01
3.840000000000000080e-01
3.840999999999999970e-01
3.842000000000000415e-01
3.842999999999999750e-01
3.844000000000000750e-01
3.845000000000000084e-01
3.845999999999999974e-01
3.847000000000000419e-01
3.847999999999999754e-01
3.849000000000000754e-01
3.850000000000000089e-01
3.850999999999999979e-01
3.852000000000000424e-01
3.852999999999999758e-01
3.854000000000000759e-01
3.855000000000000093e-01
3.855999999999999983e-01
3.857000000000000428e-01
3.857999999999999763e-01
3.859000000000000763e-01
3.860000000000000098e-01
3.860999999999999988e-01
3.862000000000000433e-01
3.862999999999999767e-01
3.864000000000000767e-01
3.865000000000000102e-01
3.865999999999999992e-01
3.867000000000000437e-01
3.867999999999999772e-01
3.869000000000000772e-01
3.870000000000000107e-01
3.870999999999999996e-01
3.872000000000000441e-01
3.872999999999999776e-01
3.874000000000000776e-01
3.875000000000000111e-01
3.876000000000000001e-01
3.877000000000000446e-01
3.877999999999999781e-01
3.879000000000000781e-01
3.880000000000000115e-01
3.881000000000000005e-01
3.882000000000000450e-01
3.882999999999999785e-01
3.884000000000000785e-01
3.885000000000000120e-01
3.886000000000000010e-01
3.887000000000000455e-01
3.887999999999999790e-01
3.889000000000000790e-01
3.890000000000000124e-01
3.891000000000000014e-01
3.892000000000000459e-01
3.892999999999999794e-01
3.894000000000000794e-01
3.895000000000000129e-01
3.896000000000000019e-01
3.897000000000000464e-01
3.897999999999999798e-01
3.899000000000000798e-01
3.900000000000000133e-01
3.901000000000000023e-01
3.902000000000000468e-01
3.902999999999999803e-01
3.904000000000000803e-01
3.905000000000000138e-01
3.906000000000000028e-01
3.907000000000000473e-01
3.907999999999999807e-01
3.909000000000000807e-01
3.910000000000000142e-01
3.911000000000000032e-01
3.912000000000000477e-01
3.912999999999999812e-01
3.914000000000000812e-01
3.915000000000000147e-01
3.916000000000000036e-01
3.917000000000000481e-01
3.917999999999999816e-01
3.919000000000000816e-01
3.920000000000000151e-01
3.921000000000000041e-01
3.922000000000000486e-01
3.922999999999999821e-01
3.924000000000000821e-01
3.925000000000000155e-01
3.926000000000000045e-01
3.927000000000000490e-01
3.927999999999999825e-01
3.929000000000000825e-01
3.930000000000000160e-01
3.931000000000000050e-01
3.932000000000000495e-01
3.932999999999999829e-01
3.934000000000000830e-01
3.935000000000000164e-01
3.936000000000000054e-01
3.937000000000000499e-01
3.937999999999999834e-01
3.939000000000000834e-01
3.940000000000000169e-01
3.941000000000000059e-01
3.942000000000000504e-01
3.942999999999999838e-01
3.944000000000000838e-01
3.945000000000000173e-01
3.946000000000000063e-01
3.947000000000000508e-01
3.947999999999999843e-01
3.949000000000000843e-01
3.950000000000000178e-01
3.951000000000000068e-01
3.952000000000000512e-01
3.952999999999999847e-01
3.954000000000000847e-01
3.955000000000000182e-01
3.956000000000000072e-01
3.957000000000000517e-01
3.957999999999999852e-01
3.959000000000000852e-01
3.960000000000000187e-01
3.961000000000000076e-01
3.962000000000000521e-01
3.962999999999999856e-01
3.964000000000000856e-01
3.965000000000000191e-01
3.966000000000000081e-01
3.967000000000000526e-01
3.967999999999999861e-01
3.969000000000000306e-01
3.970000000000000195e-01
3.971000000000000085e-01
3.972000000000000530e-01
3.972999999999999865e-01
3.974000000000000310e-01
3.975000000000000200e-01
3.976000000000000090e-01
3.977000000000000535e-01
3.977999999999999869e-01
3.979000000000000314e-01
3.980000000000000204e-01
3.981000000000000094e-01
3.982000000000000539e-01
3.982999999999999874e-01
3.984000000000000319e-01
3.985000000000000209e-01
3.986000000000000099e-01
3.987000000000000544e-01
3.987999999999999878e-01
3.989000000000000323e-01
3.990000000000000213e-01
3.991000000000000103e-01
3.992000000000000548e-01
3.992999999999999883e-01
3.994000000000000328e-01
3.995000000000000218e-01
3.996000000000000107e-01
3.997000000000000552e-01
3.997999999999999887e-01
3.999000000000000332e-01
4.000000000000000222e-01
4.001000000000000112e-01
4.002000000000000557e-01
4.002999999999999892e-01
4.004000000000000337e-01
4.005000000000000226e-01
4.006000000000000116e-01
4.007000000000000561e-01
4.007999999999999896e-01
4.009000000000000341e-01
4.010000000000000231e-01
4.011000000000000121e-01
4.012000000000000566e-01
4.012999999999999901e-01
4.014000000000000346e-01
4.015000000000000235e-01
4.016000000000000125e-01
4.017000000000000570e-01
4.017999999999999905e-01
4.019000000000000350e-01
4.020000000000000240e-01
4.021000000000000130e-01
4.022000000000000575e-01
4.022999999999999909e-01
4.024000000000000354e-01
4.025000000000000244e-01
4.026000000000000134e-01
4.027000000000000579e-01
4.027999999999999914e-01
4.029000000000000359e-01
4.030000000000000249e-01
4.031000000000000139e-01
4.032000000000000584e-01
4.032999999999999918e-01
4.034000000000000363e-01
4.035000000000000253e-01
4.036000000000000143e-01
4.037000000000000588e-01
4.037999999999999923e-01
4.039000000000000368e-01
4.040000000000000258e-01
4.041000000000000147e-01
4.042000000000000592e-01
4.042999999999999927e-01
4.044000000000000372e-01
4.045000000000000262e-01
4.046000000000000152e-01
4.047000000000000597e-01
4.047999999999999932e-01
4.049000000000000377e-01
4.050000000000000266e-01
4.051000000000000156e-01
4.052000000000000601e-01
4.052999999999999936e-01
4.054000000000000381e-01
4.055000000000000271e-01
4.056000000000000161e-01
4.057000000000000606e-01
4.057999999999999940e-01
4.059000000000000385e-01
4.060000000000000275e-01
4.061000000000000165e-01
4.062000000000000610e-01
4.062999999999999945e-01
4.064000000000000390e-01
4.064999999999999725e-01
4.066000000000000170e-01
4.067000000000000615e-01
4.067999999999999949e-01
4.069000000000000394e-01
4.069999999999999729e-01
4.071000000000000174e-01
4.072000000000000619e-01
4.072999999999999954e-01
4.074000000000000399e-01
4.074999999999999734e-01
4.076000000000000179e-01
4.077000000000000624e-01
4.077999999999999958e-01
4.079000000000000403e-01
4.079999999999999738e-01
4.081000000000000183e-01
4.082000000000000628e-01
4.082999999999999963e-01
4.084000000000000408e-01
4.084999999999999742e-01
4.086000000000000187e-01
4.087000000000000632e-01
4.087999999999999967e-01
4.089000000000000412e-01
4.089999999999999747e-01
4.091000000000000192e-01
4.092000000000000637e-01
4.092999999999999972e-01
4.094000000000000417e-01
4.094999999999999751e-01
4.096000000000000196e-01
4.097000000000000641e-01
4.097999999999999976e-01
4.099000000000000421e-01
4.099999999999999756e-01
4.101000000000000201e-01
4.102000000000000646e-01
4.102999999999999980e-01
4.104000000000000425e-01
4.104999999999999760e-01
4.106000000000000205e-01
4.107000000000000650e-01
4.107999999999999985e-01
4.109000000000000430e-01
4.109999999999999765e-01
4.111000000000000210e-01
4.112000000000000655e-01
4.112999999999999989e-01
4.114000000000000434e-01
4.114999999999999769e-01
4.116000000000000214e-01
4.117000000000000659e-01
4.117999999999999994e-01
4.119000000000000439e-01
4.119999999999999774e-01
4.121000000000000218e-01
4.122000000000000663e-01
4.122999999999999998e-01
4.124000000000000443e-01
4.124999999999999778e-01
4.126000000000000223e-01
4.127000000000000668e-01
4.128000000000000003e-01
4.129000000000000448e-01
4.129999999999999782e-01
4.131000000000000227e-01
4.132000000000000672e-01
4.133000000000000007e-01
4.134000000000000452e-01
4.134999999999999787e-01
4.136000000000000232e-01
4.137000000000000677e-01
4.138000000000000012e-01
4.139000000000000457e-01
4.139999999999999791e-01
4.141000000000000236e-01
4.142000000000000681e-01
4.143000000000000016e-01
4.144000000000000461e-01
4.144999999999999796e-01
4.146000000000000241e-01
4.147000000000000686e-01
4.148000000000000020e-01
4.149000000000000465e-01
4.149999999999999800e-01
4.151000000000000245e-01
4.152000000000000690e-01
4.153000000000000025e-01
4.154000000000000470e-01
4.154999999999999805e-01
4.156000000000000250e-01
4.157000000000000695e-01
4.158000000000000029e-01
4.159000000000000474e-01
4.159999999999999809e-01
4.161000000000000254e-01
4.162000000000000699e-01
4.163000000000000034e-01
4.164000000000000479e-01
4.164999999999999813e-01
4.166000000000000258e-01
4.167000000000000703e-01
4.168000000000000038e-01
4.169000000000000483e-01
4.169999999999999818e-01
4.171000000000000263e-01
4.172000000000000708e-01
4.173000000000000043e-01
4.174000000000000488e-01
4.174999999999999822e-01
4.176000000000000267e-01
4.177000000000000712e-01
4.178000000000000047e-01
4.179000000000000492e-01
4.179999999999999827e-01
4.181000000000000272e-01
4.182000000000000717e-01
4.183000000000000052e-01
4.184000000000000496e-01
4.184999999999999831e-01
4.186000000000000276e-01
4.187000000000000721e-01
4.188000000000000056e-01
4.189000000000000501e-01
4.189999999999999836e-01
4.190999999999999726e-01
4.192000000000000726e-01
4.193000000000000060e-01
4.194000000000000505e-01
4.194999999999999840e-01
4.195999999999999730e-01
4.197000000000000730e-01
4.198000000000000065e-01
4.199000000000000510e-01
4.199999999999999845e-01
4.200999999999999734e-01
4.202000000000000735e-01
4.203000000000000069e-01
4.204000000000000514e-01
4.204999999999999849e-01
4.205999999999999739e-01
4.207000000000000739e-01
4.208000000000000074e-01
4.209000000000000519e-01
4.209999999999999853e-01
4.210999999999999743e-01
4.212000000000000743e-01
4.213000000000000078e-01
4.214000000000000523e-01
4.214999999999999858e-01
4.215999999999999748e-01
4.217000000000000748e-01
4.218000000000000083e-01
4.219000000000000528e-01
4.219999999999999862e-01
4.220999999999999752e-01
4.222000000000000752e-01
4.223000000000000087e-01
4.224000000000000532e-01
4.224999999999999867e-01
4.225999999999999757e-01
4.227000000000000757e-01
4.228000000000000091e-01
4.229000000000000536e-01
4.229999999999999871e-01
4.230999999999999761e-01
4.232000000000000761e-01
4.233000000000000096e-01
4.234000000000000541e-01
4.234999999999999876e-01
4.235999999999999766e-01
4.237000000000000766e-01
4.238000000000000100e-01
4.239000000000000545e-01
4.239999999999999880e-01
4.240999999999999770e-01
4.242000000000000770e-01
4.243000000000000105e-01
4.244000000000000550e-01
4.244999999999999885e-01
4.245999999999999774e-01
4.247000000000000774e-01
4.248000000000000109e-01
4.249000000000000554e-01
4.249999999999999889e-01
4.250999999999999779e-01
4.252000000000000779e-01
4.253000000000000114e-01
4.254000000000000559e-01
4.254999999999999893e-01
4.255999999999999783e-01
4.257000000000000783e-01
4.258000000000000118e-01
4.259000000000000563e-01
4.259999999999999898e-01
4.260999999999999788e-01
4.262000000000000788e-01
4.263000000000000123e-01
4.264000000000000568e-01
4.264999999999999902e-01
4.265999999999999792e-01
4.267000000000000792e-01
4.268000000000000127e-01
4.269000000000000572e-01
4.269999999999999907e-01
4.270999999999999797e-01
4.272000000000000797e-01
4.273000000000000131e-01
4.274000000000000576e-01
4.274999999999999911e-01
4.275999999999999801e-01
4.277000000000000801e-01
4.278000000000000136e-01
4.279000000000000581e-01
4.279999999999999916e-01
4.280999999999999805e-01
4.282000000000000806e-01
4.283000000000000140e-01
4.284000000000000585e-01
4.284999999999999920e-01
4.285999999999999810e-01
4.287000000000000810e-01
4.288000000000000145e-01
4.289000000000000590e-01
4.289999999999999925e-01
4.290999999999999814e-01
4.292000000000000814e-01
4.293000000000000149e-01
4.294000000000000594e-01
4.294999999999999929e-01
4.295999999999999819e-01
4.297000000000000819e-01
4.298000000000000154e-01
4.299000000000000599e-01
4.299999999999999933e-01
4.300999999999999823e-01
4.302000000000000823e-01
4.303000000000000158e-01
4.304000000000000603e-01
4.304999999999999938e-01
4.305999999999999828e-01
4.307000000000000828e-01
4.308000000000000163e-01
4.309000000000000608e-01
4.309999999999999942e-01
4.310999999999999832e-01
4.312000000000000832e-01
4.313000000000000167e-01
4.314000000000000612e-01
4.314999999999999947e-01
4.315999999999999837e-01
4.317000000000000837e-01
4.318000000000000171e-01
4.319000000000000616e-01
4.319999999999999951e-01
4.320999999999999841e-01
4.322000000000000841e-01
4.323000000000000176e-01
4.324000000000000621e-01
4.324999999999999956e-01
4.325999999999999845e-01
4.327000000000000846e-01
4.328000000000000180e-01
4.329000000000000625e-01
4.329999999999999960e-01
4.330999999999999850e-01
4.332000000000000850e-01
4.333000000000000185e-01
4.334000000000000630e-01
4.334999999999999964e-01
4.335999999999999854e-01
4.337000000000000854e-01
4.338000000000000189e-01
4.339000000000000634e-01
4.339999999999999969e-01
4.340999999999999859e-01
4.342000000000000859e-01
4.343000000000000194e-01
4.344000000000000639e-01
4.344999999999999973e-01
4.345999999999999863e-01
4.347000000000000308e-01
4.348000000000000198e-01
4.349000000000000643e-01
4.349999999999999978e-01
4.350999999999999868e-01
4.352000000000000313e-01
4.353000000000000203e-01
4.354000000000000647e-01
4.354999999999999982e-01
4.355999999999999872e-01
4.357000000000000317e-01
4.358000000000000207e-01
4.359000000000000652e-01
4.359999999999999987e-01
4.360999999999999877e-01
4.362000000000000322e-01
4.363000000000000211e-01
4.364000000000000656e-01
4.364999999999999991e-01
4.365999999999999881e-01
4.367000000000000326e-01
4.368000000000000216e-01
4.369000000000000661e-01
4.369999999999999996e-01
4.370999999999999885e-01
4.372000000000000330e-01
4.373000000000000220e-01
4.374000000000000665e-01
4.375000000000000000e-01
4.375999999999999890e-01
4.377000000000000335e-01
4.378000000000000225e-01
4.379000000000000670e-01
4.380000000000000004e-01
4.380999999999999894e-01
4.382000000000000339e-01
4.383000000000000229e-01
4.384000000000000674e-01
4.385000000000000009e-01
4.385999999999999899e-01
4.387000000000000344e-01
4.388000000000000234e-01
4.389000000000000679e-01
4.390000000000000013e-01
4.390999999999999903e-01
4.392000000000000348e-01
4.393000000000000238e-01
4.394000000000000683e-01
4.395000000000000018e-01
4.395999999999999908e-01
4.397000000000000353e-01
4.398000000000000242e-01
4.399000000000000687e-01
4.400000000000000022e-01
4.400999999999999912e-01
4.402000000000000357e-01
4.403000000000000247e-01
4.404000000000000692e-01
4.405000000000000027e-01
4.405999999999999917e-01
4.407000000000000361e-01
4.408000000000000251e-01
4.409000000000000696e-01
4.410000000000000031e-01
4.410999999999999921e-01
4.412000000000000366e-01
4.413000000000000256e-01
4.414000000000000701e-01
4.415000000000000036e-01
4.415999999999999925e-01
4.417000000000000370e-01
4.418000000000000260e-01
4.419000000000000705e-01
4.420000000000000040e-01
4.420999999999999930e-01
4.422000000000000375e-01
4.423000000000000265e-01
4.424000000000000710e-01
4.425000000000000044e-01
4.425999999999999934e-01
4.427000000000000379e-01
4.428000000000000269e-01
4.429000000000000714e-01
4.430000000000000049e-01
4.430999999999999939e-01
4.432000000000000384e-01
4.433000000000000274e-01
4.434000000000000719e-01
4.435000000000000053e-01
4.435999999999999943e-01
4.437000000000000388e-01
4.437999999999999723e-01
4.439000000000000723e-01
4.440000000000000058e-01
4.440999999999999948e-01
4.442000000000000393e-01
4.442999999999999727e-01
4.444000000000000727e-01
4.445000000000000062e-01
4.445999999999999952e-01
4.447000000000000397e-01
4.447999999999999732e-01
4.449000000000000732e-01
4.450000000000000067e-01
4.450999999999999956e-01
4.452000000000000401e-01
4.452999999999999736e-01
4.454000000000000736e-01
4.455000000000000071e-01
4.455999999999999961e-01
4.457000000000000406e-01
4.457999999999999741e-01
4.459000000000000741e-01
4.460000000000000075e-01
4.460999999999999965e-01
4.462000000000000410e-01
4.462999999999999745e-01
4.464000000000000745e-01
4.465000000000000080e-01
4.465999999999999970e-01
4.467000000000000415e-01
4.467999999999999750e-01
4.469000000000000750e-01
4.470000000000000084e-01
4.470999999999999974e-01
4.472000000000000419e-01
4.472999999999999754e-01
4.474000000000000754e-01
4.475000000000000089e-01
4.475999999999999979e-01
4.477000000000000424e-01
4.477999999999999758e-01
4.479000000000000759e-01
4.480000000000000093e-01
4.480999999999999983e-01
4.482000000000000428e-01
4.482999999999999763e-01
4.484000000000000763e-01
4.485000000000000098e-01
4.485999999999999988e-01
4.487000000000000433e-01
4.487999999999999767e-01
4.489000000000000767e-01
4.490000000000000102e-01
4.490999999999999992e-01
4.492000000000000437e-01
4.492999999999999772e-01
4.494000000000000772e-01
4.495000000000000107e-01
4.495999999999999996e-01
4.497000000000000441e-01
4.497999999999999776e-01
4.499000000000000776e-01
4.500000000000000111e-01
4.501000000000000001e-01
4.502000000000000446e-01
4.502999999999999781e-01
4.504000000000000781e-01
4.505000000000000115e-01
4.506000000000000005e-01
4.507000000000000450e-01
4.507999999999999785e-01
4.509000000000000785e-01
4.510000000000000120e-01
4.511000000000000010e-01
4.512000000000000455e-01
4.512999999999999790e-01
4.514000000000000790e-01
4.515000000000000124e-01
4.516000000000000014e-01
4.517000000000000459e-01
4.517999999999999794e-01
4.519000000000000794e-01
4.520000000000000129e-01
4.521000000000000019e-01
4.522000000000000464e-01
4.522999999999999798e-01
4.524000000000000798e-01
4.525000000000000133e-01
4.526000000000000023e-01
4.527000000000000468e-01
4.527999999999999803e-01
4.529000000000000803e-01
4.530000000000000138e-01
4.531000000000000028e-01
4.532000000000000473e-01
4.532999999999999807e-01
4.534000000000000807e-01
4.535000000000000142e-01
4.536000000000000032e-01
4.537000000000000477e-01
4.537999999999999812e-01
4.539000000000000812e-01
4.540000000000000147e-01
4.541000000000000036e-01
4.542000000000000481e-01
4.542999999999999816e-01
4.544000000000000816e-01
4.545000000000000151e-01
4.546000000000000041e-01
4.547000000000000486e-01
4.547999999999999821e-01
4.549000000000000821e-01
4.550000000000000155e-01
4.551000000000000045e-01
4.552000000000000490e-01
4.552999999999999825e-01
4.554000000000000825e-01
4.555000000000000160e-01
4.556000000000000050e-01
4.557000000000000495e-01
4.557999999999999829e-01
4.559000000000000830e-01
4.560000000000000164e-01
4.561000000000000054e-01
4.562000000000000499e-01
4.562999999999999834e-01
4.564000000000000834e-01
4.565000000000000169e-01
4.566000000000000059e-01
4.567000000000000504e-01
4.567999999999999838e-01
4.569000000000000838e-01
4.570000000000000173e-01
4.571000000000000063e-01
4.572000000000000508e-01
4.572999999999999843e-01
4.574000000000000843e-01
4.575000000000000178e-01
4.576000000000000068e-01
4.577000000000000512e-01
4.577999999999999847e-01
4.579000000000000847e-01
4.580000000000000182e-01
4.581000000000000072e-01
4.582000000000000517e-01
4.582999999999999852e-01
4.584000000000000852e-01
4.585000000000000187e-01
4.586000000000000076e-01
4.587000000000000521e-01
4.587999999999999856e-01
4.589000000000000856e-01
4.590000000000000191e-01
4.591000000000000081e-01
4.592000000000000526e-01
4.592999999999999861e-01
4.594000000000000306e-01
4.595000000000000195e-01
4.596000000000000085e-01
4.597000000000000530e-01
4.597999999999999865e-01
4.599000000000000310e-01
4.600000000000000200e-01
4.601000000000000090e-01
4.602000000000000535e-01
4.602999999999999869e-01
4.604000000000000314e-01
4.605000000000000204e-01
4.606000000000000094e-01
4.607000000000000539e-01
4.607999999999999874e-01
4.609000000000000319e-01
4.610000000000000209e-01
4.611000000000000099e-01
4.612000000000000544e-01
4.612999999999999878e-01
4.614000000000000323e-01
4.615000000000000213e-01
4.616000000000000103e-01
4.617000000000000548e-01
4.617999999999999883e-01
4.619000000000000328e-01
4.620000000000000218e-01
4.621000000000000107e-01
4.622000000000000552e-01
4.622999999999999887e-01
4.624000000000000332e-01
4.625000000000000222e-01
4.626000000000000112e-01
4.627000000000000557e-01
4.627999999999999892e-01
4.629000000000000337e-01
4.630000000000000226e-01
4.631000000000000116e-01
4.632000000000000561e-01
4.632999999999999896e-01
4.634000000000000341e-01
4.635000000000000231e-01
4.636000000000000121e-01
4.637000000000000566e-01
4.637999999999999901e-01
4.639000000000000346e-01
4.640000000000000235e-01
4.641000000000000125e-01
4.642000000000000570e-01
4.642999999999999905e-01
4.644000000000000350e-01
4.645000000000000240e-01
4.646000000000000130e-01
4.647000000000000575e-01
4.647999999999999909e-01
4.649000000000000354e-01
4.650000000000000244e-01
4.651000000000000134e-01
4.652000000000000579e-01
4.652999999999999914e-01
4.654000000000000359e-01
4.655000000000000249e-01
4.656000000000000139e-01
4.657000000000000584e-01
4.657999999999999918e-01
4.659000000000000363e-01
4.660000000000000253e-01
4.661000000000000143e-01
4.662000000000000588e-01
4.662999999999999923e-01
4.664000000000000368e-01
4.665000000000000258e-01
4.666000000000000147e-01
4.667000000000000592e-01
4.667999999999999927e-01
4.669000000000000372e-01
4.670000000000000262e-01
4.671000000000000152e-01
4.672000000000000597e-01
4.672999999999999932e-01
4.674000000000000377e-01
4.675000000000000266e-01
4.676000000000000156e-01
4.677000000000000601e-01
4.677999999999999936e-01
4.679000000000000381e-01
4.680000000000000271e-01
4.681000000000000161e-01
4.682000000000000606e-01
4.682999999999999940e-01
4.684000000000000385e-01
4.685000000000000275e-01
4.686000000000000165e-01
4.687000000000000610e-01
4.687999999999999945e-01
4.689000000000000390e-01
4.689999999999999725e-01
4.691000000000000170e-01
4.692000000000000615e-01
4.692999999999999949e-01
4.694000000000000394e-01
4.694999999999999729e-01
4.696000000000000174e-01
4.697000000000000619e-01
4.697999999999999954e-01
4.699000000000000399e-01
4.699999999999999734e-01
4.701000000000000179e-01
4.702000000000000624e-01
4.702999999999999958e-01
4.704000000000000403e-01
4.704999999999999738e-01
4.706000000000000183e-01
4.707000000000000628e-01
4.707999999999999963e-01
4.709000000000000408e-01
4.709999999999999742e-01
4.711000000000000187e-01
4.712000000000000632e-01
4.712999999999999967e-01
4.714000000000000412e-01
4.714999999999999747e-01
4.716000000000000192e-01
4.717000000000000637e-01
4.717999999999999972e-01
4.719000000000000417e-01
4.719999999999999751e-01
4.721000000000000196e-01
4.722000000000000641e-01
4.722999999999999976e-01
4.724000000000000421e-01
4.724999999999999756e-01
4.726000000000000201e-01
4.727000000000000646e-01
4.727999999999999980e-01
4.729000000000000425e-01
4.729999999999999760e-01
4.731000000000000205e-01
4.732000000000000650e-01
4.732999999999999985e-01
4.734000000000000430e-01
4.734999999999999765e-01
4.736000000000000210e-01
4.737000000000000655e-01
4.737999999999999989e-01
4.739000000000000434e-01
4.739999999999999769e-01
4.741000000000000214e-01
4.742000000000000659e-01
4.742999999999999994e-01
4.744000000000000439e-01
4.744999999999999774e-01
4.746000000000000218e-01
4.747000000000000663e-01
4.747999999999999998e-01
4.749000000000000443e-01
4.749999999999999778e-01
4.751000000000000223e-01
4.752000000000000668e-01
4.753000000000000003e-01
4.754000000000000448e-01
4.754999999999999782e-01
4.756000000000000227e-01
4.757000000000000672e-01
4.758000000000000007e-01
4.759000000000000452e-01
4.759999999999999787e-01
4.761000000000000232e-01
4.762000000000000677e-01
4.763000000000000012e-01
4.764000000000000457e-01
4.764999999999999791e-01
4.766000000000000236e-01
4.767000000000000681e-01
4.768000000000000016e-01
4.769000000000000461e-01
4.769999999999999796e-01
4.771000000000000241e-01
4.772000000000000686e-01
4.773000000000000020e-01
4.774000000000000465e-01
4.774999999999999800e-01
4.776000000000000245e-01
4.777000000000000690e-01
4.778000000000000025e-01
4.779000000000000470e-01
4.779999999999999805e-01
4.781000000000000250e-01
4.782000000000000695e-01
4.783000000000000029e-01
4.784000000000000474e-01
4.784999999999999809e-01
4.786000000000000254e-01
4.787000000000000699e-01
4.788000000000000034e-01
4.789000000000000479e-01
4.789999999999999813e-01
4.791000000000000258e-01
4.792000000000000703e-01
4.793000000000000038e-01
4.794000000000000483e-01
4.794999999999999818e-01
4.796000000000000263e-01
4.797000000000000708e-01
4.798000000000000043e-01
4.799000000000000488e-01
4.799999999999999822e-01
4.801000000000000267e-01
4.802000000000000712e-01
4.803000000000000047e-01
4.804000000000000492e-01
4.804999999999999827e-01
4.806000000000000272e-01
4.807000000000000717e-01
4.808000000000000052e-01
4.809000000000000496e-01
4.809999999999999831e-01
4.811000000000000276e-01
4.812000000000000721e-01
4.813000000000000056e-01
4.814000000000000501e-01
4.814999999999999836e-01
4.815999999999999726e-01
4.817000000000000726e-01
4.818000000000000060e-01
4.819000000000000505e-01
4.819999999999999840e-01
4.820999999999999730e-01
4.822000000000000730e-01
4.823000000000000065e-01
4.824000000000000510e-01
4.824999999999999845e-01
4.825999999999999734e-01
4.827000000000000735e-01
4.828000000000000069e-01
4.829000000000000514e-01
4.829999999999999849e-01
4.830999999999999739e-01
4.832000000000000739e-01
4.833000000000000074e-01
4.834000000000000519e-01
4.834999999999999853e-01
4.835999999999999743e-01
4.837000000000000743e-01
4.838000000000000078e-01
4.839000000000000523e-01
4.839999999999999858e-01
4.840999999999999748e-01
4.842000000000000748e-01
4.843000000000000083e-01
4.844000000000000528e-01
4.844999999999999862e-01
4.845999999999999752e-01
4.847000000000000752e-01
4.848000000000000087e-01
4.849000000000000532e-01
4.849999999999999867e-01
4.850999999999999757e-01
4.852000000000000757e-01
4.853000000000000091e-01
4.854000000000000536e-01
4.854999999999999871e-01
4.855999999999999761e-01
4.857000000000000761e-01
4.858000000000000096e-01
4.859000000000000541e-01
4.859999999999999876e-01
4.860999999999999766e-01
4.862000000000000766e-01
4.863000000000000100e-01
4.864000000000000545e-01
4.864999999999999880e-01
4.865999999999999770e-01
4.867000000000000770e-01
4.868000000000000105e-01
4.869000000000000550e-01
4.869999999999999885e-01
4.870999999999999774e-01
4.872000000000000774e-01
4.873000000000000109e-01
4.874000000000000554e-01
4.874999999999999889e-01
4.875999999999999779e-01
4.877000000000000779e-01
4.878000000000000114e-01
4.879000000000000559e-01
4.879999999999999893e-01
4.880999999999999783e-01
4.882000000000000783e-01
4.883000000000000118e-01
4.884000000000000563e-01
4.884999999999999898e-01
4.885999999999999788e-01
4.887000000000000788e-01
4.888000000000000123e-01
4.889000000000000568e-01
4.889999999999999902e-01
4.890999999999999792e-01
4.892000000000000792e-01
4.893000000000000127e-01
4.894000000000000572e-01
4.894999999999999907e-01
4.895999999999999797e-01
4.897000000000000797e-01
4.898000000000000131e-01
4.899000000000000576e-01
4.899999999999999911e-01
4.900999999999999801e-01
4.902000000000000801e-01
4.903000000000000136e-01
4.904000000000000581e-01
4.904999999999999916e-01
4.905999999999999805e-01
4.907000000000000806e-01
4.908000000000000140e-01
4.909000000000000585e-01
4.909999999999999920e-01
4.910999999999999810e-01
4.912000000000000810e-01
4.913000000000000145e-01
4.914000000000000590e-01
4.914999999999999925e-01
4.915999999999999814e-01
4.917000000000000814e-01
4.918000000000000149e-01
4.919000000000000594e-01
4.919999999999999929e-01
4.920999999999999819e-01
4.922000000000000819e-01
4.923000000000000154e-01
4.924000000000000599e-01
4.924999999999999933e-01
4.925999999999999823e-01
4.927000000000000823e-01
4.928000000000000158e-01
4.929000000000000603e-01
4.929999999999999938e-01
4.930999999999999828e-01
4.932000000000000828e-01
4.933000000000000163e-01
4.934000000000000608e-01
4.934999999999999942e-01
4.935999999999999832e-01
4.937000000000000832e-01
4.938000000000000167e-01
4.939000000000000612e-01
4.939999999999999947e-01
4.940999999999999837e-01
4.942000000000000837e-01
4.943000000000000171e-01
4.944000000000000616e-01
4.944999999999999951e-01
4.945999999999999841e-01
4.947000000000000841e-01
4.948000000000000176e-01
4.949000000000000621e-01
4.949999999999999956e-01
4.950999999999999845e-01
4.952000000000000846e-01
4.953000000000000180e-01
4.954000000000000625e-01
4.954999999999999960e-01
4.955999999999999850e-01
4.957000000000000850e-01
4.958000000000000185e-01
4.959000000000000630e-01
4.959999999999999964e-01
4.960999999999999854e-01
4.962000000000000854e-01
4.963000000000000189e-01
4.964000000000000634e-01
4.964999999999999969e-01
4.965999999999999859e-01
4.967000000000000859e-01
4.968000000000000194e-01
4.969000000000000639e-01
4.969999999999999973e-01
4.970999999999999863e-01
4.972000000000000308e-01
4.973000000000000198e-01
4.974000000000000643e-01
4.974999999999999978e-01
4.975999999999999868e-01
4.977000000000000313e-01
4.978000000000000203e-01
4.979000000000000647e-01
4.979999999999999982e-01
4.980999999999999872e-01
4.982000000000000317e-01
4.983000000000000207e-01
4.984000000000000652e-01
4.984999999999999987e-01
4.985999999999999877e-01
4.987000000000000322e-01
4.988000000000000211e-01
4.989000000000000656e-01
4.989999999999999991e-01
4.990999999999999881e-01
4.992000000000000326e-01
4.993000000000000216e-01
4.994000000000000661e-01
4.994999999999999996e-01
4.995999999999999885e-01
4.997000000000000330e-01
4.998000000000000220e-01
4.999000000000000665e-01
5.000000000000000000e-01
5.000999999999999890e-01
5.002000000000000890e-01
5.002999999999999670e-01
5.004000000000000670e-01
5.004999999999999449e-01
5.006000000000000449e-01
5.007000000000000339e-01
5.008000000000000229e-01
5.009000000000000119e-01
5.010000000000000009e-01
5.010999999999999899e-01
5.012000000000000899e-01
5.012999999999999678e-01
5.014000000000000679e-01
5.014999999999999458e-01
5.016000000000000458e-01
5.017000000000000348e-01
5.018000000000000238e-01
5.019000000000000128e-01
5.020000000000000018e-01
5.020999999999999908e-01
5.022000000000000908e-01
5.022999999999999687e-01
5.024000000000000687e-01
5.024999999999999467e-01
5.026000000000000467e-01
5.027000000000000357e-01
5.028000000000000247e-01
5.029000000000000137e-01
5.030000000000000027e-01
5.030999999999999917e-01
5.032000000000000917e-01
5.032999999999999696e-01
5.034000000000000696e-01
5.034999999999999476e-01
5.036000000000000476e-01
5.037000000000000366e-01
5.038000000000000256e-01
5.039000000000000146e-01
5.040000000000000036e-01
5.040999999999999925e-01
5.042000000000000925e-01
5.042999999999999705e-01
5.044000000000000705e-01
5.044999999999999485e-01
5.046000000000000485e-01
5.047000000000000375e-01
5.048000000000000265e-01
5.049000000000000155e-01
5.050000000000000044e-01
5.050999999999999934e-01
5.052000000000000934e-01
5.052999999999999714e-01
5.054000000000000714e-01
5.054999999999999494e-01
5.056000000000000494e-01
5.057000000000000384e-01
5.058000000000000274e-01
5.059000000000000163e-01
5.060000000000000053e-01
5.060999999999999943e-01
5.062000000000000943e-01
5.062999999999999723e-01
5.064000000000000723e-01
5.064999999999999503e-01
5.066000000000000503e-01
5.067000000000000393e-01
5.068000000000000282e-01
5.069000000000000172e-01
5.070000000000000062e-01
5.070999999999999952e-01
5.072000000000000952e-01
5.072999999999999732e-01
5.074000000000000732e-01
5.074999999999999512e-01
5.076000000000000512e-01
5.077000000000000401e-01
5.078000000000000291e-01
5.079000000000000181e-01
5.080000000000000071e-01
5.080999999999999961e-01
5.082000000000000961e-01
5.082999999999999741e-01
5.084000000000000741e-01
5.084999999999999520e-01
5.086000000000000520e-01
5.087000000000000410e-01
5.088000000000000300e-01
5.089000000000000190e-01
5.090000000000000080e-01
5.090999999999999970e-01
5.092000000000000970e-01
5.092999999999999750e-01
5.094000000000000750e-01
5.094999999999999529e-01
5.096000000000000529e-01
5.097000000000000419e-01
5.098000000000000309e-01
5.099000000000000199e-01
5.100000000000000089e-01
5.100999999999999979e-01
5.102000000000000979e-01
5.102999999999999758e-01
5.104000000000000759e-01
5.104999999999999538e-01
5.106000000000000538e-01
5.107000000000000428e-01
5.108000000000000318e-01
5.109000000000000208e-01
5.110000000000000098e-01
5.110999999999999988e-01
5.112000000000000988e-01
5.112999999999999767e-01
5.114000000000000767e-01
5.114999999999999547e-01
5.116000000000000547e-01
5.117000000000000437e-01
5.118000000000000327e-01
5.119000000000000217e-01
5.120000000000000107e-01
5.120999999999999996e-01
5.122000000000000997e-01
5.123000000000000886e-01
5.123999999999999666e-01
5.124999999999999556e-01
5.125999999999999446e-01
5.127000000000000446e-01
5.128000000000000336e-01
5.129000000000000226e-01
5.130000000000000115e-01
5.131000000000000005e-01
5.132000000000001005e-01
5.133000000000000895e-01
5.133999999999999675e-01
5.134999999999999565e-01
5.135999999999999455e-01
5.137000000000000455e-01
5.138000000000000345e-01
5.139000000000000234e-01
5.140000000000000124e-01
5.141000000000000014e-01
5.142000000000001014e-01
5.143000000000000904e-01
5.143999999999999684e-01
5.144999999999999574e-01
5.145999999999999464e-01
5.147000000000000464e-01
5.148000000000000353e-01
5.149000000000000243e-01
5.150000000000000133e-01
5.151000000000000023e-01
5.152000000000001023e-01
5.153000000000000913e-01
5.153999999999999693e-01
5.154999999999999583e-01
5.155999999999999472e-01
5.157000000000000473e-01
5.158000000000000362e-01
5.159000000000000252e-01
5.160000000000000142e-01
5.161000000000000032e-01
5.162000000000001032e-01
5.163000000000000922e-01
5.163999999999999702e-01
5.164999999999999591e-01
5.165999999999999481e-01
5.167000000000000481e-01
5.168000000000000371e-01
5.169000000000000261e-01
5.170000000000000151e-01
5.171000000000000041e-01
5.172000000000001041e-01
5.173000000000000931e-01
5.173999999999999710e-01
5.174999999999999600e-01
5.175999999999999490e-01
5.177000000000000490e-01
5.178000000000000380e-01
5.179000000000000270e-01
5.180000000000000160e-01
5.181000000000000050e-01
5.182000000000001050e-01
5.183000000000000940e-01
5.183999999999999719e-01
5.184999999999999609e-01
5.185999999999999499e-01
5.187000000000000499e-01
5.188000000000000389e-01
5.189000000000000279e-01
5.190000000000000169e-01
5.191000000000000059e-01
5.192000000000001059e-01
5.193000000000000949e-01
5.193999999999999728e-01
5.194999999999999618e-01
5.195999999999999508e-01
5.197000000000000508e-01
5.198000000000000398e-01
5.199000000000000288e-01
5.200000000000000178e-01
5.201000000000000068e-01
5.202000000000001068e-01
5.203000000000000957e-01
5.203999999999999737e-01
5.204999999999999627e-01
5.205999999999999517e-01
5.207000000000000517e-01
5.208000000000000407e-01
5.209000000000000297e-01
5.210000000000000187e-01
5.211000000000000076e-01
5.212000000000001076e-01
5.213000000000000966e-01
5.213999999999999746e-01
5.214999999999999636e-01
5.215999999999999526e-01
5.217000000000000526e-01
5.218000000000000416e-01
5.219000000000000306e-01
5.220000000000000195e-01
5.221000000000000085e-01
5.222000000000001085e-01
5.223000000000000975e-01
5.223999999999999755e-01
5.224999999999999645e-01
5.225999999999999535e-01
5.227000000000000535e-01
5.228000000000000425e-01
5.229000000000000314e-01
5.230000000000000204e-01
5.231000000000000094e-01
5.232000000000001094e-01
5.233000000000000984e-01
5.233999999999999764e-01
5.234999999999999654e-01
5.235999999999999543e-01
5.237000000000000544e-01
5.238000000000000433e-01
5.239000000000000323e-01
5.240000000000000213e-01
5.241000000000000103e-01
5.242000000000001103e-01
5.243000000000000993e-01
5.243999999999999773e-01
5.244999999999999662e-01
5.245999999999999552e-01
5.247000000000000552e-01
5.248000000000001553e-01
5.249000000000000332e-01
5.250000000000000222e-01
5.251000000000000112e-01
5.252000000000000002e-01
5.253000000000001002e-01
5.253999999999999782e-01
5.254999999999999671e-01
5.255999999999999561e-01
5.256999999999999451e-01
5.258000000000001561e-01
5.259000000000000341e-01
5.260000000000000231e-01
5.261000000000000121e-01
5.262000000000000011e-01
5.263000000000001011e-01
5.263999999999999790e-01
5.264999999999999680e-01
5.265999999999999570e-01
5.266999999999999460e-01
5.268000000000001570e-01
5.269000000000000350e-01
5.270000000000000240e-01
5.271000000000000130e-01
5.272000000000000020e-01
5.273000000000001020e-01
5.273999999999999799e-01
5.274999999999999689e-01
5.275999999999999579e-01
5.276999999999999469e-01
5.278000000000001579e-01
5.279000000000000359e-01
5.280000000000000249e-01
5.281000000000000139e-01
5.282000000000000028e-01
5.283000000000001029e-01
5.283999999999999808e-01
5.284999999999999698e-01
5.285999999999999588e-01
5.286999999999999478e-01
5.288000000000001588e-01
5.289000000000000368e-01
5.290000000000000258e-01
5.291000000000000147e-01
5.292000000000000037e-01
5.293000000000001037e-01
5.293999999999999817e-01
5.294999999999999707e-01
5.295999999999999597e-01
5.296999999999999487e-01
5.298000000000001597e-01
5.299000000000000377e-01
5.300000000000000266e-01
5.301000000000000156e-01
5.302000000000000046e-01
5.303000000000001046e-01
5.303999999999999826e-01
5.304999999999999716e-01
5.305999999999999606e-01
5.306999999999999496e-01
5.308000000000001606e-01
5.309000000000000385e-01
5.310000000000000275e-01
5.311000000000000165e-01
5.312000000000000055e-01
5.313000000000001055e-01
5.313999999999999835e-01
5.314999999999999725e-01
5.315999999999999615e-01
5.316999999999999504e-01
5.318000000000001615e-01
5.319000000000000394e-01
5.320000000000000284e-01
5.321000000000000174e-01
5.322000000000000064e-01
5.323000000000001064e-01
5.323999999999999844e-01
5.324999999999999734e-01
5.325999999999999623e-01
5.326999999999999513e-01
5.328000000000001624e-01
5.329000000000000403e-01
5.330000000000000293e-01
5.331000000000000183e-01
5.332000000000000073e-01
5.333000000000001073e-01
5.333999999999999853e-01
5.334999999999999742e-01
5.335999999999999632e-01
5.336999999999999522e-01
5.338000000000001632e-01
5.339000000000000412e-01
5.340000000000000302e-01
5.341000000000000192e-01
5.342000000000000082e-01
5.343000000000001082e-01
5.343999999999999861e-01
5.344999999999999751e-01
5.345999999999999641e-01
5.346999999999999531e-01
5.348000000000001641e-01
5.349000000000000421e-01
5.350000000000000311e-01
5.351000000000000201e-01
5.352000000000000091e-01
5.353000000000001091e-01
5.353999999999999870e-01
5.354999999999999760e-01
5.355999999999999650e-01
5.356999999999999540e-01
5.358000000000001650e-01
5.359000000000000430e-01
5.360000000000000320e-01
5.361000000000000210e-01
5.362000000000000099e-01
5.363000000000001100e-01
5.363999999999999879e-01
5.364999999999999769e-01
5.365999999999999659e-01
5.366999999999999549e-01
5.368000000000001659e-01
5.369000000000000439e-01
5.370000000000000329e-01
5.371000000000000218e-01
5.372000000000000108e-01
5.373000000000001108e-01
5.373999999999999888e-01
5.374999999999999778e-01
5.375999999999999668e-01
5.376999999999999558e-01
5.378000000000001668e-01
5.379000000000000448e-01
5.380000000000000338e-01
5.381000000000000227e-01
5.382000000000000117e-01
5.383000000000001117e-01
5.383999999999999897e-01
5.384999999999999787e-01
5.385999999999999677e-01
5.386999999999999567e-01
5.388000000000001677e-01
5.389000000000000457e-01
5.390000000000000346e-01
5.391000000000000236e-01
5.392000000000000126e-01
5.393000000000001126e-01
5.393999999999999906e-01
5.394999999999999796e-01
5.395999999999999686e-01
5.396999999999999575e-01
5.398000000000001686e-01
5.399000000000000465e-01
5.400000000000000355e-01
5.401000000000000245e-01
5.402000000000000135e-01
5.403000000000001135e-01
5.403999999999999915e-01
5.404999999999999805e-01
5.405999999999999694e-01
5.406999999999999584e-01
5.408000000000001695e-01
5.409000000000000474e-01
5.410000000000000364e-01
5.411000000000000254e-01
5.412000000000000144e-01
5.413000000000001144e-01
5.413999999999999924e-01
5.414999999999999813e-01
5.415999999999999703e-01
5.416999999999999593e-01
5.418000000000001704e-01
5.419000000000000483e-01
5.420000000000000373e-01
5.421000000000000263e-01
5.422000000000000153e-01
5.423000000000001153e-01
5.423999999999999932e-01
5.424999999999999822e-01
5.425999999999999712e-01
5.426999999999999602e-01
5.428000000000001712e-01
5.429000000000000492e-01
5.430000000000000382e-01
5.431000000000000272e-01
5.432000000000000162e-01
5.433000000000001162e-01
5.433999999999999941e-01
5.434999999999999831e-01
5.435999999999999721e-01
5.436999999999999611e-01
5.438000000000000611e-01
5.439000000000000501e-01
5.440000000000000391e-01
5.441000000000000281e-01
5.442000000000000171e-01
5.443000000000001171e-01
5.443999999999999950e-01
5.444999999999999840e-01
5.445999999999999730e-01
5.446999999999999620e-01
5.448000000000000620e-01
5.449000000000000510e-01
5.450000000000000400e-01
5.451000000000000290e-01
5.452000000000000179e-01
5.453000000000001180e-01
5.453999999999999959e-01
5.454999999999999849e-01
5.455999999999999739e-01
5.456999999999999629e-01
5.458000000000000629e-01
5.459000000000000519e-01
5.460000000000000409e-01
5.461000000000000298e-01
5.462000000000000188e-01
5.463000000000001188e-01
5.463999999999999968e-01
5.464999999999999858e-01
5.465999999999999748e-01
5.466999999999999638e-01
5.468000000000000638e-01
5.469000000000000528e-01
5.470000000000000417e-01
5.471000000000000307e-01
5.472000000000000197e-01
5.473000000000001197e-01
5.473999999999999977e-01
5.474999999999999867e-01
5.475999999999999757e-01
5.476999999999999647e-01
5.478000000000000647e-01
5.479000000000000536e-01
5.480000000000000426e-01
5.481000000000000316e-01
5.482000000000000206e-01
5.483000000000001206e-01
5.483999999999999986e-01
5.484999999999999876e-01
5.485999999999999766e-01
5.486999999999999655e-01
5.488000000000000655e-01
5.489000000000000545e-01
5.490000000000000435e-01
5.491000000000000325e-01
5.492000000000000215e-01
5.493000000000001215e-01
5.493999999999999995e-01
5.494999999999999885e-01
5.495999999999999774e-01
5.496999999999999664e-01
5.498000000000000664e-01
5.499000000000000554e-01
5.500000000000000444e-01
5.501000000000000334e-01
5.502000000000000224e-01
5.503000000000001224e-01
5.504000000000000004e-01
5.504999999999999893e-01
5.505999999999999783e-01
5.506999999999999673e-01
5.508000000000000673e-01
5.508999999999999453e-01
5.510000000000000453e-01
5.511000000000000343e-01
5.512000000000000233e-01
5.513000000000001233e-01
5.514000000000000012e-01
5.514999999999999902e-01
5.515999999999999792e-01
5.516999999999999682e-01
5.518000000000000682e-01
5.518999999999999462e-01
5.520000000000000462e-01
5.521000000000000352e-01
5.522000000000000242e-01
5.523000000000001242e-01
5.524000000000000021e-01
5.524999999999999911e-01
5.525999999999999801e-01
5.526999999999999691e-01
5.528000000000000691e-01
5.528999999999999471e-01
5.530000000000000471e-01
5.531000000000000361e-01
5.532000000000000250e-01
5.533000000000001251e-01
5.534000000000000030e-01
5.534999999999999920e-01
5.535999999999999810e-01
5.536999999999999700e-01
5.538000000000000700e-01
5.538999999999999480e-01
5.540000000000000480e-01
5.541000000000000369e-01
5.542000000000000259e-01
5.543000000000001259e-01
5.544000000000000039e-01
5.544999999999999929e-01
5.545999999999999819e-01
5.546999999999999709e-01
5.548000000000000709e-01
5.548999999999999488e-01
5.550000000000000488e-01
5.551000000000000378e-01
5.552000000000000268e-01
5.553000000000001268e-01
5.554000000000000048e-01
5.554999999999999938e-01
5.555999999999999828e-01
5.556999999999999718e-01
5.558000000000000718e-01
5.558999999999999497e-01
5.560000000000000497e-01
5.561000000000000387e-01
5.562000000000000277e-01
5.563000000000001277e-01
5.564000000000000057e-01
5.564999999999999947e-01
5.565999999999999837e-01
5.566999999999999726e-01
5.568000000000000727e-01
5.568999999999999506e-01
5.570000000000000506e-01
5.571000000000000396e-01
5.572000000000000286e-01
5.573000000000001286e-01
5.574000000000000066e-01
5.574999999999999956e-01
5.575999999999999845e-01
5.576999999999999735e-01
5.578000000000000735e-01
5.578999999999999515e-01
5.580000000000000515e-01
5.581000000000000405e-01
5.582000000000000295e-01
5.583000000000001295e-01
5.584000000000000075e-01
5.584999999999999964e-01
5.585999999999999854e-01
5.586999999999999744e-01
5.588000000000000744e-01
5.588999999999999524e-01
5.590000000000000524e-01
5.591000000000000414e-01
5.592000000000000304e-01
5.593000000000001304e-01
5.594000000000000083e-01
5.594999999999999973e-01
5.595999999999999863e-01
5.596999999999999753e-01
5.598000000000000753e-01
5.598999999999999533e-01
5.600000000000000533e-01
5.601000000000000423e-01
5.602000000000000313e-01
5.603000000000001313e-01
5.604000000000000092e-01
5.604999999999999982e-01
5.605999999999999872e-01
5.606999999999999762e-01
5.608000000000000762e-01
5.608999999999999542e-01
5.610000000000000542e-01
5.611000000000000432e-01
5.612000000000000322e-01
5.613000000000001322e-01
5.614000000000000101e-01
5.614999999999999991e-01
5.615999999999999881e-01
5.616999999999999771e-01
5.618000000000000771e-01
5.618999999999999551e-01
5.620000000000000551e-01
5.621000000000000441e-01
5.622000000000000330e-01
5.623000000000001330e-01
5.624000000000000110e-01
5.625000000000000000e-01
5.625999999999999890e-01
5.626999999999999780e-01
5.628000000000000780e-01
5.628999999999999559e-01
5.629999999999999449e-01
5.631000000000000449e-01
5.632000000000000339e-01
5.633000000000001339e-01
5.634000000000000119e-01
5.635000000000000009e-01
5.635999999999999899e-01
5.636999999999999789e-01
5.638000000000000789e-01
5.638999999999999568e-01
5.639999999999999458e-01
5.641000000000000458e-01
5.642000000000000348e-01
5.643000000000001348e-01
5.644000000000000128e-01
5.645000000000000018e-01
5.645999999999999908e-01
5.646999999999999797e-01
5.648000000000000798e-01
5.648999999999999577e-01
5.649999999999999467e-01
5.651000000000000467e-01
5.652000000000000357e-01
5.653000000000001357e-01
5.654000000000000137e-01
5.655000000000000027e-01
5.655999999999999917e-01
5.656999999999999806e-01
5.658000000000000806e-01
5.658999999999999586e-01
5.659999999999999476e-01
5.661000000000000476e-01
5.662000000000000366e-01
5.663000000000001366e-01
5.664000000000000146e-01
5.665000000000000036e-01
5.665999999999999925e-01
5.666999999999999815e-01
5.668000000000000815e-01
5.668999999999999595e-01
5.669999999999999485e-01
5.671000000000000485e-01
5.672000000000000375e-01
5.673000000000001375e-01
5.674000000000000155e-01
5.675000000000000044e-01
5.675999999999999934e-01
5.676999999999999824e-01
5.678000000000000824e-01
5.678999999999999604e-01
5.679999999999999494e-01
5.681000000000000494e-01
5.682000000000000384e-01
5.683000000000001384e-01
5.684000000000000163e-01
5.685000000000000053e-01
5.685999999999999943e-01
5.686999999999999833e-01
5.688000000000000833e-01
5.688999999999999613e-01
5.689999999999999503e-01
5.691000000000000503e-01
5.692000000000000393e-01
5.693000000000001393e-01
5.694000000000000172e-01
5.695000000000000062e-01
5.695999999999999952e-01
5.696999999999999842e-01
5.698000000000000842e-01
5.698999999999999622e-01
5.699999999999999512e-01
5.701000000000000512e-01
5.702000000000000401e-01
5.703000000000001402e-01
5.704000000000000181e-01
5.705000000000000071e-01
5.705999999999999961e-01
5.706999999999999851e-01
5.708000000000000851e-01
5.708999999999999631e-01
5.709999999999999520e-01
5.711000000000000520e-01
5.712000000000000410e-01
5.713000000000001410e-01
5.714000000000000190e-01
5.715000000000000080e-01
5.715999999999999970e-01
5.716999999999999860e-01
5.718000000000000860e-01
5.718999999999999639e-01
5.719999999999999529e-01
5.721000000000000529e-01
5.722000000000000419e-01
5.723000000000001419e-01
5.724000000000000199e-01
5.725000000000000089e-01
5.725999999999999979e-01
5.726999999999999869e-01
5.728000000000000869e-01
5.728999999999999648e-01
5.729999999999999538e-01
5.731000000000000538e-01
5.732000000000000428e-01
5.733000000000001428e-01
5.734000000000000208e-01
5.735000000000000098e-01
5.735999999999999988e-01
5.736999999999999877e-01
5.738000000000000878e-01
5.738999999999999657e-01
5.739999999999999547e-01
5.741000000000000547e-01
5.742000000000000437e-01
5.743000000000001437e-01
5.744000000000000217e-01
5.745000000000000107e-01
5.745999999999999996e-01
5.746999999999999886e-01
5.748000000000000886e-01
5.748999999999999666e-01
5.749999999999999556e-01
5.750999999999999446e-01
5.752000000000000446e-01
5.753000000000001446e-01
5.754000000000000226e-01
5.755000000000000115e-01
5.756000000000000005e-01
5.756999999999999895e-01
5.758000000000000895e-01
5.758999999999999675e-01
5.759999999999999565e-01
5.760999999999999455e-01
5.762000000000000455e-01
5.763000000000001455e-01
5.764000000000000234e-01
5.765000000000000124e-01
5.766000000000000014e-01
5.766999999999999904e-01
5.768000000000000904e-01
5.768999999999999684e-01
5.769999999999999574e-01
5.770999999999999464e-01
5.772000000000000464e-01
5.773000000000001464e-01
5.774000000000000243e-01
5.775000000000000133e-01
5.776000000000000023e-01
5.776999999999999913e-01
5.778000000000000913e-01
5.778999999999999693e-01
5.779999999999999583e-01
5.780999999999999472e-01
5.782000000000000473e-01
5.783000000000001473e-01
5.784000000000000252e-01
5.785000000000000142e-01
5.786000000000000032e-01
5.786999999999999922e-01
5.788000000000000922e-01
5.788999999999999702e-01
5.789999999999999591e-01
5.790999999999999481e-01
5.792000000000000481e-01
5.793000000000001481e-01
5.794000000000000261e-01
5.795000000000000151e-01
5.796000000000000041e-01
5.796999999999999931e-01
5.798000000000000931e-01
5.798999999999999710e-01
5.799999999999999600e-01
5.800999999999999490e-01
5.802000000000000490e-01
5.803000000000001490e-01
5.804000000000000270e-01
5.805000000000000160e-01
5.806000000000000050e-01
5.806999999999999940e-01
5.808000000000000940e-01
5.808999999999999719e-01
5.809999999999999609e-01
5.810999999999999499e-01
5.812000000000000499e-01
5.813000000000001499e-01
5.814000000000000279e-01
5.815000000000000169e-01
5.816000000000000059e-01
5.816999999999999948e-01
5.818000000000000949e-01
5.818999999999999728e-01
5.819999999999999618e-01
5.820999999999999508e-01
5.822000000000000508e-01
5.823000000000001508e-01
5.824000000000000288e-01
5.825000000000000178e-01
5.826000000000000068e-01
5.826999999999999957e-01
5.828000000000000957e-01
5.828999999999999737e-01
5.829999999999999627e-01
5.830999999999999517e-01
5.832000000000000517e-01
5.833000000000001517e-01
5.834000000000000297e-01
5.835000000000000187e-01
5.836000000000000076e-01
5.836999999999999966e-01
5.838000000000000966e-01
5.838999999999999746e-01
5.839999999999999636e-01
5.840999999999999526e-01
5.842000000000000526e-01
5.843000000000001526e-01
5.844000000000000306e-01
5.845000000000000195e-01
5.846000000000000085e-01
5.846999999999999975e-01
5.848000000000000975e-01
5.848999999999999755e-01
5.849999999999999645e-01
5.850999999999999535e-01
5.852000000000000535e-01
5.853000000000001535e-01
5.854000000000000314e-01
5.855000000000000204e-01
5.856000000000000094e-01
5.856999999999999984e-01
5.858000000000000984e-01
5.858999999999999764e-01
5.859999999999999654e-01
5.860999999999999543e-01
5.862000000000000544e-01
5.863000000000001544e-01
5.864000000000000323e-01
5.865000000000000213e-01
5.866000000000000103e-01
5.866999999999999993e-01
5.868000000000000993e-01
5.868999999999999773e-01
5.869999999999999662e-01
5.870999999999999552e-01
5.872000000000000552e-01
5.873000000000001553e-01
5.874000000000000332e-01
5.875000000000000222e-01
5.876000000000000112e-01
5.877000000000000002e-01
5.878000000000001002e-01
5.878999999999999782e-01
5.879999999999999671e-01
5.880999999999999561e-01
5.881999999999999451e-01
5.883000000000001561e-01
5.884000000000000341e-01
5.885000000000000231e-01
5.886000000000000121e-01
5.887000000000000011e-01
5.888000000000001011e-01
5.888999999999999790e-01
5.889999999999999680e-01
5.890999999999999570e-01
5.891999999999999460e-01
5.893000000000001570e-01
5.894000000000000350e-01
5.895000000000000240e-01
5.896000000000000130e-01
5.897000000000000020e-01
5.898000000000001020e-01
5.898999999999999799e-01
5.899999999999999689e-01
5.900999999999999579e-01
5.901999999999999469e-01
5.903000000000001579e-01
5.904000000000000359e-01
5.905000000000000249e-01
5.906000000000000139e-01
5.907000000000000028e-01
5.908000000000001029e-01
5.908999999999999808e-01
5.909999999999999698e-01
5.910999999999999588e-01
5.911999999999999478e-01
5.913000000000001588e-01
5.914000000000000368e-01
5.915000000000000258e-01
5.916000000000000147e-01
5.917000000000000037e-01
5.918000000000001037e-01
5.918999999999999817e-01
5.919999999999999707e-01
5.920999999999999597e-01
5.921999999999999487e-01
5.923000000000001597e-01
5.924000000000000377e-01
5.925000000000000266e-01
5.926000000000000156e-01
5.927000000000000046e-01
5.928000000000001046e-01
5.928999999999999826e-01
5.929999999999999716e-01
5.930999999999999606e-01
5.931999999999999496e-01
5.933000000000001606e-01
5.934000000000000385e-01
5.935000000000000275e-01
5.936000000000000165e-01
5.937000000000000055e-01
5.938000000000001055e-01
5.938999999999999835e-01
5.939999999999999725e-01
5.940999999999999615e-01
5.941999999999999504e-01
5.943000000000001615e-01
5.944000000000000394e-01
5.945000000000000284e-01
5.946000000000000174e-01
5.947000000000000064e-01
5.948000000000001064e-01
5.948999999999999844e-01
5.949999999999999734e-01
5.950999999999999623e-01
5.951999999999999513e-01
5.953000000000001624e-01
5.954000000000000403e-01
5.955000000000000293e-01
5.956000000000000183e-01
5.957000000000000073e-01
5.958000000000001073e-01
5.958999999999999853e-01
5.959999999999999742e-01
5.960999999999999632e-01
5.961999999999999522e-01
5.963000000000001632e-01
5.964000000000000412e-01
5.965000000000000302e-01
5.966000000000000192e-01
5.967000000000000082e-01
5.968000000000001082e-01
5.968999999999999861e-01
5.969999999999999751e-01
5.970999999999999641e-01
5.971999999999999531e-01
5.973000000000001641e-01
5.974000000000000421e-01
5.975000000000000311e-01
5.976000000000000201e-01
5.977000000000000091e-01
5.978000000000001091e-01
5.978999999999999870e-01
5.979999999999999760e-01
5.980999999999999650e-01
5.981999999999999540e-01
5.983000000000001650e-01
5.984000000000000430e-01
5.985000000000000320e-01
5.986000000000000210e-01
5.987000000000000099e-01
5.988000000000001100e-01
5.988999999999999879e-01
5.989999999999999769e-01
5.990999999999999659e-01
5.991999999999999549e-01
5.993000000000001659e-01
5.994000000000000439e-01
5.995000000000000329e-01
5.996000000000000218e-01
5.997000000000000108e-01
5.998000000000001108e-01
5.998999999999999888e-01
5.999999999999999778e-01
6.000999999999999668e-01
6.001999999999999558e-01
6.003000000000001668e-01
6.004000000000000448e-01
6.005000000000000338e-01
6.006000000000000227e-01
6.007000000000000117e-01
6.008000000000001117e-01
6.008999999999999897e-01
6.009999999999999787e-01
6.010999999999999677e-01
6.011999999999999567e-01
6.013000000000001677e-01
6.014000000000000457e-01
6.015000000000000346e-01
6.016000000000000236e-01
6.017000000000000126e-01
6.018000000000001126e-01
6.018999999999999906e-01
6.019999999999999796e-01
6.020999999999999686e-01
6.021999999999999575e-01
6.023000000000001686e-01
6.024000000000000465e-01
6.025000000000000355e-01
6.026000000000000245e-01
6.027000000000000135e-01
6.028000000000001135e-01
6.028999999999999915e-01
6.029999999999999805e-01
6.030999999999999694e-01
6.031999999999999584e-01
6.033000000000001695e-01
6.034000000000000474e-01
6.035000000000000364e-01
6.036000000000000254e-01
6.037000000000000144e-01
6.038000000000001144e-01
6.038999999999999924e-01
6.039999999999999813e-01
6.040999999999999703e-01
6.041999999999999593e-01
6.043000000000001704e-01
6.044000000000000483e-01
6.045000000000000373e-01
6.046000000000000263e-01
6.047000000000000153e-01
6.048000000000001153e-01
6.048999999999999932e-01
6.049999999999999822e-01
6.050999999999999712e-01
6.051999999999999602e-01
6.053000000000001712e-01
6.054000000000000492e-01
6.055000000000000382e-01
6.056000000000000272e-01
6.057000000000000162e-01
6.058000000000001162e-01
6.058999999999999941e-01
6.059999999999999831e-01
6.060999999999999721e-01
6.061999999999999611e-01
6.063000000000000611e-01
6.064000000000000501e-01
6.065000000000000391e-01
6.066000000000000281e-01
6.067000000000000171e-01
6.068000000000001171e-01
6.068999999999999950e-01
6.069999999999999840e-01
6.070999999999999730e-01
6.071999999999999620e-01
6.073000000000000620e-01
6.074000000000000510e-01
6.075000000000000400e-01
6.076000000000000290e-01
6.077000000000000179e-01
6.078000000000001180e-01
6.078999999999999959e-01
6.079999999999999849e-01
6.080999999999999739e-01
6.081999999999999629e-01
6.083000000000000629e-01
6.084000000000000519e-01
6.085000000000000409e-01
6.086000000000000298e-01
6.087000000000000188e-01
6.088000000000001188e-01
6.088999999999999968e-01
6.089999999999999858e-01
6.090999999999999748e-01
6.091999999999999638e-01
6.093000000000000638e-01
6.094000000000000528e-01
6.095000000000000417e-01
6.096000000000000307e-01
6.097000000000000197e-01
6.098000000000001197e-01
6.098999999999999977e-01
6.099999999999999867e-01
6.100999999999999757e-01
6.101999999999999647e-01
6.103000000000000647e-01
6.104000000000000536e-01
6.105000000000000426e-01
6.106000000000000316e-01
6.107000000000000206e-01
6.108000000000001206e-01
6.108999999999999986e-01
6.109999999999999876e-01
6.110999999999999766e-01
6.111999999999999655e-01
6.113000000000000655e-01
6.114000000000000545e-01
6.115000000000000435e-01
6.116000000000000325e-01
6.117000000000000215e-01
6.118000000000001215e-01
6.118999999999999995e-01
6.119999999999999885e-01
6.120999999999999774e-01
6.121999999999999664e-01
6.123000000000000664e-01
6.124000000000000554e-01
6.125000000000000444e-01
6.126000000000000334e-01
6.127000000000000224e-01
6.128000000000001224e-01
6.129000000000000004e-01
6.129999999999999893e-01
6.130999999999999783e-01
6.131999999999999673e-01
6.133000000000000673e-01
6.133999999999999453e-01
6.135000000000000453e-01
6.136000000000000343e-01
6.137000000000000233e-01
6.138000000000001233e-01
6.139000000000000012e-01
6.139999999999999902e-01
6.140999999999999792e-01
6.141999999999999682e-01
6.143000000000000682e-01
6.144000000000001682e-01
6.145000000000000462e-01
6.146000000000000352e-01
6.147000000000000242e-01
6.148000000000001242e-01
6.149000000000001132e-01
6.149999999999999911e-01
6.150999999999999801e-01
6.151999999999999691e-01
6.153000000000000691e-01
6.154000000000001691e-01
6.155000000000000471e-01
6.156000000000000361e-01
6.157000000000000250e-01
6.158000000000001251e-01
6.159000000000001140e-01
6.159999999999999920e-01
6.160999999999999810e-01
6.161999999999999700e-01
6.163000000000000700e-01
6.164000000000001700e-01
6.165000000000000480e-01
6.166000000000000369e-01
6.167000000000000259e-01
6.168000000000001259e-01
6.169000000000001149e-01
6.169999999999999929e-01
6.170999999999999819e-01
6.171999999999999709e-01
6.173000000000000709e-01
6.174000000000001709e-01
6.175000000000000488e-01
6.176000000000000378e-01
6.177000000000000268e-01
6.178000000000001268e-01
6.179000000000001158e-01
6.179999999999999938e-01
6.180999999999999828e-01
6.181999999999999718e-01
6.183000000000000718e-01
6.184000000000001718e-01
6.185000000000000497e-01
6.186000000000000387e-01
6.187000000000000277e-01
6.188000000000001277e-01
6.189000000000001167e-01
6.189999999999999947e-01
6.190999999999999837e-01
6.191999999999999726e-01
6.193000000000000727e-01
6.194000000000000616e-01
6.195000000000000506e-01
6.196000000000000396e-01
6.197000000000000286e-01
6.198000000000001286e-01
6.199000000000001176e-01
6.199999999999999956e-01
6.200999999999999845e-01
6.201999999999999735e-01
6.203000000000000735e-01
6.204000000000000625e-01
6.205000000000000515e-01
6.206000000000000405e-01
6.207000000000000295e-01
6.208000000000001295e-01
6.209000000000001185e-01
6.209999999999999964e-01
6.210999999999999854e-01
6.211999999999999744e-01
6.213000000000000744e-01
6.214000000000000634e-01
6.215000000000000524e-01
6.216000000000000414e-01
6.217000000000000304e-01
6.218000000000001304e-01
6.219000000000001194e-01
6.219999999999999973e-01
6.220999999999999863e-01
6.221999999999999753e-01
6.223000000000000753e-01
6.224000000000000643e-01
6.225000000000000533e-01
6.226000000000000423e-01
6.227000000000000313e-01
6.228000000000001313e-01
6.229000000000001203e-01
6.229999999999999982e-01
6.230999999999999872e-01
6.231999999999999762e-01
6.233000000000000762e-01
6.234000000000000652e-01
6.235000000000000542e-01
6.236000000000000432e-01
6.237000000000000322e-01
6.238000000000001322e-01
6.239000000000001211e-01
6.239999999999999991e-01
6.240999999999999881e-01
6.241999999999999771e-01
6.243000000000000771e-01
6.244000000000000661e-01
6.245000000000000551e-01
6.246000000000000441e-01
6.247000000000000330e-01
6.248000000000001330e-01
6.249000000000001220e-01
6.250000000000000000e-01
6.250999999999999890e-01
6.251999999999999780e-01
6.253000000000000780e-01
6.254000000000000670e-01
6.254999999999999449e-01
6.256000000000000449e-01
6.257000000000000339e-01
6.258000000000001339e-01
6.259000000000001229e-01
6.260000000000000009e-01
6.260999999999999899e-01
6.261999999999999789e-01
6.263000000000000789e-01
6.264000000000000679e-01
6.264999999999999458e-01
6.266000000000000458e-01
6.267000000000000348e-01
6.268000000000001348e-01
6.269000000000001238e-01
6.270000000000000018e-01
6.270999999999999908e-01
6.271999999999999797e-01
6.273000000000000798e-01
6.274000000000000687e-01
6.274999999999999467e-01
6.276000000000000467e-01
6.277000000000000357e-01
6.278000000000001357e-01
6.279000000000001247e-01
6.280000000000000027e-01
6.280999999999999917e-01
6.281999999999999806e-01
6.283000000000000806e-01
6.284000000000000696e-01
6.284999999999999476e-01
6.286000000000000476e-01
6.287000000000000366e-01
6.288000000000001366e-01
6.289000000000001256e-01
6.290000000000000036e-01
6.290999999999999925e-01
6.291999999999999815e-01
6.293000000000000815e-01
6.294000000000000705e-01
6.294999999999999485e-01
6.296000000000000485e-01
6.297000000000000375e-01
6.298000000000001375e-01
6.299000000000001265e-01
6.300000000000000044e-01
6.300999999999999934e-01
6.301999999999999824e-01
6.303000000000000824e-01
6.304000000000000714e-01
6.304999999999999494e-01
6.306000000000000494e-01
6.307000000000000384e-01
6.308000000000001384e-01
6.309000000000001274e-01
6.310000000000000053e-01
6.310999999999999943e-01
6.311999999999999833e-01
6.313000000000000833e-01
6.314000000000000723e-01
6.314999999999999503e-01
6.316000000000000503e-01
6.317000000000000393e-01
6.318000000000001393e-01
6.319000000000001283e-01
6.320000000000000062e-01
6.320999999999999952e-01
6.321999999999999842e-01
6.323000000000000842e-01
6.324000000000000732e-01
6.324999999999999512e-01
6.326000000000000512e-01
6.327000000000000401e-01
6.328000000000001402e-01
6.329000000000001291e-01
6.330000000000000071e-01
6.330999999999999961e-01
6.331999999999999851e-01
6.333000000000000851e-01
6.334000000000000741e-01
6.334999999999999520e-01
6.336000000000000520e-01
6.337000000000000410e-01
6.338000000000001410e-01
6.339000000000001300e-01
6.340000000000000080e-01
6.340999999999999970e-01
6.341999999999999860e-01
6.343000000000000860e-01
6.344000000000000750e-01
6.344999999999999529e-01
6.346000000000000529e-01
6.347000000000000419e-01
6.348000000000001419e-01
6.349000000000001309e-01
6.350000000000000089e-01
6.350999999999999979e-01
6.351999999999999869e-01
6.353000000000000869e-01
6.354000000000000759e-01
6.354999999999999538e-01
6.356000000000000538e-01
6.357000000000000428e-01
6.358000000000001428e-01
6.359000000000001318e-01
6.360000000000000098e-01
6.360999999999999988e-01
6.361999999999999877e-01
6.363000000000000878e-01
6.364000000000000767e-01
6.364999999999999547e-01
6.366000000000000547e-01
6.367000000000000437e-01
6.368000000000001437e-01
6.369000000000001327e-01
6.370000000000000107e-01
6.370999999999999996e-01
6.371999999999999886e-01
6.373000000000000886e-01
6.374000000000000776e-01
6.374999999999999556e-01
6.375999999999999446e-01
6.377000000000000446e-01
6.378000000000001446e-01
6.379000000000001336e-01
6.380000000000000115e-01
6.381000000000000005e-01
6.381999999999999895e-01
6.383000000000000895e-01
6.384000000000000785e-01
6.384999999999999565e-01
6.385999999999999455e-01
6.387000000000000455e-01
6.388000000000001455e-01
6.389000000000001345e-01
6.390000000000000124e-01
6.391000000000000014e-01
6.391999999999999904e-01
6.393000000000000904e-01
6.394000000000000794e-01
6.394999999999999574e-01
6.395999999999999464e-01
6.397000000000000464e-01
6.398000000000001464e-01
6.399000000000001354e-01
6.400000000000000133e-01
6.401000000000000023e-01
6.401999999999999913e-01
6.403000000000000913e-01
6.404000000000000803e-01
6.404999999999999583e-01
6.405999999999999472e-01
6.407000000000000473e-01
6.408000000000001473e-01
6.409000000000001362e-01
6.410000000000000142e-01
6.411000000000000032e-01
6.411999999999999922e-01
6.413000000000000922e-01
6.414000000000000812e-01
6.414999999999999591e-01
6.415999999999999481e-01
6.417000000000000481e-01
6.418000000000001481e-01
6.419000000000001371e-01
6.420000000000000151e-01
6.421000000000000041e-01
6.421999999999999931e-01
6.423000000000000931e-01
6.424000000000000821e-01
6.424999999999999600e-01
6.425999999999999490e-01
6.427000000000000490e-01
6.428000000000001490e-01
6.429000000000001380e-01
6.430000000000000160e-01
6.431000000000000050e-01
6.431999999999999940e-01
6.433000000000000940e-01
6.434000000000000830e-01
6.434999999999999609e-01
6.435999999999999499e-01
6.437000000000000499e-01
6.438000000000001499e-01
6.439000000000001389e-01
6.440000000000000169e-01
6.441000000000000059e-01
6.441999999999999948e-01
6.443000000000000949e-01
6.444000000000000838e-01
6.444999999999999618e-01
6.445999999999999508e-01
6.447000000000000508e-01
6.448000000000001508e-01
6.449000000000001398e-01
6.450000000000000178e-01
6.451000000000000068e-01
6.451999999999999957e-01
6.453000000000000957e-01
6.454000000000000847e-01
6.454999999999999627e-01
6.455999999999999517e-01
6.457000000000000517e-01
6.458000000000001517e-01
6.459000000000001407e-01
6.460000000000000187e-01
6.461000000000000076e-01
6.461999999999999966e-01
6.463000000000000966e-01
6.464000000000000856e-01
6.464999999999999636e-01
6.465999999999999526e-01
6.467000000000000526e-01
6.468000000000001526e-01
6.469000000000001416e-01
6.470000000000000195e-01
6.471000000000000085e-01
6.471999999999999975e-01
6.473000000000000975e-01
6.474000000000000865e-01
6.474999999999999645e-01
6.475999999999999535e-01
6.477000000000000535e-01
6.478000000000001535e-01
6.479000000000001425e-01
6.480000000000000204e-01
6.481000000000000094e-01
6.481999999999999984e-01
6.483000000000000984e-01
6.484000000000000874e-01
6.484999999999999654e-01
6.485999999999999543e-01
6.487000000000000544e-01
6.488000000000001544e-01
6.489000000000001434e-01
6.490000000000000213e-01
6.491000000000000103e-01
6.491999999999999993e-01
6.493000000000000993e-01
6.494000000000000883e-01
6.494999999999999662e-01
6.495999999999999552e-01
6.497000000000000552e-01
6.498000000000001553e-01
6.499000000000001442e-01
6.500000000000000222e-01
6.501000000000000112e-01
6.502000000000000002e-01
6.503000000000001002e-01
6.504000000000000892e-01
6.504999999999999671e-01
6.505999999999999561e-01
6.506999999999999451e-01
6.508000000000001561e-01
6.509000000000001451e-01
6.510000000000000231e-01
6.511000000000000121e-01
6.512000000000000011e-01
6.513000000000001011e-01
6.514000000000000901e-01
6.514999999999999680e-01
6.515999999999999570e-01
6.516999999999999460e-01
6.518000000000001570e-01
6.519000000000001460e-01
6.520000000000000240e-01
6.521000000000000130e-01
6.522000000000000020e-01
6.523000000000001020e-01
6.524000000000000909e-01
6.524999999999999689e-01
6.525999999999999579e-01
6.526999999999999469e-01
6.528000000000001579e-01
6.529000000000001469e-01
6.530000000000000249e-01
6.531000000000000139e-01
6.532000000000000028e-01
6.533000000000001029e-01
6.534000000000000918e-01
6.534999999999999698e-01
6.535999999999999588e-01
6.536999999999999478e-01
6.538000000000001588e-01
6.539000000000001478e-01
6.540000000000000258e-01
6.541000000000000147e-01
6.542000000000000037e-01
6.543000000000001037e-01
6.544000000000000927e-01
6.544999999999999707e-01
6.545999999999999597e-01
6.546999999999999487e-01
6.548000000000001597e-01
6.549000000000001487e-01
6.550000000000000266e-01
6.551000000000000156e-01
6.552000000000000046e-01
6.553000000000001046e-01
6.554000000000000936e-01
6.554999999999999716e-01
6.555999999999999606e-01
6.556999999999999496e-01
6.558000000000001606e-01
6.559000000000001496e-01
6.560000000000000275e-01
6.561000000000000165e-01
6.562000000000000055e-01
6.563000000000001055e-01
6.564000000000000945e-01
6.564999999999999725e-01
6.565999999999999615e-01
6.566999999999999504e-01
6.568000000000001615e-01
6.569000000000001505e-01
6.570000000000000284e-01
6.571000000000000174e-01
6.572000000000000064e-01
6.573000000000001064e-01
6.574000000000000954e-01
6.574999999999999734e-01
6.575999999999999623e-01
6.576999999999999513e-01
6.578000000000001624e-01
6.579000000000001513e-01
6.580000000000000293e-01
6.581000000000000183e-01
6.582000000000000073e-01
6.583000000000001073e-01
6.584000000000000963e-01
6.584999999999999742e-01
6.585999999999999632e-01
6.586999999999999522e-01
6.588000000000001632e-01
6.589000000000001522e-01
6.590000000000000302e-01
6.591000000000000192e-01
6.592000000000000082e-01
6.593000000000001082e-01
6.594000000000000972e-01
6.594999999999999751e-01
6.595999999999999641e-01
6.596999999999999531e-01
6.598000000000001641e-01
6.599000000000001531e-01
6.600000000000000311e-01
6.601000000000000201e-01
6.602000000000000091e-01
6.603000000000001091e-01
6.604000000000000981e-01
6.604999999999999760e-01
6.605999999999999650e-01
6.606999999999999540e-01
6.608000000000001650e-01
6.609000000000001540e-01
6.610000000000000320e-01
6.611000000000000210e-01
6.612000000000000099e-01
6.613000000000001100e-01
6.614000000000000989e-01
6.614999999999999769e-01
6.615999999999999659e-01
6.616999999999999549e-01
6.618000000000001659e-01
6.619000000000001549e-01
6.620000000000000329e-01
6.621000000000000218e-01
6.622000000000000108e-01
6.623000000000001108e-01
6.624000000000000998e-01
6.624999999999999778e-01
6.625999999999999668e-01
6.626999999999999558e-01
6.628000000000001668e-01
6.629000000000001558e-01
6.630000000000000338e-01
6.631000000000000227e-01
6.632000000000000117e-01
6.633000000000001117e-01
6.634000000000001007e-01
6.634999999999999787e-01
6.635999999999999677e-01
6.636999999999999567e-01
6.638000000000001677e-01
6.639000000000001567e-01
6.640000000000000346e-01
6.641000000000000236e-01
6.642000000000000126e-01
6.643000000000001126e-01
6.644000000000001016e-01
6.644999999999999796e-01
6.645999999999999686e-01
6.646999999999999575e-01
6.648000000000001686e-01
6.649000000000001576e-01
6.650000000000000355e-01
6.651000000000000245e-01
6.652000000000000135e-01
6.653000000000001135e-01
6.654000000000001025e-01
6.654999999999999805e-01
6.655999999999999694e-01
6.656999999999999584e-01
6.658000000000001695e-01
6.659000000000001585e-01
6.660000000000000364e-01
6.661000000000000254e-01
6.662000000000000144e-01
6.663000000000001144e-01
6.664000000000001034e-01
6.664999999999999813e-01
6.665999999999999703e-01
6.666999999999999593e-01
6.668000000000001704e-01
6.669000000000001593e-01
6.670000000000000373e-01
6.671000000000000263e-01
6.672000000000000153e-01
6.673000000000001153e-01
6.674000000000001043e-01
6.674999999999999822e-01
6.675999999999999712e-01
6.676999999999999602e-01
6.678000000000001712e-01
6.679000000000001602e-01
6.680000000000000382e-01
6.681000000000000272e-01
6.682000000000000162e-01
6.683000000000001162e-01
6.684000000000001052e-01
6.684999999999999831e-01
6.685999999999999721e-01
6.686999999999999611e-01
6.688000000000000611e-01
6.689000000000001611e-01
6.690000000000000391e-01
6.691000000000000281e-01
6.692000000000000171e-01
6.693000000000001171e-01
6.694000000000001060e-01
6.694999999999999840e-01
6.695999999999999730e-01
6.696999999999999620e-01
6.698000000000000620e-01
6.699000000000001620e-01
6.700000000000000400e-01
6.701000000000000290e-01
6.702000000000000179e-01
6.703000000000001180e-01
6.704000000000001069e-01
6.704999999999999849e-01
6.705999999999999739e-01
6.706999999999999629e-01
6.708000000000000629e-01
6.709000000000001629e-01
6.710000000000000409e-01
6.711000000000000298e-01
6.712000000000000188e-01
6.713000000000001188e-01
6.714000000000001078e-01
6.714999999999999858e-01
6.715999999999999748e-01
6.716999999999999638e-01
6.718000000000000638e-01
6.719000000000001638e-01
6.720000000000000417e-01
6.721000000000000307e-01
6.722000000000000197e-01
6.723000000000001197e-01
6.724000000000001087e-01
6.724999999999999867e-01
6.725999999999999757e-01
6.726999999999999647e-01
6.728000000000000647e-01
6.729000000000001647e-01
6.730000000000000426e-01
6.731000000000000316e-01
6.732000000000000206e-01
6.733000000000001206e-01
6.734000000000001096e-01
6.734999999999999876e-01
6.735999999999999766e-01
6.736999999999999655e-01
6.738000000000000655e-01
6.739000000000001656e-01
6.740000000000000435e-01
6.741000000000000325e-01
6.742000000000000215e-01
6.743000000000001215e-01
6.744000000000001105e-01
6.744999999999999885e-01
6.745999999999999774e-01
6.746999999999999664e-01
6.748000000000000664e-01
6.749000000000001664e-01
6.750000000000000444e-01
6.751000000000000334e-01
6.752000000000000224e-01
6.753000000000001224e-01
6.754000000000001114e-01
6.754999999999999893e-01
6.755999999999999783e-01
6.756999999999999673e-01
6.758000000000000673e-01
6.759000000000001673e-01
6.760000000000000453e-01
6.761000000000000343e-01
6.762000000000000233e-01
6.763000000000001233e-01
6.764000000000001123e-01
6.764999999999999902e-01
6.765999999999999792e-01
6.766999999999999682e-01
6.768000000000000682e-01
6.769000000000001682e-01
6.770000000000000462e-01
6.771000000000000352e-01
6.772000000000000242e-01
6.773000000000001242e-01
6.774000000000001132e-01
6.774999999999999911e-01
6.775999999999999801e-01
6.776999999999999691e-01
6.778000000000000691e-01
6.779000000000001691e-01
6.780000000000000471e-01
6.781000000000000361e-01
6.782000000000000250e-01
6.783000000000001251e-01
6.784000000000001140e-01
6.784999999999999920e-01
6.785999999999999810e-01
6.786999999999999700e-01
6.788000000000000700e-01
6.789000000000001700e-01
6.790000000000000480e-01
6.791000000000000369e-01
6.792000000000000259e-01
6.793000000000001259e-01
6.794000000000001149e-01
6.794999999999999929e-01
6.795999999999999819e-01
6.796999999999999709e-01
6.798000000000000709e-01
6.799000000000001709e-01
6.800000000000000488e-01
6.801000000000000378e-01
6.802000000000000268e-01
6.803000000000001268e-01
6.804000000000001158e-01
6.804999999999999938e-01
6.805999999999999828e-01
6.806999999999999718e-01
6.808000000000000718e-01
6.809000000000001718e-01
6.810000000000000497e-01
6.811000000000000387e-01
6.812000000000000277e-01
6.813000000000001277e-01
6.814000000000001167e-01
6.814999999999999947e-01
6.815999999999999837e-01
6.816999999999999726e-01
6.818000000000000727e-01
6.819000000000000616e-01
6.820000000000000506e-01
6.821000000000000396e-01
6.822000000000000286e-01
6.823000000000001286e-01
6.824000000000001176e-01
6.824999999999999956e-01
6.825999999999999845e-01
6.826999999999999735e-01
6.828000000000000735e-01
6.829000000000000625e-01
6.830000000000000515e-01
6.831000000000000405e-01
6.832000000000000295e-01
6.833000000000001295e-01
6.834000000000001185e-01
6.834999999999999964e-01
6.835999999999999854e-01
6.836999999999999744e-01
6.838000000000000744e-01
6.839000000000000634e-01
6.840000000000000524e-01
6.841000000000000414e-01
6.842000000000000304e-01
6.843000000000001304e-01
6.844000000000001194e-01
6.844999999999999973e-01
6.845999999999999863e-01
6.846999999999999753e-01
6.848000000000000753e-01
6.849000000000000643e-01
6.850000000000000533e-01
6.851000000000000423e-01
6.852000000000000313e-01
6.853000000000001313e-01
6.854000000000001203e-01
6.854999999999999982e-01
6.855999999999999872e-01
6.856999999999999762e-01
6.858000000000000762e-01
6.859000000000000652e-01
6.860000000000000542e-01
6.861000000000000432e-01
6.862000000000000322e-01
6.863000000000001322e-01
6.864000000000001211e-01
6.864999999999999991e-01
6.865999999999999881e-01
6.866999999999999771e-01
6.868000000000000771e-01
6.869000000000000661e-01
6.870000000000000551e-01
6.871000000000000441e-01
6.872000000000000330e-01
6.873000000000001330e-01
6.874000000000001220e-01
6.875000000000000000e-01
6.875999999999999890e-01
6.876999999999999780e-01
6.878000000000000780e-01
6.879000000000000670e-01
6.879999999999999449e-01
6.881000000000000449e-01
6.882000000000000339e-01
6.883000000000001339e-01
6.884000000000001229e-01
6.885000000000000009e-01
6.885999999999999899e-01
6.886999999999999789e-01
6.888000000000000789e-01
6.889000000000000679e-01
6.889999999999999458e-01
6.891000000000000458e-01
6.892000000000000348e-01
6.893000000000001348e-01
6.894000000000001238e-01
6.895000000000000018e-01
6.895999999999999908e-01
6.896999999999999797e-01
6.898000000000000798e-01
6.899000000000000687e-01
6.899999999999999467e-01
6.901000000000000467e-01
6.902000000000000357e-01
6.903000000000001357e-01
6.904000000000001247e-01
6.905000000000000027e-01
6.905999999999999917e-01
6.906999999999999806e-01
6.908000000000000806e-01
6.909000000000000696e-01
6.909999999999999476e-01
6.911000000000000476e-01
6.912000000000000366e-01
6.913000000000001366e-01
6.914000000000001256e-01
6.915000000000000036e-01
6.915999999999999925e-01
6.916999999999999815e-01
6.918000000000000815e-01
6.919000000000000705e-01
6.919999999999999485e-01
6.921000000000000485e-01
6.922000000000000375e-01
6.923000000000001375e-01
6.924000000000001265e-01
6.925000000000000044e-01
6.925999999999999934e-01
6.926999999999999824e-01
6.928000000000000824e-01
6.929000000000000714e-01
6.929999999999999494e-01
6.931000000000000494e-01
6.932000000000000384e-01
6.933000000000001384e-01
6.934000000000001274e-01
6.935000000000000053e-01
6.935999999999999943e-01
6.936999999999999833e-01
6.938000000000000833e-01
6.939000000000000723e-01
6.939999999999999503e-01
6.941000000000000503e-01
6.942000000000000393e-01
6.943000000000001393e-01
6.944000000000001283e-01
6.945000000000000062e-01
6.945999999999999952e-01
6.946999999999999842e-01
6.948000000000000842e-01
6.949000000000000732e-01
6.949999999999999512e-01
6.951000000000000512e-01
6.952000000000000401e-01
6.953000000000001402e-01
6.954000000000001291e-01
6.955000000000000071e-01
6.955999999999999961e-01
6.956999999999999851e-01
6.958000000000000851e-01
6.959000000000000741e-01
6.959999999999999520e-01
6.961000000000000520e-01
6.962000000000000410e-01
6.963000000000001410e-01
6.964000000000001300e-01
6.965000000000000080e-01
6.965999999999999970e-01
6.966999999999999860e-01
6.968000000000000860e-01
6.969000000000000750e-01
6.969999999999999529e-01
6.971000000000000529e-01
6.972000000000000419e-01
6.973000000000001419e-01
6.974000000000001309e-01
6.975000000000000089e-01
6.975999999999999979e-01
6.976999999999999869e-01
6.978000000000000869e-01
6.979000000000000759e-01
6.979999999999999538e-01
6.981000000000000538e-01
6.982000000000000428e-01
6.983000000000001428e-01
6.984000000000001318e-01
6.985000000000000098e-01
6.985999999999999988e-01
6.986999999999999877e-01
6.988000000000000878e-01
6.989000000000000767e-01
6.989999999999999547e-01
6.991000000000000547e-01
6.992000000000000437e-01
6.993000000000001437e-01
6.994000000000001327e-01
6.995000000000000107e-01
6.995999999999999996e-01
6.996999999999999886e-01
6.998000000000000886e-01
6.999000000000000776e-01
6.999999999999999556e-01
7.000999999999999446e-01
7.002000000000000446e-01
7.003000000000001446e-01
7.004000000000001336e-01
7.005000000000000115e-01
7.006000000000000005e-01
7.006999999999999895e-01
7.008000000000000895e-01
7.009000000000000785e-01
7.009999999999999565e-01
7.010999999999999455e-01
7.012000000000000455e-01
7.013000000000001455e-01
7.014000000000001345e-01
7.015000000000000124e-01
7.016000000000000014e-01
7.016999999999999904e-01
7.018000000000000904e-01
7.019000000000000794e-01
7.019999999999999574e-01
7.020999999999999464e-01
7.022000000000000464e-01
7.023000000000001464e-01
7.024000000000001354e-01
7.025000000000000133e-01
7.026000000000000023e-01
7.026999999999999913e-01
7.028000000000000913e-01
7.029000000000000803e-01
7.029999999999999583e-01
7.030999999999999472e-01
7.032000000000000473e-01
7.033000000000001473e-01
7.034000000000001362e-01
7.035000000000000142e-01
7.036000000000000032e-01
7.036999999999999922e-01
7.038000000000000922e-01
7.039000000000000812e-01
7.039999999999999591e-01
7.040999999999999481e-01
7.042000000000000481e-01
7.043000000000001481e-01
7.044000000000001371e-01
7.045000000000000151e-01
7.046000000000000041e-01
7.046999999999999931e-01
7.048000000000000931e-01
7.049000000000000821e-01
7.049999999999999600e-01
7.050999999999999490e-01
7.052000000000000490e-01
7.053000000000001490e-01
7.054000000000001380e-01
7.055000000000000160e-01
7.056000000000000050e-01
7.056999999999999940e-01
7.058000000000000940e-01
7.059000000000000830e-01
7.059999999999999609e-01
7.060999999999999499e-01
7.062000000000000499e-01
7.063000000000001499e-01
7.064000000000001389e-01
7.065000000000000169e-01
7.066000000000000059e-01
7.066999999999999948e-01
7.068000000000000949e-01
7.069000000000000838e-01
7.069999999999999618e-01
7.070999999999999508e-01
7.072000000000000508e-01
7.073000000000001508e-01
7.074000000000001398e-01
7.075000000000000178e-01
7.076000000000000068e-01
7.076999999999999957e-01
7.078000000000000957e-01
7.079000000000000847e-01
7.079999999999999627e-01
7.080999999999999517e-01
7.082000000000000517e-01
7.083000000000001517e-01
7.084000000000001407e-01
7.085000000000000187e-01
7.086000000000000076e-01
7.086999999999999966e-01
7.088000000000000966e-01
7.089000000000000856e-01
7.089999999999999636e-01
7.090999999999999526e-01
7.092000000000000526e-01
7.093000000000001526e-01
7.094000000000001416e-01
7.095000000000000195e-01
7.096000000000000085e-01
7.096999999999999975e-01
7.098000000000000975e-01
7.099000000000000865e-01
7.099999999999999645e-01
7.100999999999999535e-01
7.102000000000000535e-01
7.103000000000001535e-01
7.104000000000001425e-01
7.105000000000000204e-01
7.106000000000000094e-01
7.106999999999999984e-01
7.108000000000000984e-01
7.109000000000000874e-01
7.109999999999999654e-01
7.110999999999999543e-01
7.112000000000000544e-01
7.113000000000001544e-01
7.114000000000001434e-01
7.115000000000000213e-01
7.116000000000000103e-01
7.116999999999999993e-01
7.118000000000000993e-01
7.119000000000000883e-01
7.119999999999999662e-01
7.120999999999999552e-01
7.122000000000000552e-01
7.123000000000001553e-01
7.124000000000001442e-01
7.125000000000000222e-01
7.126000000000000112e-01
7.127000000000000002e-01
7.128000000000001002e-01
7.129000000000000892e-01
7.129999999999999671e-01
7.130999999999999561e-01
7.131999999999999451e-01
7.133000000000001561e-01
7.134000000000001451e-01
7.135000000000000231e-01
7.136000000000000121e-01
7.137000000000000011e-01
7.138000000000001011e-01
7.139000000000000901e-01
7.139999999999999680e-01
7.140999999999999570e-01
7.141999999999999460e-01
7.143000000000001570e-01
7.144000000000001460e-01
7.145000000000000240e-01
7.146000000000000130e-01
7.147000000000000020e-01
7.148000000000001020e-01
7.149000000000000909e-01
7.149999999999999689e-01
7.150999999999999579e-01
7.151999999999999469e-01
7.153000000000001579e-01
7.154000000000001469e-01
7.155000000000000249e-01
7.156000000000000139e-01
7.157000000000000028e-01
7.158000000000001029e-01
7.159000000000000918e-01
7.159999999999999698e-01
7.160999999999999588e-01
7.161999999999999478e-01
7.163000000000001588e-01
7.164000000000001478e-01
7.165000000000000258e-01
7.166000000000000147e-01
7.167000000000000037e-01
7.168000000000001037e-01
7.169000000000000927e-01
7.169999999999999707e-01
7.170999999999999597e-01
7.171999999999999487e-01
7.173000000000001597e-01
7.174000000000001487e-01
7.175000000000000266e-01
7.176000000000000156e-01
7.177000000000000046e-01
7.178000000000001046e-01
7.179000000000000936e-01
7.179999999999999716e-01
7.180999999999999606e-01
7.181999999999999496e-01
7.183000000000001606e-01
7.184000000000001496e-01
7.185000000000000275e-01
7.186000000000000165e-01
7.187000000000000055e-01
7.188000000000001055e-01
7.189000000000000945e-01
7.189999999999999725e-01
7.190999999999999615e-01
7.191999999999999504e-01
7.193000000000001615e-01
7.194000000000001505e-01
7.195000000000000284e-01
7.196000000000000174e-01
7.197000000000000064e-01
7.198000000000001064e-01
7.199000000000000954e-01
7.199999999999999734e-01
7.200999999999999623e-01
7.201999999999999513e-01
7.203000000000001624e-01
7.204000000000001513e-01
7.205000000000000293e-01
7.206000000000000183e-01
7.207000000000000073e-01
7.208000000000001073e-01
7.209000000000000963e-01
7.209999999999999742e-01
7.210999999999999632e-01
7.211999999999999522e-01
7.213000000000001632e-01
7.214000000000001522e-01
7.215000000000000302e-01
7.216000000000000192e-01
7.217000000000000082e-01
7.218000000000001082e-01
7.219000000000000972e-01
7.219999999999999751e-01
7.220999999999999641e-01
7.221999999999999531e-01
7.223000000000001641e-01
7.224000000000001531e-01
7.225000000000000311e-01
7.226000000000000201e-01
7.227000000000000091e-01
7.228000000000001091e-01
7.229000000000000981e-01
7.229999999999999760e-01
7.230999999999999650e-01
7.231999999999999540e-01
7.233000000000001650e-01
7.234000000000001540e-01
7.235000000000000320e-01
7.236000000000000210e-01
7.237000000000000099e-01
7.238000000000001100e-01
7.239000000000000989e-01
7.239999999999999769e-01
7.240999999999999659e-01
7.241999999999999549e-01
7.243000000000001659e-01
7.244000000000001549e-01
7.245000000000000329e-01
7.246000000000000218e-01
7.247000000000000108e-01
7.248000000000001108e-01
7.249000000000000998e-01
7.249999999999999778e-01
7.250999999999999668e-01
7.251999999999999558e-01
7.253000000000001668e-01
7.254000000000001558e-01
7.255000000000000338e-01
7.256000000000000227e-01
7.257000000000000117e-01
7.258000000000001117e-01
7.259000000000001007e-01
7.259999999999999787e-01
7.260999999999999677e-01
7.261999999999999567e-01
7.263000000000001677e-01
7.264000000000001567e-01
7.265000000000000346e-01
7.266000000000000236e-01
7.267000000000000126e-01
7.268000000000001126e-01
7.269000000000001016e-01
7.269999999999999796e-01
7.270999999999999686e-01
7.271999999999999575e-01
7.273000000000001686e-01
7.274000000000001576e-01
7.275000000000000355e-01
7.276000000000000245e-01
7.277000000000000135e-01
7.278000000000001135e-01
7.279000000000001025e-01
7.279999999999999805e-01
7.280999999999999694e-01
7.281999999999999584e-01
7.283000000000001695e-01
7.284000000000001585e-01
7.285000000000000364e-01
7.286000000000000254e-01
7.287000000000000144e-01
7.288000000000001144e-01
7.289000000000001034e-01
7.289999999999999813e-01
7.290999999999999703e-01
7.291999999999999593e-01
7.293000000000001704e-01
7.294000000000001593e-01
7.295000000000000373e-01
7.296000000000000263e-01
7.297000000000000153e-01
7.298000000000001153e-01
7.299000000000001043e-01
7.299999999999999822e-01
7.300999999999999712e-01
7.301999999999999602e-01
7.303000000000001712e-01
7.304000000000001602e-01
7.305000000000000382e-01
7.306000000000000272e-01
7.307000000000000162e-01
7.308000000000001162e-01
7.309000000000001052e-01
7.309999999999999831e-01
7.310999999999999721e-01
7.311999999999999611e-01
7.313000000000000611e-01
7.314000000000001611e-01
7.315000000000000391e-01
7.316000000000000281e-01
7.317000000000000171e-01
7.318000000000001171e-01
7.319000000000001060e-01
7.319999999999999840e-01
7.320999999999999730e-01
7.321999999999999620e-01
7.323000000000000620e-01
7.324000000000001620e-01
7.325000000000000400e-01
7.326000000000000290e-01
7.327000000000000179e-01
7.328000000000001180e-01
7.329000000000001069e-01
7.329999999999999849e-01
7.330999999999999739e-01
7.331999999999999629e-01
7.333000000000000629e-01
7.334000000000001629e-01
7.335000000000000409e-01
7.336000000000000298e-01
7.337000000000000188e-01
7.338000000000001188e-01
7.339000000000001078e-01
7.339999999999999858e-01
7.340999999999999748e-01
7.341999999999999638e-01
7.343000000000000638e-01
7.344000000000001638e-01
7.345000000000000417e-01
7.346000000000000307e-01
7.347000000000000197e-01
7.348000000000001197e-01
7.349000000000001087e-01
7.349999999999999867e-01
7.350999999999999757e-01
7.351999999999999647e-01
7.353000000000000647e-01
7.354000000000001647e-01
7.355000000000000426e-01
7.356000000000000316e-01
7.357000000000000206e-01
7.358000000000001206e-01
7.359000000000001096e-01
7.359999999999999876e-01
7.360999999999999766e-01
7.361999999999999655e-01
7.363000000000000655e-01
7.364000000000001656e-01
7.365000000000000435e-01
7.366000000000000325e-01
7.367000000000000215e-01
7.368000000000001215e-01
7.369000000000001105e-01
7.369999999999999885e-01
7.370999999999999774e-01
7.371999999999999664e-01
7.373000000000000664e-01
7.374000000000001664e-01
7.375000000000000444e-01
7.376000000000000334e-01
7.377000000000000224e-01
7.378000000000001224e-01
7.379000000000001114e-01
7.379999999999999893e-01
7.380999999999999783e-01
7.381999999999999673e-01
7.383000000000000673e-01
7.384000000000001673e-01
7.385000000000000453e-01
7.386000000000000343e-01
7.387000000000000233e-01
7.388000000000001233e-01
7.389000000000001123e-01
7.389999999999999902e-01
7.390999999999999792e-01
7.391999999999999682e-01
7.393000000000000682e-01
7.394000000000001682e-01
7.395000000000000462e-01
7.396000000000000352e-01
7.397000000000000242e-01
7.398000000000001242e-01
7.399000000000001132e-01
7.399999999999999911e-01
7.400999999999999801e-01
7.401999999999999691e-01
7.403000000000000691e-01
7.404000000000001691e-01
7.405000000000000471e-01
7.406000000000000361e-01
7.407000000000000250e-01
7.408000000000001251e-01
7.409000000000001140e-01
7.409999999999999920e-01
7.410999999999999810e-01
7.411999999999999700e-01
7.413000000000000700e-01
7.414000000000001700e-01
7.415000000000000480e-01
7.416000000000000369e-01
7.417000000000000259e-01
7.418000000000001259e-01
7.419000000000001149e-01
7.419999999999999929e-01
7.420999999999999819e-01
7.421999999999999709e-01
7.423000000000000709e-01
7.424000000000001709e-01
7.425000000000000488e-01
7.426000000000000378e-01
7.427000000000000268e-01
7.428000000000001268e-01
7.429000000000001158e-01
7.429999999999999938e-01
7.430999999999999828e-01
7.431999999999999718e-01
7.433000000000000718e-01
7.434000000000001718e-01
7.435000000000000497e-01
7.436000000000000387e-01
7.437000000000000277e-01
7.438000000000001277e-01
7.439000000000001167e-01
7.439999999999999947e-01
7.440999999999999837e-01
7.441999999999999726e-01
7.443000000000000727e-01
7.444000000000000616e-01
7.445000000000000506e-01
7.446000000000000396e-01
7.447000000000000286e-01
7.448000000000001286e-01
7.449000000000001176e-01
7.449999999999999956e-01
7.450999999999999845e-01
7.451999999999999735e-01
7.453000000000000735e-01
7.454000000000000625e-01
7.455000000000000515e-01
7.456000000000000405e-01
7.457000000000000295e-01
7.458000000000001295e-01
7.459000000000001185e-01
7.459999999999999964e-01
7.460999999999999854e-01
7.461999999999999744e-01
7.463000000000000744e-01
7.464000000000000634e-01
7.465000000000000524e-01
7.466000000000000414e-01
7.467000000000000304e-01
7.468000000000001304e-01
7.469000000000001194e-01
7.469999999999999973e-01
7.470999999999999863e-01
7.471999999999999753e-01
7.473000000000000753e-01
7.474000000000000643e-01
7.475000000000000533e-01
7.476000000000000423e-01
7.477000000000000313e-01
7.478000000000001313e-01
7.479000000000001203e-01
7.479999999999999982e-01
7.480999999999999872e-01
7.481999999999999762e-01
7.483000000000000762e-01
7.484000000000000652e-01
7.485000000000000542e-01
7.486000000000000432e-01
7.487000000000000322e-01
7.488000000000001322e-01
7.489000000000001211e-01
7.489999999999999991e-01
7.490999999999999881e-01
7.491999999999999771e-01
7.493000000000000771e-01
7.494000000000000661e-01
7.495000000000000551e-01
7.496000000000000441e-01
7.497000000000000330e-01
7.498000000000001330e-01
7.499000000000001220e-01
7.500000000000000000e-01
7.500999999999999890e-01
7.501999999999999780e-01
7.503000000000000780e-01
7.504000000000000670e-01
7.504999999999999449e-01
7.506000000000000449e-01
7.507000000000000339e-01
7.508000000000001339e-01
7.509000000000001229e-01
7.510000000000000009e-01
7.510999999999999899e-01
7.511999999999999789e-01
7.513000000000000789e-01
7.514000000000000679e-01
7.514999999999999458e-01
7.516000000000000458e-01
7.517000000000000348e-01
7.518000000000001348e-01
7.519000000000001238e-01
7.520000000000000018e-01
7.520999999999999908e-01
7.521999999999999797e-01
7.523000000000000798e-01
7.524000000000000687e-01
7.524999999999999467e-01
7.526000000000000467e-01
7.527000000000000357e-01
7.528000000000001357e-01
7.529000000000001247e-01
7.530000000000000027e-01
7.530999999999999917e-01
7.531999999999999806e-01
7.533000000000000806e-01
7.534000000000000696e-01
7.534999999999999476e-01
7.536000000000000476e-01
7.537000000000000366e-01
7.538000000000001366e-01
7.539000000000001256e-01
7.540000000000000036e-01
7.540999999999999925e-01
7.541999999999999815e-01
7.543000000000000815e-01
7.544000000000000705e-01
7.544999999999999485e-01
7.546000000000000485e-01
7.547000000000000375e-01
7.548000000000001375e-01
7.549000000000001265e-01
7.550000000000000044e-01
7.550999999999999934e-01
7.551999999999999824e-01
7.553000000000000824e-01
7.554000000000000714e-01
7.554999999999999494e-01
7.556000000000000494e-01
7.557000000000000384e-01
7.558000000000001384e-01
7.559000000000001274e-01
7.560000000000000053e-01
7.560999999999999943e-01
7.561999999999999833e-01
7.563000000000000833e-01
7.564000000000000723e-01
7.564999999999999503e-01
7.566000000000000503e-01
7.567000000000000393e-01
7.568000000000001393e-01
7.569000000000001283e-01
7.570000000000000062e-01
7.570999999999999952e-01
7.571999999999999842e-01
7.573000000000000842e-01
7.574000000000000732e-01
7.574999999999999512e-01
7.576000000000000512e-01
7.577000000000000401e-01
7.578000000000001402e-01
7.579000000000001291e-01
7.580000000000000071e-01
7.580999999999999961e-01
7.581999999999999851e-01
7.583000000000000851e-01
7.584000000000000741e-01
7.584999999999999520e-01
7.586000000000000520e-01
7.587000000000000410e-01
7.588000000000001410e-01
7.589000000000001300e-01
7.590000000000000080e-01
7.590999999999999970e-01
7.591999999999999860e-01
7.593000000000000860e-01
7.594000000000000750e-01
7.594999999999999529e-01
7.596000000000000529e-01
7.597000000000000419e-01
7.598000000000001419e-01
7.599000000000001309e-01
7.600000000000000089e-01
7.600999999999999979e-01
7.601999999999999869e-01
7.603000000000000869e-01
7.604000000000000759e-01
7.604999999999999538e-01
7.606000000000000538e-01
7.607000000000000428e-01
7.608000000000001428e-01
7.609000000000001318e-01
7.610000000000000098e-01
7.610999999999999988e-01
7.611999999999999877e-01
7.613000000000000878e-01
7.614000000000000767e-01
7.614999999999999547e-01
7.616000000000000547e-01
7.617000000000000437e-01
7.618000000000001437e-01
7.619000000000001327e-01
7.620000000000000107e-01
7.620999999999999996e-01
7.621999999999999886e-01
7.623000000000000886e-01
7.624000000000000776e-01
7.624999999999999556e-01
7.625999999999999446e-01
7.627000000000000446e-01
7.628000000000001446e-01
7.629000000000001336e-01
7.630000000000000115e-01
7.631000000000000005e-01
7.631999999999999895e-01
7.633000000000000895e-01
7.634000000000000785e-01
7.634999999999999565e-01
7.635999999999999455e-01
7.637000000000000455e-01
7.638000000000001455e-01
7.639000000000001345e-01
7.640000000000000124e-01
7.641000000000000014e-01
7.641999999999999904e-01
7.643000000000000904e-01
7.644000000000000794e-01
7.644999999999999574e-01
7.645999999999999464e-01
7.647000000000000464e-01
7.648000000000001464e-01
7.649000000000001354e-01
7.650000000000000133e-01
7.651000000000000023e-01
7.651999999999999913e-01
7.653000000000000913e-01
7.654000000000000803e-01
7.654999999999999583e-01
7.655999999999999472e-01
7.657000000000000473e-01
7.658000000000001473e-01
7.659000000000001362e-01
7.660000000000000142e-01
7.661000000000000032e-01
7.661999999999999922e-01
7.663000000000000922e-01
7.664000000000000812e-01
7.664999999999999591e-01
7.665999999999999481e-01
7.667000000000000481e-01
7.668000000000001481e-01
7.669000000000001371e-01
7.670000000000000151e-01
7.671000000000000041e-01
7.671999999999999931e-01
7.673000000000000931e-01
7.674000000000000821e-01
7.674999999999999600e-01
7.675999999999999490e-01
7.677000000000000490e-01
7.678000000000001490e-01
7.679000000000001380e-01
7.680000000000000160e-01
7.681000000000000050e-01
7.681999999999999940e-01
7.683000000000000940e-01
7.684000000000000830e-01
7.684999999999999609e-01
7.685999999999999499e-01
7.687000000000000499e-01
7.688000000000001499e-01
7.689000000000001389e-01
7.690000000000000169e-01
7.691000000000000059e-01
7.691999999999999948e-01
7.693000000000000949e-01
7.694000000000000838e-01
7.694999999999999618e-01
7.695999999999999508e-01
7.697000000000000508e-01
7.698000000000001508e-01
7.699000000000001398e-01
7.700000000000000178e-01
7.701000000000000068e-01
7.701999999999999957e-01
7.703000000000000957e-01
7.704000000000000847e-01
7.704999999999999627e-01
7.705999999999999517e-01
7.707000000000000517e-01
7.708000000000001517e-01
7.709000000000001407e-01
7.710000000000000187e-01
7.711000000000000076e-01
7.711999999999999966e-01
7.713000000000000966e-01
7.714000000000000856e-01
7.714999999999999636e-01
7.715999999999999526e-01
7.717000000000000526e-01
7.718000000000001526e-01
7.719000000000001416e-01
7.720000000000000195e-01
7.721000000000000085e-01
7.721999999999999975e-01
7.723000000000000975e-01
7.724000000000000865e-01
7.724999999999999645e-01
7.725999999999999535e-01
7.727000000000000535e-01
7.728000000000001535e-01
7.729000000000001425e-01
7.730000000000000204e-01
7.731000000000000094e-01
7.731999999999999984e-01
7.733000000000000984e-01
7.734000000000000874e-01
7.734999999999999654e-01
7.735999999999999543e-01
7.737000000000000544e-01
7.738000000000001544e-01
7.739000000000001434e-01
7.740000000000000213e-01
7.741000000000000103e-01
7.741999999999999993e-01
7.743000000000000993e-01
7.744000000000000883e-01
7.744999999999999662e-01
7.745999999999999552e-01
7.747000000000000552e-01
7.748000000000001553e-01
7.749000000000001442e-01
7.750000000000000222e-01
7.751000000000000112e-01
7.752000000000000002e-01
7.753000000000001002e-01
7.754000000000000892e-01
7.754999999999999671e-01
7.755999999999999561e-01
7.756999999999999451e-01
7.758000000000001561e-01
7.759000000000001451e-01
7.760000000000000231e-01
7.761000000000000121e-01
7.762000000000000011e-01
7.763000000000001011e-01
7.764000000000000901e-01
7.764999999999999680e-01
7.765999999999999570e-01
7.766999999999999460e-01
7.768000000000001570e-01
7.769000000000001460e-01
7.770000000000000240e-01
7.771000000000000130e-01
7.772000000000000020e-01
7.773000000000001020e-01
7.774000000000000909e-01
7.774999999999999689e-01
7.775999999999999579e-01
7.776999999999999469e-01
7.778000000000001579e-01
7.779000000000001469e-01
7.780000000000000249e-01
7.781000000000000139e-01
7.782000000000000028e-01
7.783000000000001029e-01
7.784000000000000918e-01
7.784999999999999698e-01
7.785999999999999588e-01
7.786999999999999478e-01
7.788000000000001588e-01
7.789000000000001478e-01
7.790000000000000258e-01
7.791000000000000147e-01
7.792000000000000037e-01
7.793000000000001037e-01
7.794000000000000927e-01
7.794999999999999707e-01
7.795999999999999597e-01
7.796999999999999487e-01
7.798000000000001597e-01
7.799000000000001487e-01
7.800000000000000266e-01
7.801000000000000156e-01
7.802000000000000046e-01
7.803000000000001046e-01
7.804000000000000936e-01
7.804999999999999716e-01
7.805999999999999606e-01
7.806999999999999496e-01
7.808000000000001606e-01
7.809000000000001496e-01
7.810000000000000275e-01
7.811000000000000165e-01
7.812000000000000055e-01
7.813000000000001055e-01
7.814000000000000945e-01
7.814999999999999725e-01
7.815999999999999615e-01
7.816999999999999504e-01
7.818000000000001615e-01
7.819000000000001505e-01
7.820000000000000284e-01
7.821000000000000174e-01
7.822000000000000064e-01
7.823000000000001064e-01
7.824000000000000954e-01
7.824999999999999734e-01
7.825999999999999623e-01
7.826999999999999513e-01
7.828000000000001624e-01
7.829000000000001513e-01
7.830000000000000293e-01
7.831000000000000183e-01
7.832000000000000073e-01
7.833000000000001073e-01
7.834000000000000963e-01
7.834999999999999742e-01
7.835999999999999632e-01
7.836999999999999522e-01
7.838000000000001632e-01
7.839000000000001522e-01
7.840000000000000302e-01
7.841000000000000192e-01
7.842000000000000082e-01
7.843000000000001082e-01
7.844000000000000972e-01
7.844999999999999751e-01
7.845999999999999641e-01
7.846999999999999531e-01
7.848000000000001641e-01
7.849000000000001531e-01
7.850000000000000311e-01
7.851000000000000201e-01
7.852000000000000091e-01
7.853000000000001091e-01
7.854000000000000981e-01
7.854999999999999760e-01
7.855999999999999650e-01
7.856999999999999540e-01
7.858000000000001650e-01
7.859000000000001540e-01
7.860000000000000320e-01
7.861000000000000210e-01
7.862000000000000099e-01
7.863000000000001100e-01
7.864000000000000989e-01
7.864999999999999769e-01
7.865999999999999659e-01
7.866999999999999549e-01
7.868000000000001659e-01
7.869000000000001549e-01
7.870000000000000329e-01
7.871000000000000218e-01
7.872000000000000108e-01
7.873000000000001108e-01
7.874000000000000998e-01
7.874999999999999778e-01
7.875999999999999668e-01
7.876999999999999558e-01
7.878000000000001668e-01
7.879000000000001558e-01
7.880000000000000338e-01
7.881000000000000227e-01
7.882000000000000117e-01
7.883000000000001117e-01
7.884000000000001007e-01
7.884999999999999787e-01
7.885999999999999677e-01
7.886999999999999567e-01
7.888000000000001677e-01
7.889000000000001567e-01
7.890000000000000346e-01
7.891000000000000236e-01
7.892000000000000126e-01
7.893000000000001126e-01
7.894000000000001016e-01
7.894999999999999796e-01
7.895999999999999686e-01
7.896999999999999575e-01
7.898000000000001686e-01
7.899000000000001576e-01
7.900000000000000355e-01
7.901000000000000245e-01
7.902000000000000135e-01
7.903000000000001135e-01
7.904000000000001025e-01
7.904999999999999805e-01
7.905999999999999694e-01
7.906999999999999584e-01
7.908000000000001695e-01
7.909000000000001585e-01
7.910000000000000364e-01
7.911000000000000254e-01
7.912000000000000144e-01
7.913000000000001144e-01
7.914000000000001034e-01
7.914999999999999813e-01
7.915999999999999703e-01
7.916999999999999593e-01
7.918000000000001704e-01
7.919000000000001593e-01
7.920000000000000373e-01
7.921000000000000263e-01
7.922000000000000153e-01
7.923000000000001153e-01
7.924000000000001043e-01
7.924999999999999822e-01
7.925999999999999712e-01
7.926999999999999602e-01
7.928000000000001712e-01
7.929000000000001602e-01
7.930000000000000382e-01
7.931000000000000272e-01
7.932000000000000162e-01
7.933000000000001162e-01
7.934000000000001052e-01
7.934999999999999831e-01
7.935999999999999721e-01
7.936999999999999611e-01
7.938000000000000611e-01
7.939000000000001611e-01
7.940000000000000391e-01
7.941000000000000281e-01
7.942000000000000171e-01
7.943000000000001171e-01
7.944000000000001060e-01
7.944999999999999840e-01
7.945999999999999730e-01
7.946999999999999620e-01
7.948000000000000620e-01
7.949000000000001620e-01
7.950000000000000400e-01
7.951000000000000290e-01
7.952000000000000179e-01
7.953000000000001180e-01
7.954000000000001069e-01
7.954999999999999849e-01
7.955999999999999739e-01
7.956999999999999629e-01
7.958000000000000629e-01
7.959000000000001629e-01
7.960000000000000409e-01
7.961000000000000298e-01
7.962000000000000188e-01
7.963000000000001188e-01
7.964000000000001078e-01
7.964999999999999858e-01
7.965999999999999748e-01
7.966999999999999638e-01
7.968000000000000638e-01
7.969000000000001638e-01
7.970000000000000417e-01
7.971000000000000307e-01
7.972000000000000197e-01
7.973000000000001197e-01
7.974000000000001087e-01
7.974999999999999867e-01
7.975999999999999757e-01
7.976999999999999647e-01
7.978000000000000647e-01
7.979000000000001647e-01
7.980000000000000426e-01
7.981000000000000316e-01
7.982000000000000206e-01
7.983000000000001206e-01
7.984000000000001096e-01
7.984999999999999876e-01
7.985999999999999766e-01
7.986999999999999655e-01
7.988000000000000655e-01
7.989000000000001656e-01
7.990000000000000435e-01
7.991000000000000325e-01
7.992000000000000215e-01
7.993000000000001215e-01
7.994000000000001105e-01
7.994999999999999885e-01
7.995999999999999774e-01
7.996999999999999664e-01
7.998000000000000664e-01
7.999000000000001664e-01
8.000000000000000444e-01
8.001000000000000334e-01
8.002000000000000224e-01
8.003000000000001224e-01
8.004000000000001114e-01
8.004999999999999893e-01
8.005999999999999783e-01
8.006999999999999673e-01
8.008000000000000673e-01
8.009000000000001673e-01
8.010000000000000453e-01
8.011000000000000343e-01
8.012000000000000233e-01
8.013000000000001233e-01
8.014000000000001123e-01
8.014999999999999902e-01
8.015999999999999792e-01
8.016999999999999682e-01
8.018000000000000682e-01
8.019000000000001682e-01
8.020000000000000462e-01
8.021000000000000352e-01
8.022000000000000242e-01
8.023000000000001242e-01
8.024000000000001132e-01
8.024999999999999911e-01
8.025999999999999801e-01
8.026999999999999691e-01
8.028000000000000691e-01
8.029000000000001691e-01
8.030000000000000471e-01
8.031000000000000361e-01
8.032000000000000250e-01
8.033000000000001251e-01
8.034000000000001140e-01
8.034999999999999920e-01
8.035999999999999810e-01
8.036999999999999700e-01
8.038000000000000700e-01
8.039000000000001700e-01
8.040000000000000480e-01
8.041000000000000369e-01
8.042000000000000259e-01
8.043000000000001259e-01
8.044000000000001149e-01
8.044999999999999929e-01
8.045999999999999819e-01
8.046999999999999709e-01
8.048000000000000709e-01
8.049000000000001709e-01
8.050000000000000488e-01
8.051000000000000378e-01
8.052000000000000268e-01
8.053000000000001268e-01
8.054000000000001158e-01
8.054999999999999938e-01
8.055999999999999828e-01
8.056999999999999718e-01
8.058000000000000718e-01
8.059000000000001718e-01
8.060000000000000497e-01
8.061000000000000387e-01
8.062000000000000277e-01
8.063000000000001277e-01
8.064000000000001167e-01
8.064999999999999947e-01
8.065999999999999837e-01
8.066999999999999726e-01
8.068000000000000727e-01
8.069000000000000616e-01
8.070000000000000506e-01
8.071000000000000396e-01
8.072000000000000286e-01
8.073000000000001286e-01
8.074000000000001176e-01
8.074999999999999956e-01
8.075999999999999845e-01
8.076999999999999735e-01
8.078000000000000735e-01
8.079000000000000625e-01
8.080000000000000515e-01
8.081000000000000405e-01
8.082000000000000295e-01
8.083000000000001295e-01
8.084000000000001185e-01
8.084999999999999964e-01
8.085999999999999854e-01
8.086999999999999744e-01
8.088000000000000744e-01
8.089000000000000634e-01
8.090000000000000524e-01
8.091000000000000414e-01
8.092000000000000304e-01
8.093000000000001304e-01
8.094000000000001194e-01
8.094999999999999973e-01
8.095999999999999863e-01
8.096999999999999753e-01
8.098000000000000753e-01
8.099000000000000643e-01
8.100000000000000533e-01
8.101000000000000423e-01
8.102000000000000313e-01
8.103000000000001313e-01
8.104000000000001203e-01
8.104999999999999982e-01
8.105999999999999872e-01
8.106999999999999762e-01
8.108000000000000762e-01
8.109000000000000652e-01
8.110000000000000542e-01
8.111000000000000432e-01
8.112000000000000322e-01
8.113000000000001322e-01
8.114000000000001211e-01
8.114999999999999991e-01
8.115999999999999881e-01
8.116999999999999771e-01
8.118000000000000771e-01
8.119000000000000661e-01
8.120000000000000551e-01
8.121000000000000441e-01
8.122000000000000330e-01
8.123000000000001330e-01
8.124000000000001220e-01
8.125000000000000000e-01
8.125999999999999890e-01
8.126999999999999780e-01
8.128000000000000780e-01
8.129000000000000670e-01
8.129999999999999449e-01
8.131000000000000449e-01
8.132000000000000339e-01
8.133000000000001339e-01
8.134000000000001229e-01
8.135000000000000009e-01
8.135999999999999899e-01
8.136999999999999789e-01
8.138000000000000789e-01
8.139000000000000679e-01
8.139999999999999458e-01
8.141000000000000458e-01
8.142000000000000348e-01
8.143000000000001348e-01
8.144000000000001238e-01
8.145000000000000018e-01
8.145999999999999908e-01
8.146999999999999797e-01
8.148000000000000798e-01
8.149000000000000687e-01
8.149999999999999467e-01
8.151000000000000467e-01
8.152000000000000357e-01
8.153000000000001357e-01
8.154000000000001247e-01
8.155000000000000027e-01
8.155999999999999917e-01
8.156999999999999806e-01
8.158000000000000806e-01
8.159000000000000696e-01
8.159999999999999476e-01
8.161000000000000476e-01
8.162000000000000366e-01
8.163000000000001366e-01
8.164000000000001256e-01
8.165000000000000036e-01
8.165999999999999925e-01
8.166999999999999815e-01
8.168000000000000815e-01
8.169000000000000705e-01
8.169999999999999485e-01
8.171000000000000485e-01
8.172000000000000375e-01
8.173000000000001375e-01
8.174000000000001265e-01
8.175000000000000044e-01
8.175999999999999934e-01
8.176999999999999824e-01
8.178000000000000824e-01
8.179000000000000714e-01
8.179999999999999494e-01
8.181000000000000494e-01
8.182000000000000384e-01
8.183000000000001384e-01
8.184000000000001274e-01
8.185000000000000053e-01
8.185999999999999943e-01
8.186999999999999833e-01
8.188000000000000833e-01
8.189000000000000723e-01
8.189999999999999503e-01
8.191000000000000503e-01
8.192000000000000393e-01
8.193000000000001393e-01
8.194000000000001283e-01
8.195000000000000062e-01
8.195999999999999952e-01
8.196999999999999842e-01
8.198000000000000842e-01
8.199000000000000732e-01
8.199999999999999512e-01
8.201000000000000512e-01
8.202000000000000401e-01
8.203000000000001402e-01
8.204000000000001291e-01
8.205000000000000071e-01
8.205999999999999961e-01
8.206999999999999851e-01
8.208000000000000851e-01
8.209000000000000741e-01
8.209999999999999520e-01
8.211000000000000520e-01
8.212000000000000410e-01
8.213000000000001410e-01
8.214000000000001300e-01
8.215000000000000080e-01
8.215999999999999970e-01
8.216999999999999860e-01
8.218000000000000860e-01
8.219000000000000750e-01
8.219999999999999529e-01
8.221000000000000529e-01
8.222000000000000419e-01
8.223000000000001419e-01
8.224000000000001309e-01
8.225000000000000089e-01
8.225999999999999979e-01
8.226999999999999869e-01
8.228000000000000869e-01
8.229000000000000759e-01
8.229999999999999538e-01
8.231000000000000538e-01
8.232000000000000428e-01
8.233000000000001428e-01
8.234000000000001318e-01
8.235000000000000098e-01
8.235999999999999988e-01
8.236999999999999877e-01
8.238000000000000878e-01
8.239000000000000767e-01
8.239999999999999547e-01
8.241000000000000547e-01
8.242000000000000437e-01
8.243000000000001437e-01
8.244000000000001327e-01
8.245000000000000107e-01
8.245999999999999996e-01
8.246999999999999886e-01
8.248000000000000886e-01
8.249000000000000776e-01
8.249999999999999556e-01
8.250999999999999446e-01
8.252000000000000446e-01
8.253000000000001446e-01
8.254000000000001336e-01
8.255000000000000115e-01
8.256000000000000005e-01
8.256999999999999895e-01
8.258000000000000895e-01
8.259000000000000785e-01
8.259999999999999565e-01
8.260999999999999455e-01
8.262000000000000455e-01
8.263000000000001455e-01
8.264000000000001345e-01
8.265000000000000124e-01
8.266000000000000014e-01
8.266999999999999904e-01
8.268000000000000904e-01
8.269000000000000794e-01
8.269999999999999574e-01
8.270999999999999464e-01
8.272000000000000464e-01
8.273000000000001464e-01
8.274000000000001354e-01
8.275000000000000133e-01
8.276000000000000023e-01
8.276999999999999913e-01
8.278000000000000913e-01
8.279000000000000803e-01
8.279999999999999583e-01
8.280999999999999472e-01
8.282000000000000473e-01
8.283000000000001473e-01
8.284000000000001362e-01
8.285000000000000142e-01
8.286000000000000032e-01
8.286999999999999922e-01
8.288000000000000922e-01
8.289000000000000812e-01
8.289999999999999591e-01
8.290999999999999481e-01
8.292000000000000481e-01
8.293000000000001481e-01
8.294000000000001371e-01
8.295000000000000151e-01
8.296000000000000041e-01
8.296999999999999931e-01
8.298000000000000931e-01
8.299000000000000821e-01
8.299999999999999600e-01
8.300999999999999490e-01
8.302000000000000490e-01
8.303000000000001490e-01
8.304000000000001380e-01
8.305000000000000160e-01
8.306000000000000050e-01
8.306999999999999940e-01
8.308000000000000940e-01
8.309000000000000830e-01
8.309999999999999609e-01
8.310999999999999499e-01
8.312000000000000499e-01
8.313000000000001499e-01
8.314000000000001389e-01
8.315000000000000169e-01
8.316000000000000059e-01
8.316999999999999948e-01
8.318000000000000949e-01
8.319000000000000838e-01
8.319999999999999618e-01
8.320999999999999508e-01
8.322000000000000508e-01
8.323000000000001508e-01
8.324000000000001398e-01
8.325000000000000178e-01
8.326000000000000068e-01
8.326999999999999957e-01
8.328000000000000957e-01
8.329000000000000847e-01
8.329999999999999627e-01
8.330999999999999517e-01
8.332000000000000517e-01
8.333000000000001517e-01
8.334000000000001407e-01
8.335000000000000187e-01
8.336000000000000076e-01
8.336999999999999966e-01
8.338000000000000966e-01
8.339000000000000856e-01
8.339999999999999636e-01
8.340999999999999526e-01
8.342000000000000526e-01
8.343000000000001526e-01
8.344000000000001416e-01
8.345000000000000195e-01
8.346000000000000085e-01
8.346999999999999975e-01
8.348000000000000975e-01
8.349000000000000865e-01
8.349999999999999645e-01
8.350999999999999535e-01
8.352000000000000535e-01
8.353000000000001535e-01
8.354000000000001425e-01
8.355000000000000204e-01
8.356000000000000094e-01
8.356999999999999984e-01
8.358000000000000984e-01
8.359000000000000874e-01
8.359999999999999654e-01
8.360999999999999543e-01
8.362000000000000544e-01
8.363000000000001544e-01
8.364000000000001434e-01
8.365000000000000213e-01
8.366000000000000103e-01
8.366999999999999993e-01
8.368000000000000993e-01
8.369000000000000883e-01
8.369999999999999662e-01
8.370999999999999552e-01
8.372000000000000552e-01
8.373000000000001553e-01
8.374000000000001442e-01
8.375000000000000222e-01
8.376000000000000112e-01
8.377000000000000002e-01
8.378000000000001002e-01
8.379000000000000892e-01
8.379999999999999671e-01
8.380999999999999561e-01
8.381999999999999451e-01
8.383000000000001561e-01
8.384000000000001451e-01
8.385000000000000231e-01
8.386000000000000121e-01
8.387000000000000011e-01
8.388000000000001011e-01
8.389000000000000901e-01
8.389999999999999680e-01
8.390999999999999570e-01
8.391999999999999460e-01
8.393000000000001570e-01
8.394000000000001460e-01
8.395000000000000240e-01
8.396000000000000130e-01
8.397000000000000020e-01
8.398000000000001020e-01
8.399000000000000909e-01
8.399999999999999689e-01
8.400999999999999579e-01
8.401999999999999469e-01
8.403000000000001579e-01
8.404000000000001469e-01
8.405000000000000249e-01
8.406000000000000139e-01
8.407000000000000028e-01
8.408000000000001029e-01
8.409000000000000918e-01
8.409999999999999698e-01
8.410999999999999588e-01
8.411999999999999478e-01
8.413000000000001588e-01
8.414000000000001478e-01
8.415000000000000258e-01
8.416000000000000147e-01
8.417000000000000037e-01
8.418000000000001037e-01
8.419000000000000927e-01
8.419999999999999707e-01
8.420999999999999597e-01
8.421999999999999487e-01
8.423000000000001597e-01
8.424000000000001487e-01
8.425000000000000266e-01
8.426000000000000156e-01
8.427000000000000046e-01
8.428000000000001046e-01
8.429000000000000936e-01
8.429999999999999716e-01
8.430999999999999606e-01
8.431999999999999496e-01
8.433000000000001606e-01
8.434000000000001496e-01
8.435000000000000275e-01
8.436000000000000165e-01
8.437000000000000055e-01
8.438000000000001055e-01
8.439000000000000945e-01
8.439999999999999725e-01
8.440999999999999615e-01
8.441999999999999504e-01
8.443000000000001615e-01
8.444000000000001505e-01
8.445000000000000284e-01
8.446000000000000174e-01
8.447000000000000064e-01
8.448000000000001064e-01
8.449000000000000954e-01
8.449999999999999734e-01
8.450999999999999623e-01
8.451999999999999513e-01
8.453000000000001624e-01
8.454000000000001513e-01
8.455000000000000293e-01
8.456000000000000183e-01
8.457000000000000073e-01
8.458000000000001073e-01
8.459000000000000963e-01
8.459999999999999742e-01
8.460999999999999632e-01
8.461999999999999522e-01
8.463000000000001632e-01
8.464000000000001522e-01
8.465000000000000302e-01
8.466000000000000192e-01
8.467000000000000082e-01
8.468000000000001082e-01
8.469000000000000972e-01
8.469999999999999751e-01
8.470999999999999641e-01
8.471999999999999531e-01
8.473000000000001641e-01
8.474000000000001531e-01
8.475000000000000311e-01
8.476000000000000201e-01
8.477000000000000091e-01
8.478000000000001091e-01
8.479000000000000981e-01
8.479999999999999760e-01
8.480999999999999650e-01
8.481999999999999540e-01
8.483000000000001650e-01
8.484000000000001540e-01
8.485000000000000320e-01
8.486000000000000210e-01
8.487000000000000099e-01
8.488000000000001100e-01
8.489000000000000989e-01
8.489999999999999769e-01
8.490999999999999659e-01
8.491999999999999549e-01
8.493000000000001659e-01
8.494000000000001549e-01
8.495000000000000329e-01
8.496000000000000218e-01
8.497000000000000108e-01
8.498000000000001108e-01
8.499000000000000998e-01
8.499999999999999778e-01
8.500999999999999668e-01
8.501999999999999558e-01
8.503000000000001668e-01
8.504000000000001558e-01
8.505000000000000338e-01
8.506000000000000227e-01
8.507000000000000117e-01
8.508000000000001117e-01
8.509000000000001007e-01
8.509999999999999787e-01
8.510999999999999677e-01
8.511999999999999567e-01
8.513000000000001677e-01
8.514000000000001567e-01
8.515000000000000346e-01
8.516000000000000236e-01
8.517000000000000126e-01
8.518000000000001126e-01
8.519000000000001016e-01
8.519999999999999796e-01
8.520999999999999686e-01
8.521999999999999575e-01
8.523000000000001686e-01
8.524000000000001576e-01
8.525000000000000355e-01
8.526000000000000245e-01
8.527000000000000135e-01
8.528000000000001135e-01
8.529000000000001025e-01
8.529999999999999805e-01
8.530999999999999694e-01
8.531999999999999584e-01
8.533000000000001695e-01
8.534000000000001585e-01
8.535000000000000364e-01
8.536000000000000254e-01
8.537000000000000144e-01
8.538000000000001144e-01
8.539000000000001034e-01
8.539999999999999813e-01
8.540999999999999703e-01
8.541999999999999593e-01
8.543000000000001704e-01
8.544000000000001593e-01
8.545000000000000373e-01
8.546000000000000263e-01
8.547000000000000153e-01
8.548000000000001153e-01
8.549000000000001043e-01
8.549999999999999822e-01
8.550999999999999712e-01
8.551999999999999602e-01
8.553000000000001712e-01
8.554000000000001602e-01
8.555000000000000382e-01
8.556000000000000272e-01
8.557000000000000162e-01
8.558000000000001162e-01
8.559000000000001052e-01
8.559999999999999831e-01
8.560999999999999721e-01
8.561999999999999611e-01
8.563000000000000611e-01
8.564000000000001611e-01
8.565000000000000391e-01
8.566000000000000281e-01
8.567000000000000171e-01
8.568000000000001171e-01
8.569000000000001060e-01
8.569999999999999840e-01
8.570999999999999730e-01
8.571999999999999620e-01
8.573000000000000620e-01
8.574000000000001620e-01
8.575000000000000400e-01
8.576000000000000290e-01
8.577000000000000179e-01
8.578000000000001180e-01
8.579000000000001069e-01
8.579999999999999849e-01
8.580999999999999739e-01
8.581999999999999629e-01
8.583000000000000629e-01
8.584000000000001629e-01
8.585000000000000409e-01
8.586000000000000298e-01
8.587000000000000188e-01
8.588000000000001188e-01
8.589000000000001078e-01
8.589999999999999858e-01
8.590999999999999748e-01
8.591999999999999638e-01
8.593000000000000638e-01
8.594000000000001638e-01
8.595000000000000417e-01
8.596000000000000307e-01
8.597000000000000197e-01
8.598000000000001197e-01
8.599000000000001087e-01
8.599999999999999867e-01
8.600999999999999757e-01
8.601999999999999647e-01
8.603000000000000647e-01
8.604000000000001647e-01
8.605000000000000426e-01
8.606000000000000316e-01
8.607000000000000206e-01
8.608000000000001206e-01
8.609000000000001096e-01
8.609999999999999876e-01
8.610999999999999766e-01
8.611999999999999655e-01
8.613000000000000655e-01
8.614000000000001656e-01
8.615000000000000435e-01
8.616000000000000325e-01
8.617000000000000215e-01
8.618000000000001215e-01
8.619000000000001105e-01
8.619999999999999885e-01
8.620999999999999774e-01
8.621999999999999664e-01
8.623000000000000664e-01
8.624000000000001664e-01
8.625000000000000444e-01
8.626000000000000334e-01
8.627000000000000224e-01
8.628000000000001224e-01
8.629000000000001114e-01
8.629999999999999893e-01
8.630999999999999783e-01
8.631999999999999673e-01
8.633000000000000673e-01
8.634000000000001673e-01
8.635000000000000453e-01
8.636000000000000343e-01
8.637000000000000233e-01
8.638000000000001233e-01
8.639000000000001123e-01
8.639999999999999902e-01
8.640999999999999792e-01
8.641999999999999682e-01
8.643000000000000682e-01
8.644000000000001682e-01
8.645000000000000462e-01
8.646000000000000352e-01
8.647000000000000242e-01
8.648000000000001242e-01
8.649000000000001132e-01
8.649999999999999911e-01
8.650999999999999801e-01
8.651999999999999691e-01
8.653000000000000691e-01
8.654000000000001691e-01
8.655000000000000471e-01
8.656000000000000361e-01
8.657000000000000250e-01
8.658000000000001251e-01
8.659000000000001140e-01
8.659999999999999920e-01
8.660999999999999810e-01
8.661999999999999700e-01
8.663000000000000700e-01
8.664000000000001700e-01
8.665000000000000480e-01
8.666000000000000369e-01
8.667000000000000259e-01
8.668000000000001259e-01
8.669000000000001149e-01
8.669999999999999929e-01
8.670999999999999819e-01
8.671999999999999709e-01
8.673000000000000709e-01
8.674000000000001709e-01
8.675000000000000488e-01
8.676000000000000378e-01
8.677000000000000268e-01
8.678000000000001268e-01
8.679000000000001158e-01
8.679999999999999938e-01
8.680999999999999828e-01
8.681999999999999718e-01
8.683000000000000718e-01
8.684000000000001718e-01
8.685000000000000497e-01
8.686000000000000387e-01
8.687000000000000277e-01
8.688000000000001277e-01
8.689000000000001167e-01
8.689999999999999947e-01
8.690999999999999837e-01
8.691999999999999726e-01
8.693000000000000727e-01
8.694000000000000616e-01
8.695000000000000506e-01
8.696000000000000396e-01
8.697000000000000286e-01
8.698000000000001286e-01
8.699000000000001176e-01
8.699999999999999956e-01
8.700999999999999845e-01
8.701999999999999735e-01
8.703000000000000735e-01
8.704000000000000625e-01
8.705000000000000515e-01
8.706000000000000405e-01
8.707000000000000295e-01
8.708000000000001295e-01
8.709000000000001185e-01
8.709999999999999964e-01
8.710999999999999854e-01
8.711999999999999744e-01
8.713000000000000744e-01
8.714000000000000634e-01
8.715000000000000524e-01
8.716000000000000414e-01
8.717000000000000304e-01
8.718000000000001304e-01
8.719000000000001194e-01
8.719999999999999973e-01
8.720999999999999863e-01
8.721999999999999753e-01
8.723000000000000753e-01
8.724000000000000643e-01
8.725000000000000533e-01
8.726000000000000423e-01
8.727000000000000313e-01
8.728000000000001313e-01
8.729000000000001203e-01
8.729999999999999982e-01
8.730999999999999872e-01
8.731999999999999762e-01
8.733000000000000762e-01
8.734000000000000652e-01
8.735000000000000542e-01
8.736000000000000432e-01
8.737000000000000322e-01
8.738000000000001322e-01
8.739000000000001211e-01
8.739999999999999991e-01
8.740999999999999881e-01
8.741999999999999771e-01
8.743000000000000771e-01
8.744000000000000661e-01
8.745000000000000551e-01
8.746000000000000441e-01
8.747000000000000330e-01
8.748000000000001330e-01
8.749000000000001220e-01
8.750000000000000000e-01
8.750999999999999890e-01
8.751999999999999780e-01
8.753000000000000780e-01
8.754000000000000670e-01
8.754999999999999449e-01
8.756000000000000449e-01
8.757000000000000339e-01
8.758000000000001339e-01
8.759000000000001229e-01
8.760000000000000009e-01
8.760999999999999899e-01
8.761999999999999789e-01
8.763000000000000789e-01
8.764000000000000679e-01
8.764999999999999458e-01
8.766000000000000458e-01
8.767000000000000348e-01
8.768000000000001348e-01
8.769000000000001238e-01
8.770000000000000018e-01
8.770999999999999908e-01
8.771999999999999797e-01
8.773000000000000798e-01
8.774000000000000687e-01
8.774999999999999467e-01
8.776000000000000467e-01
8.777000000000000357e-01
8.778000000000001357e-01
8.779000000000001247e-01
8.780000000000000027e-01
8.780999999999999917e-01
8.781999999999999806e-01
8.783000000000000806e-01
8.784000000000000696e-01
8.784999999999999476e-01
8.786000000000000476e-01
8.787000000000000366e-01
8.788000000000001366e-01
8.789000000000001256e-01
8.790000000000000036e-01
8.790999999999999925e-01
8.791999999999999815e-01
8.793000000000000815e-01
8.794000000000000705e-01
8.794999999999999485e-01
8.796000000000000485e-01
8.797000000000000375e-01
8.798000000000001375e-01
8.799000000000001265e-01
8.800000000000000044e-01
8.800999999999999934e-01
8.801999999999999824e-01
8.803000000000000824e-01
8.804000000000000714e-01
8.804999999999999494e-01
8.806000000000000494e-01
8.807000000000000384e-01
8.808000000000001384e-01
8.809000000000001274e-01
8.810000000000000053e-01
8.810999999999999943e-01
8.811999999999999833e-01
8.813000000000000833e-01
8.814000000000000723e-01
8.814999999999999503e-01
8.816000000000000503e-01
8.817000000000000393e-01
8.818000000000001393e-01
8.819000000000001283e-01
8.820000000000000062e-01
8.820999999999999952e-01
8.821999999999999842e-01
8.823000000000000842e-01
8.824000000000000732e-01
8.824999999999999512e-01
8.826000000000000512e-01
8.827000000000000401e-01
8.828000000000001402e-01
8.829000000000001291e-01
8.830000000000000071e-01
8.830999999999999961e-01
8.831999999999999851e-01
8.833000000000000851e-01
8.834000000000000741e-01
8.834999999999999520e-01
8.836000000000000520e-01
8.837000000000000410e-01
8.838000000000001410e-01
8.839000000000001300e-01
8.840000000000000080e-01
8.840999999999999970e-01
8.841999999999999860e-01
8.843000000000000860e-01
8.844000000000000750e-01
8.844999999999999529e-01
8.846000000000000529e-01
8.847000000000000419e-01
8.848000000000001419e-01
8.849000000000001309e-01
8.850000000000000089e-01
8.850999999999999979e-01
8.851999999999999869e-01
8.853000000000000869e-01
8.854000000000000759e-01
8.854999999999999538e-01
8.856000000000000538e-01
8.857000000000000428e-01
8.858000000000001428e-01
8.859000000000001318e-01
8.860000000000000098e-01
8.860999999999999988e-01
8.861999999999999877e-01
8.863000000000000878e-01
8.864000000000000767e-01
8.864999999999999547e-01
8.866000000000000547e-01
8.867000000000000437e-01
8.868000000000001437e-01
8.869000000000001327e-01
8.870000000000000107e-01
8.870999999999999996e-01
8.871999999999999886e-01
8.873000000000000886e-01
8.874000000000000776e-01
8.874999999999999556e-01
8.875999999999999446e-01
8.877000000000000446e-01
8.878000000000001446e-01
8.879000000000001336e-01
8.880000000000000115e-01
8.881000000000000005e-01
8.881999999999999895e-01
8.883000000000000895e-01
8.884000000000000785e-01
8.884999999999999565e-01
8.885999999999999455e-01
8.887000000000000455e-01
8.888000000000001455e-01
8.889000000000001345e-01
8.890000000000000124e-01
8.891000000000000014e-01
8.891999999999999904e-01
8.893000000000000904e-01
8.894000000000000794e-01
8.894999999999999574e-01
8.895999999999999464e-01
8.897000000000000464e-01
8.898000000000001464e-01
8.899000000000001354e-01
8.900000000000000133e-01
8.901000000000000023e-01
8.901999999999999913e-01
8.903000000000000913e-01
8.904000000000000803e-01
8.904999999999999583e-01
8.905999999999999472e-01
8.907000000000000473e-01
8.908000000000001473e-01
8.909000000000001362e-01
8.910000000000000142e-01
8.911000000000000032e-01
8.911999999999999922e-01
8.913000000000000922e-01
8.914000000000000812e-01
8.914999999999999591e-01
8.915999999999999481e-01
8.917000000000000481e-01
8.918000000000001481e-01
8.919000000000001371e-01
8.920000000000000151e-01
8.921000000000000041e-01
8.921999999999999931e-01
8.923000000000000931e-01
8.924000000000000821e-01
8.924999999999999600e-01
8.925999999999999490e-01
8.927000000000000490e-01
8.928000000000001490e-01
8.929000000000001380e-01
8.930000000000000160e-01
8.931000000000000050e-01
8.931999999999999940e-01
8.933000000000000940e-01
8.934000000000000830e-01
8.934999999999999609e-01
8.935999999999999499e-01
8.937000000000000499e-01
8.938000000000001499e-01
8.939000000000001389e-01
8.940000000000000169e-01
8.941000000000000059e-01
8.941999999999999948e-01
8.943000000000000949e-01
8.944000000000000838e-01
8.944999999999999618e-01
8.945999999999999508e-01
8.947000000000000508e-01
8.948000000000001508e-01
8.949000000000001398e-01
8.950000000000000178e-01
8.951000000000000068e-01
8.951999999999999957e-01
8.953000000000000957e-01
8.954000000000000847e-01
8.954999999999999627e-01
8.955999999999999517e-01
8.957000000000000517e-01
8.958000000000001517e-01
8.959000000000001407e-01
8.960000000000000187e-01
8.961000000000000076e-01
8.961999999999999966e-01
8.963000000000000966e-01
8.964000000000000856e-01
8.964999999999999636e-01
8.965999999999999526e-01
8.967000000000000526e-01
8.968000000000001526e-01
8.969000000000001416e-01
8.970000000000000195e-01
8.971000000000000085e-01
8.971999999999999975e-01
8.973000000000000975e-01
8.974000000000000865e-01
8.974999999999999645e-01
8.975999999999999535e-01
8.977000000000000535e-01
8.978000000000001535e-01
8.979000000000001425e-01
8.980000000000000204e-01
8.981000000000000094e-01
8.981999999999999984e-01
8.983000000000000984e-01
8.984000000000000874e-01
8.984999999999999654e-01
8.985999999999999543e-01
8.987000000000000544e-01
8.988000000000001544e-01
8.989000000000001434e-01
8.990000000000000213e-01
8.991000000000000103e-01
8.991999999999999993e-01
8.993000000000000993e-01
8.994000000000000883e-01
8.994999999999999662e-01
8.995999999999999552e-01
8.997000000000000552e-01
8.998000000000001553e-01
8.999000000000001442e-01
9.000000000000000222e-01
9.001000000000000112e-01
9.002000000000000002e-01
9.003000000000001002e-01
9.004000000000000892e-01
9.004999999999999671e-01
9.005999999999999561e-01
9.006999999999999451e-01
9.008000000000001561e-01
9.009000000000001451e-01
9.010000000000000231e-01
9.011000000000000121e-01
9.012000000000000011e-01
9.013000000000001011e-01
9.014000000000000901e-01
9.014999999999999680e-01
9.015999999999999570e-01
9.016999999999999460e-01
9.018000000000001570e-01
9.019000000000001460e-01
9.020000000000000240e-01
9.021000000000000130e-01
9.022000000000000020e-01
9.023000000000001020e-01
9.024000000000000909e-01
9.024999999999999689e-01
9.025999999999999579e-01
9.026999999999999469e-01
9.028000000000001579e-01
9.029000000000001469e-01
9.030000000000000249e-01
9.031000000000000139e-01
9.032000000000000028e-01
9.033000000000001029e-01
9.034000000000000918e-01
9.034999999999999698e-01
9.035999999999999588e-01
9.036999999999999478e-01
9.038000000000001588e-01
9.039000000000001478e-01
9.040000000000000258e-01
9.041000000000000147e-01
9.042000000000000037e-01
9.043000000000001037e-01
9.044000000000000927e-01
9.044999999999999707e-01
9.045999999999999597e-01
9.046999999999999487e-01
9.048000000000001597e-01
9.049000000000001487e-01
9.050000000000000266e-01
9.051000000000000156e-01
9.052000000000000046e-01
9.053000000000001046e-01
9.054000000000000936e-01
9.054999999999999716e-01
9.055999999999999606e-01
9.056999999999999496e-01
9.058000000000001606e-01
9.059000000000001496e-01
9.060000000000000275e-01
9.061000000000000165e-01
9.062000000000000055e-01
9.063000000000001055e-01
9.064000000000000945e-01
9.064999999999999725e-01
9.065999999999999615e-01
9.066999999999999504e-01
9.068000000000001615e-01
9.069000000000001505e-01
9.070000000000000284e-01
9.071000000000000174e-01
9.072000000000000064e-01
9.073000000000001064e-01
9.074000000000000954e-01
9.074999999999999734e-01
9.075999999999999623e-01
9.076999999999999513e-01
9.078000000000001624e-01
9.079000000000001513e-01
9.080000000000000293e-01
9.081000000000000183e-01
9.082000000000000073e-01
9.083000000000001073e-01
9.084000000000000963e-01
9.084999999999999742e-01
9.085999999999999632e-01
9.086999999999999522e-01
9.088000000000001632e-01
9.089000000000001522e-01
9.090000000000000302e-01
9.091000000000000192e-01
9.092000000000000082e-01
9.093000000000001082e-01
9.094000000000000972e-01
9.094999999999999751e-01
9.095999999999999641e-01
9.096999999999999531e-01
9.098000000000001641e-01
9.099000000000001531e-01
9.100000000000000311e-01
9.101000000000000201e-01
9.102000000000000091e-01
9.103000000000001091e-01
9.104000000000000981e-01
9.104999999999999760e-01
9.105999999999999650e-01
9.106999999999999540e-01
9.108000000000001650e-01
9.109000000000001540e-01
9.110000000000000320e-01
9.111000000000000210e-01
9.112000000000000099e-01
9.113000000000001100e-01
9.114000000000000989e-01
9.114999999999999769e-01
9.115999999999999659e-01
9.116999999999999549e-01
9.118000000000001659e-01
9.119000000000001549e-01
9.120000000000000329e-01
9.121000000000000218e-01
9.122000000000000108e-01
9.123000000000001108e-01
9.124000000000000998e-01
9.124999999999999778e-01
9.125999999999999668e-01
9.126999999999999558e-01
9.128000000000001668e-01
9.129000000000001558e-01
9.130000000000000338e-01
9.131000000000000227e-01
9.132000000000000117e-01
9.133000000000001117e-01
9.134000000000001007e-01
9.134999999999999787e-01
9.135999999999999677e-01
9.136999999999999567e-01
9.138000000000001677e-01
9.139000000000001567e-01
9.140000000000000346e-01
9.141000000000000236e-01
9.142000000000000126e-01
9.143000000000001126e-01
9.144000000000001016e-01
9.144999999999999796e-01
9.145999999999999686e-01
9.146999999999999575e-01
9.148000000000001686e-01
9.149000000000001576e-01
9.150000000000000355e-01
9.151000000000000245e-01
9.152000000000000135e-01
9.153000000000001135e-01
9.154000000000001025e-01
9.154999999999999805e-01
9.155999999999999694e-01
9.156999999999999584e-01
9.158000000000001695e-01
9.159000000000001585e-01
9.160000000000000364e-01
9.161000000000000254e-01
9.162000000000000144e-01
9.163000000000001144e-01
9.164000000000001034e-01
9.164999999999999813e-01
9.165999999999999703e-01
9.166999999999999593e-01
9.168000000000001704e-01
9.169000000000001593e-01
9.170000000000000373e-01
9.171000000000000263e-01
9.172000000000000153e-01
9.173000000000001153e-01
9.174000000000001043e-01
9.174999999999999822e-01
9.175999999999999712e-01
9.176999999999999602e-01
9.178000000000001712e-01
9.179000000000001602e-01
9.180000000000000382e-01
9.181000000000000272e-01
9.182000000000000162e-01
9.183000000000001162e-01
9.184000000000001052e-01
9.184999999999999831e-01
9.185999999999999721e-01
9.186999999999999611e-01
9.188000000000000611e-01
9.189000000000001611e-01
9.190000000000000391e-01
9.191000000000000281e-01
9.192000000000000171e-01
9.193000000000001171e-01
9.194000000000001060e-01
9.194999999999999840e-01
9.195999999999999730e-01
9.196999999999999620e-01
9.198000000000000620e-01
9.199000000000001620e-01
9.200000000000000400e-01
9.201000000000000290e-01
9.202000000000000179e-01
9.203000000000001180e-01
9.204000000000001069e-01
9.204999999999999849e-01
9.205999999999999739e-01
9.206999999999999629e-01
9.208000000000000629e-01
9.209000000000001629e-01
9.210000000000000409e-01
9.211000000000000298e-01
9.212000000000000188e-01
9.213000000000001188e-01
9.214000000000001078e-01
9.214999999999999858e-01
9.215999999999999748e-01
9.216999999999999638e-01
9.218000000000000638e-01
9.219000000000001638e-01
9.220000000000000417e-01
9.221000000000000307e-01
9.222000000000000197e-01
9.223000000000001197e-01
9.224000000000001087e-01
9.224999999999999867e-01
9.225999999999999757e-01
9.226999999999999647e-01
9.228000000000000647e-01
9.229000000000001647e-01
9.230000000000000426e-01
9.231000000000000316e-01
9.232000000000000206e-01
9.233000000000001206e-01
9.234000000000001096e-01
9.234999999999999876e-01
9.235999999999999766e-01
9.236999999999999655e-01
9.238000000000000655e-01
9.239000000000001656e-01
9.240000000000000435e-01
9.241000000000000325e-01
9.242000000000000215e-01
9.243000000000001215e-01
9.244000000000001105e-01
9.244999999999999885e-01
9.245999999999999774e-01
9.246999999999999664e-01
9.248000000000000664e-01
9.249000000000001664e-01
9.250000000000000444e-01
9.251000000000000334e-01
9.252000000000000224e-01
9.253000000000001224e-01
9.254000000000001114e-01
9.254999999999999893e-01
9.255999999999999783e-01
9.256999999999999673e-01
9.258000000000000673e-01
9.259000000000001673e-01
9.260000000000000453e-01
9.261000000000000343e-01
9.262000000000000233e-01
9.263000000000001233e-01
9.264000000000001123e-01
9.264999999999999902e-01
9.265999999999999792e-01
9.266999999999999682e-01
9.268000000000000682e-01
9.269000000000001682e-01
9.270000000000000462e-01
9.271000000000000352e-01
9.272000000000000242e-01
9.273000000000001242e-01
9.274000000000001132e-01
9.274999999999999911e-01
9.275999999999999801e-01
9.276999999999999691e-01
9.278000000000000691e-01
9.279000000000001691e-01
9.280000000000000471e-01
9.281000000000000361e-01
9.282000000000000250e-01
9.283000000000001251e-01
9.284000000000001140e-01
9.284999999999999920e-01
9.285999999999999810e-01
9.286999999999999700e-01
9.288000000000000700e-01
9.289000000000001700e-01
9.290000000000000480e-01
9.291000000000000369e-01
9.292000000000000259e-01
9.293000000000001259e-01
9.294000000000001149e-01
9.294999999999999929e-01
9.295999999999999819e-01
9.296999999999999709e-01
9.298000000000000709e-01
9.299000000000001709e-01
9.300000000000000488e-01
9.301000000000000378e-01
9.302000000000000268e-01
9.303000000000001268e-01
9.304000000000001158e-01
9.304999999999999938e-01
9.305999999999999828e-01
9.306999999999999718e-01
9.308000000000000718e-01
9.309000000000001718e-01
9.310000000000000497e-01
9.311000000000000387e-01
9.312000000000000277e-01
9.313000000000001277e-01
9.314000000000001167e-01
9.314999999999999947e-01
9.315999999999999837e-01
9.316999999999999726e-01
9.318000000000000727e-01
9.319000000000000616e-01
9.320000000000000506e-01
9.321000000000000396e-01
9.322000000000000286e-01
9.323000000000001286e-01
9.324000000000001176e-01
9.324999999999999956e-01
9.325999999999999845e-01
9.326999999999999735e-01
9.328000000000000735e-01
9.329000000000000625e-01
9.330000000000000515e-01
9.331000000000000405e-01
9.332000000000000295e-01
9.333000000000001295e-01
9.334000000000001185e-01
9.334999999999999964e-01
9.335999999999999854e-01
9.336999999999999744e-01
9.338000000000000744e-01
9.339000000000000634e-01
9.340000000000000524e-01
9.341000000000000414e-01
9.342000000000000304e-01
9.343000000000001304e-01
9.344000000000001194e-01
9.344999999999999973e-01
9.345999999999999863e-01
9.346999999999999753e-01
9.348000000000000753e-01
9.349000000000000643e-01
9.350000000000000533e-01
9.351000000000000423e-01
9.352000000000000313e-01
9.353000000000001313e-01
9.354000000000001203e-01
9.354999999999999982e-01
9.355999999999999872e-01
9.356999999999999762e-01
9.358000000000000762e-01
9.359000000000000652e-01
9.360000000000000542e-01
9.361000000000000432e-01
9.362000000000000322e-01
9.363000000000001322e-01
9.364000000000001211e-01
9.364999999999999991e-01
9.365999999999999881e-01
9.366999999999999771e-01
9.368000000000000771e-01
9.369000000000000661e-01
9.370000000000000551e-01
9.371000000000000441e-01
9.372000000000000330e-01
9.373000000000001330e-01
9.374000000000001220e-01
9.375000000000000000e-01
9.375999999999999890e-01
9.376999999999999780e-01
9.378000000000000780e-01
9.379000000000000670e-01
9.379999999999999449e-01
9.381000000000000449e-01
9.382000000000000339e-01
9.383000000000001339e-01
9.384000000000001229e-01
9.385000000000000009e-01
9.385999999999999899e-01
9.386999999999999789e-01
9.388000000000000789e-01
9.389000000000000679e-01
9.389999999999999458e-01
9.391000000000000458e-01
9.392000000000000348e-01
9.393000000000001348e-01
9.394000000000001238e-01
9.395000000000000018e-01
9.395999999999999908e-01
9.396999999999999797e-01
9.398000000000000798e-01
9.399000000000000687e-01
9.399999999999999467e-01
9.401000000000000467e-01
9.402000000000000357e-01
9.403000000000001357e-01
9.404000000000001247e-01
9.405000000000000027e-01
9.405999999999999917e-01
9.406999999999999806e-01
9.408000000000000806e-01
9.409000000000000696e-01
9.409999999999999476e-01
9.411000000000000476e-01
9.412000000000000366e-01
9.413000000000001366e-01
9.414000000000001256e-01
9.415000000000000036e-01
9.415999999999999925e-01
9.416999999999999815e-01
9.418000000000000815e-01
9.419000000000000705e-01
9.419999999999999485e-01
9.421000000000000485e-01
9.422000000000000375e-01
9.423000000000001375e-01
9.424000000000001265e-01
9.425000000000000044e-01
9.425999999999999934e-01
9.426999999999999824e-01
9.428000000000000824e-01
9.429000000000000714e-01
9.429999999999999494e-01
9.431000000000000494e-01
9.432000000000000384e-01
9.433000000000001384e-01
9.434000000000001274e-01
9.435000000000000053e-01
9.435999999999999943e-01
9.436999999999999833e-01
9.438000000000000833e-01
9.439000000000000723e-01
9.439999999999999503e-01
9.441000000000000503e-01
9.442000000000000393e-01
9.443000000000001393e-01
9.444000000000001283e-01
9.445000000000000062e-01
9.445999999999999952e-01
9.446999999999999842e-01
9.448000000000000842e-01
9.449000000000000732e-01
9.449999999999999512e-01
9.451000000000000512e-01
9.452000000000000401e-01
9.453000000000001402e-01
9.454000000000001291e-01
9.455000000000000071e-01
9.455999999999999961e-01
9.456999999999999851e-01
9.458000000000000851e-01
9.459000000000000741e-01
9.459999999999999520e-01
9.461000000000000520e-01
9.462000000000000410e-01
9.463000000000001410e-01
9.464000000000001300e-01
9.465000000000000080e-01
9.465999999999999970e-01
9.466999999999999860e-01
9.468000000000000860e-01
9.469000000000000750e-01
9.469999999999999529e-01
9.471000000000000529e-01
9.472000000000000419e-01
9.473000000000001419e-01
9.474000000000001309e-01
9.475000000000000089e-01
9.475999999999999979e-01
9.476999999999999869e-01
9.478000000000000869e-01
9.479000000000000759e-01
9.479999999999999538e-01
9.481000000000000538e-01
9.482000000000000428e-01
9.483000000000001428e-01
9.484000000000001318e-01
9.485000000000000098e-01
9.485999999999999988e-01
9.486999999999999877e-01
9.488000000000000878e-01
9.489000000000000767e-01
9.489999999999999547e-01
9.491000000000000547e-01
9.492000000000000437e-01
9.493000000000001437e-01
9.494000000000001327e-01
9.495000000000000107e-01
9.495999999999999996e-01
9.496999999999999886e-01
9.498000000000000886e-01
9.499000000000000776e-01
9.499999999999999556e-01
9.500999999999999446e-01
9.502000000000000446e-01
9.503000000000001446e-01
9.504000000000001336e-01
9.505000000000000115e-01
9.506000000000000005e-01
9.506999999999999895e-01
9.508000000000000895e-01
9.509000000000000785e-01
9.509999999999999565e-01
9.510999999999999455e-01
9.512000000000000455e-01
9.513000000000001455e-01
9.514000000000001345e-01
9.515000000000000124e-01
9.516000000000000014e-01
9.516999999999999904e-01
9.518000000000000904e-01
9.519000000000000794e-01
9.519999999999999574e-01
9.520999999999999464e-01
9.522000000000000464e-01
9.523000000000001464e-01
9.524000000000001354e-01
9.525000000000000133e-01
9.526000000000000023e-01
9.526999999999999913e-01
9.528000000000000913e-01
9.529000000000000803e-01
9.529999999999999583e-01
9.530999999999999472e-01
9.532000000000000473e-01
9.533000000000001473e-01
9.534000000000001362e-01
9.535000000000000142e-01
9.536000000000000032e-01
9.536999999999999922e-01
9.538000000000000922e-01
9.539000000000000812e-01
9.539999999999999591e-01
9.540999999999999481e-01
9.542000000000000481e-01
9.543000000000001481e-01
9.544000000000001371e-01
9.545000000000000151e-01
9.546000000000000041e-01
9.546999999999999931e-01
9.548000000000000931e-01
9.549000000000000821e-01
9.549999999999999600e-01
9.550999999999999490e-01
9.552000000000000490e-01
9.553000000000001490e-01
9.554000000000001380e-01
9.555000000000000160e-01
9.556000000000000050e-01
9.556999999999999940e-01
9.558000000000000940e-01
9.559000000000000830e-01
9.559999999999999609e-01
9.560999999999999499e-01
9.562000000000000499e-01
9.563000000000001499e-01
9.564000000000001389e-01
9.565000000000000169e-01
9.566000000000000059e-01
9.566999999999999948e-01
9.568000000000000949e-01
9.569000000000000838e-01
9.569999999999999618e-01
9.570999999999999508e-01
9.572000000000000508e-01
9.573000000000001508e-01
9.574000000000001398e-01
9.575000000000000178e-01
9.576000000000000068e-01
9.576999999999999957e-01
9.578000000000000957e-01
9.579000000000000847e-01
9.579999999999999627e-01
9.580999999999999517e-01
9.582000000000000517e-01
9.583000000000001517e-01
9.584000000000001407e-01
9.585000000000000187e-01
9.586000000000000076e-01
9.586999999999999966e-01
9.588000000000000966e-01
9.589000000000000856e-01
9.589999999999999636e-01
9.590999999999999526e-01
9.592000000000000526e-01
9.593000000000001526e-01
9.594000000000001416e-01
9.595000000000000195e-01
9.596000000000000085e-01
9.596999999999999975e-01
9.598000000000000975e-01
9.599000000000000865e-01
9.599999999999999645e-01
9.600999999999999535e-01
9.602000000000000535e-01
9.603000000000001535e-01
9.604000000000001425e-01
9.605000000000000204e-01
9.606000000000000094e-01
9.606999999999999984e-01
9.608000000000000984e-01
9.609000000000000874e-01
9.609999999999999654e-01
9.610999999999999543e-01
9.612000000000000544e-01
9.613000000000001544e-01
9.614000000000001434e-01
9.615000000000000213e-01
9.616000000000000103e-01
9.616999999999999993e-01
9.618000000000000993e-01
9.619000000000000883e-01
9.619999999999999662e-01
9.620999999999999552e-01
9.622000000000000552e-01
9.623000000000001553e-01
9.624000000000001442e-01
9.625000000000000222e-01
9.626000000000000112e-01
9.627000000000000002e-01
9.628000000000001002e-01
9.629000000000000892e-01
9.629999999999999671e-01
9.630999999999999561e-01
9.631999999999999451e-01
9.633000000000001561e-01
9.634000000000001451e-01
9.635000000000000231e-01
9.636000000000000121e-01
9.637000000000000011e-01
9.638000000000001011e-01
9.639000000000000901e-01
9.639999999999999680e-01
9.640999999999999570e-01
9.641999999999999460e-01
9.643000000000001570e-01
9.644000000000001460e-01
9.645000000000000240e-01
9.646000000000000130e-01
9.647000000000000020e-01
9.648000000000001020e-01
9.649000000000000909e-01
9.649999999999999689e-01
9.650999999999999579e-01
9.651999999999999469e-01
9.653000000000001579e-01
9.654000000000001469e-01
9.655000000000000249e-01
9.656000000000000139e-01
9.657000000000000028e-01
9.658000000000001029e-01
9.659000000000000918e-01
9.659999999999999698e-01
9.660999999999999588e-01
9.661999999999999478e-01
9.663000000000001588e-01
9.664000000000001478e-01
9.665000000000000258e-01
9.666000000000000147e-01
9.667000000000000037e-01
9.668000000000001037e-01
9.669000000000000927e-01
9.669999999999999707e-01
9.670999999999999597e-01
9.671999999999999487e-01
9.673000000000001597e-01
9.674000000000001487e-01
9.675000000000000266e-01
9.676000000000000156e-01
9.677000000000000046e-01
9.678000000000001046e-01
9.679000000000000936e-01
9.679999999999999716e-01
9.680999999999999606e-01
9.681999999999999496e-01
9.683000000000001606e-01
9.684000000000001496e-01
9.685000000000000275e-01
9.686000000000000165e-01
9.687000000000000055e-01
9.688000000000001055e-01
9.689000000000000945e-01
9.689999999999999725e-01
9.690999999999999615e-01
9.691999999999999504e-01
9.693000000000001615e-01
9.694000000000001505e-01
9.695000000000000284e-01
9.696000000000000174e-01
9.697000000000000064e-01
9.698000000000001064e-01
9.699000000000000954e-01
9.699999999999999734e-01
9.700999999999999623e-01
9.701999999999999513e-01
9.703000000000001624e-01
9.704000000000001513e-01
9.705000000000000293e-01
9.706000000000000183e-01
9.707000000000000073e-01
9.708000000000001073e-01
9.709000000000000963e-01
9.709999999999999742e-01
9.710999999999999632e-01
9.711999999999999522e-01
9.713000000000001632e-01
9.714000000000001522e-01
9.715000000000000302e-01
9.716000000000000192e-01
9.717000000000000082e-01
9.718000000000001082e-01
9.719000000000000972e-01
9.719999999999999751e-01
9.720999999999999641e-01
9.721999999999999531e-01
9.723000000000001641e-01
9.724000000000001531e-01
9.725000000000000311e-01
9.726000000000000201e-01
9.727000000000000091e-01
9.728000000000001091e-01
9.729000000000000981e-01
9.729999999999999760e-01
9.730999999999999650e-01
9.731999999999999540e-01
9.733000000000001650e-01
9.734000000000001540e-01
9.735000000000000320e-01
9.736000000000000210e-01
9.737000000000000099e-01
9.738000000000001100e-01
9.739000000000000989e-01
9.739999999999999769e-01
9.740999999999999659e-01
9.741999999999999549e-01
9.743000000000001659e-01
9.744000000000001549e-01
9.745000000000000329e-01
9.746000000000000218e-01
9.747000000000000108e-01
9.748000000000001108e-01
9.749000000000000998e-01
9.749999999999999778e-01
9.750999999999999668e-01
9.751999999999999558e-01
9.753000000000001668e-01
9.754000000000001558e-01
9.755000000000000338e-01
9.756000000000000227e-01
9.757000000000000117e-01
9.758000000000001117e-01
9.759000000000001007e-01
9.759999999999999787e-01
9.760999999999999677e-01
9.761999999999999567e-01
9.763000000000001677e-01
9.764000000000001567e-01
9.765000000000000346e-01
9.766000000000000236e-01
9.767000000000000126e-01
9.768000000000001126e-01
9.769000000000001016e-01
9.769999999999999796e-01
9.770999999999999686e-01
9.771999999999999575e-01
9.773000000000001686e-01
9.774000000000001576e-01
9.775000000000000355e-01
9.776000000000000245e-01
9.777000000000000135e-01
9.778000000000001135e-01
9.779000000000001025e-01
9.779999999999999805e-01
9.780999999999999694e-01
9.781999999999999584e-01
9.783000000000001695e-01
9.784000000000001585e-01
9.785000000000000364e-01
9.786000000000000254e-01
9.787000000000000144e-01
9.788000000000001144e-01
9.789000000000001034e-01
9.789999999999999813e-01
9.790999999999999703e-01
9.791999999999999593e-01
9.793000000000001704e-01
9.794000000000001593e-01
9.795000000000000373e-01
9.796000000000000263e-01
9.797000000000000153e-01
9.798000000000001153e-01
9.799000000000001043e-01
9.799999999999999822e-01
9.800999999999999712e-01
9.801999999999999602e-01
9.803000000000001712e-01
9.804000000000001602e-01
9.805000000000000382e-01
9.806000000000000272e-01
9.807000000000000162e-01
9.808000000000001162e-01
9.809000000000001052e-01
9.809999999999999831e-01
9.810999999999999721e-01
9.811999999999999611e-01
9.813000000000000611e-01
9.814000000000001611e-01
9.815000000000000391e-01
9.816000000000000281e-01
9.817000000000000171e-01
9.818000000000001171e-01
9.819000000000001060e-01
9.819999999999999840e-01
9.820999999999999730e-01
9.821999999999999620e-01
9.823000000000000620e-01
9.824000000000001620e-01
9.825000000000000400e-01
9.826000000000000290e-01
9.827000000000000179e-01
9.828000000000001180e-01
9.829000000000001069e-01
9.829999999999999849e-01
9.830999999999999739e-01
9.831999999999999629e-01
9.833000000000000629e-01
9.834000000000001629e-01
9.835000000000000409e-01
9.836000000000000298e-01
9.837000000000000188e-01
9.838000000000001188e-01
9.839000000000001078e-01
9.839999999999999858e-01
9.840999999999999748e-01
9.841999999999999638e-01
9.843000000000000638e-01
9.844000000000001638e-01
9.845000000000000417e-01
9.846000000000000307e-01
9.847000000000000197e-01
9.848000000000001197e-01
9.849000000000001087e-01
9.849999999999999867e-01
9.850999999999999757e-01
9.851999999999999647e-01
9.853000000000000647e-01
9.854000000000001647e-01
9.855000000000000426e-01
9.856000000000000316e-01
9.857000000000000206e-01
9.858000000000001206e-01
9.859000000000001096e-01
9.859999999999999876e-01
9.860999999999999766e-01
9.861999999999999655e-01
9.863000000000000655e-01
9.864000000000001656e-01
9.865000000000000435e-01
9.866000000000000325e-01
9.867000000000000215e-01
9.868000000000001215e-01
9.869000000000001105e-01
9.869999999999999885e-01
9.870999999999999774e-01
9.871999999999999664e-01
9.873000000000000664e-01
9.874000000000001664e-01
9.875000000000000444e-01
9.876000000000000334e-01
9.877000000000000224e-01
9.878000000000001224e-01
9.879000000000001114e-01
9.879999999999999893e-01
9.880999999999999783e-01
9.881999999999999673e-01
9.883000000000000673e-01
9.884000000000001673e-01
9.885000000000000453e-01
9.886000000000000343e-01
9.887000000000000233e-01
9.888000000000001233e-01
9.889000000000001123e-01
9.889999999999999902e-01
9.890999999999999792e-01
9.891999999999999682e-01
9.893000000000000682e-01
9.894000000000001682e-01
9.895000000000000462e-01
9.896000000000000352e-01
9.897000000000000242e-01
9.898000000000001242e-01
9.899000000000001132e-01
9.899999999999999911e-01
9.900999999999999801e-01
9.901999999999999691e-01
9.903000000000000691e-01
9.904000000000001691e-01
9.905000000000000471e-01
9.906000000000000361e-01
9.907000000000000250e-01
9.908000000000001251e-01
9.909000000000001140e-01
9.909999999999999920e-01
9.910999999999999810e-01
9.911999999999999700e-01
9.913000000000000700e-01
9.914000000000001700e-01
9.915000000000000480e-01
9.916000000000000369e-01
9.917000000000000259e-01
9.918000000000001259e-01
9.919000000000001149e-01
9.919999999999999929e-01
9.920999999999999819e-01
9.921999999999999709e-01
9.923000000000000709e-01
9.924000000000001709e-01
9.925000000000000488e-01
9.926000000000000378e-01
9.927000000000000268e-01
9.928000000000001268e-01
9.929000000000001158e-01
9.929999999999999938e-01
9.930999999999999828e-01
9.931999999999999718e-01
9.933000000000000718e-01
9.934000000000001718e-01
9.935000000000000497e-01
9.936000000000000387e-01
9.937000000000000277e-01
9.938000000000001277e-01
9.939000000000001167e-01
9.939999999999999947e-01
9.940999999999999837e-01
9.941999999999999726e-01
9.943000000000000727e-01
9.944000000000000616e-01
9.945000000000000506e-01
9.946000000000000396e-01
9.947000000000000286e-01
9.948000000000001286e-01
9.949000000000001176e-01
9.949999999999999956e-01
9.950999999999999845e-01
9.951999999999999735e-01
9.953000000000000735e-01
9.954000000000000625e-01
9.955000000000000515e-01
9.956000000000000405e-01
9.957000000000000295e-01
9.958000000000001295e-01
9.959000000000001185e-01
9.959999999999999964e-01
9.960999999999999854e-01
9.961999999999999744e-01
9.963000000000000744e-01
9.964000000000000634e-01
9.965000000000000524e-01
9.966000000000000414e-01
9.967000000000000304e-01
9.968000000000001304e-01
9.969000000000001194e-01
9.969999999999999973e-01
9.970999999999999863e-01
9.971999999999999753e-01
9.973000000000000753e-01
9.974000000000000643e-01
9.975000000000000533e-01
9.976000000000000423e-01
9.977000000000000313e-01
9.978000000000001313e-01
9.979000000000001203e-01
9.979999999999999982e-01
9.980999999999999872e-01
9.981999999999999762e-01
9.983000000000000762e-01
9.984000000000000652e-01
9.985000000000000542e-01
9.986000000000000432e-01
9.987000000000000322e-01
9.988000000000001322e-01
9.989000000000001211e-01
9.989999999999999991e-01
9.990999999999999881e-01
9.991999999999999771e-01
9.993000000000000771e-01
9.994000000000000661e-01
9.995000000000000551e-01
9.996000000000000441e-01
9.997000000000000330e-01
9.998000000000001330e-01
9.999000000000001220e-01
1.000000000000000000e+00
1.000099999999999989e+00
1.000199999999999978e+00
1.000300000000000189e+00
1.000400000000000178e+00
1.000499999999999945e+00
1.000599999999999934e+00
1.000699999999999923e+00
1.000800000000000134e+00
1.000900000000000123e+00
1.000999999999999890e+00
1.001100000000000101e+00
1.001200000000000090e+00
1.001300000000000079e+00
1.001400000000000068e+00
1.001500000000000057e+00
1.001600000000000046e+00
1.001700000000000035e+00
1.001800000000000024e+00
1.001900000000000013e+00
1.002000000000000002e+00
1.002099999999999991e+00
1.002199999999999980e+00
1.002300000000000191e+00
1.002400000000000180e+00
1.002499999999999947e+00
1.002599999999999936e+00
1.002699999999999925e+00
1.002800000000000136e+00
1.002900000000000125e+00
1.002999999999999892e+00
1.003100000000000103e+00
1.003200000000000092e+00
1.003300000000000081e+00
1.003400000000000070e+00
1.003500000000000059e+00
1.003600000000000048e+00
1.003700000000000037e+00
1.003800000000000026e+00
1.003900000000000015e+00
1.004000000000000004e+00
1.004099999999999993e+00
1.004199999999999982e+00
1.004300000000000193e+00
1.004400000000000182e+00
1.004499999999999948e+00
1.004599999999999937e+00
1.004699999999999926e+00
1.004800000000000137e+00
1.004900000000000126e+00
1.004999999999999893e+00
1.005100000000000104e+00
1.005200000000000093e+00
1.005300000000000082e+00
1.005400000000000071e+00
1.005500000000000060e+00
1.005600000000000049e+00
1.005700000000000038e+00
1.005800000000000027e+00
1.005900000000000016e+00
1.006000000000000005e+00
1.006099999999999994e+00
1.006199999999999983e+00
1.006300000000000194e+00
1.006400000000000183e+00
1.006499999999999950e+00
1.006599999999999939e+00
1.006699999999999928e+00
1.006800000000000139e+00
1.006900000000000128e+00
1.006999999999999895e+00
1.007100000000000106e+00
1.007200000000000095e+00
1.007300000000000084e+00
1.007400000000000073e+00
1.007500000000000062e+00
1.007600000000000051e+00
1.007700000000000040e+00
1.007800000000000029e+00
1.007900000000000018e+00
1.008000000000000007e+00
1.008099999999999996e+00
1.008199999999999985e+00
1.008300000000000196e+00
1.008400000000000185e+00
1.008499999999999952e+00
1.008599999999999941e+00
1.008699999999999930e+00
1.008800000000000141e+00
1.008900000000000130e+00
1.008999999999999897e+00
1.009100000000000108e+00
1.009200000000000097e+00
1.009300000000000086e+00
1.009400000000000075e+00
1.009500000000000064e+00
1.009600000000000053e+00
1.009700000000000042e+00
1.009800000000000031e+00
1.009900000000000020e+00
1.010000000000000009e+00
1.010099999999999998e+00
1.010199999999999987e+00
1.010300000000000198e+00
1.010400000000000187e+00
1.010499999999999954e+00
1.010599999999999943e+00
1.010699999999999932e+00
1.010800000000000143e+00
1.010900000000000132e+00
1.010999999999999899e+00
1.011100000000000110e+00
1.011200000000000099e+00
1.011300000000000088e+00
1.011400000000000077e+00
1.011500000000000066e+00
1.011600000000000055e+00
1.011700000000000044e+00
1.011800000000000033e+00
1.011900000000000022e+00
1.012000000000000011e+00
1.012100000000000000e+00
1.012199999999999989e+00
1.012300000000000200e+00
1.012400000000000189e+00
1.012499999999999956e+00
1.012599999999999945e+00
1.012699999999999934e+00
1.012800000000000145e+00
1.012900000000000134e+00
1.012999999999999901e+00
1.013099999999999890e+00
1.013200000000000101e+00
1.013300000000000090e+00
1.013400000000000079e+00
1.013500000000000068e+00
1.013600000000000056e+00
1.013700000000000045e+00
1.013800000000000034e+00
1.013900000000000023e+00
1.014000000000000012e+00
1.014100000000000001e+00
1.014199999999999990e+00
1.014300000000000201e+00
1.014400000000000190e+00
1.014499999999999957e+00
1.014599999999999946e+00
1.014699999999999935e+00
1.014800000000000146e+00
1.014900000000000135e+00
1.014999999999999902e+00
1.015099999999999891e+00
1.015200000000000102e+00
1.015300000000000091e+00
1.015400000000000080e+00
1.015500000000000069e+00
1.015600000000000058e+00
1.015700000000000047e+00
1.015800000000000036e+00
1.015900000000000025e+00
1.016000000000000014e+00
1.016100000000000003e+00
1.016199999999999992e+00
1.016300000000000203e+00
1.016400000000000192e+00
1.016499999999999959e+00
1.016599999999999948e+00
1.016699999999999937e+00
1.016800000000000148e+00
1.016900000000000137e+00
1.016999999999999904e+00
1.017099999999999893e+00
1.017200000000000104e+00
1.017300000000000093e+00
1.017400000000000082e+00
1.017500000000000071e+00
1.017600000000000060e+00
1.017700000000000049e+00
1.017800000000000038e+00
1.017900000000000027e+00
1.018000000000000016e+00
1.018100000000000005e+00
1.018199999999999994e+00
1.018300000000000205e+00
1.018400000000000194e+00
1.018499999999999961e+00
1.018599999999999950e+00
1.018699999999999939e+00
1.018800000000000150e+00
1.018900000000000139e+00
1.018999999999999906e+00
1.019099999999999895e+00
1.019200000000000106e+00
1.019300000000000095e+00
1.019400000000000084e+00
1.019500000000000073e+00
1.019600000000000062e+00
1.019700000000000051e+00
1.019800000000000040e+00
1.019900000000000029e+00
1.020000000000000018e+00
1.020100000000000007e+00
1.020199999999999996e+00
1.020300000000000207e+00
1.020400000000000196e+00
1.020499999999999963e+00
1.020599999999999952e+00
1.020699999999999941e+00
1.020800000000000152e+00
1.020900000000000141e+00
1.020999999999999908e+00
1.021099999999999897e+00
1.021200000000000108e+00
1.021300000000000097e+00
1.021400000000000086e+00
1.021500000000000075e+00
1.021600000000000064e+00
1.021700000000000053e+00
1.021800000000000042e+00
1.021900000000000031e+00
1.022000000000000020e+00
1.022100000000000009e+00
1.022199999999999998e+00
1.022300000000000209e+00
1.022400000000000198e+00
1.022499999999999964e+00
1.022599999999999953e+00
1.022699999999999942e+00
1.022800000000000153e+00
1.022900000000000142e+00
1.022999999999999909e+00
1.023099999999999898e+00
1.023200000000000109e+00
1.023300000000000098e+00
1.023400000000000087e+00
1.023500000000000076e+00
1.023600000000000065e+00
1.023700000000000054e+00
1.023800000000000043e+00
1.023900000000000032e+00
1.024000000000000021e+00
1.024100000000000010e+00
1.024199999999999999e+00
1.024299999999999988e+00
1.024400000000000199e+00
1.024499999999999966e+00
1.024600000000000177e+00
1.024699999999999944e+00
1.024799999999999933e+00
1.024900000000000144e+00
1.024999999999999911e+00
1.025100000000000122e+00
1.025199999999999889e+00
1.025300000000000100e+00
1.025400000000000089e+00
1.025500000000000078e+00
1.025600000000000067e+00
1.025700000000000056e+00
1.025800000000000045e+00
1.025900000000000034e+00
1.026000000000000023e+00
1.026100000000000012e+00
1.026200000000000001e+00
1.026299999999999990e+00
1.026400000000000201e+00
1.026499999999999968e+00
1.026600000000000179e+00
1.026699999999999946e+00
1.026799999999999935e+00
1.026900000000000146e+00
1.026999999999999913e+00
1.027100000000000124e+00
1.027199999999999891e+00
1.027300000000000102e+00
1.027400000000000091e+00
1.027500000000000080e+00
1.027600000000000069e+00
1.027700000000000058e+00
1.027800000000000047e+00
1.027900000000000036e+00
1.028000000000000025e+00
1.028100000000000014e+00
1.028200000000000003e+00
1.028299999999999992e+00
1.028400000000000203e+00
1.028499999999999970e+00
1.028600000000000181e+00
1.028699999999999948e+00
1.028799999999999937e+00
1.028900000000000148e+00
1.028999999999999915e+00
1.029100000000000126e+00
1.029199999999999893e+00
1.029300000000000104e+00
1.029400000000000093e+00
1.029500000000000082e+00
1.029600000000000071e+00
1.029700000000000060e+00
1.029800000000000049e+00
1.029900000000000038e+00
1.030000000000000027e+00
1.030100000000000016e+00
1.030200000000000005e+00
1.030299999999999994e+00
1.030400000000000205e+00
1.030499999999999972e+00
1.030600000000000183e+00
1.030699999999999950e+00
1.030799999999999939e+00
1.030900000000000150e+00
1.030999999999999917e+00
1.031100000000000128e+00
1.031199999999999894e+00
1.031300000000000106e+00
1.031400000000000095e+00
1.031500000000000083e+00
1.031600000000000072e+00
1.031700000000000061e+00
1.031800000000000050e+00
1.031900000000000039e+00
1.032000000000000028e+00
1.032100000000000017e+00
1.032200000000000006e+00
1.032299999999999995e+00
1.032400000000000206e+00
1.032499999999999973e+00
1.032600000000000184e+00
1.032699999999999951e+00
1.032799999999999940e+00
1.032900000000000151e+00
1.032999999999999918e+00
1.033100000000000129e+00
1.033199999999999896e+00
1.033300000000000107e+00
1.033400000000000096e+00
1.033500000000000085e+00
1.033600000000000074e+00
1.033700000000000063e+00
1.033800000000000052e+00
1.033900000000000041e+00
1.034000000000000030e+00
1.034100000000000019e+00
1.034200000000000008e+00
1.034299999999999997e+00
1.034400000000000208e+00
1.034499999999999975e+00
1.034600000000000186e+00
1.034699999999999953e+00
1.034799999999999942e+00
1.034900000000000153e+00
1.034999999999999920e+00
1.035100000000000131e+00
1.035199999999999898e+00
1.035300000000000109e+00
1.035400000000000098e+00
1.035500000000000087e+00
1.035600000000000076e+00
1.035700000000000065e+00
1.035800000000000054e+00
1.035900000000000043e+00
1.036000000000000032e+00
1.036100000000000021e+00
1.036200000000000010e+00
1.036299999999999999e+00
1.036400000000000210e+00
1.036499999999999977e+00
1.036600000000000188e+00
1.036699999999999955e+00
1.036799999999999944e+00
1.036900000000000155e+00
1.036999999999999922e+00
1.037100000000000133e+00
1.037199999999999900e+00
1.037300000000000111e+00
1.037400000000000100e+00
1.037500000000000089e+00
1.037600000000000078e+00
1.037700000000000067e+00
1.037800000000000056e+00
1.037900000000000045e+00
1.038000000000000034e+00
1.038100000000000023e+00
1.038200000000000012e+00
1.038300000000000001e+00
1.038400000000000212e+00
1.038499999999999979e+00
1.038600000000000190e+00
1.038699999999999957e+00
1.038799999999999946e+00
1.038900000000000157e+00
1.038999999999999924e+00
1.039100000000000135e+00
1.039199999999999902e+00
1.039299999999999891e+00
1.039400000000000102e+00
1.039500000000000091e+00
1.039600000000000080e+00
1.039700000000000069e+00
1.039800000000000058e+00
1.039900000000000047e+00
1.040000000000000036e+00
1.040100000000000025e+00
1.040200000000000014e+00
1.040300000000000002e+00
1.040400000000000214e+00
1.040499999999999980e+00
1.040600000000000191e+00
1.040699999999999958e+00
1.040799999999999947e+00
1.040900000000000158e+00
1.040999999999999925e+00
1.041100000000000136e+00
1.041199999999999903e+00
1.041299999999999892e+00
1.041400000000000103e+00
1.041500000000000092e+00
1.041600000000000081e+00
1.041700000000000070e+00
1.041800000000000059e+00
1.041900000000000048e+00
1.042000000000000037e+00
1.042100000000000026e+00
1.042200000000000015e+00
1.042300000000000004e+00
1.042400000000000215e+00
1.042499999999999982e+00
1.042600000000000193e+00
1.042699999999999960e+00
1.042799999999999949e+00
1.042900000000000160e+00
1.042999999999999927e+00
1.043100000000000138e+00
1.043199999999999905e+00
1.043299999999999894e+00
1.043400000000000105e+00
1.043500000000000094e+00
1.043600000000000083e+00
1.043700000000000072e+00
1.043800000000000061e+00
1.043900000000000050e+00
1.044000000000000039e+00
1.044100000000000028e+00
1.044200000000000017e+00
1.044300000000000006e+00
1.044400000000000217e+00
1.044499999999999984e+00
1.044600000000000195e+00
1.044699999999999962e+00
1.044799999999999951e+00
1.044900000000000162e+00
1.044999999999999929e+00
1.045100000000000140e+00
1.045199999999999907e+00
1.045299999999999896e+00
1.045400000000000107e+00
1.045500000000000096e+00
1.045600000000000085e+00
1.045700000000000074e+00
1.045800000000000063e+00
1.045900000000000052e+00
1.046000000000000041e+00
1.046100000000000030e+00
1.046200000000000019e+00
1.046300000000000008e+00
1.046400000000000219e+00
1.046499999999999986e+00
1.046600000000000197e+00
1.046699999999999964e+00
1.046799999999999953e+00
1.046900000000000164e+00
1.046999999999999931e+00
1.047100000000000142e+00
1.047199999999999909e+00
1.047299999999999898e+00
1.047400000000000109e+00
1.047500000000000098e+00
1.047600000000000087e+00
1.047700000000000076e+00
1.047800000000000065e+00
1.047900000000000054e+00
1.048000000000000043e+00
1.048100000000000032e+00
1.048200000000000021e+00
1.048300000000000010e+00
1.048400000000000221e+00
1.048499999999999988e+00
1.048600000000000199e+00
1.048699999999999966e+00
1.048799999999999955e+00
1.048899999999999944e+00
1.048999999999999932e+00
1.049100000000000144e+00
1.049199999999999910e+00
1.049299999999999899e+00
1.049400000000000110e+00
1.049500000000000099e+00
1.049600000000000311e+00
1.049700000000000077e+00
1.049800000000000066e+00
1.049900000000000055e+00
1.050000000000000044e+00
1.050100000000000255e+00
1.050200000000000022e+00
1.050300000000000011e+00
1.050400000000000000e+00
1.050499999999999989e+00
1.050600000000000200e+00
1.050699999999999967e+00
1.050799999999999956e+00
1.050899999999999945e+00
1.050999999999999934e+00
1.051100000000000145e+00
1.051199999999999912e+00
1.051299999999999901e+00
1.051399999999999890e+00
1.051500000000000101e+00
1.051600000000000312e+00
1.051700000000000079e+00
1.051800000000000068e+00
1.051900000000000057e+00
1.052000000000000046e+00
1.052100000000000257e+00
1.052200000000000024e+00
1.052300000000000013e+00
1.052400000000000002e+00
1.052499999999999991e+00
1.052600000000000202e+00
1.052699999999999969e+00
1.052799999999999958e+00
1.052899999999999947e+00
1.052999999999999936e+00
1.053100000000000147e+00
1.053199999999999914e+00
1.053299999999999903e+00
1.053399999999999892e+00
1.053500000000000103e+00
1.053600000000000314e+00
1.053700000000000081e+00
1.053800000000000070e+00
1.053900000000000059e+00
1.054000000000000048e+00
1.054100000000000259e+00
1.054200000000000026e+00
1.054300000000000015e+00
1.054400000000000004e+00
1.054499999999999993e+00
1.054600000000000204e+00
1.054699999999999971e+00
1.054799999999999960e+00
1.054899999999999949e+00
1.054999999999999938e+00
1.055100000000000149e+00
1.055199999999999916e+00
1.055299999999999905e+00
1.055399999999999894e+00
1.055500000000000105e+00
1.055600000000000316e+00
1.055700000000000083e+00
1.055800000000000072e+00
1.055900000000000061e+00
1.056000000000000050e+00
1.056100000000000261e+00
1.056200000000000028e+00
1.056300000000000017e+00
1.056400000000000006e+00
1.056499999999999995e+00
1.056600000000000206e+00
1.056699999999999973e+00
1.056799999999999962e+00
1.056899999999999951e+00
1.056999999999999940e+00
1.057100000000000151e+00
1.057199999999999918e+00
1.057299999999999907e+00
1.057399999999999896e+00
1.057500000000000107e+00
1.057600000000000318e+00
1.057700000000000085e+00
1.057800000000000074e+00
1.057900000000000063e+00
1.058000000000000052e+00
1.058100000000000263e+00
1.058200000000000029e+00
1.058300000000000018e+00
1.058400000000000007e+00
1.058499999999999996e+00
1.058600000000000207e+00
1.058699999999999974e+00
1.058799999999999963e+00
1.058899999999999952e+00
1.058999999999999941e+00
1.059100000000000152e+00
1.059199999999999919e+00
1.059299999999999908e+00
1.059399999999999897e+00
1.059500000000000108e+00
1.059600000000000319e+00
1.059700000000000086e+00
1.059800000000000075e+00
1.059900000000000064e+00
1.060000000000000053e+00
1.060100000000000264e+00
1.060200000000000031e+00
1.060300000000000020e+00
1.060400000000000009e+00
1.060499999999999998e+00
1.060600000000000209e+00
1.060699999999999976e+00
1.060799999999999965e+00
1.060899999999999954e+00
1.060999999999999943e+00
1.061100000000000154e+00
1.061199999999999921e+00
1.061299999999999910e+00
1.061399999999999899e+00
1.061500000000000110e+00
1.061600000000000321e+00
1.061700000000000088e+00
1.061800000000000077e+00
1.061900000000000066e+00
1.062000000000000055e+00
1.062100000000000266e+00
1.062200000000000033e+00
1.062300000000000022e+00
1.062400000000000011e+00
1.062500000000000000e+00
1.062600000000000211e+00
1.062699999999999978e+00
1.062799999999999967e+00
1.062899999999999956e+00
1.062999999999999945e+00
1.063100000000000156e+00
1.063199999999999923e+00
1.063299999999999912e+00
1.063399999999999901e+00
1.063499999999999890e+00
1.063600000000000323e+00
1.063700000000000090e+00
1.063800000000000079e+00
1.063900000000000068e+00
1.064000000000000057e+00
1.064100000000000268e+00
1.064200000000000035e+00
1.064300000000000024e+00
1.064400000000000013e+00
1.064500000000000002e+00
1.064600000000000213e+00
1.064699999999999980e+00
1.064799999999999969e+00
1.064899999999999958e+00
1.064999999999999947e+00
1.065100000000000158e+00
1.065199999999999925e+00
1.065299999999999914e+00
1.065399999999999903e+00
1.065499999999999892e+00
1.065600000000000325e+00
1.065700000000000092e+00
1.065800000000000081e+00
1.065900000000000070e+00
1.066000000000000059e+00
1.066100000000000270e+00
1.066200000000000037e+00
1.066300000000000026e+00
1.066400000000000015e+00
1.066500000000000004e+00
1.066600000000000215e+00
1.066699999999999982e+00
1.066799999999999971e+00
1.066899999999999959e+00
1.066999999999999948e+00
1.067100000000000160e+00
1.067199999999999926e+00
1.067299999999999915e+00
1.067399999999999904e+00
1.067499999999999893e+00
1.067600000000000326e+00
1.067700000000000093e+00
1.067800000000000082e+00
1.067900000000000071e+00
1.068000000000000060e+00
1.068100000000000271e+00
1.068200000000000038e+00
1.068300000000000027e+00
1.068400000000000016e+00
1.068500000000000005e+00
1.068600000000000216e+00
1.068699999999999983e+00
1.068799999999999972e+00
1.068899999999999961e+00
1.068999999999999950e+00
1.069100000000000161e+00
1.069199999999999928e+00
1.069299999999999917e+00
1.069399999999999906e+00
1.069499999999999895e+00
1.069600000000000328e+00
1.069700000000000095e+00
1.069800000000000084e+00
1.069900000000000073e+00
1.070000000000000062e+00
1.070100000000000273e+00
1.070200000000000040e+00
1.070300000000000029e+00
1.070400000000000018e+00
1.070500000000000007e+00
1.070600000000000218e+00
1.070699999999999985e+00
1.070799999999999974e+00
1.070899999999999963e+00
1.070999999999999952e+00
1.071100000000000163e+00
1.071199999999999930e+00
1.071299999999999919e+00
1.071399999999999908e+00
1.071499999999999897e+00
1.071600000000000330e+00
1.071700000000000097e+00
1.071800000000000086e+00
1.071900000000000075e+00
1.072000000000000064e+00
1.072100000000000275e+00
1.072200000000000042e+00
1.072300000000000031e+00
1.072400000000000020e+00
1.072500000000000009e+00
1.072600000000000220e+00
1.072699999999999987e+00
1.072799999999999976e+00
1.072899999999999965e+00
1.072999999999999954e+00
1.073100000000000165e+00
1.073199999999999932e+00
1.073299999999999921e+00
1.073399999999999910e+00
1.073499999999999899e+00
1.073600000000000332e+00
1.073700000000000099e+00
1.073800000000000088e+00
1.073900000000000077e+00
1.074000000000000066e+00
1.074100000000000277e+00
1.074200000000000044e+00
1.074300000000000033e+00
1.074400000000000022e+00
1.074500000000000011e+00
1.074600000000000222e+00
1.074699999999999989e+00
1.074799999999999978e+00
1.074899999999999967e+00
1.074999999999999956e+00
1.075100000000000167e+00
1.075199999999999934e+00
1.075299999999999923e+00
1.075399999999999912e+00
1.075499999999999901e+00
1.075600000000000334e+00
1.075700000000000101e+00
1.075800000000000090e+00
1.075900000000000079e+00
1.076000000000000068e+00
1.076100000000000279e+00
1.076200000000000045e+00
1.076300000000000034e+00
1.076400000000000023e+00
1.076500000000000012e+00
1.076600000000000223e+00
1.076699999999999990e+00
1.076799999999999979e+00
1.076899999999999968e+00
1.076999999999999957e+00
1.077100000000000168e+00
1.077199999999999935e+00
1.077299999999999924e+00
1.077399999999999913e+00
1.077499999999999902e+00
1.077600000000000335e+00
1.077700000000000102e+00
1.077800000000000091e+00
1.077900000000000080e+00
1.078000000000000069e+00
1.078100000000000280e+00
1.078200000000000047e+00
1.078300000000000036e+00
1.078400000000000025e+00
1.078500000000000014e+00
1.078600000000000225e+00
1.078699999999999992e+00
1.078799999999999981e+00
1.078899999999999970e+00
1.078999999999999959e+00
1.079100000000000170e+00
1.079199999999999937e+00
1.079299999999999926e+00
1.079399999999999915e+00
1.079499999999999904e+00
1.079600000000000337e+00
1.079700000000000104e+00
1.079800000000000093e+00
1.079900000000000082e+00
1.080000000000000071e+00
1.080100000000000282e+00
1.080200000000000049e+00
1.080300000000000038e+00
1.080400000000000027e+00
1.080500000000000016e+00
1.080600000000000227e+00
1.080699999999999994e+00
1.080799999999999983e+00
1.080899999999999972e+00
1.080999999999999961e+00
1.081100000000000172e+00
1.081199999999999939e+00
1.081299999999999928e+00
1.081399999999999917e+00
1.081499999999999906e+00
1.081600000000000339e+00
1.081700000000000106e+00
1.081800000000000095e+00
1.081900000000000084e+00
1.082000000000000073e+00
1.082100000000000284e+00
1.082200000000000051e+00
1.082300000000000040e+00
1.082400000000000029e+00
1.082500000000000018e+00
1.082600000000000229e+00
1.082699999999999996e+00
1.082799999999999985e+00
1.082899999999999974e+00
1.082999999999999963e+00
1.083100000000000174e+00
1.083199999999999941e+00
1.083299999999999930e+00
1.083399999999999919e+00
1.083499999999999908e+00
1.083600000000000341e+00
1.083700000000000108e+00
1.083800000000000097e+00
1.083900000000000086e+00
1.084000000000000075e+00
1.084100000000000286e+00
1.084200000000000053e+00
1.084300000000000042e+00
1.084400000000000031e+00
1.084500000000000020e+00
1.084600000000000231e+00
1.084699999999999998e+00
1.084799999999999986e+00
1.084899999999999975e+00
1.084999999999999964e+00
1.085100000000000176e+00
1.085199999999999942e+00
1.085299999999999931e+00
1.085399999999999920e+00
1.085499999999999909e+00
1.085600000000000342e+00
1.085700000000000109e+00
1.085800000000000098e+00
1.085900000000000087e+00
1.086000000000000076e+00
1.086100000000000287e+00
1.086200000000000054e+00
1.086300000000000043e+00
1.086400000000000032e+00
1.086500000000000021e+00
1.086600000000000232e+00
1.086699999999999999e+00
1.086799999999999988e+00
1.086899999999999977e+00
1.086999999999999966e+00
1.087100000000000177e+00
1.087199999999999944e+00
1.087299999999999933e+00
1.087399999999999922e+00
1.087499999999999911e+00
1.087600000000000122e+00
1.087699999999999889e+00
1.087800000000000100e+00
1.087900000000000089e+00
1.088000000000000078e+00
1.088100000000000289e+00
1.088200000000000056e+00
1.088300000000000045e+00
1.088400000000000034e+00
1.088500000000000023e+00
1.088600000000000234e+00
1.088700000000000001e+00
1.088799999999999990e+00
1.088899999999999979e+00
1.088999999999999968e+00
1.089100000000000179e+00
1.089199999999999946e+00
1.089299999999999935e+00
1.089399999999999924e+00
1.089499999999999913e+00
1.089600000000000124e+00
1.089699999999999891e+00
1.089800000000000102e+00
1.089900000000000091e+00
1.090000000000000080e+00
1.090100000000000291e+00
1.090200000000000058e+00
1.090300000000000047e+00
1.090400000000000036e+00
1.090500000000000025e+00
1.090600000000000236e+00
1.090700000000000003e+00
1.090799999999999992e+00
1.090899999999999981e+00
1.090999999999999970e+00
1.091100000000000181e+00
1.091199999999999948e+00
1.091299999999999937e+00
1.091399999999999926e+00
1.091499999999999915e+00
1.091600000000000126e+00
1.091699999999999893e+00
1.091800000000000104e+00
1.091900000000000093e+00
1.092000000000000082e+00
1.092100000000000293e+00
1.092200000000000060e+00
1.092300000000000049e+00
1.092400000000000038e+00
1.092500000000000027e+00
1.092600000000000238e+00
1.092700000000000005e+00
1.092799999999999994e+00
1.092899999999999983e+00
1.092999999999999972e+00
1.093100000000000183e+00
1.093199999999999950e+00
1.093299999999999939e+00
1.093399999999999928e+00
1.093499999999999917e+00
1.093600000000000128e+00
1.093699999999999894e+00
1.093800000000000106e+00
1.093900000000000095e+00
1.094000000000000083e+00
1.094100000000000295e+00
1.094200000000000061e+00
1.094300000000000050e+00
1.094400000000000039e+00
1.094500000000000028e+00
1.094600000000000239e+00
1.094700000000000006e+00
1.094799999999999995e+00
1.094899999999999984e+00
1.094999999999999973e+00
1.095100000000000184e+00
1.095199999999999951e+00
1.095299999999999940e+00
1.095399999999999929e+00
1.095499999999999918e+00
1.095600000000000129e+00
1.095699999999999896e+00
1.095800000000000107e+00
1.095900000000000096e+00
1.096000000000000085e+00
1.096100000000000296e+00
1.096200000000000063e+00
1.096300000000000052e+00
1.096400000000000041e+00
1.096500000000000030e+00
1.096600000000000241e+00
1.096700000000000008e+00
1.096799999999999997e+00
1.096899999999999986e+00
1.096999999999999975e+00
1.097100000000000186e+00
1.097199999999999953e+00
1.097299999999999942e+00
1.097399999999999931e+00
1.097499999999999920e+00
1.097600000000000131e+00
1.097699999999999898e+00
1.097800000000000109e+00
1.097900000000000098e+00
1.098000000000000087e+00
1.098100000000000298e+00
1.098200000000000065e+00
1.098300000000000054e+00
1.098400000000000043e+00
1.098500000000000032e+00
1.098600000000000243e+00
1.098700000000000010e+00
1.098799999999999999e+00
1.098899999999999988e+00
1.098999999999999977e+00
1.099100000000000188e+00
1.099199999999999955e+00
1.099299999999999944e+00
1.099399999999999933e+00
1.099499999999999922e+00
1.099600000000000133e+00
1.099699999999999900e+00
1.099800000000000111e+00
1.099900000000000100e+00
1.100000000000000089e+00
1.100100000000000300e+00
1.100200000000000067e+00
1.100300000000000056e+00
1.100400000000000045e+00
1.100500000000000034e+00
1.100600000000000245e+00
1.100700000000000012e+00
1.100800000000000001e+00
1.100899999999999990e+00
1.100999999999999979e+00
1.101100000000000190e+00
1.101199999999999957e+00
1.101299999999999946e+00
1.101399999999999935e+00
1.101499999999999924e+00
1.101600000000000135e+00
1.101699999999999902e+00
1.101799999999999891e+00
1.101900000000000102e+00
1.102000000000000091e+00
1.102100000000000302e+00
1.102200000000000069e+00
1.102300000000000058e+00
1.102400000000000047e+00
1.102500000000000036e+00
1.102600000000000247e+00
1.102700000000000014e+00
1.102800000000000002e+00
1.102899999999999991e+00
1.102999999999999980e+00
1.103100000000000191e+00
1.103199999999999958e+00
1.103299999999999947e+00
1.103399999999999936e+00
1.103499999999999925e+00
1.103600000000000136e+00
1.103699999999999903e+00
1.103799999999999892e+00
1.103900000000000103e+00
1.104000000000000092e+00
1.104100000000000303e+00
1.104200000000000070e+00
1.104300000000000059e+00
1.104400000000000048e+00
1.104500000000000037e+00
1.104600000000000248e+00
1.104700000000000015e+00
1.104800000000000004e+00
1.104899999999999993e+00
1.104999999999999982e+00
1.105100000000000193e+00
1.105199999999999960e+00
1.105299999999999949e+00
1.105399999999999938e+00
1.105499999999999927e+00
1.105600000000000138e+00
1.105699999999999905e+00
1.105799999999999894e+00
1.105900000000000105e+00
1.106000000000000094e+00
1.106100000000000305e+00
1.106200000000000072e+00
1.106300000000000061e+00
1.106400000000000050e+00
1.106500000000000039e+00
1.106600000000000250e+00
1.106700000000000017e+00
1.106800000000000006e+00
1.106899999999999995e+00
1.106999999999999984e+00
1.107100000000000195e+00
1.107199999999999962e+00
1.107299999999999951e+00
1.107399999999999940e+00
1.107499999999999929e+00
1.107600000000000140e+00
1.107699999999999907e+00
1.107799999999999896e+00
1.107900000000000107e+00
1.108000000000000096e+00
1.108100000000000307e+00
1.108200000000000074e+00
1.108300000000000063e+00
1.108400000000000052e+00
1.108500000000000041e+00
1.108600000000000252e+00
1.108700000000000019e+00
1.108800000000000008e+00
1.108899999999999997e+00
1.108999999999999986e+00
1.109100000000000197e+00
1.109199999999999964e+00
1.109299999999999953e+00
1.109399999999999942e+00
1.109499999999999931e+00
1.109600000000000142e+00
1.109699999999999909e+00
1.109799999999999898e+00
1.109900000000000109e+00
1.110000000000000098e+00
1.110100000000000309e+00
1.110200000000000076e+00
1.110300000000000065e+00
1.110400000000000054e+00
1.110500000000000043e+00
1.110600000000000254e+00
1.110700000000000021e+00
1.110800000000000010e+00
1.110899999999999999e+00
1.110999999999999988e+00
1.111100000000000199e+00
1.111199999999999966e+00
1.111299999999999955e+00
1.111399999999999944e+00
1.111499999999999932e+00
1.111600000000000144e+00
1.111699999999999910e+00
1.111799999999999899e+00
1.111900000000000110e+00
1.112000000000000099e+00
1.112100000000000311e+00
1.112200000000000077e+00
1.112300000000000066e+00
1.112400000000000055e+00
1.112500000000000044e+00
1.112600000000000255e+00
1.112700000000000022e+00
1.112800000000000011e+00
1.112900000000000000e+00
1.112999999999999989e+00
1.113100000000000200e+00
1.113199999999999967e+00
1.113299999999999956e+00
1.113399999999999945e+00
1.113499999999999934e+00
1.113600000000000145e+00
1.113699999999999912e+00
1.113799999999999901e+00
1.113899999999999890e+00
1.114000000000000101e+00
1.114100000000000312e+00
1.114200000000000079e+00
1.114300000000000068e+00
1.114400000000000057e+00
1.114500000000000046e+00
1.114600000000000257e+00
1.114700000000000024e+00
1.114800000000000013e+00
1.114900000000000002e+00
1.114999999999999991e+00
1.115100000000000202e+00
1.115199999999999969e+00
1.115299999999999958e+00
1.115399999999999947e+00
1.115499999999999936e+00
1.115600000000000147e+00
1.115699999999999914e+00
1.115799999999999903e+00
1.115899999999999892e+00
1.116000000000000103e+00
1.116100000000000314e+00
1.116200000000000081e+00
1.116300000000000070e+00
1.116400000000000059e+00
1.116500000000000048e+00
1.116600000000000259e+00
1.116700000000000026e+00
1.116800000000000015e+00
1.116900000000000004e+00
1.116999999999999993e+00
1.117100000000000204e+00
1.117199999999999971e+00
1.117299999999999960e+00
1.117399999999999949e+00
1.117499999999999938e+00
1.117600000000000149e+00
1.117699999999999916e+00
1.117799999999999905e+00
1.117899999999999894e+00
1.118000000000000105e+00
1.118100000000000316e+00
1.118200000000000083e+00
1.118300000000000072e+00
1.118400000000000061e+00
1.118500000000000050e+00
1.118600000000000261e+00
1.118700000000000028e+00
1.118800000000000017e+00
1.118900000000000006e+00
1.118999999999999995e+00
1.119100000000000206e+00
1.119199999999999973e+00
1.119299999999999962e+00
1.119399999999999951e+00
1.119499999999999940e+00
1.119600000000000151e+00
1.119699999999999918e+00
1.119799999999999907e+00
1.119899999999999896e+00
1.120000000000000107e+00
1.120100000000000318e+00
1.120200000000000085e+00
1.120300000000000074e+00
1.120400000000000063e+00
1.120500000000000052e+00
1.120600000000000263e+00
1.120700000000000029e+00
1.120800000000000018e+00
1.120900000000000007e+00
1.120999999999999996e+00
1.121100000000000207e+00
1.121199999999999974e+00
1.121299999999999963e+00
1.121399999999999952e+00
1.121499999999999941e+00
1.121600000000000152e+00
1.121699999999999919e+00
1.121799999999999908e+00
1.121899999999999897e+00
1.122000000000000108e+00
1.122100000000000319e+00
1.122200000000000086e+00
1.122300000000000075e+00
1.122400000000000064e+00
1.122500000000000053e+00
1.122600000000000264e+00
1.122700000000000031e+00
1.122800000000000020e+00
1.122900000000000009e+00
1.122999999999999998e+00
1.123100000000000209e+00
1.123199999999999976e+00
1.123299999999999965e+00
1.123399999999999954e+00
1.123499999999999943e+00
1.123600000000000154e+00
1.123699999999999921e+00
1.123799999999999910e+00
1.123899999999999899e+00
1.124000000000000110e+00
1.124100000000000321e+00
1.124200000000000088e+00
1.124300000000000077e+00
1.124400000000000066e+00
1.124500000000000055e+00
1.124600000000000266e+00
1.124700000000000033e+00
1.124800000000000022e+00
1.124900000000000011e+00
1.125000000000000000e+00
1.125100000000000211e+00
1.125199999999999978e+00
1.125299999999999967e+00
1.125399999999999956e+00
1.125499999999999945e+00
1.125600000000000156e+00
1.125699999999999923e+00
1.125799999999999912e+00
1.125899999999999901e+00
1.125999999999999890e+00
1.126100000000000323e+00
1.126200000000000090e+00
1.126300000000000079e+00
1.126400000000000068e+00
1.126500000000000057e+00
1.126600000000000268e+00
1.126700000000000035e+00
1.126800000000000024e+00
1.126900000000000013e+00
1.127000000000000002e+00
1.127100000000000213e+00
1.127199999999999980e+00
1.127299999999999969e+00
1.127399999999999958e+00
1.127499999999999947e+00
1.127600000000000158e+00
1.127699999999999925e+00
1.127799999999999914e+00
1.127899999999999903e+00
1.127999999999999892e+00
1.128100000000000325e+00
1.128200000000000092e+00
1.128300000000000081e+00
1.128400000000000070e+00
1.128500000000000059e+00
1.128600000000000270e+00
1.128700000000000037e+00
1.128800000000000026e+00
1.128900000000000015e+00
1.129000000000000004e+00
1.129100000000000215e+00
1.129199999999999982e+00
1.129299999999999971e+00
1.129399999999999959e+00
1.129499999999999948e+00
1.129600000000000160e+00
1.129699999999999926e+00
1.129799999999999915e+00
1.129899999999999904e+00
1.129999999999999893e+00
1.130100000000000326e+00
1.130200000000000093e+00
1.130300000000000082e+00
1.130400000000000071e+00
1.130500000000000060e+00
1.130600000000000271e+00
1.130700000000000038e+00
1.130800000000000027e+00
1.130900000000000016e+00
1.131000000000000005e+00
1.131100000000000216e+00
1.131199999999999983e+00
1.131299999999999972e+00
1.131399999999999961e+00
1.131499999999999950e+00
1.131600000000000161e+00
1.131699999999999928e+00
1.131799999999999917e+00
1.131899999999999906e+00
1.131999999999999895e+00
1.132100000000000328e+00
1.132200000000000095e+00
1.132300000000000084e+00
1.132400000000000073e+00
1.132500000000000062e+00
1.132600000000000273e+00
1.132700000000000040e+00
1.132800000000000029e+00
1.132900000000000018e+00
1.133000000000000007e+00
1.133100000000000218e+00
1.133199999999999985e+00
1.133299999999999974e+00
1.133399999999999963e+00
1.133499999999999952e+00
1.133600000000000163e+00
1.133699999999999930e+00
1.133799999999999919e+00
1.133899999999999908e+00
1.133999999999999897e+00
1.134100000000000330e+00
1.134200000000000097e+00
1.134300000000000086e+00
1.134400000000000075e+00
1.134500000000000064e+00
1.134600000000000275e+00
1.134700000000000042e+00
1.134800000000000031e+00
1.134900000000000020e+00
1.135000000000000009e+00
1.135100000000000220e+00
1.135199999999999987e+00
1.135299999999999976e+00
1.135399999999999965e+00
1.135499999999999954e+00
1.135600000000000165e+00
1.135699999999999932e+00
1.135799999999999921e+00
1.135899999999999910e+00
1.135999999999999899e+00
1.136100000000000332e+00
1.136200000000000099e+00
1.136300000000000088e+00
1.136400000000000077e+00
1.136500000000000066e+00
1.136600000000000277e+00
1.136700000000000044e+00
1.136800000000000033e+00
1.136900000000000022e+00
1.137000000000000011e+00
1.137100000000000222e+00
1.137199999999999989e+00
1.137299999999999978e+00
1.137399999999999967e+00
1.137499999999999956e+00
1.137600000000000167e+00
1.137699999999999934e+00
1.137799999999999923e+00
1.137899999999999912e+00
1.137999999999999901e+00
1.138100000000000334e+00
1.138200000000000101e+00
1.138300000000000090e+00
1.138400000000000079e+00
1.138500000000000068e+00
1.138600000000000279e+00
1.138700000000000045e+00
1.138800000000000034e+00
1.138900000000000023e+00
1.139000000000000012e+00
1.139100000000000223e+00
1.139199999999999990e+00
1.139299999999999979e+00
1.139399999999999968e+00
1.139499999999999957e+00
1.139600000000000168e+00
1.139699999999999935e+00
1.139799999999999924e+00
1.139899999999999913e+00
1.139999999999999902e+00
1.140100000000000335e+00
1.140200000000000102e+00
1.140300000000000091e+00
1.140400000000000080e+00
1.140500000000000069e+00
1.140600000000000280e+00
1.140700000000000047e+00
1.140800000000000036e+00
1.140900000000000025e+00
1.141000000000000014e+00
1.141100000000000225e+00
1.141199999999999992e+00
1.141299999999999981e+00
1.141399999999999970e+00
1.141499999999999959e+00
1.141600000000000170e+00
1.141699999999999937e+00
1.141799999999999926e+00
1.141899999999999915e+00
1.141999999999999904e+00
1.142100000000000337e+00
1.142200000000000104e+00
1.142300000000000093e+00
1.142400000000000082e+00
1.142500000000000071e+00
1.142600000000000282e+00
1.142700000000000049e+00
1.142800000000000038e+00
1.142900000000000027e+00
1.143000000000000016e+00
1.143100000000000227e+00
1.143199999999999994e+00
1.143299999999999983e+00
1.143399999999999972e+00
1.143499999999999961e+00
1.143600000000000172e+00
1.143699999999999939e+00
1.143799999999999928e+00
1.143899999999999917e+00
1.143999999999999906e+00
1.144100000000000339e+00
1.144200000000000106e+00
1.144300000000000095e+00
1.144400000000000084e+00
1.144500000000000073e+00
1.144600000000000284e+00
1.144700000000000051e+00
1.144800000000000040e+00
1.144900000000000029e+00
1.145000000000000018e+00
1.145100000000000229e+00
1.145199999999999996e+00
1.145299999999999985e+00
1.145399999999999974e+00
1.145499999999999963e+00
1.145600000000000174e+00
1.145699999999999941e+00
1.145799999999999930e+00
1.145899999999999919e+00
1.145999999999999908e+00
1.146100000000000341e+00
1.146200000000000108e+00
1.146300000000000097e+00
1.146400000000000086e+00
1.146500000000000075e+00
1.146600000000000286e+00
1.146700000000000053e+00
1.146800000000000042e+00
1.146900000000000031e+00
1.147000000000000020e+00
1.147100000000000231e+00
1.147199999999999998e+00
1.147299999999999986e+00
1.147399999999999975e+00
1.147499999999999964e+00
1.147600000000000176e+00
1.147699999999999942e+00
1.147799999999999931e+00
1.147899999999999920e+00
1.147999999999999909e+00
1.148100000000000342e+00
1.148200000000000109e+00
1.148300000000000098e+00
1.148400000000000087e+00
1.148500000000000076e+00
1.148600000000000287e+00
1.148700000000000054e+00
1.148800000000000043e+00
1.148900000000000032e+00
1.149000000000000021e+00
1.149100000000000232e+00
1.149199999999999999e+00
1.149299999999999988e+00
1.149399999999999977e+00
1.149499999999999966e+00
1.149600000000000177e+00
1.149699999999999944e+00
1.149799999999999933e+00
1.149899999999999922e+00
1.149999999999999911e+00
1.150100000000000122e+00
1.150199999999999889e+00
1.150300000000000100e+00
1.150400000000000089e+00
1.150500000000000078e+00
1.150600000000000289e+00
1.150700000000000056e+00
1.150800000000000045e+00
1.150900000000000034e+00
1.151000000000000023e+00
1.151100000000000234e+00
1.151200000000000001e+00
1.151299999999999990e+00
1.151399999999999979e+00
1.151499999999999968e+00
1.151600000000000179e+00
1.151699999999999946e+00
1.151799999999999935e+00
1.151899999999999924e+00
1.151999999999999913e+00
1.152100000000000124e+00
1.152199999999999891e+00
1.152300000000000102e+00
1.152400000000000091e+00
1.152500000000000080e+00
1.152600000000000291e+00
1.152700000000000058e+00
1.152800000000000047e+00
1.152900000000000036e+00
1.153000000000000025e+00
1.153100000000000236e+00
1.153200000000000003e+00
1.153299999999999992e+00
1.153399999999999981e+00
1.153499999999999970e+00
1.153600000000000181e+00
1.153699999999999948e+00
1.153799999999999937e+00
1.153899999999999926e+00
1.153999999999999915e+00
1.154100000000000126e+00
1.154199999999999893e+00
1.154300000000000104e+00
1.154400000000000093e+00
1.154500000000000082e+00
1.154600000000000293e+00
1.154700000000000060e+00
1.154800000000000049e+00
1.154900000000000038e+00
1.155000000000000027e+00
1.155100000000000238e+00
1.155200000000000005e+00
1.155299999999999994e+00
1.155399999999999983e+00
1.155499999999999972e+00
1.155600000000000183e+00
1.155699999999999950e+00
1.155799999999999939e+00
1.155899999999999928e+00
1.155999999999999917e+00
1.156100000000000128e+00
1.156199999999999894e+00
1.156300000000000106e+00
1.156400000000000095e+00
1.156500000000000083e+00
1.156600000000000295e+00
1.156700000000000061e+00
1.156800000000000050e+00
1.156900000000000039e+00
1.157000000000000028e+00
1.157100000000000239e+00
1.157200000000000006e+00
1.157299999999999995e+00
1.157399999999999984e+00
1.157499999999999973e+00
1.157600000000000184e+00
1.157699999999999951e+00
1.157799999999999940e+00
1.157899999999999929e+00
1.157999999999999918e+00
1.158100000000000129e+00
1.158199999999999896e+00
1.158300000000000107e+00
1.158400000000000096e+00
1.158500000000000085e+00
1.158600000000000296e+00
1.158700000000000063e+00
1.158800000000000052e+00
1.158900000000000041e+00
1.159000000000000030e+00
1.159100000000000241e+00
1.159200000000000008e+00
1.159299999999999997e+00
1.159399999999999986e+00
1.159499999999999975e+00
1.159600000000000186e+00
1.159699999999999953e+00
1.159799999999999942e+00
1.159899999999999931e+00
1.159999999999999920e+00
1.160100000000000131e+00
1.160199999999999898e+00
1.160300000000000109e+00
1.160400000000000098e+00
1.160500000000000087e+00
1.160600000000000298e+00
1.160700000000000065e+00
1.160800000000000054e+00
1.160900000000000043e+00
1.161000000000000032e+00
1.161100000000000243e+00
1.161200000000000010e+00
1.161299999999999999e+00
1.161399999999999988e+00
1.161499999999999977e+00
1.161600000000000188e+00
1.161699999999999955e+00
1.161799999999999944e+00
1.161899999999999933e+00
1.161999999999999922e+00
1.162100000000000133e+00
1.162199999999999900e+00
1.162300000000000111e+00
1.162400000000000100e+00
1.162500000000000089e+00
1.162600000000000300e+00
1.162700000000000067e+00
1.162800000000000056e+00
1.162900000000000045e+00
1.163000000000000034e+00
1.163100000000000245e+00
1.163200000000000012e+00
1.163300000000000001e+00
1.163399999999999990e+00
1.163499999999999979e+00
1.163600000000000190e+00
1.163699999999999957e+00
1.163799999999999946e+00
1.163899999999999935e+00
1.163999999999999924e+00
1.164100000000000135e+00
1.164199999999999902e+00
1.164299999999999891e+00
1.164400000000000102e+00
1.164500000000000091e+00
1.164600000000000302e+00
1.164700000000000069e+00
1.164800000000000058e+00
1.164900000000000047e+00
1.165000000000000036e+00
1.165100000000000247e+00
1.165200000000000014e+00
1.165300000000000002e+00
1.165399999999999991e+00
1.165499999999999980e+00
1.165600000000000191e+00
1.165699999999999958e+00
1.165799999999999947e+00
1.165899999999999936e+00
1.165999999999999925e+00
1.166100000000000136e+00
1.166199999999999903e+00
1.166299999999999892e+00
1.166400000000000103e+00
1.166500000000000092e+00
1.166600000000000303e+00
1.166700000000000070e+00
1.166800000000000059e+00
1.166900000000000048e+00
1.167000000000000037e+00
1.167100000000000248e+00
1.167200000000000015e+00
1.167300000000000004e+00
1.167399999999999993e+00
1.167499999999999982e+00
1.167600000000000193e+00
1.167699999999999960e+00
1.167799999999999949e+00
1.167899999999999938e+00
1.167999999999999927e+00
1.168100000000000138e+00
1.168199999999999905e+00
1.168299999999999894e+00
1.168400000000000105e+00
1.168500000000000094e+00
1.168600000000000305e+00
1.168700000000000072e+00
1.168800000000000061e+00
1.168900000000000050e+00
1.169000000000000039e+00
1.169100000000000250e+00
1.169200000000000017e+00
1.169300000000000006e+00
1.169399999999999995e+00
1.169499999999999984e+00
1.169600000000000195e+00
1.169699999999999962e+00
1.169799999999999951e+00
1.169899999999999940e+00
1.169999999999999929e+00
1.170100000000000140e+00
1.170199999999999907e+00
1.170299999999999896e+00
1.170400000000000107e+00
1.170500000000000096e+00
1.170600000000000307e+00
1.170700000000000074e+00
1.170800000000000063e+00
1.170900000000000052e+00
1.171000000000000041e+00
1.171100000000000252e+00
1.171200000000000019e+00
1.171300000000000008e+00
1.171399999999999997e+00
1.171499999999999986e+00
1.171600000000000197e+00
1.171699999999999964e+00
1.171799999999999953e+00
1.171899999999999942e+00
1.171999999999999931e+00
1.172100000000000142e+00
1.172199999999999909e+00
1.172299999999999898e+00
1.172400000000000109e+00
1.172500000000000098e+00
1.172600000000000309e+00
1.172700000000000076e+00
1.172800000000000065e+00
1.172900000000000054e+00
1.173000000000000043e+00
1.173100000000000254e+00
1.173200000000000021e+00
1.173300000000000010e+00
1.173399999999999999e+00
1.173499999999999988e+00
1.173600000000000199e+00
1.173699999999999966e+00
1.173799999999999955e+00
1.173899999999999944e+00
1.173999999999999932e+00
1.174100000000000144e+00
1.174199999999999910e+00
1.174299999999999899e+00
1.174400000000000110e+00
1.174500000000000099e+00
1.174600000000000311e+00
1.174700000000000077e+00
1.174800000000000066e+00
1.174900000000000055e+00
1.175000000000000044e+00
1.175100000000000255e+00
1.175200000000000022e+00
1.175300000000000011e+00
1.175400000000000000e+00
1.175499999999999989e+00
1.175600000000000200e+00
1.175699999999999967e+00
1.175799999999999956e+00
1.175899999999999945e+00
1.175999999999999934e+00
1.176100000000000145e+00
1.176199999999999912e+00
1.176299999999999901e+00
1.176399999999999890e+00
1.176500000000000101e+00
1.176600000000000312e+00
1.176700000000000079e+00
1.176800000000000068e+00
1.176900000000000057e+00
1.177000000000000046e+00
1.177100000000000257e+00
1.177200000000000024e+00
1.177300000000000013e+00
1.177400000000000002e+00
1.177499999999999991e+00
1.177600000000000202e+00
1.177699999999999969e+00
1.177799999999999958e+00
1.177899999999999947e+00
1.177999999999999936e+00
1.178100000000000147e+00
1.178199999999999914e+00
1.178299999999999903e+00
1.178399999999999892e+00
1.178500000000000103e+00
1.178600000000000314e+00
1.178700000000000081e+00
1.178800000000000070e+00
1.178900000000000059e+00
1.179000000000000048e+00
1.179100000000000259e+00
1.179200000000000026e+00
1.179300000000000015e+00
1.179400000000000004e+00
1.179499999999999993e+00
1.179600000000000204e+00
1.179699999999999971e+00
1.179799999999999960e+00
1.179899999999999949e+00
1.179999999999999938e+00
1.180100000000000149e+00
1.180199999999999916e+00
1.180299999999999905e+00
1.180399999999999894e+00
1.180500000000000105e+00
1.180600000000000316e+00
1.180700000000000083e+00
1.180800000000000072e+00
1.180900000000000061e+00
1.181000000000000050e+00
1.181100000000000261e+00
1.181200000000000028e+00
1.181300000000000017e+00
1.181400000000000006e+00
1.181499999999999995e+00
1.181600000000000206e+00
1.181699999999999973e+00
1.181799999999999962e+00
1.181899999999999951e+00
1.181999999999999940e+00
1.182100000000000151e+00
1.182199999999999918e+00
1.182299999999999907e+00
1.182399999999999896e+00
1.182500000000000107e+00
1.182600000000000318e+00
1.182700000000000085e+00
1.182800000000000074e+00
1.182900000000000063e+00
1.183000000000000052e+00
1.183100000000000263e+00
1.183200000000000029e+00
1.183300000000000018e+00
1.183400000000000007e+00
1.183499999999999996e+00
1.183600000000000207e+00
1.183699999999999974e+00
1.183799999999999963e+00
1.183899999999999952e+00
1.183999999999999941e+00
1.184100000000000152e+00
1.184199999999999919e+00
1.184299999999999908e+00
1.184399999999999897e+00
1.184500000000000108e+00
1.184600000000000319e+00
1.184700000000000086e+00
1.184800000000000075e+00
1.184900000000000064e+00
1.185000000000000053e+00
1.185100000000000264e+00
1.185200000000000031e+00
1.185300000000000020e+00
1.185400000000000009e+00
1.185499999999999998e+00
1.185600000000000209e+00
1.185699999999999976e+00
1.185799999999999965e+00
1.185899999999999954e+00
1.185999999999999943e+00
1.186100000000000154e+00
1.186199999999999921e+00
1.186299999999999910e+00
1.186399999999999899e+00
1.186500000000000110e+00
1.186600000000000321e+00
1.186700000000000088e+00
1.186800000000000077e+00
1.186900000000000066e+00
1.187000000000000055e+00
1.187100000000000266e+00
1.187200000000000033e+00
1.187300000000000022e+00
1.187400000000000011e+00
1.187500000000000000e+00
1.187600000000000211e+00
1.187699999999999978e+00
1.187799999999999967e+00
1.187899999999999956e+00
1.187999999999999945e+00
1.188100000000000156e+00
1.188199999999999923e+00
1.188299999999999912e+00
1.188399999999999901e+00
1.188499999999999890e+00
1.188600000000000323e+00
1.188700000000000090e+00
1.188800000000000079e+00
1.188900000000000068e+00
1.189000000000000057e+00
1.189100000000000268e+00
1.189200000000000035e+00
1.189300000000000024e+00
1.189400000000000013e+00
1.189500000000000002e+00
1.189600000000000213e+00
1.189699999999999980e+00
1.189799999999999969e+00
1.189899999999999958e+00
1.189999999999999947e+00
1.190100000000000158e+00
1.190199999999999925e+00
1.190299999999999914e+00
1.190399999999999903e+00
1.190499999999999892e+00
1.190600000000000325e+00
1.190700000000000092e+00
1.190800000000000081e+00
1.190900000000000070e+00
1.191000000000000059e+00
1.191100000000000270e+00
1.191200000000000037e+00
1.191300000000000026e+00
1.191400000000000015e+00
1.191500000000000004e+00
1.191600000000000215e+00
1.191699999999999982e+00
1.191799999999999971e+00
1.191899999999999959e+00
1.191999999999999948e+00
1.192100000000000160e+00
1.192199999999999926e+00
1.192299999999999915e+00
1.192399999999999904e+00
1.192499999999999893e+00
1.192600000000000326e+00
1.192700000000000093e+00
1.192800000000000082e+00
1.192900000000000071e+00
1.193000000000000060e+00
1.193100000000000271e+00
1.193200000000000038e+00
1.193300000000000027e+00
1.193400000000000016e+00
1.193500000000000005e+00
1.193600000000000216e+00
1.193699999999999983e+00
1.193799999999999972e+00
1.193899999999999961e+00
1.193999999999999950e+00
1.194100000000000161e+00
1.194199999999999928e+00
1.194299999999999917e+00
1.194399999999999906e+00
1.194499999999999895e+00
1.194600000000000328e+00
1.194700000000000095e+00
1.194800000000000084e+00
1.194900000000000073e+00
1.195000000000000062e+00
1.195100000000000273e+00
1.195200000000000040e+00
1.195300000000000029e+00
1.195400000000000018e+00
1.195500000000000007e+00
1.195600000000000218e+00
1.195699999999999985e+00
1.195799999999999974e+00
1.195899999999999963e+00
1.195999999999999952e+00
1.196100000000000163e+00
1.196199999999999930e+00
1.196299999999999919e+00
1.196399999999999908e+00
1.196499999999999897e+00
1.196600000000000330e+00
1.196700000000000097e+00
1.196800000000000086e+00
1.196900000000000075e+00
1.197000000000000064e+00
1.197100000000000275e+00
1.197200000000000042e+00
1.197300000000000031e+00
1.197400000000000020e+00
1.197500000000000009e+00
1.197600000000000220e+00
1.197699999999999987e+00
1.197799999999999976e+00
1.197899999999999965e+00
1.197999999999999954e+00
1.198100000000000165e+00
1.198199999999999932e+00
1.198299999999999921e+00
1.198399999999999910e+00
1.198499999999999899e+00
1.198600000000000332e+00
1.198700000000000099e+00
1.198800000000000088e+00
1.198900000000000077e+00
1.199000000000000066e+00
1.199100000000000277e+00
1.199200000000000044e+00
1.199300000000000033e+00
1.199400000000000022e+00
1.199500000000000011e+00
1.199600000000000222e+00
1.199699999999999989e+00
1.199799999999999978e+00
1.199899999999999967e+00
1.199999999999999956e+00
1.200100000000000167e+00
1.200199999999999934e+00
1.200299999999999923e+00
1.200399999999999912e+00
1.200499999999999901e+00
1.200600000000000334e+00
1.200700000000000101e+00
1.200800000000000090e+00
1.200900000000000079e+00
1.201000000000000068e+00
1.201100000000000279e+00
1.201200000000000045e+00
1.201300000000000034e+00
1.201400000000000023e+00
1.201500000000000012e+00
1.201600000000000223e+00
1.201699999999999990e+00
1.201799999999999979e+00
1.201899999999999968e+00
1.201999999999999957e+00
1.202100000000000168e+00
1.202199999999999935e+00
1.202299999999999924e+00
1.202399999999999913e+00
1.202499999999999902e+00
1.202600000000000335e+00
1.202700000000000102e+00
1.202800000000000091e+00
1.202900000000000080e+00
1.203000000000000069e+00
1.203100000000000280e+00
1.203200000000000047e+00
1.203300000000000036e+00
1.203400000000000025e+00
1.203500000000000014e+00
1.203600000000000225e+00
1.203699999999999992e+00
1.203799999999999981e+00
1.203899999999999970e+00
1.203999999999999959e+00
1.204100000000000170e+00
1.204199999999999937e+00
1.204299999999999926e+00
1.204399999999999915e+00
1.204499999999999904e+00
1.204600000000000337e+00
1.204700000000000104e+00
1.204800000000000093e+00
1.204900000000000082e+00
1.205000000000000071e+00
1.205100000000000282e+00
1.205200000000000049e+00
1.205300000000000038e+00
1.205400000000000027e+00
1.205500000000000016e+00
1.205600000000000227e+00
1.205699999999999994e+00
1.205799999999999983e+00
1.205899999999999972e+00
1.205999999999999961e+00
1.206100000000000172e+00
1.206199999999999939e+00
1.206299999999999928e+00
1.206399999999999917e+00
1.206499999999999906e+00
1.206600000000000339e+00
1.206700000000000106e+00
1.206800000000000095e+00
1.206900000000000084e+00
1.207000000000000073e+00
1.207100000000000284e+00
1.207200000000000051e+00
1.207300000000000040e+00
1.207400000000000029e+00
1.207500000000000018e+00
1.207600000000000229e+00
1.207699999999999996e+00
1.207799999999999985e+00
1.207899999999999974e+00
1.207999999999999963e+00
1.208100000000000174e+00
1.208199999999999941e+00
1.208299999999999930e+00
1.208399999999999919e+00
1.208499999999999908e+00
1.208600000000000341e+00
1.208700000000000108e+00
1.208800000000000097e+00
1.208900000000000086e+00
1.209000000000000075e+00
1.209100000000000286e+00
1.209200000000000053e+00
1.209300000000000042e+00
1.209400000000000031e+00
1.209500000000000020e+00
1.209600000000000231e+00
1.209699999999999998e+00
1.209799999999999986e+00
1.209899999999999975e+00
1.209999999999999964e+00
1.210100000000000176e+00
1.210199999999999942e+00
1.210299999999999931e+00
1.210399999999999920e+00
1.210499999999999909e+00
1.210600000000000342e+00
1.210700000000000109e+00
1.210800000000000098e+00
1.210900000000000087e+00
1.211000000000000076e+00
1.211100000000000287e+00
1.211200000000000054e+00
1.211300000000000043e+00
1.211400000000000032e+00
1.211500000000000021e+00
1.211600000000000232e+00
1.211699999999999999e+00
1.211799999999999988e+00
1.211899999999999977e+00
1.211999999999999966e+00
1.212100000000000177e+00
1.212199999999999944e+00
1.212299999999999933e+00
1.212399999999999922e+00
1.212499999999999911e+00
1.212600000000000122e+00
1.212699999999999889e+00
1.212800000000000100e+00
1.212900000000000089e+00
1.213000000000000078e+00
1.213100000000000289e+00
1.213200000000000056e+00
1.213300000000000045e+00
1.213400000000000034e+00
1.213500000000000023e+00
1.213600000000000234e+00
1.213700000000000001e+00
1.213799999999999990e+00
1.213899999999999979e+00
1.213999999999999968e+00
1.214100000000000179e+00
1.214199999999999946e+00
1.214299999999999935e+00
1.214399999999999924e+00
1.214499999999999913e+00
1.214600000000000124e+00
1.214699999999999891e+00
1.214800000000000102e+00
1.214900000000000091e+00
1.215000000000000080e+00
1.215100000000000291e+00
1.215200000000000058e+00
1.215300000000000047e+00
1.215400000000000036e+00
1.215500000000000025e+00
1.215600000000000236e+00
1.215700000000000003e+00
1.215799999999999992e+00
1.215899999999999981e+00
1.215999999999999970e+00
1.216100000000000181e+00
1.216199999999999948e+00
1.216299999999999937e+00
1.216399999999999926e+00
1.216499999999999915e+00
1.216600000000000126e+00
1.216699999999999893e+00
1.216800000000000104e+00
1.216900000000000093e+00
1.217000000000000082e+00
1.217100000000000293e+00
1.217200000000000060e+00
1.217300000000000049e+00
1.217400000000000038e+00
1.217500000000000027e+00
1.217600000000000238e+00
1.217700000000000005e+00
1.217799999999999994e+00
1.217899999999999983e+00
1.217999999999999972e+00
1.218100000000000183e+00
1.218199999999999950e+00
1.218299999999999939e+00
1.218399999999999928e+00
1.218499999999999917e+00
1.218600000000000128e+00
1.218699999999999894e+00
1.218800000000000106e+00
1.218900000000000095e+00
1.219000000000000083e+00
1.219100000000000295e+00
1.219200000000000061e+00
1.219300000000000050e+00
1.219400000000000039e+00
1.219500000000000028e+00
1.219600000000000239e+00
1.219700000000000006e+00
1.219799999999999995e+00
1.219899999999999984e+00
1.219999999999999973e+00
1.220100000000000184e+00
1.220199999999999951e+00
1.220299999999999940e+00
1.220399999999999929e+00
1.220499999999999918e+00
1.220600000000000129e+00
1.220699999999999896e+00
1.220800000000000107e+00
1.220900000000000096e+00
1.221000000000000085e+00
1.221100000000000296e+00
1.221200000000000063e+00
1.221300000000000052e+00
1.221400000000000041e+00
1.221500000000000030e+00
1.221600000000000241e+00
1.221700000000000008e+00
1.221799999999999997e+00
1.221899999999999986e+00
1.221999999999999975e+00
1.222100000000000186e+00
1.222199999999999953e+00
1.222299999999999942e+00
1.222399999999999931e+00
1.222499999999999920e+00
1.222600000000000131e+00
1.222699999999999898e+00
1.222800000000000109e+00
1.222900000000000098e+00
1.223000000000000087e+00
1.223100000000000298e+00
1.223200000000000065e+00
1.223300000000000054e+00
1.223400000000000043e+00
1.223500000000000032e+00
1.223600000000000243e+00
1.223700000000000010e+00
1.223799999999999999e+00
1.223899999999999988e+00
1.223999999999999977e+00
1.224100000000000188e+00
1.224199999999999955e+00
1.224299999999999944e+00
1.224399999999999933e+00
1.224499999999999922e+00
1.224600000000000133e+00
1.224699999999999900e+00
1.224800000000000111e+00
1.224900000000000100e+00
1.225000000000000089e+00
1.225100000000000300e+00
1.225200000000000067e+00
1.225300000000000056e+00
1.225400000000000045e+00
1.225500000000000034e+00
1.225600000000000245e+00
1.225700000000000012e+00
1.225800000000000001e+00
1.225899999999999990e+00
1.225999999999999979e+00
1.226100000000000190e+00
1.226199999999999957e+00
1.226299999999999946e+00
1.226399999999999935e+00
1.226499999999999924e+00
1.226600000000000135e+00
1.226699999999999902e+00
1.226799999999999891e+00
1.226900000000000102e+00
1.227000000000000091e+00
1.227100000000000302e+00
1.227200000000000069e+00
1.227300000000000058e+00
1.227400000000000047e+00
1.227500000000000036e+00
1.227600000000000247e+00
1.227700000000000014e+00
1.227800000000000002e+00
1.227899999999999991e+00
1.227999999999999980e+00
1.228100000000000191e+00
1.228199999999999958e+00
1.228299999999999947e+00
1.228399999999999936e+00
1.228499999999999925e+00
1.228600000000000136e+00
1.228699999999999903e+00
1.228800000000000336e+00
1.228900000000000103e+00
1.229000000000000092e+00
1.229100000000000303e+00
1.229200000000000070e+00
1.229300000000000281e+00
1.229400000000000048e+00
1.229500000000000037e+00
1.229600000000000248e+00
1.229700000000000015e+00
1.229800000000000226e+00
1.229899999999999993e+00
1.229999999999999982e+00
1.230100000000000193e+00
1.230199999999999960e+00
1.230300000000000171e+00
1.230399999999999938e+00
1.230499999999999927e+00
1.230600000000000138e+00
1.230699999999999905e+00
1.230800000000000338e+00
1.230900000000000105e+00
1.231000000000000094e+00
1.231100000000000305e+00
1.231200000000000072e+00
1.231300000000000283e+00
1.231400000000000050e+00
1.231500000000000039e+00
1.231600000000000250e+00
1.231700000000000017e+00
1.231800000000000228e+00
1.231899999999999995e+00
1.231999999999999984e+00
1.232100000000000195e+00
1.232199999999999962e+00
1.232300000000000173e+00
1.232399999999999940e+00
1.232499999999999929e+00
1.232600000000000140e+00
1.232699999999999907e+00
1.232800000000000340e+00
1.232900000000000107e+00
1.233000000000000096e+00
1.233100000000000307e+00
1.233200000000000074e+00
1.233300000000000285e+00
1.233400000000000052e+00
1.233500000000000041e+00
1.233600000000000252e+00
1.233700000000000019e+00
1.233800000000000230e+00
1.233899999999999997e+00
1.233999999999999986e+00
1.234100000000000197e+00
1.234199999999999964e+00
1.234300000000000175e+00
1.234399999999999942e+00
1.234499999999999931e+00
1.234600000000000142e+00
1.234699999999999909e+00
1.234800000000000342e+00
1.234900000000000109e+00
1.235000000000000098e+00
1.235100000000000309e+00
1.235200000000000076e+00
1.235300000000000287e+00
1.235400000000000054e+00
1.235500000000000043e+00
1.235600000000000254e+00
1.235700000000000021e+00
1.235800000000000232e+00
1.235899999999999999e+00
1.235999999999999988e+00
1.236100000000000199e+00
1.236199999999999966e+00
1.236300000000000177e+00
1.236399999999999944e+00
1.236499999999999932e+00
1.236600000000000144e+00
1.236699999999999910e+00
1.236800000000000344e+00
1.236900000000000110e+00
1.237000000000000099e+00
1.237100000000000311e+00
1.237200000000000077e+00
1.237300000000000288e+00
1.237400000000000055e+00
1.237500000000000044e+00
1.237600000000000255e+00
1.237700000000000022e+00
1.237800000000000233e+00
1.237900000000000000e+00
1.237999999999999989e+00
1.238100000000000200e+00
1.238199999999999967e+00
1.238300000000000178e+00
1.238399999999999945e+00
1.238499999999999934e+00
1.238600000000000145e+00
1.238699999999999912e+00
1.238800000000000123e+00
1.238899999999999890e+00
1.239000000000000101e+00
1.239100000000000312e+00
1.239200000000000079e+00
1.239300000000000290e+00
1.239400000000000057e+00
1.239500000000000046e+00
1.239600000000000257e+00
1.239700000000000024e+00
1.239800000000000235e+00
1.239900000000000002e+00
1.239999999999999991e+00
1.240100000000000202e+00
1.240199999999999969e+00
1.240300000000000180e+00
1.240399999999999947e+00
1.240499999999999936e+00
1.240600000000000147e+00
1.240699999999999914e+00
1.240800000000000125e+00
1.240899999999999892e+00
1.241000000000000103e+00
1.241100000000000314e+00
1.241200000000000081e+00
1.241300000000000292e+00
1.241400000000000059e+00
1.241500000000000048e+00
1.241600000000000259e+00
1.241700000000000026e+00
1.241800000000000237e+00
1.241900000000000004e+00
1.241999999999999993e+00
1.242100000000000204e+00
1.242199999999999971e+00
1.242300000000000182e+00
1.242399999999999949e+00
1.242499999999999938e+00
1.242600000000000149e+00
1.242699999999999916e+00
1.242800000000000127e+00
1.242899999999999894e+00
1.243000000000000105e+00
1.243100000000000316e+00
1.243200000000000083e+00
1.243300000000000294e+00
1.243400000000000061e+00
1.243500000000000050e+00
1.243600000000000261e+00
1.243700000000000028e+00
1.243800000000000239e+00
1.243900000000000006e+00
1.243999999999999995e+00
1.244100000000000206e+00
1.244199999999999973e+00
1.244300000000000184e+00
1.244399999999999951e+00
1.244499999999999940e+00
1.244600000000000151e+00
1.244699999999999918e+00
1.244800000000000129e+00
1.244899999999999896e+00
1.245000000000000107e+00
1.245100000000000318e+00
1.245200000000000085e+00
1.245300000000000296e+00
1.245400000000000063e+00
1.245500000000000052e+00
1.245600000000000263e+00
1.245700000000000029e+00
1.245800000000000241e+00
1.245900000000000007e+00
1.245999999999999996e+00
1.246100000000000207e+00
1.246199999999999974e+00
1.246300000000000185e+00
1.246399999999999952e+00
1.246499999999999941e+00
1.246600000000000152e+00
1.246699999999999919e+00
1.246800000000000130e+00
1.246899999999999897e+00
1.247000000000000108e+00
1.247100000000000319e+00
1.247200000000000086e+00
1.247300000000000297e+00
1.247400000000000064e+00
1.247500000000000053e+00
1.247600000000000264e+00
1.247700000000000031e+00
1.247800000000000242e+00
1.247900000000000009e+00
1.247999999999999998e+00
1.248100000000000209e+00
1.248199999999999976e+00
1.248300000000000187e+00
1.248399999999999954e+00
1.248499999999999943e+00
1.248600000000000154e+00
1.248699999999999921e+00
1.248800000000000132e+00
1.248899999999999899e+00
1.249000000000000110e+00
1.249100000000000321e+00
1.249200000000000088e+00
1.249300000000000299e+00
1.249400000000000066e+00
1.249500000000000055e+00
1.249600000000000266e+00
1.249700000000000033e+00
1.249800000000000244e+00
1.249900000000000011e+00
1.250000000000000000e+00
1.250100000000000211e+00
1.250199999999999978e+00
1.250300000000000189e+00
1.250399999999999956e+00
1.250499999999999945e+00
1.250600000000000156e+00
1.250699999999999923e+00
1.250800000000000134e+00
1.250899999999999901e+00
1.250999999999999890e+00
1.251100000000000323e+00
1.251200000000000090e+00
1.251300000000000301e+00
1.251400000000000068e+00
1.251500000000000057e+00
1.251600000000000268e+00
1.251700000000000035e+00
1.251800000000000246e+00
1.251900000000000013e+00
1.252000000000000002e+00
1.252100000000000213e+00
1.252199999999999980e+00
1.252300000000000191e+00
1.252399999999999958e+00
1.252499999999999947e+00
1.252600000000000158e+00
1.252699999999999925e+00
1.252800000000000136e+00
1.252899999999999903e+00
1.252999999999999892e+00
1.253100000000000325e+00
1.253200000000000092e+00
1.253300000000000303e+00
1.253400000000000070e+00
1.253500000000000059e+00
1.253600000000000270e+00
1.253700000000000037e+00
1.253800000000000248e+00
1.253900000000000015e+00
1.254000000000000004e+00
1.254100000000000215e+00
1.254199999999999982e+00
1.254300000000000193e+00
1.254399999999999959e+00
1.254499999999999948e+00
1.254600000000000160e+00
1.254699999999999926e+00
1.254800000000000137e+00
1.254899999999999904e+00
1.254999999999999893e+00
1.255100000000000326e+00
1.255200000000000093e+00
1.255300000000000304e+00
1.255400000000000071e+00
1.255500000000000060e+00
1.255600000000000271e+00
1.255700000000000038e+00
1.255800000000000249e+00
1.255900000000000016e+00
1.256000000000000005e+00
1.256100000000000216e+00
1.256199999999999983e+00
1.256300000000000194e+00
1.256399999999999961e+00
1.256499999999999950e+00
1.256600000000000161e+00
1.256699999999999928e+00
1.256800000000000139e+00
1.256899999999999906e+00
1.256999999999999895e+00
1.257100000000000328e+00
1.257200000000000095e+00
1.257300000000000306e+00
1.257400000000000073e+00
1.257500000000000062e+00
1.257600000000000273e+00
1.257700000000000040e+00
1.257800000000000251e+00
1.257900000000000018e+00
1.258000000000000007e+00
1.258100000000000218e+00
1.258199999999999985e+00
1.258300000000000196e+00
1.258399999999999963e+00
1.258499999999999952e+00
1.258600000000000163e+00
1.258699999999999930e+00
1.258800000000000141e+00
1.258899999999999908e+00
1.258999999999999897e+00
1.259100000000000330e+00
1.259200000000000097e+00
1.259300000000000308e+00
1.259400000000000075e+00
1.259500000000000064e+00
1.259600000000000275e+00
1.259700000000000042e+00
1.259800000000000253e+00
1.259900000000000020e+00
1.260000000000000009e+00
1.260100000000000220e+00
1.260199999999999987e+00
1.260300000000000198e+00
1.260399999999999965e+00
1.260499999999999954e+00
1.260600000000000165e+00
1.260699999999999932e+00
1.260800000000000143e+00
1.260899999999999910e+00
1.260999999999999899e+00
1.261100000000000332e+00
1.261200000000000099e+00
1.261300000000000310e+00
1.261400000000000077e+00
1.261500000000000066e+00
1.261600000000000277e+00
1.261700000000000044e+00
1.261800000000000255e+00
1.261900000000000022e+00
1.262000000000000011e+00
1.262100000000000222e+00
1.262199999999999989e+00
1.262300000000000200e+00
1.262399999999999967e+00
1.262499999999999956e+00
1.262600000000000167e+00
1.262699999999999934e+00
1.262800000000000145e+00
1.262899999999999912e+00
1.262999999999999901e+00
1.263100000000000334e+00
1.263200000000000101e+00
1.263300000000000312e+00
1.263400000000000079e+00
1.263500000000000068e+00
1.263600000000000279e+00
1.263700000000000045e+00
1.263800000000000257e+00
1.263900000000000023e+00
1.264000000000000012e+00
1.264100000000000223e+00
1.264199999999999990e+00
1.264300000000000201e+00
1.264399999999999968e+00
1.264499999999999957e+00
1.264600000000000168e+00
1.264699999999999935e+00
1.264800000000000146e+00
1.264899999999999913e+00
1.264999999999999902e+00
1.265100000000000335e+00
1.265200000000000102e+00
1.265300000000000313e+00
1.265400000000000080e+00
1.265500000000000069e+00
1.265600000000000280e+00
1.265700000000000047e+00
1.265800000000000258e+00
1.265900000000000025e+00
1.266000000000000014e+00
1.266100000000000225e+00
1.266199999999999992e+00
1.266300000000000203e+00
1.266399999999999970e+00
1.266499999999999959e+00
1.266600000000000170e+00
1.266699999999999937e+00
1.266800000000000148e+00
1.266899999999999915e+00
1.266999999999999904e+00
1.267100000000000337e+00
1.267200000000000104e+00
1.267300000000000315e+00
1.267400000000000082e+00
1.267500000000000071e+00
1.267600000000000282e+00
1.267700000000000049e+00
1.267800000000000260e+00
1.267900000000000027e+00
1.268000000000000016e+00
1.268100000000000227e+00
1.268199999999999994e+00
1.268300000000000205e+00
1.268399999999999972e+00
1.268499999999999961e+00
1.268600000000000172e+00
1.268699999999999939e+00
1.268800000000000150e+00
1.268899999999999917e+00
1.268999999999999906e+00
1.269100000000000339e+00
1.269200000000000106e+00
1.269300000000000317e+00
1.269400000000000084e+00
1.269500000000000073e+00
1.269600000000000284e+00
1.269700000000000051e+00
1.269800000000000262e+00
1.269900000000000029e+00
1.270000000000000018e+00
1.270100000000000229e+00
1.270199999999999996e+00
1.270300000000000207e+00
1.270399999999999974e+00
1.270499999999999963e+00
1.270600000000000174e+00
1.270699999999999941e+00
1.270800000000000152e+00
1.270899999999999919e+00
1.270999999999999908e+00
1.271100000000000341e+00
1.271200000000000108e+00
1.271300000000000319e+00
1.271400000000000086e+00
1.271500000000000075e+00
1.271600000000000286e+00
1.271700000000000053e+00
1.271800000000000264e+00
1.271900000000000031e+00
1.272000000000000020e+00
1.272100000000000231e+00
1.272199999999999998e+00
1.272300000000000209e+00
1.272399999999999975e+00
1.272499999999999964e+00
1.272600000000000176e+00
1.272699999999999942e+00
1.272800000000000153e+00
1.272899999999999920e+00
1.272999999999999909e+00
1.273100000000000342e+00
1.273200000000000109e+00
1.273300000000000320e+00
1.273400000000000087e+00
1.273500000000000076e+00
1.273600000000000287e+00
1.273700000000000054e+00
1.273800000000000265e+00
1.273900000000000032e+00
1.274000000000000021e+00
1.274100000000000232e+00
1.274199999999999999e+00
1.274300000000000210e+00
1.274399999999999977e+00
1.274499999999999966e+00
1.274600000000000177e+00
1.274699999999999944e+00
1.274800000000000155e+00
1.274899999999999922e+00
1.274999999999999911e+00
1.275100000000000122e+00
1.275199999999999889e+00
1.275300000000000322e+00
1.275400000000000089e+00
1.275500000000000078e+00
1.275600000000000289e+00
1.275700000000000056e+00
1.275800000000000267e+00
1.275900000000000034e+00
1.276000000000000023e+00
1.276100000000000234e+00
1.276200000000000001e+00
1.276300000000000212e+00
1.276399999999999979e+00
1.276499999999999968e+00
1.276600000000000179e+00
1.276699999999999946e+00
1.276800000000000157e+00
1.276899999999999924e+00
1.276999999999999913e+00
1.277100000000000124e+00
1.277199999999999891e+00
1.277300000000000324e+00
1.277400000000000091e+00
1.277500000000000080e+00
1.277600000000000291e+00
1.277700000000000058e+00
1.277800000000000269e+00
1.277900000000000036e+00
1.278000000000000025e+00
1.278100000000000236e+00
1.278200000000000003e+00
1.278300000000000214e+00
1.278399999999999981e+00
1.278499999999999970e+00
1.278600000000000181e+00
1.278699999999999948e+00
1.278800000000000159e+00
1.278899999999999926e+00
1.278999999999999915e+00
1.279100000000000126e+00
1.279199999999999893e+00
1.279300000000000326e+00
1.279400000000000093e+00
1.279500000000000082e+00
1.279600000000000293e+00
1.279700000000000060e+00
1.279800000000000271e+00
1.279900000000000038e+00
1.280000000000000027e+00
1.280100000000000238e+00
1.280200000000000005e+00
1.280300000000000216e+00
1.280399999999999983e+00
1.280499999999999972e+00
1.280600000000000183e+00
1.280699999999999950e+00
1.280800000000000161e+00
1.280899999999999928e+00
1.280999999999999917e+00
1.281100000000000128e+00
1.281199999999999894e+00
1.281300000000000328e+00
1.281400000000000095e+00
1.281500000000000083e+00
1.281600000000000295e+00
1.281700000000000061e+00
1.281800000000000272e+00
1.281900000000000039e+00
1.282000000000000028e+00
1.282100000000000239e+00
1.282200000000000006e+00
1.282300000000000217e+00
1.282399999999999984e+00
1.282499999999999973e+00
1.282600000000000184e+00
1.282699999999999951e+00
1.282800000000000162e+00
1.282899999999999929e+00
1.282999999999999918e+00
1.283100000000000129e+00
1.283199999999999896e+00
1.283300000000000329e+00
1.283400000000000096e+00
1.283500000000000085e+00
1.283600000000000296e+00
1.283700000000000063e+00
1.283800000000000274e+00
1.283900000000000041e+00
1.284000000000000030e+00
1.284100000000000241e+00
1.284200000000000008e+00
1.284300000000000219e+00
1.284399999999999986e+00
1.284499999999999975e+00
1.284600000000000186e+00
1.284699999999999953e+00
1.284800000000000164e+00
1.284899999999999931e+00
1.284999999999999920e+00
1.285100000000000131e+00
1.285199999999999898e+00
1.285300000000000331e+00
1.285400000000000098e+00
1.285500000000000087e+00
1.285600000000000298e+00
1.285700000000000065e+00
1.285800000000000276e+00
1.285900000000000043e+00
1.286000000000000032e+00
1.286100000000000243e+00
1.286200000000000010e+00
1.286300000000000221e+00
1.286399999999999988e+00
1.286499999999999977e+00
1.286600000000000188e+00
1.286699999999999955e+00
1.286800000000000166e+00
1.286899999999999933e+00
1.286999999999999922e+00
1.287100000000000133e+00
1.287199999999999900e+00
1.287300000000000333e+00
1.287400000000000100e+00
1.287500000000000089e+00
1.287600000000000300e+00
1.287700000000000067e+00
1.287800000000000278e+00
1.287900000000000045e+00
1.288000000000000034e+00
1.288100000000000245e+00
1.288200000000000012e+00
1.288300000000000223e+00
1.288399999999999990e+00
1.288499999999999979e+00
1.288600000000000190e+00
1.288699999999999957e+00
1.288800000000000168e+00
1.288899999999999935e+00
1.288999999999999924e+00
1.289100000000000135e+00
1.289199999999999902e+00
1.289300000000000335e+00
1.289400000000000102e+00
1.289500000000000091e+00
1.289600000000000302e+00
1.289700000000000069e+00
1.289800000000000280e+00
1.289900000000000047e+00
1.290000000000000036e+00
1.290100000000000247e+00
1.290200000000000014e+00
1.290300000000000225e+00
1.290399999999999991e+00
1.290499999999999980e+00
1.290600000000000191e+00
1.290699999999999958e+00
1.290800000000000169e+00
1.290899999999999936e+00
1.290999999999999925e+00
1.291100000000000136e+00
1.291199999999999903e+00
1.291300000000000336e+00
1.291400000000000103e+00
1.291500000000000092e+00
1.291600000000000303e+00
1.291700000000000070e+00
1.291800000000000281e+00
1.291900000000000048e+00
1.292000000000000037e+00
1.292100000000000248e+00
1.292200000000000015e+00
1.292300000000000226e+00
1.292399999999999993e+00
1.292499999999999982e+00
1.292600000000000193e+00
1.292699999999999960e+00
1.292800000000000171e+00
1.292899999999999938e+00
1.292999999999999927e+00
1.293100000000000138e+00
1.293199999999999905e+00
1.293300000000000338e+00
1.293400000000000105e+00
1.293500000000000094e+00
1.293600000000000305e+00
1.293700000000000072e+00
1.293800000000000283e+00
1.293900000000000050e+00
1.294000000000000039e+00
1.294100000000000250e+00
1.294200000000000017e+00
1.294300000000000228e+00
1.294399999999999995e+00
1.294499999999999984e+00
1.294600000000000195e+00
1.294699999999999962e+00
1.294800000000000173e+00
1.294899999999999940e+00
1.294999999999999929e+00
1.295100000000000140e+00
1.295199999999999907e+00
1.295300000000000340e+00
1.295400000000000107e+00
1.295500000000000096e+00
1.295600000000000307e+00
1.295700000000000074e+00
1.295800000000000285e+00
1.295900000000000052e+00
1.296000000000000041e+00
1.296100000000000252e+00
1.296200000000000019e+00
1.296300000000000230e+00
1.296399999999999997e+00
1.296499999999999986e+00
1.296600000000000197e+00
1.296699999999999964e+00
1.296800000000000175e+00
1.296899999999999942e+00
1.296999999999999931e+00
1.297100000000000142e+00
1.297199999999999909e+00
1.297300000000000342e+00
1.297400000000000109e+00
1.297500000000000098e+00
1.297600000000000309e+00
1.297700000000000076e+00
1.297800000000000287e+00
1.297900000000000054e+00
1.298000000000000043e+00
1.298100000000000254e+00
1.298200000000000021e+00
1.298300000000000232e+00
1.298399999999999999e+00
1.298499999999999988e+00
1.298600000000000199e+00
1.298699999999999966e+00
1.298800000000000177e+00
1.298899999999999944e+00
1.298999999999999932e+00
1.299100000000000144e+00
1.299199999999999910e+00
1.299300000000000344e+00
1.299400000000000110e+00
1.299500000000000099e+00
1.299600000000000311e+00
1.299700000000000077e+00
1.299800000000000288e+00
1.299900000000000055e+00
1.300000000000000044e+00
1.300100000000000255e+00
1.300200000000000022e+00
1.300300000000000233e+00
1.300400000000000000e+00
1.300499999999999989e+00
1.300600000000000200e+00
1.300699999999999967e+00
1.300800000000000178e+00
1.300899999999999945e+00
1.300999999999999934e+00
1.301100000000000145e+00
1.301199999999999912e+00
1.301300000000000123e+00
1.301399999999999890e+00
1.301500000000000101e+00
1.301600000000000312e+00
1.301700000000000079e+00
1.301800000000000290e+00
1.301900000000000057e+00
1.302000000000000046e+00
1.302100000000000257e+00
1.302200000000000024e+00
1.302300000000000235e+00
1.302400000000000002e+00
1.302499999999999991e+00
1.302600000000000202e+00
1.302699999999999969e+00
1.302800000000000180e+00
1.302899999999999947e+00
1.302999999999999936e+00
1.303100000000000147e+00
1.303199999999999914e+00
1.303300000000000125e+00
1.303399999999999892e+00
1.303500000000000103e+00
1.303600000000000314e+00
1.303700000000000081e+00
1.303800000000000292e+00
1.303900000000000059e+00
1.304000000000000048e+00
1.304100000000000259e+00
1.304200000000000026e+00
1.304300000000000237e+00
1.304400000000000004e+00
1.304499999999999993e+00
1.304600000000000204e+00
1.304699999999999971e+00
1.304800000000000182e+00
1.304899999999999949e+00
1.304999999999999938e+00
1.305100000000000149e+00
1.305199999999999916e+00
1.305300000000000127e+00
1.305399999999999894e+00
1.305500000000000105e+00
1.305600000000000316e+00
1.305700000000000083e+00
1.305800000000000294e+00
1.305900000000000061e+00
1.306000000000000050e+00
1.306100000000000261e+00
1.306200000000000028e+00
1.306300000000000239e+00
1.306400000000000006e+00
1.306499999999999995e+00
1.306600000000000206e+00
1.306699999999999973e+00
1.306800000000000184e+00
1.306899999999999951e+00
1.306999999999999940e+00
1.307100000000000151e+00
1.307199999999999918e+00
1.307300000000000129e+00
1.307399999999999896e+00
1.307500000000000107e+00
1.307600000000000318e+00
1.307700000000000085e+00
1.307800000000000296e+00
1.307900000000000063e+00
1.308000000000000052e+00
1.308100000000000263e+00
1.308200000000000029e+00
1.308300000000000241e+00
1.308400000000000007e+00
1.308499999999999996e+00
1.308600000000000207e+00
1.308699999999999974e+00
1.308800000000000185e+00
1.308899999999999952e+00
1.308999999999999941e+00
1.309100000000000152e+00
1.309199999999999919e+00
1.309300000000000130e+00
1.309399999999999897e+00
1.309500000000000108e+00
1.309600000000000319e+00
1.309700000000000086e+00
1.309800000000000297e+00
1.309900000000000064e+00
1.310000000000000053e+00
1.310100000000000264e+00
1.310200000000000031e+00
1.310300000000000242e+00
1.310400000000000009e+00
1.310499999999999998e+00
1.310600000000000209e+00
1.310699999999999976e+00
1.310800000000000187e+00
1.310899999999999954e+00
1.310999999999999943e+00
1.311100000000000154e+00
1.311199999999999921e+00
1.311300000000000132e+00
1.311399999999999899e+00
1.311500000000000110e+00
1.311600000000000321e+00
1.311700000000000088e+00
1.311800000000000299e+00
1.311900000000000066e+00
1.312000000000000055e+00
1.312100000000000266e+00
1.312200000000000033e+00
1.312300000000000244e+00
1.312400000000000011e+00
1.312500000000000000e+00
1.312600000000000211e+00
1.312699999999999978e+00
1.312800000000000189e+00
1.312899999999999956e+00
1.312999999999999945e+00
1.313100000000000156e+00
1.313199999999999923e+00
1.313300000000000134e+00
1.313399999999999901e+00
1.313499999999999890e+00
1.313600000000000323e+00
1.313700000000000090e+00
1.313800000000000301e+00
1.313900000000000068e+00
1.314000000000000057e+00
1.314100000000000268e+00
1.314200000000000035e+00
1.314300000000000246e+00
1.314400000000000013e+00
1.314500000000000002e+00
1.314600000000000213e+00
1.314699999999999980e+00
1.314800000000000191e+00
1.314899999999999958e+00
1.314999999999999947e+00
1.315100000000000158e+00
1.315199999999999925e+00
1.315300000000000136e+00
1.315399999999999903e+00
1.315499999999999892e+00
1.315600000000000325e+00
1.315700000000000092e+00
1.315800000000000303e+00
1.315900000000000070e+00
1.316000000000000059e+00
1.316100000000000270e+00
1.316200000000000037e+00
1.316300000000000248e+00
1.316400000000000015e+00
1.316500000000000004e+00
1.316600000000000215e+00
1.316699999999999982e+00
1.316800000000000193e+00
1.316899999999999959e+00
1.316999999999999948e+00
1.317100000000000160e+00
1.317199999999999926e+00
1.317300000000000137e+00
1.317399999999999904e+00
1.317499999999999893e+00
1.317600000000000326e+00
1.317700000000000093e+00
1.317800000000000304e+00
1.317900000000000071e+00
1.318000000000000060e+00
1.318100000000000271e+00
1.318200000000000038e+00
1.318300000000000249e+00
1.318400000000000016e+00
1.318500000000000005e+00
1.318600000000000216e+00
1.318699999999999983e+00
1.318800000000000194e+00
1.318899999999999961e+00
1.318999999999999950e+00
1.319100000000000161e+00
1.319199999999999928e+00
1.319300000000000139e+00
1.319399999999999906e+00
1.319499999999999895e+00
1.319600000000000328e+00
1.319700000000000095e+00
1.319800000000000306e+00
1.319900000000000073e+00
1.320000000000000062e+00
1.320100000000000273e+00
1.320200000000000040e+00
1.320300000000000251e+00
1.320400000000000018e+00
1.320500000000000007e+00
1.320600000000000218e+00
1.320699999999999985e+00
1.320800000000000196e+00
1.320899999999999963e+00
1.320999999999999952e+00
1.321100000000000163e+00
1.321199999999999930e+00
1.321300000000000141e+00
1.321399999999999908e+00
1.321499999999999897e+00
1.321600000000000330e+00
1.321700000000000097e+00
1.321800000000000308e+00
1.321900000000000075e+00
1.322000000000000064e+00
1.322100000000000275e+00
1.322200000000000042e+00
1.322300000000000253e+00
1.322400000000000020e+00
1.322500000000000009e+00
1.322600000000000220e+00
1.322699999999999987e+00
1.322800000000000198e+00
1.322899999999999965e+00
1.322999999999999954e+00
1.323100000000000165e+00
1.323199999999999932e+00
1.323300000000000143e+00
1.323399999999999910e+00
1.323499999999999899e+00
1.323600000000000332e+00
1.323700000000000099e+00
1.323800000000000310e+00
1.323900000000000077e+00
1.324000000000000066e+00
1.324100000000000277e+00
1.324200000000000044e+00
1.324300000000000255e+00
1.324400000000000022e+00
1.324500000000000011e+00
1.324600000000000222e+00
1.324699999999999989e+00
1.324800000000000200e+00
1.324899999999999967e+00
1.324999999999999956e+00
1.325100000000000167e+00
1.325199999999999934e+00
1.325300000000000145e+00
1.325399999999999912e+00
1.325499999999999901e+00
1.325600000000000334e+00
1.325700000000000101e+00
1.325800000000000312e+00
1.325900000000000079e+00
1.326000000000000068e+00
1.326100000000000279e+00
1.326200000000000045e+00
1.326300000000000257e+00
1.326400000000000023e+00
1.326500000000000012e+00
1.326600000000000223e+00
1.326699999999999990e+00
1.326800000000000201e+00
1.326899999999999968e+00
1.326999999999999957e+00
1.327100000000000168e+00
1.327199999999999935e+00
1.327300000000000146e+00
1.327399999999999913e+00
1.327499999999999902e+00
1.327600000000000335e+00
1.327700000000000102e+00
1.327800000000000313e+00
1.327900000000000080e+00
1.328000000000000069e+00
1.328100000000000280e+00
1.328200000000000047e+00
1.328300000000000258e+00
1.328400000000000025e+00
1.328500000000000014e+00
1.328600000000000225e+00
1.328699999999999992e+00
1.328800000000000203e+00
1.328899999999999970e+00
1.328999999999999959e+00
1.329100000000000170e+00
1.329199999999999937e+00
1.329300000000000148e+00
1.329399999999999915e+00
1.329499999999999904e+00
1.329600000000000337e+00
1.329700000000000104e+00
1.329800000000000315e+00
1.329900000000000082e+00
1.330000000000000071e+00
1.330100000000000282e+00
1.330200000000000049e+00
1.330300000000000260e+00
1.330400000000000027e+00
1.330500000000000016e+00
1.330600000000000227e+00
1.330699999999999994e+00
1.330800000000000205e+00
1.330899999999999972e+00
1.330999999999999961e+00
1.331100000000000172e+00
1.331199999999999939e+00
1.331300000000000150e+00
1.331399999999999917e+00
1.331499999999999906e+00
1.331600000000000339e+00
1.331700000000000106e+00
1.331800000000000317e+00
1.331900000000000084e+00
1.332000000000000073e+00
1.332100000000000284e+00
1.332200000000000051e+00
1.332300000000000262e+00
1.332400000000000029e+00
1.332500000000000018e+00
1.332600000000000229e+00
1.332699999999999996e+00
1.332800000000000207e+00
1.332899999999999974e+00
1.332999999999999963e+00
1.333100000000000174e+00
1.333199999999999941e+00
1.333300000000000152e+00
1.333399999999999919e+00
1.333499999999999908e+00
1.333600000000000341e+00
1.333700000000000108e+00
1.333800000000000319e+00
1.333900000000000086e+00
1.334000000000000075e+00
1.334100000000000286e+00
1.334200000000000053e+00
1.334300000000000264e+00
1.334400000000000031e+00
1.334500000000000020e+00
1.334600000000000231e+00
1.334699999999999998e+00
1.334800000000000209e+00
1.334899999999999975e+00
1.334999999999999964e+00
1.335100000000000176e+00
1.335199999999999942e+00
1.335300000000000153e+00
1.335399999999999920e+00
1.335499999999999909e+00
1.335600000000000342e+00
1.335700000000000109e+00
1.335800000000000320e+00
1.335900000000000087e+00
1.336000000000000076e+00
1.336100000000000287e+00
1.336200000000000054e+00
1.336300000000000265e+00
1.336400000000000032e+00
1.336500000000000021e+00
1.336600000000000232e+00
1.336699999999999999e+00
1.336800000000000210e+00
1.336899999999999977e+00
1.336999999999999966e+00
1.337100000000000177e+00
1.337199999999999944e+00
1.337300000000000155e+00
1.337399999999999922e+00
1.337499999999999911e+00
1.337600000000000122e+00
1.337699999999999889e+00
1.337800000000000322e+00
1.337900000000000089e+00
1.338000000000000078e+00
1.338100000000000289e+00
1.338200000000000056e+00
1.338300000000000267e+00
1.338400000000000034e+00
1.338500000000000023e+00
1.338600000000000234e+00
1.338700000000000001e+00
1.338800000000000212e+00
1.338899999999999979e+00
1.338999999999999968e+00
1.339100000000000179e+00
1.339199999999999946e+00
1.339300000000000157e+00
1.339399999999999924e+00
1.339499999999999913e+00
1.339600000000000124e+00
1.339699999999999891e+00
1.339800000000000324e+00
1.339900000000000091e+00
1.340000000000000080e+00
1.340100000000000291e+00
1.340200000000000058e+00
1.340300000000000269e+00
1.340400000000000036e+00
1.340500000000000025e+00
1.340600000000000236e+00
1.340700000000000003e+00
1.340800000000000214e+00
1.340899999999999981e+00
1.340999999999999970e+00
1.341100000000000181e+00
1.341199999999999948e+00
1.341300000000000159e+00
1.341399999999999926e+00
1.341499999999999915e+00
1.341600000000000126e+00
1.341699999999999893e+00
1.341800000000000326e+00
1.341900000000000093e+00
1.342000000000000082e+00
1.342100000000000293e+00
1.342200000000000060e+00
1.342300000000000271e+00
1.342400000000000038e+00
1.342500000000000027e+00
1.342600000000000238e+00
1.342700000000000005e+00
1.342800000000000216e+00
1.342899999999999983e+00
1.342999999999999972e+00
1.343100000000000183e+00
1.343199999999999950e+00
1.343300000000000161e+00
1.343399999999999928e+00
1.343499999999999917e+00
1.343600000000000128e+00
1.343699999999999894e+00
1.343800000000000328e+00
1.343900000000000095e+00
1.344000000000000083e+00
1.344100000000000295e+00
1.344200000000000061e+00
1.344300000000000272e+00
1.344400000000000039e+00
1.344500000000000028e+00
1.344600000000000239e+00
1.344700000000000006e+00
1.344800000000000217e+00
1.344899999999999984e+00
1.344999999999999973e+00
1.345100000000000184e+00
1.345199999999999951e+00
1.345300000000000162e+00
1.345399999999999929e+00
1.345499999999999918e+00
1.345600000000000129e+00
1.345699999999999896e+00
1.345800000000000329e+00
1.345900000000000096e+00
1.346000000000000085e+00
1.346100000000000296e+00
1.346200000000000063e+00
1.346300000000000274e+00
1.346400000000000041e+00
1.346500000000000030e+00
1.346600000000000241e+00
1.346700000000000008e+00
1.346800000000000219e+00
1.346899999999999986e+00
1.346999999999999975e+00
1.347100000000000186e+00
1.347199999999999953e+00
1.347300000000000164e+00
1.347399999999999931e+00
1.347499999999999920e+00
1.347600000000000131e+00
1.347699999999999898e+00
1.347800000000000331e+00
1.347900000000000098e+00
1.348000000000000087e+00
1.348100000000000298e+00
1.348200000000000065e+00
1.348300000000000276e+00
1.348400000000000043e+00
1.348500000000000032e+00
1.348600000000000243e+00
1.348700000000000010e+00
1.348800000000000221e+00
1.348899999999999988e+00
1.348999999999999977e+00
1.349100000000000188e+00
1.349199999999999955e+00
1.349300000000000166e+00
1.349399999999999933e+00
1.349499999999999922e+00
1.349600000000000133e+00
1.349699999999999900e+00
1.349800000000000333e+00
1.349900000000000100e+00
1.350000000000000089e+00
1.350100000000000300e+00
1.350200000000000067e+00
1.350300000000000278e+00
1.350400000000000045e+00
1.350500000000000034e+00
1.350600000000000245e+00
1.350700000000000012e+00
1.350800000000000223e+00
1.350899999999999990e+00
1.350999999999999979e+00
1.351100000000000190e+00
1.351199999999999957e+00
1.351300000000000168e+00
1.351399999999999935e+00
1.351499999999999924e+00
1.351600000000000135e+00
1.351699999999999902e+00
1.351800000000000335e+00
1.351900000000000102e+00
1.352000000000000091e+00
1.352100000000000302e+00
1.352200000000000069e+00
1.352300000000000280e+00
1.352400000000000047e+00
1.352500000000000036e+00
1.352600000000000247e+00
1.352700000000000014e+00
1.352800000000000225e+00
1.352899999999999991e+00
1.352999999999999980e+00
1.353100000000000191e+00
1.353199999999999958e+00
1.353300000000000169e+00
1.353399999999999936e+00
1.353499999999999925e+00
1.353600000000000136e+00
1.353699999999999903e+00
1.353800000000000336e+00
1.353900000000000103e+00
1.354000000000000092e+00
1.354100000000000303e+00
1.354200000000000070e+00
1.354300000000000281e+00
1.354400000000000048e+00
1.354500000000000037e+00
1.354600000000000248e+00
1.354700000000000015e+00
1.354800000000000226e+00
1.354899999999999993e+00
1.354999999999999982e+00
1.355100000000000193e+00
1.355199999999999960e+00
1.355300000000000171e+00
1.355399999999999938e+00
1.355499999999999927e+00
1.355600000000000138e+00
1.355699999999999905e+00
1.355800000000000338e+00
1.355900000000000105e+00
1.356000000000000094e+00
1.356100000000000305e+00
1.356200000000000072e+00
1.356300000000000283e+00
1.356400000000000050e+00
1.356500000000000039e+00
1.356600000000000250e+00
1.356700000000000017e+00
1.356800000000000228e+00
1.356899999999999995e+00
1.356999999999999984e+00
1.357100000000000195e+00
1.357199999999999962e+00
1.357300000000000173e+00
1.357399999999999940e+00
1.357499999999999929e+00
1.357600000000000140e+00
1.357699999999999907e+00
1.357800000000000340e+00
1.357900000000000107e+00
1.358000000000000096e+00
1.358100000000000307e+00
1.358200000000000074e+00
1.358300000000000285e+00
1.358400000000000052e+00
1.358500000000000041e+00
1.358600000000000252e+00
1.358700000000000019e+00
1.358800000000000230e+00
1.358899999999999997e+00
1.358999999999999986e+00
1.359100000000000197e+00
1.359199999999999964e+00
1.359300000000000175e+00
1.359399999999999942e+00
1.359499999999999931e+00
1.359600000000000142e+00
1.359699999999999909e+00
1.359800000000000342e+00
1.359900000000000109e+00
1.360000000000000098e+00
1.360100000000000309e+00
1.360200000000000076e+00
1.360300000000000287e+00
1.360400000000000054e+00
1.360500000000000043e+00
1.360600000000000254e+00
1.360700000000000021e+00
1.360800000000000232e+00
1.360899999999999999e+00
1.360999999999999988e+00
1.361100000000000199e+00
1.361199999999999966e+00
1.361300000000000177e+00
1.361399999999999944e+00
1.361499999999999932e+00
1.361600000000000144e+00
1.361699999999999910e+00
1.361800000000000344e+00
1.361900000000000110e+00
1.362000000000000099e+00
1.362100000000000311e+00
1.362200000000000077e+00
1.362300000000000288e+00
1.362400000000000055e+00
1.362500000000000044e+00
1.362600000000000255e+00
1.362700000000000022e+00
1.362800000000000233e+00
1.362900000000000000e+00
1.362999999999999989e+00
1.363100000000000200e+00
1.363199999999999967e+00
1.363300000000000178e+00
1.363399999999999945e+00
1.363499999999999934e+00
1.363600000000000145e+00
1.363699999999999912e+00
1.363800000000000123e+00
1.363899999999999890e+00
1.364000000000000101e+00
1.364100000000000312e+00
1.364200000000000079e+00
1.364300000000000290e+00
1.364400000000000057e+00
1.364500000000000046e+00
1.364600000000000257e+00
1.364700000000000024e+00
1.364800000000000235e+00
1.364900000000000002e+00
1.364999999999999991e+00
1.365100000000000202e+00
1.365199999999999969e+00
1.365300000000000180e+00
1.365399999999999947e+00
1.365499999999999936e+00
1.365600000000000147e+00
1.365699999999999914e+00
1.365800000000000125e+00
1.365899999999999892e+00
1.366000000000000103e+00
1.366100000000000314e+00
1.366200000000000081e+00
1.366300000000000292e+00
1.366400000000000059e+00
1.366500000000000048e+00
1.366600000000000259e+00
1.366700000000000026e+00
1.366800000000000237e+00
1.366900000000000004e+00
1.366999999999999993e+00
1.367100000000000204e+00
1.367199999999999971e+00
1.367300000000000182e+00
1.367399999999999949e+00
1.367499999999999938e+00
1.367600000000000149e+00
1.367699999999999916e+00
1.367800000000000127e+00
1.367899999999999894e+00
1.368000000000000105e+00
1.368100000000000316e+00
1.368200000000000083e+00
1.368300000000000294e+00
1.368400000000000061e+00
1.368500000000000050e+00
1.368600000000000261e+00
1.368700000000000028e+00
1.368800000000000239e+00
1.368900000000000006e+00
1.368999999999999995e+00
1.369100000000000206e+00
1.369199999999999973e+00
1.369300000000000184e+00
1.369399999999999951e+00
1.369499999999999940e+00
1.369600000000000151e+00
1.369699999999999918e+00
1.369800000000000129e+00
1.369899999999999896e+00
1.370000000000000107e+00
1.370100000000000318e+00
1.370200000000000085e+00
1.370300000000000296e+00
1.370400000000000063e+00
1.370500000000000052e+00
1.370600000000000263e+00
1.370700000000000029e+00
1.370800000000000241e+00
1.370900000000000007e+00
1.370999999999999996e+00
1.371100000000000207e+00
1.371199999999999974e+00
1.371300000000000185e+00
1.371399999999999952e+00
1.371499999999999941e+00
1.371600000000000152e+00
1.371699999999999919e+00
1.371800000000000130e+00
1.371899999999999897e+00
1.372000000000000108e+00
1.372100000000000319e+00
1.372200000000000086e+00
1.372300000000000297e+00
1.372400000000000064e+00
1.372500000000000053e+00
1.372600000000000264e+00
1.372700000000000031e+00
1.372800000000000242e+00
1.372900000000000009e+00
1.372999999999999998e+00
1.373100000000000209e+00
1.373199999999999976e+00
1.373300000000000187e+00
1.373399999999999954e+00
1.373499999999999943e+00
1.373600000000000154e+00
1.373699999999999921e+00
1.373800000000000132e+00
1.373899999999999899e+00
1.374000000000000110e+00
1.374100000000000321e+00
1.374200000000000088e+00
1.374300000000000299e+00
1.374400000000000066e+00
1.374500000000000055e+00
1.374600000000000266e+00
1.374700000000000033e+00
1.374800000000000244e+00
1.374900000000000011e+00
1.375000000000000000e+00
1.375100000000000211e+00
1.375199999999999978e+00
1.375300000000000189e+00
1.375399999999999956e+00
1.375499999999999945e+00
1.375600000000000156e+00
1.375699999999999923e+00
1.375800000000000134e+00
1.375899999999999901e+00
1.375999999999999890e+00
1.376100000000000323e+00
1.376200000000000090e+00
1.376300000000000301e+00
1.376400000000000068e+00
1.376500000000000057e+00
1.376600000000000268e+00
1.376700000000000035e+00
1.376800000000000246e+00
1.376900000000000013e+00
1.377000000000000002e+00
1.377100000000000213e+00
1.377199999999999980e+00
1.377300000000000191e+00
1.377399999999999958e+00
1.377499999999999947e+00
1.377600000000000158e+00
1.377699999999999925e+00
1.377800000000000136e+00
1.377899999999999903e+00
1.377999999999999892e+00
1.378100000000000325e+00
1.378200000000000092e+00
1.378300000000000303e+00
1.378400000000000070e+00
1.378500000000000059e+00
1.378600000000000270e+00
1.378700000000000037e+00
1.378800000000000248e+00
1.378900000000000015e+00
1.379000000000000004e+00
1.379100000000000215e+00
1.379199999999999982e+00
1.379300000000000193e+00
1.379399999999999959e+00
1.379499999999999948e+00
1.379600000000000160e+00
1.379699999999999926e+00
1.379800000000000137e+00
1.379899999999999904e+00
1.379999999999999893e+00
1.380100000000000326e+00
1.380200000000000093e+00
1.380300000000000304e+00
1.380400000000000071e+00
1.380500000000000060e+00
1.380600000000000271e+00
1.380700000000000038e+00
1.380800000000000249e+00
1.380900000000000016e+00
1.381000000000000005e+00
1.381100000000000216e+00
1.381199999999999983e+00
1.381300000000000194e+00
1.381399999999999961e+00
1.381499999999999950e+00
1.381600000000000161e+00
1.381699999999999928e+00
1.381800000000000139e+00
1.381899999999999906e+00
1.381999999999999895e+00
1.382100000000000328e+00
1.382200000000000095e+00
1.382300000000000306e+00
1.382400000000000073e+00
1.382500000000000062e+00
1.382600000000000273e+00
1.382700000000000040e+00
1.382800000000000251e+00
1.382900000000000018e+00
1.383000000000000007e+00
1.383100000000000218e+00
1.383199999999999985e+00
1.383300000000000196e+00
1.383399999999999963e+00
1.383499999999999952e+00
1.383600000000000163e+00
1.383699999999999930e+00
1.383800000000000141e+00
1.383899999999999908e+00
1.383999999999999897e+00
1.384100000000000330e+00
1.384200000000000097e+00
1.384300000000000308e+00
1.384400000000000075e+00
1.384500000000000064e+00
1.384600000000000275e+00
1.384700000000000042e+00
1.384800000000000253e+00
1.384900000000000020e+00
1.385000000000000009e+00
1.385100000000000220e+00
1.385199999999999987e+00
1.385300000000000198e+00
1.385399999999999965e+00
1.385499999999999954e+00
1.385600000000000165e+00
1.385699999999999932e+00
1.385800000000000143e+00
1.385899999999999910e+00
1.385999999999999899e+00
1.386100000000000332e+00
1.386200000000000099e+00
1.386300000000000310e+00
1.386400000000000077e+00
1.386500000000000066e+00
1.386600000000000277e+00
1.386700000000000044e+00
1.386800000000000255e+00
1.386900000000000022e+00
1.387000000000000011e+00
1.387100000000000222e+00
1.387199999999999989e+00
1.387300000000000200e+00
1.387399999999999967e+00
1.387499999999999956e+00
1.387600000000000167e+00
1.387699999999999934e+00
1.387800000000000145e+00
1.387899999999999912e+00
1.387999999999999901e+00
1.388100000000000334e+00
1.388200000000000101e+00
1.388300000000000312e+00
1.388400000000000079e+00
1.388500000000000068e+00
1.388600000000000279e+00
1.388700000000000045e+00
1.388800000000000257e+00
1.388900000000000023e+00
1.389000000000000012e+00
1.389100000000000223e+00
1.389199999999999990e+00
1.389300000000000201e+00
1.389399999999999968e+00
1.389499999999999957e+00
1.389600000000000168e+00
1.389699999999999935e+00
1.389800000000000146e+00
1.389899999999999913e+00
1.389999999999999902e+00
1.390100000000000335e+00
1.390200000000000102e+00
1.390300000000000313e+00
1.390400000000000080e+00
1.390500000000000069e+00
1.390600000000000280e+00
1.390700000000000047e+00
1.390800000000000258e+00
1.390900000000000025e+00
1.391000000000000014e+00
1.391100000000000225e+00
1.391199999999999992e+00
1.391300000000000203e+00
1.391399999999999970e+00
1.391499999999999959e+00
1.391600000000000170e+00
1.391699999999999937e+00
1.391800000000000148e+00
1.391899999999999915e+00
1.391999999999999904e+00
1.392100000000000337e+00
1.392200000000000104e+00
1.392300000000000315e+00
1.392400000000000082e+00
1.392500000000000071e+00
1.392600000000000282e+00
1.392700000000000049e+00
1.392800000000000260e+00
1.392900000000000027e+00
1.393000000000000016e+00
1.393100000000000227e+00
1.393199999999999994e+00
1.393300000000000205e+00
1.393399999999999972e+00
1.393499999999999961e+00
1.393600000000000172e+00
1.393699999999999939e+00
1.393800000000000150e+00
1.393899999999999917e+00
1.393999999999999906e+00
1.394100000000000339e+00
1.394200000000000106e+00
1.394300000000000317e+00
1.394400000000000084e+00
1.394500000000000073e+00
1.394600000000000284e+00
1.394700000000000051e+00
1.394800000000000262e+00
1.394900000000000029e+00
1.395000000000000018e+00
1.395100000000000229e+00
1.395199999999999996e+00
1.395300000000000207e+00
1.395399999999999974e+00
1.395499999999999963e+00
1.395600000000000174e+00
1.395699999999999941e+00
1.395800000000000152e+00
1.395899999999999919e+00
1.395999999999999908e+00
1.396100000000000341e+00
1.396200000000000108e+00
1.396300000000000319e+00
1.396400000000000086e+00
1.396500000000000075e+00
1.396600000000000286e+00
1.396700000000000053e+00
1.396800000000000264e+00
1.396900000000000031e+00
1.397000000000000020e+00
1.397100000000000231e+00
1.397199999999999998e+00
1.397300000000000209e+00
1.397399999999999975e+00
1.397499999999999964e+00
1.397600000000000176e+00
1.397699999999999942e+00
1.397800000000000153e+00
1.397899999999999920e+00
1.397999999999999909e+00
1.398100000000000342e+00
1.398200000000000109e+00
1.398300000000000320e+00
1.398400000000000087e+00
1.398500000000000076e+00
1.398600000000000287e+00
1.398700000000000054e+00
1.398800000000000265e+00
1.398900000000000032e+00
1.399000000000000021e+00
1.399100000000000232e+00
1.399199999999999999e+00
1.399300000000000210e+00
1.399399999999999977e+00
1.399499999999999966e+00
1.399600000000000177e+00
1.399699999999999944e+00
1.399800000000000155e+00
1.399899999999999922e+00
1.399999999999999911e+00
1.400100000000000122e+00
1.400199999999999889e+00
1.400300000000000322e+00
1.400400000000000089e+00
1.400500000000000078e+00
1.400600000000000289e+00
1.400700000000000056e+00
1.400800000000000267e+00
1.400900000000000034e+00
1.401000000000000023e+00
1.401100000000000234e+00
1.401200000000000001e+00
1.401300000000000212e+00
1.401399999999999979e+00
1.401499999999999968e+00
1.401600000000000179e+00
1.401699999999999946e+00
1.401800000000000157e+00
1.401899999999999924e+00
1.401999999999999913e+00
1.402100000000000124e+00
1.402199999999999891e+00
1.402300000000000324e+00
1.402400000000000091e+00
1.402500000000000080e+00
1.402600000000000291e+00
1.402700000000000058e+00
1.402800000000000269e+00
1.402900000000000036e+00
1.403000000000000025e+00
1.403100000000000236e+00
1.403200000000000003e+00
1.403300000000000214e+00
1.403399999999999981e+00
1.403499999999999970e+00
1.403600000000000181e+00
1.403699999999999948e+00
1.403800000000000159e+00
1.403899999999999926e+00
1.403999999999999915e+00
1.404100000000000126e+00
1.404199999999999893e+00
1.404300000000000326e+00
1.404400000000000093e+00
1.404500000000000082e+00
1.404600000000000293e+00
1.404700000000000060e+00
1.404800000000000271e+00
1.404900000000000038e+00
1.405000000000000027e+00
1.405100000000000238e+00
1.405200000000000005e+00
1.405300000000000216e+00
1.405399999999999983e+00
1.405499999999999972e+00
1.405600000000000183e+00
1.405699999999999950e+00
1.405800000000000161e+00
1.405899999999999928e+00
1.405999999999999917e+00
1.406100000000000128e+00
1.406199999999999894e+00
1.406300000000000328e+00
1.406400000000000095e+00
1.406500000000000083e+00
1.406600000000000295e+00
1.406700000000000061e+00
1.406800000000000272e+00
1.406900000000000039e+00
1.407000000000000028e+00
1.407100000000000239e+00
1.407200000000000006e+00
1.407300000000000217e+00
1.407399999999999984e+00
1.407499999999999973e+00
1.407600000000000184e+00
1.407699999999999951e+00
1.407800000000000162e+00
1.407899999999999929e+00
1.407999999999999918e+00
1.408100000000000129e+00
1.408199999999999896e+00
1.408300000000000329e+00
1.408400000000000096e+00
1.408500000000000085e+00
1.408600000000000296e+00
1.408700000000000063e+00
1.408800000000000274e+00
1.408900000000000041e+00
1.409000000000000030e+00
1.409100000000000241e+00
1.409200000000000008e+00
1.409300000000000219e+00
1.409399999999999986e+00
1.409499999999999975e+00
1.409600000000000186e+00
1.409699999999999953e+00
1.409800000000000164e+00
1.409899999999999931e+00
1.409999999999999920e+00
1.410100000000000131e+00
1.410199999999999898e+00
1.410300000000000331e+00
1.410400000000000098e+00
1.410500000000000087e+00
1.410600000000000298e+00
1.410700000000000065e+00
1.410800000000000276e+00
1.410900000000000043e+00
1.411000000000000032e+00
1.411100000000000243e+00
1.411200000000000010e+00
1.411300000000000221e+00
1.411399999999999988e+00
1.411499999999999977e+00
1.411600000000000188e+00
1.411699999999999955e+00
1.411800000000000166e+00
1.411899999999999933e+00
1.411999999999999922e+00
1.412100000000000133e+00
1.412199999999999900e+00
1.412300000000000333e+00
1.412400000000000100e+00
1.412500000000000089e+00
1.412600000000000300e+00
1.412700000000000067e+00
1.412800000000000278e+00
1.412900000000000045e+00
1.413000000000000034e+00
1.413100000000000245e+00
1.413200000000000012e+00
1.413300000000000223e+00
1.413399999999999990e+00
1.413499999999999979e+00
1.413600000000000190e+00
1.413699999999999957e+00
1.413800000000000168e+00
1.413899999999999935e+00
1.413999999999999924e+00
1.414100000000000135e+00
1.414199999999999902e+00
1.414300000000000335e+00
1.414400000000000102e+00
1.414500000000000091e+00
1.414600000000000302e+00
1.414700000000000069e+00
1.414800000000000280e+00
1.414900000000000047e+00
1.415000000000000036e+00
1.415100000000000247e+00
1.415200000000000014e+00
1.415300000000000225e+00
1.415399999999999991e+00
1.415499999999999980e+00
1.415600000000000191e+00
1.415699999999999958e+00
1.415800000000000169e+00
1.415899999999999936e+00
1.415999999999999925e+00
1.416100000000000136e+00
1.416199999999999903e+00
1.416300000000000336e+00
1.416400000000000103e+00
1.416500000000000092e+00
1.416600000000000303e+00
1.416700000000000070e+00
1.416800000000000281e+00
1.416900000000000048e+00
1.417000000000000037e+00
1.417100000000000248e+00
1.417200000000000015e+00
1.417300000000000226e+00
1.417399999999999993e+00
1.417499999999999982e+00
1.417600000000000193e+00
1.417699999999999960e+00
1.417800000000000171e+00
1.417899999999999938e+00
1.417999999999999927e+00
1.418100000000000138e+00
1.418199999999999905e+00
1.418300000000000338e+00
1.418400000000000105e+00
1.418500000000000094e+00
1.418600000000000305e+00
1.418700000000000072e+00
1.418800000000000283e+00
1.418900000000000050e+00
1.419000000000000039e+00
1.419100000000000250e+00
1.419200000000000017e+00
1.419300000000000228e+00
1.419399999999999995e+00
1.419499999999999984e+00
1.419600000000000195e+00
1.419699999999999962e+00
1.419800000000000173e+00
1.419899999999999940e+00
1.419999999999999929e+00
1.420100000000000140e+00
1.420199999999999907e+00
1.420300000000000340e+00
1.420400000000000107e+00
1.420500000000000096e+00
1.420600000000000307e+00
1.420700000000000074e+00
1.420800000000000285e+00
1.420900000000000052e+00
1.421000000000000041e+00
1.421100000000000252e+00
1.421200000000000019e+00
1.421300000000000230e+00
1.421399999999999997e+00
1.421499999999999986e+00
1.421600000000000197e+00
1.421699999999999964e+00
1.421800000000000175e+00
1.421899999999999942e+00
1.421999999999999931e+00
1.422100000000000142e+00
1.422199999999999909e+00
1.422300000000000342e+00
1.422400000000000109e+00
1.422500000000000098e+00
1.422600000000000309e+00
1.422700000000000076e+00
1.422800000000000287e+00
1.422900000000000054e+00
1.423000000000000043e+00
1.423100000000000254e+00
1.423200000000000021e+00
1.423300000000000232e+00
1.423399999999999999e+00
1.423499999999999988e+00
1.423600000000000199e+00
1.423699999999999966e+00
1.423800000000000177e+00
1.423899999999999944e+00
1.423999999999999932e+00
1.424100000000000144e+00
1.424199999999999910e+00
1.424300000000000344e+00
1.424400000000000110e+00
1.424500000000000099e+00
1.424600000000000311e+00
1.424700000000000077e+00
1.424800000000000288e+00
1.424900000000000055e+00
1.425000000000000044e+00
1.425100000000000255e+00
1.425200000000000022e+00
1.425300000000000233e+00
1.425400000000000000e+00
1.425499999999999989e+00
1.425600000000000200e+00
1.425699999999999967e+00
1.425800000000000178e+00
1.425899999999999945e+00
1.425999999999999934e+00
1.426100000000000145e+00
1.426199999999999912e+00
1.426300000000000123e+00
1.426399999999999890e+00
1.426500000000000101e+00
1.426600000000000312e+00
1.426700000000000079e+00
1.426800000000000290e+00
1.426900000000000057e+00
1.427000000000000046e+00
1.427100000000000257e+00
1.427200000000000024e+00
1.427300000000000235e+00
1.427400000000000002e+00
1.427499999999999991e+00
1.427600000000000202e+00
1.427699999999999969e+00
1.427800000000000180e+00
1.427899999999999947e+00
1.427999999999999936e+00
1.428100000000000147e+00
1.428199999999999914e+00
1.428300000000000125e+00
1.428399999999999892e+00
1.428500000000000103e+00
1.428600000000000314e+00
1.428700000000000081e+00
1.428800000000000292e+00
1.428900000000000059e+00
1.429000000000000048e+00
1.429100000000000259e+00
1.429200000000000026e+00
1.429300000000000237e+00
1.429400000000000004e+00
1.429499999999999993e+00
1.429600000000000204e+00
1.429699999999999971e+00
1.429800000000000182e+00
1.429899999999999949e+00
1.429999999999999938e+00
1.430100000000000149e+00
1.430199999999999916e+00
1.430300000000000127e+00
1.430399999999999894e+00
1.430500000000000105e+00
1.430600000000000316e+00
1.430700000000000083e+00
1.430800000000000294e+00
1.430900000000000061e+00
1.431000000000000050e+00
1.431100000000000261e+00
1.431200000000000028e+00
1.431300000000000239e+00
1.431400000000000006e+00
1.431499999999999995e+00
1.431600000000000206e+00
1.431699999999999973e+00
1.431800000000000184e+00
1.431899999999999951e+00
1.431999999999999940e+00
1.432100000000000151e+00
1.432199999999999918e+00
1.432300000000000129e+00
1.432399999999999896e+00
1.432500000000000107e+00
1.432600000000000318e+00
1.432700000000000085e+00
1.432800000000000296e+00
1.432900000000000063e+00
1.433000000000000052e+00
1.433100000000000263e+00
1.433200000000000029e+00
1.433300000000000241e+00
1.433400000000000007e+00
1.433499999999999996e+00
1.433600000000000207e+00
1.433699999999999974e+00
1.433800000000000185e+00
1.433899999999999952e+00
1.433999999999999941e+00
1.434100000000000152e+00
1.434199999999999919e+00
1.434300000000000130e+00
1.434399999999999897e+00
1.434500000000000108e+00
1.434600000000000319e+00
1.434700000000000086e+00
1.434800000000000297e+00
1.434900000000000064e+00
1.435000000000000053e+00
1.435100000000000264e+00
1.435200000000000031e+00
1.435300000000000242e+00
1.435400000000000009e+00
1.435499999999999998e+00
1.435600000000000209e+00
1.435699999999999976e+00
1.435800000000000187e+00
1.435899999999999954e+00
1.435999999999999943e+00
1.436100000000000154e+00
1.436199999999999921e+00
1.436300000000000132e+00
1.436399999999999899e+00
1.436500000000000110e+00
1.436600000000000321e+00
1.436700000000000088e+00
1.436800000000000299e+00
1.436900000000000066e+00
1.437000000000000055e+00
1.437100000000000266e+00
1.437200000000000033e+00
1.437300000000000244e+00
1.437400000000000011e+00
1.437500000000000000e+00
1.437600000000000211e+00
1.437699999999999978e+00
1.437800000000000189e+00
1.437899999999999956e+00
1.437999999999999945e+00
1.438100000000000156e+00
1.438199999999999923e+00
1.438300000000000134e+00
1.438399999999999901e+00
1.438499999999999890e+00
1.438600000000000323e+00
1.438700000000000090e+00
1.438800000000000301e+00
1.438900000000000068e+00
1.439000000000000057e+00
1.439100000000000268e+00
1.439200000000000035e+00
1.439300000000000246e+00
1.439400000000000013e+00
1.439500000000000002e+00
1.439600000000000213e+00
1.439699999999999980e+00
1.439800000000000191e+00
1.439899999999999958e+00
1.439999999999999947e+00
1.440100000000000158e+00
1.440199999999999925e+00
1.440300000000000136e+00
1.440399999999999903e+00
1.440499999999999892e+00
1.440600000000000325e+00
1.440700000000000092e+00
1.440800000000000303e+00
1.440900000000000070e+00
1.441000000000000059e+00
1.441100000000000270e+00
1.441200000000000037e+00
1.441300000000000248e+00
1.441400000000000015e+00
1.441500000000000004e+00
1.441600000000000215e+00
1.441699999999999982e+00
1.441800000000000193e+00
1.441899999999999959e+00
1.441999999999999948e+00
1.442100000000000160e+00
1.442199999999999926e+00
1.442300000000000137e+00
1.442399999999999904e+00
1.442499999999999893e+00
1.442600000000000326e+00
1.442700000000000093e+00
1.442800000000000304e+00
1.442900000000000071e+00
1.443000000000000060e+00
1.443100000000000271e+00
1.443200000000000038e+00
1.443300000000000249e+00
1.443400000000000016e+00
1.443500000000000005e+00
1.443600000000000216e+00
1.443699999999999983e+00
1.443800000000000194e+00
1.443899999999999961e+00
1.443999999999999950e+00
1.444100000000000161e+00
1.444199999999999928e+00
1.444300000000000139e+00
1.444399999999999906e+00
1.444499999999999895e+00
1.444600000000000328e+00
1.444700000000000095e+00
1.444800000000000306e+00
1.444900000000000073e+00
1.445000000000000062e+00
1.445100000000000273e+00
1.445200000000000040e+00
1.445300000000000251e+00
1.445400000000000018e+00
1.445500000000000007e+00
1.445600000000000218e+00
1.445699999999999985e+00
1.445800000000000196e+00
1.445899999999999963e+00
1.445999999999999952e+00
1.446100000000000163e+00
1.446199999999999930e+00
1.446300000000000141e+00
1.446399999999999908e+00
1.446499999999999897e+00
1.446600000000000330e+00
1.446700000000000097e+00
1.446800000000000308e+00
1.446900000000000075e+00
1.447000000000000064e+00
1.447100000000000275e+00
1.447200000000000042e+00
1.447300000000000253e+00
1.447400000000000020e+00
1.447500000000000009e+00
1.447600000000000220e+00
1.447699999999999987e+00
1.447800000000000198e+00
1.447899999999999965e+00
1.447999999999999954e+00
1.448100000000000165e+00
1.448199999999999932e+00
1.448300000000000143e+00
1.448399999999999910e+00
1.448499999999999899e+00
1.448600000000000332e+00
1.448700000000000099e+00
1.448800000000000310e+00
1.448900000000000077e+00
1.449000000000000066e+00
1.449100000000000277e+00
1.449200000000000044e+00
1.449300000000000255e+00
1.449400000000000022e+00
1.449500000000000011e+00
1.449600000000000222e+00
1.449699999999999989e+00
1.449800000000000200e+00
1.449899999999999967e+00
1.449999999999999956e+00
1.450100000000000167e+00
1.450199999999999934e+00
1.450300000000000145e+00
1.450399999999999912e+00
1.450499999999999901e+00
1.450600000000000334e+00
1.450700000000000101e+00
1.450800000000000312e+00
1.450900000000000079e+00
1.451000000000000068e+00
1.451100000000000279e+00
1.451200000000000045e+00
1.451300000000000257e+00
1.451400000000000023e+00
1.451500000000000012e+00
1.451600000000000223e+00
1.451699999999999990e+00
1.451800000000000201e+00
1.451899999999999968e+00
1.451999999999999957e+00
1.452100000000000168e+00
1.452199999999999935e+00
1.452300000000000146e+00
1.452399999999999913e+00
1.452499999999999902e+00
1.452600000000000335e+00
1.452700000000000102e+00
1.452800000000000313e+00
1.452900000000000080e+00
1.453000000000000069e+00
1.453100000000000280e+00
1.453200000000000047e+00
1.453300000000000258e+00
1.453400000000000025e+00
1.453500000000000014e+00
1.453600000000000225e+00
1.453699999999999992e+00
1.453800000000000203e+00
1.453899999999999970e+00
1.453999999999999959e+00
1.454100000000000170e+00
1.454199999999999937e+00
1.454300000000000148e+00
1.454399999999999915e+00
1.454499999999999904e+00
1.454600000000000337e+00
1.454700000000000104e+00
1.454800000000000315e+00
1.454900000000000082e+00
1.455000000000000071e+00
1.455100000000000282e+00
1.455200000000000049e+00
1.455300000000000260e+00
1.455400000000000027e+00
1.455500000000000016e+00
1.455600000000000227e+00
1.455699999999999994e+00
1.455800000000000205e+00
1.455899999999999972e+00
1.455999999999999961e+00
1.456100000000000172e+00
1.456199999999999939e+00
1.456300000000000150e+00
1.456399999999999917e+00
1.456499999999999906e+00
1.456600000000000339e+00
1.456700000000000106e+00
1.456800000000000317e+00
1.456900000000000084e+00
1.457000000000000073e+00
1.457100000000000284e+00
1.457200000000000051e+00
1.457300000000000262e+00
1.457400000000000029e+00
1.457500000000000018e+00
1.457600000000000229e+00
1.457699999999999996e+00
1.457800000000000207e+00
1.457899999999999974e+00
1.457999999999999963e+00
1.458100000000000174e+00
1.458199999999999941e+00
1.458300000000000152e+00
1.458399999999999919e+00
1.458499999999999908e+00
1.458600000000000341e+00
1.458700000000000108e+00
1.458800000000000319e+00
1.458900000000000086e+00
1.459000000000000075e+00
1.459100000000000286e+00
1.459200000000000053e+00
1.459300000000000264e+00
1.459400000000000031e+00
1.459500000000000020e+00
1.459600000000000231e+00
1.459699999999999998e+00
1.459800000000000209e+00
1.459899999999999975e+00
1.459999999999999964e+00
1.460100000000000176e+00
1.460199999999999942e+00
1.460300000000000153e+00
1.460399999999999920e+00
1.460499999999999909e+00
1.460600000000000342e+00
1.460700000000000109e+00
1.460800000000000320e+00
1.460900000000000087e+00
1.461000000000000076e+00
1.461100000000000287e+00
1.461200000000000054e+00
1.461300000000000265e+00
1.461400000000000032e+00
1.461500000000000021e+00
1.461600000000000232e+00
1.461699999999999999e+00
1.461800000000000210e+00
1.461899999999999977e+00
1.461999999999999966e+00
1.462100000000000177e+00
1.462199999999999944e+00
1.462300000000000155e+00
1.462399999999999922e+00
1.462499999999999911e+00
1.462600000000000122e+00
1.462699999999999889e+00
1.462800000000000322e+00
1.462900000000000089e+00
1.463000000000000078e+00
1.463100000000000289e+00
1.463200000000000056e+00
1.463300000000000267e+00
1.463400000000000034e+00
1.463500000000000023e+00
1.463600000000000234e+00
1.463700000000000001e+00
1.463800000000000212e+00
1.463899999999999979e+00
1.463999999999999968e+00
1.464100000000000179e+00
1.464199999999999946e+00
1.464300000000000157e+00
1.464399999999999924e+00
1.464499999999999913e+00
1.464600000000000124e+00
1.464699999999999891e+00
1.464800000000000324e+00
1.464900000000000091e+00
1.465000000000000080e+00
1.465100000000000291e+00
1.465200000000000058e+00
1.465300000000000269e+00
1.465400000000000036e+00
1.465500000000000025e+00
1.465600000000000236e+00
1.465700000000000003e+00
1.465800000000000214e+00
1.465899999999999981e+00
1.465999999999999970e+00
1.466100000000000181e+00
1.466199999999999948e+00
1.466300000000000159e+00
1.466399999999999926e+00
1.466499999999999915e+00
1.466600000000000126e+00
1.466699999999999893e+00
1.466800000000000326e+00
1.466900000000000093e+00
1.467000000000000082e+00
1.467100000000000293e+00
1.467200000000000060e+00
1.467300000000000271e+00
1.467400000000000038e+00
1.467500000000000027e+00
1.467600000000000238e+00
1.467700000000000005e+00
1.467800000000000216e+00
1.467899999999999983e+00
1.467999999999999972e+00
1.468100000000000183e+00
1.468199999999999950e+00
1.468300000000000161e+00
1.468399999999999928e+00
1.468499999999999917e+00
1.468600000000000128e+00
1.468699999999999894e+00
1.468800000000000328e+00
1.468900000000000095e+00
1.469000000000000083e+00
1.469100000000000295e+00
1.469200000000000061e+00
1.469300000000000272e+00
1.469400000000000039e+00
1.469500000000000028e+00
1.469600000000000239e+00
1.469700000000000006e+00
1.469800000000000217e+00
1.469899999999999984e+00
1.469999999999999973e+00
1.470100000000000184e+00
1.470199999999999951e+00
1.470300000000000162e+00
1.470399999999999929e+00
1.470499999999999918e+00
1.470600000000000129e+00
1.470699999999999896e+00
1.470800000000000329e+00
1.470900000000000096e+00
1.471000000000000085e+00
1.471100000000000296e+00
1.471200000000000063e+00
1.471300000000000274e+00
1.471400000000000041e+00
1.471500000000000030e+00
1.471600000000000241e+00
1.471700000000000008e+00
1.471800000000000219e+00
1.471899999999999986e+00
1.471999999999999975e+00
1.472100000000000186e+00
1.472199999999999953e+00
1.472300000000000164e+00
1.472399999999999931e+00
1.472499999999999920e+00
1.472600000000000131e+00
1.472699999999999898e+00
1.472800000000000331e+00
1.472900000000000098e+00
1.473000000000000087e+00
1.473100000000000298e+00
1.473200000000000065e+00
1.473300000000000276e+00
1.473400000000000043e+00
1.473500000000000032e+00
1.473600000000000243e+00
1.473700000000000010e+00
1.473800000000000221e+00
1.473899999999999988e+00
1.473999999999999977e+00
1.474100000000000188e+00
1.474199999999999955e+00
1.474300000000000166e+00
1.474399999999999933e+00
1.474499999999999922e+00
1.474600000000000133e+00
1.474699999999999900e+00
1.474800000000000333e+00
1.474900000000000100e+00
1.475000000000000089e+00
1.475100000000000300e+00
1.475200000000000067e+00
1.475300000000000278e+00
1.475400000000000045e+00
1.475500000000000034e+00
1.475600000000000245e+00
1.475700000000000012e+00
1.475800000000000223e+00
1.475899999999999990e+00
1.475999999999999979e+00
1.476100000000000190e+00
1.476199999999999957e+00
1.476300000000000168e+00
1.476399999999999935e+00
1.476499999999999924e+00
1.476600000000000135e+00
1.476699999999999902e+00
1.476800000000000335e+00
1.476900000000000102e+00
1.477000000000000091e+00
1.477100000000000302e+00
1.477200000000000069e+00
1.477300000000000280e+00
1.477400000000000047e+00
1.477500000000000036e+00
1.477600000000000247e+00
1.477700000000000014e+00
1.477800000000000225e+00
1.477899999999999991e+00
1.477999999999999980e+00
1.478100000000000191e+00
1.478199999999999958e+00
1.478300000000000169e+00
1.478399999999999936e+00
1.478499999999999925e+00
1.478600000000000136e+00
1.478699999999999903e+00
1.478800000000000336e+00
1.478900000000000103e+00
1.479000000000000092e+00
1.479100000000000303e+00
1.479200000000000070e+00
1.479300000000000281e+00
1.479400000000000048e+00
1.479500000000000037e+00
1.479600000000000248e+00
1.479700000000000015e+00
1.479800000000000226e+00
1.479899999999999993e+00
1.479999999999999982e+00
1.480100000000000193e+00
1.480199999999999960e+00
1.480300000000000171e+00
1.480399999999999938e+00
1.480499999999999927e+00
1.480600000000000138e+00
1.480699999999999905e+00
1.480800000000000338e+00
1.480900000000000105e+00
1.481000000000000094e+00
1.481100000000000305e+00
1.481200000000000072e+00
1.481300000000000283e+00
1.481400000000000050e+00
1.481500000000000039e+00
1.481600000000000250e+00
1.481700000000000017e+00
1.481800000000000228e+00
1.481899999999999995e+00
1.481999999999999984e+00
1.482100000000000195e+00
1.482199999999999962e+00
1.482300000000000173e+00
1.482399999999999940e+00
1.482499999999999929e+00
1.482600000000000140e+00
1.482699999999999907e+00
1.482800000000000340e+00
1.482900000000000107e+00
1.483000000000000096e+00
1.483100000000000307e+00
1.483200000000000074e+00
1.483300000000000285e+00
1.483400000000000052e+00
1.483500000000000041e+00
1.483600000000000252e+00
1.483700000000000019e+00
1.483800000000000230e+00
1.483899999999999997e+00
1.483999999999999986e+00
1.484100000000000197e+00
1.484199999999999964e+00
1.484300000000000175e+00
1.484399999999999942e+00
1.484499999999999931e+00
1.484600000000000142e+00
1.484699999999999909e+00
1.484800000000000342e+00
1.484900000000000109e+00
1.485000000000000098e+00
1.485100000000000309e+00
1.485200000000000076e+00
1.485300000000000287e+00
1.485400000000000054e+00
1.485500000000000043e+00
1.485600000000000254e+00
1.485700000000000021e+00
1.485800000000000232e+00
1.485899999999999999e+00
1.485999999999999988e+00
1.486100000000000199e+00
1.486199999999999966e+00
1.486300000000000177e+00
1.486399999999999944e+00
1.486499999999999932e+00
1.486600000000000144e+00
1.486699999999999910e+00
1.486800000000000344e+00
1.486900000000000110e+00
1.487000000000000099e+00
1.487100000000000311e+00
1.487200000000000077e+00
1.487300000000000288e+00
1.487400000000000055e+00
1.487500000000000044e+00
1.487600000000000255e+00
1.487700000000000022e+00
1.487800000000000233e+00
1.487900000000000000e+00
1.487999999999999989e+00
1.488100000000000200e+00
1.488199999999999967e+00
1.488300000000000178e+00
1.488399999999999945e+00
1.488499999999999934e+00
1.488600000000000145e+00
1.488699999999999912e+00
1.488800000000000123e+00
1.488899999999999890e+00
1.489000000000000101e+00
1.489100000000000312e+00
1.489200000000000079e+00
1.489300000000000290e+00
1.489400000000000057e+00
1.489500000000000046e+00
1.489600000000000257e+00
1.489700000000000024e+00
1.489800000000000235e+00
1.489900000000000002e+00
1.489999999999999991e+00
1.490100000000000202e+00
1.490199999999999969e+00
1.490300000000000180e+00
1.490399999999999947e+00
1.490499999999999936e+00
1.490600000000000147e+00
1.490699999999999914e+00
1.490800000000000125e+00
1.490899999999999892e+00
1.491000000000000103e+00
1.491100000000000314e+00
1.491200000000000081e+00
1.491300000000000292e+00
1.491400000000000059e+00
1.491500000000000048e+00
1.491600000000000259e+00
1.491700000000000026e+00
1.491800000000000237e+00
1.491900000000000004e+00
1.491999999999999993e+00
1.492100000000000204e+00
1.492199999999999971e+00
1.492300000000000182e+00
1.492399999999999949e+00
1.492499999999999938e+00
1.492600000000000149e+00
1.492699999999999916e+00
1.492800000000000127e+00
1.492899999999999894e+00
1.493000000000000105e+00
1.493100000000000316e+00
1.493200000000000083e+00
1.493300000000000294e+00
1.493400000000000061e+00
1.493500000000000050e+00
1.493600000000000261e+00
1.493700000000000028e+00
1.493800000000000239e+00
1.493900000000000006e+00
1.493999999999999995e+00
1.494100000000000206e+00
1.494199999999999973e+00
1.494300000000000184e+00
1.494399999999999951e+00
1.494499999999999940e+00
1.494600000000000151e+00
1.494699999999999918e+00
1.494800000000000129e+00
1.494899999999999896e+00
1.495000000000000107e+00
1.495100000000000318e+00
1.495200000000000085e+00
1.495300000000000296e+00
1.495400000000000063e+00
1.495500000000000052e+00
1.495600000000000263e+00
1.495700000000000029e+00
1.495800000000000241e+00
1.495900000000000007e+00
1.495999999999999996e+00
1.496100000000000207e+00
1.496199999999999974e+00
1.496300000000000185e+00
1.496399999999999952e+00
1.496499999999999941e+00
1.496600000000000152e+00
1.496699999999999919e+00
1.496800000000000130e+00
1.496899999999999897e+00
1.497000000000000108e+00
1.497100000000000319e+00
1.497200000000000086e+00
1.497300000000000297e+00
1.497400000000000064e+00
1.497500000000000053e+00
1.497600000000000264e+00
1.497700000000000031e+00
1.497800000000000242e+00
1.497900000000000009e+00
1.497999999999999998e+00
1.498100000000000209e+00
1.498199999999999976e+00
1.498300000000000187e+00
1.498399999999999954e+00
1.498499999999999943e+00
1.498600000000000154e+00
1.498699999999999921e+00
1.498800000000000132e+00
1.498899999999999899e+00
1.499000000000000110e+00
1.499100000000000321e+00
1.499200000000000088e+00
1.499300000000000299e+00
1.499400000000000066e+00
1.499500000000000055e+00
1.499600000000000266e+00
1.499700000000000033e+00
1.499800000000000244e+00
1.499900000000000011e+00
1.500000000000000000e+00
1.500100000000000211e+00
1.500199999999999978e+00
1.500300000000000189e+00
1.500399999999999956e+00
1.500499999999999945e+00
1.500600000000000156e+00
1.500699999999999923e+00
1.500800000000000134e+00
1.500899999999999901e+00
1.500999999999999890e+00
1.501100000000000323e+00
1.501200000000000090e+00
1.501300000000000301e+00
1.501400000000000068e+00
1.501500000000000057e+00
1.501600000000000268e+00
1.501700000000000035e+00
1.501800000000000246e+00
1.501900000000000013e+00
1.502000000000000002e+00
1.502100000000000213e+00
1.502199999999999980e+00
1.502300000000000191e+00
1.502399999999999958e+00
1.502499999999999947e+00
1.502600000000000158e+00
1.502699999999999925e+00
1.502800000000000136e+00
1.502899999999999903e+00
1.502999999999999892e+00
1.503100000000000325e+00
1.503200000000000092e+00
1.503300000000000303e+00
1.503400000000000070e+00
1.503500000000000059e+00
1.503600000000000270e+00
1.503700000000000037e+00
1.503800000000000248e+00
1.503900000000000015e+00
1.504000000000000004e+00
1.504100000000000215e+00
1.504199999999999982e+00
1.504300000000000193e+00
1.504399999999999959e+00
1.504499999999999948e+00
1.504600000000000160e+00
1.504699999999999926e+00
1.504800000000000137e+00
1.504899999999999904e+00
1.504999999999999893e+00
1.505100000000000326e+00
1.505200000000000093e+00
1.505300000000000304e+00
1.505400000000000071e+00
1.505500000000000060e+00
1.505600000000000271e+00
1.505700000000000038e+00
1.505800000000000249e+00
1.505900000000000016e+00
1.506000000000000005e+00
1.506100000000000216e+00
1.506199999999999983e+00
1.506300000000000194e+00
1.506399999999999961e+00
1.506499999999999950e+00
1.506600000000000161e+00
1.506699999999999928e+00
1.506800000000000139e+00
1.506899999999999906e+00
1.506999999999999895e+00
1.507100000000000328e+00
1.507200000000000095e+00
1.507300000000000306e+00
1.507400000000000073e+00
1.507500000000000062e+00
1.507600000000000273e+00
1.507700000000000040e+00
1.507800000000000251e+00
1.507900000000000018e+00
1.508000000000000007e+00
1.508100000000000218e+00
1.508199999999999985e+00
1.508300000000000196e+00
1.508399999999999963e+00
1.508499999999999952e+00
1.508600000000000163e+00
1.508699999999999930e+00
1.508800000000000141e+00
1.508899999999999908e+00
1.508999999999999897e+00
1.509100000000000330e+00
1.509200000000000097e+00
1.509300000000000308e+00
1.509400000000000075e+00
1.509500000000000064e+00
1.509600000000000275e+00
1.509700000000000042e+00
1.509800000000000253e+00
1.509900000000000020e+00
1.510000000000000009e+00
1.510100000000000220e+00
1.510199999999999987e+00
1.510300000000000198e+00
1.510399999999999965e+00
1.510499999999999954e+00
1.510600000000000165e+00
1.510699999999999932e+00
1.510800000000000143e+00
1.510899999999999910e+00
1.510999999999999899e+00
1.511100000000000332e+00
1.511200000000000099e+00
1.511300000000000310e+00
1.511400000000000077e+00
1.511500000000000066e+00
1.511600000000000277e+00
1.511700000000000044e+00
1.511800000000000255e+00
1.511900000000000022e+00
1.512000000000000011e+00
1.512100000000000222e+00
1.512199999999999989e+00
1.512300000000000200e+00
1.512399999999999967e+00
1.512499999999999956e+00
1.512600000000000167e+00
1.512699999999999934e+00
1.512800000000000145e+00
1.512899999999999912e+00
1.512999999999999901e+00
1.513100000000000334e+00
1.513200000000000101e+00
1.513300000000000312e+00
1.513400000000000079e+00
1.513500000000000068e+00
1.513600000000000279e+00
1.513700000000000045e+00
1.513800000000000257e+00
1.513900000000000023e+00
1.514000000000000012e+00
1.514100000000000223e+00
1.514199999999999990e+00
1.514300000000000201e+00
1.514399999999999968e+00
1.514499999999999957e+00
1.514600000000000168e+00
1.514699999999999935e+00
1.514800000000000146e+00
1.514899999999999913e+00
1.514999999999999902e+00
1.515100000000000335e+00
1.515200000000000102e+00
1.515300000000000313e+00
1.515400000000000080e+00
1.515500000000000069e+00
1.515600000000000280e+00
1.515700000000000047e+00
1.515800000000000258e+00
1.515900000000000025e+00
1.516000000000000014e+00
1.516100000000000225e+00
1.516199999999999992e+00
1.516300000000000203e+00
1.516399999999999970e+00
1.516499999999999959e+00
1.516600000000000170e+00
1.516699999999999937e+00
1.516800000000000148e+00
1.516899999999999915e+00
1.516999999999999904e+00
1.517100000000000337e+00
1.517200000000000104e+00
1.517300000000000315e+00
1.517400000000000082e+00
1.517500000000000071e+00
1.517600000000000282e+00
1.517700000000000049e+00
1.517800000000000260e+00
1.517900000000000027e+00
1.518000000000000016e+00
1.518100000000000227e+00
1.518199999999999994e+00
1.518300000000000205e+00
1.518399999999999972e+00
1.518499999999999961e+00
1.518600000000000172e+00
1.518699999999999939e+00
1.518800000000000150e+00
1.518899999999999917e+00
1.518999999999999906e+00
1.519100000000000339e+00
1.519200000000000106e+00
1.519300000000000317e+00
1.519400000000000084e+00
1.519500000000000073e+00
1.519600000000000284e+00
1.519700000000000051e+00
1.519800000000000262e+00
1.519900000000000029e+00
1.520000000000000018e+00
1.520100000000000229e+00
1.520199999999999996e+00
1.520300000000000207e+00
1.520399999999999974e+00
1.520499999999999963e+00
1.520600000000000174e+00
1.520699999999999941e+00
1.520800000000000152e+00
1.520899999999999919e+00
1.520999999999999908e+00
1.521100000000000341e+00
1.521200000000000108e+00
1.521300000000000319e+00
1.521400000000000086e+00
1.521500000000000075e+00
1.521600000000000286e+00
1.521700000000000053e+00
1.521800000000000264e+00
1.521900000000000031e+00
1.522000000000000020e+00
1.522100000000000231e+00
1.522199999999999998e+00
1.522300000000000209e+00
1.522399999999999975e+00
1.522499999999999964e+00
1.522600000000000176e+00
1.522699999999999942e+00
1.522800000000000153e+00
1.522899999999999920e+00
1.522999999999999909e+00
1.523100000000000342e+00
1.523200000000000109e+00
1.523300000000000320e+00
1.523400000000000087e+00
1.523500000000000076e+00
1.523600000000000287e+00
1.523700000000000054e+00
1.523800000000000265e+00
1.523900000000000032e+00
1.524000000000000021e+00
1.524100000000000232e+00
1.524199999999999999e+00
1.524300000000000210e+00
1.524399999999999977e+00
1.524499999999999966e+00
1.524600000000000177e+00
1.524699999999999944e+00
1.524800000000000155e+00
1.524899999999999922e+00
1.524999999999999911e+00
1.525100000000000122e+00
1.525199999999999889e+00
1.525300000000000322e+00
1.525400000000000089e+00
1.525500000000000078e+00
1.525600000000000289e+00
1.525700000000000056e+00
1.525800000000000267e+00
1.525900000000000034e+00
1.526000000000000023e+00
1.526100000000000234e+00
1.526200000000000001e+00
1.526300000000000212e+00
1.526399999999999979e+00
1.526499999999999968e+00
1.526600000000000179e+00
1.526699999999999946e+00
1.526800000000000157e+00
1.526899999999999924e+00
1.526999999999999913e+00
1.527100000000000124e+00
1.527199999999999891e+00
1.527300000000000324e+00
1.527400000000000091e+00
1.527500000000000080e+00
1.527600000000000291e+00
1.527700000000000058e+00
1.527800000000000269e+00
1.527900000000000036e+00
1.528000000000000025e+00
1.528100000000000236e+00
1.528200000000000003e+00
1.528300000000000214e+00
1.528399999999999981e+00
1.528499999999999970e+00
1.528600000000000181e+00
1.528699999999999948e+00
1.528800000000000159e+00
1.528899999999999926e+00
1.528999999999999915e+00
1.529100000000000126e+00
1.529199999999999893e+00
1.529300000000000326e+00
1.529400000000000093e+00
1.529500000000000082e+00
1.529600000000000293e+00
1.529700000000000060e+00
1.529800000000000271e+00
1.529900000000000038e+00
1.530000000000000027e+00
1.530100000000000238e+00
1.530200000000000005e+00
1.530300000000000216e+00
1.530399999999999983e+00
1.530499999999999972e+00
1.530600000000000183e+00
1.530699999999999950e+00
1.530800000000000161e+00
1.530899999999999928e+00
1.530999999999999917e+00
1.531100000000000128e+00
1.531199999999999894e+00
1.531300000000000328e+00
1.531400000000000095e+00
1.531500000000000083e+00
1.531600000000000295e+00
1.531700000000000061e+00
1.531800000000000272e+00
1.531900000000000039e+00
1.532000000000000028e+00
1.532100000000000239e+00
1.532200000000000006e+00
1.532300000000000217e+00
1.532399999999999984e+00
1.532499999999999973e+00
1.532600000000000184e+00
1.532699999999999951e+00
1.532800000000000162e+00
1.532899999999999929e+00
1.532999999999999918e+00
1.533100000000000129e+00
1.533199999999999896e+00
1.533300000000000329e+00
1.533400000000000096e+00
1.533500000000000085e+00
1.533600000000000296e+00
1.533700000000000063e+00
1.533800000000000274e+00
1.533900000000000041e+00
1.534000000000000030e+00
1.534100000000000241e+00
1.534200000000000008e+00
1.534300000000000219e+00
1.534399999999999986e+00
1.534499999999999975e+00
1.534600000000000186e+00
1.534699999999999953e+00
1.534800000000000164e+00
1.534899999999999931e+00
1.534999999999999920e+00
1.535100000000000131e+00
1.535199999999999898e+00
1.535300000000000331e+00
1.535400000000000098e+00
1.535500000000000087e+00
1.535600000000000298e+00
1.535700000000000065e+00
1.535800000000000276e+00
1.535900000000000043e+00
1.536000000000000032e+00
1.536100000000000243e+00
1.536200000000000010e+00
1.536300000000000221e+00
1.536399999999999988e+00
1.536499999999999977e+00
1.536600000000000188e+00
1.536699999999999955e+00
1.536800000000000166e+00
1.536899999999999933e+00
1.536999999999999922e+00
1.537100000000000133e+00
1.537199999999999900e+00
1.537300000000000333e+00
1.537400000000000100e+00
1.537500000000000089e+00
1.537600000000000300e+00
1.537700000000000067e+00
1.537800000000000278e+00
1.537900000000000045e+00
1.538000000000000034e+00
1.538100000000000245e+00
1.538200000000000012e+00
1.538300000000000223e+00
1.538399999999999990e+00
1.538499999999999979e+00
1.538600000000000190e+00
1.538699999999999957e+00
1.538800000000000168e+00
1.538899999999999935e+00
1.538999999999999924e+00
1.539100000000000135e+00
1.539199999999999902e+00
1.539300000000000335e+00
1.539400000000000102e+00
1.539500000000000091e+00
1.539600000000000302e+00
1.539700000000000069e+00
1.539800000000000280e+00
1.539900000000000047e+00
1.540000000000000036e+00
1.540100000000000247e+00
1.540200000000000014e+00
1.540300000000000225e+00
1.540399999999999991e+00
1.540499999999999980e+00
1.540600000000000191e+00
1.540699999999999958e+00
1.540800000000000169e+00
1.540899999999999936e+00
1.540999999999999925e+00
1.541100000000000136e+00
1.541199999999999903e+00
1.541300000000000336e+00
1.541400000000000103e+00
1.541500000000000092e+00
1.541600000000000303e+00
1.541700000000000070e+00
1.541800000000000281e+00
1.541900000000000048e+00
1.542000000000000037e+00
1.542100000000000248e+00
1.542200000000000015e+00
1.542300000000000226e+00
1.542399999999999993e+00
1.542499999999999982e+00
1.542600000000000193e+00
1.542699999999999960e+00
1.542800000000000171e+00
1.542899999999999938e+00
1.542999999999999927e+00
1.543100000000000138e+00
1.543199999999999905e+00
1.543300000000000338e+00
1.543400000000000105e+00
1.543500000000000094e+00
1.543600000000000305e+00
1.543700000000000072e+00
1.543800000000000283e+00
1.543900000000000050e+00
1.544000000000000039e+00
1.544100000000000250e+00
1.544200000000000017e+00
1.544300000000000228e+00
1.544399999999999995e+00
1.544499999999999984e+00
1.544600000000000195e+00
1.544699999999999962e+00
1.544800000000000173e+00
1.544899999999999940e+00
1.544999999999999929e+00
1.545100000000000140e+00
1.545199999999999907e+00
1.545300000000000340e+00
1.545400000000000107e+00
1.545500000000000096e+00
1.545600000000000307e+00
1.545700000000000074e+00
1.545800000000000285e+00
1.545900000000000052e+00
1.546000000000000041e+00
1.546100000000000252e+00
1.546200000000000019e+00
1.546300000000000230e+00
1.546399999999999997e+00
1.546499999999999986e+00
1.546600000000000197e+00
1.546699999999999964e+00
1.546800000000000175e+00
1.546899999999999942e+00
1.546999999999999931e+00
1.547100000000000142e+00
1.547199999999999909e+00
1.547300000000000342e+00
1.547400000000000109e+00
1.547500000000000098e+00
1.547600000000000309e+00
1.547700000000000076e+00
1.547800000000000287e+00
1.547900000000000054e+00
1.548000000000000043e+00
1.548100000000000254e+00
1.548200000000000021e+00
1.548300000000000232e+00
1.548399999999999999e+00
1.548499999999999988e+00
1.548600000000000199e+00
1.548699999999999966e+00
1.548800000000000177e+00
1.548899999999999944e+00
1.548999999999999932e+00
1.549100000000000144e+00
1.549199999999999910e+00
1.549300000000000344e+00
1.549400000000000110e+00
1.549500000000000099e+00
1.549600000000000311e+00
1.549700000000000077e+00
1.549800000000000288e+00
1.549900000000000055e+00
1.550000000000000044e+00
1.550100000000000255e+00
1.550200000000000022e+00
1.550300000000000233e+00
1.550400000000000000e+00
1.550499999999999989e+00
1.550600000000000200e+00
1.550699999999999967e+00
1.550800000000000178e+00
1.550899999999999945e+00
1.550999999999999934e+00
1.551100000000000145e+00
1.551199999999999912e+00
1.551300000000000123e+00
1.551399999999999890e+00
1.551500000000000101e+00
1.551600000000000312e+00
1.551700000000000079e+00
1.551800000000000290e+00
1.551900000000000057e+00
1.552000000000000046e+00
1.552100000000000257e+00
1.552200000000000024e+00
1.552300000000000235e+00
1.552400000000000002e+00
1.552499999999999991e+00
1.552600000000000202e+00
1.552699999999999969e+00
1.552800000000000180e+00
1.552899999999999947e+00
1.552999999999999936e+00
1.553100000000000147e+00
1.553199999999999914e+00
1.553300000000000125e+00
1.553399999999999892e+00
1.553500000000000103e+00
1.553600000000000314e+00
1.553700000000000081e+00
1.553800000000000292e+00
1.553900000000000059e+00
1.554000000000000048e+00
1.554100000000000259e+00
1.554200000000000026e+00
1.554300000000000237e+00
1.554400000000000004e+00
1.554499999999999993e+00
1.554600000000000204e+00
1.554699999999999971e+00
1.554800000000000182e+00
1.554899999999999949e+00
1.554999999999999938e+00
1.555100000000000149e+00
1.555199999999999916e+00
1.555300000000000127e+00
1.555399999999999894e+00
1.555500000000000105e+00
1.555600000000000316e+00
1.555700000000000083e+00
1.555800000000000294e+00
1.555900000000000061e+00
1.556000000000000050e+00
1.556100000000000261e+00
1.556200000000000028e+00
1.556300000000000239e+00
1.556400000000000006e+00
1.556499999999999995e+00
1.556600000000000206e+00
1.556699999999999973e+00
1.556800000000000184e+00
1.556899999999999951e+00
1.556999999999999940e+00
1.557100000000000151e+00
1.557199999999999918e+00
1.557300000000000129e+00
1.557399999999999896e+00
1.557500000000000107e+00
1.557600000000000318e+00
1.557700000000000085e+00
1.557800000000000296e+00
1.557900000000000063e+00
1.558000000000000052e+00
1.558100000000000263e+00
1.558200000000000029e+00
1.558300000000000241e+00
1.558400000000000007e+00
1.558499999999999996e+00
1.558600000000000207e+00
1.558699999999999974e+00
1.558800000000000185e+00
1.558899999999999952e+00
1.558999999999999941e+00
1.559100000000000152e+00
1.559199999999999919e+00
1.559300000000000130e+00
1.559399999999999897e+00
1.559500000000000108e+00
1.559600000000000319e+00
1.559700000000000086e+00
1.559800000000000297e+00
1.559900000000000064e+00
1.560000000000000053e+00
1.560100000000000264e+00
1.560200000000000031e+00
1.560300000000000242e+00
1.560400000000000009e+00
1.560499999999999998e+00
1.560600000000000209e+00
1.560699999999999976e+00
1.560800000000000187e+00
1.560899999999999954e+00
1.560999999999999943e+00
1.561100000000000154e+00
1.561199999999999921e+00
1.561300000000000132e+00
1.561399999999999899e+00
1.561500000000000110e+00
1.561600000000000321e+00
1.561700000000000088e+00
1.561800000000000299e+00
1.561900000000000066e+00
1.562000000000000055e+00
1.562100000000000266e+00
1.562200000000000033e+00
1.562300000000000244e+00
1.562400000000000011e+00
1.562500000000000000e+00
1.562600000000000211e+00
1.562699999999999978e+00
1.562800000000000189e+00
1.562899999999999956e+00
1.562999999999999945e+00
1.563100000000000156e+00
1.563199999999999923e+00
1.563300000000000134e+00
1.563399999999999901e+00
1.563499999999999890e+00
1.563600000000000323e+00
1.563700000000000090e+00
1.563800000000000301e+00
1.563900000000000068e+00
1.564000000000000057e+00
1.564100000000000268e+00
1.564200000000000035e+00
1.564300000000000246e+00
1.564400000000000013e+00
1.564500000000000002e+00
1.564600000000000213e+00
1.564699999999999980e+00
1.564800000000000191e+00
1.564899999999999958e+00
1.564999999999999947e+00
1.565100000000000158e+00
1.565199999999999925e+00
1.565300000000000136e+00
1.565399999999999903e+00
1.565499999999999892e+00
1.565600000000000325e+00
1.565700000000000092e+00
1.565800000000000303e+00
1.565900000000000070e+00
1.566000000000000059e+00
1.566100000000000270e+00
1.566200000000000037e+00
1.566300000000000248e+00
1.566400000000000015e+00
1.566500000000000004e+00
1.566600000000000215e+00
1.566699999999999982e+00
1.566800000000000193e+00
1.566899999999999959e+00
1.566999999999999948e+00
1.567100000000000160e+00
1.567199999999999926e+00
1.567300000000000137e+00
1.567399999999999904e+00
1.567499999999999893e+00
1.567600000000000326e+00
1.567700000000000093e+00
1.567800000000000304e+00
1.567900000000000071e+00
1.568000000000000060e+00
1.568100000000000271e+00
1.568200000000000038e+00
1.568300000000000249e+00
1.568400000000000016e+00
1.568500000000000005e+00
1.568600000000000216e+00
1.568699999999999983e+00
1.568800000000000194e+00
1.568899999999999961e+00
1.568999999999999950e+00
1.569100000000000161e+00
1.569199999999999928e+00
1.569300000000000139e+00
1.569399999999999906e+00
1.569499999999999895e+00
1.569600000000000328e+00
1.569700000000000095e+00
1.569800000000000306e+00
1.569900000000000073e+00
1.570000000000000062e+00
1.570100000000000273e+00
1.570200000000000040e+00
1.570300000000000251e+00
1.570400000000000018e+00
1.570500000000000007e+00
1.570600000000000218e+00
1.570699999999999985e+00
1.570800000000000196e+00
1.570899999999999963e+00
1.570999999999999952e+00
1.571100000000000163e+00
1.571199999999999930e+00
1.571300000000000141e+00
1.571399999999999908e+00
1.571499999999999897e+00
1.571600000000000330e+00
1.571700000000000097e+00
1.571800000000000308e+00
1.571900000000000075e+00
1.572000000000000064e+00
1.572100000000000275e+00
1.572200000000000042e+00
1.572300000000000253e+00
1.572400000000000020e+00
1.572500000000000009e+00
1.572600000000000220e+00
1.572699999999999987e+00
1.572800000000000198e+00
1.572899999999999965e+00
1.572999999999999954e+00
1.573100000000000165e+00
1.573199999999999932e+00
1.573300000000000143e+00
1.573399999999999910e+00
1.573499999999999899e+00
1.573600000000000332e+00
1.573700000000000099e+00
1.573800000000000310e+00
1.573900000000000077e+00
1.574000000000000066e+00
1.574100000000000277e+00
1.574200000000000044e+00
1.574300000000000255e+00
1.574400000000000022e+00
1.574500000000000011e+00
1.574600000000000222e+00
1.574699999999999989e+00
1.574800000000000200e+00
1.574899999999999967e+00
1.574999999999999956e+00
1.575100000000000167e+00
1.575199999999999934e+00
1.575300000000000145e+00
1.575399999999999912e+00
1.575499999999999901e+00
1.575600000000000334e+00
1.575700000000000101e+00
1.575800000000000312e+00
1.575900000000000079e+00
1.576000000000000068e+00
1.576100000000000279e+00
1.576200000000000045e+00
1.576300000000000257e+00
1.576400000000000023e+00
1.576500000000000012e+00
1.576600000000000223e+00
1.576699999999999990e+00
1.576800000000000201e+00
1.576899999999999968e+00
1.576999999999999957e+00
1.577100000000000168e+00
1.577199999999999935e+00
1.577300000000000146e+00
1.577399999999999913e+00
1.577499999999999902e+00
1.577600000000000335e+00
1.577700000000000102e+00
1.577800000000000313e+00
1.577900000000000080e+00
1.578000000000000069e+00
1.578100000000000280e+00
1.578200000000000047e+00
1.578300000000000258e+00
1.578400000000000025e+00
1.578500000000000014e+00
1.578600000000000225e+00
1.578699999999999992e+00
1.578800000000000203e+00
1.578899999999999970e+00
1.578999999999999959e+00
1.579100000000000170e+00
1.579199999999999937e+00
1.579300000000000148e+00
1.579399999999999915e+00
1.579499999999999904e+00
1.579600000000000337e+00
1.579700000000000104e+00
1.579800000000000315e+00
1.579900000000000082e+00
1.580000000000000071e+00
1.580100000000000282e+00
1.580200000000000049e+00
1.580300000000000260e+00
1.580400000000000027e+00
1.580500000000000016e+00
1.580600000000000227e+00
1.580699999999999994e+00
1.580800000000000205e+00
1.580899999999999972e+00
1.580999999999999961e+00
1.581100000000000172e+00
1.581199999999999939e+00
1.581300000000000150e+00
1.581399999999999917e+00
1.581499999999999906e+00
1.581600000000000339e+00
1.581700000000000106e+00
1.581800000000000317e+00
1.581900000000000084e+00
1.582000000000000073e+00
1.582100000000000284e+00
1.582200000000000051e+00
1.582300000000000262e+00
1.582400000000000029e+00
1.582500000000000018e+00
1.582600000000000229e+00
1.582699999999999996e+00
1.582800000000000207e+00
1.582899999999999974e+00
1.582999999999999963e+00
1.583100000000000174e+00
1.583199999999999941e+00
1.583300000000000152e+00
1.583399999999999919e+00
1.583499999999999908e+00
1.583600000000000341e+00
1.583700000000000108e+00
1.583800000000000319e+00
1.583900000000000086e+00
1.584000000000000075e+00
1.584100000000000286e+00
1.584200000000000053e+00
1.584300000000000264e+00
1.584400000000000031e+00
1.584500000000000020e+00
1.584600000000000231e+00
1.584699999999999998e+00
1.584800000000000209e+00
1.584899999999999975e+00
1.584999999999999964e+00
1.585100000000000176e+00
1.585199999999999942e+00
1.585300000000000153e+00
1.585399999999999920e+00
1.585499999999999909e+00
1.585600000000000342e+00
1.585700000000000109e+00
1.585800000000000320e+00
1.585900000000000087e+00
1.586000000000000076e+00
1.586100000000000287e+00
1.586200000000000054e+00
1.586300000000000265e+00
1.586400000000000032e+00
1.586500000000000021e+00
1.586600000000000232e+00
1.586699999999999999e+00
1.586800000000000210e+00
1.586899999999999977e+00
1.586999999999999966e+00
1.587100000000000177e+00
1.587199999999999944e+00
1.587300000000000155e+00
1.587399999999999922e+00
1.587499999999999911e+00
1.587600000000000122e+00
1.587699999999999889e+00
1.587800000000000322e+00
1.587900000000000089e+00
1.588000000000000078e+00
1.588100000000000289e+00
1.588200000000000056e+00
1.588300000000000267e+00
1.588400000000000034e+00
1.588500000000000023e+00
1.588600000000000234e+00
1.588700000000000001e+00
1.588800000000000212e+00
1.588899999999999979e+00
1.588999999999999968e+00
1.589100000000000179e+00
1.589199999999999946e+00
1.589300000000000157e+00
1.589399999999999924e+00
1.589499999999999913e+00
1.589600000000000124e+00
1.589699999999999891e+00
1.589800000000000324e+00
1.589900000000000091e+00
1.590000000000000080e+00
1.590100000000000291e+00
1.590200000000000058e+00
1.590300000000000269e+00
1.590400000000000036e+00
1.590500000000000025e+00
1.590600000000000236e+00
1.590700000000000003e+00
1.590800000000000214e+00
1.590899999999999981e+00
1.590999999999999970e+00
1.591100000000000181e+00
1.591199999999999948e+00
1.591300000000000159e+00
1.591399999999999926e+00
1.591499999999999915e+00
1.591600000000000126e+00
1.591699999999999893e+00
1.591800000000000326e+00
1.591900000000000093e+00
1.592000000000000082e+00
1.592100000000000293e+00
1.592200000000000060e+00
1.592300000000000271e+00
1.592400000000000038e+00
1.592500000000000027e+00
1.592600000000000238e+00
1.592700000000000005e+00
1.592800000000000216e+00
1.592899999999999983e+00
1.592999999999999972e+00
1.593100000000000183e+00
1.593199999999999950e+00
1.593300000000000161e+00
1.593399999999999928e+00
1.593499999999999917e+00
1.593600000000000128e+00
1.593699999999999894e+00
1.593800000000000328e+00
1.593900000000000095e+00
1.594000000000000083e+00
1.594100000000000295e+00
1.594200000000000061e+00
1.594300000000000272e+00
1.594400000000000039e+00
1.594500000000000028e+00
1.594600000000000239e+00
1.594700000000000006e+00
1.594800000000000217e+00
1.594899999999999984e+00
1.594999999999999973e+00
1.595100000000000184e+00
1.595199999999999951e+00
1.595300000000000162e+00
1.595399999999999929e+00
1.595499999999999918e+00
1.595600000000000129e+00
1.595699999999999896e+00
1.595800000000000329e+00
1.595900000000000096e+00
1.596000000000000085e+00
1.596100000000000296e+00
1.596200000000000063e+00
1.596300000000000274e+00
1.596400000000000041e+00
1.596500000000000030e+00
1.596600000000000241e+00
1.596700000000000008e+00
1.596800000000000219e+00
1.596899999999999986e+00
1.596999999999999975e+00
1.597100000000000186e+00
1.597199999999999953e+00
1.597300000000000164e+00
1.597399999999999931e+00
1.597499999999999920e+00
1.597600000000000131e+00
1.597699999999999898e+00
1.597800000000000331e+00
1.597900000000000098e+00
1.598000000000000087e+00
1.598100000000000298e+00
1.598200000000000065e+00
1.598300000000000276e+00
1.598400000000000043e+00
1.598500000000000032e+00
1.598600000000000243e+00
1.598700000000000010e+00
1.598800000000000221e+00
1.598899999999999988e+00
1.598999999999999977e+00
1.599100000000000188e+00
1.599199999999999955e+00
1.599300000000000166e+00
1.599399999999999933e+00
1.599499999999999922e+00
1.599600000000000133e+00
1.599699999999999900e+00
1.599800000000000333e+00
1.599900000000000100e+00
1.600000000000000089e+00
