# Supplementary material for: Bayesian inference of kinetic schemes for ion channels by Kalman filtering
Source: eLife. 2022 May 4;11:e62714. doi: 10.7554/eLife.62714 (PMC9342998; doi:10.7554/eLife.62714)
Supplement: Figure 7—source data 2. — Each of them has 10 ligand concentrations. The number in the file name reports the amount of ion channels in the patch. [file elife-62714-fig7-data2.zip › 1000000current.txt]

-4.987221307431218276e-01 5.795380749713575641e-01 4.474564005344399686e-01 -9.845578889199515515e-01 -2.240872991969071304e+00 7.735601534487244191e-01 -5.079724720265715865e-01 -7.226489733639375164e-04 2.165606210759541544e-02 -9.963048685372662971e-01 2.804122805044705902e-01 1.466107459074365460e+00 -1.902552255104434265e+00 -5.947336934413400833e-01 -1.106727019230282050e+00 7.718581836363477833e-02 -1.190747686965725610e-01 1.891032774521768101e+00 -2.014210943453710045e-01 1.761995649018816890e+00 -1.012833388452922145e+00 8.731317089438054291e-01 -9.623216404528942558e-01 8.988794683640316530e-01 1.661360937721161335e-01 6.536015758006440135e-02 -1.343415247708792115e-01 4.798129292485221464e-01 -9.456786144127336813e-02 -8.316163637700235700e-01 2.205424724003594572e-01 1.924617350050627229e-01 8.992797867713822613e-02 -5.678073418229802050e-01 5.597698363892951168e-01 3.177094039607997744e-01 6.261118376412941888e-01 -1.069476129367763040e+00 -4.764257320351961145e-01 1.178137414958746292e-02 -2.221632666164250480e+00 2.240728896736797093e+00 -3.052348118492095863e-01 -9.744890644814845349e-01 -1.926914725556070074e-01 -2.136267053255585413e+00 1.012533323297641230e+00 -7.793403539666701185e-01 -1.344291533100473002e+00 -1.070370187615590080e-01 -5.319034669742056520e-01 3.946021737904886195e-01 -3.226363705687180228e-01 -7.890308288590275332e-01 5.748588590307591728e-01 8.421520896983683002e-01 -1.066376776472695687e+00 -1.929314102286860733e+00 6.232190924095833834e-02 -9.282928014200840794e-01 -8.501616332090072836e-01 -1.191573013755694133e+00 -1.572552295599291439e+00 -6.236990922232156231e-01 1.100409156934081922e+00 1.548333089610193780e-01 -1.165261540684729979e+00 -1.925871848270364728e+00 -7.946316240113068252e-01 -9.435556640708859799e-01 -5.783226346243085514e-01 1.779322748236255788e-02 -1.814825111258239754e-01 -7.369061669552941229e-02 9.589691482163088532e-01 9.874194865289601108e-02 -5.236533810587965521e-01 5.991785730886005634e-01 -9.581185409629416200e-03 -7.522405900358378750e-01 -9.902501429919278175e-01 -5.450403320901727744e-01 -7.665090060099945257e-02 -1.307817510494445834e+00 -1.397083655092319077e-01 -1.197579772530158015e+00 -2.802695152619653074e-01 -7.724440374942685983e-01 7.552883966184672504e-01 2.179712700301425776e-01 1.741412653598732652e+00 7.077401106590506252e-01 3.174825075279939512e-01 -6.648142955015329258e-01 2.036209946929821435e-01 1.333332798208174186e+00 8.060834434384788194e-01 9.205147983099769560e-01 -1.095206651435650380e-01 -7.130500600598979055e-01 -3.747424616855945523e-01 1.523736518707853982e+00 -1.002310600048663014e+00 -9.335721071359213974e-02 -1.876534714878664786e-02 -1.158706179337110731e+00 4.250432114671204298e-01 -3.373947594307665221e-01 7.486516894183168347e-01 1.003770710017950707e+00 5.116003247966824929e-01 1.242267202935609882e+00 1.434725272871427926e+00 1.896343854807190088e-01 -1.626000381466339295e+00 5.145830876071815219e-01 -1.150206548776668170e+00 -2.211352058825182265e-01 1.630936905552040406e+00 2.052930849114774636e-01 -1.239929949525021002e-01 -1.514558484514034520e+00 5.105100201655972114e-01 9.717680642617448905e-01 4.117176294280786020e-01 -8.554184499335252267e-01 8.222541451989304750e-01 3.117104833682631249e-01 -4.584367958038173402e-02 1.229752591262669670e+00 -7.269287065346868859e-01 -1.547462052395006671e+00 -1.951838590618819147e+00 -5.367856527449468840e-02 2.912332769146769862e-01 9.278811876753171317e-01 7.878003922334675391e-01 4.571615614866296196e-01 -3.492480290075407612e-01 -1.998142079244655533e-01 -1.069067423391361293e+00 2.126145064153733555e-01 2.814562008180964359e+00 2.513595720917577436e-01 2.708306229442287716e-01 8.267718664514412952e-01 1.516242222303010034e-01 -9.719722107919999132e-01 9.497938000122355673e-01 1.191947439996570157e+00 4.170665408261094442e-01 2.138803230680304812e-01 -1.970996499128434110e+00 -7.823417055145492904e-02 7.153777717884055587e-01 7.260007902693220716e-01 -1.130890364795789305e+00 4.554974219035151095e-01 1.173710800914792074e+00 6.197205295778207557e-01 -1.293092094860860686e-01 1.457167647969557667e+00 1.218740435962698543e+00 -8.009566769661372598e-01 2.051975328495867057e+00 -2.455565081017953566e-01 6.120771255592539761e-01 -3.720574022940430492e-01 -1.080761713920763145e-01 3.342883166748647494e-01 3.078910897247796874e-01 -3.602424106134520798e-01 3.970794188959023141e-01 -1.658730111042698574e-02 7.282786185267690060e-01 -1.577600169191048396e+00 7.889926352059775105e-01 -2.997098286278170876e-01 1.004870036578034531e+00 -5.127458621171916420e-01 1.635853428203017379e-01 -2.527319409465623945e+00 1.351160795133441672e+00 1.645407634099111505e+00 -1.526274415870269019e+00 2.313429927201433145e+00 8.926424283190073639e-02 2.208651360552953691e-01 -7.994364286377046991e-01 -5.456200868305429719e-01 -3.662864320509614524e-01 5.105080346754417020e-01 -5.283116478504914504e-01 -4.073429859883680448e-01 -1.885221660893713902e-01 6.063331691015707257e-03 -1.074507789755628773e+00 8.306285055816337026e-01 6.421591624253810693e-01 -5.511513365292575184e-01 -1.267911957491401287e+00 2.652732092065061553e-01 9.037592911859317901e-01 1.123748600165195732e+00 1.051098170390336151e+00 6.426892353137082514e-01 -1.649627548797293342e+00 -1.635704049705572594e+00 1.696222902871167948e+00 -5.652413123041102883e-02 6.064893516606111312e-01 -2.246469750966410217e+00 -1.089235577213204742e+00 -8.117614721686968737e-01 1.099674007093677908e+00 1.032549570984668597e+00 -4.137395242321137423e-01 7.067615092007395461e-01 -1.242485693340020375e-01 5.672132717698205040e-01 1.535928872866687556e-01 2.021622230111399965e+00 1.721720460791615004e+00 2.548049784891995850e-01 -2.130759309326272888e+00 -9.976318644124719803e-01 6.262039498463406462e-02 -9.112984782610770162e-01 1.853364806838848355e-01 -1.062869835135585445e-01 1.472963046532469233e+00 4.629054665186201761e-02 2.247727783583488292e-01 8.701377117567828945e-01 4.345447793124428970e-01 1.255736780357908478e+00 -5.754253128222939218e-01 8.852503550902905971e-01 -9.495764030328724958e-01 -1.720654959435276687e+00 -1.256515102082965463e+00 -7.142605594373268030e-01 -4.064962081794270543e-01 -5.352153151059200198e-01 2.061008622315371464e-01 8.157326947660962224e-01 9.551877847162317803e-01 7.761379678291266959e-01 -1.769923643294102567e+00 1.664515525024922393e+00 8.099358607026984069e-01 5.884743007957750072e-01 -2.260996546153251630e-02 6.763624308484269543e-01 8.029330262226933579e-01 -1.249496952278810635e+00 1.329606863630613089e+00 -3.884935870780206746e-01 6.291031766169925543e-01 1.580409319175363869e+00 1.196347335957061997e-01 -6.747126959866597273e-01 -8.819478496142616475e-01 1.047003700914652669e+00 1.682495491338706017e+00 3.244549366351061059e-01 -6.930311836937278480e-01 -1.083957255772854067e+00 -2.543703445365899096e-01 1.515413842975130931e+00 -3.630887307438462330e-01 5.896661286167830252e-01 2.945639164569109347e-01 3.250850744314130458e-01 1.075110061019906915e+00 1.252075021541803335e-01 -6.176199644186213256e-01 2.029070395834793761e+00 -3.521588203959646890e-01 -1.515835990015858670e+00 -1.048362798437998178e+00 -2.126521414262804166e-01 1.028214008781568101e+00 -7.365524246050015877e-01 6.188432162243002743e-01 -8.034944639093172247e-02 -2.959183882958246192e-01 3.896139469108317321e-01 -8.767112120811307863e-01 8.665315839527967245e-01 1.000059653209046662e+00 2.830842633444622392e-01 -3.488013687698099941e-01 1.844344597532742713e-01 -1.448090581590183890e+00 -4.584765148860744377e-01 -8.717399580108999846e-01 2.453769695199391754e-01 1.244124861505650825e+00 1.022596109792257790e+00 -1.238875092829571756e+00 -8.266250287428166255e-01 -6.616780795383413460e-01 1.013740634086181425e+00 -1.859478936280145156e+00 -2.462875234463903218e-01 3.128911841805178118e-01 5.372524797561195609e-01 -1.624252491074575033e+00 1.370837482471349622e+00 -1.086102683565744798e+00 -1.108293060191164692e+00 -1.099819685140055681e+00 -4.336657345497688665e-01 5.047563063422605412e-01 -1.297011285823101101e+00 5.780511179081798678e-01 4.355710356611409151e-01 1.164142237606155428e+00 -5.759245492837027358e-01 4.282868845883788245e-01 -7.882597443422039163e-01 1.267960483224813417e-01 2.120440376080876987e+00 1.867177301706439474e+00 1.955819806804475425e+00 8.931140431903678012e-01 -3.035669904799222496e-01 9.960341657581476271e-01 3.046283608569949619e-01 9.179105144182301279e-01 1.654942389077738163e+00 -1.084104890137757432e-01 1.737882203088156607e-01 -1.491438025066901707e+00 -8.846357425383101214e-01 1.473995035095344019e-01 -2.252288335035846911e-01 5.396957926782925963e-01 1.364894385300068347e+00 7.550582605472595521e-01 6.502042623049535397e-01 9.988737520943517800e-02 3.965709268671134824e-01 4.670778466799105910e-01 -1.221477027896164413e+00 -1.356759191048839908e+00 -2.327559090984587520e-01 -1.619090161524162186e+00 -9.328254982039780874e-01 -1.857045317873338819e+00 -1.370266293121715773e+00 7.607284428356805295e-01 -1.134822701201017303e-01 -5.401229337114470397e-01 -6.411673333364136251e-01 1.000596892658413672e+00 1.120313210592161379e+00 -5.898990243695925173e-01 -5.596576826369751290e-01 -7.404844325624366785e-01 -1.315009117069021238e+00 2.445681543851881967e-01 -1.835117685815143562e-01 1.515913332288493676e+00 4.140899904045440283e-01 8.023073956390534001e-01 2.575161419207729452e+00 -5.823669132183455499e-01 1.291935699095349888e+00 -2.255757595135299720e+00 1.927330997214682651e-01 -1.445662379638100958e+00 4.555101592052391291e-01 -3.515850466790661488e-01 -5.572050254177599027e-02 -4.390652974435343969e-01 -2.365379416058501771e+00 1.951650401474681190e-02 -9.427836780275827833e-01 -7.566641102394349172e-01 -1.556936411589803892e+00 1.549897937627317812e-01 5.555923005740374121e-01 -1.366498033429867531e+00 6.293763888581814792e-01 -1.359314554330920410e+00 -1.050570832884463623e+00 9.567086643886795194e-01 -4.190924793329292020e-01 -1.375821573337117520e+00 4.480172794640105427e-01 9.743164362381161459e-01 1.611167374886153913e+00 4.757415236820379534e-02 2.641121346296807504e-01 -1.714572931809795753e-01 -9.667871935994092336e-01 -4.762908649207522882e-01 7.013598304426039709e-01 -8.883206788671492715e-01 -2.144828012617436386e+00 1.047735094406114342e+00 4.023835658593424847e-02 -2.396955118681726171e-01 4.732198492573318482e-01 1.508090790795892089e-01 3.366568085519663911e-01 -1.563629946237709678e+00 -7.194271837450656459e-01 6.332916130666216281e-01 1.604396766341788405e+00 4.633660090570455026e-01 -2.472675247781120633e-01 6.100027878348061039e-01 -1.520107324620616929e+00 1.037524505468176539e+00 8.843002472703831440e-01 -8.652511112502212498e-01 2.301831900519433205e-01 1.494778221583155098e-01 -3.395315282640577470e-01 1.076712935978784369e+00 -1.241869181665310240e+00 -1.304654185979932768e+00 9.436660961367591971e-02 1.004309196370043678e+00 4.950068434072490975e-02 -2.905843927458862663e-01 6.389549584660524362e-01 1.981631066213087822e+00 -6.853605443037300571e-01 3.462424968484362209e-02 -1.921825688250757391e+00 9.698143940911744254e-01 -4.439754428050915469e-02 1.535012564800247725e+00 -1.581410696842444619e+00 -1.791638078078180651e+00 5.998082005046792009e-01 -1.853876994660021704e-01 -1.794856992826841857e+00 -1.901814557648236481e-01 -7.785337395860820742e-01 1.604031897035699039e+00 3.740087514721877893e-02 8.875824750911422978e-01 7.548774930205721656e-01 8.807968105829597771e-01 1.251931387154014308e+00 -1.309770726041962430e+00 -1.520209055237694562e+00 -8.921371562500299834e-01 9.994487634260759701e-02 9.892765592524399576e-01 1.117532306776551687e+00 -1.663638903683427595e-01 -7.315345625925661066e-01 3.195453418723627204e-01 -2.552774355123669459e+00 1.040456805846224686e+00 4.409097186238456791e-03 7.181058441602397036e-01 -3.206818270923121883e-01 4.175079511780546704e-01 -3.846846612370107277e-01 1.003124325219874713e+00 9.931522779971719839e-01 6.587341697796822437e-01 -1.203093827707865993e+00 -1.298710899683462427e+00 6.349848627711068838e-01 6.544626032988046758e-03 -2.494563614505720950e-01 -1.593180393291781849e+00 8.648473883711215171e-01 2.154866085039905399e-01 -9.260987113537820781e-01 8.577811552972373077e-01 1.011587625936600121e+00 4.019155604455896813e-01 1.082680586007721962e-01 -1.307652553638292359e+00 -8.950850754449480862e-01 2.721065916474349589e+00 -8.374407231737127644e-01 -1.089865799736917662e+00 -1.373811752786460394e+00 9.833308559512635161e-02 1.605374264680248686e+00 -1.580466021441635727e+00 -6.832261766515760337e-01 -3.764459527214565893e-01 -6.206652258575063863e-01 3.491818282730380640e-01 1.061961145509834115e+00 -5.498205318457719537e-01 2.869519666462893026e-01 6.323192006151043820e-01 8.297742684520283962e-01 -1.827467595061136096e+00 -1.377115134542427732e+00 -1.261884115542363460e+00 7.190886891887966481e-01 -9.997101346382628595e-01 8.252358407487671021e-01 -3.245793063249302612e-01 -4.871957712213800251e-01 -7.858031287666246145e-01 1.083240557096662338e+00 -3.109635947882539719e-01 1.402651004488842945e+00 4.380687714609340921e-02 1.743607773321556698e+00 -9.715759815276377998e-01 -2.486330178179912143e-01 -8.494563861704517160e-01 1.537041591804593210e-01 -1.562928828382043278e+00 9.868234856918732811e-01 -9.634035934469457052e-01 -8.683537413928176241e-01 1.860054952184551746e+00 -6.287844490911401740e-01 1.998962517537917316e+00 4.432423718099026688e-01 1.571473134699104435e+00 6.450446263215821839e-03 -3.055985629446708041e-01 -3.043413264996445156e-01 3.016365676416720223e-02 -1.469409193384562329e+00 1.744867591959881281e+00 1.846370926831438775e-01 -8.977067829796933629e-02 -1.138083352227071687e+00 -1.399204559881251919e+00 1.558888149096568920e+00 -4.485479799218573538e-01 1.286213653107977528e+00 -1.293202854755448383e+00 -2.683562313559218482e-01 1.627892714204795865e+00 1.279682042236644612e+00 5.204514124654970042e-02 7.718579351926462273e-01 -3.637274870328557341e-01 -1.292957400269030832e-01 9.902617525690239342e-01 -1.194161109568321333e+00 1.468004100722639427e+00 5.366731016284073119e-01 -2.454783827326096068e-01 -2.208209584082173882e-01 -6.637120091301641489e-01 -2.026376693710557841e+00 -1.311005741427097027e+00 1.071121509347011225e+00 -1.388653131916506023e-01 -2.589343597547984377e+00 2.063829597680192085e-01 -1.542863723628212114e+00 5.602342672542166557e-01 -5.397599812476121528e-01 -8.363845352568816116e-01 -9.227665070696922101e-01 2.919872892930172048e-01 1.136555971283237376e+00 -7.881070029947536693e-01 -1.053697691123380409e+00 -3.534520674341722346e-01 -2.189690273620287453e+00 -1.466997228854168167e+00 -9.009646457595371638e-01 7.268018412284071861e-01 -1.148330739818164692e-01 2.441282933835856817e+00 1.173612268069720077e+00 5.946469925045969607e-01 -9.360283162701749093e-01 -1.662399782100031365e+00 5.793198625400042268e-01 1.398610650560330182e+00 -8.695024840756998552e-01 3.223488623843906442e-01 -3.199154139207868730e-01 7.657552094968330669e-01 2.713467529113919308e-01 -1.411468723570795669e-01 3.385824548562094694e-01 -1.605361276479653432e+00 1.968252626255585724e+00 1.041579507223612477e+00 1.679534418747074875e+00 3.923243247069999606e-01 1.054163891558270061e+00 -1.467268657326678216e+00 2.132283188221995474e+00 3.076652236802571161e-01 -6.048642586502269713e-01 -5.361219843845987237e-02 2.033860472305052125e-01 -7.321931935512578926e-01 5.660314638228506334e-01 -1.040579172560332166e+00 -4.447174569043850223e-01 2.252592100782937479e+00 1.357923379838439804e+00 1.711782065286203025e+00 3.479534136101254393e-01 -8.196629336395959697e-01 -1.105943901507935978e+00 7.195831778966590431e-01 6.572097189623702373e-01 -3.858287939186693660e-01 2.851048903051420780e-01 1.545821548015036573e+00 -5.158703568543593354e-01 -2.817898037159831115e-01 -5.059332229340279818e-02 -9.430269841682774601e-01 7.931547912809810974e-01 -8.255127550145879844e-01 1.419299668507169043e+00 1.078309754975200319e+00 1.627187380400954564e-01 -6.501522746057869506e-01 8.113329551578465360e-01 6.037110139739999132e-02 -1.093894272253157274e+00 1.028942664226508152e-01 6.782588888137311978e-01 -6.803396144046721661e-01 -6.707846616109711668e-01 1.237655787119783302e+00 -8.270469509566877875e-01 -2.279821338496626215e-01 4.057329231323151819e-01 4.093239058500605654e-01 8.043685663139762410e-01 -9.832399929866451893e-02 -4.767795220323922112e-01 1.678638921778859094e+00 -1.024177563374164823e-01 1.254730479409476240e+00 1.543616819205615665e+00 -2.358416421416745568e+00 -1.097770191095390979e+00 -2.656641950255726470e-01 4.768503183363824449e-02 -8.234322547410527493e-01 9.035926417429084312e-01 2.064028798803904108e-01 1.150888474325290067e+00 -1.081629707167041543e+00 1.910127806372970305e+00 3.540952228084400799e-01 -1.788723252550698195e+00 -2.910471570689696197e+00 6.172719047666107572e-01 1.121170878398505710e+00 -2.358324116740538656e+00 -1.438901811669027975e+00 -2.442777009039322710e-04 -4.438378316402211382e-04 9.580757555502871226e-01 3.983722780594175505e-01 -8.812731165097312247e-02 4.720179358844452389e-01 1.686309997889144652e-01 -1.196726250872787389e+00 -9.943203955394989135e-01 8.500794088573986329e-01 -1.070366925963066596e+00 -6.267758084913283012e-01 6.953187898947318368e-01 1.507434987502942247e+00 -5.651442600416063389e-01 6.930886422763122834e-01 -1.607150774967532891e+00 5.142147672776290479e-01 -5.343760874836107622e-01 8.102824009292812490e-02 5.920636168479336270e-01 -3.049628712158461430e-01 -3.607475060321783111e-01 -6.676704025946189613e-02 1.092262724175897093e+00 1.716339127704050505e+00 -4.026016812515228471e-01 1.563522275251160165e+00 2.037321496575923985e-01 -1.246646412505399093e+00 8.724684509273760158e-01 -1.494077037043520240e-01 9.045827724681441973e-02 -1.338237520567350791e-01 3.799584200949867041e-01 -1.295233307315861948e+00 4.482767062871149122e-01 1.634759697626279595e-01 1.521855333690582401e-01 -1.117841674634524329e+00 -5.936914600668145026e-01 -4.083265562402786930e-01 -4.282293279609852843e-01 1.033321691808503501e-01 7.237442776077918083e-01 -3.612239921245335994e-01 -1.797241626005738335e-01 1.994342735233314734e+00 -2.120950974248152932e+00 7.544242309535450497e-01 -4.786645299605656878e-01 3.442824718156746455e-02 9.352834088216978314e-02 3.908295466346360936e-01 -1.074701117399706529e+00 -2.625304017893285713e-01 7.854459333722136893e-01 2.210861197611017626e-01 1.315007697962576216e+00 1.347213888775991686e+00 -1.116365498019821878e+00 -4.228976254639753574e-01 1.349753296943123348e-01 6.780322732926227225e-01 -9.332391060950070427e-01 -1.385652080390111118e+00 -3.056354065642933326e-01 1.524070060301729868e+00 3.365080492190601347e-01 -1.513628601489361847e+00 9.353562682462510658e-01 1.436646351238746844e+00 4.748685147985163835e-01 -2.603686537469113715e-01 3.426899358836267284e-01 -1.043198823465487646e+00 -9.174800537154106372e-01 2.351340519772024518e+00 1.266397037445480045e+00 -6.061961007298918291e-01 2.235936298630087915e+00 1.566284978978576548e-01 2.251206356925601615e-01 -3.115999282040193274e-01 -1.789949929543441579e-02 6.852954080523413483e-01 -1.510496634712480857e+00 -5.776134133746881894e-01 6.596181179531628302e-01 1.631976141938791480e+00 5.018835954828642087e-01 -6.420696440016483431e-01 -1.966552826803088960e+00 -1.694292904244392828e+00 -1.186742503384183189e+00 1.396130474801887456e+00 -5.282151813867997925e-01 1.475566362965539113e+00 -3.730915562869030477e-03 2.028352835992609793e-01 -8.165998054914712367e-02 6.349325839856868603e-01 1.384904617319724363e-01 1.303336520925959530e-01 -5.491505592787190859e-02 1.633757071683744400e+00 1.555544895280006612e+00 1.458484936672054033e+00 -4.351335267534471307e-01 -7.278273609836143354e-01 4.763646270733312149e-01 8.698857459342391740e-01 1.154179784686816257e+00 4.796136678305126244e-01 9.672370290153295969e-01 -1.035410495153808119e+00 1.258579850054514448e+00 8.948171919561501708e-01 -1.046568654735819281e+00 -1.296276743849340551e+00 8.634928279994298350e-01 -1.093073447159503164e+00 -9.499694540199778992e-01 -6.876685374143318152e-02 -4.128703819661481700e-01 -1.415933036048826477e-01 -8.845021278523496067e-01 1.711320416560143887e+00 2.031573275925020738e-01 -9.451704060752247338e-01 -6.349392547532997089e-01 1.143291610136569547e+00 1.653468813319489250e+00 -1.161544797778591570e-01 -6.514640067173646520e-02 -7.877189398421775568e-01 1.116779631082213342e+00 1.131036639672529320e+00 -3.836116694052573162e-01 -1.350878711552961353e-01 -6.633996732447281497e-01 -1.437863354434734120e+00 8.345299827270322712e-01 -1.130966751097212786e+00 -1.016297674850125343e+00 1.553989274150137379e-01 -9.163364307583339308e-01 4.738171304253808724e-01 1.468580101687432915e+00 -9.242449539618563525e-01 9.760280401783280047e-01 -1.528143176835745409e+00 -2.482343940054324294e-01 6.236972111838585686e-01 8.737834691104908735e-01 2.832893604201578985e-01 -1.696880003287123628e+00 8.219898265406403448e-01 -2.189624145784433151e-01 -2.609065045737690158e-01 1.162888534738389490e+00 -9.024999625726026764e-01 -3.247312248199896612e+00 7.286882916578092395e-01 -8.741288877082173947e-01 -1.181555422421819213e+00 -1.055790422417619778e+00 8.789120939948386058e-01 -6.781478799073080432e-02 -1.248403414509529769e-01 9.649071716306087954e-01 -1.626702971154874389e+00 5.328013188030976677e-01 2.404801354092496624e+00 -7.540819495014710050e-01 1.017127137268267534e+00 2.525878712562280581e-01 2.960466799020895046e+00 2.106079566653503043e+00 4.481300094546671331e-01 1.596886816554135446e+00 -5.369147187628079410e-01 8.856401598155836385e-01 -2.137826669197391283e+00 -4.951380143641392340e-01 2.063365914063854945e+00 -3.866152153805582636e-01 4.408254716339741197e-01 -1.478767554530401762e+00 -1.590621877801847994e-01 -3.662485781347707969e-01 -7.338517824253014687e-01 2.126048750733793014e-01 -6.282578430321678065e-01 -8.943456688726619808e-01 -1.084389469660409278e+00 -4.590834151156955589e-01 7.080737731111668154e-01 -4.944505100466634606e-01 6.035568243382186671e-01 -5.958825217346735981e-01 1.738364884782048536e+00 -9.206956835058521804e-01 -1.374690662984606071e+00 -6.784346143628764425e-01 -1.468481930640499700e+00 -9.176581305811342126e-01 -2.388763649158650360e+00 -1.126543303292864229e+00 -3.985701795924773139e-01 4.617790630220032222e-01 9.272096364472524055e-01 -4.247354280276754435e-01 -2.637234854091903835e-01 -2.105261085792109021e+00 3.728052026360602622e-01 -8.203166221102091704e-01 -1.079700383379038175e+00 4.533700395399075100e-01 -1.443636146498927353e+00 -1.437984346912981382e+00 8.448325201992756828e-01 1.934467003176855437e-01 -1.358056016374288077e+00 8.521418389015787964e-01 6.504701369175943659e-01 1.380068316892056890e+00 -1.618963383900673125e-01 -2.904824525627161425e+00 7.647159164517716157e-01 -4.914294316940645557e-01 4.600206816171635849e-01 5.123119140342126399e-02 -1.307046405957603408e-01 6.673636197873620279e-01 -1.094768889764085262e+00 -1.575381926728335880e-01 -4.179941648321389702e-01 1.737472882412449238e+00 -6.982838378700108040e-01 2.170991266763075078e+00 -2.683744519081074364e-01 -5.590189118629723675e-01 -1.168093539929542374e-01 -1.789608836366003874e+00 -2.397138752177234156e-01 9.560228552662168866e-01 7.831241725486577376e-01 5.823110100139431422e-01 -3.652725113113103328e-01 6.562183863953908736e-01 -1.286518523546153814e+00 -8.329894199498935614e-02 9.811936936268972342e-01 -1.276707445213604242e+00 2.081895975750016170e+00 -8.467214021080869957e-01 -1.605302710354703288e+00 -2.430457263172532745e+00 2.844081959911539878e-02 -3.753582867057978500e-01 3.279512332984506062e-01 -3.319547983494592902e-01 1.897123097502816158e+00 4.741904796235544839e-01 4.459718785435367594e-01 3.229229948408183781e-01 2.460771460565637503e-02 7.136232759818618154e-01 1.748066007943789746e+00 1.302139015150561629e+00 2.185676547079730969e-01 -1.606866385386057638e-01 -7.832131076963632088e-01 -6.355265160067395946e-01 -7.410889497931222314e-01 3.371588390641495070e-01 2.328509803141944001e+00 -9.559507405764903210e-01 -1.018186332140349482e+00 -1.080856635083204287e+00 -2.738398858242603318e-01 -2.137643023877171089e+00 1.901082091971519894e-01 -5.535948183355487995e-01 2.364491443286849570e+00 -1.283379503576745684e+00 -1.030798049849594201e-02 8.929415173084523927e-01 -2.349245150218164380e-01 5.002524538000536342e-02 -1.068211966281688019e+00 1.745634605465441053e-02 8.282667809933480507e-01 1.890139659651425275e+00 -7.507504001968929863e-01 8.603243663050300638e-01 1.227020760892615581e+00 -1.374479708710614645e+00 2.356543216777353678e-01 1.700133033754303025e-01 5.536206836290036293e-01 -5.373427988480731221e-01 6.089861815038890569e-01 -1.657638791663181177e+00 7.106617476456277283e-01 -1.103513390257735649e+00 -1.592891898662197159e+00 -2.745660831178632910e-01 1.760393833606595793e-01 1.441282346900737643e+00 -1.402041014771352234e+00 4.267039060455368737e-01 4.719911950911587772e-01 7.377238928451454458e-02 5.466405183537093732e-02 -2.072177872735378568e+00 1.622243505657189999e+00 3.859388684171787820e-01 -7.343852123143762567e-01 5.426448581795367820e-01 1.680801533065087616e+00 -2.207036831284061029e-01 6.890189933564438984e-01 3.921185644151529703e-01 9.533577818836862505e-01 -7.080513106593753214e-01 3.759830518006995193e-01 -1.061079882929350626e+00 -8.468496678935411026e-01 1.623154845664470658e+00 1.297868482009114866e+00 -1.364651811582952012e+00 1.169258387897504026e+00 7.722100502570993230e-01 7.949953271609287997e-01 -1.189865513719503776e+00 6.077408139623312333e-02 2.742029674135297856e-01 -1.042766416055663337e+00 -3.035489801759090334e-01 1.033679595212520175e+00 -9.830605892552946035e-01 -8.136569661809990306e-01 -4.002357123052924237e-01 -5.649242204886669727e-01 3.392008821901868476e-01 9.038263954882706785e-02 -2.011274945214797452e-02 3.958179695643064266e-01 1.744732085840486002e+00 1.950738705009292806e+00 1.269532840981619337e+00 4.518904135575915193e-01 1.769492686678643345e+00 1.319045732296160178e+00 1.271237613937595379e+00 3.590344596809615929e+00 4.951191429024845547e+00 4.735515105386697066e+00 6.326498414770557410e+00 6.887662867545237155e+00 8.386596503806314828e+00 7.051003616695081355e+00 5.251137440415998725e+00 7.066312675726395653e+00 8.762860241212345969e+00 8.868605785193576452e+00 8.605744474465076621e+00 8.727689248194208105e+00 8.684951979458348958e+00 1.249028599970586484e+01 1.216547487046751819e+01 1.185235932736804543e+01 1.510241763184179575e+01 1.678793893264661108e+01 1.675082699127190722e+01 2.150478374776955093e+01 2.035407013569101053e+01 2.044061915591238332e+01 2.163027403654515979e+01 2.147794590837010986e+01 2.314836387394720774e+01 2.294322303681818553e+01 2.497968781156947671e+01 3.020298235589494951e+01 2.725268120970673280e+01 3.084259175152492105e+01 3.319051182698859037e+01 3.718149627276913805e+01 3.946486097101471557e+01 4.325379246761202978e+01 4.442783449462843492e+01 4.998617000298981594e+01 5.231281289792327271e+01 5.284538251621503946e+01 5.223673919765787588e+01 6.225519704339055238e+01 6.694760675795807003e+01 6.562661129545243455e+01 7.026147191958150984e+01 6.959993029377646678e+01 7.508963844485944605e+01 7.863179729395746165e+01 7.945792031117441923e+01 8.410594353848817661e+01 8.838047393970649068e+01 9.294899417202913128e+01 1.006603850725820450e+02 1.053157141725264694e+02 1.075109055298868697e+02 1.105788459244521107e+02 1.149536982609792091e+02 1.216323001078989421e+02 1.291764230526155757e+02 1.295927306548235265e+02 1.349974810548140169e+02 1.406695505184040655e+02 1.421234060358490865e+02 1.488457871846661362e+02 1.523906776569428985e+02 1.555468094111990922e+02 1.609650445855901069e+02 1.714012846967298742e+02 1.745368416737549353e+02 1.784589804507743622e+02 1.828588487339828816e+02 1.860594919226079753e+02 1.919721434351245080e+02 2.019494438657118565e+02 2.055780813871929524e+02 2.096632536282436376e+02 2.084737017854515955e+02 2.124861950118059042e+02 2.192606703944466346e+02 2.228219709106322455e+02 2.238411446512681380e+02 2.297321216712728074e+02 2.365983249120276923e+02 2.427287932417624177e+02 2.503044621789862276e+02 2.556313944888075866e+02 2.601646051388773344e+02 2.703438157821063896e+02 2.740066017367352629e+02 2.725466128463210111e+02 2.795130266111947321e+02 2.828955058541155836e+02 2.926500567492283835e+02 2.899387964312813324e+02 3.052426768606328551e+02 3.098667215570630447e+02 3.098555768551528331e+02 3.096375245168554216e+02 3.255966358005383654e+02 3.298534597283739913e+02 3.337294748811046361e+02 3.434820783627097853e+02 3.470872276407275194e+02 3.553427601506447218e+02 3.582291393228270522e+02 3.699142311175049258e+02 3.723986301769746206e+02 3.741139115434271503e+02 3.773166015144777248e+02 3.844882465195469763e+02 3.928565604193915988e+02 4.027294691400529132e+02 4.041943729461337398e+02 4.128911401304118272e+02 4.182554582373307426e+02 4.334229981079951699e+02 4.374607705734309206e+02 4.366113029942318349e+02 4.461905555738570683e+02 4.486926188634545838e+02 4.612050242389732944e+02 4.597719076321235434e+02 4.632838720309742939e+02 4.782636059578611025e+02 4.794300878037954021e+02 4.982104885743200953e+02 5.034302883475591557e+02 5.144730700642596730e+02 5.169770151648071987e+02 5.233231628727445468e+02 5.367131903050384381e+02 5.422218283720368390e+02 5.410374292240246632e+02 5.484990435836292590e+02 5.549915063149196612e+02 5.624689308719690644e+02 5.688348665960628523e+02 5.762594331758806447e+02 5.855362872769972000e+02 5.936635222700037957e+02 6.002373714041679023e+02 6.063360215585084916e+02 6.181890381701281285e+02 6.272595043290976946e+02 6.382663279039041981e+02 6.451167369550523745e+02 6.528648491736095139e+02 6.572695560426229804e+02 6.613315887419545334e+02 6.740044491539272258e+02 6.841924801650404788e+02 6.863661515003732347e+02 6.977235400971667332e+02 7.021682022078590535e+02 7.137487966714639924e+02 7.207008269493430817e+02 7.199436280976416356e+02 7.309268888332935603e+02 7.427660602815686843e+02 7.453300817139063383e+02 7.587571360821731332e+02 7.667424320052776920e+02 7.814240931861806985e+02 7.948163406998362461e+02 8.063579521032195316e+02 8.190786048458735422e+02 8.222865887578335560e+02 8.274565451875074586e+02 8.431016638729378201e+02 8.491011232366993227e+02 8.530696435293921240e+02 8.678632566681777689e+02 8.816101950824178175e+02 8.882784297185773994e+02 8.993544917960424527e+02 9.102219971435857815e+02 9.170510117077343466e+02 9.216080419011942695e+02 9.270663289982044262e+02 9.399705282990677233e+02 9.436090801987487566e+02 9.533837096856210565e+02 9.615610697373597304e+02 9.707811421059669783e+02 9.709106156700943302e+02 9.799802526157029661e+02 9.952320028764963808e+02 9.963468045288673238e+02 1.014379318190853382e+03 1.024017044138411165e+03 1.027210138407209797e+03 1.029691042916120750e+03 1.040825518398418808e+03 1.053730279884744505e+03 1.057882398012179465e+03 1.081277235796517289e+03 1.081242865422286059e+03 1.091492370762609426e+03 1.095235920097872850e+03 1.120924611039333513e+03 1.125911675253063549e+03 1.133578076448809952e+03 1.142603927743759186e+03 1.154853964394564400e+03 1.154888964218757792e+03 1.162074716011755072e+03 1.176814235182079983e+03 1.185062889117989698e+03 1.195473397489946592e+03 1.208956461366185067e+03 1.217875008155933983e+03 1.220476956840043385e+03 1.229215726234822796e+03 1.245516870579432180e+03 1.249446463605158215e+03 1.267371965298936175e+03 1.278385382992298446e+03 1.280426267561908844e+03 1.296888531859290879e+03 1.295551587665024954e+03 1.306056542535281324e+03 1.305187402519897887e+03 1.314179993013849526e+03 1.326979515440752266e+03 1.343390609511327739e+03 1.345209115365629714e+03 1.358709634214822245e+03 1.373357455997486568e+03 1.386270443097912221e+03 1.404397849358115991e+03 1.404303615934387381e+03 1.409702074980108364e+03 1.416362787507948951e+03 1.431381113971188597e+03 1.436143220561690669e+03 1.446827130602855505e+03 1.459893319333646787e+03 1.471198300036972341e+03 1.481479867406964786e+03 1.490881954025448067e+03 1.496344090421780720e+03 1.511219651936974515e+03 1.515409264598058598e+03 1.522052298773818393e+03 1.537263186660457222e+03 1.545750118310714015e+03 1.549376390891133269e+03 1.562847472196210219e+03 1.570039674345202229e+03 1.587488799444716278e+03 1.600042020968390716e+03 1.600543058488205588e+03 1.606517158173939833e+03 1.625246993420636727e+03 1.642477548883819509e+03 1.659711566747218967e+03 1.659153808700053105e+03 1.673449125646478251e+03 1.687919942389748940e+03 1.685779007353328780e+03 1.702655421826884776e+03 1.711900833510191433e+03 1.723655597309089217e+03 1.725387782120460770e+03 1.732680362993588460e+03 1.754250181737260846e+03 1.778448177758296424e+03 1.782568846098525910e+03 1.794863364408542111e+03 1.795674853020984301e+03 1.815094079324138420e+03 1.817691768372544857e+03 1.827798065319182342e+03 1.836434359036238902e+03 1.847936668729199255e+03 1.861303447996818022e+03 1.860499572645770741e+03 1.862658627510928909e+03 1.882178327120769836e+03 1.890353601593341182e+03 1.905988298061978185e+03 1.908892018024747813e+03 1.921227771971912489e+03 1.937881216402896598e+03 1.940330573694764780e+03 1.950694575927534743e+03 1.960619146299062777e+03 1.984793765585775418e+03 1.997447923957703097e+03 1.999772482985973284e+03 1.992339238557299041e+03 2.004299257410787050e+03 2.007169048250752439e+03 2.019375302542437112e+03 2.019506416669492864e+03 2.039512220937156599e+03 2.043652250754504621e+03 2.052097662647118796e+03 2.061652371496958494e+03 2.080891036640676248e+03 2.086223229271690343e+03 2.080437240052905963e+03 2.102941678585223144e+03 2.112459435025043604e+03 2.116357105906359266e+03 2.130685473932825062e+03 2.142920825149223674e+03 2.151229266918103349e+03 2.172220943436360358e+03 2.180897756514394587e+03 2.203856520504830314e+03 2.212487489047875897e+03 2.207324456287944940e+03 2.215280794340042121e+03 2.220619698435421469e+03 2.244026781069384469e+03 2.247322622486010005e+03 2.267175151639290561e+03 2.263511766927595090e+03 2.272292579023494000e+03 2.281797092898381379e+03 2.295482388494775478e+03 2.300882490687307836e+03 2.316182704009398549e+03 2.329942576748077045e+03 2.335683945058362951e+03 2.352117783360568410e+03 2.361210599869143152e+03 2.362847526356492835e+03 2.378122421857988229e+03 2.389265894667046723e+03 2.385465672869724585e+03 2.404966557531548915e+03 2.423078826343669789e+03 2.430873841077086581e+03 2.440073540815821161e+03 2.449535921973939367e+03 2.469392226099890195e+03 2.477728310138038069e+03 2.486590596730026391e+03 2.491267084871755287e+03 2.512144105562178083e+03 2.521548395761767551e+03 2.530790050446174973e+03 2.549499643941782324e+03 2.546857069200646492e+03 2.581729701759109048e+03 2.571176691453735657e+03 2.607400653513562702e+03 2.598139591544146242e+03 2.612463073237049230e+03 2.609491267384853927e+03 2.627416401875895644e+03 2.640286191100474753e+03 2.654562806060297589e+03 2.647940707015563476e+03 2.664594699467510964e+03 2.679419490258949281e+03 2.675011661411203022e+03 2.687524471386130244e+03 2.691409632525578218e+03 2.711389915780718638e+03 2.723790446276993862e+03 2.724784395518963720e+03 2.731513105000034102e+03 2.758940480417147228e+03 2.762897224497814932e+03 2.790686365954662961e+03 2.789974312267388996e+03 2.812291473289289570e+03 2.814187538682056129e+03 2.833676619415529331e+03 2.850393805805080774e+03 2.844753018775682449e+03 2.868994980785226744e+03 2.888306793899219883e+03 2.897751677603119788e+03 2.922106843624649628e+03 2.931184107900475738e+03 2.934875279837671769e+03 2.938044144365516786e+03 2.949272091739568623e+03 2.964325365594407231e+03 2.974016833189731187e+03 2.980333377363647287e+03 2.991691144606826128e+03 3.006330750558970522e+03 3.000728724341804536e+03 3.018466172399728293e+03 3.029413374088209366e+03 3.039385514022786992e+03 3.056208188104657438e+03 3.055053999818599550e+03 3.079481883972288870e+03 3.084221073981106201e+03 3.094363411346598241e+03 3.097364066218058269e+03 3.121946715470741310e+03 3.134595200128810575e+03 3.142284603007415171e+03 3.145502950046169190e+03 3.158201981069059002e+03 3.169783574665831566e+03 3.178740479922409122e+03 3.193174191572929885e+03 3.193431914868936019e+03 3.223972509378800169e+03 3.224723290405583612e+03 3.226225291050249325e+03 3.241788990090132756e+03 3.258480748733593828e+03 3.273715921938374322e+03 3.287058514013182048e+03 3.293879428381952948e+03 3.311268041782936052e+03 3.317459513907976998e+03 3.342560056696410811e+03 3.347185731506606317e+03 3.375130232615968907e+03 3.386196348476616095e+03 3.387562126633678872e+03 3.389513393874401572e+03 3.400982872992432931e+03 3.419228525756654108e+03 3.423337125321095755e+03 3.418281355820767658e+03 3.431667207799971493e+03 3.440876707654715119e+03 3.457896621440122090e+03 3.472326611840207079e+03 3.477040034546545940e+03 3.489727279731807357e+03 3.487121340192054959e+03 3.498763675549781965e+03 3.511585959732238734e+03 3.512178871663891186e+03 3.524537359299715717e+03 3.527188011407160502e+03 3.548596759646072769e+03 3.546149450446452647e+03 3.560428480604553442e+03 3.565636180879130734e+03 3.574838889417867904e+03 3.599053130465529648e+03 3.607844574342049782e+03 3.613467796483005714e+03 3.634057738254750348e+03 3.636121364707842076e+03 3.639095284298746719e+03 3.659299365464352377e+03 3.653584679846514973e+03 3.672312284114955219e+03 3.667780078440992384e+03 3.690500767754361277e+03 3.693615631703463805e+03 3.704998313894692274e+03 3.709304837510320340e+03 3.731827230945065821e+03 3.728436099726040993e+03 3.735522587918069348e+03 3.747647309735473300e+03 3.756127041053131961e+03 3.780326507039926582e+03 3.784080358407769381e+03 3.792893197237454842e+03 3.815387276882839615e+03 3.812631399922578112e+03 3.827934805147308907e+03 3.829614356454957033e+03 3.857415579342446108e+03 3.861239971537876954e+03 3.887492502327034799e+03 3.886330082995918474e+03 3.906441164715351533e+03 3.913653941899546226e+03 3.929840319628582620e+03 3.942242777041898989e+03 3.959568177741030468e+03 3.965961390145386304e+03 3.979286846990294634e+03 3.981263750250468547e+03 3.997132721015970674e+03 4.004494224310399204e+03 4.017514603763259402e+03 4.033797353291476156e+03 4.023062576674979482e+03 4.046236140642171904e+03 4.062235463688510208e+03 4.084988406776185457e+03 4.083699304274020960e+03 4.086383500902990363e+03 4.100072545059061667e+03 4.117707988866689448e+03 4.109948707359995751e+03 4.120238343862036345e+03 4.126016502885680893e+03 4.130002330869993784e+03 4.148113449447320818e+03 4.150619707679123167e+03 4.177378620845071055e+03 4.167703934069757452e+03 4.185948215470951254e+03 4.194553151871955379e+03 4.211267011488444950e+03 4.210387132795527577e+03 4.232728003355401597e+03 4.218149190692782213e+03 4.233431166708720411e+03 4.242989073994070168e+03 4.282842274640723190e+03 4.278810739975747310e+03 4.283442362670021794e+03 4.300695281524630445e+03 4.299022076897752413e+03 4.294657810519071063e+03 4.314969209038541521e+03 4.328140899477646599e+03 4.339425226350271259e+03 4.357255329306326530e+03 4.367546754597658946e+03 4.357396008207146224e+03 4.381674522043114848e+03 4.379693228149483730e+03 4.383621406439339808e+03 4.399083968157892741e+03 4.408057629564716080e+03 4.415391739665656132e+03 4.425358904038494984e+03 4.433336288530911588e+03 4.453689321092863793e+03 4.463871935270782160e+03 4.463986453690854432e+03 4.483652766553685979e+03 4.484098153688202729e+03 4.498647706855821525e+03 4.492095668171225043e+03 4.517930591122716578e+03 4.527802383099740837e+03 4.531540288780769515e+03 4.532328400166259598e+03 4.545943322812907354e+03 4.570207949355110031e+03 4.558259812571172006e+03 4.580215177573318215e+03 4.595273197241640446e+03 4.605693801186843302e+03 4.607789794120312763e+03 4.630142814952057051e+03 4.637116912364896052e+03 4.652478891578312869e+03 4.657571176048030793e+03 4.657013327108177691e+03 4.667410797951565655e+03 4.682745706940435412e+03 4.710069097609959499e+03 4.711458067518277858e+03 4.726752202216462138e+03 4.747827877839976281e+03 4.744345088933994703e+03 4.757741900083728069e+03 4.761183649344007790e+03 4.771568514759760546e+03 4.775343178356083627e+03 4.783647974210949542e+03 4.795990263333193980e+03 4.800919525939563755e+03 4.812856898118463505e+03 4.799238440880651979e+03 4.831358694890134757e+03 4.827005450009484775e+03 4.842762945205645337e+03 4.846246648291506062e+03 4.858027669792372762e+03 4.877843315967765193e+03 4.889887405075466631e+03 4.896414066374371032e+03 4.920081118301936840e+03 4.924703603397114421e+03 4.929949138748092082e+03 4.941568368060111425e+03 4.943934293899010299e+03 4.974259796608968827e+03 4.986739259589388894e+03 4.984949109850407694e+03 5.002013123682622791e+03 5.014935927463082407e+03 5.036755851299162714e+03 5.030214833792560057e+03 5.045155458859993814e+03 5.043008513680785654e+03 5.058451981441659882e+03 5.068544910852197063e+03 5.088880740781517488e+03 5.098363227689731502e+03 5.094399759873252151e+03 5.113696056846806641e+03 5.110002010425182561e+03 5.126020485794328124e+03 5.142780229293744924e+03 5.152016759341241595e+03 5.145671220866289332e+03 5.146428569588909340e+03 5.140672810138761633e+03 5.157933861946240540e+03 5.184935005337360963e+03 5.189096420149962796e+03 5.202275989174511778e+03 5.205504084617651642e+03 5.209961373887213995e+03 5.198874259363508827e+03 5.224111773572198217e+03 5.212296218879887419e+03 5.236063544139588885e+03 5.258895335161560979e+03 5.249460137890517217e+03 5.266070708621195081e+03 5.272399486507377333e+03 5.287066322805385425e+03 5.287135934781656033e+03 5.303135667728477529e+03 5.316115601561010408e+03 5.318283179295855916e+03 5.333030822277271909e+03 5.365816031345837473e+03 5.331769248019457336e+03 5.360397882514511366e+03 5.345842190332124119e+03 5.361725049337588644e+03 5.367332350488272823e+03 5.385769932483955017e+03 5.386713874276824754e+03 5.403816801552179641e+03 5.412123824452901317e+03 5.427339602235611892e+03 5.435356681562591803e+03 5.439690048034309257e+03 5.455478711157733414e+03 5.464629953186790772e+03 5.474397215060846975e+03 5.471494903562550462e+03 5.480996413551688420e+03 5.474579558612630535e+03 5.497311603212369846e+03 5.511345746145017074e+03 5.526647700740687469e+03 5.537092642572643854e+03 5.546999134193675673e+03 5.556967209537303461e+03 5.585093485465023150e+03 5.580048519045478315e+03 5.592634143717209554e+03 5.598142934832240826e+03 5.605087324135969538e+03 5.620402150992222232e+03 5.628923819166073372e+03 5.632436772538573678e+03 5.634732851106737144e+03 5.651482687135101514e+03 5.665508221313412832e+03 5.677455946247768225e+03 5.678517163025821901e+03 5.689348723628990228e+03 5.702124422040777063e+03 5.698974976855551176e+03 5.713215184805594618e+03 5.727458460193402061e+03 5.712631957968941606e+03 5.723795448749884599e+03 5.735420911868603071e+03 5.745432864909744239e+03 5.752316159573822915e+03 5.763717187603516322e+03 5.743213221254338350e+03 5.752288674251362863e+03 5.766112963811711779e+03 5.783284904627715150e+03 5.797706648651049363e+03 5.807082780567344344e+03 5.822563004903884575e+03 5.826844464091746886e+03 5.811149534392876376e+03 5.841733242609473564e+03 5.855270827311755056e+03 5.854193434883206464e+03 5.846397984886048107e+03 5.872396057931909127e+03 5.868838785166711205e+03 5.878195162780368264e+03 5.886082981455448135e+03 5.892114267342107269e+03 5.918775601581345654e+03 5.915894010647960386e+03 5.938461928689228444e+03 5.944613202571627880e+03 5.940552028683454409e+03 5.960545074597970597e+03 5.958195169382929635e+03 5.960735428181505085e+03 5.968982102748018406e+03 5.972634783140680156e+03 5.981901359950843471e+03 5.998084049326759668e+03 6.002450182862424299e+03 6.014181609975408719e+03 6.019667997485567867e+03 6.044872195109038330e+03 6.052482205142689963e+03 6.049792624695590348e+03 6.057244526495462196e+03 6.073063640062372542e+03 6.084903240222654858e+03 6.093991187554611315e+03 6.084898004580811175e+03 6.116862464730319516e+03 6.119565470934940095e+03 6.140772199492334039e+03 6.136136084728820606e+03 6.160799357589893589e+03 6.161058723447588818e+03 6.170552247483046813e+03 6.189603273532835374e+03 6.203736165450582121e+03 6.201630967076474917e+03 6.218173781045256874e+03 6.203132219697885375e+03 6.218342565697102145e+03 6.226232670583098297e+03 6.236749207588104582e+03 6.236463253635305591e+03 6.252078837456262590e+03 6.272917466359772334e+03 6.253922202348386236e+03 6.269458106720060641e+03 6.292610325567282416e+03 6.282341270884674486e+03 6.307059333946495826e+03 6.300994584136295998e+03 6.301661798181054110e+03 6.317910376119250941e+03 6.341114445172003798e+03 6.349681344820027334e+03 6.333801947822899820e+03 6.350641543371500120e+03 6.356841927990912154e+03 6.357059412855216578e+03 6.377437404256555055e+03 6.361314987651746378e+03 6.392110610607109265e+03 6.368214592210188130e+03 6.401494141245230821e+03 6.412113529360379289e+03 6.434205901019903649e+03 6.422378777710383474e+03 6.425328037326936283e+03 6.420925930874846927e+03 6.460278382909051288e+03 6.454341993398430532e+03 6.448746740973807391e+03 6.450635335493730963e+03 6.483588895105268421e+03 6.488496889031686806e+03 6.494539894677204757e+03 6.498850405292631876e+03 6.520117924020626560e+03 6.508806245221130666e+03 6.534664810934185880e+03 6.547913325310337314e+03 6.524526361069704762e+03 6.542279163932020310e+03 6.540954401159716326e+03 6.543930695446181744e+03 6.555286649079245763e+03 6.550737075634929170e+03 6.578179473146570672e+03 6.587705749285904858e+03 6.589055196383468683e+03 6.594055766978387510e+03 6.599871681407105825e+03 6.612691697490139632e+03 6.613769744075372728e+03 6.638992120222017547e+03 6.642249725120803305e+03 6.668199989094268858e+03 6.656516358793996915e+03 6.671269399495564357e+03 6.670604537366817567e+03 6.694476679889613479e+03 6.690582138335627860e+03 6.695966468114083000e+03 6.712986089605563393e+03 6.720617056606581173e+03 6.722755707686687856e+03 6.747904876033135224e+03 6.749616276082924742e+03 6.751510036334247161e+03 6.762482347070601463e+03 6.756905053469708946e+03 6.779872144165184181e+03 6.781439972693146956e+03 6.790877459404784531e+03 6.799686026259206301e+03 6.817431195719335847e+03 6.817916369952606146e+03 6.805233135795591807e+03 6.822093574821939910e+03 6.839059587297025246e+03 6.839805189775222971e+03 6.857536473277094046e+03 6.899230747874307781e+03 6.893360739098237900e+03 6.904443850239597850e+03 6.916123907054796291e+03 6.928045105743246495e+03 6.920183725841826345e+03 6.925194009932440167e+03 6.933265018980629065e+03 6.937061785976685314e+03 6.947412333034646508e+03 6.967724173022839750e+03 6.970603086294512650e+03 6.974025506641703942e+03 6.996306483422987185e+03 7.005421500472654770e+03 7.000393096054881426e+03 7.023545445244314578e+03 7.034004251136610947e+03 7.047292129378034588e+03 7.036751334887461780e+03 7.051932565080790482e+03 7.055021117347978361e+03 7.077342119858926708e+03 7.078862658745857516e+03 7.083480774281867525e+03 7.090656502310728683e+03 7.098990092902972719e+03 7.128817214993920970e+03 7.143446697070578921e+03 7.150771894447651903e+03 7.138001436761221157e+03 7.158631150166510452e+03 7.153943870566537953e+03 7.172422893386701617e+03 7.189436859924783676e+03 7.198680879461241602e+03 7.205322336131190241e+03 7.227865693287095382e+03 7.234753163510677950e+03 7.244277325355214089e+03 7.256917157414787653e+03 7.266496510344938542e+03 7.281055651644516729e+03 7.284855515510403166e+03 7.286355320237405067e+03 7.299730539974347266e+03 7.309453272869967805e+03 7.311211257818861668e+03 7.324727582072161567e+03 7.314653031291057232e+03 7.340643509118339352e+03 7.361778830789015956e+03 7.360306914977097222e+03 7.354542338049169302e+03 7.387851455886560871e+03 7.397530916815079763e+03 7.405832723963012540e+03 7.436464014228918131e+03 7.429514117098136012e+03 7.405920190410332907e+03 7.439803470998566809e+03 7.452701487519843795e+03 7.432545867195816754e+03 7.459385392031664196e+03 7.461261696200735969e+03 7.472347461094561368e+03 7.479030819792358670e+03 7.481993872384759015e+03 7.482393937494825877e+03 7.493664267766044759e+03 7.513706501152141755e+03 7.532904425563882796e+03 7.537382622323996657e+03 7.541152038190653911e+03 7.548106056350698054e+03 7.549295911076364973e+03 7.563729359535295771e+03 7.576495907105327205e+03 7.574739987528956590e+03 7.568699848102241958e+03 7.602015959961558110e+03 7.605423234741001579e+03 7.624502347961467422e+03 7.630636626929048361e+03 7.640662308362385374e+03 7.656162966127741129e+03 7.664321174501317728e+03 7.661256787382390939e+03 7.703827805159358832e+03 7.714383007700484086e+03 7.698007876534081333e+03 7.715303493872243052e+03 7.707082498376995318e+03 7.727293643814605275e+03 7.712000391496508200e+03 7.720134603129284187e+03 7.736671025357093640e+03 7.735888544420043218e+03 7.743830591177745191e+03 7.748380729151103878e+03 7.755734312609571134e+03 7.761544575518212696e+03 7.758268387119036561e+03 7.797301113446302224e+03 7.790461081442558680e+03 7.789987280915813244e+03 7.807209004789548999e+03 7.800448843880026288e+03 7.814732638415365727e+03 7.820556881693572905e+03 7.837436918069895910e+03 7.833551842114233295e+03 7.861009597491339264e+03 7.862486180092290851e+03 7.855568656634363833e+03 7.872029289858231095e+03 7.876534468376984478e+03 7.874333847464564315e+03 7.874770157281578577e+03 7.891515527722260231e+03 7.907864359835596588e+03 7.917951659017819111e+03 7.911906824109982153e+03 7.913518548379407548e+03 7.927806233908860122e+03 7.915112521776032736e+03 7.923036828760166827e+03 7.938901664173611607e+03 7.943886127161931654e+03 7.955832847903931906e+03 7.967005112556729728e+03 7.981532035483060099e+03 8.001667648411073969e+03 8.013241582493982605e+03 8.002829718583127033e+03 8.010815782448998107e+03 8.001239794470169727e+03 8.010830788612815013e+03 8.033728552883104385e+03 8.041200807784872268e+03 8.059233516058829082e+03 8.042826986407021650e+03 8.044033902924102222e+03 8.058371447887629074e+03 8.079188437429216719e+03 8.081429242181360678e+03 8.089042354057209195e+03 8.082422034624508342e+03 8.084513866969207811e+03 8.117693255765165304e+03 8.125003790478850533e+03 8.129804006938184102e+03 8.118867997358046523e+03 8.151878725616677002e+03 8.148215205623800102e+03 8.132434541940615418e+03 8.154625046617523367e+03 8.165169906241649187e+03 8.170327803618365579e+03 8.168432074792853200e+03 8.197086698164015615e+03 8.191188492679281808e+03 8.196815630366196274e+03 8.197648465152442441e+03 8.217616748114282018e+03 8.232630108355868288e+03 8.237189360629559815e+03 8.267319982983643058e+03 8.239377628770636875e+03 8.243119222680688836e+03 8.251984817330749138e+03 8.286492565916263629e+03 8.289382487089229471e+03 8.262840427181004998e+03 8.278762531500196928e+03 8.296508324345399160e+03 8.284875792661454398e+03 8.276779402904901872e+03 8.295565335273298842e+03 8.292228496994579473e+03 8.324322145834992625e+03 8.341803881475439994e+03 8.338709354626353161e+03 8.331291462759521892e+03 8.353743573503063089e+03 8.367616500387277483e+03 8.380907094473703182e+03 8.376767624958558372e+03 8.370335820956712269e+03 8.394857398693149662e+03 8.409053020021678094e+03 8.420437833356434567e+03 8.412831232497057499e+03 8.412254290979277357e+03 8.404203062093221888e+03 8.423909263233275851e+03 8.447543213172270043e+03 8.451410981093576993e+03 8.453930167105838336e+03 8.459962582110105359e+03 8.482281586723594955e+03 8.475711133437902390e+03 8.506210825576483330e+03 8.514763284258844578e+03 8.518484635384922512e+03 8.508264705008799865e+03 8.542271150008986297e+03 8.527150914342353644e+03 8.505708626066380020e+03 8.519975394812216109e+03 8.522787916937220871e+03 8.530254488698714340e+03 8.558803301143047065e+03 8.570369059484295576e+03 8.546841004024254289e+03 8.561882525442360929e+03 8.570024165974589778e+03 8.576467009860862163e+03 8.604651533544056292e+03 8.564802265795497078e+03 8.587568201486896214e+03 8.582194743055035360e+03 8.591458583766467200e+03 8.600025827200644926e+03 8.607147805503307609e+03 8.634803319897731853e+03 8.642960793956654015e+03 8.655763989017515996e+03 8.657742863422703522e+03 8.658057504941840307e+03 8.663058470044801652e+03 8.673320480321272044e+03 8.678008078419314188e+03 8.685919000791056533e+03 8.689429803783355965e+03 8.691399154882654329e+03 8.719343998574295256e+03 8.733882380190714684e+03 8.738793919673091295e+03 8.729074639057691456e+03 8.740414133619493441e+03 8.750626993094638237e+03 8.750369594947480437e+03 8.765388244195566585e+03 8.774260568834355581e+03 8.779420284976060429e+03 8.790543454133376144e+03 8.797993047851923620e+03 8.786362325559473902e+03 8.805252401913237918e+03 8.806390952932670189e+03 8.831768877843136579e+03 8.835603933671789491e+03 8.846349293348357605e+03 8.825503350019444042e+03 8.852500296424852422e+03 8.857475595896283266e+03 8.859223548448544534e+03 8.880357240729410478e+03 8.883795150921601817e+03 8.893319578354239638e+03 8.893205394770842759e+03 8.906907313356008672e+03 8.910022283258798780e+03 8.918129102131186301e+03 8.940059483829731107e+03 8.921817274738068591e+03 8.923502517535949664e+03 8.953534064512923578e+03 8.935997780758099907e+03 8.954133746269866606e+03 8.941490902769757668e+03 8.963196935279991521e+03 8.974824952551125534e+03 8.977929507269496753e+03 8.969509641660000852e+03 9.004377281984425281e+03 8.998452746137656504e+03 9.015118242046541127e+03 9.006379267199630704e+03 9.005445449214123073e+03 9.034043536036644582e+03 9.005667702518267106e+03 9.037680916107159646e+03 9.037982374010796775e+03 9.038696218377004698e+03 9.038473634597128694e+03 9.049783005284840328e+03 9.047268665609255549e+03 9.058968603605588214e+03 9.064845923673963625e+03 9.074670822740485164e+03 9.084623235274091712e+03 9.070362844179360764e+03 9.080333237619805004e+03 9.090538086715712780e+03 9.102940032340207836e+03 9.119673801032875417e+03 9.116043509200237168e+03 9.128244471931635417e+03 9.144828503299104341e+03 9.137809131937976417e+03 9.142687568256693339e+03 9.161239283646655167e+03 9.167242500930264214e+03 9.150626530789882963e+03 9.163018333237574552e+03 9.170573648616831633e+03 9.193196027794878319e+03 9.181827930107401698e+03 9.189818408206909226e+03 9.192936879442186182e+03 9.202201036821565140e+03 9.191560785236420998e+03 9.211830847202203586e+03 9.241649762563640252e+03 9.231045492537061364e+03 9.237730764474010357e+03 9.239008460217241009e+03 9.244567529768934037e+03 9.247378560864508472e+03 9.249296654352856422e+03 9.268268569146068330e+03 9.285865133325018178e+03 9.275604148565864307e+03 9.280458620505978615e+03 9.289334747545801292e+03 9.295373643864937549e+03 9.338625822162206532e+03 9.317193601258206400e+03 9.335383472053048536e+03 9.335383891239898730e+03 9.362439211021646770e+03 9.355357611052666471e+03 9.368374997471668394e+03 9.388214504276105799e+03 9.383438912383660863e+03 9.393141347985449102e+03 9.383854508389063994e+03 9.422640724806042272e+03 9.405177482035811408e+03 9.415486537282598874e+03 9.431680608970087633e+03 9.426517355291181957e+03 9.430773457135626813e+03 9.457347713689046941e+03 9.462839260677052152e+03 9.458152946482254265e+03 9.463349050045186232e+03 9.481525960163320633e+03 9.488993616693440345e+03 9.526970549807376301e+03 9.515980643760587554e+03 9.499036214072086295e+03 9.540854787296755603e+03 9.556339322807682038e+03 9.569216137384571994e+03 9.556256726968862495e+03 9.579476146618575513e+03 9.581545770835669828e+03 9.600928966440967997e+03 9.611358736388558100e+03 9.611432144045716996e+03 9.611273863521846579e+03 9.624727806107011929e+03 9.637788636780551315e+03 9.666405817469651083e+03 9.642913115574621770e+03 9.648596550650810968e+03 9.668862191811283992e+03 9.664758421953029028e+03 9.668442587697078125e+03 9.672619446554483147e+03 9.692901298898183086e+03 9.705021877631997995e+03 9.704272243685783906e+03 9.726689210066215310e+03 9.721585014215306728e+03 9.749876225861366038e+03 9.756529690525645492e+03 9.744141049055220719e+03 9.731719071094674291e+03 9.771378616273321313e+03 9.758636070632755946e+03 9.768495713096996042e+03 9.747731555780932467e+03 9.766237524445141389e+03 9.768931711585053563e+03 9.789957672953720248e+03 9.781277501043459779e+03 9.787922844916238319e+03 9.796026314552709664e+03 9.803511650498610834e+03 9.810526268199111655e+03 9.833831929458045124e+03 9.845572359311052423e+03 9.855837271286185569e+03 9.863158884827118527e+03 9.856711698376824643e+03 9.869833217230519949e+03 9.868746164106254582e+03 9.878535228018410635e+03 9.884929833071457324e+03 9.887273438137137418e+03 9.895060942878189962e+03 9.890245919261993549e+03 9.906412673650531360e+03 9.899212873585427587e+03 9.925025517268522890e+03 9.924769527689164534e+03 9.930470558918432289e+03 9.938904571379542176e+03 9.939982510927251496e+03 9.928839944640611066e+03 9.951256494681063486e+03 9.949833678232356760e+03 9.951304224836932917e+03 9.974531787233840078e+03 9.969738451251078004e+03 9.972409938103523018e+03 9.986652601278567090e+03 9.965585294922084358e+03 9.977081416822557003e+03 1.000101267466846548e+04 1.000560359999823231e+04 1.000112863576943892e+04 1.002641426134414178e+04 1.002931107649373371e+04 1.004987958043476647e+04 1.003091356000048472e+04 1.003558862730160399e+04 1.003657512915248299e+04 1.003645763050499772e+04 1.004441396561488727e+04 1.006512001188642535e+04 1.008138427492792289e+04 1.009534447505435674e+04 1.007016149683955882e+04 1.007311700491644115e+04 1.007646192189955036e+04 1.011827345949709706e+04 1.009218118214816423e+04 1.010239179796890676e+04 1.012427689079410266e+04 1.010598766749804963e+04 1.011838707334261562e+04 1.014276468086355453e+04 1.015563171526997030e+04 1.013627926111041415e+04 1.013322304599673953e+04 1.012477193678185176e+04 1.015152379659988947e+04 1.015959191820385786e+04 1.018242408320838513e+04 1.018816188726324253e+04 1.019942151412858948e+04 1.021679440613378938e+04 1.019715160474574077e+04 1.022076928338255311e+04 1.020925393573105794e+04 1.021772035340288312e+04 1.019410709357763881e+04 1.020713232886936930e+04 1.022235068360506921e+04 1.024375047525752780e+04 1.022456953050682932e+04 1.023479877995751849e+04 1.023654970261704693e+04 1.026151229522925496e+04 1.026955129658534315e+04 1.027741791855074734e+04 1.027800870244698308e+04 1.025411335979925207e+04 1.029417968384232154e+04 1.029395343985253567e+04 1.032987059411411974e+04 1.032645690375993217e+04 1.032217670725800417e+04 1.031910018078434041e+04 1.033952567281113988e+04 1.034420566570392657e+04 1.034064843576150452e+04 1.034175731890107454e+04 1.036933072977793563e+04 1.038499737309312695e+04 1.036838318626954788e+04 1.039401196925359909e+04 1.038597551670657413e+04 1.040647210305979024e+04 1.039016268687743104e+04 1.042811653575999662e+04 1.041483802968818600e+04 1.044854899855989788e+04 1.044688699639628794e+04 1.045383594636729504e+04 1.044579155825043563e+04 1.046928380391121209e+04 1.049002829559386737e+04 1.047580671517979135e+04 1.048396881556978042e+04 1.049713292920577987e+04 1.051455093507162564e+04 1.052051950564394429e+04 1.051737285723468267e+04 1.053767220212874599e+04 1.053883885759680925e+04 1.054607097618893567e+04 1.055490561718003846e+04 1.056381920269664624e+04 1.056471826261838760e+04 1.057923302707830408e+04 1.060278986102498675e+04 1.060927539589022308e+04 1.060042000183512027e+04 1.060528807314005644e+04 1.061765081021547485e+04 1.063366800409748066e+04 1.062925075810864109e+04 1.064441286734968708e+04 1.064188641368435310e+04 1.065616711786978340e+04 1.066710603703395464e+04 1.066365598391738604e+04 1.069138855192298070e+04 1.066882980781932383e+04 1.069054875823290058e+04 1.070486579915476432e+04 1.071803831924392216e+04 1.071798277093516299e+04 1.071200141398768210e+04 1.073180569350526457e+04 1.070642832798955715e+04 1.074379303480573799e+04 1.074334296576207271e+04 1.076565083917717675e+04 1.075770203573610343e+04 1.076462410082084716e+04 1.077249450262050595e+04 1.077249756201324999e+04 1.078031624402771740e+04 1.079615665413717034e+04 1.078852041247273155e+04 1.079130911888749688e+04 1.081211469449798642e+04 1.079910686473571513e+04 1.081075611911607120e+04 1.082034666840208774e+04 1.081470529945287853e+04 1.085041669511510372e+04 1.084408896069084221e+04 1.083207513035354896e+04 1.085991227822627297e+04 1.086629332679382787e+04 1.087924310892245740e+04 1.088643562071734232e+04 1.091866477045306056e+04 1.092854447511657054e+04 1.095468443177970585e+04 1.092865330717670076e+04 1.095100895471361582e+04 1.094701879660643499e+04 1.092878296302095259e+04 1.095515356894608158e+04 1.094709038085036264e+04 1.095700144834114690e+04 1.096658168472799480e+04 1.096707066965783270e+04 1.098590292458569456e+04 1.096574472139296995e+04 1.098994531574183566e+04 1.098511945418751566e+04 1.100855005691367296e+04 1.101717563126921232e+04 1.099881802448836606e+04 1.097486437284964632e+04 1.100878009112882683e+04 1.100732247284576260e+04 1.099180818324537722e+04 1.101576393110836761e+04 1.101877607671717124e+04 1.102128026993184358e+04 1.105620193416212351e+04 1.105000651898936303e+04 1.103587260279868315e+04 1.105540191433440305e+04 1.106286016975538405e+04 1.104901720037607629e+04 1.106589826799695948e+04 1.106746498082057224e+04 1.106901616102218941e+04 1.107296347838623115e+04 1.109473691259901716e+04 1.111036353378221429e+04 1.108266422910859546e+04 1.110915334338028333e+04 1.113700955682513086e+04 1.115022951706390450e+04 1.113661534519794805e+04 1.117272244777579363e+04 1.115647122634601510e+04 1.117912008664949826e+04 1.117795069786886052e+04 1.116966225390883483e+04 1.117470871295424331e+04 1.118985245131020201e+04 1.121871635528770821e+04 1.121695436063969828e+04 1.122366130442145004e+04 1.124988500286862291e+04 1.123167742592090690e+04 1.123029791747219133e+04 1.126213583103087149e+04 1.126621679282454352e+04 1.129923657565820395e+04 1.128207100123297460e+04 1.126727670886886881e+04 1.128898208758535839e+04 1.128348160581947741e+04 1.129358819469480477e+04 1.131419400402948486e+04 1.131364371279047919e+04 1.130666797206139745e+04 1.131451490865002052e+04 1.133227631596332685e+04 1.131010330512088149e+04 1.134276123899579397e+04 1.133488019023674678e+04 1.134621421536383241e+04 1.134423264924862997e+04 1.134935463801888181e+04 1.137326682815180357e+04 1.137955957203226353e+04 1.137573092707196884e+04 1.135447124653954779e+04 1.138580609148484109e+04 1.140153194005800833e+04 1.138357775258775473e+04 1.141883051643878935e+04 1.140334051210518919e+04 1.142341724000477370e+04 1.140956731697424584e+04 1.143024113252385177e+04 1.140975838124063193e+04 1.141865301250783523e+04 1.143873444140904758e+04 1.143280195728160106e+04 1.144510359089383746e+04 1.147160401972273576e+04 1.145676720355304496e+04 1.144121643872276763e+04 1.147416393619656446e+04 1.145785924393660753e+04 1.148995195116859395e+04 1.147611140344603155e+04 1.148817250714716101e+04 1.149230881248444166e+04 1.151540313822650023e+04 1.152172330545454133e+04 1.152007819604480756e+04 1.154233729446719190e+04 1.153866734840402569e+04 1.152563596301970938e+04 1.154974804495626995e+04 1.155361432417466676e+04 1.154635956321508456e+04 1.156090590896848880e+04 1.155448627492801461e+04 1.156249925788825931e+04 1.155234341798725109e+04 1.160036792662342305e+04 1.158251544260268747e+04 1.157876532536414379e+04 1.157891106323799431e+04 1.162831878526173023e+04 1.160785153482930218e+04 1.161261893638940455e+04 1.162855630455899154e+04 1.162665509836118508e+04 1.162748295463583781e+04 1.165735529558438429e+04 1.163300062507109760e+04 1.167941918038504627e+04 1.163501183543568186e+04 1.164278019853514888e+04 1.167250330724303785e+04 1.167641320701197219e+04 1.169170354186973964e+04 1.165766220309922574e+04 1.166050408470727052e+04 1.169735096613217684e+04 1.170833526935764348e+04 1.170488324163954894e+04 1.171475768104492636e+04 1.171951446720395325e+04 1.174268514631458856e+04 1.173389413831234378e+04 1.173349403524461195e+04 1.177435933186573857e+04 1.175648342188375500e+04 1.177549401668997780e+04 1.175954261849435716e+04 1.179333501553672431e+04 1.177547558628284241e+04 1.179440906662611815e+04 1.178526122597418907e+04 1.179568687694218352e+04 1.180526536059379396e+04 1.181776154337680600e+04 1.180678387355993800e+04 1.184002376807934888e+04 1.183467045813514778e+04 1.183923007450581281e+04 1.184381435624662845e+04 1.186055583845100227e+04 1.184409217946978788e+04 1.185326691611867136e+04 1.183853323243700470e+04 1.184009609280757832e+04 1.187873210710680723e+04 1.188506205842692361e+04 1.187625230310972620e+04 1.189446207516835420e+04 1.186882872118479463e+04 1.187922528980501193e+04 1.188766323834032301e+04 1.189899782710432373e+04 1.190907222273728257e+04 1.189196666365079182e+04 1.191381566649668639e+04 1.192652990856471843e+04 1.191906235486933110e+04 1.191526720471202316e+04 1.191164823862042067e+04 1.191835270360431969e+04 1.191096352549380026e+04 1.194781807998144177e+04 1.195575870238488278e+04 1.196000534436384260e+04 1.197075659887435540e+04 1.196654821013573564e+04 1.198513982894029141e+04 1.200078146556443426e+04 1.201041325327954110e+04 1.199839004283343274e+04 1.201658392066986198e+04 1.203817372067122596e+04 1.202541709632499260e+04 1.205131389012697036e+04 1.202797245537762683e+04 1.204055820512789069e+04 1.206381177349298559e+04 1.206739743394003199e+04 1.205330149677100235e+04 1.205984345916843085e+04 1.207080388072149799e+04 1.208430320867330011e+04 1.210297650688629074e+04 1.213443355957782296e+04 1.213073423533233472e+04 1.211404928001213557e+04 1.211942760046612966e+04 1.215889000444073827e+04 1.213766021388881200e+04 1.214729381029610704e+04 1.214528334573358552e+04 1.213207540990170673e+04 1.215864919634670878e+04 1.213853770665158117e+04 1.216693894829790042e+04 1.216906971537077334e+04 1.215964863688150763e+04 1.216992864108641515e+04 1.218630797092742614e+04 1.218576649528757298e+04 1.217053858083401246e+04 1.219469288313642392e+04 1.222199213225815947e+04 1.218873933033781577e+04 1.221175659540148263e+04 1.223538612696424025e+04 1.223267192031336708e+04 1.222971631311986675e+04 1.225465078902275854e+04 1.223108571962003953e+04 1.226024966086217319e+04 1.224879345616160026e+04 1.229101315785355837e+04 1.228039323097347915e+04 1.229835350283000662e+04 1.229772044504523001e+04 1.229994534687716623e+04 1.229897096992700426e+04 1.233898922937199677e+04 1.232050367343585276e+04 1.233475761384780890e+04 1.232974310665917255e+04 1.233009230475106051e+04 1.232894737053828976e+04 1.232585427612350941e+04 1.234615722493509020e+04 1.234171772193861398e+04 1.234109671175596668e+04 1.235474772372254301e+04 1.235606038993584116e+04 1.234542709916305466e+04 1.237104892844545611e+04 1.235886314640613091e+04 1.236422345424492778e+04 1.238121427602980475e+04 1.236703014888648067e+04 1.238088626973766804e+04 1.239690111618893752e+04 1.241419301489774080e+04 1.241558669518437637e+04 1.241444224765619947e+04 1.243440611709116638e+04 1.243548526745851632e+04 1.245799323459120023e+04 1.244850330362550994e+04 1.246739838028757367e+04 1.247675316029118767e+04 1.247713506774416419e+04 1.245523353761190447e+04 1.249884231385072599e+04 1.249075349335581814e+04 1.251364572119588956e+04 1.248257101517056799e+04 1.250564733983522092e+04 1.250488848285725908e+04 1.249685025989981114e+04 1.255686609584629150e+04 1.253164675324930977e+04 1.255303251693492894e+04 1.254567392485069286e+04 1.259935552383434515e+04 1.259154684120359889e+04 1.257206422012038092e+04 1.257392776352741930e+04 1.256631535093210005e+04 1.260335312779448395e+04 1.258436477861040476e+04 1.258936257990544800e+04 1.260667658585514255e+04 1.260517987185901256e+04 1.260812206181876536e+04 1.263632061113269992e+04 1.261019468156167204e+04 1.261933054876025381e+04 1.262423705735559088e+04 1.263268086792384383e+04 1.267580787891244108e+04 1.263767461754948272e+04 1.264718690203834012e+04 1.266892500944165113e+04 1.266930852776864413e+04 1.267661442085183626e+04 1.266441481202718933e+04 1.266989435205417249e+04 1.267881365092710075e+04 1.269846190607498102e+04 1.271030675140225867e+04 1.270030289993722545e+04 1.270808562223926674e+04 1.269559823253053401e+04 1.269946245214391092e+04 1.272334510828637212e+04 1.271587233819787434e+04 1.271521155824347443e+04 1.271012785395599531e+04 1.270972116543706215e+04 1.271753332013529143e+04 1.271366603808581385e+04 1.272826645493934848e+04 1.270073367620419594e+04 1.274803197593516416e+04 1.274298650924698813e+04 1.277172757399831244e+04 1.276307793456042782e+04 1.276767492758847948e+04 1.276076362649274961e+04 1.277763775487662861e+04 1.277297106043423264e+04 1.275580831683216275e+04 1.278832068362749487e+04 1.280266530725519988e+04 1.279825149010289533e+04 1.283043689425645971e+04 1.280966844623348879e+04 1.281919005318961717e+04 1.282714898177296709e+04 1.284062704234122612e+04 1.286553886193466678e+04 1.285621054370174170e+04 1.286618927208743298e+04 1.286406377619486375e+04 1.285891198982071728e+04 1.286418408446170361e+04 1.288483695545910632e+04 1.287499179588359766e+04 1.286904954647433078e+04 1.287209003334260342e+04 1.287597116315456515e+04 1.287280225572381096e+04 1.288237267757285372e+04 1.289992463413025325e+04 1.293262695450227693e+04 1.289619151352787594e+04 1.289282007392586092e+04 1.293881293186251241e+04 1.291773467309931948e+04 1.293885621659822755e+04 1.293190990698172391e+04 1.294213859522284110e+04 1.292677404443685009e+04 1.292352731082598984e+04 1.291856152784773803e+04 1.296000182309017509e+04 1.295630828865936564e+04 1.296634731489706610e+04 1.296081831235616301e+04 1.298132957388550312e+04 1.296314237160490666e+04 1.296922143191500072e+04 1.301089278340901728e+04 1.299977041226310939e+04 1.300027349082197179e+04 1.302103424428203834e+04 1.299644016498933706e+04 1.300872218056699057e+04 1.302670914160286338e+04 1.299158073994385632e+04 1.303461946673181228e+04 1.303543607196172161e+04 1.303483198425375122e+04 1.305338071478392521e+04 1.303831245659301567e+04 1.306566392408391766e+04 1.306110481120162876e+04 1.307430756123988795e+04 1.305122591009215830e+04 1.309696494859118684e+04 1.311234074082098050e+04 1.309577537012955509e+04 1.309959357656137945e+04 1.310232318725465666e+04 1.309294678775540888e+04 1.309564153531219563e+04 1.310564934271347556e+04 1.312950095330343902e+04 1.311143283627032906e+04 1.310564688471844966e+04 1.311451402289917314e+04 1.309421506684074666e+04 1.309789714986485706e+04 1.310327159020512227e+04 1.312964754672068011e+04 1.313063168017301541e+04 1.313974842424847157e+04 1.315963098175469349e+04 1.314511807566840980e+04 1.314295590521109807e+04 1.315861743958563784e+04 1.316555513807718853e+04 1.313389376793745578e+04 1.315321100385775026e+04 1.318052074003151574e+04 1.320395540506521684e+04 1.319059373684095772e+04 1.319870506155637486e+04 1.321284960904819309e+04 1.319208063594463783e+04 1.320565030441175622e+04 1.322132834624853422e+04 1.321927290005743453e+04 1.322615304098035995e+04 1.324051009840518600e+04 1.324446282722719116e+04 1.323083400066719332e+04 1.320717583970652049e+04 1.324459791995514570e+04 1.322142796194759103e+04 1.324912557675931566e+04 1.324517541126121796e+04 1.328606924234506732e+04 1.328494622275755319e+04 1.328421073745597641e+04 1.329560901040453246e+04 1.331097646888322015e+04 1.330809625598565071e+04 1.330275584574926688e+04 1.331922479140943869e+04 1.330475654840532297e+04 1.334682625884857953e+04 1.333521747793201575e+04 1.331222140544087051e+04 1.333433502584239432e+04 1.334146661358699748e+04 1.332438293622233323e+04 1.333906739253875458e+04 1.332503907136420821e+04 1.336247342788500646e+04 1.335057858855695122e+04 1.332635805419120152e+04 1.333923316906894615e+04 1.335461860114642150e+04 1.337302906575915949e+04 1.335429025458534488e+04 1.336158738200116386e+04 1.337090157915456621e+04 1.337714953440372301e+04 1.339179337491988554e+04 1.336557163461431810e+04 1.338442491956707090e+04 1.339509471114885855e+04 1.340376753153492609e+04 1.340050727577159523e+04 1.339558570737907758e+04 1.339800174037483157e+04 1.342986087343184590e+04 1.343443384472290927e+04 1.343926898787689606e+04 1.343019418360373493e+04 1.342420280103844198e+04 1.345080172359977223e+04 1.347843131897935018e+04 1.345128418026392683e+04 1.346023288108694396e+04 1.346630169404839580e+04 1.347158932433414157e+04 1.346599046865802120e+04 1.348611174204030613e+04 1.348049141201059865e+04 1.348068159124626618e+04 1.349373774640419651e+04 1.348728279051571008e+04 1.351351459157007048e+04 1.351272162391219535e+04 1.351202719049552616e+04 1.351712796070514378e+04 1.351167199953776799e+04 1.351689278223666042e+04 1.356242645715319850e+04 1.355163809334403049e+04 1.358154194791034206e+04 1.356447705436864271e+04 1.358014680306660921e+04 1.359595013419803036e+04 1.358494777463349055e+04 1.358591409194823427e+04 1.360102619557638900e+04 1.360566141420560598e+04 1.358303552510999361e+04 1.359918335110129919e+04 1.361798260597572698e+04 1.362778799509344208e+04 1.364135725325892599e+04 1.361469273808714388e+04 1.364418301693184731e+04 1.361764591347055284e+04 1.363938817105487760e+04 1.366532641479876838e+04 1.366900212483032192e+04 1.368440811741312609e+04 1.367098917516451365e+04 1.367418761051140245e+04 1.370575345351069518e+04 1.372519779114366975e+04 1.370818385632027275e+04 1.371753465554727336e+04 1.371832952674324770e+04 1.368314796929730619e+04 1.371294124371652106e+04 1.374895399663645730e+04 1.375630678122305289e+04 1.374209663332660602e+04 1.375766298627955803e+04 1.374373635372664830e+04 1.373446236018931268e+04 1.374908970836251683e+04 1.376489317085794210e+04 1.378051369559572231e+04 1.379331796770731125e+04 1.379047153902804894e+04 1.382299881244293101e+04 1.380873702564169798e+04 1.379044500858185165e+04 1.381311127483881319e+04 1.382250157247290008e+04 1.381442634753292805e+04 1.383532645883304940e+04 1.381522195733959961e+04 1.381247405639978206e+04 1.382500516979717395e+04 1.382157513380893397e+04 1.384328844563708662e+04 1.384633806471657408e+04 1.387607382753167076e+04 1.385247953176249757e+04 1.385820921774083399e+04 1.386188340015936774e+04 1.386352927262229787e+04 1.387826820204659816e+04 1.388874609022333607e+04 1.391192055485429046e+04 1.389382398551324877e+04 1.390626169444994048e+04 1.391266330487767118e+04 1.392127415982218190e+04 1.394319176972171044e+04 1.393195770662604082e+04 1.394898085720455856e+04 1.395590327448521020e+04 1.393817418455380357e+04 1.395357174739429320e+04 1.396216766463409840e+04 1.395630320510111414e+04 1.400969826186930186e+04 1.400525340344328833e+04 1.401650127791525847e+04 1.402493891245790473e+04 1.402580907348808250e+04 1.402504809806418052e+04 1.401473733735525821e+04 1.401459362887378120e+04 1.404160367224321271e+04 1.402189758050867204e+04 1.402960349009129641e+04 1.403033129303052192e+04 1.399995626853117938e+04 1.404977458138334077e+04 1.403913774630762600e+04 1.405403359377198103e+04 1.406318890444570025e+04 1.406398626106596566e+04 1.406223748967001848e+04 1.405041589919494982e+04 1.405049772917954579e+04 1.403593487519239170e+04 1.404703207150408525e+04 1.404804482318022747e+04 1.407515157813044607e+04 1.409499583678163799e+04 1.407833994950697524e+04 1.409733525462886973e+04 1.410663528287378904e+04 1.411709296673860808e+04 1.412620599046736243e+04 1.413468049750826867e+04 1.412288326473068992e+04 1.413355878164370006e+04 1.415688299254954109e+04 1.413089404631142861e+04 1.416183725786275136e+04 1.415145164590551030e+04 1.413788212611883137e+04 1.415026704224926107e+04 1.416013875515764448e+04 1.415991346632803652e+04 1.418353377574069600e+04 1.417227244077846080e+04 1.416365462286880393e+04 1.420172600454044004e+04 1.418111375118286742e+04 1.416314709367278738e+04 1.417691355823369304e+04 1.419537543285791980e+04 1.422175393907465877e+04 1.421278572346601504e+04 1.424417092393603343e+04 1.424854675563789351e+04 1.424234989462008707e+04 1.422705616312088932e+04 1.425107198529116249e+04 1.424636583972484004e+04 1.425553014256387723e+04 1.423406589960725069e+04 1.427852843385470260e+04 1.427471629127380584e+04 1.426607687977142086e+04 1.425950513049114852e+04 1.426805914847569147e+04 1.428175681827874359e+04 1.426433985311365177e+04 1.428963046931084682e+04 1.429085489971213428e+04 1.428361272021313562e+04 1.428202017519324909e+04 1.430973642327604648e+04 1.430045258814833323e+04 1.430386128629604718e+04 1.430776812253220669e+04 1.432418909143297788e+04 1.433654268457451690e+04 1.432705956396692454e+04 1.434499142511993159e+04 1.432372745979239153e+04 1.432300742080297277e+04 1.432420396773166431e+04 1.435992971284673695e+04 1.434438114094079174e+04 1.437367805605898138e+04 1.440478769261101479e+04 1.438143521494874949e+04 1.438616466668220346e+04 1.440087304546536143e+04 1.440559706835448378e+04 1.441252835714148387e+04 1.444253725929456414e+04 1.443617213281511431e+04 1.441654155361264748e+04 1.443137778435193650e+04 1.443017560410192164e+04 1.444824270159180924e+04 1.443872356156478418e+04 1.444950938803274948e+04 1.444330074364662141e+04 1.444667904847724276e+04 1.444770796009268088e+04 1.445654519702664948e+04 1.447027158892969601e+04 1.445745154874380023e+04 1.448708755482639208e+04 1.447470315481150828e+04 1.449158312588816807e+04 1.447854647439230757e+04 1.447568585674832502e+04 1.449028632577653116e+04 1.446425224001844981e+04 1.446920293151744954e+04 1.448961983320416766e+04 1.449146184643128436e+04 1.449395369870475588e+04 1.451254972414420990e+04 1.447280658645096992e+04 1.450884459426691319e+04 1.451220615194998209e+04 1.451511464661553873e+04 1.452588744426366065e+04 1.451720751942073730e+04 1.452989489643626257e+04 1.453848814569648312e+04 1.454269054774790857e+04 1.455339446357383167e+04 1.457292918890132023e+04 1.457117409243964357e+04 1.456070486311576678e+04 1.456302395623572556e+04 1.457458147381042181e+04 1.459725970573710947e+04 1.458280759413802116e+04 1.459900778662711491e+04 1.461360149996695691e+04 1.460035357243818544e+04 1.462377217099459813e+04 1.459479570075953052e+04 1.462326693073597926e+04 1.461687526154176885e+04 1.462464140087538181e+04 1.461501130263710729e+04 1.465050351945562397e+04 1.464684155999242284e+04 1.465127771421194848e+04 1.464552419323647518e+04 1.465565361402561939e+04 1.466466246379616496e+04 1.467202233386960506e+04 1.467189626688708267e+04 1.468318290407106906e+04 1.469156366593766870e+04 1.468464226898370180e+04 1.470740181487734662e+04 1.469887802230299167e+04 1.469529237274958905e+04 1.470343354343946157e+04 1.471324805994039525e+04 1.471032459787656080e+04 1.468588177736853686e+04 1.470048342519021935e+04 1.468059665094237607e+04 1.470836442913804058e+04 1.469318403886039414e+04 1.470408785140722466e+04 1.470165416533881398e+04 1.470168718576273022e+04 1.469595944660483292e+04 1.473645038015375394e+04 1.472575020967516684e+04 1.472264668966128556e+04 1.472626641059654321e+04 1.472466573026330661e+04 1.473321180903388267e+04 1.471697431895233967e+04 1.470863153860966850e+04 1.474255648825645039e+04 1.474108776174763079e+04 1.473411900781105032e+04 1.474102738338169911e+04 1.475768183845066960e+04 1.473869982670738500e+04 1.474346736645755300e+04 1.475376295593209761e+04 1.474941978682762783e+04 1.476720755746664690e+04 1.475544254166810606e+04 1.477344842334729765e+04 1.478712099422010760e+04 1.478704286130170294e+04 1.478573419547286539e+04 1.478403744581814863e+04 1.481342801450015031e+04 1.478704481173844215e+04 1.479444396729233449e+04 1.478962315136122743e+04 1.478552308629206345e+04 1.483772897618978095e+04 1.481002779131145326e+04 1.482357653910690169e+04 1.483830008393140270e+04 1.481795207898744229e+04 1.485836365486249633e+04 1.485803643069046666e+04 1.484962966286557275e+04 1.490187873625786779e+04 1.486513955237777736e+04 1.487927824085573957e+04 1.488221475812827885e+04 1.487452916811465002e+04 1.488244640850443102e+04 1.489477878125984535e+04 1.486975831510120224e+04 1.489313430410115325e+04 1.486685343335217294e+04 1.486223057787544531e+04 1.487666162261464706e+04 1.486975973918271484e+04 1.487860875145602404e+04 1.487792930599581814e+04 1.488149829460040746e+04 1.489851535756203884e+04 1.491121506062411208e+04 1.491474956675649082e+04 1.492688875463420482e+04 1.492307944320591196e+04 1.495141062596068878e+04 1.492370105764142863e+04 1.494647709622796174e+04 1.491163268775114739e+04 1.491908277474325587e+04 1.491717259475497849e+04 1.495132696519205092e+04 1.495085159776993714e+04 1.491014459926584277e+04 1.494114859750906726e+04 1.493703934667268550e+04 1.492835020109557991e+04 1.494971201115901385e+04 1.496341052702020170e+04 1.492293022157699124e+04 1.493851018959241446e+04 1.492515003198491468e+04 1.493784706694662964e+04 1.490045478857437047e+04 1.492480435717364526e+04 1.496401197025450165e+04 1.493493354764387914e+04 1.496544418181504443e+04 1.495574663360573868e+04 1.496600169578570603e+04 1.495187406571402244e+04 1.497180336882771007e+04 1.496006791460782551e+04 1.494873201669520859e+04 1.497325234673023078e+04 1.495903170263586617e+04 1.497764167436251591e+04 1.497839375587459472e+04 1.499471241215764530e+04 1.498038951590033139e+04 1.501359250890042676e+04 1.500081596241656553e+04 1.499762847154689007e+04 1.499024918484418231e+04 1.500869907723158394e+04 1.503528663882668843e+04 1.502668402273094580e+04 1.504762933439265180e+04 1.502857099213921174e+04 1.508646833604468884e+04 1.509185802292586595e+04 1.508413174204051938e+04 1.506008610740492804e+04 1.508091676092248235e+04 1.509452398680053011e+04 1.511048019729262342e+04 1.510409901421371978e+04 1.509632825893723748e+04 1.512096071615415713e+04 1.509783877729228698e+04 1.513736438596888001e+04 1.511521458551903197e+04 1.513478025891324069e+04 1.513115034341978026e+04 1.515482368256743212e+04 1.514860858319098043e+04 1.513658492611108522e+04 1.514641924007087437e+04 1.514460504702546132e+04 1.513955669510727603e+04 1.514558059581383714e+04 1.514977345970487113e+04 1.514276349325211231e+04 1.515505757963917858e+04 1.519380836915462351e+04 1.517677644229054022e+04 1.519590913424036808e+04 1.520364572223955292e+04 1.520041820788988844e+04 1.520714273986095577e+04 1.522589772323935176e+04 1.521808590582559373e+04 1.521891736295476403e+04 1.521699087229299585e+04 1.521336941251127064e+04 1.522268301158120448e+04 1.521809188741597791e+04 1.522614970293845363e+04 1.524459749339880000e+04 1.524318014722260705e+04 1.523890880648027451e+04 1.525021581451714519e+04 1.523288015259135318e+04 1.526154538684889667e+04 1.524543570080786958e+04 1.525607619441604947e+04 1.526820520269005647e+04 1.526081493816541115e+04 1.527159385398086306e+04 1.525117711968994809e+04 1.526872857999857115e+04 1.527920934483979727e+04 1.528368822827242002e+04 1.528658196396485619e+04 1.530065303175545341e+04 1.530772945926774446e+04 1.532509063252086162e+04 1.532771226939918415e+04 1.533667415977145356e+04 1.529725928815981933e+04 1.535131849795216658e+04 1.532737230416179227e+04 1.534634396692592236e+04 1.531221917780754666e+04 1.533994818606022091e+04 1.532610986782860527e+04 1.535570709912070743e+04 1.533563586349351499e+04 1.534185911112813119e+04 1.534689982728660470e+04 1.535711693096934687e+04 1.535993131629745767e+04 1.535920935738718254e+04 1.538082786738842333e+04 1.536331359390229227e+04 1.537278746456115005e+04 1.536189276362193050e+04 1.535208258794802532e+04 1.533942819130691532e+04 1.534476638169715625e+04 1.536995112914304264e+04 1.535734049780099485e+04 1.535041384895269948e+04 1.534587943348328736e+04 1.537377214990793618e+04 1.535561115234676618e+04 1.538345290756774375e+04 1.538903407803662594e+04 1.537807478885489036e+04 1.537428889670074932e+04 1.539727006378505939e+04 1.539181797525086586e+04 1.538305466325181987e+04 1.540236425115986276e+04 1.538058572249643294e+04 1.540914267645244763e+04 1.543260655135165143e+04 1.542836107696876206e+04 1.542002868626837699e+04 1.544819583530938144e+04 1.545939276708222678e+04 1.545364697006150891e+04 1.547215997568868261e+04 1.545703153001072315e+04 1.546973946488287584e+04 1.546973526907966334e+04 1.545541771739501746e+04 1.544125635064897506e+04 1.547162151173281381e+04 1.547963976402147091e+04 1.547636546165583422e+04 1.550561444541218043e+04 1.548912084676702034e+04 1.552164030543551962e+04 1.553537467290896166e+04 1.551004280958457457e+04 1.554023994469426361e+04 1.549459619805496550e+04 1.550001340127975527e+04 1.553722675777174481e+04 1.554470434749321612e+04 1.553369782558824954e+04 1.556541474472635673e+04 1.556819776762973379e+04 1.558794689642260528e+04 1.555137785424697176e+04 1.557347284708923144e+04 1.560931598309406399e+04 1.562050686041805966e+04 1.562262659533296028e+04 1.564406944120100343e+04 1.564227010152466391e+04 1.564361605610673359e+04 1.562001670987222133e+04 1.563926617284767417e+04 1.562830011059228491e+04 1.565088202250385802e+04 1.565880841837627850e+04 1.564194796145710279e+04 1.565630141935997744e+04 1.563227192027195088e+04 1.567285220767238388e+04 1.566076885646737719e+04 1.566668618563785640e+04 1.568393532171574770e+04 1.568898020053216896e+04 1.569837304124300499e+04 1.572322492648671687e+04 1.567830841751296430e+04 1.571609684502883647e+04 1.571226041798339975e+04 1.571623192614318214e+04 1.569809467550634690e+04 1.569963342324424411e+04 1.572199470835575266e+04 1.571389582149719172e+04 1.570176514596272682e+04 1.570795975471888596e+04 1.569782469865841813e+04 1.573523653757874126e+04 1.575371307363338019e+04 1.575088898943690583e+04 1.574287591974272618e+04 1.574104955391570729e+04 1.577957700015694900e+04 1.576521346879677185e+04 1.577088814859901686e+04 1.576898672926198924e+04 1.574618532710376712e+04 1.576167781231569097e+04 1.578192998857335988e+04 1.579351349853406282e+04 1.579144191962105651e+04 1.578439449109720408e+04 1.579832296085108101e+04 1.576877989419199730e+04 1.579891883343612062e+04 1.577662141225982487e+04 1.577163437175141553e+04 1.576844824464479461e+04 1.581201016332744075e+04 1.579112991809082450e+04 1.582485431527404762e+04 1.583428136092210480e+04 1.580987911293664547e+04 1.582431391437038656e+04 1.583495411166646591e+04 1.584384936806276892e+04 1.584174824641847772e+04 1.586100020993852013e+04 1.586085176470734041e+04 1.586293743632720179e+04 1.584918125229482212e+04 1.587508690585028489e+04 1.584632602220172339e+04 1.583386151039938522e+04 1.588582131882971953e+04 1.588533089070045389e+04 1.585473008625989314e+04 1.591614505971009748e+04 1.590739704046787483e+04 1.588121189072321249e+04 1.592438408776147116e+04 1.588643998102073601e+04 1.590744396415904157e+04 1.592069063677295344e+04 1.590066539566955180e+04 1.588766323206244124e+04 1.593224864791154869e+04 1.590492546514552487e+04 1.592778032066219203e+04 1.592893253225492117e+04 1.594930720838628258e+04 1.594464515719756855e+04 1.593837337833970196e+04 1.594888158584114717e+04 1.595726772138105116e+04 1.597016191318551319e+04 1.597540926211591614e+04 1.597903211885788369e+04 1.597757350489146847e+04 1.601074540555170097e+04 1.602927745411959222e+04 1.602271475157842542e+04 1.601769563547492362e+04 1.603118413717323165e+04 1.602605218358716229e+04 1.602597916962931413e+04 1.602166801258308442e+04 1.601590880015582297e+04 1.604402838336996865e+04 1.605454203945786503e+04 1.606183505016454001e+04 1.607291583483455179e+04 1.607735327359789881e+04 1.609322338192193820e+04 1.609632204983779593e+04 1.610549466064092121e+04 1.608552940663006666e+04 1.611266332161291575e+04 1.611442121881798812e+04 1.609774203508253231e+04 1.610514987761705743e+04 1.612402666866623076e+04 1.610296537715411978e+04 1.613181749788131856e+04 1.607964842281798155e+04 1.611289508360213404e+04 1.613122072325810041e+04 1.610548542204171281e+04 1.612558296430493829e+04 1.610501740305860221e+04 1.610434731616408317e+04 1.609602604384293954e+04 1.612541793336784394e+04 1.615072527778379663e+04 1.615735487820959497e+04 1.615116710748364858e+04 1.616003691964221071e+04 1.616100623436766364e+04 1.617372174611268747e+04 1.618849636743425799e+04 1.618838527455538315e+04 1.620025145165662798e+04 1.620831495493132934e+04 1.621661253108361961e+04 1.622531476955256767e+04 1.621459852428782506e+04 1.622452843688901521e+04 1.623503278775336912e+04 1.623447495190029804e+04 1.623615924197165077e+04 1.621761750319345811e+04 1.625258231831940066e+04 1.620436208763390277e+04 1.623275176582779750e+04 1.621705398171088382e+04 1.619169028523911948e+04 1.621911693860412925e+04 1.624431907985712860e+04 1.623625499027410660e+04 1.623977196449404983e+04 1.625861752782430449e+04 1.624255377494415006e+04 1.623990426464415032e+04 1.628405577511993579e+04 1.627207635469063462e+04 1.626130246561072818e+04 1.624731356801068614e+04 1.626839491322994581e+04 1.625797167965141853e+04 1.629650381442800244e+04 1.629751361468864889e+04 1.631845940828385392e+04 1.630726669526988371e+04 1.632574561144467589e+04 1.631702305269886529e+04 1.630768547328068053e+04 1.633434746991464635e+04 1.633365271081066749e+04 1.631288376904946381e+04 1.633233732383310235e+04 1.634005710075346360e+04 1.632877480038476097e+04 1.636483923615615095e+04 1.637000828178971096e+04 1.635636485223961790e+04 1.637270865260087703e+04 1.637596857712905694e+04 1.639396455274603068e+04 1.636537896813554107e+04 1.637977006409756541e+04 1.636442485509901780e+04 1.639703369474435021e+04 1.640520445265247690e+04 1.642780366748838787e+04 1.645167552478914513e+04 1.639535882332355686e+04 1.643292798559523726e+04 1.642414019661430575e+04 1.643358326587742704e+04 1.641702960669803360e+04 1.646930838609348211e+04 1.646413227408790408e+04 1.645517130007642845e+04 1.646824539814310265e+04 1.647825209375049235e+04 1.645385947463145203e+04 1.649616635097075778e+04 1.650780944902264673e+04 1.647494532697231261e+04 1.647116597812409964e+04 1.648737510939245112e+04 1.648723573353567190e+04 1.647506169528168175e+04 1.648448535148693918e+04 1.652060795317782322e+04 1.653124338065230768e+04 1.650255767766736972e+04 1.650956550921041708e+04 1.652159966643330336e+04 1.651421687719474357e+04 1.653007011859152772e+04 1.652301717343926430e+04 1.652188077615792645e+04 1.653135171197867021e+04 1.651193852914344461e+04 1.650048512339033914e+04 1.651963409941107602e+04 1.648375727601738981e+04 1.651554904608316428e+04 1.653745689903911261e+04 1.653262899300267964e+04 1.656499910092444043e+04 1.657699556265332285e+04 1.656956637163156120e+04 1.656022342274514085e+04 1.657943653434262160e+04 1.655696644263167764e+04 1.657179168110053797e+04 1.657002118894509840e+04 1.655337781559491850e+04 1.653600791482349814e+04 1.656689572124449478e+04 1.657333288080125203e+04 1.655771378441548222e+04 1.657167153114492248e+04 1.657978227388970117e+04 1.659952431811512361e+04 1.661286239611902784e+04 1.660741902896241299e+04 1.662200758325800780e+04 1.661170893322136908e+04 1.663280045581096056e+04 1.659392961955310602e+04 1.661536450695769236e+04 1.660845530289926683e+04 1.663611541513614793e+04 1.663359817590951934e+04 1.662929829198880907e+04 1.663868393410198405e+04 1.665365590979098488e+04 1.664209992386696831e+04 1.665121100079529424e+04 1.663698529069623328e+04 1.662020661343165557e+04 1.663380825669750629e+04 1.660667825039883610e+04 1.660905641409554300e+04 1.664084900671039577e+04 1.665148047740395123e+04 1.663681047521788423e+04 1.668062635971144846e+04 1.668278814569763563e+04 1.667913856907574518e+04 1.668806431757046084e+04 1.667409092286154555e+04 1.668686880471745462e+04 1.668544980027183192e+04 1.669562888597892379e+04 1.669892030040694226e+04 1.670123164943760275e+04 1.670330994145783916e+04 1.671058848490582386e+04 1.671845300922628667e+04 1.670074837536574705e+04 1.670409262565975587e+04 1.669376124384641662e+04 1.667987692856303329e+04 1.672615993884858472e+04 1.670005901383697346e+04 1.670969729680188175e+04 1.670897835961381497e+04 1.673649305005269343e+04 1.672359003611141452e+04 1.674811559699019199e+04 1.674035192013190681e+04 1.673070858059978127e+04 1.673147263387933708e+04 1.675116584790490015e+04 1.676746982021612712e+04 1.676506605128751835e+04 1.676746455145719665e+04 1.675104704412872161e+04 1.675917824774099790e+04 1.681881359294620415e+04 1.678762842022141922e+04 1.677961322644090251e+04 1.677650571799907266e+04 1.675807974440835824e+04 1.677530789999629633e+04 1.678864974516987422e+04 1.678317802323861179e+04 1.675656778281204242e+04 1.677369466245088915e+04 1.679090611694035033e+04 1.679917886905471096e+04 1.679114943019611383e+04 1.678856118201584468e+04 1.680374319234298673e+04 1.678426591953096067e+04 1.679452781122042870e+04 1.677385011766564276e+04 1.680286256410495116e+04 1.679676373405110644e+04 1.678501228855667796e+04 1.681058144772209926e+04 1.679759905944476486e+04 1.682383102689249063e+04 1.681875491783916368e+04 1.682211281208031141e+04 1.681611201545289805e+04 1.681556314369546089e+04 1.684807236993595870e+04 1.684727284927969959e+04 1.686976000623887376e+04 1.685924864736295785e+04 1.683380430404844810e+04 1.687471623444251236e+04 1.685401263883188949e+04 1.685415026218728235e+04 1.687664516863808240e+04 1.686701613821617866e+04 1.687895120867730293e+04 1.685688594281691985e+04 1.688927689558892962e+04 1.688413715259781020e+04 1.686939523196721711e+04 1.690498444999528147e+04 1.688983282214060455e+04 1.691059934807634272e+04 1.689787173345677002e+04 1.689715766155233359e+04 1.690972574836737476e+04 1.689775078647047485e+04 1.692082037238930934e+04 1.689713933833914416e+04 1.691058179821720842e+04 1.689670597428808105e+04 1.692683695011308373e+04 1.688047339331149487e+04 1.692715322278972235e+04 1.691259693160683673e+04 1.690541653098058669e+04 1.690561999435335747e+04 1.691938524170088203e+04 1.692176405841765154e+04 1.691809618690939897e+04 1.692049029407832495e+04 1.691755732526994325e+04 1.689241077308341846e+04 1.691821265595822479e+04 1.691550084602132119e+04 1.694730399161519017e+04 1.694448250731149528e+04 1.695793597188373315e+04 1.693365175905796059e+04 1.695565668668120270e+04 1.694792687018082506e+04 1.694844822707698768e+04 1.695316097931616969e+04 1.696530085655109360e+04 1.697291531633380509e+04 1.695022575754475110e+04 1.696205240460420464e+04 1.698493073338461909e+04 1.701517929879052826e+04 1.701021051430748776e+04 1.699352113188157819e+04 1.702261983705877719e+04 1.701352527237960021e+04 1.700101855482378232e+04 1.703150739684739892e+04 1.702392524713931562e+04 1.704550842392499180e+04 1.701281862467951214e+04 1.702059759656828464e+04 1.705158599691609561e+04 1.703505881345236048e+04 1.706114070334289499e+04 1.704459494828249080e+04 1.706740686870370337e+04 1.704643900904082693e+04 1.708092340400649482e+04 1.707276795998211674e+04 1.707061976974831850e+04 1.708939422405053483e+04 1.707881220672728887e+04 1.709412804222702107e+04 1.712694462704988837e+04 1.710053240123492287e+04 1.709335445314595199e+04 1.712185917483636149e+04 1.715941637667675968e+04 1.710593153035738214e+04 1.713802269590650394e+04 1.713922835724773540e+04 1.714310775306051801e+04 1.713544251558489123e+04 1.714105345776274044e+04 1.713557515535914354e+04 1.713821667837718269e+04 1.711522540783465593e+04 1.710898459411682416e+04 1.715008730668369026e+04 1.715056271832735365e+04 1.713273027581372662e+04 1.714456392407561725e+04 1.713580935299034900e+04 1.716154821362266011e+04 1.715130484863485617e+04 1.718015741510035150e+04 1.716946786616418103e+04 1.718691128115190440e+04 1.718032862790596846e+04 1.716223934766454840e+04 1.716650744708658021e+04 1.720878828494798290e+04 1.720665995896895038e+04 1.720100561270226899e+04 1.720590047281720035e+04 1.722656702416447661e+04 1.719259754767404229e+04 1.721651745203576502e+04 1.719739593065949157e+04 1.718628933581508682e+04 1.719500897420152978e+04 1.719381801096552226e+04 1.722513675324183714e+04 1.720911248672368311e+04 1.721336334862884178e+04 1.718967165687042507e+04 1.723017877271605903e+04 1.718302207443033330e+04 1.721707562697583489e+04 1.723372590975266939e+04 1.723866265832978024e+04 1.721575612882017595e+04 1.720997594368394857e+04 1.722086583463644638e+04 1.722502469477234990e+04 1.724233569248133790e+04 1.722675083435326087e+04 1.724435786641270897e+04 1.724865550335002627e+04 1.722445276509883843e+04 1.722208291802885287e+04 1.720726349503737219e+04 1.724214459666720722e+04 1.726173428697543204e+04 1.723112815943708483e+04 1.723500535237535951e+04 1.723588915508719583e+04 1.724715770454298035e+04 1.724645682913305427e+04 1.725191172024228581e+04 1.723159043790807118e+04 1.722820337837651095e+04 1.724198508392136864e+04 1.724740365903004204e+04 1.724660017563388828e+04 1.723673061020185924e+04 1.724140266138854349e+04 1.722707562926834362e+04 1.727327136854148193e+04 1.726620164400298745e+04 1.728184652149104295e+04 1.728083193446685254e+04 1.729550333296105600e+04 1.725216044002620401e+04 1.727372180307863891e+04 1.730113484342759693e+04 1.729740918308964683e+04 1.728664556562270445e+04 1.731786684986570981e+04 1.728483718582674555e+04 1.729103070194999236e+04 1.726085079940768264e+04 1.730825945268396390e+04 1.728295171387039227e+04 1.728208306120086127e+04 1.728728797295262848e+04 1.727444294287258890e+04 1.729767856591221789e+04 1.730151145384762640e+04 1.730648071187750975e+04 1.730693452683505166e+04 1.731448923323689814e+04 1.732635846025794672e+04 1.733341357200619677e+04 1.734010863264359796e+04 1.733456154297626563e+04 1.732969763559938656e+04 1.731014556043279663e+04 1.733701437982888092e+04 1.731214297042517865e+04 1.734143650374966455e+04 1.731775907417665803e+04 1.735596389394015932e+04 1.732092218532115294e+04 1.736585978907792014e+04 1.734989984386184733e+04 1.734639726954097569e+04 1.732953846645454178e+04 1.736036328343611603e+04 1.736285701893854275e+04 1.733747778980687144e+04 1.736085516108476804e+04 1.733561334403201545e+04 1.734228250903407388e+04 1.735108913628057780e+04 1.736864140089821740e+04 1.737774219467970397e+04 1.734537106543217305e+04 1.738682183512106349e+04 1.738631300796567666e+04 1.737659548287879807e+04 1.739706910252341549e+04 1.737978869327923167e+04 1.739675778435824031e+04 1.738909629203419536e+04 1.738993901931434084e+04 1.737362638311106275e+04 1.736980200469685951e+04 1.738384032252897669e+04 1.738861491760734862e+04 1.738262957432597614e+04 1.738600766280529569e+04 1.743346738953069507e+04 1.739521093435498187e+04 1.739929177018804694e+04 1.740182424332115988e+04 1.738912733957457749e+04 1.740761575759084008e+04 1.741801811493280911e+04 1.739546196578339004e+04 1.739352246681298493e+04 1.743019581936613758e+04 1.739148099607870608e+04 1.741018945846262068e+04 1.743702235608483170e+04 1.742383911731410990e+04 1.741299233720572010e+04 1.739723846758207947e+04 1.742408641021947551e+04 1.741490837247239688e+04 1.741703186161526173e+04 1.741834319785444313e+04 1.746486419266854864e+04 1.744222012056787207e+04 1.746450601118314080e+04 1.746385461911408493e+04 1.746478637549323321e+04 1.745306251797289951e+04 1.746023189992231710e+04 1.746228515956181946e+04 1.749280083300234764e+04 1.745326838303181285e+04 1.745480701085765031e+04 1.747803106595277495e+04 1.745997935638929994e+04 1.749370187802262444e+04 1.746574336235236842e+04 1.749393710551448385e+04 1.747793525344863883e+04 1.749291885888355318e+04 1.748680462014997829e+04 1.750405455266612989e+04 1.750211901235994810e+04 1.751238647328226944e+04 1.750400709172148345e+04 1.748731633324228460e+04 1.747893481414388953e+04 1.747332357926953046e+04 1.749188523227603582e+04 1.748952743809433377e+04 1.747161694241701844e+04 1.752421865652102497e+04 1.748969454267123365e+04 1.749432896577551583e+04 1.752624572520636866e+04 1.750302355471120609e+04 1.753203253968354693e+04 1.751702332693527205e+04 1.748493674753300365e+04 1.750318680251341357e+04 1.752382426720541116e+04 1.751234881542528456e+04 1.753209800363284376e+04 1.750937068638591518e+04 1.751546638730696213e+04 1.751244871118789888e+04 1.754100326280968875e+04 1.752567516009593237e+04 1.751447994022335115e+04 1.752804124309250255e+04 1.752476415882725996e+04 1.753683398944816872e+04 1.750404756769261076e+04 1.751650686297198263e+04 1.752284505657066620e+04 1.752146169880254092e+04 1.754904350577046716e+04 1.754643727466599012e+04 1.752474048774492985e+04 1.753890768864661004e+04 1.755682059586630930e+04 1.754107356136023373e+04 1.755187327394690510e+04 1.756100617067705753e+04 1.756710456769337907e+04 1.758818594296596348e+04 1.756790696624646807e+04 1.760365124415628088e+04 1.758490444767869485e+04 1.756871199623167922e+04 1.760731994251583092e+04 1.758978676847139286e+04 1.757165275601523535e+04 1.759510422178390218e+04 1.759108810353665467e+04 1.762049584569265062e+04 1.762032382942290860e+04 1.760893870423858243e+04 1.761617535265115657e+04 1.766057681023707846e+04 1.762720205370977419e+04 1.764487798718924023e+04 1.763208706714611253e+04 1.763705740630126093e+04 1.763892366285535900e+04 1.761627224850369385e+04 1.762029064101155382e+04 1.764397738401791867e+04 1.763209298811061672e+04 1.763983833617456548e+04 1.761285788048178074e+04 1.762523434085496046e+04 1.763027121339343648e+04 1.763477437822446154e+04 1.765602359469209478e+04 1.765281111872091788e+04 1.763949829850078459e+04 1.760407728739572121e+04 1.764762231307521506e+04 1.763696120589177008e+04 1.765247474415623219e+04 1.767563894898089711e+04 1.765024397413169572e+04 1.766864846496730388e+04 1.769073202717591630e+04 1.768457496123002056e+04 1.768251260704093875e+04 1.766859116951180476e+04 1.768671648022057343e+04 1.771450798144848522e+04 1.771602976137107908e+04 1.774840542993373674e+04 1.770655806076795125e+04 1.770987355808314533e+04 1.772855231107175860e+04 1.773911747594500048e+04 1.772307608408182568e+04 1.771096694461175866e+04 1.770685337204956159e+04 1.773001599330531099e+04 1.774043788372809649e+04 1.770543283437750506e+04 1.771331179850918488e+04 1.774355344819446691e+04 1.773975091124832034e+04 1.770398877260671725e+04 1.771411747175509663e+04 1.774577462374868992e+04 1.771864137201424091e+04 1.773533245450264076e+04 1.775023200291686953e+04 1.773687723264141096e+04 1.777713431235737517e+04 1.776847679427670664e+04 1.776693655501684771e+04 1.777479001537353179e+04 1.777140308987348180e+04 1.776595940497389893e+04 1.775478178833884886e+04 1.780006781061825313e+04 1.781878314284159933e+04 1.779111954533903554e+04 1.779111353519714612e+04 1.777492336659585635e+04 1.781276969896954688e+04 1.781939491058402928e+04 1.783166314539148152e+04 1.780510866988234193e+04 1.781713337981419681e+04 1.782977309245214565e+04 1.779805993122632935e+04 1.782626944495819407e+04 1.782096208564152766e+04 1.784054450795026787e+04 1.783850847733557384e+04 1.784777211084207374e+04 1.785411059726086387e+04 1.783791854831489763e+04 1.782686206586391563e+04 1.785837451529121245e+04 1.786579776780246175e+04 1.784952875076196142e+04 1.785908662408230884e+04 1.788225902229189160e+04 1.785665544963740467e+04 1.789369289431002835e+04 1.788010464519777088e+04 1.787283517995321745e+04 1.788152192040722002e+04 1.785443598454332096e+04 1.787649171129050592e+04 1.786618651880831021e+04 1.784120150965178982e+04 1.784743164547424021e+04 1.784719356522890303e+04 1.784119010224050726e+04 1.786643217576329334e+04 1.785135773459309348e+04 1.785361849640363653e+04 1.786258925211304813e+04 1.784640189742711300e+04 1.786888921297277193e+04 1.784406989178351432e+04 1.787204122428840128e+04 1.787677649938426111e+04 1.785864859235842596e+04 1.787332887594579006e+04 1.786438553290646814e+04 1.788257954044245344e+04 1.788012259657088725e+04 1.790585363190851422e+04 1.790639145555174400e+04 1.790197789743693647e+04 1.792531769935568082e+04 1.792280219417852641e+04 1.792725954803813511e+04 1.790198372965044837e+04 1.790733291749762429e+04 1.789868218161570258e+04 1.788974925442335734e+04 1.787441144039935534e+04 1.788797220875493804e+04 1.790746567334738575e+04 1.787621676678849690e+04 1.790318218572606202e+04 1.789057537980468260e+04 1.789490361241298524e+04 1.789370238677622547e+04 1.792885468902677167e+04 1.791738223013195238e+04 1.789869836418521663e+04 1.796646602623067884e+04 1.792389385532241795e+04 1.793010946239851910e+04 1.796488833116492242e+04 1.793549749128489930e+04 1.795546878708517761e+04 1.792844179047330181e+04 1.797139091119289515e+04 1.793441899741448651e+04 1.792344075452447214e+04 1.795383767772427382e+04 1.792592972497702431e+04 1.795348630524299369e+04 1.795425492227252835e+04 1.796850854909078407e+04 1.796194605642492752e+04 1.794607673955675637e+04 1.793124920197272513e+04 1.793968399986358054e+04 1.794451502345060726e+04 1.794325746292483018e+04 1.796335394830524092e+04 1.793134245438259313e+04 1.793888177571919368e+04 1.793145975373829788e+04 1.792120577330769083e+04 1.794527538034703684e+04 1.793907602001813939e+04 1.793603335197306296e+04 1.793014547721586496e+04 1.796346245946841736e+04 1.796442734947845747e+04 1.796717329771013829e+04 1.796804312070074593e+04 1.794837587419320698e+04 1.793152615429618891e+04 1.799127717498390484e+04 1.793534181423201881e+04 1.796036307090439368e+04 1.796267533062782240e+04 1.794785673815158952e+04 1.797839855330540013e+04 1.798750454249856193e+04 1.798151732964504845e+04 1.797098771887517796e+04 1.795819477701190044e+04 1.798003711208835739e+04 1.798541160251411566e+04 1.799568980413513418e+04 1.797127464717501061e+04 1.795354980880007861e+04 1.798460185245863613e+04 1.796910130783051500e+04 1.796718861282107173e+04 1.801534259053845744e+04 1.798866368641681402e+04 1.798935487089371600e+04 1.797668755859931480e+04 1.797879543210149495e+04 1.797652736045988058e+04 1.798976280800103996e+04 1.798776612348346680e+04 1.798619302977092229e+04 1.800120274298720688e+04 1.800465799620498365e+04 1.799587822202189273e+04 1.801384972434654264e+04 1.802448337932926370e+04 1.802855880038905161e+04 1.800247579077837509e+04 1.799157399495920254e+04 1.801134931651754960e+04 1.802902385406517715e+04 1.803976277133229451e+04 1.804584383360799620e+04 1.804158567453206706e+04 1.803463109132143654e+04 1.804037705411685965e+04 1.805401093587924697e+04 1.803576551286325412e+04 1.801981568472863000e+04 1.802786210917096469e+04 1.803496104855762678e+04 1.804758331740918584e+04 1.805299301727134662e+04 1.806913462368253022e+04 1.804215042882734997e+04 1.805447840666193952e+04 1.805279034965992469e+04 1.805019222847084529e+04 1.804341878470632946e+04 1.806815713462484564e+04 1.804041015749538201e+04 1.808283195518982757e+04 1.807787192627942568e+04 1.811030024170632896e+04 1.809984150165927349e+04 1.810907737856588938e+04 1.808669763353578310e+04 1.809724049969203043e+04 1.811225024706654222e+04 1.811383637716199883e+04 1.810698630959870570e+04 1.809833914710695171e+04 1.811371621021241299e+04 1.810569876950455728e+04 1.809584357557196927e+04 1.813035114917927058e+04 1.810391653994049557e+04 1.809671328263045507e+04 1.812418760511542860e+04 1.812335052959340464e+04 1.812686528652600828e+04 1.809534012238977084e+04 1.810632683929288760e+04 1.813006711816663301e+04 1.814447704049026288e+04 1.813637696341514311e+04 1.813434489264544391e+04 1.813842781419419771e+04 1.817076043173873768e+04 1.814101104260844659e+04 1.814448104980746211e+04 1.818017871280541294e+04 1.813802812574061318e+04 1.814255991699698279e+04 1.814678732964349547e+04 1.816269510703971173e+04 1.816166417625121539e+04 1.817678569316674475e+04 1.814349429462523040e+04 1.815439632623341822e+04 1.817505317011195075e+04 1.818211852043498584e+04 1.816531961453782787e+04 1.816723265408249063e+04 1.818874878365857512e+04 1.817890076725514155e+04 1.817729943191193161e+04 1.817032384538448241e+04 1.816469413708294815e+04 1.819799765164058044e+04 1.820496363092482716e+04 1.820754913892204058e+04 1.820255297322189654e+04 1.821035419791257664e+04 1.823296358665955631e+04 1.823309930006143259e+04 1.820067156072005309e+04 1.818908381090726834e+04 1.821463431269859575e+04 1.820093033677664789e+04 1.821074140795205676e+04 1.822435232445284782e+04 1.821485469729468969e+04 1.819323303186653720e+04 1.819889613782462038e+04 1.821139255890894856e+04 1.824208836352391154e+04 1.824282781703227374e+04 1.823696529156235192e+04 1.821924894941807361e+04 1.823983056494175980e+04 1.824863323414961269e+04 1.825366315417139413e+04 1.825754668695398504e+04 1.822828334314673339e+04 1.827114198825217682e+04 1.827308861819277809e+04 1.826457054623421209e+04 1.826761546795093818e+04 1.829360128420723413e+04 1.826319148284348557e+04 1.828840286331581592e+04 1.829482034754683627e+04 1.828928097518085269e+04 1.827433867096211907e+04 1.828389803870616743e+04 1.828110261220344910e+04 1.828384547737212051e+04 1.827872292698511956e+04 1.830763053462953758e+04 1.832360299231449244e+04 1.831005965322277552e+04 1.832565042695482407e+04 1.832397371112333713e+04 1.834777911657926961e+04 1.833557424916578748e+04 1.832678177573733410e+04 1.833451484439780688e+04 1.833219403984776727e+04 1.833746977198719105e+04 1.833019804871837914e+04 1.833862855380029941e+04 1.836020879485391561e+04 1.836161505558624049e+04 1.834079129539143105e+04 1.834156572076506927e+04 1.834876900382133681e+04 1.836201479944848325e+04 1.837059246087584324e+04 1.837352415922987711e+04 1.838140250371606453e+04 1.839951514693524587e+04 1.839499618897943947e+04 1.839213259702994401e+04 1.841192881010901692e+04 1.839204664352751934e+04 1.842081373238207743e+04 1.839535106754694425e+04 1.840509663150585038e+04 1.837676492629127097e+04 1.842477312545001405e+04 1.842283483201414856e+04 1.840540842568550943e+04 1.841875436121716484e+04 1.842281617802530309e+04 1.843721866881639289e+04 1.842730313603979084e+04 1.842463286511722254e+04 1.843667260289079422e+04 1.841025455837530535e+04 1.841465596350887063e+04 1.841515649809626120e+04 1.841199065619193789e+04 1.846451660128328876e+04 1.843415882276713455e+04 1.845141042843293690e+04 1.844609658287805360e+04 1.844419270033691282e+04 1.844963262007434241e+04 1.845086645985116047e+04 1.843878670033636081e+04 1.844446904326399454e+04 1.845840018501103623e+04 1.846827865354323148e+04 1.845773630087941638e+04 1.841195999393957391e+04 1.845877061949047493e+04 1.846111435667204933e+04 1.845452606201452727e+04 1.842865164404565439e+04 1.844511009944251055e+04 1.843201874576861155e+04 1.843145322952962306e+04 1.844719164548497793e+04 1.845009441975261507e+04 1.845131605816711453e+04 1.843967670814214944e+04 1.844881996172392974e+04 1.844846190672396915e+04 1.846637094066681311e+04 1.843267983863528571e+04 1.846599549496671898e+04 1.845044667138360091e+04 1.845638145730975157e+04 1.843571056749623312e+04 1.847762251774162723e+04 1.846406177878689414e+04 1.847311486906763821e+04 1.847122863306439103e+04 1.847815324261066417e+04 1.848525871207037198e+04 1.851805519268902572e+04 1.847289027615019222e+04 1.849273390874030883e+04 1.845717656709606308e+04 1.849794343997339820e+04 1.847943542360897118e+04 1.847268197553827849e+04 1.850471145118015193e+04 1.848889774906437378e+04 1.848037412638699243e+04 1.848766492959480456e+04 1.847700095667268033e+04 1.850128344437302803e+04 1.848193808869339409e+04 1.849755424759166635e+04 1.847042758768438580e+04 1.847790450412006612e+04 1.848362531873299667e+04 1.849875361522390813e+04 1.849098866874148007e+04 1.853205267150808504e+04 1.852207653945919083e+04 1.852389523335578997e+04 1.850650696612550746e+04 1.850008814437148976e+04 1.849319219824061656e+04 1.851141001191638134e+04 1.850008765113098707e+04 1.850464178979269855e+04 1.850975266769711379e+04 1.853089560284095569e+04 1.849832080289450460e+04 1.849085671747615561e+04 1.850346888708419647e+04 1.851166145274465089e+04 1.852444734237474404e+04 1.851682246584228051e+04 1.852695311087595837e+04 1.851706582304537733e+04 1.854734886597348668e+04 1.851932724850705199e+04 1.853286852989942417e+04 1.851665232565195765e+04 1.854390412176948303e+04 1.854879702681731578e+04 1.856575884239645893e+04 1.854885054345982644e+04 1.857109540627387105e+04 1.857525584768611952e+04 1.857124108315846024e+04 1.858828009252960328e+04 1.859126364212999033e+04 1.855757770309887928e+04 1.857642246580420033e+04 1.857873938781391917e+04 1.858290109436826970e+04 1.859255653941155470e+04 1.858576606344369793e+04 1.858223095168869258e+04 1.859304814570818780e+04 1.857918665480694472e+04 1.857356764819060481e+04 1.858510296275667861e+04 1.857423315256605201e+04 1.857979196675570711e+04 1.857767641089310928e+04 1.860730075479049628e+04 1.860314199835226827e+04 1.860605256626051050e+04 1.859565662799333586e+04 1.855911120190421934e+04 1.860041007036548035e+04 1.859512256931544471e+04 1.859613033723697299e+04 1.861859788417233722e+04 1.857457841971504968e+04 1.856943852310320290e+04 1.860031535189896749e+04 1.861809587550268407e+04 1.863445510967860901e+04 1.863946612959833510e+04 1.861186193201832066e+04 1.863715935826276473e+04 1.863655779757683194e+04 1.861641526848282228e+04 1.865096346419653128e+04 1.864709955457919932e+04 1.862611321990133001e+04 1.863733313709713184e+04 1.863779426621385210e+04 1.868511040613031946e+04 1.864775777731347262e+04 1.865975236936678994e+04 1.864170027648919495e+04 1.866927495545423153e+04 1.865854199794077431e+04 1.866813920471104211e+04 1.870404129000165631e+04 1.871420017665909472e+04 1.870796139580225645e+04 1.870632827598035146e+04 1.871834257450157384e+04 1.871668563695048579e+04 1.872917865914139475e+04 1.870030696071756756e+04 1.871165350665328515e+04 1.872414718571992125e+04 1.873372299851051503e+04 1.869873353327999939e+04 1.873042299505565097e+04 1.871212812874330848e+04 1.871791137347626136e+04 1.867995388185174670e+04 1.870662901547308138e+04 1.871342025498557268e+04 1.871723725184438445e+04 1.872332131956302692e+04 1.874961424071648435e+04 1.872938358442246681e+04 1.870926800609657948e+04 1.874149863651521810e+04 1.872098504645282082e+04 1.873158158546179766e+04 1.874756868810809829e+04 1.871593098802408349e+04 1.874260383720816753e+04 1.872245828685384549e+04 1.875385779904877927e+04 1.874589878575226612e+04 1.875139402537547357e+04 1.875436269608866860e+04 1.876358136290140101e+04 1.873985373008970055e+04 1.872694524262315099e+04 1.873893218620072366e+04 1.875018182184410398e+04 1.873780445523209710e+04 1.873645469083396165e+04 1.876164018007714913e+04 1.875662911753791559e+04 1.875957054462969973e+04 1.874518096061852339e+04 1.873595016253956783e+04 1.872773965479925027e+04 1.873404830615124229e+04 1.871778102100972683e+04 1.875525231313318363e+04 1.876193486146733994e+04 1.872411303895499805e+04 1.872144641578613300e+04 1.873623900632121149e+04 1.877161134781620785e+04 1.873500714552138015e+04 1.876948197780585906e+04 1.874242932273902989e+04 1.874241180581477965e+04 1.876053557275258208e+04 1.876179438057087827e+04 1.877649034175047564e+04 1.877577254750680368e+04 1.878556871655048235e+04 1.877411712936548429e+04 1.878448781644773408e+04 1.879717798817114817e+04 1.880442349322808877e+04 1.879141235552249418e+04 1.882144070703625766e+04 1.879533065787179657e+04 1.880164798516997689e+04 1.880987729725225654e+04 1.881586551851569311e+04 1.882625644303313675e+04 1.882517223207286588e+04 1.880157567685817412e+04 1.882436228953703903e+04 1.881264261144076954e+04 1.883992347464765044e+04 1.883875967046295773e+04 1.882601505905141676e+04 1.882856751276465002e+04 1.883335041167010058e+04 1.881470137912027712e+04 1.883064926684736929e+04 1.880950027447344837e+04 1.883566387802538156e+04 1.883948694594817425e+04 1.883422819316716777e+04 1.885374613745688112e+04 1.884763933907393948e+04 1.885801252308419498e+04 1.885038418841392559e+04 1.886821498423207595e+04 1.885688210951893780e+04 1.884986390974984533e+04 1.883817405678792784e+04 1.884592996756051798e+04 1.884289277390168718e+04 1.883700482037544498e+04 1.885157704949475738e+04 1.887481442958848493e+04 1.884871343249858910e+04 1.889268891044929478e+04 1.886004759661456046e+04 1.884908897260239974e+04 1.885406390093440859e+04 1.889651579763709742e+04 1.887543729661183170e+04 1.886227048271547392e+04 1.887854790063930704e+04 1.886770096159413515e+04 1.890214141798370474e+04 1.890664780941831486e+04 1.892063414474207821e+04 1.889925496833910074e+04 1.891732110419221863e+04 1.892632156807911088e+04 1.890382162185162815e+04 1.889643823234816227e+04 1.893866273084912609e+04 1.894296846625468970e+04 1.890842032035678858e+04 1.893271519958599310e+04 1.894783027923677946e+04 1.892523236330649524e+04 1.893195802895341330e+04 1.893827534626077613e+04 1.892545561145279498e+04 1.888795872329874328e+04 1.892795985432595262e+04 1.891777854188353740e+04 1.891542998113280555e+04 1.891405040127651591e+04 1.891534628822642480e+04 1.891838693328692170e+04 1.891758256931436699e+04 1.893510493201436111e+04 1.894459013973442052e+04 1.894657501024597150e+04 1.895620854785351548e+04 1.895018115733616287e+04 1.895278234609455467e+04 1.897162360483871817e+04 1.897442918394312073e+04 1.897967187513395402e+04 1.897827171891958278e+04 1.897831572072453491e+04 1.895470980316943678e+04 1.898779279813913672e+04 1.896234261942066587e+04 1.896811875836577019e+04 1.895900388317660691e+04 1.894225147109642421e+04 1.897804925663621907e+04 1.899207781729768976e+04 1.898027136589233123e+04 1.894588316423433571e+04 1.896781004671027404e+04 1.896122205873706480e+04 1.896549300561862401e+04 1.898599160651534476e+04 1.897467490912974972e+04 1.894060234555586067e+04 1.896881576577145097e+04 1.897635139904923199e+04 1.896613323548709013e+04 1.898767065461813763e+04 1.900790934839086185e+04 1.899126700164708018e+04 1.899787081723367373e+04 1.900361486215985133e+04 1.897626235265162177e+04 1.899024427994903090e+04 1.899007546163925872e+04 1.901331607546394662e+04 1.901492241498013755e+04 1.902488191270540119e+04 1.898453415351999865e+04 1.902339098454555278e+04 1.901493967135127605e+04 1.900823331523974775e+04 1.903042321204593463e+04 1.901048770066744328e+04 1.900062486843621809e+04 1.899112175153510907e+04 1.900813451207559046e+04 1.903675114625251081e+04 1.903128018480008177e+04 1.903635222268946018e+04 1.902392217965959935e+04 1.903719317750263144e+04 1.901191826317296727e+04 1.905046416762164154e+04 1.902595997929465011e+04 1.901947788760377443e+04 1.902372773404896725e+04 1.903372874009122825e+04 1.903852222529865685e+04 1.903767015631787581e+04 1.902899889345595147e+04 1.902142284301882682e+04 1.904347913336764032e+04 1.903484061629671487e+04 1.902852313839621274e+04 1.907997652145399115e+04 1.904557527467589171e+04 1.904786062238939485e+04 1.903988321631388681e+04 1.905958703490413973e+04 1.906042628524988686e+04 1.909750761824288929e+04 1.908395388241289038e+04 1.907314413797509042e+04 1.906467620223214908e+04 1.905877531014350825e+04 1.908114545700721283e+04 1.907430050382814079e+04 1.905605577041151628e+04 1.908825485333320830e+04 1.906839937068615473e+04 1.907174977652965754e+04 1.910647007378389026e+04 1.910640652993379990e+04 1.913179074643050262e+04 1.910302954546110414e+04 1.911072525399701772e+04 1.911025130804989385e+04 1.911872950748686344e+04 1.909967472342764086e+04 1.913202119690705149e+04 1.910833319741150262e+04 1.911010953712743503e+04 1.910872643899519608e+04 1.910840276268803063e+04 1.912597249909323000e+04 1.913040520298230695e+04 1.910622819021534815e+04 1.912057940447596047e+04 1.913027407927189415e+04 1.912579753727821662e+04 1.910722372625289790e+04 1.911148044126139212e+04 1.912546451886199065e+04 1.912662589943634521e+04 1.910541351131438205e+04 1.910967398241848787e+04 1.913401753729645498e+04 1.914520768349812715e+04 1.913882596736630512e+04 1.915011658283082215e+04 1.914804326100896287e+04 1.915354534836083621e+04 1.915654741438594647e+04 1.915582231346202389e+04 1.915339032396339462e+04 1.916097777360860346e+04 1.918336073623409175e+04 1.919316812506579299e+04 1.916855430160143078e+04 1.917217019692938629e+04 1.919907073379653229e+04 1.921227944751294854e+04 1.921576106003057066e+04 1.922613116384711975e+04 1.921155427117243380e+04 1.922037862194442641e+04 1.920169873703766643e+04 1.924376564588366818e+04 1.922925871223329887e+04 1.925593412778105994e+04 1.926851264010650993e+04 1.928683088416439568e+04 1.927687507796425780e+04 1.927954119262923268e+04 1.928038386694704604e+04 1.926263167709009213e+04 1.928362620989398783e+04 1.927903907939360579e+04 1.931107438664756410e+04 1.928396639036144916e+04 1.929619738235073601e+04 1.925306952405524862e+04 1.925308489505601028e+04 1.925235117154898762e+04 1.928428950190027535e+04 1.926179544696386074e+04 1.925065070306695998e+04 1.928293575884341772e+04 1.924553764320897972e+04 1.924999339500698261e+04 1.925482367681581309e+04 1.927457459193815885e+04 1.929542980718498075e+04 1.928260749658557324e+04 1.926072094446811025e+04 1.929465329249513525e+04 1.928754274015185729e+04 1.930042087430994434e+04 1.925788201079318242e+04 1.925239764910579470e+04 1.930579541641104879e+04 1.929082873413421112e+04 1.929476212041603867e+04 1.933044273786154008e+04 1.930960269805138523e+04 1.929604565401894070e+04 1.931197689732939034e+04 1.928792943945364823e+04 1.930595318377356671e+04 1.932362639959367152e+04 1.930430468690586349e+04 1.929909972733406175e+04 1.933195986775403799e+04 1.932611108181465897e+04 1.932269772687854129e+04 1.935453527170880625e+04 1.931794113858195851e+04 1.930521340798318488e+04 1.931100966800137394e+04 1.929819396177318049e+04 1.931161007696260640e+04 1.933957163423082602e+04 1.936993778176287742e+04 1.932695198599029391e+04 1.933179845805212244e+04 1.931471962565941067e+04 1.932055131508427075e+04 1.936049150483450649e+04 1.933194759775503553e+04 1.938979469807009082e+04 1.939127268559999357e+04 1.936739523275294778e+04 1.939896927042592870e+04 1.936443427294601133e+04 1.938405253681680915e+04 1.937225522800297404e+04 1.936615272398939487e+04 1.939032788252156388e+04 1.937149293216553269e+04 1.939433883986122237e+04 1.940758241026302130e+04 1.941554276278779071e+04 1.941150658829294480e+04 1.940318559981690123e+04 1.940574599561759896e+04 1.940607808829630449e+04 1.939975727885403467e+04 1.937812913365301574e+04 1.940265039628184604e+04 1.938961700987021322e+04 1.940774793697697169e+04 1.943442878235498574e+04 1.942321429079024892e+04 1.939860297546243237e+04 1.942130013601227620e+04 1.941345747868464241e+04 1.941707317512176814e+04 1.940796998359543431e+04 1.945328293122132891e+04 1.942700238567003908e+04 1.942395713705457456e+04 1.941888404261339747e+04 1.943928800551202221e+04 1.943790208700981748e+04 1.943566043780642212e+04 1.942382938340847249e+04 1.943680081706031706e+04 1.945876718663786596e+04 1.947661295995263208e+04 1.946511734496207282e+04 1.947089368044986986e+04 1.945703621504714829e+04 1.945882769503220334e+04 1.943827753479353487e+04 1.943419321580651740e+04 1.945487846158656976e+04 1.945321693330382914e+04 1.943220566754675747e+04 1.943626748789911289e+04 1.943339497734984252e+04 1.944687979542443281e+04 1.944876868847020887e+04 1.943649837048827249e+04 1.943114340608448038e+04 1.943359376908468403e+04 1.939506715405202704e+04 1.942279424715713685e+04 1.938758396384372099e+04 1.940437443208006152e+04 1.942381622368133685e+04 1.943124062160367612e+04 1.941868929211563955e+04 1.943685323105845237e+04 1.943477422989149272e+04 1.945727465537194803e+04 1.946260401809669202e+04 1.946356294924915710e+04 1.947542201253954408e+04 1.947526978653136030e+04 1.944128680990686917e+04 1.945423088157003804e+04 1.944611128472420023e+04 1.945961611116244967e+04 1.944188474441156359e+04 1.950405397855002229e+04 1.946798336159352039e+04 1.951259142725821948e+04 1.948537065028566212e+04 1.947276165885584487e+04 1.950820248814061779e+04 1.950069409467444348e+04 1.948881590940644674e+04 1.948954979040949183e+04 1.948859704314886403e+04 1.950774623433232045e+04 1.950372275248016740e+04 1.949112465370160862e+04 1.949301864060277876e+04 1.949848312008965149e+04 1.951684211264276746e+04 1.950429472657202132e+04 1.950800497695273953e+04 1.950611340968054355e+04 1.951561080067549847e+04 1.952324240237846243e+04 1.951402069668603144e+04 1.952831216437079274e+04 1.951912675324673910e+04 1.949537876098357083e+04 1.950330622982403656e+04 1.954918295119965478e+04 1.955944908865106845e+04 1.953851897614449263e+04 1.954736893975898420e+04 1.952978327214961973e+04 1.949866935602327794e+04 1.953247985612085540e+04 1.951714250385607011e+04 1.952168777441727070e+04 1.957787548135235556e+04 1.953193959870564868e+04 1.953309654778925687e+04 1.952996227101608747e+04 1.954180549566157788e+04 1.957035623551750905e+04 1.953875964022380867e+04 1.956493259825526911e+04 1.955469514154578064e+04 1.959659881841844253e+04 1.958047358843870825e+04 1.957479214625471286e+04 1.956869364590677287e+04 1.959229220465653270e+04 1.959462509775713261e+04 1.962363657862993932e+04 1.961578844231383846e+04 1.958560068540449356e+04 1.958719429292616769e+04 1.962659273320433203e+04 1.959546709869510960e+04 1.961745943143239128e+04 1.958347403803623092e+04 1.961192168930268235e+04 1.962277188065803784e+04 1.963462481105345432e+04 1.962914274828412454e+04 1.964540465033629516e+04 1.966369473026728519e+04 1.965246299798364635e+04 1.964290962439011128e+04 1.965612027754232258e+04 1.963053717302124278e+04 1.966362439758347682e+04 1.962024346333964422e+04 1.966430750714666647e+04 1.963246340470979703e+04 1.964263319077296546e+04 1.963964754408747103e+04 1.962685822357750658e+04 1.967007900672769392e+04 1.967116086239683864e+04 1.969303488828949048e+04 1.966795479386051375e+04 1.965468875444451260e+04 1.968644513547600582e+04 1.968186397884878534e+04 1.967988229800253248e+04 1.964732667090146424e+04 1.965173928224404881e+04 1.968432499099610868e+04 1.964995125942854065e+04 1.966311424702345539e+04 1.967018067821026125e+04 1.967557374048854399e+04 1.966517145204132248e+04 1.965352629745999729e+04 1.968295369930776360e+04 1.970761492283925691e+04 1.968863940847677441e+04 1.967916820929977621e+04 1.967165756510707070e+04 1.971757817970150063e+04 1.971031853848659739e+04 1.971607547767922006e+04 1.972578249671020239e+04 1.970649956899754034e+04 1.971375067488247805e+04 1.968516264849263098e+04 1.970983331175447165e+04 1.969984006793084700e+04 1.969438306949070102e+04 1.969758188803045414e+04 1.968789488158231688e+04 1.972310769512122351e+04 1.967222048196057222e+04 1.966432851166647743e+04 1.969138590518818455e+04 1.970807178288484647e+04 1.968987051729060477e+04 1.970798956629013992e+04 1.971268273272255465e+04 1.971456261329933477e+04 1.970943352471362959e+04 1.971669057068111215e+04 1.972565501626145488e+04 1.973667284767744059e+04 1.972727130521195068e+04 1.971700673604171971e+04 1.974996296048438307e+04 1.973526217291111971e+04 1.972360731844436305e+04 1.973607630745312417e+04 1.975727915871890582e+04 1.975188474482164384e+04 1.976181540125685569e+04 1.972155081735345448e+04 1.974666535881650270e+04 1.972856178876157355e+04 1.973658829724588577e+04 1.975700156338458328e+04 1.974673394964253748e+04 1.976224947386346685e+04 1.975165713248440079e+04 1.974292171479888566e+04 1.974787228066998432e+04 1.974533502928225062e+04 1.977159622846358616e+04 1.973632416939313771e+04 1.975915091917170139e+04 1.971161886560039056e+04 1.969670051575599064e+04 1.971621125108996421e+04 1.970688091459433053e+04 1.972043290214749868e+04 1.977622395293845693e+04 1.975789083168190700e+04 1.976340221342005680e+04 1.976175266753226606e+04 1.980434639039184185e+04 1.979972439640518132e+04 1.980257202629483072e+04 1.981623739296564963e+04 1.981326567780604455e+04 1.977779298782919795e+04 1.979082681278591554e+04 1.981571426893261741e+04 1.979009684511180603e+04 1.979322010433526157e+04 1.979112758788367137e+04 1.978594567860200186e+04 1.979552035231977788e+04 1.980530213188446214e+04 1.975025872522472855e+04 1.979191926789640274e+04 1.980430035148979732e+04 1.979521201515928624e+04 1.982401847716839984e+04 1.978702725015213582e+04 1.979858063922059591e+04 1.981225395552293412e+04 1.982446782030842587e+04 1.981555459003532815e+04 1.981555235345517576e+04 1.982150774909272877e+04 1.981271877665006105e+04 1.981072722886012707e+04 1.981260556419827844e+04 1.982926263070711138e+04 1.982123494957789080e+04 1.979855577386499135e+04 1.980989686735982832e+04 1.981947237415438212e+04 1.984528137435299504e+04 1.983491274531557792e+04 1.982751716284787108e+04 1.982811506568477125e+04 1.983479441911623871e+04 1.981164796921675952e+04 1.982429468228841506e+04 1.980172875048247079e+04 1.983111937561474042e+04 1.983050569805407213e+04 1.983134636469281759e+04 1.981041732499177670e+04 1.981359498490107217e+04 1.984052160625869510e+04 1.984338024795654928e+04 1.984125159730990708e+04 1.982297366936706749e+04 1.984674197923174506e+04 1.985943025686736655e+04 1.984533340047495221e+04 1.984251556004072336e+04 1.982728688234024230e+04 1.981529097793369874e+04 1.983250161010627926e+04 1.981585485055422396e+04 1.979043764779435151e+04 1.982111867218103362e+04 1.982189382159419984e+04 1.982891823996002859e+04 1.983762487370484087e+04 1.983630694656397100e+04 1.979967518596569789e+04 1.982683190261339041e+04 1.982778521907607865e+04 1.983010429874886177e+04 1.980538138311048897e+04 1.981517425289312814e+04 1.983432416240014572e+04 1.982448283797948898e+04 1.983651147094571206e+04 1.980972053352735747e+04 1.982478528023871695e+04 1.979579087876290941e+04 1.981246734028033461e+04 1.979986180800084185e+04 1.983199364698521094e+04 1.980768342831630071e+04 1.983095843222818075e+04 1.982534805184853394e+04 1.982866783873442182e+04 1.981572132296030395e+04 1.980895077199745720e+04 1.986342411511396494e+04 1.986502329709210244e+04 1.985280265217284250e+04 1.986215714746938102e+04 1.989808996007244787e+04 1.989667315715249788e+04 1.989342055288270058e+04 1.987525181651164894e+04 1.989060478174107266e+04 1.989387280507641481e+04 1.989913649615548638e+04 1.987864207607627031e+04 1.985290990892334958e+04 1.985783133321372588e+04 1.986884130156347237e+04 1.986471081853024953e+04 1.989707371039845748e+04 1.989095052474720069e+04 1.988149242017087090e+04 1.986777821577992290e+04 1.986998563404093147e+04 1.987450779811764005e+04 1.990952787325927420e+04 1.990419140763598625e+04 1.986915754337910403e+04 1.991502982671789869e+04 1.990689097714699528e+04 1.989280415321824330e+04 1.990986738852779308e+04 1.989629395868323627e+04 1.990029635887982295e+04 1.992109536999098418e+04 1.992096444376097133e+04 1.992929080153516043e+04 1.988995728269380197e+04 1.991129478751442002e+04 1.990335141239709628e+04 1.990364708740779315e+04 1.988380783011136737e+04 1.989827322926073975e+04 1.989792059690646056e+04 1.991835170256168567e+04 1.993135148507771009e+04 1.989697284253869293e+04 1.989893518531916197e+04 1.990323933212361590e+04 1.988857297420314353e+04 1.992098938642938811e+04 1.988446528928924090e+04 1.992080895172179589e+04 1.994527097631168726e+04 1.994538120418109247e+04 1.992453212624493972e+04 1.992937635113904980e+04 1.992988614725257139e+04 1.993102819309637198e+04 1.989774304426011076e+04 1.991974022820532628e+04 1.994039288480671530e+04 1.993809334802728699e+04 1.994277192694973564e+04 1.993648893207857691e+04 1.995790311525362995e+04 1.990330406786879394e+04 1.994094333460646158e+04 1.991562816558212216e+04 1.994204584778528078e+04 1.993825235542154041e+04 1.996049173563798468e+04 1.993107191836873244e+04 1.999060098827356342e+04 1.997499452014041162e+04 1.995956635668592207e+04 1.997037258978379032e+04 1.994757905371746165e+04 1.995081766598136892e+04 1.996191410014681242e+04 1.994286396994362804e+04 1.997730089630794828e+04 1.997103709263811106e+04 1.999584874372542254e+04 1.994979045556584242e+04 1.996726216331178148e+04 1.996083695300019099e+04 1.997529680407398700e+04 1.998180457730359922e+04 1.996608058011627145e+04 1.995555411007885050e+04 1.998182550934507162e+04 1.998232286893523997e+04 1.998661292342251181e+04 2.000287857871988672e+04 2.000765528244572488e+04 1.999317518901291623e+04 1.999628015971613058e+04 2.000378999784440748e+04 2.000335063755079682e+04 1.999293318905416163e+04 2.001976770262273931e+04 2.001841191186429205e+04 2.003143024936163420e+04 2.001644873886218556e+04 2.000605134977465059e+04 2.002716880154337196e+04 2.002275318488720586e+04 2.003335377757640890e+04 2.002261630889520529e+04 2.000973076780611882e+04 2.002897167527711281e+04 2.002113618229394706e+04 2.005109201167360879e+04 2.003540712885531684e+04 2.000178875455330490e+04 2.001587385989422182e+04 1.999072189859140417e+04 1.999148575833471477e+04 1.997694752973278810e+04 1.999067280382956233e+04 2.001865574491553343e+04 2.000532765080820536e+04 2.001678640035353237e+04 1.997401128240859907e+04 2.000306760755104551e+04 1.999765210907706933e+04 1.999602262663877264e+04 1.998007194119005726e+04 2.001659638200875634e+04 1.999683356986103900e+04 2.002129125424517770e+04 2.004527249149277122e+04 2.004147418432810082e+04 2.004081407158273214e+04 2.003356963521507714e+04 2.002161325375441447e+04 2.000819918830614552e+04 2.001265574551773534e+04 2.000298008619127722e+04 2.001088942387334828e+04 2.002738211168031921e+04 2.006193002702975718e+04 2.004401610420577344e+04 2.002711590277185314e+04 2.000886751952719351e+04 2.005103461662412519e+04 2.002959905643195816e+04 2.004073735272165868e+04 2.003933415810427687e+04 2.005692566767260723e+04 2.003770675957217463e+04 2.001622262139332088e+04 2.002945068294483281e+04 2.000463585382960446e+04 2.000395597478761556e+04 2.005535100887019507e+04 2.001974943748685837e+04 2.004557700193604251e+04 2.007406804757090867e+04 2.004296657875070741e+04 2.006069154172461640e+04 2.002280048778068158e+04 2.005045331198045096e+04 2.008593688877825116e+04 2.006577327338549730e+04 2.008363639006498124e+04 2.006631229936585078e+04 2.006552083388140090e+04 2.008171005574665833e+04 2.005557229643675237e+04 2.006466598501384215e+04 2.007636861730725286e+04 2.009176625897386839e+04 2.008770861017866991e+04 2.010139136290569149e+04 2.008127127717890471e+04 2.010745193362341161e+04 2.008867254132690505e+04 2.008403798586899575e+04 2.007495909456596928e+04 2.008249615080551303e+04 2.013117492540449166e+04 2.011627414455389589e+04 2.011703296045072420e+04 2.010998687027514097e+04 2.013155712530788514e+04 2.012935747034168526e+04 2.012202260315758758e+04 2.012353409414058115e+04 2.010551669257878893e+04 2.011286122961953879e+04 2.011810563576491404e+04 2.011867662129294695e+04 2.013782812177989763e+04 2.013776782964181621e+04 2.011555521147424224e+04 2.012338025283934985e+04 2.015068550657066953e+04 2.012219560513641773e+04 2.012934542244776821e+04 2.014368538427311069e+04 2.014593880606135281e+04 2.012552062110756742e+04 2.015137654344634575e+04 2.016859246785784853e+04 2.014362250777135341e+04 2.014763932410268899e+04 2.013271565104339606e+04 2.012714152524247038e+04 2.011518028902525111e+04 2.011867185217217411e+04 2.012264005757258928e+04 2.014455285817528784e+04 2.013139998383314378e+04 2.013932212134467045e+04 2.015363609904924670e+04 2.013737416799541825e+04 2.015701040159126933e+04 2.012506165743128440e+04 2.015723365562469917e+04 2.014189451775102862e+04 2.012366752209229526e+04 2.016799392099979741e+04 2.017231024508011251e+04 2.013930423595826505e+04 2.012875134631925903e+04 2.013559972184700018e+04 2.014234813302985640e+04 2.015165771779126953e+04 2.014034699373457624e+04 2.015018173846592617e+04 2.016675894539620640e+04 2.016594920716793786e+04 2.016643645780482257e+04 2.014911704955920504e+04 2.013061550442245789e+04 2.019039471499570936e+04 2.016103230816227369e+04 2.018911024118597561e+04 2.016711499153022305e+04 2.014697976760317761e+04 2.014756382779991327e+04 2.016906388136448368e+04 2.016546305328893141e+04 2.017304279914318613e+04 2.017079555529294521e+04 2.020480751003214027e+04 2.021706763154278815e+04 2.021074483489847989e+04 2.023118360101537473e+04 2.021119905592202485e+04 2.023579716060582723e+04 2.022164171247880950e+04 2.021634486168901640e+04 2.020855081827560571e+04 2.023410030870758783e+04 2.020871434276798755e+04 2.024501995178995276e+04 2.022762836163504835e+04 2.024283107697756714e+04 2.022964587730895073e+04 2.018852398922640350e+04 2.020671526563317821e+04 2.020418830563285883e+04 2.019608663847213393e+04 2.025241285161899941e+04 2.023661607498159356e+04 2.023314956833737597e+04 2.021590616729146495e+04 2.020878497024237731e+04 2.019405709740593011e+04 2.022090873468755672e+04 2.020086151061391502e+04 2.018865996552772413e+04 2.019916515932574839e+04 2.018793482443459288e+04 2.021958642531268561e+04 2.022819416857072792e+04 2.021496403653300513e+04 2.020594756155982759e+04 2.020977231920012855e+04 2.021078973392145053e+04 2.019809231450010702e+04 2.020150661025272348e+04 2.022198693818961328e+04 2.019870144267463911e+04 2.017669521569880453e+04 2.016535317454942560e+04 2.017347203317200183e+04 2.019011103324949727e+04 2.021320965792241623e+04 2.018597184494828616e+04 2.017805813138771555e+04 2.016532583781481662e+04 2.020820248034485849e+04 2.019793620931649275e+04 2.020984555134586844e+04 2.022051698037816823e+04 2.021514516419080974e+04 2.021299296851631152e+04 2.021763167315896862e+04 2.019377920080022886e+04 2.021932301158397240e+04 2.021931813787178908e+04 2.021643435468983444e+04 2.020764938235699083e+04 2.022739975593626878e+04 2.019849802044957687e+04 2.021687717968055222e+04 2.024362153773962928e+04 2.025755298702882646e+04 2.024863967117908396e+04 2.024712724184907347e+04 2.024375087643003644e+04 2.027224435799542698e+04 2.026404169814572379e+04 2.023261305024895773e+04 2.023868356637814213e+04 2.027814310861378544e+04 2.025042255401801958e+04 2.025674959592373853e+04 2.020030086569164632e+04 2.025002100610169146e+04 2.023245530993345892e+04 2.023638317830070446e+04 2.025277435769426666e+04 2.026798394689631095e+04 2.025624236063750141e+04 2.021436189282563282e+04 2.025844733727867788e+04 2.027179094913520748e+04 2.028749514070920122e+04 2.026960481211655133e+04 2.028111840055049834e+04 2.027314927837348660e+04 2.027835450982990733e+04 2.027152210649508925e+04 2.026912209710487878e+04 2.026122359482264437e+04 2.028484279161427548e+04 2.024444897775517165e+04 2.028162906970963377e+04 2.023454274610109860e+04 2.025509658711050724e+04 2.026243261073777467e+04 2.027586648861413050e+04 2.025836670838191276e+04 2.031609860637423117e+04 2.028703502528955505e+04 2.029250002313170990e+04 2.026097464164172561e+04 2.029474887488514287e+04 2.027496922892369548e+04 2.030490466457317962e+04 2.030734781347261378e+04 2.027172118956079430e+04 2.031234639031815823e+04 2.032610582876560147e+04 2.032422334985069392e+04 2.033785478249295920e+04 2.031590468868641619e+04 2.031268049384264305e+04 2.031783157343326820e+04 2.028871960790257799e+04 2.033013328362506945e+04 2.032690648944396889e+04 2.033578356138384697e+04 2.032788912567386433e+04 2.034783989221900265e+04 2.035726758856376910e+04 2.036166012245812817e+04 2.034217883988462199e+04 2.038398845408000125e+04 2.035637352790088335e+04 2.034911326573423139e+04 2.033333477000230050e+04 2.035147263430754901e+04 2.035965137411216347e+04 2.034714628950787665e+04 2.037178896480071853e+04 2.035629588895558481e+04 2.036545074111278518e+04 2.040529073034903922e+04 2.037470922282617175e+04 2.037606121322786930e+04 2.034513497917608038e+04 2.035086562618388052e+04 2.036080059111772061e+04 2.038794100752260783e+04 2.038549169746839107e+04 2.037763764185879336e+04 2.039913469870236077e+04 2.041456772634397930e+04 2.038287509081973258e+04 2.036813326876615247e+04 2.039072804366101263e+04 2.038103379974381824e+04 2.039391194006606747e+04 2.035904333266936010e+04 2.039250351458141085e+04 2.036853181757081620e+04 2.034899038761718111e+04 2.038236147580229226e+04 2.039543146204337972e+04 2.038800040110495684e+04 2.039094500426460218e+04 2.042330738339593154e+04 2.039939568305715875e+04 2.038719157716173504e+04 2.039682753608712301e+04 2.039438521698972181e+04 2.041113239124828397e+04 2.035472458685957463e+04 2.035758187394174820e+04 2.037197128842245365e+04 2.038081842359138318e+04 2.033473452395913773e+04 2.036018315535729926e+04 2.038145071553954767e+04 2.036362601823484147e+04 2.039192608694328374e+04 2.036086088323753211e+04 2.037412831428055506e+04 2.037679984154942940e+04 2.038939156134228688e+04 2.038882877387505869e+04 2.040415324362848332e+04 2.034576521513030093e+04 2.037528967556660064e+04 2.037719915704257437e+04 2.037527005753641060e+04 2.038061183290123154e+04 2.036649285348721241e+04 2.039211236640892821e+04 2.036835406495001735e+04 2.036160548895929605e+04 2.041342294647433664e+04 2.039455244738203692e+04 2.036025362872337791e+04 2.038632059147109976e+04 2.041351243699767292e+04 2.036450492168720302e+04 2.039151943907976238e+04 2.040021768035249261e+04 2.037578238730178418e+04 2.039492524928152125e+04 2.041253950153022743e+04 2.039647277108920753e+04 2.038354410782334162e+04 2.037546782659702512e+04 2.037623744654124312e+04 2.038074302867820370e+04 2.039105797669119784e+04 2.037399072060145772e+04 2.038767882524653032e+04 2.038679484848446373e+04 2.040267697133170441e+04 2.040889081793743753e+04 2.042048844699070833e+04 2.040636137857042559e+04 2.041674007204072768e+04 2.044117090922093485e+04 2.042466332989524744e+04 2.045744172866830195e+04 2.044633307820714253e+04 2.044539493383678200e+04 2.044111159622230480e+04 2.040872858017955150e+04 2.042020895687397933e+04 2.044338952206671456e+04 2.042261085679669850e+04 2.044486810807250731e+04 2.044200867700901654e+04 2.042226858068654838e+04 2.041577145797068079e+04 2.043782189154838852e+04 2.042537047267421804e+04 2.042945692799940662e+04 2.044958751338900765e+04 2.043793208106615930e+04 2.042424890471190884e+04 2.042465503189752417e+04 2.045334997020066658e+04 2.045008763780442678e+04 2.044181286233489300e+04 2.047095187909697779e+04 2.046522643104174858e+04 2.044481894057088357e+04 2.046457692328912890e+04 2.042692707410041112e+04 2.044885102340242884e+04 2.044610603769528825e+04 2.046618642988959255e+04 2.047028765772923362e+04 2.044857490197590232e+04 2.047324157353708506e+04 2.045044182593234655e+04 2.043838466722202793e+04 2.044065746529691387e+04 2.046361457274934583e+04 2.048680099973498727e+04 2.048803768340876923e+04 2.046097649447990989e+04 2.048018663820701113e+04 2.051435562106777797e+04 2.049743594760593260e+04 2.048884768873128633e+04 2.050874350337900978e+04 2.048339999516341413e+04 2.048958917532341366e+04 2.051646591499645001e+04 2.052408473908650558e+04 2.052133628872308691e+04 2.050838839013268080e+04 2.051871162912855652e+04 2.053230042984713509e+04 2.052047410561549259e+04 2.051893285953446320e+04 2.055957459249793828e+04 2.054338765833362049e+04 2.053234983506043136e+04 2.055759911803098657e+04 2.055427548756651595e+04 2.056242445746775775e+04 2.059479646773454078e+04 2.055270149087026584e+04 2.058457537701178444e+04 2.055377146763187557e+04 2.056791434746962113e+04 2.058885961316808971e+04 2.058604654078370368e+04 2.058030352227871481e+04 2.059697480015809924e+04 2.060005550257970026e+04 2.054163330998886886e+04 2.058783905852860335e+04 2.057467867783059046e+04 2.056097971325867547e+04 2.056899866044001101e+04 2.057405009020164653e+04 2.059278389714563309e+04 2.059404108412429559e+04 2.060233475355588962e+04 2.058494675734121120e+04 2.058582228064091396e+04 2.058122438235892696e+04 2.055682670787525785e+04 2.060501881890589721e+04 2.059194092449666641e+04 2.059857468360457642e+04 2.056727411329572351e+04 2.054951109935915520e+04 2.054620332065067123e+04 2.060849188798084288e+04 2.056031364276767636e+04 2.057848951081181076e+04 2.058277913325586997e+04 2.059504174727837744e+04 2.058571622451664371e+04 2.059217470537836198e+04 2.060718048185722000e+04 2.056774613666995356e+04 2.057276316205164403e+04 2.056695019821117239e+04 2.055991701024646682e+04 2.057442499037317612e+04 2.056128230459379483e+04 2.055436279604000447e+04 2.057765526342320663e+04 2.056840401861564897e+04 2.058308814924179751e+04 2.054586984934311840e+04 2.058460983811814731e+04 2.057637581406280515e+04 2.060206959712412208e+04 2.056688497610818740e+04 2.062008034976762428e+04 2.060679887297781534e+04 2.059158579074633235e+04 2.058384172300863793e+04 2.061604094924753008e+04 2.059844830717328659e+04 2.058647007934218709e+04 2.060029989686022236e+04 2.060626246063302460e+04 2.060593672960264303e+04 2.060687268113049868e+04 2.060436985978822850e+04 2.058282628994638435e+04 2.059004671263018827e+04 2.061674410884589815e+04 2.059352966057504455e+04 2.057000891158084778e+04 2.058466411397744741e+04 2.062445487318259620e+04 2.057802321682148613e+04 2.058740132143841402e+04 2.061666163045199937e+04 2.063406848300057754e+04 2.064573529529227017e+04 2.066276488943889126e+04 2.063427787271460329e+04 2.060068780950563814e+04 2.064141682628172202e+04 2.062328243245798149e+04 2.066778685439910623e+04 2.065322248662182756e+04 2.062640603996049322e+04 2.064667996832185599e+04 2.063367750642207102e+04 2.063859082579716778e+04 2.061562080766299914e+04 2.064818526780802495e+04 2.063384362693936782e+04 2.065739988090447150e+04 2.066998666318432151e+04 2.065998900380848863e+04 2.063549418672055253e+04 2.067857971667981474e+04 2.068159618138469887e+04 2.069592782645382613e+04 2.067109032437594215e+04 2.065904266927832577e+04 2.065861150969809387e+04 2.065861298865656136e+04 2.066386678523609953e+04 2.066001522620896867e+04 2.065794616649128147e+04 2.067295005526862224e+04 2.069136254616132646e+04 2.067906747124518370e+04 2.066995485517808265e+04 2.064689029594243402e+04 2.069813244885257518e+04 2.068070429847130072e+04 2.068686038693559749e+04 2.067748444995212776e+04 2.069035491198756063e+04 2.067773509694445602e+04 2.065616330973743607e+04 2.066455583643563295e+04 2.066264630048679101e+04 2.068923802010219515e+04 2.064668750340161569e+04 2.067005246028595138e+04 2.064230056091160441e+04 2.066615367108960345e+04 2.065928172343597544e+04 2.068233835159142836e+04 2.067384683882472018e+04 2.065432647909509615e+04 2.068111275189463777e+04 2.070028469254448646e+04 2.068486936322085967e+04 2.067755318687269755e+04 2.068249837634804135e+04 2.071164951083457345e+04 2.070979556634559776e+04 2.072182615711773178e+04 2.074128687659556817e+04 2.074697620211882531e+04 2.071427996933288887e+04 2.073484484902261829e+04 2.074717599942491142e+04 2.077508803346575587e+04 2.075427781017692905e+04 2.073830712702651363e+04 2.074951128068026446e+04 2.071164608249053708e+04 2.077685896514102205e+04 2.072868425615163505e+04 2.076185772149822878e+04 2.073503911717839219e+04 2.072150161718915842e+04 2.075534899644920370e+04 2.076173512713652599e+04 2.074663368836631344e+04 2.074636480769741320e+04 2.071059060278113611e+04 2.071801341901841079e+04 2.074275387053555824e+04 2.073816752786757934e+04 2.073589114890787096e+04 2.073338893180645391e+04 2.077403990908348351e+04 2.073912004134039671e+04 2.075896558958614696e+04 2.078533153759249035e+04 2.074017953138093799e+04 2.077678261596235097e+04 2.076521548741640072e+04 2.075913613754866310e+04 2.077913324951203322e+04 2.076552120816997194e+04 2.081846921716233192e+04 2.079640015708679493e+04 2.080681225531676682e+04 2.081014618517198323e+04 2.082399999397983629e+04 2.081014685733577790e+04 2.079953997908930978e+04 2.078843635511137836e+04 2.077729775888942459e+04 2.077828421480033285e+04 2.082172377761099415e+04 2.081243477488390636e+04 2.080874785673238148e+04 2.078670271540639078e+04 2.080078186854021260e+04 2.082256698885118385e+04 2.078733821898656970e+04 2.081229259049036773e+04 2.079870197758254653e+04 2.080581849375326419e+04 2.080276407052841023e+04 2.080899590567433188e+04 2.078941822418641459e+04 2.079746302208006455e+04 2.081773237381549552e+04 2.082142097612331781e+04 2.078164091461706630e+04 2.078955015428351908e+04 2.076446495755417345e+04 2.079962334479516358e+04 2.079352806880406206e+04 2.081805958826152710e+04 2.078623711413905403e+04 2.081637124762897292e+04 2.081984601147274225e+04 2.081706020187557442e+04 2.079389456846317989e+04 2.079866376599787691e+04 2.082007458564936678e+04 2.078837755795765406e+04 2.080427377250657446e+04 2.081004481890381794e+04 2.080191437308660898e+04 2.082238381730737819e+04 2.082621130272220762e+04 2.083755787460268039e+04 2.080751020136961233e+04 2.082263281401433051e+04 2.079324475845359484e+04 2.080425250965684609e+04 2.081592995185617474e+04 2.080310212339953796e+04 2.083433231250495737e+04 2.082261637336434069e+04 2.083196346016720418e+04 2.081920382250509283e+04 2.086755868237300820e+04 2.085533629386090615e+04 2.082736489148118562e+04 2.084799426613100150e+04 2.085275167137895914e+04 2.084169883012138962e+04 2.085436755224486114e+04 2.085592596842765852e+04 2.081679356092888702e+04 2.085120268632695297e+04 2.083162888939448385e+04 2.084996556741237509e+04 2.085461272401807582e+04 2.081099181014265559e+04 2.083789396691335060e+04 2.086521312794079495e+04 2.085724865291776223e+04 2.083138605282244316e+04 2.084771397981511836e+04 2.084688326847968710e+04 2.084644024584793078e+04 2.087914834186682856e+04 2.089425987362270098e+04 2.084867704246213543e+04 2.087140149656874564e+04 2.088568888926277941e+04 2.084582220208525905e+04 2.086058233606758586e+04 2.085758305826585274e+04 2.086929686351214696e+04 2.090025519420040291e+04 2.089787294137576100e+04 2.086006575288473687e+04 2.090800458743932177e+04 2.089228997225398052e+04 2.087956732458934857e+04 2.090741570635810785e+04 2.091660565619219051e+04 2.087952075743891328e+04 2.091304406427167123e+04 2.090594002725512473e+04 2.091746551711952270e+04 2.092405591963051847e+04 2.092035685257129808e+04 2.092876456851784678e+04 2.089239341194451481e+04 2.091665807659321581e+04 2.091420322625058543e+04 2.090058781462537809e+04 2.091012124068324556e+04 2.090952008328219745e+04 2.092113556980457361e+04 2.090000025697630190e+04 2.089285468005799339e+04 2.096438311726413303e+04 2.092768771551123791e+04 2.094410194029152262e+04 2.091998888315198201e+04 2.095638362061477164e+04 2.093098838687013995e+04 2.096185893098233282e+04 2.096841092186227979e+04 2.093287116896892621e+04 2.096344801984932201e+04 2.091838615136884982e+04 2.094876752970696180e+04 2.096305239443216851e+04 2.095045750662962018e+04 2.095144033189747279e+04 2.094974348057751195e+04 2.096267080109468225e+04 2.094598348794551202e+04 2.097324703696773213e+04 2.093453169515492846e+04 2.093795429340664850e+04 2.093279951744823484e+04 2.095705822306628397e+04 2.095532017901834479e+04 2.097768297571161384e+04 2.096966656763581705e+04 2.096553653527059214e+04 2.094442145600665026e+04 2.094673823992852704e+04 2.096191697909578215e+04 2.093937626101969727e+04 2.097121514677731466e+04 2.095449708503828879e+04 2.097147854088146050e+04 2.096910896428040724e+04 2.098009760953254226e+04 2.098572127588337025e+04 2.096332202629034509e+04 2.099056082361373410e+04 2.099410084964580528e+04 2.097709259693034983e+04 2.100185511539262734e+04 2.097003238568633969e+04 2.096236123414948452e+04 2.098616708468240904e+04 2.100161031384761372e+04 2.099688374569921871e+04 2.100143277541816860e+04 2.102769897298083379e+04 2.098197960081768178e+04 2.100085141033427863e+04 2.100424442473337695e+04 2.100758948211995812e+04 2.102485813457481709e+04 2.102689872755989563e+04 2.102354735915532001e+04 2.101166880866375141e+04 2.100616126136291496e+04 2.097761322616376856e+04 2.099240351041658869e+04 2.101002609256049982e+04 2.101303203491053500e+04 2.101970791098323389e+04 2.099143376527298460e+04 2.099351884182377398e+04 2.102061422270186085e+04 2.100559417354953621e+04 2.102047704019067169e+04 2.104279051148902363e+04 2.102677260340897919e+04 2.102980456262735242e+04 2.103527657916117460e+04 2.101434106750516730e+04 2.105699639269711770e+04 2.104091194907097815e+04 2.101296785910120525e+04 2.102729724671802251e+04 2.106950753353232358e+04 2.103139068801096801e+04 2.105427971419496316e+04 2.105691592277957170e+04 2.105239218489297127e+04 2.104094610240709153e+04 2.102172836741214996e+04 2.104321584558123868e+04 2.102555679339201743e+04 2.101261924340096812e+04 2.102070525132499461e+04 2.100526622251477238e+04 2.102960298880613846e+04 2.099119021159831755e+04 2.096729774581060337e+04 2.100279221138443609e+04 2.098324751340292278e+04 2.100868869885027016e+04 2.100294716902070286e+04 2.095075467528880836e+04 2.098320272036867755e+04 2.094802561426569082e+04 2.095948974175912736e+04 2.095091030953374502e+04 2.095925276076731097e+04 2.093365650230989922e+04 2.092833472256548339e+04 2.092538345500767537e+04 2.090053407814640741e+04 2.085472431161192435e+04 2.085865916772386117e+04 2.084545840741886059e+04 2.084742993574429056e+04 2.085600363873445167e+04 2.083186975711231935e+04 2.083563079046666826e+04 2.079052335027058507e+04 2.080342700420752954e+04 2.078652661671976239e+04 2.076636521060952509e+04 2.077676141968529919e+04 2.078420921377825289e+04 2.076767340902761134e+04 2.074871172161547292e+04 2.072557492877875120e+04 2.073376837823353344e+04 2.072838147977866538e+04 2.073745166115439497e+04 2.071570986744408583e+04 2.072322790279320907e+04 2.073511948916621986e+04 2.074573953767091371e+04 2.068956668374430956e+04 2.069501968489251885e+04 2.067749602390678047e+04 2.071158894178847549e+04 2.066300960059379941e+04 2.071318383189109591e+04 2.067856315894479121e+04 2.065988875651668423e+04 2.065432869709412626e+04 2.064512272387658595e+04 2.062339091905422174e+04 2.061417078880692861e+04 2.061160046499195960e+04 2.059494677533074719e+04 2.057370024326085331e+04 2.053900339840526067e+04 2.057450775561689443e+04 2.056531815912474849e+04 2.054190553387616092e+04 2.052878918083377357e+04 2.053614703755802111e+04 2.052102274176052742e+04 2.048889071261581921e+04 2.051732112057843187e+04 2.047317208489193945e+04 2.048791554889778854e+04 2.045994738692232568e+04 2.045171472543393611e+04 2.045278433146069074e+04 2.038101766159446925e+04 2.042521938872701503e+04 2.043241915085195069e+04 2.042169038333352364e+04 2.039733580817739858e+04 2.038376906619826696e+04 2.036780212420829776e+04 2.033028469665176453e+04 2.032744131110797389e+04 2.036457258071411343e+04 2.035194785128146395e+04 2.031965328451687674e+04 2.031595365454205967e+04 2.025356205018811670e+04 2.024764401877861746e+04 2.027632401175394989e+04 2.026072518890054198e+04 2.024778902386555274e+04 2.024037371214096129e+04 2.020971494543703375e+04 2.020819001391614074e+04 2.020587956484999449e+04 2.019755228580829498e+04 2.019572674078899217e+04 2.016968441508284741e+04 2.014643168579458506e+04 2.015796325985860676e+04 2.012736262524029007e+04 2.012227815232875582e+04 2.012110605330124235e+04 2.012715224375105390e+04 2.007289059479903517e+04 2.008170735633432196e+04 2.004273863033857560e+04 2.007275309105236738e+04 2.005193274577534976e+04 2.004638185789919225e+04 2.003658061148767229e+04 2.002594752533383507e+04 2.000308570333827083e+04 2.000068246784941948e+04 1.998310016603041004e+04 1.998215131999862570e+04 1.996397594237748490e+04 1.994270474698032558e+04 1.995717387869107915e+04 1.992488191874910626e+04 1.992467836488226749e+04 1.987923217334653236e+04 1.991065601924094517e+04 1.988351186942019922e+04 1.986465796077586492e+04 1.986185381592439080e+04 1.985372168614333350e+04 1.986689733007721588e+04 1.984201002182146840e+04 1.983834643236605552e+04 1.980761782105115344e+04 1.979356862378023652e+04 1.979183846315020855e+04 1.977503375460859024e+04 1.978716198419008651e+04 1.976462715831777678e+04 1.976217150159771336e+04 1.974441356907787849e+04 1.973933218135342031e+04 1.973461038395855212e+04 1.972653328892856734e+04 1.970979270252518836e+04 1.969784850335685042e+04 1.969352983619496081e+04 1.966180934540729504e+04 1.964550944670602985e+04 1.964943406481542479e+04 1.961606334418506594e+04 1.960492231916522724e+04 1.958827728311323153e+04 1.958434375667360291e+04 1.955767863814296288e+04 1.958188550760228827e+04 1.956505942731894902e+04 1.954279307991988753e+04 1.952862227418812108e+04 1.952253516798200508e+04 1.949335940002229836e+04 1.952179717618638460e+04 1.946800267273820282e+04 1.950346536672411094e+04 1.947325613930099644e+04 1.947419350933864189e+04 1.942748444450574971e+04 1.942734724252871820e+04 1.939813661751141990e+04 1.940326724350205041e+04 1.937375337694693371e+04 1.939965316709702529e+04 1.935908836449316004e+04 1.934145124131689954e+04 1.935117694122156536e+04 1.933761391037510839e+04 1.934613821115233077e+04 1.929105077245814027e+04 1.931345914262943552e+04 1.926759657094762952e+04 1.929952237758211413e+04 1.927551894906708912e+04 1.929223052950749116e+04 1.925537462047392910e+04 1.924222611836783108e+04 1.926334959430148592e+04 1.925485239617001935e+04 1.922602867328821958e+04 1.922033194367281976e+04 1.916983531933158156e+04 1.918584739310076111e+04 1.919924111043348603e+04 1.917398533900397888e+04 1.918046758351555764e+04 1.916159627484674638e+04 1.917853646759874391e+04 1.914571906303359356e+04 1.912390029195556053e+04 1.915279944884627548e+04 1.911725625343254433e+04 1.913055773367029542e+04 1.911387294070405187e+04 1.910389716009699623e+04 1.908771702628027197e+04 1.908709700548494220e+04 1.908483089877095335e+04 1.907954027985584617e+04 1.903726533643479706e+04 1.903096081320142548e+04 1.902395125593662306e+04 1.902136695143516772e+04 1.900769075888421503e+04 1.900348003706964300e+04 1.898020469580732242e+04 1.897257019412838781e+04 1.895957230625758893e+04 1.895250388428222504e+04 1.895817151042348996e+04 1.892602414114000203e+04 1.893146203235292705e+04 1.890572367207118441e+04 1.891381871234317077e+04 1.892578297907642991e+04 1.889949747272335298e+04 1.890956983508153644e+04 1.889495834123662280e+04 1.889097935728623270e+04 1.886396789829088448e+04 1.888265300527616637e+04 1.883470594909731517e+04 1.887209190815472539e+04 1.881924038594134618e+04 1.877648951250096070e+04 1.878582725816019956e+04 1.879538258186579696e+04 1.877447729162887117e+04 1.877955243050357967e+04 1.875505888803496782e+04 1.875265800579854113e+04 1.874312058799427541e+04 1.873601159160913085e+04 1.871358780063265294e+04 1.869165330259116672e+04 1.869732630076852729e+04 1.867962102920964026e+04 1.869024104257406361e+04 1.864745428247825475e+04 1.864915631845317330e+04 1.864503609737598163e+04 1.860979799536547580e+04 1.860440051140717333e+04 1.858523974852421816e+04 1.859276856298255734e+04 1.859099620594320731e+04 1.859502412780812665e+04 1.856932146261524758e+04 1.858991944888071521e+04 1.856817668203981884e+04 1.856678497177925965e+04 1.854499507035535134e+04 1.853391569841782621e+04 1.851641163048167073e+04 1.851115866800115691e+04 1.849950539603097423e+04 1.851343581249083945e+04 1.846496475529780218e+04 1.846357424214487401e+04 1.846525941728035832e+04 1.846425610978915938e+04 1.845895643961973474e+04 1.846330877141270685e+04 1.843841118333267150e+04 1.842494179325726145e+04 1.839814229735300250e+04 1.837258594159737186e+04 1.838673359151704790e+04 1.838449553148495397e+04 1.834474821075754517e+04 1.837452652847237187e+04 1.832378649798142214e+04 1.830986867161888222e+04 1.832613482005711921e+04 1.832323281314551787e+04 1.829422999239982164e+04 1.828078099370858399e+04 1.830203498170905004e+04 1.827047750789635029e+04 1.828032099195704723e+04 1.823568177358936009e+04 1.825507939666861785e+04 1.820374842647200057e+04 1.821556743757290678e+04 1.821368189434636588e+04 1.820659950347722406e+04 1.815943478323343879e+04 1.817554333985466292e+04 1.815406549771406571e+04 1.814768480822379570e+04 1.816275452405247415e+04 1.812196316556671445e+04 1.810954635787213920e+04 1.811099797125530677e+04 1.810477409251988138e+04 1.810243448966767028e+04 1.808327308010698835e+04 1.808011037690785815e+04 1.805325148119231380e+04 1.805920751071101404e+04 1.804262972148442350e+04 1.803225657563493223e+04 1.802406406420933490e+04 1.801021510375549769e+04 1.799066287932797422e+04 1.799657334384436399e+04 1.801279548887919736e+04 1.799717847777538555e+04 1.798111553362266568e+04 1.794105123513457147e+04 1.795163719486284026e+04 1.795775750469337436e+04 1.794554068932733935e+04 1.797621594983620162e+04 1.791814477081862060e+04 1.791758725367541774e+04 1.792016313810330030e+04 1.785815243050293429e+04 1.790048043624450293e+04 1.787545745917271051e+04 1.787873263477603905e+04 1.786256788911372860e+04 1.784643960258021980e+04 1.783981056653137057e+04 1.783136881384043591e+04 1.782945590376225664e+04 1.782563443052157891e+04 1.780862733134302107e+04 1.780569860122191312e+04 1.777473935042139419e+04 1.779348060746777628e+04 1.773833145626900296e+04 1.773388483383031416e+04 1.774296504868938791e+04 1.771845938559198839e+04 1.770640190680150408e+04 1.770812244175927844e+04 1.770878104496848391e+04 1.770248440349128578e+04 1.767098576378690996e+04 1.768433910990475852e+04 1.768759606733949840e+04 1.767270583389466628e+04 1.767198257136828397e+04 1.767604571973619022e+04 1.765873893817303906e+04 1.762624649008937195e+04 1.760291894112934460e+04 1.763656523536215172e+04 1.760198596815262863e+04 1.756305404989827002e+04 1.755549587648360102e+04 1.755093624673989689e+04 1.754248085508419535e+04 1.749465833843234577e+04 1.753604577636853355e+04 1.750791245991650067e+04 1.750773526432440849e+04 1.751206720116897122e+04 1.750486961559942574e+04 1.748995257086173660e+04 1.747233107864434351e+04 1.746417255832336377e+04 1.747250113786920701e+04 1.747732773848876241e+04 1.744847221443016679e+04 1.745790901332481735e+04 1.743515957115059791e+04 1.741740346773462807e+04 1.740266483135364251e+04 1.742525721859049372e+04 1.744078304914943874e+04 1.737391466664550171e+04 1.735236041667363679e+04 1.733874257836804463e+04 1.734092347266352954e+04 1.732789873649955189e+04 1.729939819629379417e+04 1.731368293718034329e+04 1.730021813285937242e+04 1.729308724232409440e+04 1.728107813032508056e+04 1.728670199744211641e+04 1.726584359175432837e+04 1.727779637109661780e+04 1.725337546797037794e+04 1.724776866376223916e+04 1.720482359153661309e+04 1.718423092932695363e+04 1.717995890753307322e+04 1.717563341483156910e+04 1.718326497601391384e+04 1.716575947096692471e+04 1.717446891488746405e+04 1.710777263437726288e+04 1.714364497512410162e+04 1.709610634205250972e+04 1.708325697349444090e+04 1.706211227356002928e+04 1.705806812401171555e+04 1.708400052613784283e+04 1.703600119590203758e+04 1.703916905000972110e+04 1.704703903702942989e+04 1.703668881486824466e+04 1.702541101491673544e+04 1.702659112012088372e+04 1.702970182740966629e+04 1.699351028196669722e+04 1.698072296384643414e+04 1.700041951020775014e+04 1.699649596288355679e+04 1.697478921637982421e+04 1.698007243976635073e+04 1.696280841796241293e+04 1.696819663533105268e+04 1.695939120477332835e+04 1.694724614755320363e+04 1.693012644509055099e+04 1.691038569871109576e+04 1.691127341967559187e+04 1.692238080888517288e+04 1.691572523589398770e+04 1.690548155162798503e+04 1.690297574726925450e+04 1.687919458892074545e+04 1.689239016035830355e+04 1.684818334179007070e+04 1.686571228492803857e+04 1.684034334325860618e+04 1.683399006816638575e+04 1.683528646372476942e+04 1.682035037782065046e+04 1.678972043286091503e+04 1.679393336351190010e+04 1.678138557272391699e+04 1.677926190072984537e+04 1.677036860488470847e+04 1.673218651062916615e+04 1.673932982718367930e+04 1.673329543204358197e+04 1.670820272007526728e+04 1.674298746375642804e+04 1.674705157527791016e+04 1.671635257151606856e+04 1.670825533480150625e+04 1.669101210908407666e+04 1.666812139258253592e+04 1.668140749313671768e+04 1.665350765254321959e+04 1.665032498065878463e+04 1.663422209776381351e+04 1.659937057969392117e+04 1.661220480248810782e+04 1.659547140283231784e+04 1.656544086247834275e+04 1.658397709368732467e+04 1.654969503538537538e+04 1.654217475806433868e+04 1.651529950301694771e+04 1.652967371716122580e+04 1.649512011611531852e+04 1.650794802501742015e+04 1.649160171079231804e+04 1.647896006369539464e+04 1.646396927052877072e+04 1.646983899274737996e+04 1.644639948335066583e+04 1.644023198090702499e+04 1.643941515236985288e+04 1.642599354470742037e+04 1.640441004735384922e+04 1.638811307866331117e+04 1.640978843002286158e+04 1.637124263058752149e+04 1.638491160679205859e+04 1.637207275465652674e+04 1.636524620956605213e+04 1.637114697167464510e+04 1.635336967070802893e+04 1.632999674404639882e+04 1.633685430247313889e+04 1.634518244622565544e+04 1.631744593356612677e+04 1.628360153665257712e+04 1.627407170820984538e+04 1.627484476855245885e+04 1.629283425043368698e+04 1.625886173341220092e+04 1.625032394513974032e+04 1.624662136842681684e+04 1.625836857570834763e+04 1.622577693918689874e+04 1.621484563985047498e+04 1.622600529960771019e+04 1.621302777834312656e+04 1.619940025006321412e+04 1.617745611135570653e+04 1.620345484083247356e+04 1.616936141925209631e+04 1.616458814573850395e+04 1.616316104786709002e+04 1.614761218626963273e+04 1.613314008581261805e+04 1.613205014440371633e+04 1.612695102320033402e+04 1.610912649553013762e+04 1.612960653238868508e+04 1.611891396738175536e+04 1.610643638451175320e+04 1.609296855978587882e+04 1.609409907353537710e+04 1.608511863421206908e+04 1.608584024247639718e+04 1.605417280665316503e+04 1.605236182078572710e+04 1.604811158422774679e+04 1.605725272912440960e+04 1.603246212810140605e+04 1.603576676961853445e+04 1.604133325991034872e+04 1.604138184261826791e+04 1.599437893408205309e+04 1.600586306247086395e+04 1.598755443561344146e+04 1.599209460941498583e+04 1.599749103630633726e+04 1.600717891505286570e+04 1.598965644009606331e+04 1.595896751932633379e+04 1.594315498747888341e+04 1.592334076357571757e+04 1.593627407748990663e+04 1.593556493371107899e+04 1.591924622337792971e+04 1.591703038430558263e+04 1.587873985842074944e+04 1.590771402817361013e+04 1.588763267453761910e+04 1.588092557069118993e+04 1.585711167511202439e+04 1.586209092323112418e+04 1.584688948969887315e+04 1.586441369629218934e+04 1.585119830415590150e+04 1.584614823887055354e+04 1.578402387520934826e+04 1.580805838676405619e+04 1.579450929334804459e+04 1.576658452945916906e+04 1.576336345443039136e+04 1.574287801694174595e+04 1.577466584518483614e+04 1.572819935809735398e+04 1.569158106708205014e+04 1.567610341969504407e+04 1.566414872396581268e+04 1.563218956690200139e+04 1.565868341242963834e+04 1.563304582684986053e+04 1.564061821243063241e+04 1.560965661931067552e+04 1.558799207878418747e+04 1.560755935596716699e+04 1.560834313697489961e+04 1.560233549333310657e+04 1.557712175996011138e+04 1.559418947131226741e+04 1.556569092250512949e+04 1.555787149372858585e+04 1.554884687551619390e+04 1.556191994488440650e+04 1.555204498038081329e+04 1.555600447073385294e+04 1.554907764450237119e+04 1.554209375254014049e+04 1.551157492881514554e+04 1.549399536336059646e+04 1.549721732192761374e+04 1.547747828470677268e+04 1.546107323564696344e+04 1.545986031114225807e+04 1.544888360637827827e+04 1.542542917369014140e+04 1.543476899965379562e+04 1.540536213368247991e+04 1.539942119468833516e+04 1.538235264090179226e+04 1.540390603828827261e+04 1.539567582889965888e+04 1.537301742480836947e+04 1.534217100135033070e+04 1.535348699688596207e+04 1.534151835217141706e+04 1.533683879345572495e+04 1.532017385581390772e+04 1.531035688699701313e+04 1.531960549496529893e+04 1.532778375239883098e+04 1.532036319153623481e+04 1.530819012393234152e+04 1.529001201943567867e+04 1.529462726460508384e+04 1.527754557381322229e+04 1.525526322745683319e+04 1.524354227103620906e+04 1.524624846418462403e+04 1.525079459847375256e+04 1.524042043174396349e+04 1.521602916357774120e+04 1.522848388767986216e+04 1.522199465743329711e+04 1.521941727636023825e+04 1.522942252490135434e+04 1.521913343069267648e+04 1.517719259098738621e+04 1.517612296028977107e+04 1.521098071526262538e+04 1.517751071194298675e+04 1.516672884064717982e+04 1.515290728816783303e+04 1.519842262663578367e+04 1.514893495920847454e+04 1.512587753712074846e+04 1.512778279189301065e+04 1.511834985974881965e+04 1.512219088744061992e+04 1.513884687984119228e+04 1.508551885876196138e+04 1.508598146950297087e+04 1.507732465542833779e+04 1.505458845212737469e+04 1.508478144695940318e+04 1.504092980266662744e+04 1.506376994995553468e+04 1.505543019607758652e+04 1.500206918098259484e+04 1.501778036180436720e+04 1.502764057030732874e+04 1.499450444168505055e+04 1.499871349493880552e+04 1.498770704881314487e+04 1.499048239280299094e+04 1.499692624862202138e+04 1.499269799034634707e+04 1.495523674888024470e+04 1.497429320607161026e+04 1.493653765551308061e+04 1.494125827068527542e+04 1.491749660992350073e+04 1.490333265873105120e+04 1.490414302031644002e+04 1.490921909596086698e+04 1.489368793759785876e+04 1.489453517991344961e+04 1.488998188230979395e+04 1.486836294660335261e+04 1.485029832190217348e+04 1.484811397403218689e+04 1.484925069865074329e+04 1.482870265764172473e+04 1.484074436343891466e+04 1.485013774357697912e+04 1.484416681294960654e+04 1.484059108386353546e+04 1.482263411573023041e+04 1.481779229841774941e+04 1.481384082849232618e+04 1.479424487970691916e+04 1.480433362921159642e+04 1.478970566001271982e+04 1.478091093722323603e+04 1.478257449896510843e+04 1.478932692454804237e+04 1.477448170950500025e+04 1.475834386082154924e+04 1.477438513645207604e+04 1.474224932636874109e+04 1.474452875805704571e+04 1.473542734104275951e+04 1.472250231642726976e+04 1.471081949943221662e+04 1.469641224527953636e+04 1.469084935571427377e+04 1.467689884537439502e+04 1.466063490068590363e+04 1.464983833144875462e+04 1.466898454209624651e+04 1.464561134465607392e+04 1.464210988620726675e+04 1.461946696660795715e+04 1.461295744320520498e+04 1.463909665720521116e+04 1.460232596330228444e+04 1.461377747696281767e+04 1.461522255587254404e+04 1.457236754052157630e+04 1.459235697784486547e+04 1.459413676149178718e+04 1.457958713928880934e+04 1.456699142337846024e+04 1.455033673112267206e+04 1.454998802013135537e+04 1.453096513181396585e+04 1.451616967216274861e+04 1.449688763761068185e+04 1.447975481913006843e+04 1.448593972642951485e+04 1.448360009907871608e+04 1.446542299661153811e+04 1.447808648339274805e+04 1.447050546207866864e+04 1.443283103386948096e+04 1.440547523249306687e+04 1.441032187759856970e+04 1.440296852696999667e+04 1.439835376595824528e+04 1.438434816571234114e+04 1.440022097023388051e+04 1.438039493223003228e+04 1.439949308929887229e+04 1.436517492757880973e+04 1.436923322168886079e+04 1.436010082701026658e+04 1.437489469912022832e+04 1.434440337283132612e+04 1.432920385914716462e+04 1.433803641462459564e+04 1.435583374896748683e+04 1.431321567060310917e+04 1.427810528075000184e+04 1.429010503332749977e+04 1.427687067319486232e+04 1.427589402898526714e+04 1.426347130941555406e+04 1.426468290567439180e+04 1.422648292298466367e+04 1.422765697238909161e+04 1.423174675469287286e+04 1.421890957831431297e+04 1.422746581962375785e+04 1.421156615885884821e+04 1.422402128151116631e+04 1.423390076792642139e+04 1.420896961129784722e+04 1.417865401109587947e+04 1.416848964198183057e+04 1.417541705620844914e+04 1.417733773213465429e+04 1.416267514539136573e+04 1.415573652723499072e+04 1.415452152925142400e+04 1.413736554863897982e+04 1.412063012434307529e+04 1.412112239612263875e+04 1.414141400579438232e+04 1.410348133664733905e+04 1.412734650125961525e+04 1.409883521998024116e+04 1.407434158901764386e+04 1.409856160473919408e+04 1.407287838487918998e+04 1.408857491255548302e+04 1.406233738400270522e+04 1.408358867406041281e+04 1.405592530748278114e+04 1.404375987411795541e+04 1.402251155295649369e+04 1.400849327558033110e+04 1.401588686781252727e+04 1.402364154177099226e+04 1.400167240271153059e+04 1.397372207742518003e+04 1.396899774087054720e+04 1.397562681751341188e+04 1.397118395368895472e+04 1.396231470198749594e+04 1.396637142570735705e+04 1.392684357412824647e+04 1.393543628742190049e+04 1.392129439155862929e+04 1.391328023047604074e+04 1.391152209092545309e+04 1.391446286189747116e+04 1.389547246447018551e+04 1.387879077124063224e+04 1.386287476713461183e+04 1.386161667733544527e+04 1.386330693839290871e+04 1.386248889991335454e+04 1.386319438469063243e+04 1.383047928050090013e+04 1.384435780066727420e+04 1.383756679606592297e+04 1.384281851090873170e+04 1.382897959155356693e+04 1.382488418425644704e+04 1.381725289929692735e+04 1.379822023405673826e+04 1.380818589582994173e+04 1.381195978137373095e+04 1.376327584553432098e+04 1.378272766720766595e+04 1.378072595598980115e+04 1.377540357461253006e+04 1.375554874063238822e+04 1.374076421395106445e+04 1.375328132059878772e+04 1.374084217096991597e+04 1.372737392803610965e+04 1.373345612939290731e+04 1.368151512255602574e+04 1.369904521589748401e+04 1.369770359874482710e+04 1.370146503120931084e+04 1.367979573476192490e+04 1.365396819191156101e+04 1.366389678010371608e+04 1.365130986726507399e+04 1.364478794977161306e+04 1.364841504690950569e+04 1.362725896604190893e+04 1.363666857630253617e+04 1.360887005062071876e+04 1.358129887426695677e+04 1.360677116748212393e+04 1.358224666226853333e+04 1.357114178467943384e+04 1.356832006364122753e+04 1.354986602772989318e+04 1.355882693708356237e+04 1.353835722802726377e+04 1.352372437066444036e+04 1.350962077422711081e+04 1.352562709381702552e+04 1.351686296068356933e+04 1.348598686152218761e+04 1.347223614185354381e+04 1.349730088810131747e+04 1.347805543222450797e+04 1.347892707889180747e+04 1.346694738241240884e+04 1.344356386960079180e+04 1.344180391410234370e+04 1.342946604880478844e+04 1.344942948551960944e+04 1.342047562405660392e+04 1.341384692384799200e+04 1.339816523217006034e+04 1.339983500863169138e+04 1.337761069833647161e+04 1.338490050486035761e+04 1.336676120924275892e+04 1.333941649305407373e+04 1.335199979915455333e+04 1.331672343033276957e+04 1.332616088075566040e+04 1.331259128598463758e+04 1.330982324613499441e+04 1.333483023122694431e+04 1.333168014751888950e+04 1.332324762282895972e+04 1.331818556459373212e+04 1.327459099727111607e+04 1.331085238078795919e+04 1.327552327729666831e+04 1.326122015743841803e+04 1.327736236990372709e+04 1.326058175912037768e+04 1.323376182242213144e+04 1.325281785267638406e+04 1.323618450768077128e+04 1.323290380254587399e+04 1.320872781258743817e+04 1.322940714888905859e+04 1.319690324098837846e+04 1.318559505330080356e+04 1.316406442252406487e+04 1.316878501621335454e+04 1.316906551583205692e+04 1.315905525004964511e+04 1.316029707264291210e+04 1.315250438657351879e+04 1.315776223855668104e+04 1.315238687667630074e+04 1.311870562531118230e+04 1.313623826107899731e+04 1.311643442950599092e+04 1.310368256686282257e+04 1.310098956219035426e+04 1.307575274283735416e+04 1.309690389872116975e+04 1.307330374910327919e+04 1.308119474372559489e+04 1.308651760003388881e+04 1.305675498679727025e+04 1.304882936191251065e+04 1.306271327416277745e+04 1.305181436221957665e+04 1.305141647914830719e+04 1.304720786463871264e+04 1.301610185735754385e+04 1.302518962113331327e+04 1.299615148952873096e+04 1.299857620092663819e+04 1.298034225566505847e+04 1.298046497540593555e+04 1.296861901359652074e+04 1.297270644993121095e+04 1.296500516972859623e+04 1.293459826427847656e+04 1.295014512568724604e+04 1.293586056087877478e+04 1.293832490559320286e+04 1.291036014467165842e+04 1.292675970446077190e+04 1.291483868492530564e+04 1.290097401525959140e+04 1.288604022103436000e+04 1.287783519751065796e+04 1.286249343819369096e+04 1.287698138464115254e+04 1.288428225966158789e+04 1.282798626193916425e+04 1.285203996214393374e+04 1.284317842817045312e+04 1.283509825265337713e+04 1.282257083094616428e+04 1.282115572516879001e+04 1.282360864267087163e+04 1.281095594561912549e+04 1.277940008882132861e+04 1.279198478001732292e+04 1.278858885112605458e+04 1.277977905619239391e+04 1.277768407583079170e+04 1.275015610322966131e+04 1.273553070514547289e+04 1.272466502190461506e+04 1.272584339596288737e+04 1.271269417890931072e+04 1.271762785932957559e+04 1.270948169793359557e+04 1.271666264491961374e+04 1.271442516710449672e+04 1.270028760146874447e+04 1.267246180791509141e+04 1.267270380129479236e+04 1.268067001514921685e+04 1.264693226525658793e+04 1.265549879230254919e+04 1.264935338231997957e+04 1.261845376148511605e+04 1.264376554235574440e+04 1.264491432148872809e+04 1.260768245995249526e+04 1.259684653669227737e+04 1.259601260784806800e+04 1.260395681205729670e+04 1.259298706006142856e+04 1.259757747726314847e+04 1.259726131428197732e+04 1.257920255245887529e+04 1.258501943280044907e+04 1.254341836276254980e+04 1.258280294566914927e+04 1.256348929495960874e+04 1.254941853934514984e+04 1.252717101804034064e+04 1.253569751262350292e+04 1.253408790664238222e+04 1.252190885796124348e+04 1.251405645388766607e+04 1.249248812064274171e+04 1.249985909882188207e+04 1.247383880421464346e+04 1.245421256344986796e+04 1.249035937742159149e+04 1.247703448338626185e+04 1.246622862035107028e+04 1.244693030818311672e+04 1.246922045212220473e+04 1.244200238896619703e+04 1.244219117167721743e+04 1.243700842672200633e+04 1.242024711430389289e+04 1.240246677755058954e+04 1.239854507695655593e+04 1.238744754805727098e+04 1.239050356276044113e+04 1.237794632073862158e+04 1.237323006983280538e+04 1.237427534683570229e+04 1.236317421315059801e+04 1.235715688073171987e+04 1.233118866797281771e+04 1.234111750440976175e+04 1.232234805754905574e+04 1.235574985926161025e+04 1.232071635870312821e+04 1.231646803112223461e+04 1.231226145740087668e+04 1.231631539954301115e+04 1.230496791798838967e+04 1.231462059541050985e+04 1.228530874106926240e+04 1.228503733181689495e+04 1.226935525875452186e+04 1.227217055726307808e+04 1.227018357880711119e+04 1.223615831543386412e+04 1.223685647326724029e+04 1.224027026928917803e+04 1.223613708568454967e+04 1.224282476378659885e+04 1.220476862898360196e+04 1.220536354697715433e+04 1.219142009380230047e+04 1.219453860165327933e+04 1.217321809285824747e+04 1.216046920326289001e+04 1.217004676101812765e+04 1.219205459015896122e+04 1.216140895970317797e+04 1.213828657826972812e+04 1.211096020721761852e+04 1.213583304080891867e+04 1.212182171214709524e+04 1.208991918058053852e+04 1.212024082485414510e+04 1.208010088354751861e+04 1.208081435835836965e+04 1.206974862888024836e+04 1.206005751182600034e+04 1.205170562911956040e+04 1.205013540778821880e+04 1.205843595478086354e+04 1.205830020661496201e+04 1.202623169981104729e+04 1.202933055237040571e+04 1.204226877426277679e+04 1.201638351057917498e+04 1.204554321604212055e+04 1.201667133501994431e+04 1.200786073230222064e+04 1.200796197963801205e+04 1.200397040541224851e+04 1.197948805190662461e+04 1.198566083466006967e+04 1.198139372988559626e+04 1.196244215398445522e+04 1.195894470235123299e+04 1.195071180734138943e+04 1.193219312415802233e+04 1.193283434877570653e+04 1.193812989411004855e+04 1.192567692382380483e+04 1.191286602595286786e+04 1.189369764863642013e+04 1.191259727702671444e+04 1.189991067479849153e+04 1.188269513820003704e+04 1.186454025117005222e+04 1.185738318328461173e+04 1.185406973344829748e+04 1.186138784447997205e+04 1.185680618012927516e+04 1.185368077285077379e+04 1.185175228943532966e+04 1.181054352550985823e+04 1.182869523293998827e+04 1.184599239547575598e+04 1.182823558975131527e+04 1.179095884055736678e+04 1.182269399137792243e+04 1.181072642587528571e+04 1.182100133639708656e+04 1.179528616206356492e+04 1.179512919981681262e+04 1.177028256338770370e+04 1.176207447719400625e+04 1.178167237670502618e+04 1.174818943483599833e+04 1.175743251593991954e+04 1.174000465660742520e+04 1.175717007522037056e+04 1.172156107980781053e+04 1.174383816857362581e+04 1.172671970031599449e+04 1.170936234003341633e+04 1.168208677022312440e+04 1.168309695751054096e+04 1.168502300573450520e+04 1.169870768702100759e+04 1.168458442578853101e+04 1.165606016481157712e+04 1.165421672715262503e+04 1.164994615432034698e+04 1.164574089686654588e+04 1.164861146986077256e+04 1.164411060585708037e+04 1.162207122594076645e+04 1.159778976125703412e+04 1.159358816024966291e+04 1.160105492908385349e+04 1.157847366367841823e+04 1.155017877462758952e+04 1.156817184635652120e+04 1.155525648600529348e+04 1.157515154595867898e+04 1.155501357228330926e+04 1.155011196863385157e+04 1.154370153526887771e+04 1.154770937720074653e+04 1.154252440155993281e+04 1.151596550842462057e+04 1.150512169913603611e+04 1.150108278927508036e+04 1.147844482113630511e+04 1.148891220801457530e+04 1.148425028313729308e+04 1.147807156618326371e+04 1.147023342474280071e+04 1.146440222188505868e+04 1.144806262140309991e+04 1.143687298969389303e+04 1.144293550799479817e+04 1.141423810796407270e+04 1.144349622404896581e+04 1.143283983973864270e+04 1.140976829090180763e+04 1.143537957012945299e+04 1.141102805144548620e+04 1.141535088945860480e+04 1.140282934676424520e+04 1.141753230236870149e+04 1.139676936991864568e+04 1.138127571580799122e+04 1.138659789722149435e+04 1.137956255466584844e+04 1.138670475782705216e+04 1.134306230060724374e+04 1.135708327067230130e+04 1.136487185775302714e+04 1.133432700703787123e+04 1.134022886053427101e+04 1.134371384218723688e+04 1.133653756493025321e+04 1.133047674171389735e+04 1.132523223695653724e+04 1.130331659252999816e+04 1.129843582723705003e+04 1.130493017490565217e+04 1.130283928154806563e+04 1.129513484047940256e+04 1.128461836825266619e+04 1.127827984037712304e+04 1.124378702525679728e+04 1.125496281562067088e+04 1.124985673695392143e+04 1.122622263493676837e+04 1.123967284885548179e+04 1.122847247375113511e+04 1.120759189700464049e+04 1.120537121193755775e+04 1.120177379139293589e+04 1.120561742972607135e+04 1.120790156799917349e+04 1.117275610477725968e+04 1.114937201406790155e+04 1.115377780308224465e+04 1.115481568532084202e+04 1.115439809853900806e+04 1.114459501939468464e+04 1.112855686426762441e+04 1.111648405897128578e+04 1.113544599705052497e+04 1.110936221781795393e+04 1.109467260723435538e+04 1.109954139363745708e+04 1.109504573403914219e+04 1.110541696794239760e+04 1.108043934071170042e+04 1.106963037489311318e+04 1.105051424898490222e+04 1.105682665001088753e+04 1.106847932064551605e+04 1.101415422726674478e+04 1.100390768665651558e+04 1.101798793272934563e+04 1.100453697570985969e+04 1.099760681946632030e+04 1.098110503799024627e+04 1.098339065714025674e+04 1.098760815888747311e+04 1.095985401367355735e+04 1.096960490781788030e+04 1.096169030257805389e+04 1.093186278608788052e+04 1.094285189653431553e+04 1.093118833055228970e+04 1.094414386044017010e+04 1.092056072583380592e+04 1.093875874154171652e+04 1.093670454292965769e+04 1.090739279356593943e+04 1.090135737474024791e+04 1.089179141377944325e+04 1.089176001614654524e+04 1.090212744270250914e+04 1.088821958666712635e+04 1.090865254263890711e+04 1.088566683649443803e+04 1.086383660980544119e+04 1.085924890929766661e+04 1.086879560889340792e+04 1.085615054597510607e+04 1.083067862093684744e+04 1.083277682743750847e+04 1.081678454819120088e+04 1.082782535349230056e+04 1.083349602753880208e+04 1.083149909167836449e+04 1.081572039010537083e+04 1.080665798057052780e+04 1.079242330168071021e+04 1.078185897407603079e+04 1.077465509804182875e+04 1.077617002619171944e+04 1.077785051787571319e+04 1.077771471456320251e+04 1.075859615412927269e+04 1.075594047908838002e+04 1.074480395127213706e+04 1.075449814905955827e+04 1.073182597468688982e+04 1.072747271681847451e+04 1.074372887055363935e+04 1.072101227284834749e+04 1.072647223142669282e+04 1.071638678575319500e+04 1.069961794564373122e+04 1.071360674067710715e+04 1.069869332883811512e+04 1.068604727150459621e+04 1.068151227688884137e+04 1.066439889028084872e+04 1.065758035948490033e+04 1.068469068536953819e+04 1.066227085026998429e+04 1.066095077104489610e+04 1.064452086676720137e+04 1.065718468026346636e+04 1.063395916998627399e+04 1.061521458677927876e+04 1.060909035860588665e+04 1.060324725137481983e+04 1.062222347475019160e+04 1.060038121257708553e+04 1.059728250534856852e+04 1.058429153268950722e+04 1.057335809302185407e+04 1.057919363249895832e+04 1.058251401642840756e+04 1.055540946566009006e+04 1.055754492594672956e+04 1.055572390482278752e+04 1.054533576687905042e+04 1.054088398631647397e+04 1.053500915084448934e+04 1.052718472510171341e+04 1.053966324551051366e+04 1.051924395258520599e+04 1.051403152203728860e+04 1.050955917142911494e+04 1.049871078472980116e+04 1.049141203711413982e+04 1.050615637075487939e+04 1.048331668325158353e+04 1.047862301871155614e+04 1.047514795395654619e+04 1.046611790605741226e+04 1.045039635116029422e+04 1.045191087734766006e+04 1.045295895417271095e+04 1.043211712864506080e+04 1.044831615249389688e+04 1.043767612462451689e+04 1.042661086776602497e+04 1.042619471198057545e+04 1.040667243476882686e+04 1.039673328553296051e+04 1.040811347239594033e+04 1.037767944223882841e+04 1.039579028374366317e+04 1.037698440393973215e+04 1.035793487731319510e+04 1.038091554823590923e+04 1.037037571223987106e+04 1.037882106089672743e+04 1.037493825813584226e+04 1.037185999163967972e+04 1.034978420893952534e+04 1.033244476492350441e+04 1.035845542988764646e+04 1.031743570799169902e+04 1.033887480853131092e+04 1.032402718094802913e+04 1.032852611949143466e+04 1.031103086889874976e+04 1.030116901498536572e+04 1.030777857714986567e+04 1.030365077830868358e+04 1.030300113584930659e+04 1.027512272903397752e+04 1.027377560637260831e+04 1.027505861686751450e+04 1.025817869885327127e+04 1.025308719365240540e+04 1.027913517987527848e+04 1.025957943388026251e+04 1.025980068150845182e+04 1.023678985871972691e+04 1.027214306914786721e+04 1.023784700713045277e+04 1.023919541758457490e+04 1.023340508931093427e+04 1.022794217190329982e+04 1.022813362867527030e+04 1.021236924590330091e+04 1.022253517336634104e+04 1.021933114400813065e+04 1.022091690600519541e+04 1.021158283628888785e+04 1.019135061414295342e+04 1.019738557244077674e+04 1.018913605641719550e+04 1.016018463149144009e+04 1.016743837792861086e+04 1.016649748594018820e+04 1.014806045424610784e+04 1.012518266096017396e+04 1.014392181995766077e+04 1.011909215326421690e+04 1.011053911269614946e+04 1.012221224781393357e+04 1.008923088177810314e+04 1.010297621993749817e+04 1.011493565404152832e+04 1.007043386317459044e+04 1.006767433066073863e+04 1.006660040908624251e+04 1.004772565461216254e+04 1.005354508880090361e+04 1.005612122424522749e+04 1.004334283641444017e+04 1.005657387700666732e+04 1.003923887286674471e+04 1.005028481633111369e+04 1.003845423720388862e+04 1.002313451706819615e+04 1.002254362717665390e+04 1.001950315180756843e+04 1.001786766525598796e+04 1.000240311955403922e+04 1.000181828537455658e+04 1.000555127402136532e+04 9.994508756935198107e+03 9.977615093347472794e+03 9.973154010210821070e+03 9.978958337254469370e+03 9.968638112362334141e+03 9.962012670841702857e+03 9.966722397472283774e+03 9.939621764779447403e+03 9.954854941404148121e+03 9.917865400119468177e+03 9.925075494724811506e+03 9.917503629113825809e+03 9.920261640972728856e+03 9.907682350164654054e+03 9.911030555257226297e+03 9.906483832205816725e+03 9.900646178948476518e+03 9.893273096838989659e+03 9.877122790165218248e+03 9.890500627887320661e+03 9.891588687982743068e+03 9.868124207174936600e+03 9.866152568195246204e+03 9.871062430635665805e+03 9.855636667600007058e+03 9.852676808339563649e+03 9.865040581630395536e+03 9.851939607926477038e+03 9.824483536237450608e+03 9.831599436529480954e+03 9.832620515551612698e+03 9.828240248893724129e+03 9.824044273893241552e+03 9.813754617299791789e+03 9.820607861028816842e+03 9.822629168683088210e+03 9.804339994584668602e+03 9.798750808444641734e+03 9.796870649604934442e+03 9.782851045206018171e+03 9.776575556457099083e+03 9.757139259363415476e+03 9.773507952992897117e+03 9.779325987685026121e+03 9.766363484577484996e+03 9.746114949724398684e+03 9.746506234310340005e+03 9.731710863824328044e+03 9.733024110854117680e+03 9.729987322275939732e+03 9.735686033492709612e+03 9.711538044357974286e+03 9.698918971002653052e+03 9.702371212450545499e+03 9.701902198925354242e+03 9.694308208646145431e+03 9.697141867791082404e+03 9.678554498215844433e+03 9.699653598158934983e+03 9.670955866727497778e+03 9.651328801676691000e+03 9.654939177010863204e+03 9.671987732776053235e+03 9.646822500001298977e+03 9.643523369378530333e+03 9.635182680171012180e+03 9.631053783029024999e+03 9.636662515123209232e+03 9.629988172245633905e+03 9.632358405645956736e+03 9.603988013029347712e+03 9.596018078474788126e+03 9.613755765457921370e+03 9.610613120866039026e+03 9.610730635705907844e+03 9.609303662389404053e+03 9.573331984686812575e+03 9.582638696583424462e+03 9.561834003933812710e+03 9.579402352733883163e+03 9.577843315053190963e+03 9.571349453837181500e+03 9.550197929927757286e+03 9.544686136514092141e+03 9.559301734911297899e+03 9.542037684197870476e+03 9.534926180004087655e+03 9.541144500024825902e+03 9.523983687695168555e+03 9.508501689342510872e+03 9.502085942173873264e+03 9.505518053592830256e+03 9.505986022910743486e+03 9.508010810883442900e+03 9.489099573874696944e+03 9.484963175049582787e+03 9.471682349184717168e+03 9.484616952876653158e+03 9.476798164473391807e+03 9.473081388869599323e+03 9.462566199952290845e+03 9.449431207498546428e+03 9.425107779785988896e+03 9.430196604246246352e+03 9.432400095860888541e+03 9.429715287961371359e+03 9.423661400452900125e+03 9.416615304133765676e+03 9.411795992281084182e+03 9.412539474976965721e+03 9.422399248182131487e+03 9.420396457946195369e+03 9.420375363099174137e+03 9.389863499580938878e+03 9.395111364648635572e+03 9.383891899234475204e+03 9.392639010473963936e+03 9.388638923239548603e+03 9.383911038460404598e+03 9.373902205612412217e+03 9.367709816780754409e+03 9.373484847321842608e+03 9.346435773275461543e+03 9.346986307354138262e+03 9.340487645014785812e+03 9.345820478301946423e+03 9.339247034127849474e+03 9.339197777520026648e+03 9.319569778502542249e+03 9.288647249708175877e+03 9.324060199248362551e+03 9.316642195891334268e+03 9.312136841700421428e+03 9.289932234758340201e+03 9.295948936805410995e+03 9.275160004403913263e+03 9.286153889542800243e+03 9.268982580468409651e+03 9.284977811299590030e+03 9.291187074809484329e+03 9.241661540658520607e+03 9.253803033921793030e+03 9.230911024162747708e+03 9.245476006525232151e+03 9.259014190776886608e+03 9.240234531457443154e+03 9.236934004516891946e+03 9.220571351476446580e+03 9.214837680728785926e+03 9.215438920222077286e+03 9.213593197082469487e+03 9.214412517433938774e+03 9.206978543069018997e+03 9.194253731558017535e+03 9.189364669417469486e+03 9.187984244250415941e+03 9.174651083367098181e+03 9.185901458835849553e+03 9.166634693927397166e+03 9.168660984857837320e+03 9.157628052401520108e+03 9.167648387758603349e+03 9.160821929166633709e+03 9.169593004848475175e+03 9.145254729390970169e+03 9.135822444154742698e+03 9.126769249547047366e+03 9.122948776013105089e+03 9.121361125311093929e+03 9.087482448899385417e+03 9.117198297600731166e+03 9.108830067789935129e+03 9.094403856122715297e+03 9.094040461048127327e+03 9.072619216727514868e+03 9.073631776958036426e+03 9.058943893542733349e+03 9.070947957863667398e+03 9.057360208875965327e+03 9.058412021064541477e+03 9.067310926269788979e+03 9.037463643904204218e+03 9.030667076619951331e+03 9.043141579741686655e+03 9.026969554553439593e+03 9.033758760437172896e+03 9.020325161861765082e+03 9.035326179839328688e+03 9.032427743640368135e+03 9.002417607909523213e+03 9.013460685060626929e+03 9.014660275804688354e+03 8.992468495977847851e+03 9.004508045499358559e+03 8.996365321884242803e+03 8.990295566176844659e+03 8.994877758328666459e+03 8.994018601950141601e+03 8.990070851391201359e+03 8.972944270634216082e+03 8.974174116017158667e+03 8.978529112605614500e+03 8.959795410208260364e+03 8.967378966062582549e+03 8.951722208513097939e+03 8.967965889848475854e+03 8.951637965822897968e+03 8.943668959314898530e+03 8.954953405498583379e+03 8.934232422756847882e+03 8.917873981224302042e+03 8.925402062076811490e+03 8.905523445120910765e+03 8.902367623735544839e+03 8.914635398332366094e+03 8.903509200052460073e+03 8.898566688064387563e+03 8.900515591871668221e+03 8.882998392309467818e+03 8.888154753819882899e+03 8.879746313627143536e+03 8.886355759570098598e+03 8.877627331940178919e+03 8.850478461415530546e+03 8.863398685867014137e+03 8.864922453966983085e+03 8.854438973928039559e+03 8.834662184792532571e+03 8.827647576492512599e+03 8.806133459557891911e+03 8.805116620619384776e+03 8.826103111616055685e+03 8.818269512028737154e+03 8.795107920797789120e+03 8.825849592569560627e+03 8.814040798880734656e+03 8.803285636863069158e+03 8.797990163700151243e+03 8.802255062560478109e+03 8.792013777418573227e+03 8.787740713899942421e+03 8.772719956209146403e+03 8.780934956889212117e+03 8.756510642420704244e+03 8.784533216596904822e+03 8.772311685551647315e+03 8.765104181028344101e+03 8.745503138195877909e+03 8.752078770910071398e+03 8.748816567939338711e+03 8.751630109701409310e+03 8.737398041130676575e+03 8.755384014603496325e+03 8.750487171788659907e+03 8.740683327378317699e+03 8.732483887747628614e+03 8.709704097126286797e+03 8.712471612420309611e+03 8.730349128030862630e+03 8.713832585993772227e+03 8.717363799249222211e+03 8.703679319013375789e+03 8.709126745021078023e+03 8.702399678505193151e+03 8.689650413753992325e+03 8.688538550745905013e+03 8.673500130131882543e+03 8.670151277758368451e+03 8.657817608276880492e+03 8.658848491618908156e+03 8.662077237002864422e+03 8.646237528760737405e+03 8.666451324374134856e+03 8.651679248556069069e+03 8.655003921636051018e+03 8.643835480623658441e+03 8.632376620970242584e+03 8.628612217577006959e+03 8.634288730697191568e+03 8.624472212093953203e+03 8.612986494217206200e+03 8.614987386306047483e+03 8.598906037976972584e+03 8.596090220671294446e+03 8.583698858389274392e+03 8.595532759877112767e+03 8.600357278990475606e+03 8.591292569898465445e+03 8.581759510767749816e+03 8.573710091801738599e+03 8.559255553797966058e+03 8.574952940017254150e+03 8.562189179388147750e+03 8.554956270572600260e+03 8.538097190166232394e+03 8.542014598842120904e+03 8.547909496382337238e+03 8.525457212956709554e+03 8.522750445235513325e+03 8.523340097980779319e+03 8.516943022502520762e+03 8.498518667557109438e+03 8.504860120016579458e+03 8.503447083363776983e+03 8.489463363506398309e+03 8.476193843189559630e+03 8.471194265754895241e+03 8.472135636006569257e+03 8.462440046641746449e+03 8.483998952680465663e+03 8.465255759477764514e+03 8.459783166542301842e+03 8.453065288932302792e+03 8.449944019559661683e+03 8.441638623785333039e+03 8.439012501070801591e+03 8.441987697725118778e+03 8.430792912773207718e+03 8.416272937167448617e+03 8.441577167203160570e+03 8.411536791745533264e+03 8.414071036921870473e+03 8.406274816726529025e+03 8.393417445933124327e+03 8.413529564222684712e+03 8.395280182886301191e+03 8.399767096671628678e+03 8.404859364665026078e+03 8.400270540181387332e+03 8.376138131783522113e+03 8.386222410286423838e+03 8.377526372869369879e+03 8.378430929691710844e+03 8.367547653098781666e+03 8.353316076873919883e+03 8.357852628375290806e+03 8.351652447577491330e+03 8.354260778636284158e+03 8.342131689068890410e+03 8.324971340900350697e+03 8.314579739820655959e+03 8.330877482366051481e+03 8.328795308098184250e+03 8.303242511452473991e+03 8.308984404499831726e+03 8.322911622202575018e+03 8.328546858278241416e+03 8.324133333596373632e+03 8.322425898100675113e+03 8.293295814565755791e+03 8.308288447542423455e+03 8.295353168831199582e+03 8.286851705476088682e+03 8.287133299457833346e+03 8.287823306234624397e+03 8.279713604989792657e+03 8.272622660548851854e+03 8.271795822636315279e+03 8.263425209221459227e+03 8.250241164704388211e+03 8.244627721092305364e+03 8.248860261249681571e+03 8.223008094565082502e+03 8.244607877722912235e+03 8.228133837489116559e+03 8.237138788497473797e+03 8.215789940743172338e+03 8.223259874679681161e+03 8.199982375516863613e+03 8.201668196060087212e+03 8.176173399094586784e+03 8.187581491882465343e+03 8.181057864134911142e+03 8.171130748677222073e+03 8.162146776087590297e+03 8.157614691565824614e+03 8.148231336152147378e+03 8.158903079918170079e+03 8.156017447535244173e+03 8.152808089908700822e+03 8.153227475362320547e+03 8.155924727483517017e+03 8.144322272046898433e+03 8.149148359195146440e+03 8.146798595177461721e+03 8.140807095179603493e+03 8.145927634952851804e+03 8.112272598947774895e+03 8.110411948734653379e+03 8.130427903360109667e+03 8.123415679671832550e+03 8.113750881713034687e+03 8.109034850899047342e+03 8.100250077532056821e+03 8.097760758201788121e+03 8.086171795627341453e+03 8.094559126709381417e+03 8.087017373291786498e+03 8.071440965834939561e+03 8.061130796977114187e+03 8.048828285396484716e+03 8.040810218268066819e+03 8.052818049671654080e+03 8.049926530451197323e+03 8.043506419949471820e+03 8.041486313790602253e+03 8.020803025769618216e+03 8.020230832756466043e+03 8.021154700417639106e+03 8.023713744744934957e+03 8.021517587403894140e+03 8.017900247071213926e+03 7.993598979857802078e+03 7.996705425187531546e+03 7.980192979507670316e+03 7.986854330156815195e+03 7.979355328863709474e+03 7.980653387791069690e+03 7.980876943879069586e+03 7.990715320896521007e+03 7.990359705034223225e+03 7.959738028967582977e+03 7.952269746142785152e+03 7.944171308601997225e+03 7.950241028589102825e+03 7.973231955147793997e+03 7.965368194947726806e+03 7.965940460930757581e+03 7.947092856572081473e+03 7.950414789043361452e+03 7.951210575415340827e+03 7.942493711496035758e+03 7.937565447247142401e+03 7.920768281450374161e+03 7.904661549195539919e+03 7.943142626982941692e+03 7.920097859505898668e+03 7.893714123225784533e+03 7.919575415127883389e+03 7.906865805696471398e+03 7.895067381387715614e+03 7.887286959142292289e+03 7.889586560318335614e+03 7.882511100952190645e+03 7.886935526774892423e+03 7.890802890866482812e+03 7.891897506488113322e+03 7.867100450775044010e+03 7.853164092688614801e+03 7.878886065976644204e+03 7.863446563838870134e+03 7.864976062218661355e+03 7.851732401290679263e+03 7.858408090558017648e+03 7.859103993650468510e+03 7.842800148039666055e+03 7.844876448473279197e+03 7.837472031387748757e+03 7.821631706271552503e+03 7.831677780837028877e+03 7.812482717910476822e+03 7.819370772853866583e+03 7.806118365082546006e+03 7.801514962612404815e+03 7.805923465450854565e+03 7.799657662929553226e+03 7.778309492539287930e+03 7.761655894299750798e+03 7.774468563792218447e+03 7.763659387367622912e+03 7.776736813503262056e+03 7.754127228993258541e+03 7.738310492480425637e+03 7.752313798194828451e+03 7.761424414149102631e+03 7.734565393059961025e+03 7.732229102328722547e+03 7.729857529457915007e+03 7.731217301474981468e+03 7.723119656035413755e+03 7.718412255596289469e+03 7.722289242698761882e+03 7.713301419705923763e+03 7.720116076842547045e+03 7.725239150445621817e+03 7.697879609404559233e+03 7.712856867194293955e+03 7.708995270928699938e+03 7.706656924479556437e+03 7.708985156861821451e+03 7.703408550366729287e+03 7.699892985067953305e+03 7.683501600543914719e+03 7.687600822075290125e+03 7.667249703030868659e+03 7.687581280072453410e+03 7.667480960498333843e+03 7.661033144170516607e+03 7.640040672954648471e+03 7.657947176474809567e+03 7.650487781327049561e+03 7.642334917638002480e+03 7.619287882838705627e+03 7.635127202750900324e+03 7.641586895362822361e+03 7.635853951086885900e+03 7.619278219885653016e+03 7.614999799422935212e+03 7.622913212980937715e+03 7.606056662005469661e+03 7.597681497061511436e+03 7.602907580382629021e+03 7.594344635641172317e+03 7.590690403559802689e+03 7.591029088659691297e+03 7.600102178670545072e+03 7.592065493949490701e+03 7.578085406925953066e+03 7.568471062229223207e+03 7.552365364371119540e+03 7.571733668089999810e+03 7.543368962675896000e+03 7.533756569444898560e+03 7.546995734454764715e+03 7.541553405471699989e+03 7.515411089769064347e+03 7.530432752199444622e+03 7.522169843606143331e+03 7.516989764461005507e+03 7.520353716826753953e+03 7.521150937871580936e+03 7.518661073394233426e+03 7.504208040462088320e+03 7.523488006589405813e+03 7.507332559796798705e+03 7.504337922726449506e+03 7.501826442372668680e+03 7.491426187516884966e+03 7.478945617270695038e+03 7.490477288263747141e+03 7.480197929663340801e+03 7.472818012561857358e+03 7.482108193121869590e+03 7.472460022229162860e+03 7.476856988716287560e+03 7.472340961676726693e+03 7.476142817117100094e+03 7.460915004946427871e+03 7.455558249146062735e+03 7.432766584669672739e+03 7.440636064119004004e+03 7.423626021956657496e+03 7.440347291323489117e+03 7.423754985816352928e+03 7.430313194596059475e+03 7.416128261297545578e+03 7.413122035708785916e+03 7.402313462052079558e+03 7.411915240916981020e+03 7.396317437525823152e+03 7.396404027249904175e+03 7.387868197498899463e+03 7.376105486189420844e+03 7.381994507650697415e+03 7.373563267864608861e+03 7.373248678184093478e+03 7.361839613394316984e+03 7.359134251335789486e+03 7.355206402089924268e+03 7.356332149635987662e+03 7.344990490472782767e+03 7.316161299574068835e+03 7.317687759355266280e+03 7.333597016341102062e+03 7.302082112873432379e+03 7.296176414951901279e+03 7.306527423676932813e+03 7.289651759775025312e+03 7.295501231712784829e+03 7.284700998920278835e+03 7.277429280629476125e+03 7.281617833639662422e+03 7.280916011660525328e+03 7.268293220089004535e+03 7.251089389035986642e+03 7.265849641542425161e+03 7.274927429214709264e+03 7.245855995069708115e+03 7.250424626266268206e+03 7.264789204577164128e+03 7.238238660188557333e+03 7.229581566814541475e+03 7.245349134240941567e+03 7.215841371884259388e+03 7.236846802994949030e+03 7.218628741569506928e+03 7.203825784169021972e+03 7.211332013513668244e+03 7.216690904259625313e+03 7.197277838074552164e+03 7.202547232952653758e+03 7.200133364257772882e+03 7.192944712405567770e+03 7.194821288904146058e+03 7.178820037609149949e+03 7.183059088977011015e+03 7.198756102074133196e+03 7.184474834446719797e+03 7.191422009613774208e+03 7.168118882589674286e+03 7.159126375892990836e+03 7.164448777451518254e+03 7.170874590641978102e+03 7.150886382470584067e+03 7.156533624785070060e+03 7.136192644288290467e+03 7.135859406865765777e+03 7.139112645947545388e+03 7.119972142934420845e+03 7.128878036316316866e+03 7.126676375539832407e+03 7.114094268385287251e+03 7.124736965018310912e+03 7.122548225754024315e+03 7.112299549904272681e+03 7.101161198387811964e+03 7.097191995738073274e+03 7.099448406800530393e+03 7.098143683552071707e+03 7.100906432627633876e+03 7.095397648218076938e+03 7.098648273814694221e+03 7.091681817133098775e+03 7.077878675215591102e+03 7.086035985618640552e+03 7.071702186028387587e+03 7.074694372379743982e+03 7.069955168853196483e+03 7.064988423946842886e+03 7.059119407489567493e+03 7.072196474391761512e+03 7.069663006316366591e+03 7.050550822084894207e+03 7.070801964509590107e+03 7.064727355224593339e+03 7.054739962670892055e+03 7.055233885088087845e+03 7.039379811340624656e+03 7.037591354956561190e+03 7.053418200282286307e+03 7.029948697024193280e+03 7.031958207074903839e+03 7.037431218989657282e+03 7.026098138813277728e+03 7.020169974809698942e+03 7.017523992435487344e+03 7.014556163440993259e+03 7.023469274161026988e+03 7.008462322299998959e+03 7.003054456360586300e+03 7.006701150637533829e+03 6.994152890862003915e+03 6.995468747717095539e+03 6.996252841525009899e+03 6.983876277086527807e+03 6.982698495160131642e+03 6.973632661708973501e+03 6.957057045556957746e+03 6.972515238221737491e+03 6.959643909365640866e+03 6.960880208306222812e+03 6.948199394831565769e+03 6.960517943586678484e+03 6.954384449975418647e+03 6.954190750896802456e+03 6.947587056007057981e+03 6.935891305230904436e+03 6.946794936613384380e+03 6.925258285880579024e+03 6.922177132618645373e+03 6.921918693001628526e+03 6.924627900448694163e+03 6.903974431097186425e+03 6.900179901309372326e+03 6.906009135824694567e+03 6.909143447065463988e+03 6.880003648631576652e+03 6.893385928124223028e+03 6.881288045118848459e+03 6.881428033636174405e+03 6.893417136093284171e+03 6.895230204440062153e+03 6.868380332243489647e+03 6.870409882579229816e+03 6.860399486245457410e+03 6.858146157416738788e+03 6.871255641425020258e+03 6.842191538230977130e+03 6.848026039212809337e+03 6.836523365923771962e+03 6.837230537306040787e+03 6.831394877376673321e+03 6.835839570259697211e+03 6.816036818286458583e+03 6.824617355387561474e+03 6.812990993138029808e+03 6.820670367261284810e+03 6.807775945576827326e+03 6.820408474798396128e+03 6.790444996759208152e+03 6.805427232410342185e+03 6.780867508864779666e+03 6.798974165046129201e+03 6.780710738244303684e+03 6.786949902160732563e+03 6.790078159538127693e+03 6.786256833366117462e+03 6.781211017782079580e+03 6.776712534300353582e+03 6.775615436327160751e+03 6.759575362384687651e+03 6.759596153561446044e+03 6.758824471465154602e+03 6.731164653284128690e+03 6.722474448298545212e+03 6.740552891380343681e+03 6.735845842259952406e+03 6.710533927625123397e+03 6.730517898148701534e+03 6.722948457463279738e+03 6.712703943052886643e+03 6.707247220145005485e+03 6.713732877247849501e+03 6.696936303685942221e+03 6.696933812601034333e+03 6.691712252446494858e+03 6.677065470319448650e+03 6.673001850222822213e+03 6.679735609053990629e+03 6.673478672955858201e+03 6.669718227241857676e+03 6.684942664804932974e+03 6.674612007955671288e+03 6.668979603112280529e+03 6.660707688328685435e+03 6.643092127745689140e+03 6.643768393053101136e+03 6.642411478986687143e+03 6.660343685676003588e+03 6.658972295655797097e+03 6.647231260298845882e+03 6.638426245985101559e+03 6.625120790419424338e+03 6.635819054734150996e+03 6.626503862045008646e+03 6.635228120180929182e+03 6.632074793674665671e+03 6.623921560301577301e+03 6.619689588118874781e+03 6.639731444311313680e+03 6.611146791774432131e+03 6.602229995130913267e+03 6.613637962565419002e+03 6.619830884024657280e+03 6.593676687430246602e+03 6.595008054792471739e+03 6.592820678930108443e+03 6.584563505170674034e+03 6.599002306081234565e+03 6.577575651242252206e+03 6.584979903879965605e+03 6.578348368850995030e+03 6.564201576472581110e+03 6.556532052316994850e+03 6.577354754015918843e+03 6.549143843516410016e+03 6.538276749779992315e+03 6.566421923912636885e+03 6.550519461858685645e+03 6.546755063588996563e+03 6.539470640101792924e+03 6.525837124939956084e+03 6.529358514856563488e+03 6.536526194271860732e+03 6.507557325279658471e+03 6.518258076189830717e+03 6.515549917739879675e+03 6.511169217900118383e+03 6.509156225160517351e+03 6.507956536756535570e+03 6.498655064866199609e+03 6.508280620117315266e+03 6.492258845327389281e+03 6.491752030524168731e+03 6.494542643535863135e+03 6.495083775313065416e+03 6.488980015389273831e+03 6.482158862879443404e+03 6.483361597359960797e+03 6.470669347945082336e+03 6.466749709258665462e+03 6.464970128156886858e+03 6.463419510000107039e+03 6.456309867560506973e+03 6.468823544137614590e+03 6.464731579042620069e+03 6.455445914367588557e+03 6.457435659182518975e+03 6.454576533543282494e+03 6.430002377148384767e+03 6.447042815491709916e+03 6.440373032001226420e+03 6.442914371224032948e+03 6.426017274216471378e+03 6.427996757354813781e+03 6.434474549360104902e+03 6.419068759083812438e+03 6.425259435324993319e+03 6.419745756606452233e+03 6.402775438716572353e+03 6.395853229638957600e+03 6.395454025996884411e+03 6.400452077085174096e+03 6.375347452719171088e+03 6.365214091982343234e+03 6.379608495077005500e+03 6.376443160223822815e+03 6.366205926890251249e+03 6.371639154038834931e+03 6.360307045013383686e+03 6.340058275048184441e+03 6.357745665997743345e+03 6.350273581984256452e+03 6.341650505008051368e+03 6.342899300435634359e+03 6.329715918532408978e+03 6.333576494105783240e+03 6.334146296172849361e+03 6.303356924086157960e+03 6.314401804472836375e+03 6.317098554778791367e+03 6.298533020705831404e+03 6.304177180594011588e+03 6.294116627815594256e+03 6.304815002448630366e+03 6.276442801078583216e+03 6.290898656854473302e+03 6.284728901862118619e+03 6.282564776623383295e+03 6.261503433776710153e+03 6.274071490690907012e+03 6.274363887486400017e+03 6.279862586175879187e+03 6.272552955783959078e+03 6.252705347781445198e+03 6.260834499805044288e+03 6.259175297845655223e+03 6.241194171599760921e+03 6.254049372374705854e+03 6.256490484745785579e+03 6.231970324803564836e+03 6.232220936155573327e+03 6.234578476658071850e+03 6.221856326102506500e+03 6.234202077852023649e+03 6.219756107203939791e+03 6.214532934401105194e+03 6.211178276711189937e+03 6.209014015487092365e+03 6.192909677638416724e+03 6.177832518996396175e+03 6.169373452496506616e+03 6.180710653018622907e+03 6.172531798175473341e+03 6.178404668741252863e+03 6.170369266534999042e+03 6.178163660584419631e+03 6.162277168257587618e+03 6.165385822194632965e+03 6.157095235633991251e+03 6.158389532275225065e+03 6.154234644771683634e+03 6.169015475830480682e+03 6.159933937511740623e+03 6.139930219365080120e+03 6.137490954014660929e+03 6.143383636011645649e+03 6.139714819588651153e+03 6.127439590448503623e+03 6.115326604710083302e+03 6.127960920972841450e+03 6.107285605957108601e+03 6.098124693615908654e+03 6.112934148128131710e+03 6.103927663787387246e+03 6.100809401862851701e+03 6.105431554231713562e+03 6.065785506713680661e+03 6.079135327591562600e+03 6.086872283623118165e+03 6.082014029452475370e+03 6.049158312906051833e+03 6.059924367572924893e+03 6.074526580548521451e+03 6.052912863473615289e+03 6.045559443228065902e+03 6.043901488295307900e+03 6.056606291321457320e+03 6.049547924742336363e+03 6.055191332478348158e+03 6.044106804758594990e+03 6.038331815047808959e+03 6.036222100241577209e+03 6.042332935354780602e+03 6.021647061460746045e+03 6.018303515855907790e+03 6.026523419213480338e+03 6.027512131809748098e+03 6.024033541412481100e+03 6.024371688196616560e+03 6.036750076504755270e+03 6.014705588432503646e+03 6.011771016999940002e+03 6.021295808420010871e+03 6.024072572851432597e+03 5.988075636118531293e+03 5.997022420191968195e+03 5.999306328581216803e+03 5.993773089172753316e+03 5.984131371605522872e+03 5.971775722059627697e+03 5.968909456425014469e+03 5.969218392628030415e+03 5.957648431856353454e+03 5.960639087640621256e+03 5.964037967584742546e+03 5.957189918717826004e+03 5.962571803456106863e+03 5.952465486454435450e+03 5.958728089510639620e+03 5.949381813734817115e+03 5.933595415589881668e+03 5.926655970344861998e+03 5.929626821028685299e+03 5.939680069153536351e+03 5.940368222505597259e+03 5.933179522379065929e+03 5.929229841256246800e+03 5.923998140146098194e+03 5.919185743291821382e+03 5.927148808601028577e+03 5.913029757676015834e+03 5.920788633880218185e+03 5.890990124490264861e+03 5.886465191001789208e+03 5.882997515813331120e+03 5.895106367180794223e+03 5.880893337733981753e+03 5.881931993253972905e+03 5.879211251992413054e+03 5.869264096740523200e+03 5.875317205818466391e+03 5.874362518722469758e+03 5.872284294034345294e+03 5.878815009908646061e+03 5.864887910877957438e+03 5.869891390284074077e+03 5.869001145268055552e+03 5.873706901972133892e+03 5.861131044636105798e+03 5.857848723476979103e+03 5.861720903437873858e+03 5.859059572883105830e+03 5.856744656490642228e+03 5.851210141906234639e+03 5.850458678856785809e+03 5.850977035614850138e+03 5.835686039568318847e+03 5.839015044037442749e+03 5.810400914459934029e+03 5.837065775021867012e+03 5.835237181133931699e+03 5.823875571710587792e+03 5.806307122276918562e+03 5.815591705286924480e+03 5.795606372787231521e+03 5.797334412746446105e+03 5.796114202652365748e+03 5.803065931921336414e+03 5.792468400174250746e+03 5.782079830829735329e+03 5.799410043828826019e+03 5.780304320420891599e+03 5.775153378243569023e+03 5.777356511376108756e+03 5.764965556123914212e+03 5.767505163136032024e+03 5.761795760097491439e+03 5.771676460170025166e+03 5.771493064142219737e+03 5.758496563432506264e+03 5.736744189969524996e+03 5.749843952989601348e+03 5.745190902953577279e+03 5.739880155220724191e+03 5.736309658264120117e+03 5.708211770680320114e+03 5.727599769755778652e+03 5.721308554554238071e+03 5.723731473923029625e+03 5.708359743711031115e+03 5.707208966488551596e+03 5.713597345536552893e+03 5.720130084823307698e+03 5.715129622643230505e+03 5.704486765582985754e+03 5.705853561460966375e+03 5.706595371567877010e+03 5.695475245362754322e+03 5.694747692439836101e+03 5.681062797053469694e+03 5.670302803587488597e+03 5.684827195946577376e+03 5.643125609045182500e+03 5.665615527489235319e+03 5.660417520799910562e+03 5.649121705677373939e+03 5.646856614337532847e+03 5.653673550224441897e+03 5.637090202295753443e+03 5.653516802163947432e+03 5.650674376923716409e+03 5.647695848744531759e+03 5.646857969926089936e+03 5.629169671810722321e+03 5.647239564779863940e+03 5.627087636302778265e+03 5.623966086716376594e+03 5.623216252199519658e+03 5.634340304014027424e+03 5.616569227145857440e+03 5.632802416760217056e+03 5.611588405987137776e+03 5.621609933235871722e+03 5.613842165419376215e+03 5.611504962470916325e+03 5.614906354091534013e+03 5.607648366598528810e+03 5.612271226907166238e+03 5.608840932499119845e+03 5.585876882421193841e+03 5.612764565685348316e+03 5.596960100036360927e+03 5.591352397794706121e+03 5.579111864057068487e+03 5.584649266602295938e+03 5.560387277937040380e+03 5.566713146331688222e+03 5.569602137794651753e+03 5.562486966179694718e+03 5.549557715164085494e+03 5.557397060295481424e+03 5.553484946474072785e+03 5.541477448071734216e+03 5.533286913934470249e+03 5.537533435451608057e+03 5.528491915882174908e+03 5.544195713450613766e+03 5.535155186362281711e+03 5.534009212282046974e+03 5.523014962797976295e+03 5.517333061053712299e+03 5.511108188828432503e+03 5.517738962707043356e+03 5.500430069334558539e+03 5.516761255516700658e+03 5.507544467070146311e+03 5.496835112523212047e+03 5.498032920791103606e+03 5.497260362741079007e+03 5.482010718322306275e+03 5.504505440803728561e+03 5.489792503494357334e+03 5.482814450915515408e+03 5.482620202544871063e+03 5.473629092965236850e+03 5.468009610935813726e+03 5.476507050422564134e+03 5.463701008410644135e+03 5.457439906141175015e+03 5.451061856906825597e+03 5.464738248913356074e+03 5.441783569531749890e+03 5.456902341978369805e+03 5.445984756094793738e+03 5.442456960057574179e+03 5.431123692195760668e+03 5.439744357602471609e+03 5.432270892663218547e+03 5.430603504865851392e+03 5.427384826234036154e+03 5.429280720649046089e+03 5.425153165061357868e+03 5.413413000537168955e+03 5.430115195038184538e+03 5.426455913654761389e+03 5.421494048017029854e+03 5.407309903576779107e+03 5.414405153875069118e+03 5.403166216451765649e+03 5.413639433158961765e+03 5.415912800006456564e+03 5.391741800342003444e+03 5.402519684689941641e+03 5.395016278769056953e+03 5.400727235586552524e+03 5.391361321862000295e+03 5.390843279213388996e+03 5.393212863360702613e+03 5.377538712430737178e+03 5.379882475931409317e+03 5.377634250355068616e+03 5.386385565690189651e+03 5.372801183455410865e+03 5.387938840600063486e+03 5.357022336886766425e+03 5.356648026731203572e+03 5.360391160274244612e+03 5.334847568096509349e+03 5.341587326209510138e+03 5.326625360783794349e+03 5.336351911551189005e+03 5.342845192817143470e+03 5.334811214240855406e+03 5.327531430230804290e+03 5.323069507326838902e+03 5.330924292268876343e+03 5.330802865290424961e+03 5.313722292516103153e+03 5.328079144793839077e+03 5.321345909989204301e+03 5.334261378088315723e+03 5.312989734925997254e+03 5.309583224124969092e+03 5.310959794212640190e+03 5.300159810375334928e+03 5.315070481167362232e+03 5.302010770011127534e+03 5.298549160870714331e+03 5.295472820292254255e+03 5.289224762997274411e+03 5.290450093598297826e+03 5.296383451399393380e+03 5.291650661595701422e+03 5.273899961552639979e+03 5.276349982532566173e+03 5.278856651604578474e+03 5.284238245762140650e+03 5.270212000305820766e+03 5.269834732823084778e+03 5.274392442563050281e+03 5.254238206746676951e+03 5.262277724988455702e+03 5.267874632512797689e+03 5.255728333819924046e+03 5.254455611816013516e+03 5.256769221200886022e+03 5.246238544462798018e+03 5.242777501609390129e+03 5.242506765038052436e+03 5.245724847051818870e+03 5.241655338769540322e+03 5.224367583656438001e+03 5.231641528224293324e+03 5.224456065115784440e+03 5.227801254927011541e+03 5.220933810822127271e+03 5.216402619934679933e+03 5.220074989972232288e+03 5.207278367964047902e+03 5.206125110243656309e+03 5.212506169670913550e+03 5.204680722065048940e+03 5.204369833921660756e+03 5.190722926182369520e+03 5.189870621463698626e+03 5.185926842193222001e+03 5.184164226440742823e+03 5.187940172067249478e+03 5.179586293774739715e+03 5.178738504821036258e+03 5.179290921236217400e+03 5.181188749950155398e+03 5.160107147686611825e+03 5.168745972086561778e+03 5.168701223226181355e+03 5.169986301907230882e+03 5.174144297374936286e+03 5.171688801253240854e+03 5.159193249131287303e+03 5.159423029785454673e+03 5.152017818962487581e+03 5.133321461262987214e+03 5.148649544765617975e+03 5.132234695209592246e+03 5.126971906048741403e+03 5.141542196301866170e+03 5.120990790662823201e+03 5.119340640097983851e+03 5.124779842513491531e+03 5.121536877270055811e+03 5.118060411563506932e+03 5.107326389328201913e+03 5.087445066746882731e+03 5.099799653235080768e+03 5.102904284290596479e+03 5.109116205279402493e+03 5.109301115500413289e+03 5.100826451451776848e+03 5.086344674792166188e+03 5.093418783741092739e+03 5.080978199434965973e+03 5.091754619725083103e+03 5.087559559643601460e+03 5.099178245033076564e+03 5.091201691840260537e+03 5.088801491473310307e+03 5.084604827826533437e+03 5.084592724035614992e+03 5.093751943426854268e+03 5.060696661972720904e+03 5.073991197488159742e+03 5.074049908521461475e+03 5.059769613167092757e+03 5.062397799822384513e+03 5.072167863059503361e+03 5.059100573429278484e+03 5.065136246816540734e+03 5.061704450270849520e+03 5.052758036773855565e+03 5.043299787347879828e+03 5.044442007485933573e+03 5.037481285084388219e+03 5.036429107742200358e+03 5.038112643950701568e+03 5.022085729962383084e+03 5.013455854816696956e+03 5.002460206973476488e+03 4.991523315890173762e+03 4.997658368595218235e+03 5.004614918054611735e+03 5.014496637347098840e+03 5.003668552915121836e+03 5.010528639960424698e+03 4.999188104324736742e+03 4.986626088423606234e+03 4.988519294742362945e+03 4.997689425610487888e+03 4.990420384477370135e+03 4.992610598830637173e+03 4.981901243308362609e+03 4.992639620091694269e+03 4.973426221831230578e+03 4.979134121379091084e+03 4.976195435900719531e+03 4.970477006917262770e+03 4.970548971953243381e+03 4.969445110485141413e+03 4.968780985168805273e+03 4.964172899483735819e+03 4.961709938863504249e+03 4.952854770092634681e+03 4.933937273558526613e+03 4.949638662608540471e+03 4.954771066887897177e+03 4.937603434327359537e+03 4.951893370560409494e+03 4.941092769751629930e+03 4.942057500697595970e+03 4.932410155576182660e+03 4.927127528224376874e+03 4.924972869779799112e+03 4.926605629030314049e+03 4.918235973576512151e+03 4.905876734052294523e+03 4.917811609262078491e+03 4.919416067899887821e+03 4.913932614577734057e+03 4.918739527680151696e+03 4.916724985300775188e+03 4.895006846352034700e+03 4.905418323514366421e+03 4.903042349459075012e+03 4.903619436278324429e+03 4.884518247436917591e+03 4.898943186900425644e+03 4.868278460627221648e+03 4.891936430666430169e+03 4.873706516036293579e+03 4.873555164744747344e+03 4.878285047323140134e+03 4.876147345805530676e+03 4.877815560293664021e+03 4.863746245373152306e+03 4.876331790930028546e+03 4.869106142660609294e+03 4.848722608259621666e+03 4.867221530344434541e+03 4.855128751485028261e+03 4.835368991287141398e+03 4.849616295829583578e+03 4.855381194671526828e+03 4.846632070022875268e+03 4.835242777423331063e+03 4.836374510564195589e+03 4.843858136044988896e+03 4.828210376400449604e+03 4.826634192031935527e+03 4.823512097502748475e+03 4.815858177454904762e+03 4.823902715937961148e+03 4.809546119638816890e+03 4.820021059194517875e+03 4.811193372329859812e+03 4.803029999303641489e+03 4.804524693271645447e+03 4.804044231605796995e+03 4.800027937158773057e+03 4.797753148126093038e+03 4.783714875491531529e+03 4.781299699528948622e+03 4.793890691176683504e+03 4.790221282617057113e+03 4.779612628843711718e+03 4.778817940481684673e+03 4.786050440770506611e+03 4.785370582842951080e+03 4.766759502835532658e+03 4.766475557433020185e+03 4.779206453030767079e+03 4.756280693550966134e+03 4.768233320873182493e+03 4.767378745230293134e+03 4.767753725816990482e+03 4.755531632207775147e+03 4.761740915039931679e+03 4.770217647313834277e+03 4.754890321787510402e+03 4.758937360717625779e+03 4.755355254081280691e+03 4.749966801719333489e+03 4.748487074951481191e+03 4.751466882055159658e+03 4.748141317911097758e+03 4.755223578054396057e+03 4.738680619793753976e+03 4.742325156484324907e+03 4.734256530687351187e+03 4.738632665561610338e+03 4.738365093081302803e+03 4.726381953142615203e+03 4.723498783621393159e+03 4.715323072924893495e+03 4.729161626706209063e+03 4.713048696811392801e+03 4.705678069816463903e+03 4.709486627908631817e+03 4.703754390835807499e+03 4.702085223283750565e+03 4.708433661232568738e+03 4.692481033687254239e+03 4.697401360478754214e+03 4.686398765176183588e+03 4.684127426289029245e+03 4.680576882215072146e+03 4.687088806676347303e+03 4.686718766416680410e+03 4.678017984471650379e+03 4.684178340244860919e+03 4.688487296002181210e+03 4.678810223539469007e+03 4.679403981069741349e+03 4.655421592819748184e+03 4.670895528139554699e+03 4.658696936920516237e+03 4.662661578741597623e+03 4.674795035703480607e+03 4.660444209151065479e+03 4.672803390681076053e+03 4.664381698568918182e+03 4.669485851769381952e+03 4.652929346902366888e+03 4.657350472285898832e+03 4.653942356482636569e+03 4.653270013017725432e+03 4.657545751530075904e+03 4.650487843284680821e+03 4.648894678118545016e+03 4.655732411461242918e+03 4.638853343965805834e+03 4.635423138904478947e+03 4.632339883656576603e+03 4.637184542836931541e+03 4.631409639226764739e+03 4.618898320890159084e+03 4.622298738557657089e+03 4.631785828668000249e+03 4.615889251360878006e+03 4.620828332156404940e+03 4.633346898724491439e+03 4.614634580971671312e+03 4.613453020374143307e+03 4.623119570728391409e+03 4.607326405876686295e+03 4.621071387525145838e+03 4.611189739866497803e+03 4.590859896907083566e+03 4.598787637999239450e+03 4.606271547473248575e+03 4.610620097317866566e+03 4.604787607729581396e+03 4.593668734628345192e+03 4.609400829352258370e+03 4.583962924854045923e+03 4.590931305263277864e+03 4.581291335003601489e+03 4.585046166500294021e+03 4.589979628860050070e+03 4.576768334525423597e+03 4.579355740899993179e+03 4.571978952496509919e+03 4.579039715395874737e+03 4.572715791974744207e+03 4.575708761796117869e+03 4.565250035043614844e+03 4.570438004698366058e+03 4.559860144977759774e+03 4.549699443330121539e+03 4.564666239776290240e+03 4.533754501974697632e+03 4.549525942187023247e+03 4.548069022477555336e+03 4.557106375357167053e+03 4.538613708484381277e+03 4.525437339826738935e+03 4.533352820141732991e+03 4.532124597250719489e+03 4.504020375479098220e+03 4.518326180848730473e+03 4.517383115517140141e+03 4.527321337909626891e+03 4.519787450460537002e+03 4.526798897322954872e+03 4.523997194471341572e+03 4.513388026205602728e+03 4.501118601730380760e+03 4.505712208985847610e+03 4.514593372334359628e+03 4.525437564394565015e+03 4.510840389707360373e+03 4.512781928044777487e+03 4.502340132307874228e+03 4.501240189930505039e+03 4.493157116930683515e+03 4.480095481322056912e+03 4.472837617256880549e+03 4.480352874521892772e+03 4.490783446813818045e+03 4.478949475684609752e+03 4.486984214666669686e+03 4.492705086440386367e+03 4.489206400225521065e+03 4.478736364305144889e+03 4.473847552521923717e+03 4.482265353227408013e+03 4.458665296032198967e+03 4.475210435756791412e+03 4.466600031617822424e+03 4.455075414611750602e+03 4.468981355308868842e+03 4.457998594110494196e+03 4.480955340532813352e+03 4.457945228499887889e+03 4.467776051371817630e+03 4.455402034143497076e+03 4.460536092866521358e+03 4.442806115069337466e+03 4.452988289452408026e+03 4.464309437071699904e+03 4.446959110281230096e+03 4.447916138735379718e+03 4.427849199214419968e+03 4.428379033717891616e+03 4.415722786045523208e+03 4.441618278427447876e+03 4.427854195169377817e+03 4.429007577176105769e+03 4.428412494728802812e+03 4.425094732899220617e+03 4.420587016684644368e+03 4.412644337992695910e+03 4.405135517832136429e+03 4.417446617207830968e+03 4.397811422560160281e+03 4.401402403259743551e+03 4.403509406354170096e+03 4.399023702168427008e+03 4.393616395654428743e+03 4.410120135859685433e+03 4.389508037836328185e+03 4.395241823427975760e+03 4.385742631994944531e+03 4.387311834559595809e+03 4.390896849904665032e+03 4.377546473069521198e+03 4.383314065641437992e+03 4.376393585886171422e+03 4.366681923502640529e+03 4.386025770392846425e+03 4.375610921407673231e+03 4.377191867583891508e+03 4.367699630322380472e+03 4.360087217632936699e+03 4.380881919051385921e+03 4.375495184735276780e+03 4.366203798965958413e+03 4.369798617366828694e+03 4.361581829470186676e+03 4.354079661540593406e+03 4.361041089628093687e+03 4.344841541484012851e+03 4.354869088635747175e+03 4.345286436366678572e+03 4.342543997932938510e+03 4.342191785621192139e+03 4.347255320419172676e+03 4.347338567499551573e+03 4.338858154818996809e+03 4.321059957314506391e+03 4.321361984198637401e+03 4.318136648573889033e+03 4.326374327649532461e+03 4.317481341626501489e+03 4.321966441247018338e+03 4.315675282840325053e+03 4.308983248327409456e+03 4.304499069231492285e+03 4.296540486315437192e+03 4.301084228135456215e+03 4.302796220474062466e+03 4.299486144434527887e+03 4.314941592755459169e+03 4.300597432480748466e+03 4.287155257352404988e+03 4.292078990231455464e+03 4.287413395972575017e+03 4.280761588639185902e+03 4.286389571520078789e+03 4.284561129815956519e+03 4.292963596452805177e+03 4.280054194828133404e+03 4.281895344847477645e+03 4.277436293227313399e+03 4.284009894761391479e+03 4.274809099825568410e+03 4.261553448385591764e+03 4.261696014839273630e+03 4.253576245670074059e+03 4.244757503010965593e+03 4.259124679746461879e+03 4.254370941030285394e+03 4.244739844575388815e+03 4.253564713942118942e+03 4.239004013487601696e+03 4.235583663237847759e+03 4.247108653759901244e+03 4.225269113674077744e+03 4.223256953050857192e+03 4.218264253540012760e+03 4.234289985065625842e+03 4.217588038980418787e+03 4.217163208074519389e+03 4.222021457169030327e+03 4.200168907990057960e+03 4.205373944525524166e+03 4.209844396577087537e+03 4.199086620503513586e+03 4.184341131041477638e+03 4.185422707315172374e+03 4.194789845558242632e+03 4.201103253807022156e+03 4.188659258851609593e+03 4.193628459996652964e+03 4.197300847460859586e+03 4.182446442421735810e+03 4.183550599401675754e+03 4.183784267169946361e+03 4.177082416145452044e+03 4.170051816615429743e+03 4.169587756226993406e+03 4.171267542403394145e+03 4.173172003715613755e+03 4.160626711645545583e+03 4.170521769158129246e+03 4.157287513533338824e+03 4.153205593851092999e+03 4.153544157457447909e+03 4.148835069257578652e+03 4.149426758161688667e+03 4.163455244992471307e+03 4.139228146629414368e+03 4.154362453303088841e+03 4.150759734549808854e+03 4.149592447813644867e+03 4.141137003790412564e+03 4.150246210027421512e+03 4.150059807551793710e+03 4.141732802829540560e+03 4.142425616212761270e+03 4.122854321040147624e+03 4.117322635024046576e+03 4.116863896681034021e+03 4.110491631729177243e+03 4.126999423845005367e+03 4.117321569939876099e+03 4.101819995710314288e+03 4.102130446749460134e+03 4.104547295320317062e+03 4.105510028248064373e+03 4.094965400262782623e+03 4.099909563135803182e+03 4.092708181491070718e+03 4.085658985686399319e+03 4.097528866631295386e+03 4.081129072615627138e+03 4.088956878173593850e+03 4.081043351742180676e+03 4.086487894368770867e+03 4.093209569615976761e+03 4.071813945982681616e+03 4.080702367937515191e+03 4.072756387390901637e+03 4.089288496030207170e+03 4.070691781499323497e+03 4.091393313547182970e+03 4.069467433648374481e+03 4.072792607583967765e+03 4.072876703388040823e+03 4.070532942875222489e+03 4.069789726589300244e+03 4.061137389704832458e+03 4.051339792421507354e+03 4.051331347055438073e+03 4.065665451901846154e+03 4.062389643642416559e+03 4.056631452439599798e+03 4.054375350671509750e+03 4.048703841630331226e+03 4.034303273824255029e+03 4.046232783828925221e+03 4.040802883738481341e+03 4.034028060432890470e+03 4.034996817747023215e+03 4.029666709507726864e+03 4.020840646679151178e+03 4.028285432786674846e+03 4.033178860088749843e+03 4.034860554884768135e+03 4.019654129646822639e+03 4.029912384114495580e+03 4.010327690001227893e+03 4.020736636685479425e+03 4.019932519014265381e+03 4.021625049528281124e+03 4.006279449549281708e+03 4.020048759863973373e+03 4.005661202925643465e+03 3.994309418000400456e+03 3.994100530501524645e+03 3.994914151535996098e+03 3.991890009368766187e+03 3.971710063944550711e+03 3.994221262611834845e+03 3.988774590517116394e+03 3.981039575340059400e+03 3.995143358428614647e+03 3.982175520257142125e+03 3.982431476581407878e+03 3.981099849780976456e+03 3.989407309872549376e+03 3.978900980224198065e+03 3.982082970288465276e+03 3.976413201251916689e+03 3.974932660909119932e+03 3.970220116032237456e+03 3.981474473799461975e+03 3.968597847510580777e+03 3.954310474757097836e+03 3.966274275599784687e+03 3.966041291015401384e+03 3.959479920047445376e+03 3.960582332475998101e+03 3.955540093386543958e+03 3.961389347025512507e+03 3.968314618717517988e+03 3.954001072652117273e+03 3.951530773585177030e+03 3.955443029245376692e+03 3.948710916183875270e+03 3.940642632192402743e+03 3.941032715670206926e+03 3.937410467990490361e+03 3.946066809072954129e+03 3.939505049171842074e+03 3.922862505364191293e+03 3.928563779040179725e+03 3.928223823948064819e+03 3.918880851845156030e+03 3.930678416292731526e+03 3.921249831837904821e+03 3.922026349659730386e+03 3.919597199306379935e+03 3.926247434260573755e+03 3.914357921322309721e+03 3.915834141951051606e+03 3.928775830709918409e+03 3.921967505278739736e+03 3.903294716187090216e+03 3.904402059499167990e+03 3.897980995501135567e+03 3.902418899064225116e+03 3.902794569994123776e+03 3.905047641693341575e+03 3.893078477656858922e+03 3.906437443690957025e+03 3.889057738813970445e+03 3.886573951959877377e+03 3.886364544776931780e+03 3.883965064952385546e+03 3.883228685549284819e+03 3.872515444865508016e+03 3.865021224264427929e+03 3.874624694099597036e+03 3.861160600110198175e+03 3.881054685857721779e+03 3.870528382762715410e+03 3.868552722381721196e+03 3.869967113112649713e+03 3.867180372491016897e+03 3.851733004188892664e+03 3.863547249273246052e+03 3.850482529891659851e+03 3.845933502878275704e+03 3.843375105633196199e+03 3.848072965224397649e+03 3.842090229735654702e+03 3.839947587077278058e+03 3.835944330832684500e+03 3.842808398709381891e+03 3.837781188267999823e+03 3.836668886167844448e+03 3.841230614943774526e+03 3.835820367294483731e+03 3.831488010939506239e+03 3.834681133663871151e+03 3.828410962085382380e+03 3.821617096517228219e+03 3.826988351017506375e+03 3.826945895866143474e+03 3.835311520155596554e+03 3.815734131447429263e+03 3.825746839841169276e+03 3.819779199275626524e+03 3.818526552188449841e+03 3.827808599232745564e+03 3.816595582858791204e+03 3.826833539188471150e+03 3.824538727544234007e+03 3.820278517553756956e+03 3.811488352911647326e+03 3.810117123435280519e+03 3.817920077417139964e+03 3.804499423147484777e+03 3.799210502882625406e+03 3.786661131193487563e+03 3.789720824442437333e+03 3.777509115875060161e+03 3.776691119476151016e+03 3.773894875279711869e+03 3.765594669190292279e+03 3.757747157738681835e+03 3.761368023655328670e+03 3.757680321788494894e+03 3.756066709231923596e+03 3.752427799734262862e+03 3.764969948437837957e+03 3.759917869511088156e+03 3.770468481073478870e+03 3.772323276589229863e+03 3.760083927946585845e+03 3.768320638353990944e+03 3.762379469926064303e+03 3.756863082223064339e+03 3.755626662953059622e+03 3.740743686736047948e+03 3.754325504362171159e+03 3.753365783788198314e+03 3.748232595198635408e+03 3.741734089936952842e+03 3.749853504939579580e+03 3.746807707278088856e+03 3.745137702341871318e+03 3.741905648382579329e+03 3.742415659874594894e+03 3.739859196918936505e+03 3.742104995687570863e+03 3.730738999305037396e+03 3.740970655987402097e+03 3.735930694444053188e+03 3.737797579428525296e+03 3.739072522583810496e+03 3.731311184741159650e+03 3.728562041656201018e+03 3.732409755934909299e+03 3.727523006954096672e+03 3.719472594974045023e+03 3.725802745132424661e+03 3.723160971663208329e+03 3.715776402912640151e+03 3.720330502287875788e+03 3.714812405064604263e+03 3.720192570755696579e+03 3.711280350612556958e+03 3.713120834847148217e+03 3.704190720924083962e+03 3.712836628978527642e+03 3.703920231275148126e+03 3.704828892213758081e+03 3.703590987425194726e+03 3.705783975071200530e+03 3.696598038846167128e+03 3.691585492108908056e+03 3.684987170635545681e+03 3.677398467805032851e+03 3.691381942798020646e+03 3.685237314386743947e+03 3.684586321957053315e+03 3.679184945681812223e+03 3.678097853458790723e+03 3.672332265941065998e+03 3.676728666582532242e+03 3.672209380759574742e+03 3.665798885892430917e+03 3.658432285455187866e+03 3.660213387570782743e+03 3.657017111363870299e+03 3.645548636159857324e+03 3.660791171070302880e+03 3.661524756459394666e+03 3.645269747159028611e+03 3.648537481137931081e+03 3.645215161726092902e+03 3.656636553929839465e+03 3.637822383668244584e+03 3.641114208192744627e+03 3.631921490981069383e+03 3.635933080525591777e+03 3.626905068298505739e+03 3.631699984369023696e+03 3.628809150555556243e+03 3.622503684658287966e+03 3.619134374774584103e+03 3.633846706754860861e+03 3.628324052039224625e+03 3.612628002704391747e+03 3.613856959198771165e+03 3.609495630471680215e+03 3.628969996329416517e+03 3.610754616127677309e+03 3.618079180506664670e+03 3.591653223854187672e+03 3.610509007044574901e+03 3.603152461866209251e+03 3.591879735170845834e+03 3.584033372091822912e+03 3.573008306353334774e+03 3.574352882186058196e+03 3.566572338694273640e+03 3.563287365208695974e+03 3.562285027016033837e+03 3.561031002697430267e+03 3.560755142435630660e+03 3.551539836613126226e+03 3.562456904519403906e+03 3.564401065635856867e+03 3.559641026459176828e+03 3.559395745548729792e+03 3.556052037377366560e+03 3.553470581259455230e+03 3.562143715869508469e+03 3.558898693644248851e+03 3.553779308143136404e+03 3.548122346177334748e+03 3.541115194322585467e+03 3.552655266419481904e+03 3.541628823905646641e+03 3.540349539300858851e+03 3.543759707833266930e+03 3.531699679598398689e+03 3.537699640587706199e+03 3.533738971096791829e+03 3.532412530108097599e+03 3.520935742935702820e+03 3.518706543875689931e+03 3.523372153132639596e+03 3.525356309897325900e+03 3.527974320178879225e+03 3.528001052717300354e+03 3.520691045918129021e+03 3.518249683687680317e+03 3.518024803277106457e+03 3.531371701736675732e+03 3.519372873535889084e+03 3.519442722172565936e+03 3.516828025990064361e+03 3.522131440429508984e+03 3.511472787558368964e+03 3.499008019122768474e+03 3.508803333045640102e+03 3.495703032629251538e+03 3.507333082035465850e+03 3.502556103000852545e+03 3.492518886302876126e+03 3.495290669363666893e+03 3.491519699576506810e+03 3.482934081730757498e+03 3.483548075008804517e+03 3.468901273794686858e+03 3.482663460436898731e+03 3.478807242217793373e+03 3.457645863197357812e+03 3.469362719304965140e+03 3.462216921766599626e+03 3.451019488175483275e+03 3.462958370266162547e+03 3.456437890462074847e+03 3.451304517657214092e+03 3.458702945901616658e+03 3.460873945305907455e+03 3.448226505569341498e+03 3.451438372981486737e+03 3.453033019914073975e+03 3.441677411898532227e+03 3.445697370101751858e+03 3.442123343504320474e+03 3.452868062727247889e+03 3.460945819312295953e+03 3.433428397512416268e+03 3.454217018378507419e+03 3.436820581947266419e+03 3.443970503673910116e+03 3.434782578487627688e+03 3.448422427198973764e+03 3.438746091570905264e+03 3.428103249414883066e+03 3.432372310203128563e+03 3.423397975078481068e+03 3.427887836168133163e+03 3.411266621366508389e+03 3.422174150399730024e+03 3.412697233757197409e+03 3.419921833408962357e+03 3.417978452921975986e+03 3.414112975452363571e+03 3.420093236328395051e+03 3.406978697508041478e+03 3.414129485550101435e+03 3.422915289195289915e+03 3.414412237168261981e+03 3.413438824820131686e+03 3.402568054492234296e+03 3.415355467094783762e+03 3.404292906801237677e+03 3.397927447551762270e+03 3.392920607014915731e+03 3.395634420251470601e+03 3.408781695267048690e+03 3.394518636685677393e+03 3.390425619195272247e+03 3.389439929379219848e+03 3.382862824577645824e+03 3.374403791539986287e+03 3.372095520049817424e+03 3.387276052203664676e+03 3.379633254983298229e+03 3.377179805470193969e+03 3.371112377062936503e+03 3.380147061230983127e+03 3.368794474518993866e+03 3.363492626150302840e+03 3.368243845033211528e+03 3.368571674712980439e+03 3.364956084355381790e+03 3.370082487680858321e+03 3.359427725486716554e+03 3.359121957989123530e+03 3.353293967876911665e+03 3.342244238168251286e+03 3.339562144665342657e+03 3.337844461618330115e+03 3.355848017956531748e+03 3.349433553566186220e+03 3.350395873333776308e+03 3.349300868251154952e+03 3.357146575277532520e+03 3.330021577291770427e+03 3.334037980608557973e+03 3.347146456431769820e+03 3.339002578644263394e+03 3.330385019853747963e+03 3.324172190288538786e+03 3.332007121053680294e+03 3.321896176234578888e+03 3.318395946063172232e+03 3.309518438716138917e+03 3.319557451839423265e+03 3.326515088235272742e+03 3.311593014386221967e+03 3.306189227666648094e+03 3.313115490635931110e+03 3.313126068729555755e+03 3.311838111853139253e+03 3.301471853886762347e+03 3.308904229974617010e+03 3.308644827737487958e+03 3.298259594185589322e+03 3.301620697879264299e+03 3.309731177037407178e+03 3.296570822911198775e+03 3.289107372436379592e+03 3.296412973108649567e+03 3.280523282044352982e+03 3.298913626274480066e+03 3.290408071958975142e+03 3.300451092669890386e+03 3.291478543354181966e+03 3.296574382658965078e+03 3.296882324928134494e+03 3.291662683680313421e+03 3.282202969484548248e+03 3.287908535939729518e+03 3.279398673375816998e+03 3.277856474918237382e+03 3.270919115162825619e+03 3.271410053902724485e+03 3.278684433331790387e+03 3.269185452818938757e+03 3.279218946789539586e+03 3.263364910340059851e+03 3.254056779363954320e+03 3.265973671460102196e+03 3.266861704188656404e+03 3.255556078514309775e+03 3.255264602254707825e+03 3.252105609310958243e+03 3.246293495467172306e+03 3.248743678210392773e+03 3.243426032032481999e+03 3.243510643347773566e+03 3.238220480871906602e+03 3.237513910872738052e+03 3.240403756729023826e+03 3.241440257477564955e+03 3.229610003418269116e+03 3.233756741366777533e+03 3.216917577311531659e+03 3.225206825873212438e+03 3.225825538776248322e+03 3.225815018740778214e+03 3.216935945114481456e+03 3.228763389858287155e+03 3.225931992126753357e+03 3.218654166661852287e+03 3.207200085309908445e+03 3.207876881128657715e+03 3.219807802105737665e+03 3.224149227572438122e+03 3.198886061420191709e+03 3.212729312220950305e+03 3.218386458928205229e+03 3.208826097412820673e+03 3.202391829291769682e+03 3.210322646422267098e+03 3.206088585496670930e+03 3.188893611503716784e+03 3.201206193493150295e+03 3.197154341652960284e+03 3.200371757144695493e+03 3.203681020867429197e+03 3.201487291812024068e+03 3.204452348578350211e+03 3.184139075205822337e+03 3.186255360376029330e+03 3.193977540902413693e+03 3.181555251344895169e+03 3.185944629993370199e+03 3.186900997630833444e+03 3.181757120766975731e+03 3.172040517438554616e+03 3.174507485894721412e+03 3.174187348258501970e+03 3.172417929429044761e+03 3.186071624009337029e+03 3.164550153234334175e+03 3.176716101480441012e+03 3.168330110062692711e+03 3.168250869242518547e+03 3.169843047077873052e+03 3.155879025821442610e+03 3.151983760776010513e+03 3.159897067382278237e+03 3.146017296726276527e+03 3.164747969872559679e+03 3.158345874394724888e+03 3.148944628196656140e+03 3.161123332405471047e+03 3.152631984878590629e+03 3.149337302491365790e+03 3.146771006007613323e+03 3.144520084185826818e+03 3.141013190098643463e+03 3.132283737349815055e+03 3.146002826027039191e+03 3.125511205012931896e+03 3.134288106152599994e+03 3.118570750110291101e+03 3.132397735528382327e+03 3.128085922650212069e+03 3.122706617360556720e+03 3.121109446270041644e+03 3.127282486023015736e+03 3.119220229615063090e+03 3.120304834588484937e+03 3.123274116570471506e+03 3.124615076857319764e+03 3.115807364892611531e+03 3.112516571670462326e+03 3.106637049346179538e+03 3.109164118742807204e+03 3.103528731237099237e+03 3.102201032223750190e+03 3.104758390155690904e+03 3.102040295705774952e+03 3.097117309935645608e+03 3.084280251498495090e+03 3.085271998020472893e+03 3.084596078894379843e+03 3.084035109859796194e+03 3.085356214280803670e+03 3.075178876532569120e+03 3.074531228650998855e+03 3.077743414540468166e+03 3.084158650354856491e+03 3.088308962994449303e+03 3.077879976817363058e+03 3.080357813951338358e+03 3.066052362526445904e+03 3.058122788357029094e+03 3.063059560302378486e+03 3.063561677561364831e+03 3.067284941963536312e+03 3.058755962822709535e+03 3.068303128038600789e+03 3.062858459385624883e+03 3.065301808406697091e+03 3.055792303724445901e+03 3.062039102601500417e+03 3.071920749756270652e+03 3.065112591527995846e+03 3.074826779366882420e+03 3.065635095519910465e+03 3.056963151151185230e+03 3.058397684152088914e+03 3.054305238945265046e+03 3.051740822533665323e+03 3.050218226465909083e+03 3.057759262852377560e+03 3.046017617617076212e+03 3.044947848030275054e+03 3.036882799433921718e+03 3.047949032864687524e+03 3.039599250444762674e+03 3.047755565233757807e+03 3.039110911107241463e+03 3.038553293325837330e+03 3.040465430873802688e+03 3.044385594923625831e+03 3.042247760377425038e+03 3.034907464306943439e+03 3.043575787859008869e+03 3.035139492031366444e+03 3.044073476404027588e+03 3.031648680997921474e+03 3.027848795889158282e+03 3.039127315372883913e+03 3.033983875698012525e+03 3.018662483154050278e+03 3.029969567333864234e+03 3.019535699133478829e+03 3.019135175859599713e+03 3.025793799444331853e+03 3.013047079753114758e+03 3.013150266199427278e+03 3.013492023015522591e+03 3.003882719521578565e+03 2.998367792719421686e+03 3.002146531087973017e+03 3.002972661844787581e+03 2.998389510687969050e+03 2.998379393065279146e+03 2.987689145286324674e+03 2.999485680224831867e+03 3.003042034899386181e+03 2.995610485788998176e+03 2.992968044794667094e+03 2.995246193178428712e+03 2.991961015548053638e+03 2.990019325245121763e+03 2.983586071867831379e+03 2.983372598419409769e+03 2.984541318374022467e+03 2.985172504592764199e+03 2.982542175753984793e+03 2.988786517136812108e+03 2.978799264631909409e+03 2.997238455126438566e+03 2.983677426650945563e+03 2.979568592570537930e+03 2.966585654276155310e+03 2.969214600913427603e+03 2.967657711827497224e+03 2.969514968651981690e+03 2.957494171034727060e+03 2.966895269115866995e+03 2.965749198800023805e+03 2.966850772031004453e+03 2.963169989512404754e+03 2.963970564307599034e+03 2.963053197921284664e+03 2.967975035409263910e+03 2.959805477426202742e+03 2.965996771258299304e+03 2.955400684926398299e+03 2.954682807865623545e+03 2.958334605799923793e+03 2.948807904197638891e+03 2.960999649250580660e+03 2.955372459695317048e+03 2.946273593608179908e+03 2.940251793876141164e+03 2.953874904338415490e+03 2.959890151392284224e+03 2.943865970842620754e+03 2.926968479339344412e+03 2.934859790434795741e+03 2.934462886685198100e+03 2.921991601884684769e+03 2.933351411047107376e+03 2.924076577797879963e+03 2.916941297590738486e+03 2.912154993789401942e+03 2.907827012142147851e+03 2.916731847539793762e+03 2.916210967868254556e+03 2.919622335119182480e+03 2.921186522823374162e+03 2.916342333438376500e+03 2.915555124853255165e+03 2.916186665119460940e+03 2.913231776433057348e+03 2.904306500394604427e+03 2.909933396396888384e+03 2.905832338359343339e+03 2.906524464286516377e+03 2.908397335375795592e+03 2.904629335151018495e+03 2.914592475621259382e+03 2.899477060775380778e+03 2.901266930856347244e+03 2.905300322572312325e+03 2.897785726557164708e+03 2.891215153197857035e+03 2.893703274183275425e+03 2.890288154325040978e+03 2.884220913217989164e+03 2.895153839784302363e+03 2.899259601439860944e+03 2.878211599090471736e+03 2.893140287332208118e+03 2.886364873272035766e+03 2.887005348090643565e+03 2.891072244872949796e+03 2.883167244696547186e+03 2.882190613330928954e+03 2.873822768525416450e+03 2.872886475785207949e+03 2.881516259486345916e+03 2.874183844124830557e+03 2.866126401736282332e+03 2.866388423615336251e+03 2.865820332341837002e+03 2.861348966893407123e+03 2.863665828989111105e+03 2.868451435347383722e+03 2.863524130161063567e+03 2.858321624616036388e+03 2.870911503010700017e+03 2.859472057999685603e+03 2.867024791998966975e+03 2.854267998181274834e+03 2.866023249506880802e+03 2.857348049043505398e+03 2.852069795568851987e+03 2.853004662248110435e+03 2.840107715071773328e+03 2.852886292783817680e+03 2.848816217497924299e+03 2.850456547623187816e+03 2.838117546537343969e+03 2.844894706135941306e+03 2.840760999924714724e+03 2.845908788981777889e+03 2.838629830398178001e+03 2.841628770247540160e+03 2.831987813714772074e+03 2.837593147906492504e+03 2.827650897622898810e+03 2.828899121279983319e+03 2.820456190964582220e+03 2.826944372466535242e+03 2.819627863891172183e+03 2.822783551932122464e+03 2.813935471873660390e+03 2.803245120718725502e+03 2.814448921639720083e+03 2.818953884293503052e+03 2.816674442832808381e+03 2.799692937816862013e+03 2.812124269556915351e+03 2.802260278860923790e+03 2.807187376875610880e+03 2.794527536704172235e+03 2.806598173501772635e+03 2.799380148263156570e+03 2.793589306172452325e+03 2.785772914621912605e+03 2.793344566565940568e+03 2.790815226877378336e+03 2.778934489370637948e+03 2.783449376745980771e+03 2.789168129456410043e+03 2.778928416544876654e+03 2.780128098357145518e+03 2.775001869833025921e+03 2.776826168902675363e+03 2.765185144893576307e+03 2.770047615189916087e+03 2.757373444143549023e+03 2.761483939801452834e+03 2.761657369995368299e+03 2.745396465688100307e+03 2.751347324194255179e+03 2.745790592119713438e+03 2.755521604988200124e+03 2.761839540477253649e+03 2.766437607377689801e+03 2.760089226205742307e+03 2.755566964758142149e+03 2.749556666916734684e+03 2.742379218581900659e+03 2.743961565107736078e+03 2.740399818528715969e+03 2.743550663914223151e+03 2.741184771697914130e+03 2.745800419418351794e+03 2.735367682404468724e+03 2.728345656934740873e+03 2.736196310641033051e+03 2.751440744447957513e+03 2.733832583371442979e+03 2.736842529704723347e+03 2.730369615298873669e+03 2.727402546270126095e+03 2.731714040358118837e+03 2.725041217956725177e+03 2.723990981534755520e+03 2.721599553942462990e+03 2.719153930684089119e+03 2.717655322470349802e+03 2.721740980548561311e+03 2.714771073940033148e+03 2.711984363622016645e+03 2.720875448531388884e+03 2.719215591953656713e+03 2.705835685385714442e+03 2.711644771051024236e+03 2.711814950227798363e+03 2.702386607297315095e+03 2.700687777839601040e+03 2.705553698846042607e+03 2.709713821418603857e+03 2.711068575669068650e+03 2.693079893736597114e+03 2.707117797152204275e+03 2.703672632183224323e+03 2.703258167389415576e+03 2.698890269430504759e+03 2.690522016559236363e+03 2.692107783735050816e+03 2.693269858443481098e+03 2.688876157483246516e+03 2.688534787944317941e+03 2.682524933081325798e+03 2.691240606253130409e+03 2.691243754299055581e+03 2.688677772806749090e+03 2.686503762734253542e+03 2.685427254974146763e+03 2.677647019983784048e+03 2.677180772476752736e+03 2.669934901305421590e+03 2.673072044397998070e+03 2.668136297518311039e+03 2.658228267335807232e+03 2.652357395599744905e+03 2.661442143507807486e+03 2.661476734261600996e+03 2.658457775016116557e+03 2.667000830370293443e+03 2.665005146789811533e+03 2.664959511313369148e+03 2.658870057673692372e+03 2.656831572882269484e+03 2.668768255276290802e+03 2.664642339268898922e+03 2.647106038902916225e+03 2.656136747109670523e+03 2.649964002047758640e+03 2.651829688465374147e+03 2.647050229549075539e+03 2.653599040513569435e+03 2.650283480928157132e+03 2.646518914050433068e+03 2.653768277958072758e+03 2.655215477601343537e+03 2.647978649004363433e+03 2.643779894729756961e+03 2.637437561647959683e+03 2.644031382388000566e+03 2.639922627969758651e+03 2.636698768859178472e+03 2.634940606325857971e+03 2.624402702847584806e+03 2.615273685026961175e+03 2.629052918958548617e+03 2.620699811559228237e+03 2.624575584090164284e+03 2.617249309294450086e+03 2.623197017338754904e+03 2.621780001267505668e+03 2.623455826763183268e+03 2.620064771967161960e+03 2.619343162421254874e+03 2.618421211586769459e+03 2.606671677048114816e+03 2.622604300787306784e+03 2.615220941404007590e+03 2.613897362585792962e+03 2.606353391924881180e+03 2.603956294933761455e+03 2.589315215031580919e+03 2.592285154953976871e+03 2.584271842196123544e+03 2.593835013721959967e+03 2.586665338155276004e+03 2.590233241956645998e+03 2.581765642645747448e+03 2.588001563824113873e+03 2.577859422506748615e+03 2.575142713632165396e+03 2.575024918880914356e+03 2.576641014261285818e+03 2.570472315583023374e+03 2.562125835610093873e+03 2.547207648720008365e+03 2.568717654835759731e+03 2.561823035238886405e+03 2.559215259308667555e+03 2.554386170195852173e+03 2.547687180177559640e+03 2.557152795598736247e+03 2.558069387415885558e+03 2.563539037087188717e+03 2.556340549829591055e+03 2.559604872218340006e+03 2.557474333764747371e+03 2.545200668271051200e+03 2.552313932934670447e+03 2.551103588306412803e+03 2.543003746833672267e+03 2.540247519051747076e+03 2.548014024464813247e+03 2.528231411771370404e+03 2.544725801838761527e+03 2.535295391133472094e+03 2.532866670549311948e+03 2.535783608094508963e+03 2.534977973360905708e+03 2.532925228543852427e+03 2.526377758302084658e+03 2.531220183358915165e+03 2.529169805164362515e+03 2.531254601306271525e+03 2.530804672155090429e+03 2.524144124451650441e+03 2.518664951367972662e+03 2.529681023114421350e+03 2.519862228100911125e+03 2.523073702785212390e+03 2.506016996781243961e+03 2.513112848448910427e+03 2.519868921313663122e+03 2.516722554890979609e+03 2.521066567331763963e+03 2.509515269917803380e+03 2.503763882089852814e+03 2.514614321575471877e+03 2.505720483718137984e+03 2.504314349903262610e+03 2.505194425982908342e+03 2.494282528424539123e+03 2.495617046264655528e+03 2.513857714111959012e+03 2.498926061661848962e+03 2.495079510736976317e+03 2.502559811407260895e+03 2.498385323468126444e+03 2.480435323405009967e+03 2.491730429231141898e+03 2.485234201282545200e+03 2.489153855741803454e+03 2.485461221345961803e+03 2.479624229786802971e+03 2.486403048026135821e+03 2.482711377366314082e+03 2.478802132247815734e+03 2.485403008739153393e+03 2.484889311382406959e+03 2.471905301307439913e+03 2.482380940693662069e+03 2.468054365609328215e+03 2.481587493941698085e+03 2.486672458153108437e+03 2.479033307011944089e+03 2.478408959661531753e+03 2.479422077948260721e+03 2.468518094456121617e+03 2.469087295210580123e+03 2.484449518360963793e+03 2.476316976753540530e+03 2.471404433456758852e+03 2.474746980799137418e+03 2.473817628213109856e+03 2.472273513353768067e+03 2.464667458806044124e+03 2.473957914029354924e+03 2.467600413269494766e+03 2.463639289460516466e+03 2.456948193075603740e+03 2.464377441875283239e+03 2.464893238401244162e+03 2.459501504810171355e+03 2.451104583157265097e+03 2.457536324175289337e+03 2.448226588589821404e+03 2.449808307413708008e+03 2.453472022177871168e+03 2.455878991728827714e+03 2.454344191679969754e+03 2.443384491303521372e+03 2.445734329193604481e+03 2.448364706861851573e+03 2.453160510740906375e+03 2.447115139359148543e+03 2.447638437656094538e+03 2.447239102805559924e+03 2.440790340024794659e+03 2.437820523624950965e+03 2.438906176273556866e+03 2.440451047997755722e+03 2.436292371446422749e+03 2.438385582414673536e+03 2.434252818783926159e+03 2.429191189094960919e+03 2.432355587950923564e+03 2.431593678758622445e+03 2.430581010858815262e+03 2.426578392719983640e+03 2.432866632851505528e+03 2.432297825370768351e+03 2.423098701258852998e+03 2.430347896967060024e+03 2.424254609932266703e+03 2.423034226386668252e+03 2.424493190626053547e+03 2.420434952912692552e+03 2.429812828422364873e+03 2.413539931840577992e+03 2.417369715901242216e+03 2.427180707326786433e+03 2.412615854783276973e+03 2.410363912134041584e+03 2.412075365952329776e+03 2.402291689298260280e+03 2.406978834593745887e+03 2.406315466383683088e+03 2.400135497876710360e+03 2.405008621091258192e+03 2.403249373907592144e+03 2.406844893920245340e+03 2.400751597622866939e+03 2.397214798530485496e+03 2.391079715946957094e+03 2.401492408616772082e+03 2.395417566112514123e+03 2.399718656683292011e+03 2.398207000942409650e+03 2.391676613129702673e+03 2.387479294412418767e+03 2.383530347100038853e+03 2.384731846401155963e+03 2.391598549189777714e+03 2.380931752939642138e+03 2.378352686225339312e+03 2.381425200537611090e+03 2.378531017750495266e+03 2.369908876989370583e+03 2.382580929246890719e+03 2.375771893281284065e+03 2.363350532302856664e+03 2.364684809581084664e+03 2.356396876733069803e+03 2.357114678267612362e+03 2.357594416327949602e+03 2.348859627910300333e+03 2.355329550080125500e+03 2.362464295207566920e+03 2.358291022573093869e+03 2.358276678254539547e+03 2.358166369867483354e+03 2.356785015491379454e+03 2.349880110648166465e+03 2.344646358657706514e+03 2.338343908904540967e+03 2.342301248703734473e+03 2.338040286131952598e+03 2.335011365690586899e+03 2.351526514407235936e+03 2.346262434594819297e+03 2.345768357548085532e+03 2.349511245793275521e+03 2.336214565722446878e+03 2.337810032928492546e+03 2.344989779836593698e+03 2.325886212290330604e+03 2.339616139751363335e+03 2.329146409550834505e+03 2.321351567815019280e+03 2.332464660952694430e+03 2.335527198873778616e+03 2.327031388562855227e+03 2.324831411454661065e+03 2.329710063199082015e+03 2.320455927955065818e+03 2.325180506698426598e+03 2.318225674170517777e+03 2.314519574517184083e+03 2.316149618291421120e+03 2.311471371038533107e+03 2.315865268002423363e+03 2.305239114485991195e+03 2.302472167102258027e+03 2.305042529956229373e+03 2.304468988627629642e+03 2.311051469458847350e+03 2.306674113431418846e+03 2.303618998044727050e+03 2.310076178818245808e+03 2.299926529278254293e+03 2.300108233096441836e+03 2.296843815669703872e+03 2.290857989896240724e+03 2.296292288645146527e+03 2.290873323775023437e+03 2.297811953081688898e+03 2.293388064256846519e+03 2.296121030321751732e+03 2.282179195127272124e+03 2.279073282834208385e+03 2.292175828279326197e+03 2.285264296720397851e+03 2.289235583513967413e+03 2.289970840824646075e+03 2.283486428521642665e+03 2.283575202383913620e+03 2.287206441284533412e+03 2.285726061333880352e+03 2.290525384496361767e+03 2.274676829368417202e+03 2.289883766858233685e+03 2.278008180344570974e+03 2.282705875109613316e+03 2.269233477382374076e+03 2.282431531856195761e+03 2.273896762521664186e+03 2.276932436596831849e+03 2.276811394464440127e+03 2.276001379503485623e+03 2.287440592910772921e+03 2.276327673176331245e+03 2.275294765369622382e+03 2.265798245275188492e+03 2.263461314811412194e+03 2.264251630686443605e+03 2.260264280339801189e+03 2.259428503336038830e+03 2.265880733967948800e+03 2.263421840335596698e+03 2.264251936169420333e+03 2.255406531585717858e+03 2.259850607163665700e+03 2.250630438953431167e+03 2.263035514307683570e+03 2.249965072773416523e+03 2.254932678702055455e+03 2.256697143499049616e+03 2.253668973515254947e+03 2.249259214340896051e+03 2.251471749265009748e+03 2.250951856497584686e+03 2.248435560527891084e+03 2.237467761504853115e+03 2.248316600514841866e+03 2.239953158874307064e+03 2.238523615191167664e+03 2.239837593215171182e+03 2.238079824397660559e+03 2.236477666192934066e+03 2.236859656141700725e+03 2.223080042915285503e+03 2.226315216000612054e+03 2.222802053113597140e+03 2.238246532248457697e+03 2.225631656901198312e+03 2.232312231226827407e+03 2.221277704517921848e+03 2.213291350532210345e+03 2.211500696993636666e+03 2.216522808909105152e+03 2.219276107294912890e+03 2.214212848238676543e+03 2.217278687882992017e+03 2.207939259049291195e+03 2.204008689038358170e+03 2.203980010974095876e+03 2.204234540371028288e+03 2.210892709649577228e+03 2.207315064649165379e+03 2.195560273180152308e+03 2.203073663521361595e+03 2.207280631169955086e+03 2.207774183036034174e+03 2.188994185913088586e+03 2.198796002862932710e+03 2.198964868108061637e+03 2.204980720159798238e+03 2.203616204815791662e+03 2.196248821319233230e+03 2.202016049829518579e+03 2.199488902227465132e+03 2.198341123314565266e+03 2.210132913806018678e+03 2.189569351769114746e+03 2.189785386606687098e+03 2.181691055057806807e+03 2.176582358908963215e+03 2.185757269697009178e+03 2.171084486327399645e+03 2.176401780880024944e+03 2.170450420211180244e+03 2.182752599629604902e+03 2.175725081682596283e+03 2.174511379531915736e+03 2.173350556743936522e+03 2.169502177228225719e+03 2.175706226018327015e+03 2.179619329346422091e+03 2.167281331434139702e+03 2.173326602379159340e+03 2.166279887313070049e+03 2.173557906927839213e+03 2.160779040764703041e+03 2.159833265311288869e+03 2.158131591150667191e+03 2.157432134863334795e+03 2.145602439583557953e+03 2.147158979619339334e+03 2.150602434437944794e+03 2.152339111708671226e+03 2.144583533120829088e+03 2.144925672438343554e+03 2.146795701623155765e+03 2.141439461618017049e+03 2.140340586817523217e+03 2.147371940405701480e+03 2.139865257576236672e+03 2.142924194874337445e+03 2.132653862852571820e+03 2.144180580287342764e+03 2.133043831445224441e+03 2.137219637447239165e+03 2.136033777084557187e+03 2.125966035119177377e+03 2.127782123825435519e+03 2.123002484874639777e+03 2.134268170162320985e+03 2.123292880289389359e+03 2.129802723266851899e+03 2.120733304493566266e+03 2.120248749219905676e+03 2.126277224782800658e+03 2.123768680724754631e+03 2.130098074553737206e+03 2.121329845165687402e+03 2.122473297161478968e+03 2.118846471183699578e+03 2.114242461283250123e+03 2.119067531169757331e+03 2.110313262331167152e+03 2.117748956264070330e+03 2.116014477097992767e+03 2.115203693689842567e+03 2.123144544464529190e+03 2.118731138230185024e+03 2.111327629162746689e+03 2.114819589159868883e+03 2.108508804488717487e+03 2.112949290464464866e+03 2.102557587502312344e+03 2.109199378812220857e+03 2.107938923995909590e+03 2.105193551411030967e+03 2.103998721567201756e+03 2.100190601301454080e+03 2.099564768515106152e+03 2.105442232417610740e+03 2.107559176936940730e+03 2.089458997803300463e+03 2.095296387856801630e+03 2.093858223051339337e+03 2.101158791506622947e+03 2.089731293737452233e+03 2.093531127262262544e+03 2.095447944895933688e+03 2.088858996696482336e+03 2.102919141840271095e+03 2.092248383641373948e+03 2.077680646031066317e+03 2.087347784001970922e+03 2.087743210355369229e+03 2.078936305381234433e+03 2.068592848395049259e+03 2.075038062602953687e+03 2.080461633856942171e+03 2.073083229246145493e+03 2.074343946644673906e+03 2.077240775566595403e+03 2.062592920047243751e+03 2.073858770852633370e+03 2.063960461678502270e+03 2.075142822940416409e+03 2.074493223904352362e+03 2.068409243673710989e+03 2.073397224056326650e+03 2.062344474994833035e+03 2.066035673345509167e+03 2.064345032812287172e+03 2.061496817597011614e+03 2.054505385382245549e+03 2.062108925348699813e+03 2.065923268278595970e+03 2.061869851740746981e+03 2.063805465552532496e+03 2.059082395437338164e+03 2.053583934871747260e+03 2.059015219798131511e+03 2.059898532686448107e+03 2.062157833663141901e+03 2.059791662453267236e+03 2.051515125670613543e+03 2.057711570881447187e+03 2.055868778243396719e+03 2.050105343362440635e+03 2.045941004697518110e+03 2.058910832995265537e+03 2.057319828330063046e+03 2.060305333408749448e+03 2.048482290012830163e+03 2.043179075145369552e+03 2.047011003501276264e+03 2.052339289367772835e+03 2.043026992649701697e+03 2.049219997781822258e+03 2.040313423446916659e+03 2.045147827831013274e+03 2.038355022289382532e+03 2.035638260171358979e+03 2.044024262065191351e+03 2.035199507939023988e+03 2.031498068274733441e+03 2.035815499089864034e+03 2.027365333730802604e+03 2.031806217990043706e+03 2.037712203035285029e+03 2.031988062177634220e+03 2.021653699119935027e+03 2.022215938018471888e+03 2.018892465030818585e+03 2.019771358838454717e+03 2.017754095692633427e+03 2.032512551518514329e+03 2.030728405227693429e+03 2.030210495665631925e+03 2.027847777411007655e+03 2.017810674603361804e+03 2.015294883908899010e+03 2.018417152685579822e+03 2.010864906735957675e+03 2.017292041209674835e+03 2.000183827258698784e+03 2.004101133617124560e+03 2.005631694996867282e+03 2.004960276286631824e+03 2.000188973887549082e+03 1.998782376451612208e+03 1.999950170396345811e+03 1.999012463427942976e+03 2.002320317827024837e+03 2.009451384451152308e+03 1.999363920661616476e+03 2.004856808776233493e+03 1.998107381814363634e+03 1.995589470726966738e+03 1.997634362713493147e+03 1.994164913961809816e+03 1.994021524514858356e+03 1.991017158526715320e+03 1.997219746703842475e+03 1.993520122953327700e+03 1.990786600845876819e+03 1.984955304934097740e+03 1.999647331810700052e+03 1.992684290830979535e+03 1.992693940994746754e+03 1.989513581101717818e+03 1.979874343519502418e+03 1.990698393543742668e+03 1.985511165426117941e+03 1.982197086016104777e+03 1.984731087114909997e+03 1.974226296891849188e+03 1.977742973576064969e+03 1.981619783274333940e+03 1.984572890517544010e+03 1.976561340869033984e+03 1.975819334391512029e+03 1.984919246246797456e+03 1.980297517704049824e+03 1.981558229480164073e+03 1.976821008960856261e+03 1.979804236135069686e+03 1.972750094244814136e+03 1.977395221052159513e+03 1.978228634679978541e+03 1.986900440738345651e+03 1.969057643227919016e+03 1.971025626127229316e+03 1.971050582133173066e+03 1.981036164985477626e+03 1.971984843580523375e+03 1.972340199018381554e+03 1.967934742364775957e+03 1.975810712288678360e+03 1.967451275433829778e+03 1.970267420045454173e+03 1.971850193949218237e+03 1.961831260910288393e+03 1.961549198637520931e+03 1.967080690391950611e+03 1.965454058563644139e+03 1.964353884973076219e+03 1.963339965121987916e+03 1.963595527099184210e+03 1.961571287414051767e+03 1.957901365309141511e+03 1.960299207231108085e+03 1.953852496293119202e+03 1.954881439769682402e+03 1.958002337357030910e+03 1.957393676794983321e+03 1.945746605787335056e+03 1.950403427320265564e+03 1.952318203502248707e+03 1.940206780165683540e+03 1.947990013686995326e+03 1.945286708805007038e+03 1.941719719937115315e+03 1.945483075261389558e+03 1.937684043362320608e+03 1.950324503991432948e+03 1.941384367766059995e+03 1.940451097502857692e+03 1.946526268368525962e+03 1.942998717241317081e+03 1.942584402073219508e+03 1.944158596079209701e+03 1.944309373122171564e+03 1.933720567402619736e+03 1.942588418713790134e+03 1.935568849969997473e+03 1.937604570887296177e+03 1.936124660031176518e+03 1.943935663211846986e+03 1.926778356813342043e+03 1.938425497461420491e+03 1.928890471203043262e+03 1.927272293153017699e+03 1.929968373149891931e+03 1.928091915686665970e+03 1.935219456873964418e+03 1.929292679454003064e+03 1.926217960878426766e+03 1.922176549288483102e+03 1.930067996906256667e+03 1.929571349251051743e+03 1.930981123158117498e+03 1.922449038443719019e+03 1.921115336303551203e+03 1.923503289895343642e+03 1.919569579112140445e+03 1.916622981779599741e+03 1.924300720484307249e+03 1.919414542143155586e+03 1.923017020702228137e+03 1.918656624044049977e+03 1.910192492995108751e+03 1.925552855916295812e+03 1.915266420701337438e+03 1.907563089448817209e+03 1.918428660601643060e+03 1.912539159616501820e+03 1.914977311948934585e+03 1.917544992558491685e+03 1.906052806449317814e+03 1.916572463350624730e+03 1.914487283526654892e+03 1.905141385207623216e+03 1.910933831755249230e+03 1.907418011462486675e+03 1.907767389819568734e+03 1.908166901196958179e+03 1.908236977637949849e+03 1.907922172978689332e+03 1.912021493514516578e+03 1.906255622308767443e+03 1.900281584643956194e+03 1.907997039140975630e+03 1.897289481185271825e+03 1.899661331911548132e+03 1.900730621129966039e+03 1.904661660740223851e+03 1.906402048160590766e+03 1.900109179714217817e+03 1.903579870980969872e+03 1.885056584923367836e+03 1.887594662149031592e+03 1.889887553020559835e+03 1.885449433439897120e+03 1.881888564483873779e+03 1.885600901443261819e+03 1.888828582401131143e+03 1.886622918233330438e+03 1.891628311281481047e+03 1.883232491743116498e+03 1.879617808873724698e+03 1.876368482891723716e+03 1.882148654436200786e+03 1.868263752573662941e+03 1.867126065737557155e+03 1.869865985418579612e+03 1.861311293254649172e+03 1.870673983165552045e+03 1.857678025741046895e+03 1.864129547803925334e+03 1.868484653314537809e+03 1.864483462957316078e+03 1.862881743781087152e+03 1.867416250980635823e+03 1.863943836463214893e+03 1.860310156491163980e+03 1.856547959710718260e+03 1.859987626423916254e+03 1.854764874956274753e+03 1.849552600331193844e+03 1.848305627036090527e+03 1.851122859418315102e+03 1.854485864973863499e+03 1.854678715337536687e+03 1.849249914220790743e+03 1.852159713713288966e+03 1.847848022808927908e+03 1.845767262762310793e+03 1.845291321754901674e+03 1.846646686181465157e+03 1.840861571199974151e+03 1.838154334198606875e+03 1.833228520344534672e+03 1.835582989048867375e+03 1.840830072419903217e+03 1.839195822196562176e+03 1.826048347169163890e+03 1.823266895792479090e+03 1.829068832875780799e+03 1.823380781453640111e+03 1.824372555971847760e+03 1.827552383432523811e+03 1.831516894519117159e+03 1.820675539411451837e+03 1.818402438792041721e+03 1.819987850920364053e+03 1.815159114603110766e+03 1.811164071351455050e+03 1.813426769650635606e+03 1.815514123832079122e+03 1.809650906319421892e+03 1.806075539144103004e+03 1.808301812622502894e+03 1.801572310608750286e+03 1.806638398275130157e+03 1.810141982208343734e+03 1.804459717350909159e+03 1.800719845623471429e+03 1.795293285284438980e+03 1.795765592215422203e+03 1.795482257827553894e+03 1.788587658404847161e+03 1.792439937640288917e+03 1.798337872480764190e+03 1.794446095707279937e+03 1.798859757332268828e+03 1.794268870926359341e+03 1.790072116925340424e+03 1.788792805453416804e+03 1.791204131672131552e+03 1.790885022037208728e+03 1.778063846731770582e+03 1.780087816261769376e+03 1.774438547929029255e+03 1.784079806996217485e+03 1.775064035352429755e+03 1.776655436217517718e+03 1.768833192889916063e+03 1.772653076545241447e+03 1.772782325052330634e+03 1.762677806695688560e+03 1.771850145860358225e+03 1.779684362283566998e+03 1.768867863370416444e+03 1.772266976291950868e+03 1.776391171479514242e+03 1.764215774876204023e+03 1.770646670307904060e+03 1.764601479943187314e+03 1.763420236833538411e+03 1.771192180249790226e+03 1.770595955258079357e+03 1.767966652797189454e+03 1.771666627353774629e+03 1.767446810324998523e+03 1.769689931177788139e+03 1.767157628480301355e+03 1.767819955693139036e+03 1.763012522379338634e+03 1.774660005001630225e+03 1.767720493943363863e+03 1.774644591935890276e+03 1.760153171858759833e+03 1.766686317334905652e+03 1.761851236335727890e+03 1.763040409284632915e+03 1.758203113936152477e+03 1.760857026892294471e+03 1.761744731540717339e+03 1.755814328510125733e+03 1.750846571086145104e+03 1.757527248566407934e+03 1.759324443185471409e+03 1.756004671904364159e+03 1.755228334473410541e+03 1.753090852353947639e+03 1.744547214061630939e+03 1.756794746954771881e+03 1.749009137155651160e+03 1.747518259782444829e+03 1.748928071201677767e+03 1.747362557951088775e+03 1.750283086415492335e+03 1.741657480609876075e+03 1.743970709404570016e+03 1.739618698119746796e+03 1.740422700998406526e+03 1.743223931916612401e+03 1.740388221187577756e+03 1.737119776347599782e+03 1.737649142484536924e+03 1.730120064562593370e+03 1.731979990346780141e+03 1.741239624773567130e+03 1.727939923782886353e+03 1.726993398258114894e+03 1.717905126182500680e+03 1.728900718713418655e+03 1.721873635609549638e+03 1.734417546849354494e+03 1.726604653250350111e+03 1.728636980844312347e+03 1.720052731234067551e+03 1.716951553106679512e+03 1.718767317613036994e+03 1.720661399446235919e+03 1.714636661123264048e+03 1.714060200166517689e+03 1.715008904468152650e+03 1.711140201047275241e+03 1.723544993619869047e+03 1.714148718075039596e+03 1.716751384402476106e+03 1.708534651691351428e+03 1.714623089103108441e+03 1.707727440626874795e+03 1.714206817309506732e+03 1.710170214838303082e+03 1.711026164653108026e+03 1.708710607353398927e+03 1.707226616057017964e+03 1.700110184632987966e+03 1.705429971174383354e+03 1.702540387690890839e+03 1.705411181025293217e+03 1.702193473787790936e+03 1.699956121557312599e+03 1.698974713025972960e+03 1.699140202829008558e+03 1.696422784607084850e+03 1.691061971262456382e+03 1.686125354841040462e+03 1.687210807715307283e+03 1.687841629510809526e+03 1.696103681479635043e+03 1.683594792181982257e+03 1.689633779281019770e+03 1.699493955499867297e+03 1.693920117705067241e+03 1.682180980488371688e+03 1.690804149942377762e+03 1.687760274413837351e+03 1.673406806063870590e+03 1.685140979743736807e+03 1.686434232703928956e+03 1.683442910023094555e+03 1.684683576745244181e+03 1.683016920212240848e+03 1.676087477186712022e+03 1.683926268319115479e+03 1.679505401884186085e+03 1.675360442638378117e+03 1.676978721590827945e+03 1.677640945558230896e+03 1.678824444902434379e+03 1.672673846269985916e+03 1.670081933954669694e+03 1.674503286384091552e+03 1.665674787309233807e+03 1.671648556124494235e+03 1.668395627594341931e+03 1.667667578195956821e+03 1.671927695001558277e+03 1.667818052987857300e+03 1.668923576794221162e+03 1.665295519569381440e+03 1.672032552910049844e+03 1.676257710140843756e+03 1.674778672547056431e+03 1.665912039632924916e+03 1.670842909035899993e+03 1.663902319596969392e+03 1.662891731015132564e+03 1.666109382060390089e+03 1.662432892822897202e+03 1.667551287837563223e+03 1.659388318664312237e+03 1.664963324205695699e+03 1.657334590904645893e+03 1.652197600885815746e+03 1.656857451472888442e+03 1.648691307248187286e+03 1.654839660768414205e+03 1.652761302086140404e+03 1.653479899327549447e+03 1.650690707935072624e+03 1.652506777408559401e+03 1.655691227801415152e+03 1.658847036254368049e+03 1.651777859910573397e+03 1.650190079525094461e+03 1.645197131795944415e+03 1.640093236281143390e+03 1.646433911078335086e+03 1.641281089359953739e+03 1.637292456750293923e+03 1.632312992690457804e+03 1.642203817562455470e+03 1.639505830629155753e+03 1.641207808998235578e+03 1.642173711442454987e+03 1.639200557177028486e+03 1.635162916033757256e+03 1.639234683084775952e+03 1.631286511056345034e+03 1.637399162702130752e+03 1.635378874737597016e+03 1.634556514065316378e+03 1.628462043156060645e+03 1.631824209795218394e+03 1.622149005840118889e+03 1.631911999299692525e+03 1.623913241150053636e+03 1.634001964498076859e+03 1.635563328715668376e+03 1.623384335740980305e+03 1.619710331942186940e+03 1.619829788240300331e+03 1.618421431500599738e+03 1.626152122632447572e+03 1.619123197181547312e+03 1.620050758337478328e+03 1.622234585180471640e+03 1.614081528814105013e+03 1.606134138462780356e+03 1.619684777529425673e+03 1.604467562852261608e+03 1.610697780438598102e+03 1.611329307626489936e+03 1.607504506909965812e+03 1.616571645202569243e+03 1.609433161420054148e+03 1.608134748407407415e+03 1.605971046751663835e+03 1.605363258421528371e+03 1.602272550614844477e+03 1.604249636441946905e+03 1.598007039483897643e+03 1.599076497658254993e+03 1.602088556326982825e+03 1.603822707319462324e+03 1.599710255343966082e+03 1.599672931899441892e+03 1.601238962441098010e+03 1.602897163030557749e+03 1.595115749089098472e+03 1.590726485322381222e+03 1.591385127887715271e+03 1.590271759752221669e+03 1.590444902311370925e+03 1.587926426834918630e+03 1.589100590708087338e+03 1.589053950883960169e+03 1.584757016789063073e+03 1.582777431499455361e+03 1.587074620844389301e+03 1.579453669957404827e+03 1.586204527289238513e+03 1.579711638563951738e+03 1.586987897461103330e+03 1.580713952797610773e+03 1.586124546668009543e+03 1.588512708928760503e+03 1.579617771412921456e+03 1.583928124902344507e+03 1.577772918613291040e+03 1.580756161975835766e+03 1.577417576753222193e+03 1.576472009440292595e+03 1.573293394305063657e+03 1.565073161031165682e+03 1.577950802163980825e+03 1.571998310514988134e+03 1.571681503942214704e+03 1.563964483175737087e+03 1.566561734233627476e+03 1.568656613057389677e+03 1.567135314467536091e+03 1.565692409043361749e+03 1.571661868662203688e+03 1.566056939296746123e+03 1.558294504072229756e+03 1.567028788788402380e+03 1.557263680757290558e+03 1.557743673029143110e+03 1.552496614492260960e+03 1.550279256576225407e+03 1.553790774489453042e+03 1.551207347202250503e+03 1.554918049068002802e+03 1.550084839729636997e+03 1.552506374479941087e+03 1.556219470464257256e+03 1.549139834995304682e+03 1.547874459101443790e+03 1.545399829514688918e+03 1.546140747589817920e+03 1.548274269071032450e+03 1.552585677790466207e+03 1.547191857054004004e+03 1.545417222129843367e+03 1.547625294927010145e+03 1.548078481627160727e+03 1.553253196060141363e+03 1.548078739636996488e+03 1.552053097382289707e+03 1.546056758113973956e+03 1.548952459988628561e+03 1.544575917690412325e+03 1.550628606424258578e+03 1.544128630582822552e+03 1.541032138275397074e+03 1.541470164954559777e+03 1.532514686660186953e+03 1.537603651952602831e+03 1.535433107380156116e+03 1.538362504801660634e+03 1.536155313370290060e+03 1.528820958624579134e+03 1.539072088868085075e+03 1.533015722131717439e+03 1.530067365282186529e+03 1.532023442491448577e+03 1.539592174352089614e+03 1.527679580758778911e+03 1.531511659907449484e+03 1.522920091291106246e+03 1.528336925016392797e+03 1.536600049260709966e+03 1.534114053950692551e+03 1.528235061799535742e+03 1.521965861774321411e+03 1.520293514387547702e+03 1.515425345119772601e+03 1.514295915033543452e+03 1.516742811743508355e+03 1.510560988103156205e+03 1.513965622634114197e+03 1.515791037995679972e+03 1.514744769091636954e+03 1.508140758136496288e+03 1.514235366917125248e+03 1.507632960159774029e+03 1.516132241361101251e+03 1.505468239784943535e+03 1.522203320978351712e+03 1.512157558539883212e+03 1.504266557038846031e+03 1.504160790538284346e+03 1.507532543963966418e+03 1.497860643281466082e+03 1.502658785053813290e+03 1.507192085864943010e+03 1.510095089616575251e+03 1.512054229832474675e+03 1.506986397674087812e+03 1.507656617488858274e+03 1.500149154774582030e+03 1.503053533169914090e+03 1.506921996289429444e+03 1.508713853622942452e+03 1.506814930401857964e+03 1.506293373758097687e+03 1.501270711623394391e+03 1.502131700055177362e+03 1.506227378776706928e+03 1.498045066519597867e+03 1.502399835373343649e+03 1.505278889815047251e+03 1.497111452604576698e+03 1.499170584119394789e+03 1.498668447839148712e+03 1.496638800096664909e+03 1.499944241738251321e+03 1.502175374540765006e+03 1.493024205616395193e+03 1.500233876224881215e+03 1.502900931312859939e+03 1.500796013115520054e+03 1.496763024398967218e+03 1.492837657359236573e+03 1.501998348229477642e+03 1.498303928408453658e+03 1.493632204054353679e+03 1.479990870865614852e+03 1.486606519217342338e+03 1.474354414193716821e+03 1.484875737689319067e+03 1.479367748615526125e+03 1.478575151504283895e+03 1.480947520464268337e+03 1.480884799641838754e+03 1.479509294740743371e+03 1.473058364352459421e+03 1.478259554172137086e+03 1.480510672119589344e+03 1.473590015528090362e+03 1.479837487612704763e+03 1.473692677254458658e+03 1.472077972387066666e+03 1.467971415343634817e+03 1.467725212251171797e+03 1.461642826198930152e+03 1.466099514680746779e+03 1.469497668532343596e+03 1.461956671607890485e+03 1.467063956657357267e+03 1.463544608162681470e+03 1.461364756720837249e+03 1.458263547293998954e+03 1.461150166890619630e+03 1.457628595331009137e+03 1.467665922946287765e+03 1.460219523722431404e+03 1.452326740997834122e+03 1.455978704931190350e+03 1.455465726677477505e+03 1.461356247092674948e+03 1.456287818699345053e+03 1.456235000572047738e+03 1.457478960692605369e+03 1.453385954531428297e+03 1.458256152890799740e+03 1.442965407195519902e+03 1.453039898400926631e+03 1.442529575170945463e+03 1.447798077416304750e+03 1.446167980437600363e+03 1.449486004921589711e+03 1.450584441851786323e+03 1.446352567199772466e+03 1.448418929251879490e+03 1.447759071025113826e+03 1.440369151662054492e+03 1.447497047394465426e+03 1.440358594408058252e+03 1.433729168258762456e+03 1.438775954472122976e+03 1.432642393144712514e+03 1.433975331957997014e+03 1.428136862760329223e+03 1.428256716604238363e+03 1.428199199404316687e+03 1.430713066179376483e+03 1.424562412627811227e+03 1.420897455936704546e+03 1.423019141121228813e+03 1.420316786529340334e+03 1.420329020743668707e+03 1.419018655153962300e+03 1.423414637192630607e+03 1.410801833450343565e+03 1.411102069756636638e+03 1.414331790847181992e+03 1.415727152083379224e+03 1.409760146015391229e+03 1.413064410551143283e+03 1.409886689094790881e+03 1.411093098709993228e+03 1.400997360930607101e+03 1.401176421808068653e+03 1.398694991365068290e+03 1.401145324203846940e+03 1.406112027326281577e+03 1.395559720089019038e+03 1.403216233612479527e+03 1.394761963869866122e+03 1.404341873954931998e+03 1.405400401078939922e+03 1.393282737675719318e+03 1.398277927850951755e+03 1.391200081243653131e+03 1.398624260129276308e+03 1.394596608854528313e+03 1.387360606552004583e+03 1.387360606308819570e+03 1.392196547189402736e+03 1.384190816038511002e+03 1.383303476278718108e+03 1.384008573123347333e+03 1.387855976281794938e+03 1.382240130053561415e+03 1.388742409717191549e+03 1.386154062955946756e+03 1.376908661578612509e+03 1.389609008567270621e+03 1.382003492183049957e+03 1.383234871345869351e+03 1.378722953003890780e+03 1.380042560456501405e+03 1.374929092081835051e+03 1.380775533958845244e+03 1.374077742621886728e+03 1.370605093823486868e+03 1.375727075599268801e+03 1.372784946976746369e+03 1.370931060542809519e+03 1.377400976165158681e+03 1.375963150866161413e+03 1.377445732274192778e+03 1.379300600497704409e+03 1.373952038684871241e+03 1.369545007857938344e+03 1.376989708336943522e+03 1.371004218706802703e+03 1.369827405064168033e+03 1.376139347391115280e+03 1.373837821688757913e+03 1.367790393993413772e+03 1.369043419359483551e+03 1.360199152804049163e+03 1.356840330531699919e+03 1.370195818569572339e+03 1.360341617668495246e+03 1.361729258288758956e+03 1.358240053223426003e+03 1.360538848540669051e+03 1.357085087808216485e+03 1.359240167722157594e+03 1.364639212132844250e+03 1.372618978800618379e+03 1.365006289818748655e+03 1.362353263922000906e+03 1.370270419042225285e+03 1.362524709789994404e+03 1.358133826603018861e+03 1.360541277386420006e+03 1.354230776578133373e+03 1.354528306880703212e+03 1.353054945088777686e+03 1.345337773290430050e+03 1.350376182594663078e+03 1.349990583761070866e+03 1.351667743359419319e+03 1.349508060728341889e+03 1.348520211664606450e+03 1.352814803928699575e+03 1.341312389198233859e+03 1.339211330820151034e+03 1.347377619924938699e+03 1.344966776832108053e+03 1.348914329468191909e+03 1.342249929316255020e+03 1.346705725853056947e+03 1.334244417307599406e+03 1.346103213027907032e+03 1.347442008354500786e+03 1.338541748553687967e+03 1.338317809028268130e+03 1.333013094989246156e+03 1.337836463576722281e+03 1.344530459400228892e+03 1.343483082014187858e+03 1.334441343214374001e+03 1.335109279015585571e+03 1.339281984787034617e+03 1.328601898229001790e+03 1.326809381620385921e+03 1.325380332529131920e+03 1.329133186363836558e+03 1.334834067014973698e+03 1.330827155018570920e+03 1.331661908466659270e+03 1.329370979455106635e+03 1.341637810046226605e+03 1.329915918700811744e+03 1.329498097255251650e+03 1.331625092753488389e+03 1.327384077485468879e+03 1.318320371408229221e+03 1.327360897558071429e+03 1.312518328708163381e+03 1.327532519398553404e+03 1.321402509008414199e+03 1.322191880779205121e+03 1.320449225078023346e+03 1.322431781919094874e+03 1.318952263093684223e+03 1.317762856974355145e+03 1.320722675612139028e+03 1.319162061284029505e+03 1.317075308818099302e+03 1.318625892976589057e+03 1.313799774796198562e+03 1.323598936116282857e+03 1.317094657080060188e+03 1.312319503199092878e+03 1.319420418754473303e+03 1.320467783107476635e+03 1.309879599088629448e+03 1.311023220830620630e+03 1.313296005945888737e+03 1.313859364531025676e+03 1.308093386016306567e+03 1.303776767547708914e+03 1.308139813532737207e+03 1.307495588172832186e+03 1.301592066107504706e+03 1.310468041397406978e+03 1.306506333803011103e+03 1.305783285706864262e+03 1.304800589176940321e+03 1.294617443742278738e+03 1.304258586822609004e+03 1.302270143826431649e+03 1.299840894414969625e+03 1.301539158851388720e+03 1.302206991923585065e+03 1.299805697498718473e+03 1.297025028806288901e+03 1.295931264853775474e+03 1.288256136703460697e+03 1.299785184369223998e+03 1.293624900828283444e+03 1.299409170784020489e+03 1.296478827455121291e+03 1.289359153521975941e+03 1.296998819397362695e+03 1.290889060843734569e+03 1.291699176722920129e+03 1.284644160953129813e+03 1.282765996491529222e+03 1.287479691856195359e+03 1.296490975952890039e+03 1.281842836681606968e+03 1.290832441061891586e+03 1.293148508766953455e+03 1.284551475171404718e+03 1.284796315893487417e+03 1.291740190035431851e+03 1.289716093781031759e+03 1.288778747686181759e+03 1.291315102403289984e+03 1.285973760216895698e+03 1.276514206789033551e+03 1.279748717750749620e+03 1.270579509995058061e+03 1.281626880216548443e+03 1.279683768270878090e+03 1.280222268038423408e+03 1.281258733161800365e+03 1.276495003235297190e+03 1.282411712750907327e+03 1.281481530802992211e+03 1.280648903897160153e+03 1.275069307887501964e+03 1.274898294741298969e+03 1.272323361504005334e+03 1.276035817046474222e+03 1.281453488838596513e+03 1.271616182054725414e+03 1.270216459932376893e+03 1.271526741001606524e+03 1.272282378181466356e+03 1.269642379094220587e+03 1.270170422770775758e+03 1.266382401871995398e+03 1.271304327938358483e+03 1.270774145850441755e+03 1.262455008715903432e+03 1.267244313041815076e+03 1.263428300251630617e+03 1.258911916228853897e+03 1.262115125610685482e+03 1.257777861733106192e+03 1.258719690534594520e+03 1.260823394924397462e+03 1.262673760928918227e+03 1.257549654716277928e+03 1.254631391274854877e+03 1.261145878487195887e+03 1.258707471369081304e+03 1.250941683971551811e+03 1.261945298120344660e+03 1.248896433520713117e+03 1.249945013919141729e+03 1.248605048837009463e+03 1.246382225047301517e+03 1.245125508462048174e+03 1.251863106693479722e+03 1.245080542089327309e+03 1.243539755344870173e+03 1.244905473458347842e+03 1.249812546364035597e+03 1.246234436596385194e+03 1.242689296051624751e+03 1.249162822763569920e+03 1.242587759514618938e+03 1.239804364286627560e+03 1.245707317604739956e+03 1.240467128549289328e+03 1.241412915061868262e+03 1.239632037624757913e+03 1.235669592010628548e+03 1.231494074792435185e+03 1.238445858006381286e+03 1.237454448731433558e+03 1.229086066153981392e+03 1.231759941286225740e+03 1.233432926869662424e+03 1.225078252225153847e+03 1.227906562807259434e+03 1.229211708411063910e+03 1.230159197288935502e+03 1.230749506534356442e+03 1.224207786998238134e+03 1.229798766415721047e+03 1.228737754119284091e+03 1.227559289971235330e+03 1.230875552023539058e+03 1.224338998428680270e+03 1.216674986719900517e+03 1.222334604383790520e+03 1.208395745258390662e+03 1.225733558352837463e+03 1.217446955987907813e+03 1.212757999857351251e+03 1.217639176795974890e+03 1.216805086421876240e+03 1.208380684558454504e+03 1.212565274464646564e+03 1.214104947280422266e+03 1.209798039478119790e+03 1.208184221272667628e+03 1.206203021593346193e+03 1.210556811341820321e+03 1.219919491651796761e+03 1.209111906925448920e+03 1.211553547701304296e+03 1.213219314647541296e+03 1.218413523013973645e+03 1.209945617537371845e+03 1.209096458404500936e+03 1.211574905540416466e+03 1.204177863515785020e+03 1.209390149059473970e+03 1.206582196070590953e+03 1.202332405374428618e+03 1.203992051631177219e+03 1.202184915731530509e+03 1.213373533758085841e+03 1.211812366166138190e+03 1.207203070539171677e+03 1.208926912661030201e+03 1.208666845603594993e+03 1.208669412331480544e+03 1.203245921945638202e+03 1.205761813853486046e+03 1.199134255134807063e+03 1.198607927830132212e+03 1.198795176712660350e+03 1.203808190043250534e+03 1.205881865849236419e+03 1.201555139997512470e+03 1.199810752908326776e+03 1.203968157767644925e+03 1.201879179022037306e+03 1.202301153099820567e+03 1.205630862245227490e+03 1.203416882091709567e+03 1.198852747831611850e+03 1.197606458697785456e+03 1.195707959663207930e+03 1.190845154276033554e+03 1.196920899687215979e+03 1.188614655529541324e+03 1.187380091252282000e+03 1.191317206467060487e+03 1.191124890241334015e+03 1.191830338798513822e+03 1.188080022326042808e+03 1.188977399684446709e+03 1.186968456465154532e+03 1.187462553928714442e+03 1.178618855086142048e+03 1.185654038763055269e+03 1.181369816112461194e+03 1.185321371572415046e+03 1.189547262221576148e+03 1.183499034271073242e+03 1.178217765336903085e+03 1.177247277437991443e+03 1.179321240512320401e+03 1.177086194632020351e+03 1.171101719481477176e+03 1.178535744429050737e+03 1.176140117100917678e+03 1.173322440456584673e+03 1.177349197991724168e+03 1.173701349484022103e+03 1.167149096565650552e+03 1.166104345255529324e+03 1.171951881928480361e+03 1.166132197199033271e+03 1.168825872666726809e+03 1.166318127416381913e+03 1.162633905240140393e+03 1.167438764044799427e+03 1.169153901865943226e+03 1.168702080924396114e+03 1.165053889962985750e+03 1.169617553779107084e+03 1.168953022831276257e+03 1.164968117794240470e+03 1.165916949193461051e+03 1.159621842445470520e+03 1.167128588401880506e+03 1.158580037624575652e+03 1.160672450340326122e+03 1.145836945289644063e+03 1.154728776863694975e+03 1.156907586172514812e+03 1.154419583045668332e+03 1.162574088776912049e+03 1.157031867975954810e+03 1.154542168930288881e+03 1.144001442135132493e+03 1.152631900477733552e+03 1.149102147370387911e+03 1.152572977595291832e+03 1.147935892901515899e+03 1.144382846697708146e+03 1.144901495185920567e+03 1.141210001263732693e+03 1.151199172564797436e+03 1.142332062176449426e+03 1.148028990135983349e+03 1.142008870089809534e+03 1.148253167616638166e+03 1.146611963504359892e+03 1.143596813217084446e+03 1.146335412588626696e+03 1.148043473533360839e+03 1.141802462881333895e+03 1.145205757861753227e+03 1.142348620850328416e+03 1.139025434741816071e+03 1.150119465671847138e+03 1.145093030436984463e+03 1.148063186589121187e+03 1.136266607592212267e+03 1.142271164623955428e+03 1.137336840206736497e+03 1.137431831979415165e+03 1.133668146630332330e+03 1.134303450315774853e+03 1.139588411008829780e+03 1.135509994729700793e+03 1.132495088724115476e+03 1.134213151201705614e+03 1.127664270591319564e+03 1.127174918194598831e+03 1.123033704723964547e+03 1.130082936077352315e+03 1.125300213685181006e+03 1.128411703869794337e+03 1.124733875533124547e+03 1.123852296330691388e+03 1.114343810430270196e+03 1.123974501269020948e+03 1.125957301433855264e+03 1.121794204854485770e+03 1.124863958192772998e+03 1.121632141940808651e+03 1.119279093097364466e+03 1.117211436384865465e+03 1.113045191574292630e+03 1.117937767090426178e+03 1.113710674132343001e+03 1.112268579728204486e+03 1.114139350174645415e+03 1.114053210456186434e+03 1.121357869490941539e+03 1.115621857877074490e+03 1.113970006738496068e+03 1.116378105639521891e+03 1.115294045206984265e+03 1.109028199309520915e+03 1.110239037823531362e+03 1.112857253039977877e+03 1.113372338863295454e+03 1.108269643430481892e+03 1.116561735827683606e+03 1.114613140633254261e+03 1.111599180342105228e+03 1.115129854480216636e+03 1.108405577218891267e+03 1.110684681580081360e+03 1.099491062293380310e+03 1.116491666266124639e+03 1.108665561780008147e+03 1.102892235423512830e+03 1.108692277665214533e+03 1.102273401791989045e+03 1.106546296824416004e+03 1.103557757637819122e+03 1.100368211917727876e+03 1.098415509441807671e+03 1.104459137939717721e+03 1.105911224631615369e+03 1.097160875631734825e+03 1.101506246621137507e+03 1.101093924516705556e+03 1.095894585135751868e+03 1.096818787957792438e+03 1.088335575410611455e+03 1.097290685923918090e+03 1.093306393948050754e+03 1.091010036563081485e+03 1.090127140209999652e+03 1.085206637865581115e+03 1.083374855240761008e+03 1.089720227049769846e+03 1.079482901663221128e+03 1.085831880525664474e+03 1.079335245871717689e+03 1.081701936019799405e+03 1.078273114996366985e+03 1.080136056267265076e+03 1.075999729453974624e+03 1.083547123481472454e+03 1.083669105581657732e+03 1.077287853009772334e+03 1.075682962066406844e+03 1.074751895334316487e+03 1.073676684360588979e+03 1.071431200426809482e+03 1.076814149393079333e+03 1.078823051156082784e+03 1.077950237549008534e+03 1.072697552450804778e+03 1.078123381818352073e+03 1.074524849519569671e+03 1.075063622225860854e+03 1.074924484287880432e+03 1.072073660555360448e+03 1.071990175123415383e+03 1.070782202326096467e+03 1.069625886221964493e+03 1.074793558473445046e+03 1.069052528095684920e+03 1.070987269115204526e+03 1.072797770870559816e+03 1.069683483532868649e+03 1.075717821683057309e+03 1.072493485103249895e+03 1.065569259283729934e+03 1.066476016430744039e+03 1.067497610575417411e+03 1.065441591229026926e+03 1.062370268649435275e+03 1.061483471154298513e+03 1.071943437719512985e+03 1.065536242642831894e+03 1.059798212861057664e+03 1.058409331929190785e+03 1.061295908934985164e+03 1.054151187185111894e+03 1.056395602463821888e+03 1.053869149395333807e+03 1.050971566561112695e+03 1.051021887699485205e+03 1.051365691516763718e+03 1.052422598909804947e+03 1.047707802401542722e+03 1.052377607235767528e+03 1.050295407292746631e+03 1.051454459805227543e+03 1.044688735355844528e+03 1.054365944555109309e+03 1.050705947389493986e+03 1.044902907463368820e+03 1.047418008690383431e+03 1.044006921322471953e+03 1.044508861259689866e+03 1.045078462040361046e+03 1.044640007176127028e+03 1.039910833442949070e+03 1.042712901167413975e+03 1.044896148159558379e+03 1.042865753960610846e+03 1.040746806048397048e+03 1.048116955416123346e+03 1.037911303876144984e+03 1.051709648274292476e+03 1.043676110871822630e+03 1.040351298806088835e+03 1.043330356621972214e+03 1.040441149839767149e+03 1.041240251413767282e+03 1.044038099942251165e+03 1.041742825106482769e+03 1.036629352014740562e+03 1.037072366460463854e+03 1.045142501553659940e+03 1.043712750368224079e+03 1.044163582011490007e+03 1.041713658730407133e+03 1.039128139280724326e+03 1.038532448376374305e+03 1.036569586990647622e+03 1.042534232588590157e+03 1.039976825761230430e+03 1.041223630031096718e+03 1.037216346101514318e+03 1.035470498559750467e+03 1.033687872735238670e+03 1.041736240792001354e+03 1.041540174060400432e+03 1.034454356935667647e+03 1.039585051721953278e+03 1.044769592024203575e+03 1.036857686364362507e+03 1.033860891918382549e+03 1.035487773697459261e+03 1.041834715281404442e+03 1.030542233689792965e+03 1.028169518024935769e+03 1.034698932355701572e+03 1.031176062912908719e+03 1.027290837899923190e+03 1.029820691465906748e+03 1.029766258568645981e+03 1.025558602889273516e+03 1.027750989958617765e+03 1.029459224988840560e+03 1.029747289836584741e+03 1.028491003981314179e+03 1.026272539613241861e+03 1.020664242819716037e+03 1.027359947860449211e+03 1.025276137452048033e+03 1.019690932273990370e+03 1.021566994428472071e+03 1.016744878957202104e+03 1.020942008558542739e+03 1.023179915743797892e+03 1.012993524167835517e+03 1.015335879825795018e+03 1.013369738211093704e+03 1.011892957629024750e+03 1.013307728299569362e+03 1.010473367074681960e+03 1.010591068938658736e+03 1.006062907373776397e+03 1.014138988623859746e+03 1.005223798795595940e+03 1.005682428747814129e+03 1.009169769748680551e+03 1.009916157273481417e+03 1.009526737544859429e+03 1.006478389207581699e+03 1.011449808191252487e+03 1.004292598165121262e+03 1.009774730352109600e+03 1.002602783441015049e+03 1.002321539340655363e+03 1.006152251308262748e+03 9.954210082472319527e+02 1.002040336296058513e+03 1.000863051199097981e+03 9.922572644575921004e+02 9.946444672191416885e+02 9.895439482409402672e+02 9.944763953739869748e+02 9.975548702955765066e+02 9.914076892789928479e+02 9.902370285974441231e+02 9.881643624574852538e+02 9.942934252894312976e+02 9.960037257848723584e+02 9.890111287663629582e+02 9.928562864225930298e+02 9.933842760493411106e+02 9.934558261836609745e+02 9.888291042259756978e+02 9.882273326344238740e+02 9.875979047968024815e+02 9.847733694774478863e+02 9.889683458457966481e+02 9.833360686494355605e+02 9.832387809296916430e+02 9.830254469868168599e+02 9.840948682228004145e+02 9.845188256500115358e+02 9.883974904598891271e+02 9.773386353672090081e+02 9.790223459731024604e+02 9.824573883186993726e+02 9.843977848060363840e+02 9.767083770949848258e+02 9.795414676506691194e+02 9.784341698250701711e+02 9.789866530004592278e+02 9.753839951610832486e+02 9.741573852180111999e+02 9.759247064092761548e+02 9.765677115108583166e+02 9.707362337415538605e+02 9.748267989166164398e+02 9.730016295437280860e+02 9.711817332899109942e+02 9.678776823356336081e+02 9.684729561428807756e+02 9.704450670891111486e+02 9.736398148752393809e+02 9.639758253682459781e+02 9.694552154361715566e+02 9.678631374511363674e+02 9.623544887058111499e+02 9.602140617858375435e+02 9.639118295665012965e+02 9.666444505169326931e+02 9.586093917656693293e+02 9.639042390105491904e+02 9.623562318371759829e+02 9.660464113864831006e+02 9.617507792381236413e+02 9.642405397082437730e+02 9.637874378026325530e+02 9.638937617894542882e+02 9.656470642308269134e+02 9.590194947651289112e+02 9.604026639666384426e+02 9.564252308385079004e+02 9.563257024661942296e+02 9.605953685361829457e+02 9.530151475650559405e+02 9.518013655297115747e+02 9.543080174320364222e+02 9.551069863667477193e+02 9.509301179088892013e+02 9.537166356422335411e+02 9.549283012357944926e+02 9.558510421481657886e+02 9.535055462541756697e+02 9.519597752889353615e+02 9.471820459322104853e+02 9.541693881648748174e+02 9.452410106813385937e+02 9.465949693080505085e+02 9.437235958872330457e+02 9.436610358225589152e+02 9.393849936072299442e+02 9.426843055431844505e+02 9.392681096050049518e+02 9.399651041689073736e+02 9.427753182368394391e+02 9.406545494595961827e+02 9.380954538639430211e+02 9.315537465233601324e+02 9.357946373447718997e+02 9.328741093546481125e+02 9.403470132437669236e+02 9.302573978587711281e+02 9.387650987139613790e+02 9.349849444681560726e+02 9.378240510012514051e+02 9.326632198282385389e+02 9.343843581774909808e+02 9.284789586977168483e+02 9.337593239781824650e+02 9.264795494600425627e+02 9.294817165115181297e+02 9.312193723382417829e+02 9.279924200455036498e+02 9.334128963158407259e+02 9.272438038330894869e+02 9.337410710089826580e+02 9.342664659919579435e+02 9.298163988161004454e+02 9.252567844448516325e+02 9.404283570342411167e+02 9.370485952863560897e+02 9.321681210633580577e+02 9.311241872919102889e+02 9.277517212419021462e+02 9.254512517595316012e+02 9.303711736604892621e+02 9.325506414369270942e+02 9.252586773258504991e+02 9.311534903715967175e+02 9.330086793494583617e+02 9.310742381697156134e+02 9.288292204578027622e+02 9.332581111659287672e+02 9.367733388147318010e+02 9.280581003080258142e+02 9.349209939736139177e+02 9.276639766506613114e+02 9.308932119062212678e+02 9.312448199292763320e+02 9.273998743682112718e+02 9.282715889730725394e+02 9.265446717843839224e+02 9.290248386927368074e+02 9.240572640094071630e+02 9.229710380394113827e+02 9.180629669272396995e+02 9.129568632913592410e+02 9.167734416580559582e+02 9.096655386738075322e+02 9.147431217033692974e+02 9.107461820352889390e+02 9.146004837950515594e+02 9.115152322959265803e+02 9.083485400031363497e+02 9.107351593016984452e+02 9.107357235028158584e+02 9.115395458097109440e+02 9.113433000297148965e+02 9.082051297528970508e+02 9.090576112483074667e+02 9.157356077774245477e+02 9.106798411555247412e+02 9.081740343100788095e+02 9.015531186364790983e+02 9.034125685590869352e+02 9.040429493070269018e+02 9.052550815199025465e+02 9.049343779102059671e+02 9.073358009786149978e+02 9.080839513492600190e+02 9.037454366232614120e+02 9.055333892527770558e+02 8.996304160184123475e+02 9.039164755855578051e+02 9.041657591763836308e+02 9.052650212830925511e+02 9.047959195036330584e+02 8.968819242505592229e+02 8.981942658451916941e+02 8.997173714451184878e+02 8.983061821596083973e+02 9.027135054981664553e+02 8.957516086516167206e+02 8.972148372933814926e+02 8.885981075831530234e+02 8.975991765639540745e+02 8.963459060218389141e+02 8.953513042897083096e+02 8.944080193126012546e+02 8.979111999639787882e+02 8.911711071214709818e+02 8.910171084526000413e+02 8.908187752420568586e+02 8.947499525011866126e+02 8.962524655736777959e+02 8.924598066078694956e+02 8.964331022251195691e+02 8.860698493541234484e+02 8.913792687258769547e+02 8.842724797129483250e+02 8.938699050154283441e+02 8.956099165775414122e+02 8.910139437511842289e+02 8.909723049000193669e+02 8.896666808311119894e+02 8.924112725639962491e+02 8.928068337321094532e+02 8.899676766121758646e+02 8.944371368060783425e+02 8.859090961014156846e+02 8.881766076723546348e+02 8.894778368181439419e+02 8.813577102611809551e+02 8.889073637454230266e+02 8.844400045194524864e+02 8.901774086857298016e+02 8.822156858842035945e+02 8.838008944071419819e+02 8.840507007851356320e+02 8.790209133490201339e+02 8.817975819617846582e+02 8.846444875572295814e+02 8.889415849582710507e+02 8.802686097488779069e+02 8.781525579664498764e+02 8.818676816973816130e+02 8.856653726185711548e+02 8.873381396538234185e+02 8.906928484354011744e+02 8.780504730399165965e+02 8.819162133080516242e+02 8.704214995708578044e+02 8.772901588371063326e+02 8.770529830598090939e+02 8.829646969860141326e+02 8.738225133772939444e+02 8.799957843208529766e+02 8.780852692479453481e+02 8.797314780373143321e+02 8.756832933907230654e+02 8.680123638253295439e+02 8.700760322419735076e+02 8.697283968960805396e+02 8.749410413783012928e+02 8.741096339076655113e+02 8.688729171932548070e+02 8.677041921099671526e+02 8.764483638431615873e+02 8.722833739878875576e+02 8.749079066503780950e+02 8.702413163202388660e+02 8.702045753970395481e+02 8.703247563378258747e+02 8.666101347047504078e+02 8.676941900417637044e+02 8.627228531713521988e+02 8.621850721923287892e+02 8.662228593323684436e+02 8.609502004663304433e+02 8.656284664877108526e+02 8.669222701117892029e+02 8.676902228875168248e+02 8.612987619852716534e+02 8.633970736429278077e+02 8.632351146457680215e+02 8.619340894428079309e+02 8.612746174261587839e+02 8.661562867224948832e+02 8.615931211254214759e+02 8.615287839086452095e+02 8.596981474584728176e+02 8.562442215050875802e+02 8.580934767885539713e+02 8.629083134419570342e+02 8.546544211789270094e+02 8.575817702133405191e+02 8.606885027121494431e+02 8.573964527224597987e+02 8.496072205811079812e+02 8.520494108832307347e+02 8.540839660800418187e+02 8.479128459499994506e+02 8.516836124197327536e+02 8.500375934925712045e+02 8.455272261419099777e+02 8.484047411994879440e+02 8.510580274265680600e+02 8.493135940799808168e+02 8.438792773607456184e+02 8.388436759859847598e+02 8.474106504124583807e+02 8.469324307266824690e+02 8.529235248197264809e+02 8.496118564249732117e+02 8.420737970849816065e+02 8.492138724246477750e+02 8.575719891085265090e+02 8.507362023462137586e+02 8.469181856378310158e+02 8.472698524142840597e+02 8.534727662541183690e+02 8.473928489384586555e+02 8.458673423164269707e+02 8.521274108047489335e+02 8.505863660954343004e+02 8.517686192419788540e+02 8.484142779009591777e+02 8.437902219654622513e+02 8.448541684747485760e+02 8.466450483456527536e+02 8.396935314421112935e+02 8.422766353736985820e+02 8.463535362680680691e+02 8.484752144153974314e+02 8.443250457996197156e+02 8.428024642770561741e+02 8.454770141226476881e+02 8.449103784506992270e+02 8.449305701042683268e+02 8.443888719828120202e+02 8.373483361234149243e+02 8.424411608101388538e+02 8.345213030275557458e+02 8.383430536911458830e+02 8.293549465417326019e+02 8.368068078244019716e+02 8.418170237485558118e+02 8.309600615300968229e+02 8.393106588956084124e+02 8.353140295455480100e+02 8.339309547991839509e+02 8.354578785212405592e+02 8.306021198444772153e+02 8.340763191000087318e+02 8.395373362729002338e+02 8.341266000239897949e+02 8.335540388758278141e+02 8.363664816499829158e+02 8.307755667521812484e+02 8.366466772652553345e+02 8.328439380020338376e+02 8.325167173036762733e+02 8.328233336907161402e+02 8.312132342362318695e+02 8.390351531677245021e+02 8.344264432630752708e+02 8.351544751113451639e+02 8.320107609774564708e+02 8.324806253369680462e+02 8.318895716247965311e+02 8.290857270269374339e+02 8.264126322464031773e+02 8.265876790637136082e+02 8.330229080744921930e+02 8.275922505264154552e+02 8.223349872169557102e+02 8.274368918665708179e+02 8.263306097107127925e+02 8.310289821469937124e+02 8.247948967336371879e+02 8.220992089741707787e+02 8.208502920809851275e+02 8.198370017733384429e+02 8.223976197906523566e+02 8.200002331256478101e+02 8.129416521240735847e+02 8.070835678025657671e+02 8.071777089298282135e+02 8.061179366728606510e+02 8.071581315233670466e+02 8.105992825437582496e+02 8.040415770724470121e+02 8.040501687123036163e+02 8.052808224376149155e+02 7.985017003822239303e+02 8.032845015542175133e+02 8.030588860663726791e+02 7.994976147644181310e+02 8.028867333963914916e+02 7.974057689604767347e+02 8.012752267891404472e+02 7.925399723073637688e+02 7.959827485721657467e+02 7.947770042640891006e+02 7.966075242868198529e+02 7.958835959237060251e+02 7.987397614386989062e+02 7.991796355440957313e+02 7.977251504541663962e+02 8.020189205576929226e+02 7.983386340759674340e+02 7.952336220589812683e+02 8.034499224491560199e+02 7.968543652810041067e+02 7.937374096680368893e+02 7.958848042294695233e+02 7.964918086052341550e+02 7.974009444924026866e+02 7.915185440654895501e+02 7.966763788856533210e+02 7.954420822231561488e+02 7.966664271963300052e+02 7.936142671119987426e+02 7.897776919861463512e+02 7.963901468585996781e+02 7.923341077691678720e+02 7.893517924221469002e+02 7.921200571364104235e+02 7.927352202183001282e+02 7.890055338440587320e+02 7.879942777959538489e+02 7.875376894556825391e+02 7.977070922461700775e+02 7.935322785973725104e+02 7.900912404147802590e+02 7.885786597811309093e+02 7.858743994624535389e+02 7.893622545792344454e+02 7.867024240197400786e+02 7.945806559978366295e+02 7.904659799794640094e+02 7.876971706950425869e+02 7.904417748415780807e+02 7.928905480882873462e+02 7.968712774540792907e+02 7.920347816100812679e+02 7.925263497499760206e+02 7.886193243909119701e+02 7.877703585788869987e+02 7.876987355059851552e+02 7.914517661099276893e+02 7.862615981301697730e+02 7.863516332230759645e+02 7.828163933099058340e+02 7.786830078918502522e+02 7.867559501210250801e+02 7.808420598812671187e+02 7.857903923257557608e+02 7.860736508556036597e+02 7.814025774815543173e+02 7.852971673163418700e+02 7.777462581277703748e+02 7.876123606948340239e+02 7.763703660440388603e+02 7.858979613300469964e+02 7.806210570685036600e+02 7.820158435054454458e+02 7.795131938903609807e+02 7.765868811292259579e+02 7.745451868570175975e+02 7.789538625942108183e+02 7.798535919499508964e+02 7.763816840739929148e+02 7.808215476512203850e+02 7.791794128416479452e+02 7.763727647010030068e+02 7.815647494937323927e+02 7.794361947568742153e+02 7.823379444956558473e+02 7.783569316343807714e+02 7.767415886630084287e+02 7.792413890287873528e+02 7.807091753999305865e+02 7.749450830668364461e+02 7.733072679240036678e+02 7.726169794778179494e+02 7.712030253418113261e+02 7.776573665692662871e+02 7.768957582147888843e+02 7.678563831818836434e+02 7.681868343662988536e+02 7.660784562284404728e+02 7.691267273542496241e+02 7.715480792253647451e+02 7.799622346421149359e+02 7.678437465310970538e+02 7.767035494219446718e+02 7.755472808265488993e+02 7.712860133516993528e+02 7.713981241353868654e+02 7.690444999818405449e+02 7.669092160364967867e+02 7.684915222577955092e+02 7.670088986433728451e+02 7.651326331400648542e+02 7.632631843634292181e+02 7.682160455910943710e+02 7.597844790308849952e+02 7.706656770543232824e+02 7.724859580043727192e+02 7.672720478063174596e+02 7.642521650487266243e+02 7.669422748611494853e+02 7.653202638767536428e+02 7.612543428275819224e+02 7.608002921685500723e+02 7.604351052492673944e+02 7.581124020407486341e+02 7.640922404617659822e+02 7.568442670571749886e+02 7.594621636749392337e+02 7.577129820968649483e+02 7.616725916153461640e+02 7.632856703606701103e+02 7.585670383980609586e+02 7.599142134747792170e+02 7.562768365003837516e+02 7.590981059111145441e+02 7.574071469295893166e+02 7.591311876113732069e+02 7.571719915273881725e+02 7.582409803639226311e+02 7.551477218867696592e+02 7.552107967493400338e+02 7.609676578776611677e+02 7.608488659885924790e+02 7.589219647817430996e+02 7.534135910375728145e+02 7.540518671591496513e+02 7.535053669731960326e+02 7.571461644480116320e+02 7.489304889539739634e+02 7.572225940167907083e+02 7.535238549554322844e+02 7.575142389451948475e+02 7.560207990876673421e+02 7.558425713809044737e+02 7.501767106592795926e+02 7.572786442079751623e+02 7.481853095551836077e+02 7.459429773673366526e+02 7.499558695048864365e+02 7.482575497746749988e+02 7.462339872402203582e+02 7.473051468604886622e+02 7.372640075543154126e+02 7.391411802641017630e+02 7.430638736766580905e+02 7.435423266598216969e+02 7.401152515971849652e+02 7.412322567970732052e+02 7.461191002467168119e+02 7.339748152760826088e+02 7.366298263435323861e+02 7.345533871335022695e+02 7.373032046132602773e+02 7.410354837727917356e+02 7.357725775522237655e+02 7.337186198665078791e+02 7.409196575430142957e+02 7.361742286180565316e+02 7.331644807355627336e+02 7.347824934839802609e+02 7.361200450099498767e+02 7.364588348942249922e+02 7.361441796787665908e+02 7.295319074260389698e+02 7.260702223938221778e+02 7.219538418114764227e+02 7.291010157482675140e+02 7.293067134591190097e+02 7.262382292487390032e+02 7.279612419673767363e+02 7.229180802332820122e+02 7.293224996270987504e+02 7.269474002568839524e+02 7.249538530223176167e+02 7.349288325797115249e+02 7.266935357740586596e+02 7.305157188777103556e+02 7.328556814219937223e+02 7.317985435670158267e+02 7.293384155838342622e+02 7.280493896590209033e+02 7.326777164175504140e+02 7.281315231237527996e+02 7.302059046005812206e+02 7.276864272870071773e+02 7.306448001765210165e+02 7.276479908135339656e+02 7.273292495883941911e+02 7.328547574659656902e+02 7.297836817303694943e+02 7.280982739370260788e+02 7.246853675594452397e+02 7.296280134749060835e+02 7.283558247937555734e+02 7.302928778504123102e+02 7.237765450092477977e+02 7.308613334521735396e+02 7.215009401994271911e+02 7.274013911200358962e+02 7.276642161885317819e+02 7.187977977121041704e+02 7.293073212587801208e+02 7.241373591183314602e+02 7.193925564606612397e+02 7.258562673422737817e+02 7.221352413837645372e+02 7.230568893463769200e+02 7.204832637395677466e+02 7.231971571870748221e+02 7.238409005577840389e+02 7.240254586897958688e+02 7.242959977532601670e+02 7.238554703135152977e+02 7.208257179871799281e+02 7.186084585893589747e+02 7.170974351246129572e+02 7.179952390892586891e+02 7.257744194660939456e+02 7.182352520521714041e+02 7.202096055040535703e+02 7.202367990117893441e+02 7.089506948765372272e+02 7.140500504786239162e+02 7.109150577702522469e+02 7.123695138099249107e+02 7.088321408707229239e+02 7.151413519381522974e+02 7.120882847197176488e+02 7.032483093128546443e+02 7.084721776193894129e+02 7.079687772159892347e+02 7.047968292556073493e+02 7.031951530851320058e+02 7.071963132186103849e+02 7.104004048908125242e+02 7.086671450289230734e+02 7.161396396311731678e+02 7.102369868528664938e+02 7.079746328333521888e+02 7.076860962232530028e+02 7.072220468754005651e+02 7.126769232185222336e+02 7.116079333185739415e+02 7.076683450438555383e+02 7.075442101831190485e+02 7.101794922356549478e+02 7.083528392213111147e+02 7.076574578048467856e+02 7.084262118380217998e+02 7.084329267205166616e+02 7.060764337022177415e+02 7.062487342612165548e+02 7.095873767385123756e+02 7.089120592696450558e+02 7.108481618693202790e+02 7.058363268574885296e+02 7.003248570413340985e+02 7.051453991658606810e+02 7.073841026778853802e+02 7.038312059765613640e+02 6.949045688793813724e+02 6.985797754362895375e+02 7.040522992076319042e+02 7.023682651580638776e+02 7.016451468433347145e+02 6.966525579922192719e+02 6.983213627180521144e+02 6.951212716262332378e+02 6.944948665963536314e+02 6.942747828348594794e+02 6.933701179891935453e+02 6.957968549907017177e+02 6.877498188535013242e+02 6.936890279324810535e+02 6.978918299871169211e+02 6.985876707889332238e+02 6.941010749692877653e+02 6.923257503629180292e+02 6.944595978349324241e+02 6.893992710391451055e+02 6.898637643835588733e+02 6.893069271005114160e+02 6.849973483461548085e+02 6.888969333988970902e+02 6.879106518538451382e+02 6.829436688734197105e+02 6.792864806254950736e+02 6.811557558285163623e+02 6.820903869460997839e+02 6.736150359226160163e+02 6.785686980542081983e+02 6.832198409965886867e+02 6.780994571693847774e+02 6.767939571205586162e+02 6.769138131736528976e+02 6.760406532058545963e+02 6.796599347037157486e+02 6.780671382617075551e+02 6.820866111858649674e+02 6.760231220218014414e+02 6.774883244569824683e+02 6.775999103668872294e+02 6.818352831151244118e+02 6.749608478271618424e+02 6.808318841957873246e+02 6.804361096410593746e+02 6.801345324322709303e+02 6.788880899988578221e+02 6.798519137629931492e+02 6.789883253320260792e+02 6.745617822344311207e+02 6.805528197523447034e+02 6.782564727863839380e+02 6.811800388901770020e+02 6.737558678693429783e+02 6.740255683962295734e+02 6.700994144420142220e+02 6.747637411135185630e+02 6.745391301371629424e+02 6.741900102219451583e+02 6.756005661491637966e+02 6.734426550589930685e+02 6.721514466937439920e+02 6.742446403648999649e+02 6.677171191100010219e+02 6.708872114597858172e+02 6.643109126367284034e+02 6.698710667862338823e+02 6.688123713850822014e+02 6.675064627262763679e+02 6.659937148476118409e+02 6.650484274264159694e+02 6.606131520745739181e+02 6.605735658366478447e+02 6.621879360652882269e+02 6.623603997372347294e+02 6.671441324216923476e+02 6.584744538822720870e+02 6.654466970468769205e+02 6.585657611493371633e+02 6.636208543509533229e+02 6.641117551223293276e+02 6.613862711450767620e+02 6.601448674109922194e+02 6.615340921866664985e+02 6.573626069537456260e+02 6.621190735873744870e+02 6.614932291909689184e+02 6.627704362748594349e+02 6.570745715764383021e+02 6.587787603493005690e+02 6.576757344022865936e+02 6.563032588268011978e+02 6.525017917791086575e+02 6.544098702681122859e+02 6.538420001052244288e+02 6.573697491261826826e+02 6.541483276600715726e+02 6.475455381688730085e+02 6.435746492673739567e+02 6.448548796250962596e+02 6.470219830291381413e+02 6.487743646156885688e+02 6.472802504379254742e+02 6.383429207685185247e+02 6.440415278910980987e+02 6.422999268702188829e+02 6.405799082016550301e+02 6.396399398922902719e+02 6.410784130979893689e+02 6.461353517932170689e+02 6.405074505652928565e+02 6.418832659406875791e+02 6.419312558921034224e+02 6.413246208423306598e+02 6.441262777002569919e+02 6.432839809541319482e+02 6.418798220804923176e+02 6.332656493080955897e+02 6.372339245076007046e+02 6.345179179017541173e+02 6.447577206310496649e+02 6.408724389416248641e+02 6.377027200893016925e+02 6.329061057158918402e+02 6.353043507580692904e+02 6.347844240070016895e+02 6.381361957539213563e+02 6.350588125478960819e+02 6.378903732576897028e+02 6.413680649272431538e+02 6.435416130478890864e+02 6.350038439635101213e+02 6.374161644651982215e+02 6.363205395495284620e+02 6.387821395604186137e+02 6.361363078454234028e+02 6.367241395605075240e+02 6.377299481138751389e+02 6.378609212639405541e+02 6.356979878034661624e+02 6.393118193840120966e+02 6.406558168635598349e+02 6.326546308291372043e+02 6.364702898818060248e+02 6.321443086950238239e+02 6.361717935461944080e+02 6.357948260544178538e+02 6.372382083722507105e+02 6.345478650245371455e+02 6.355509259832482485e+02 6.316902664221272516e+02 6.371064422826137843e+02 6.325405505749292843e+02 6.377624170850430119e+02 6.353623410135488712e+02 6.371426279041968428e+02 6.332228977258693021e+02 6.289864573524675961e+02 6.303976537957438495e+02 6.244876670113933415e+02 6.329242471949895616e+02 6.285929178002087383e+02 6.314789080229677438e+02 6.324204198717474128e+02 6.338205425037657506e+02 6.265479129129732883e+02 6.353080034397019062e+02 6.284224827011217940e+02 6.242102651641699822e+02 6.283327095991830902e+02 6.314004340206962524e+02 6.269794701668869266e+02 6.301217984863568518e+02 6.277221830709404458e+02 6.300657308308960864e+02 6.239455100822943905e+02 6.288496156073293832e+02 6.260770425634372032e+02 6.229073817625934453e+02 6.215417651372424643e+02 6.247807380037410212e+02 6.238165474267054833e+02 6.268773046357158591e+02 6.280190782314190301e+02 6.226897433856108819e+02 6.230919349178980156e+02 6.250402138628650164e+02 6.249406032625081480e+02 6.248536214963578459e+02 6.212415025801245747e+02 6.151619703473170375e+02 6.227892483275809354e+02 6.181882514510123201e+02 6.203399832785296439e+02 6.164406931750835383e+02 6.186844872177122170e+02 6.166829969330271979e+02 6.210507140825159240e+02 6.173880608300754602e+02 6.112741032673843620e+02 6.127939458070100045e+02 6.091423602557398453e+02 6.159188962228374749e+02 6.140898851368417581e+02 6.125763192244219226e+02 6.088005764271462112e+02 6.075855494106386914e+02 6.098174037305736874e+02 6.045137133985822402e+02 6.015002161207595464e+02 6.037626751217730998e+02 6.090104745521449559e+02 6.065359103122672195e+02 6.071357527146724351e+02 6.005868274204419777e+02 6.058041097096252088e+02 6.034299400081548583e+02 6.067802052769391139e+02 6.061056025886409770e+02 6.033730632543235970e+02 6.029487863063066015e+02 6.053308616004037503e+02 6.012003652046228126e+02 6.018570913281673711e+02 6.086275913968592022e+02 6.042980868521233333e+02 5.991332901723255873e+02 5.976310152582032060e+02 6.006484935782925731e+02 5.982674797898639554e+02 6.012911573181420408e+02 5.994566733565932282e+02 5.984264126930174825e+02 6.005529026223541678e+02 5.960596683892969168e+02 5.961502662759453415e+02 5.954717954515172096e+02 5.987775213413932534e+02 5.939969659805016136e+02 5.951533258614605302e+02 5.975317605987013394e+02 5.951291886467430459e+02 5.985174099476301990e+02 5.958437125181603733e+02 6.058002872522067719e+02 5.968108396345035089e+02 6.007814681982257525e+02 5.963201894523489273e+02 5.959745739784216312e+02 5.896246942914685860e+02 5.915104761382870038e+02 5.937769004306777560e+02 5.952602243568123868e+02 5.943219378562077964e+02 5.968543669884852534e+02 5.956992250200985382e+02 5.968365589198671159e+02 5.971764132951188913e+02 5.939837998051036720e+02 5.913547109874540411e+02 5.916382091080010923e+02 5.989577709958739433e+02 5.911802845295325142e+02 5.949205666699009498e+02 5.922394531755884373e+02 5.956693899057398767e+02 5.922839639472168756e+02 5.965398217831700549e+02 5.903913316493816410e+02 5.946592323549508592e+02 5.939447152963333565e+02 5.953102176312313532e+02 5.898573228235121633e+02 5.927743783100174824e+02 5.923372857793162893e+02 5.900218207324707009e+02 5.953437689233248875e+02 5.927862796476285894e+02 5.853478026679102868e+02 5.906168657495796879e+02 5.907055746527234987e+02 5.885856218309121459e+02 5.837479421167073497e+02 5.902865541464578882e+02 5.879545972106362797e+02 5.875145625979378110e+02 5.884387811331556577e+02 5.852073646298698577e+02 5.847689776516746178e+02 5.850412645180899744e+02 5.876405536295350203e+02 5.864024577347139484e+02 5.805765772379996861e+02 5.856662477791462607e+02 5.831485541167411384e+02 5.839752669942448620e+02 5.840852044526204736e+02 5.825786084915066567e+02 5.856996801405887254e+02 5.872022624668539947e+02 5.829385278761072868e+02 5.800253434527253376e+02 5.827251332768831844e+02 5.821614270757543181e+02 5.798690056970997375e+02 5.769894285706595838e+02 5.792028257353159688e+02 5.761607244719808705e+02 5.769231021630423584e+02 5.744155843613373236e+02 5.709812476652562054e+02 5.740070577666724603e+02 5.737514100392858154e+02 5.744327660673126275e+02 5.708226410505835702e+02 5.724125050951773801e+02 5.685784327921379600e+02 5.676266330491864665e+02 5.749713153083705492e+02 5.750020025368730785e+02 5.705210511656123344e+02 5.700750011132479358e+02 5.692644730565591544e+02 5.708057945503809378e+02 5.719834755757681251e+02 5.661826410995046217e+02 5.686768849120032883e+02 5.730317709935631001e+02 5.706134101267607548e+02 5.655887894629456696e+02 5.617901137890013388e+02 5.630357118575287814e+02 5.673009508878994893e+02 5.674648987019196511e+02 5.651895217174574100e+02 5.686503174610924134e+02 5.718331176847502775e+02 5.660200663296733410e+02 5.690326247272178080e+02 5.657602308770649415e+02 5.666666231875070707e+02 5.680910942535983850e+02 5.603956767107447376e+02 5.666663957246752261e+02 5.640032729448776081e+02 5.658539270765566016e+02 5.623385365780773100e+02 5.620046822415027918e+02 5.692172966479075740e+02 5.596645962723247294e+02 5.693940877544280283e+02 5.652043374488713425e+02 5.576576065330361871e+02 5.598082528519393009e+02 5.594259894667354729e+02 5.580460660629538552e+02 5.582543668626376530e+02 5.586475083637683383e+02 5.559842057145892795e+02 5.564716226825885315e+02 5.513645151694503284e+02 5.539467171201282554e+02 5.541506656813530753e+02 5.578307775865799840e+02 5.543874357973317046e+02 5.531114496527372921e+02 5.480442703366094293e+02 5.501078150667999580e+02 5.497498231247550393e+02 5.470851950678899129e+02 5.492203267079546549e+02 5.522030778401401676e+02 5.480339259097125932e+02 5.493358596722883931e+02 5.500547074896282993e+02 5.509059982097766124e+02 5.489500944376159168e+02 5.533069564466188694e+02 5.490619499122183242e+02 5.507725107463272707e+02 5.482232799503625529e+02 5.433720849069197811e+02 5.456683813019036506e+02 5.467355835949502989e+02 5.418950838936328864e+02 5.437061250952867795e+02 5.428331996164365592e+02 5.418985604083534326e+02 5.445031264168142116e+02 5.410219922497907419e+02 5.447778146240597152e+02 5.440106245407899905e+02 5.426494761756423486e+02 5.428048561109949333e+02 5.335488319725247948e+02 5.366057093411046708e+02 5.387522194125334636e+02 5.368796545453981253e+02 5.394409565057407008e+02 5.408897810099715571e+02 5.412972442826217048e+02 5.385747774370056504e+02 5.397939836640105113e+02 5.423329430137597456e+02 5.426068211427157166e+02 5.458720289700634112e+02 5.400449244436159688e+02 5.395761399351623595e+02 5.353158634619544500e+02 5.396516122460318456e+02 5.387474462510067497e+02 5.380162587505909642e+02 5.396740423838115248e+02 5.414790045534326737e+02 5.352868629717947897e+02 5.342058468444039363e+02 5.372225937389671344e+02 5.367174739248630431e+02 5.326115136397926335e+02 5.335126209520955172e+02 5.365740100010584683e+02 5.302237529803179541e+02 5.304723596603743090e+02 5.288295637874014119e+02 5.317292916601951447e+02 5.320202525394978466e+02 5.269892586077668284e+02 5.307643709021900804e+02 5.320498112056802711e+02 5.323078808940583713e+02 5.280896603533220741e+02 5.318620863475928218e+02 5.332115150322455293e+02 5.284395912703530485e+02 5.306462019023863377e+02 5.347082698039394018e+02 5.285680869570884397e+02 5.297988979892503494e+02 5.252900144707144818e+02 5.297809960631499280e+02 5.310417728822511663e+02 5.313807735532990364e+02 5.297609273133374472e+02 5.324830115557576846e+02 5.273232038615461761e+02 5.311165957036386089e+02 5.303993731251256349e+02 5.305832003919769022e+02 5.352683349388930765e+02 5.329770027615073786e+02 5.289147888479119501e+02 5.279359716765502526e+02 5.288490427946246655e+02 5.258349383225508973e+02 5.267162667574903026e+02 5.274856453233251159e+02 5.306073662631847583e+02 5.257405778521554112e+02 5.315435249405611557e+02 5.279756618352890882e+02 5.303253561762060144e+02 5.340417553144959584e+02 5.304258588317375143e+02 5.266445346481447132e+02 5.287825287847609843e+02 5.236211514374361968e+02 5.324662116544845958e+02 5.246346558040331729e+02 5.267238976190968742e+02 5.252389201050772272e+02 5.204184204456927318e+02 5.243815993690091091e+02 5.288672361135680831e+02 5.278226969182876473e+02 5.213846043515054589e+02 5.214151154290156001e+02 5.193759716051613395e+02 5.223169152892440934e+02 5.211599711486638853e+02 5.204827810500330543e+02 5.177125616440642943e+02 5.170004352962256462e+02 5.170713840231476297e+02 5.153625878311942188e+02 5.148277243219705497e+02 5.128267869880586431e+02 5.149160142548937529e+02 5.119648871365835703e+02 5.176611344855458583e+02 5.203606592955222823e+02 5.148473291703855921e+02 5.103912709674428925e+02 5.133732865334364988e+02 5.135490813200716502e+02 5.095905164011022634e+02 5.132352492862711415e+02 5.137044610337875383e+02 5.100520526970320816e+02 5.089178605909835369e+02 5.131688459389952186e+02 5.100826537416589872e+02 5.064279068085022004e+02 5.095237429382990513e+02 5.068858401267437443e+02 5.055764882571131693e+02 5.077823861379343384e+02 5.074773918029199535e+02 5.044503672656715594e+02 5.040499452269210678e+02 4.989895901753185967e+02 5.071974760733928633e+02 5.033944314654394248e+02 5.019220935645089412e+02 5.026776250173596736e+02 4.978387984173996870e+02 4.972540299686198182e+02 5.024454492229721154e+02 5.001383870915570355e+02 5.012703520459965603e+02 5.003962284673648924e+02 5.033558751153566959e+02 4.986076641253657158e+02 4.993002678438849102e+02 5.021023343500840497e+02 5.018854034916364526e+02 5.000040842425815981e+02 5.008933970358085048e+02 4.967667719712481471e+02 4.952681729116165457e+02 5.025652440623918551e+02 5.017727536928828158e+02 5.034890108789610395e+02 4.941145243884297429e+02 4.982592028035189742e+02 5.007191018074793192e+02 4.998874662662911419e+02 5.024443661468832829e+02 4.982827577886704944e+02 4.981410737910368312e+02 4.997265549683154973e+02 4.982995206723560955e+02 4.964689432239464963e+02 4.957359088277929686e+02 4.989973966589381007e+02 4.964969491599092066e+02 5.042767993600677414e+02 4.965005215982950517e+02 4.936021386561372424e+02 4.927349561895262582e+02 4.961040825105957879e+02 4.966705634615898362e+02 4.963850455226458962e+02 5.005599325192301308e+02 4.928630893223030967e+02 4.971302840895298232e+02 4.949024794028330234e+02 4.911074831420172018e+02 4.939671997750369883e+02 4.965142698481103025e+02 4.945862846621855056e+02 4.890426608845302781e+02 4.957956471375354681e+02 4.906143064762642894e+02 4.913246791109936566e+02 4.947696152475363647e+02 4.908164334090639613e+02 4.924100463695979784e+02 4.983145361383281511e+02 4.946300154448646822e+02 4.949785369080360056e+02 4.956827204720771078e+02 4.961107162815369520e+02 4.901834411012463306e+02 4.899669450726617015e+02 4.905530000463552369e+02 4.929881151694545451e+02 4.920215506317329073e+02 4.922207090123104081e+02 4.920896024621675338e+02 4.893017620156633143e+02 4.911879283978950070e+02 4.903649688693963071e+02 4.897981577119538770e+02 4.910896409882846569e+02 4.835059326427659698e+02 4.838978517008443987e+02 4.854842982545291079e+02 4.827755377161303159e+02 4.837114798100258781e+02 4.857810102582715217e+02 4.913505376502355944e+02 4.859367167405255827e+02 4.859102636840335663e+02 4.883842668991337064e+02 4.882512680659633020e+02 4.851596801907833196e+02 4.876717195827386035e+02 4.830666559698974538e+02 4.801538085864125947e+02 4.763773269690244661e+02 4.794350468901286035e+02 4.806769060956614794e+02 4.791667678660645606e+02 4.784192410773571851e+02 4.776959413569987873e+02 4.730555585114242376e+02 4.769806479139990074e+02 4.804607300977365867e+02 4.804404748498274671e+02 4.772228371997548493e+02 4.761324930382575076e+02 4.737911329652318386e+02 4.789773209931364590e+02 4.775581878137920739e+02 4.747864610766444002e+02 4.764497630167558100e+02 4.775343502681174641e+02 4.751822836546997451e+02 4.765734594815269816e+02 4.771928028132180657e+02 4.737477625221661697e+02 4.771698067116693096e+02 4.766019791954628886e+02 4.782774957223575711e+02 4.770500322338476735e+02 4.719613439620639497e+02 4.753151104312564144e+02 4.699644398308357154e+02 4.780768648972967867e+02 4.728036243332222739e+02 4.733693201514166162e+02 4.726842947382698412e+02 4.723322620750053602e+02 4.718035908849101929e+02 4.753276251474454170e+02 4.740773191154922870e+02 4.708932972958020855e+02 4.760616364061723971e+02 4.739953093274112348e+02 4.750889712831951783e+02 4.715725035612184683e+02 4.676127198612583129e+02 4.709576200756587241e+02 4.665902303494275998e+02 4.649745804943452185e+02 4.691621730237316683e+02 4.694746926719182056e+02 4.691094274343635675e+02 4.730813190398607730e+02 4.723303098121934340e+02 4.674012302731706541e+02 4.721429136277027965e+02 4.686160535173730750e+02 4.689743003641076484e+02 4.670466480148828623e+02 4.687603714260530978e+02 4.686720263998931273e+02 4.687776856572643851e+02 4.676588507706092628e+02 4.653308770219975941e+02 4.670846078910338406e+02 4.665675252076287052e+02 4.652328918625516394e+02 4.621145486299039362e+02 4.668382602395963090e+02 4.648611178211837114e+02 4.677156157418326075e+02 4.649415308447568691e+02 4.627765025243875812e+02 4.635095242139530001e+02 4.661917692003140132e+02 4.650340859373083617e+02 4.628339654965221825e+02 4.670796211018624149e+02 4.656321759740233688e+02 4.645206260169430266e+02 4.614994446359180529e+02 4.621000174806813448e+02 4.620666280045875851e+02 4.564073013096153772e+02 4.573427940880917504e+02 4.576964586215838722e+02 4.579995599398700961e+02 4.593711145702544059e+02 4.655748733651680595e+02 4.604792930115543754e+02 4.632850575435269889e+02 4.633613929191561169e+02 4.617752573217903205e+02 4.584834313932943815e+02 4.656324590811200892e+02 4.668037112001034075e+02 4.617894567013415212e+02 4.604952907847315373e+02 4.583988812108539150e+02 4.528853047774244374e+02 4.624879195768290856e+02 4.630692978326528646e+02 4.624205975342721899e+02 4.540457391144890380e+02 4.542535809739222259e+02 4.602831414138388482e+02 4.536310875706925572e+02 4.585625442049554294e+02 4.541615675122008042e+02 4.575986032587920818e+02 4.577651511926886201e+02 4.591085393046921013e+02 4.535446845461004841e+02 4.558273809217105281e+02 4.528555487298245907e+02 4.558437858039059734e+02 4.530943058778143495e+02 4.563036360053813496e+02 4.548867108693329442e+02 4.493100439463918860e+02 4.520815462012664625e+02 4.505206526814053518e+02 4.454418072539235141e+02 4.466326319696711380e+02 4.469407642202764919e+02 4.456442245518101686e+02 4.449726278036412737e+02 4.463936409080566818e+02 4.465151820102479974e+02 4.460350243912637893e+02 4.467390001827090487e+02 4.444558533939448353e+02 4.465102687516667288e+02 4.424002125539005874e+02 4.446742749277690336e+02 4.440145653654033140e+02 4.425709625115724180e+02 4.486975887986926068e+02 4.481674239569038036e+02 4.425810455159906383e+02 4.419047733592507825e+02 4.423101876941653927e+02 4.448090830625160947e+02 4.474115877936427523e+02 4.431969938178413599e+02 4.452626780480725301e+02 4.451936174484234812e+02 4.416274475192087721e+02 4.445721214686020630e+02 4.442931790542565977e+02 4.455680778228648933e+02 4.492126244321233912e+02 4.420958770790807080e+02 4.450808816378226425e+02 4.403500614269502762e+02 4.429341989976491050e+02 4.433397447967514609e+02 4.468055519979961900e+02 4.482988361563320154e+02 4.425575588823345470e+02 4.431511048913838522e+02 4.430509165106321348e+02 4.417271363200375731e+02 4.423806736441552516e+02 4.417628821669026706e+02 4.444899825720945046e+02 4.405223725128928436e+02 4.420362978996225252e+02 4.403003914996438652e+02 4.411310044534845929e+02 4.458363990852257075e+02 4.401020275393139514e+02 4.391565372256450246e+02 4.426703786071082050e+02 4.459603259852558494e+02 4.502848829824528138e+02 4.413338511014306391e+02 4.419243563511039383e+02 4.379048899499852041e+02 4.437226201830253558e+02 4.409977351886946053e+02 4.399618904191432307e+02 4.419703111391730772e+02 4.410220829434981056e+02 4.379545436892650514e+02 4.384327962238535861e+02 4.373792534654679116e+02 4.379996328161277575e+02 4.346512461000834264e+02 4.336526701498408443e+02 4.343013142373909545e+02 4.316413343536411844e+02 4.360241626795203729e+02 4.337475477730283728e+02 4.329796806276326606e+02 4.349232538841628184e+02 4.369059905760888682e+02 4.308780280223541013e+02 4.322640093761751814e+02 4.318839698545519923e+02 4.331596008795422108e+02 4.345310605913982158e+02 4.281977664256750700e+02 4.309636257060168987e+02 4.310032498396896585e+02 4.322433996578020015e+02 4.310852693687363058e+02 4.350057139747988231e+02 4.284709333083565070e+02 4.323166986129991187e+02 4.300215007397792988e+02 4.263869881677993590e+02 4.315195559798655722e+02 4.336033510876303581e+02 4.265069029845851105e+02 4.286223892076405377e+02 4.276597855714890670e+02 4.337517687264269739e+02 4.289968630426216123e+02 4.269554107818726152e+02 4.243007780785859495e+02 4.264244541301654294e+02 4.292767127448356064e+02 4.281758102951453111e+02 4.193367235286035566e+02 4.274260625863190057e+02 4.205355109032830114e+02 4.235398312156917768e+02 4.223879809124131839e+02 4.261196335896348160e+02 4.212216048755810220e+02 4.245423506057248915e+02 4.273216138286833825e+02 4.245815223477802647e+02 4.280051640787845031e+02 4.249170073933601088e+02 4.218454120829957219e+02 4.259595224770507116e+02 4.227014761815621569e+02 4.198925718801150992e+02 4.177473025977998873e+02 4.189909372473072722e+02 4.168001017204529148e+02 4.151676786819626273e+02 4.192848949423394629e+02 4.200214637378327325e+02 4.155095801495413070e+02 4.160528792448492936e+02 4.159110180550412110e+02 4.181971026989403981e+02 4.169614118617624854e+02 4.213613075455397166e+02 4.218232152019770069e+02 4.181340381994554605e+02 4.202947374579324560e+02 4.210474091289879084e+02 4.238548993667546370e+02 4.160493638378547985e+02 4.164041078223496584e+02 4.169067463505958813e+02 4.216303107896657707e+02 4.233733250518077398e+02 4.175244664283735005e+02 4.191500999195755526e+02 4.187073101896319827e+02 4.149010552477338365e+02 4.155039243662772606e+02 4.113232821444944420e+02 4.115911815347960783e+02 4.151251379786570510e+02 4.121164723016030393e+02 4.128190757589295572e+02 4.166379289303299629e+02 4.119987976639584986e+02 4.166074676861210833e+02 4.171380187991965727e+02 4.184209657632506492e+02 4.134271512263170507e+02 4.110713137255062861e+02 4.186787538191592830e+02 4.113074060826854748e+02 4.179779747623251751e+02 4.163953159821547274e+02 4.160386622891705883e+02 4.198145195665639449e+02 4.151030444012412204e+02 4.140675603026043063e+02 4.186593065530518061e+02 4.113017852827694583e+02 4.152312169067180321e+02 4.110575131965131845e+02 4.094046696379309083e+02 4.139803259793316670e+02 4.162159448846003897e+02 4.103383645593725078e+02 4.133172162688735511e+02 4.110172739271733349e+02 4.071582761938317958e+02 4.122348256449170663e+02 4.092790713353451224e+02 4.056584487735854623e+02 4.061851403644070047e+02 4.105882322956369990e+02 4.059476947088906513e+02 4.077906396541334857e+02 4.078023175858768354e+02 4.115230824575662041e+02 4.088343939472728152e+02 4.070182927002645101e+02 4.064931673978230720e+02 4.028054644179864567e+02 4.068650653223293716e+02 4.082717567684709365e+02 4.084893885902635020e+02 4.040062347959527642e+02 4.075209548009228797e+02 4.084223427802276660e+02 4.065910197979166583e+02 4.071982982737800967e+02 4.082085829294720156e+02 4.081607910965744850e+02 4.097134744359005367e+02 4.072744875943297984e+02 4.103433052565284243e+02 4.073756261868037427e+02 4.049936164186879637e+02 4.062563307036983815e+02 4.019585078970908398e+02 4.024881111370763733e+02 4.003655037356693924e+02 4.015301857965682757e+02 4.065222637158664725e+02 4.030970773298539598e+02 3.993640315172983719e+02 4.023707343359209290e+02 4.040748290435531089e+02 4.001114689331203067e+02 4.039967988824685676e+02 4.021036865782946848e+02 3.996571351019508143e+02 3.989029916441047021e+02 4.015346089928737001e+02 3.970533255261537420e+02 3.988296960204899619e+02 4.000279642404660763e+02 3.948818570291495575e+02 3.989004183153684266e+02 3.931488091013930557e+02 4.010139919675519309e+02 3.944851674652010729e+02 3.973281278002667705e+02 3.979890133092499696e+02 3.959239697775155946e+02 3.919129263654821216e+02 3.913677376548926645e+02 3.927824341103311667e+02 3.938128767111716684e+02 3.948414873068673501e+02 3.903024395059804306e+02 3.945579290700002275e+02 4.000972860396371402e+02 3.977068800582387667e+02 3.941134026723185571e+02 3.902835369664612131e+02 3.920147096328817611e+02 3.929924095473370471e+02 3.955842373593837351e+02 3.934612618277041634e+02 3.943342702002028659e+02 3.942916286298028581e+02 3.895989328999169174e+02 3.929425081136051290e+02 3.959394381900244753e+02 3.921286288291803999e+02 3.970422544302942924e+02 3.926160699206785694e+02 3.946024496671724933e+02 3.931835874194051144e+02 3.931231916457762168e+02 3.919393712257572133e+02 3.916166680329762926e+02 3.931097697240588218e+02 3.945012346416399396e+02 3.957382566573128315e+02 3.873507503954224376e+02 3.885649842374473906e+02 3.920984742068629316e+02 3.945156657510233345e+02 3.860986941062693631e+02 3.862580039076069625e+02 3.876422814296686283e+02 3.899263745406742032e+02 3.877486395330010396e+02 3.851894597428004658e+02 3.871551599347935735e+02 3.873827753534436624e+02 3.858650705496107776e+02 3.931371632585141924e+02 3.889065748525847539e+02 3.875469986736623014e+02 3.859797248821294033e+02 3.840561944500827849e+02 3.853417238498022925e+02 3.802599065702877397e+02 3.845728564435814292e+02 3.861923462844970345e+02 3.888075368330353285e+02 3.892232181769181238e+02 3.826423308708488662e+02 3.832484666754745604e+02 3.859038936398307555e+02 3.870453516054620309e+02 3.830676711268431518e+02 3.861023216852209998e+02 3.911930159301453500e+02 3.867150357497846471e+02 3.870049864382770011e+02 3.859703705681941983e+02 3.848596271809233826e+02 3.859779160076752191e+02 3.846305944436331856e+02 3.815612559844834664e+02 3.825132817771163332e+02 3.834367473031403506e+02 3.848294284758582648e+02 3.837459552309465494e+02 3.845624683310877003e+02 3.875652395764758467e+02 3.876158420462542153e+02 3.843545491183816694e+02 3.829830899934663648e+02 3.859394875786741181e+02 3.773067363260160505e+02 3.836253410264636159e+02 3.757922636889588830e+02 3.809446635460524249e+02 3.821087277224324339e+02 3.817765206583103463e+02 3.780431964800065430e+02 3.775122755862362283e+02 3.727974852200584337e+02 3.745185461528707833e+02 3.772693847519499286e+02 3.722267078055668321e+02 3.744361210728117157e+02 3.764298009571418788e+02 3.751591382676267017e+02 3.711122831527761718e+02 3.767120423770253410e+02 3.731262399646261088e+02 3.702128337290525337e+02 3.747440413705051583e+02 3.757202022984300811e+02 3.700423141157198188e+02 3.746758088957676591e+02 3.729441506771512422e+02 3.730548578716140469e+02 3.721425300586324170e+02 3.703430221293434101e+02 3.673251463656760052e+02 3.716558509889054562e+02 3.666393142681134805e+02 3.698153863269404269e+02 3.679603411061854672e+02 3.681050117496404823e+02 3.705240973531713848e+02 3.703880487661488701e+02 3.658799417954064097e+02 3.669238526842331112e+02 3.660094245875569072e+02 3.664674317854144761e+02 3.628380778613438338e+02 3.717101424985009430e+02 3.657988962968737496e+02 3.704997202516332777e+02 3.641611162852263988e+02 3.676866063853686910e+02 3.674952477547180365e+02 3.658630929491794177e+02 3.669340195195911747e+02 3.678087373432862250e+02 3.638640695644331231e+02 3.667936805453494458e+02 3.665918482337106070e+02 3.732313703945771408e+02 3.663907839161277593e+02 3.657816502634648828e+02 3.599480929122212842e+02 3.707881206163033312e+02 3.652273691361265264e+02 3.642813204737438468e+02 3.685766818747990783e+02 3.656568468928196580e+02 3.633580754767855865e+02 3.659441646575605205e+02 3.667978317031037818e+02 3.617143586873345953e+02 3.654461685063704977e+02 3.695368418239943367e+02 3.682422761036151542e+02 3.696481210201197314e+02 3.648573321155533904e+02 3.635181874956384149e+02 3.637308954228710718e+02 3.572893834204406858e+02 3.614336893051365678e+02 3.610913713035075716e+02 3.617769064542054025e+02 3.615816068446683857e+02 3.643783049812254262e+02 3.612415113076398256e+02 3.575823232371485574e+02 3.590274285572638746e+02 3.566872448089160912e+02 3.643188675879542302e+02 3.606672231846407612e+02 3.630207124249930075e+02 3.599969656315035422e+02 3.584527112187088278e+02 3.625971769460302312e+02 3.610275138236714838e+02 3.633006200223904898e+02 3.615024849298297340e+02 3.614562152380617590e+02 3.607552377978803975e+02 3.570128823529896636e+02 3.594165637257585786e+02 3.575945334143030436e+02 3.594633498220226784e+02 3.618316973153087019e+02 3.632289662777269541e+02 3.593087492340557105e+02 3.623280155251687802e+02 3.613537936817861009e+02 3.601939087572011999e+02 3.638574856831982629e+02 3.600184912778548210e+02 3.615228591981845625e+02 3.621979688363901460e+02 3.602367352006485248e+02 3.621494951994199027e+02 3.577287770082247107e+02 3.598596208853413714e+02 3.597172638700572520e+02 3.570140431874929163e+02 3.583410973475886863e+02 3.605701242149152677e+02 3.570984303064193455e+02 3.547634481020226076e+02 3.567168274591648469e+02 3.560175911066284016e+02 3.581675110519813074e+02 3.578279711007685364e+02 3.591213529416084498e+02 3.568254451757944139e+02 3.550895714324172445e+02 3.564466074799137232e+02 3.604641953315552882e+02 3.564691194688966220e+02 3.590006500963187932e+02 3.561966259565509745e+02 3.571109729718418180e+02 3.549501723757247191e+02 3.541073812513391204e+02 3.494626702300679426e+02 3.544074957605187706e+02 3.559396449065063166e+02 3.569524290999247000e+02 3.515848676812914277e+02 3.502271825750099197e+02 3.550647111767946171e+02 3.564598190910778044e+02 3.449001862325644083e+02 3.533000014040341057e+02 3.522652409500543058e+02 3.518233505866138557e+02 3.485209512127876224e+02 3.503608866620365916e+02 3.484165174861730634e+02 3.531182652352686091e+02 3.545102486953270500e+02 3.495330856646070288e+02 3.502844462637029892e+02 3.465925918761141133e+02 3.490821810050961744e+02 3.529421684897445175e+02 3.492156698560907557e+02 3.491284859170192476e+02 3.441838001602771442e+02 3.467123711663805352e+02 3.490417520448218625e+02 3.464818764283295423e+02 3.434086312098133362e+02 3.472779768799985618e+02 3.450127431602426213e+02 3.443106357633329822e+02 3.424295115643235476e+02 3.498411616635893893e+02 3.440929341592903370e+02 3.434095852085560523e+02 3.438393557115505246e+02 3.486865279775719273e+02 3.388183636957440967e+02 3.434974002273581277e+02 3.418107250860310842e+02 3.446962384866162665e+02 3.429866340744493982e+02 3.447046636313427825e+02 3.449285179962251959e+02 3.442591525484726844e+02 3.466507418498395623e+02 3.447567782642295811e+02 3.460839474578006048e+02 3.393174592781846854e+02 3.398585034310611377e+02 3.405459455191206075e+02 3.420950642161227506e+02 3.435204909375199236e+02 3.462350574905088365e+02 3.441105963445684779e+02 3.427459715510506157e+02 3.473674025650317390e+02 3.424938191108379328e+02 3.461611963310813280e+02 3.473203664987896104e+02 3.434084424929931174e+02 3.419325876753600255e+02 3.407322157845112542e+02 3.423361998790609846e+02 3.477255657964163902e+02 3.450766114850950999e+02 3.421205655586276180e+02 3.433065801262866898e+02 3.432010135097530679e+02 3.435369216826587149e+02 3.447840638418064714e+02 3.418128893277725524e+02 3.460732170463597868e+02 3.470648006397746030e+02 3.414750792746089587e+02 3.385927536313400310e+02 3.419471163208179405e+02 3.416227700418477298e+02 3.404925156482518105e+02 3.392657855916653489e+02 3.421486394583696438e+02 3.435260162691808432e+02 3.399995028035626774e+02 3.446137389547798193e+02 3.470361015749362537e+02 3.422296798093344137e+02 3.405824588422051988e+02 3.353073010000928775e+02 3.387745131530178355e+02 3.381382343703448896e+02 3.355117432845510166e+02 3.355590586225048355e+02 3.332436343232920422e+02 3.345259698819179448e+02 3.344368373089410511e+02 3.327027500704860472e+02 3.362047058706903044e+02 3.326068442901938624e+02 3.330275507278670375e+02 3.302407149683302805e+02 3.323552910951486865e+02 3.286792209842553802e+02 3.343781932564099293e+02 3.269663765508063875e+02 3.319058757150472729e+02 3.308610701741976072e+02 3.295654384901779395e+02 3.252969738296382047e+02 3.292503843066858735e+02 3.269114451117657154e+02 3.271971242692427495e+02 3.246787548191954329e+02 3.270041296308547203e+02 3.311794368819832926e+02 3.244566406227979201e+02 3.281745882444087101e+02 3.274619749014677268e+02 3.268099205591879013e+02 3.241387398506112163e+02 3.269054870351312729e+02 3.266551437249692071e+02 3.240400176015432976e+02 3.239623714292928298e+02 3.278608778768194156e+02 3.260085018279157794e+02 3.246242868154633356e+02 3.273394926242554561e+02 3.270211682676433043e+02 3.274372224647432290e+02 3.302500938467430274e+02 3.234381432784333015e+02 3.297118544756887104e+02 3.280666951572512176e+02 3.309826645711717674e+02 3.294897755553858474e+02 3.247564472284889234e+02 3.281124315634057780e+02 3.257201187805684413e+02 3.304627898822678844e+02 3.285311566871106379e+02 3.283687897363033130e+02 3.282166359220396430e+02 3.296354319428814392e+02 3.299384975610629454e+02 3.261419088463079561e+02 3.270854855126150937e+02 3.279261185042160491e+02 3.281324153307543838e+02 3.259581007161343678e+02 3.227545875959963269e+02 3.254432252254978266e+02 3.258147987276323647e+02 3.233248203248960522e+02 3.251443609582448744e+02 3.195412781864417298e+02 3.225480873751567401e+02 3.257997235836263599e+02 3.209771776816909323e+02 3.235194897064764064e+02 3.227967525081347731e+02 3.212436513705097241e+02 3.228180676727220657e+02 3.255842314112833265e+02 3.167970843273851642e+02 3.216091786376163668e+02 3.202927300584307204e+02 3.239310189352304974e+02 3.215492010765153736e+02 3.203895532395187047e+02 3.257775917169860804e+02 3.199600437856755661e+02 3.228721546120308403e+02 3.216622597899293510e+02 3.234935310588239759e+02 3.220410907526251094e+02 3.200251699648705426e+02 3.220664670210949225e+02 3.238058754710353924e+02 3.227070446905810854e+02 3.202433662130931111e+02 3.212467992636680378e+02 3.250241688405888567e+02 3.204403752977568729e+02 3.208105386621728599e+02 3.175071430490464195e+02 3.198814957217495021e+02 3.220873297267684734e+02 3.190802143149317089e+02 3.148448132378745754e+02 3.191389019998422896e+02 3.181789712847349278e+02 3.205684695318022932e+02 3.185677403974250979e+02 3.170639827718679840e+02 3.136976488736174247e+02 3.131983178351754873e+02 3.133077306992268518e+02 3.140481012820204114e+02 3.127053503319619381e+02 3.133752913773669775e+02 3.117876829225600090e+02 3.130068833186433039e+02 3.155055109309470822e+02 3.055897373311025831e+02 3.097231813083852217e+02 3.107888933420622379e+02 3.081476749494430010e+02 3.107606503898994674e+02 3.113136467609787132e+02 3.133432378842127832e+02 3.108140097455003001e+02 3.094518789015075981e+02 3.077922098814293008e+02 3.104412724355794353e+02 3.075302291710969484e+02 3.155390342868581115e+02 3.166852329341117525e+02 3.118350087460944451e+02 3.149797239421172890e+02 3.114317473295791956e+02 3.089906420998938756e+02 3.095665796993264394e+02 3.124745397854246676e+02 3.097882033753725750e+02 3.112612008657058027e+02 3.118544700287606588e+02 3.115457979394203107e+02 3.125450339697575828e+02 3.124268243221025045e+02 3.132010739921863660e+02 3.168837132318266185e+02 3.169642088789381091e+02 3.148554942796275782e+02 3.168680087628258093e+02 3.158298028908524202e+02 3.156002413051198801e+02 3.142242904339937581e+02 3.161208754760222632e+02 3.091003237059525759e+02 3.198354641166956753e+02 3.139492084461730315e+02 3.158082022161876239e+02 3.162710834967261349e+02 3.157765328096821236e+02 3.116976260305450523e+02 3.164482675625073966e+02 3.174383082813880037e+02 3.161682560378256426e+02 3.159392138317189165e+02 3.114386708138023323e+02 3.140370754836442870e+02 3.143442476333521540e+02 3.139908824121390580e+02 3.145347498752258275e+02 3.096961234640809266e+02 3.107378612706943954e+02 3.160740727313806815e+02 3.120395724687255097e+02 3.095138219095243244e+02 3.145468699048934127e+02 3.139975479125584457e+02 3.157307396966447186e+02 3.151133983745392015e+02 3.103828874835646729e+02 3.143394274660019505e+02 3.144033241240868506e+02 3.090157387963310498e+02 3.120425344822667171e+02 3.129659567195620298e+02 3.145357702375127928e+02 3.136147963037572595e+02 3.106860423975431331e+02 3.080844866428773230e+02 3.117959516889141582e+02 3.118919846060178429e+02 3.142258012113925361e+02 3.118726475803816811e+02 3.104703219549933806e+02 3.142744113631653704e+02 3.160699394723590672e+02 3.081681006157482443e+02 3.110492197425098198e+02 3.107154495477691398e+02 3.104952899240611828e+02 3.093503358844674267e+02 3.086515470954410603e+02 3.113268004607199373e+02 3.153692911729539787e+02 3.114579600524027114e+02 3.101007246158964676e+02 3.078302964748522754e+02 3.119348314233690758e+02 3.085597903364868557e+02 3.106509520299929363e+02 3.098451174752410111e+02 3.060939809141022465e+02 3.085968406720096482e+02 3.082378323100807052e+02 3.084799279284906106e+02 3.080725159041941765e+02 3.072850544809068651e+02 3.068031352963610630e+02 3.071634381747538782e+02 3.066623277537487979e+02 3.125711992672147517e+02 3.071697248741372164e+02 3.014035960077218874e+02 3.032939323212663680e+02 3.079484073053931183e+02 3.093695549882673959e+02 3.099845680821208589e+02 3.070819508905721591e+02 3.065573602012206607e+02 3.025202118186583107e+02 3.058704257178556531e+02 3.036869219171854866e+02 3.044275537820718682e+02 3.042095023393783890e+02 3.042229826480387942e+02 3.053828274379801542e+02 3.051995527403676078e+02 3.028155396814481719e+02 3.041938845720101767e+02 3.024496062881210037e+02 3.072349823521094550e+02 3.014893664749164941e+02 3.065991917302394540e+02 3.066000494205315476e+02 2.985877888022324669e+02 3.036519852548604490e+02 3.043606956520523568e+02 3.043400268992077713e+02 3.037012825769542701e+02 3.065235480628862774e+02 3.003125368592586142e+02 3.063707384491132757e+02 3.049822986713883211e+02 3.063449127200226485e+02 3.029818451831192760e+02 3.071806563885276660e+02 3.054665935599190334e+02 3.055629700440554188e+02 3.056852000415749444e+02 3.066479323041467637e+02 3.059525030471540958e+02 3.071508172194706958e+02 3.053273915899623603e+02 3.008964918670092743e+02 3.004798697515772119e+02 3.017601001498984488e+02 3.002288269647364132e+02 3.007322070920218948e+02 3.040433391625733179e+02 3.061557497167644897e+02 3.038046298544135766e+02 3.047452169881468649e+02 3.025870525945741178e+02 3.044363511395188766e+02 3.044772708468388487e+02 3.004939085412784721e+02 2.976065101606449161e+02 2.969189003781075940e+02 2.969850387320775553e+02 2.976899106664613441e+02 2.977919075156990516e+02 2.983462619113200276e+02 2.971792576976868645e+02 2.959052946666464550e+02 2.919671965689084914e+02 2.952652278725469728e+02 2.979873448976713348e+02 2.961167309110915085e+02 2.987551069540951403e+02 2.969294327278609558e+02 2.992571197386573658e+02 2.972353034896104873e+02 2.958800861701169538e+02 2.946787319943906027e+02 2.929440204529811353e+02 2.946559249835544847e+02 2.947993941036354499e+02 2.986139806364093943e+02 2.963878772357491584e+02 2.972604198790040755e+02 2.956127260755824295e+02 2.937434521887749952e+02 2.944293927945842029e+02 2.935225497281762728e+02 2.937413377694875294e+02 2.918318999548095007e+02 2.900411734392434937e+02 2.947121879052358508e+02 2.910599411392525440e+02 2.950821040185561515e+02 2.918580490960002862e+02 2.905253946051477101e+02 2.890524898176619217e+02 2.890705157245014334e+02 2.914698515519104376e+02 2.883735200698407084e+02 2.883458943327952397e+02 2.881556722935967514e+02 2.927226525460737889e+02 2.885150625419482822e+02 2.874804968470709241e+02 2.913424040267429973e+02 2.909614842666338745e+02 2.880969613676422227e+02 2.896493164792014454e+02 2.872062537263229842e+02 2.856781958908814545e+02 2.847705545290705231e+02 2.907081426844322891e+02 2.883888922613766113e+02 2.863726365822930688e+02 2.891808323464059640e+02 2.883953793443719178e+02 2.912183885132526484e+02 2.900957486625003412e+02 2.866948005121826668e+02 2.907366041828597076e+02 2.864756187875529463e+02 2.880062272338659000e+02 2.925399957995397244e+02 2.926316505257788094e+02 2.915154725353215213e+02 2.932154627194563545e+02 2.872507672583182625e+02 2.899145573455467115e+02 2.870193295895445544e+02 2.896452206057958279e+02 2.881248496677854405e+02 2.888318647386822136e+02 2.876948579124455136e+02 2.874549207686912951e+02 2.869099599927022837e+02 2.874726791863884046e+02 2.877931469190465918e+02 2.893788615824637986e+02 2.855367486425259926e+02 2.883789520133506699e+02 2.890619721117119525e+02 2.891960891478933036e+02 2.831559969870394298e+02 2.865001689031220735e+02 2.874813157138660813e+02 2.857111209164215779e+02 2.865372570272983808e+02 2.844322384186938848e+02 2.823115095100188796e+02 2.870331726774721233e+02 2.852708466669179188e+02 2.878850337673772515e+02 2.851900982651154663e+02 2.879102816811035268e+02 2.869158126111501588e+02 2.823777774468846360e+02 2.865697727643297412e+02 2.849233124781565607e+02 2.817921970947746217e+02 2.847736868560169228e+02 2.835280529518333879e+02 2.796339729816693307e+02 2.793149456610565835e+02 2.838492894724844859e+02 2.841062232698868684e+02 2.851008567260918198e+02 2.819448405789808589e+02 2.854196112396725766e+02 2.836304563570300274e+02 2.764660656386967617e+02 2.781167952884071042e+02 2.788445828141088896e+02 2.761832377362134139e+02 2.764200342803433159e+02 2.731338791171194202e+02 2.700878793997030698e+02 2.723928341870380336e+02 2.720292953603355386e+02 2.716191368164700748e+02 2.736758215622120360e+02 2.696733754163884669e+02 2.703132274921583189e+02 2.727977165860880291e+02 2.700154826297394379e+02 2.705956035620322950e+02 2.692792342442812128e+02 2.723009058006679197e+02 2.677755661043624968e+02 2.705867081746405916e+02 2.675465792924626953e+02 2.694829397074325357e+02 2.640252507041757895e+02 2.666523318974817585e+02 2.693071716180953672e+02 2.693314812070900643e+02 2.680726637219992199e+02 2.701010605664102400e+02 2.719803907983569502e+02 2.683953227613097283e+02 2.700779390464567769e+02 2.707293407285169451e+02 2.683325406516115663e+02 2.675548021127632978e+02 2.685199400238067255e+02 2.675280402549136056e+02 2.675145315456574053e+02 2.679758827904878444e+02 2.699125435110882449e+02 2.714225436501213267e+02 2.694573911051454616e+02 2.695204172702464120e+02 2.698338649923215939e+02 2.723585846017780341e+02 2.683687316309748212e+02 2.673978535258289639e+02 2.714379794106289410e+02 2.669579400254569919e+02 2.676420697579573584e+02 2.669892223435248866e+02 2.692706394065105542e+02 2.700131792233896135e+02 2.689302366698197488e+02 2.690440078084008633e+02 2.676675179266293867e+02 2.665287891337032420e+02 2.677247626742807824e+02 2.681227367649306643e+02 2.672303545757716279e+02 2.649705013978979764e+02 2.623659761459552442e+02 2.686928307348665044e+02 2.662105171764354736e+02 2.640277401548121929e+02 2.615219781870005704e+02 2.643341334437398586e+02 2.652646789018380673e+02 2.635625502053231344e+02 2.646288953634445420e+02 2.624413036561394392e+02 2.669219489716720659e+02 2.634072078313942029e+02 2.705939819470536349e+02 2.687898131907746233e+02 2.624473204747469595e+02 2.672267040527538029e+02 2.670651965341008918e+02 2.672576119518615769e+02 2.644026256605090452e+02 2.674503927333580009e+02 2.678075791979121050e+02 2.673015859455560985e+02 2.640451135544720955e+02 2.724226781060949634e+02 2.637994725361389214e+02 2.668006126685924073e+02 2.661689961560486495e+02 2.683930934130338528e+02 2.692086608619738968e+02 2.684520399019781962e+02 2.686644766878850419e+02 2.674403931034444213e+02 2.682306956606641393e+02 2.669523999512570640e+02 2.651862877668054352e+02 2.683178199333103748e+02 2.681345419872955063e+02 2.663064985785207455e+02 2.641397887159947118e+02 2.657390099716596410e+02 2.651076369202095293e+02 2.664711621412402565e+02 2.644699776815821224e+02 2.653060719677121710e+02 2.640853652002538752e+02 2.628349039989738571e+02 2.683091313764541610e+02 2.663990252073089096e+02 2.638300394707150645e+02 2.675825550815736733e+02 2.682870144332979976e+02 2.670264231437612352e+02 2.641636270782030351e+02 2.657797938573443730e+02 2.657972268868995798e+02 2.689264257749753142e+02 2.666883174576940974e+02 2.677756205547229911e+02 2.654276078609398155e+02 2.651932643521968771e+02 2.676492277272926685e+02 2.645724160029910195e+02 2.664440439063557733e+02 2.641778854716880005e+02 2.623727754194507042e+02 2.641019749959042429e+02 2.600043647921102092e+02 2.658455224118688989e+02 2.659694434238825238e+02 2.639279469217703422e+02 2.624246435792989587e+02 2.657448097472958466e+02 2.651789915691534816e+02 2.666407285650506083e+02 2.633977126803133046e+02 2.621195172025386455e+02 2.654315214678362054e+02 2.610292747569889116e+02 2.603241105271303013e+02 2.648486186307001162e+02 2.621449425704262239e+02 2.612014565198844025e+02 2.604917365164592979e+02 2.587297998522666944e+02 2.601464452822607427e+02 2.594824215809406383e+02 2.573783966575939530e+02 2.576679665171660076e+02 2.586418095654021272e+02 2.644291143752315634e+02 2.594230600221949317e+02 2.582124803914795166e+02 2.597424706125240164e+02 2.563582330545215200e+02 2.559903429117290159e+02 2.561293007197177189e+02 2.593939301486841487e+02 2.546805946670386902e+02 2.566488325390404270e+02 2.599835000417530182e+02 2.584832635371585638e+02 2.607106763509917187e+02 2.550480415945548600e+02 2.596874875476775060e+02 2.582833656217497378e+02 2.573568346975005738e+02 2.573957179913573441e+02 2.597942359910628056e+02 2.571764999598022428e+02 2.613762049193805979e+02 2.587476814087361845e+02 2.603262067928208126e+02 2.628816204385320248e+02 2.586122554478162670e+02 2.641297160653000446e+02 2.591248731527809355e+02 2.556660468792781558e+02 2.582477266913477933e+02 2.601470087809991014e+02 2.590501429238936453e+02 2.599690998761315655e+02 2.589922690730349473e+02 2.593467029923896803e+02 2.573083602800483050e+02 2.578999942352419339e+02 2.544663145311585879e+02 2.560821933788903380e+02 2.545326495577713501e+02 2.581871353823230493e+02 2.540319033607686379e+02 2.560142584393994980e+02 2.552736758024045969e+02 2.541148469955087990e+02 2.576766630723813023e+02 2.527060679113406820e+02 2.537547880854581877e+02 2.537684779092256235e+02 2.498221775309713166e+02 2.496570523857527917e+02 2.536997544017193889e+02 2.532731824568834043e+02 2.520945555468666157e+02 2.558011721722129153e+02 2.526675368584805312e+02 2.553810089115605422e+02 2.518150744273222301e+02 2.524718094425752781e+02 2.536906872155654753e+02 2.509919352814721663e+02 2.499057220804728559e+02 2.516488941317028605e+02 2.524600681839400238e+02 2.528979996555632113e+02 2.498271119743465931e+02 2.530931164905821618e+02 2.523419511616215232e+02 2.505556241686008150e+02 2.519980770698075219e+02 2.545573293931019236e+02 2.501781800028854263e+02 2.468849094919980018e+02 2.437239567102172941e+02 2.426123482969267400e+02 2.464252999469654242e+02 2.445784397372972023e+02 2.436067662940410798e+02 2.465048795826212995e+02 2.473250304897084391e+02 2.482859793492039842e+02 2.457100598361884920e+02 2.452065508166141683e+02 2.460522324613338583e+02 2.489163757153455947e+02 2.460975863291575649e+02 2.478441077603907559e+02 2.446158026852632190e+02 2.494612852490866146e+02 2.487607650793390235e+02 2.481969396220734154e+02 2.489733464868999135e+02 2.499742990917828536e+02 2.491490485421190328e+02 2.475923387699070588e+02 2.430181248343307914e+02 2.488878150863458245e+02 2.487519352824048440e+02 2.460539275324358925e+02 2.446101733732083972e+02 2.460146996897932468e+02 2.466078738117051898e+02 2.432478326310341856e+02 2.449312296323347766e+02 2.404985993734086662e+02 2.421199570374206758e+02 2.441416553787476005e+02 2.443481586227702280e+02 2.433173733552386295e+02 2.438118720508095407e+02 2.417054098290137176e+02 2.410327213842828371e+02 2.387632576465938712e+02 2.374034433539804638e+02 2.402186787799244030e+02 2.368819744132865139e+02 2.424785614041717281e+02 2.459855397985510308e+02 2.401040531857586018e+02 2.433930941576688269e+02 2.398940260214329498e+02 2.383227265441535110e+02 2.386433373697358036e+02 2.407317976581450409e+02 2.387076865703579074e+02 2.411206246847784769e+02 2.394992816793417489e+02 2.420001850876015510e+02 2.384709549481900410e+02 2.407215327080959355e+02 2.399006293444653579e+02 2.410312307750230048e+02 2.353053971028928686e+02 2.401730092514256114e+02 2.414614223995262989e+02 2.391296775749690937e+02 2.387400596894854061e+02 2.413888872663895597e+02 2.406492781193001917e+02 2.423910572964550170e+02 2.394297857223932056e+02 2.409011954022031432e+02 2.411344503000639463e+02 2.421731505051821784e+02 2.376782535716126006e+02 2.392835860335229086e+02 2.388183861147651328e+02 2.421444360832232405e+02 2.381872839210362258e+02 2.389839283977990760e+02 2.391614997892519057e+02 2.361760837353175475e+02 2.376901481446474236e+02 2.391139524242539380e+02 2.365749018496342444e+02 2.394068374538536261e+02 2.389147692471618427e+02 2.357945530559558165e+02 2.405240622980757337e+02 2.350857042488707975e+02 2.372945912001208342e+02 2.375578319698855125e+02 2.343345444323021525e+02 2.354803119121012571e+02 2.362215816485827986e+02 2.384421200313513509e+02 2.364015256043119564e+02 2.340490546339905791e+02 2.344829332919687772e+02 2.357530370775028246e+02 2.361301518223683047e+02 2.361309296413206482e+02 2.361874748817481020e+02 2.387930953353208849e+02 2.340229897412792468e+02 2.346471705520151261e+02 2.373192257025135916e+02 2.346448072312398665e+02 2.334236293014942589e+02 2.295474653005284438e+02 2.375850212090320213e+02 2.329696892776652817e+02 2.367362522233630386e+02 2.373460359789089296e+02 2.320573709675809368e+02 2.331200663215942370e+02 2.305296193648217411e+02 2.325375926410995078e+02 2.317872059168727787e+02 2.335603665134506741e+02 2.305565625613785699e+02 2.333092653208420302e+02 2.305193346133248156e+02 2.287741237905900107e+02 2.318487566764560484e+02 2.318416234562395175e+02 2.319775506028431096e+02 2.294012323351186069e+02 2.313556255409586413e+02 2.300804358336166047e+02 2.303744781007220297e+02 2.284034071402645054e+02 2.313547962018577380e+02 2.339864644040007704e+02 2.305656231891204868e+02 2.283450977538410882e+02 2.285754132593224881e+02 2.288425444696865156e+02 2.287059137725627238e+02 2.262854355333931267e+02 2.288377902482335173e+02 2.282573678285866663e+02 2.256293714976371803e+02 2.260289125911411361e+02 2.264343489173588750e+02 2.290682229289489271e+02 2.293397463546246797e+02 2.297607175409194440e+02 2.287538915575422607e+02 2.289906045217944381e+02 2.263589769733980859e+02 2.286915784521731609e+02 2.247740625647102775e+02 2.302248761462188327e+02 2.257512822786025311e+02 2.306464760349752510e+02 2.257909828707377926e+02 2.291456742048633259e+02 2.271193170084128212e+02 2.281127134712042448e+02 2.289163223874575976e+02 2.272316824492561409e+02 2.281752402754703724e+02 2.274766580888959311e+02 2.240410138817022982e+02 2.257695747374255859e+02 2.236353827332279991e+02 2.255346961888907060e+02 2.230281951153689306e+02 2.256732188465624347e+02 2.244156915444779656e+02 2.251934918992470500e+02 2.214594131308251406e+02 2.254584307609059692e+02 2.239546328722240389e+02 2.255339114357616666e+02 2.242511861573612748e+02 2.260770500811464956e+02 2.246916523973448534e+02 2.234316843374790551e+02 2.262466736978206541e+02 2.244045571377129136e+02 2.245436192374396285e+02 2.251181483553696125e+02 2.260554827548626804e+02 2.230366801127856604e+02 2.235933620624699358e+02 2.245103294820774522e+02 2.242209961574724844e+02 2.216951406311028450e+02 2.243690072683962171e+02 2.248018156923989466e+02 2.255798956922831167e+02 2.267172852270166459e+02 2.250083148790949679e+02 2.219655488342548608e+02 2.271573101084849498e+02 2.226591847667467619e+02 2.223323927619649396e+02 2.202212110420169608e+02 2.211546616934259930e+02 2.214703060737829787e+02 2.206690668786503409e+02 2.278719626637580120e+02 2.228027487067083143e+02 2.220301347603277691e+02 2.263379613249107081e+02 2.213221516756858875e+02 2.223664681367462777e+02 2.249755269014328007e+02 2.235684333985539922e+02 2.198923970020961178e+02 2.211340457036930331e+02 2.224884204812848338e+02 2.215366673435689222e+02 2.223211911418558770e+02 2.196802445358057980e+02 2.185024461613606661e+02 2.205542849829346039e+02 2.217004081576485817e+02 2.204961116255184095e+02 2.183546528157364151e+02 2.229798445961312154e+02 2.203795933620969265e+02 2.194056356715991569e+02 2.190543464895849866e+02 2.204893597236903702e+02 2.209158174409797084e+02 2.228084263584568134e+02 2.229791600194682530e+02 2.237752548038717748e+02 2.193610210893675685e+02 2.218450961318412169e+02 2.193504421896066958e+02 2.173116363683849386e+02 2.176928872921903917e+02 2.169965032514756160e+02 2.170977326839807802e+02 2.189701036559545742e+02 2.205753080901840519e+02 2.225707176670873366e+02 2.195404754390027051e+02 2.182366406582338527e+02 2.201313762852467448e+02 2.195219556286800469e+02 2.220252262072889664e+02 2.217206307473738320e+02 2.199355787946330452e+02 2.225121227349053470e+02 2.231244494913555343e+02 2.205477423638811274e+02 2.209024099457348598e+02 2.226981245660810487e+02 2.186222132458932776e+02 2.181326635449013054e+02 2.196816949207058656e+02 2.178740506708822409e+02 2.167210943139693882e+02 2.203852843528474637e+02 2.171876280759804274e+02 2.178846945692019972e+02 2.183869524534080426e+02 2.186627907745228470e+02 2.163758785724450036e+02 2.159321398378785375e+02 2.207039549861814578e+02 2.182955424778441227e+02 2.172587211198246848e+02 2.171974955391202116e+02 2.145891015570948639e+02 2.157632369403350765e+02 2.117543028236433145e+02 2.131982431704392980e+02 2.146135291738800959e+02 2.125223914052266139e+02 2.107121048746799943e+02 2.081609043231221108e+02 2.144323791056094421e+02 2.129501660053498142e+02 2.099705391446121325e+02 2.094137495229493879e+02 2.139020808484447400e+02 2.101053860179902699e+02 2.044775346982945052e+02 2.118976482891427224e+02 2.083091308290632639e+02 2.070473758531323085e+02 2.098379360277870944e+02 2.077282533556675901e+02 2.078038130589982870e+02 2.093754643727755820e+02 2.099550162441584007e+02 2.076792689203809630e+02 2.067217976805390549e+02 2.076600476517911886e+02 2.122027901077058516e+02 2.047513839658427628e+02 2.056323350277318696e+02 2.066903621866275671e+02 2.063402997882394914e+02 2.102459801480160877e+02 2.067438702063062692e+02 2.060018237180367180e+02 2.084261745304901012e+02 2.045091285177490477e+02 2.051696206221946284e+02 2.034134559611789825e+02 2.059157974770799910e+02 2.045736159095869482e+02 2.043311039562354949e+02 2.033359443600475629e+02 2.030722587014329008e+02 2.031742832246807211e+02 2.052007375026739169e+02 1.997453790232399058e+02 1.999578154133560020e+02 2.015279605214488754e+02 2.003599145734764306e+02 2.027570033461697676e+02 2.018006801882099808e+02 2.035095328217705060e+02 1.999929140122031868e+02 2.007382373002572820e+02 2.006327546742044774e+02 2.023533472695507953e+02 1.982652241213157822e+02 2.007492433497087632e+02 2.021387417557045296e+02 1.977430130604551266e+02 1.991350506905162945e+02 1.999974103445537992e+02 1.993968062755722030e+02 1.988799012224731655e+02 1.974897575176724445e+02 1.988925525002494226e+02 2.003736120481976002e+02 1.999803106598224929e+02 2.002342759565068491e+02 2.054857111376277317e+02 2.016440643807187314e+02 2.010172651524919729e+02 1.987863791048243627e+02 2.035412520880208547e+02 2.032761316006134109e+02 1.999106912694361995e+02 2.002967007051642838e+02 2.040375041761815851e+02 2.044886687344667564e+02 2.013412540160244077e+02 2.036371246748805390e+02 2.010507652807136765e+02 2.036059036367486499e+02 2.032726328881162488e+02 2.053358307364336213e+02 2.039568357480962675e+02 2.046624165116973870e+02 2.023856613419358439e+02 1.996397460272419266e+02 2.010726299450863621e+02 1.978967137746231515e+02 2.005573696968936304e+02 1.990559434212871963e+02 1.973884520368689266e+02 1.987695766073436801e+02 1.999123024114645943e+02 2.023960260666482043e+02 2.009228805401738214e+02 1.989329203715595327e+02 2.035172050905973435e+02 2.014463032346578757e+02 2.005341370022854903e+02 2.026407662668874536e+02 1.972809212914955310e+02 2.012566649520268811e+02 2.001189056057797302e+02 1.976292253830371806e+02 1.981183305667274794e+02 2.000203462428706018e+02 1.993579179278510480e+02 1.963226957509872932e+02 1.979214486512011320e+02 1.961212767601460882e+02 1.994923729699518447e+02 2.014426637338293347e+02 1.991180690659426205e+02 1.984196094094492651e+02 1.987876916889490246e+02 1.955113074923823149e+02 1.999527851270945860e+02 1.957094003217159752e+02 1.962529926520804509e+02 1.975600840305023667e+02 1.949461676525627070e+02 2.009112514060205683e+02 1.941867588530412547e+02 1.973300302795840651e+02 1.923014242438761983e+02 1.963489824635140337e+02 1.924667614091987957e+02 1.919754025209319934e+02 1.939865784985300365e+02 1.943349899619223038e+02 1.965286742300026788e+02 1.978353379308977651e+02 1.968927866644072822e+02 1.985152912106582050e+02 1.965412125306432927e+02 1.988416237672958005e+02 1.966958994318816849e+02 1.938649533639188576e+02 1.942505950248803401e+02 1.933374147817781363e+02 1.979328198073566796e+02 1.961903745886695276e+02 1.972232004768340516e+02 1.947581203931184461e+02 1.930209228253390279e+02 1.902365213274063933e+02 1.934182487323818123e+02 1.905444451901594221e+02 1.943215428783258574e+02 1.927108447380888947e+02 1.926099452996212165e+02 1.915985041919908838e+02 1.904831572635588941e+02 1.923421931372326128e+02 1.932092595798822572e+02 1.940358353834006380e+02 1.926825829681818902e+02 1.930516510552851059e+02 1.943195347227960781e+02 1.967385984282319384e+02 1.941368173101341483e+02 1.912105610323515634e+02 1.954192732002686910e+02 1.931444656736798322e+02 1.920418455234291741e+02 1.950933276702365049e+02 1.926006547131156594e+02 1.965182348063817983e+02 1.917451166040241901e+02 1.939805560984740112e+02 1.943636296429586992e+02 1.956299335388490590e+02 1.942936369949889297e+02 1.942788983336012052e+02 1.948757955165290241e+02 1.915865955634052398e+02 1.923146741427514996e+02 1.894635415749465892e+02 1.927678211708146989e+02 1.915040465780469958e+02 1.902441123829237597e+02 1.899475798661764259e+02 1.908042833403125655e+02 1.932640333381495736e+02 1.913929377205444951e+02 1.876222067583621538e+02 1.906630969501048298e+02 1.905959304754122456e+02 1.890936477814614705e+02 1.898564079799155593e+02 1.901406437597795218e+02 1.865698572621454616e+02 1.889264485793553092e+02 1.855531334408683790e+02 1.881358813309155380e+02 1.908289987635946829e+02 1.902467567576607905e+02 1.876003483878588725e+02 1.884604466984534383e+02 1.878337898267805315e+02 1.901746564640212966e+02 1.901014423859855356e+02 1.882278016603612514e+02 1.897712958254097373e+02 1.861754803775993423e+02 1.877523727068780204e+02 1.911294257814067237e+02 1.894687896835973220e+02 1.878937836804723815e+02 1.876343148630336088e+02 1.880728990958649831e+02 1.879511049136891643e+02 1.889614287727509918e+02 1.910741362042257947e+02 1.863898284932483875e+02 1.892986135484578654e+02 1.891691048734111291e+02 1.871707831862058526e+02 1.852731762889470417e+02 1.883454253163638441e+02 1.859070593784770722e+02 1.895937997146644136e+02 1.891049083892243630e+02 1.874933799586051180e+02 1.849110121494135797e+02 1.833236442392866081e+02 1.858446559251470660e+02 1.846726895420436563e+02 1.830396497155921907e+02 1.846466853490263986e+02 1.853871271862616936e+02 1.870530669946062119e+02 1.828091862465402642e+02 1.853489530482426915e+02 1.826471812624054678e+02 1.853394625607092223e+02 1.821513168479360161e+02 1.823637873535873553e+02 1.804785436820479276e+02 1.844248815649863502e+02 1.855628293172992187e+02 1.843516461832878406e+02 1.810665866584455443e+02 1.845723330821033130e+02 1.835059177528192436e+02 1.816785874954234146e+02 1.806253871240422768e+02 1.829643930677704873e+02 1.804051857260552651e+02 1.790598372866932095e+02 1.817403577984485992e+02 1.824918337821038961e+02 1.822321017728521326e+02 1.840828129475214325e+02 1.790188555284007350e+02 1.822966829641416382e+02 1.799012432699112480e+02 1.806066776813254933e+02 1.819256092084820864e+02 1.809055369505235547e+02 1.775034574779527361e+02 1.768805795484662156e+02 1.774062972541886154e+02 1.826843663378556357e+02 1.763550698839968902e+02 1.779737492319162584e+02 1.761052213952629586e+02 1.764585658889843387e+02 1.769266712995782029e+02 1.774660838726648251e+02 1.759956814745096665e+02 1.774204074570050125e+02 1.754823538525767219e+02 1.777281579621602816e+02 1.792404228708230960e+02 1.785140750312810098e+02 1.771725346060181323e+02 1.758854042565981501e+02 1.828291609772071524e+02 1.777659965277410095e+02 1.772050508864642211e+02 1.770066812132687915e+02 1.808735449610297223e+02 1.748713097373866390e+02 1.816646927606743986e+02 1.789373962401808171e+02 1.776401822564668578e+02 1.814875726562413831e+02 1.799324394244821974e+02 1.754074098171379319e+02 1.792478377010452277e+02 1.801986103295873249e+02 1.796342005059394182e+02 1.815635968513901446e+02 1.850469320985785373e+02 1.841145924534417020e+02 1.826279339017838765e+02 1.775543456249861549e+02 1.783982355840300613e+02 1.779331019980670021e+02 1.772529233706547700e+02 1.770688317329563404e+02 1.796004365447955706e+02 1.788037452330740109e+02 1.776711229973828381e+02 1.743637401161570040e+02 1.781508197986506445e+02 1.776596215100574057e+02 1.774905145881172075e+02 1.789776953678857296e+02 1.757757533036746622e+02 1.769613588072442667e+02 1.811792187869514237e+02 1.753917562138409778e+02 1.769582060714850797e+02 1.753005838604404403e+02 1.769438162027737462e+02 1.805542293923935233e+02 1.749699708478660796e+02 1.773306568813694071e+02 1.796270422783404115e+02 1.752242049123802303e+02 1.768007808751569314e+02 1.745245410198944569e+02 1.764637699736522052e+02 1.754591009142800715e+02 1.750552996882668992e+02 1.794995566531633528e+02 1.746136026333884104e+02 1.762910153490472851e+02 1.759934006580466246e+02 1.745505977271309632e+02 1.774858922281039213e+02 1.755030798028327865e+02 1.755574389953108607e+02 1.752177766095396976e+02 1.748655532491105475e+02 1.736744539068581332e+02 1.736775037796040237e+02 1.757796120033210912e+02 1.754711012719919268e+02 1.744729988290328322e+02 1.753320363441537495e+02 1.761139865524843628e+02 1.730652273398327168e+02 1.757851274907461345e+02 1.746256010024692955e+02 1.742918408735662581e+02 1.723938770117891863e+02 1.718287730078217805e+02 1.709329690674090898e+02 1.715963053892858738e+02 1.724157015218049196e+02 1.703198382098693457e+02 1.715835225168486318e+02 1.695082669758915301e+02 1.701319896959627158e+02 1.723792340578818880e+02 1.706540274696716040e+02 1.712379098738717005e+02 1.713083442975754167e+02 1.686374215287886784e+02 1.708549960649930313e+02 1.720189197976212370e+02 1.704223019948181843e+02 1.725107631163654673e+02 1.720365555421264503e+02 1.722905370625826151e+02 1.705129091609339298e+02 1.731869033393498114e+02 1.734660474126785061e+02 1.709728705591674895e+02 1.731804696752990935e+02 1.721387326197104244e+02 1.738318273108700112e+02 1.705086207765243955e+02 1.724588697732262403e+02 1.727983563040828017e+02 1.715632992122050950e+02 1.717650384486601354e+02 1.712365746233569155e+02 1.741664031032166804e+02 1.704547223978368891e+02 1.737785323794719261e+02 1.742874062654567240e+02 1.716760387070179092e+02 1.727537968052021995e+02 1.722983220809824445e+02 1.719171224891986185e+02 1.703085500268101100e+02 1.703233538581902451e+02 1.731953295485681394e+02 1.681123431689274810e+02 1.682062789902477107e+02 1.715131821339693374e+02 1.723766706607105732e+02 1.681860386038819115e+02 1.703672419304700441e+02 1.714823126241579985e+02 1.683806595996117323e+02 1.700798761991324852e+02 1.703451821827670756e+02 1.722956606865640197e+02 1.707743957114855959e+02 1.710599757004434309e+02 1.708234341450192346e+02 1.710753665413895703e+02 1.706029464154712514e+02 1.681438327113924061e+02 1.716433181926930445e+02 1.704378926299507384e+02 1.719662896657229396e+02 1.722845441613578146e+02 1.709581878034837814e+02 1.725006611167056576e+02 1.679773434394177229e+02 1.700673324085841216e+02 1.706170672780845621e+02 1.701807779774447056e+02 1.691695905564983775e+02 1.695395897160599645e+02 1.685743309173643638e+02 1.704602345511485737e+02 1.681958262517863147e+02 1.680603379371077324e+02 1.685896060998832979e+02 1.718212470773807752e+02 1.667676747603589149e+02 1.688261543732883467e+02 1.642576908546823802e+02 1.683188955956299537e+02 1.659289769791016056e+02 1.680872929810534231e+02 1.675266256567389576e+02 1.667667480438020107e+02 1.645823749953913762e+02 1.690322498495375783e+02 1.679887234123646635e+02 1.670561154025459132e+02 1.668596082186344063e+02 1.679640347709178343e+02 1.645460159863513923e+02 1.651697972823564839e+02 1.670627227636444445e+02 1.660960356059413243e+02 1.657382209648760352e+02 1.650331800253126460e+02 1.622560016987255835e+02 1.646438457175826784e+02 1.606205242463322236e+02 1.673666471975864170e+02 1.673280022486349878e+02 1.647193109073095059e+02 1.630555342922855857e+02 1.684733436827524429e+02 1.646476430962876520e+02 1.650988839282647120e+02 1.648197748623763061e+02 1.603021533174954243e+02 1.657981327073666193e+02 1.630035995460000322e+02 1.632897473878484789e+02 1.648737132218700197e+02 1.621640104915721565e+02 1.643405943563255960e+02 1.614308742669408048e+02 1.628379605079070700e+02 1.653331514994464442e+02 1.633199006908110391e+02 1.646635635136100859e+02 1.627864417387064577e+02 1.632620628866366417e+02 1.626770263281109976e+02 1.632435168887696477e+02 1.617928421455325747e+02 1.622369470114368823e+02 1.640159964834346056e+02 1.631094360202488076e+02 1.629614953146537744e+02 1.629165191676195548e+02 1.667698500951230756e+02 1.631427296436768586e+02 1.641529485505410548e+02 1.658597971860063183e+02 1.635758717831888021e+02 1.616853460375584746e+02 1.596706384638237637e+02 1.622304436140512109e+02 1.636304123010794171e+02 1.621518441756219318e+02 1.624797292319831001e+02 1.594685523326203622e+02 1.604752696802546268e+02 1.634960302570728459e+02 1.612536082576087040e+02 1.626174758188189458e+02 1.613598270372435763e+02 1.647342321488812047e+02 1.631983011655823645e+02 1.612929062777352840e+02 1.599575191163429508e+02 1.591075587314087443e+02 1.584767799780079542e+02 1.607748532306159461e+02 1.562403975679790165e+02 1.599586460450946390e+02 1.576288510138263632e+02 1.588831064086015203e+02 1.571019527237648390e+02 1.576503838327980702e+02 1.591281585726240735e+02 1.577932839654834538e+02 1.597286664803269787e+02 1.599362845276499741e+02 1.555871871778717264e+02 1.590166943728298747e+02 1.596769191000476837e+02 1.561750716885140946e+02 1.594565594526169434e+02 1.568851275358973396e+02 1.574172063762800349e+02 1.564944919744355332e+02 1.595114088989980132e+02 1.563715115465823260e+02 1.539899257502206069e+02 1.562191259794987559e+02 1.575060180504526102e+02 1.571557961823114340e+02 1.606028430120971962e+02 1.604153584269574537e+02 1.564096070691684588e+02 1.603880151559126546e+02 1.565057613915984120e+02 1.600420140882539783e+02 1.583784569912022278e+02 1.562735526593536690e+02 1.588191806965678552e+02 1.571851173271055870e+02 1.546892293240249501e+02 1.574724524101922896e+02 1.559106264435691287e+02 1.570977379056540997e+02 1.614177710716212744e+02 1.581541940271631290e+02 1.523180537826155216e+02 1.572239821860850384e+02 1.569686050504236903e+02 1.583121298028287356e+02 1.575927836697798909e+02 1.592545641755734209e+02 1.572637792882332235e+02 1.585074176148021934e+02 1.585996198011769707e+02 1.589686818370163053e+02 1.560163820193872652e+02 1.601305818764523394e+02 1.583987199609914853e+02 1.567956652048218871e+02 1.544434565002586055e+02 1.560589265388142621e+02 1.563236161242619460e+02 1.557106557345036890e+02 1.570145708933049207e+02 1.517728163119153635e+02 1.545829521116000649e+02 1.560209912430897816e+02 1.532178823852542280e+02 1.551440035644745024e+02 1.539110707750197662e+02 1.581762877741759610e+02 1.558015765407554625e+02 1.562310495133525592e+02 1.517645435104217881e+02 1.507538103122827522e+02 1.559664155957582352e+02 1.504657409940096500e+02 1.515290438175550776e+02 1.515042842104765271e+02 1.526799342822403673e+02 1.515801957104789039e+02 1.528217492238250372e+02 1.489402030167463806e+02 1.486530179175422575e+02 1.502264065744163588e+02 1.519775393844008420e+02 1.555007480317794091e+02 1.535663042164488843e+02 1.537784120637385570e+02 1.521743314315630755e+02 1.510674974789545217e+02 1.555143785280451709e+02 1.536795833301142125e+02 1.496854797804244299e+02 1.522291128634288953e+02 1.489899463433849007e+02 1.526602036249539935e+02 1.516602253931488917e+02 1.500137202030068124e+02 1.487827737773643548e+02 1.495882601957333407e+02 1.514871942285445243e+02 1.485828206114670138e+02 1.532938444879247868e+02 1.496901795852136559e+02 1.500780239985076605e+02 1.487323231002359876e+02 1.499710742557372498e+02 1.495705573157223114e+02 1.512211809353846661e+02 1.474854514369201581e+02 1.466952459759495468e+02 1.498748570931961979e+02 1.491723859642985133e+02 1.450896764191951149e+02 1.455798059888585101e+02 1.430499818030154415e+02 1.490737880502508688e+02 1.446751197425830355e+02 1.485157534722885373e+02 1.494983522246183725e+02 1.453182880983372911e+02 1.469246339758855413e+02 1.492384489940131971e+02 1.483414701479785833e+02 1.469236414140681575e+02 1.462395683189776321e+02 1.476355263577605967e+02 1.481746514977511993e+02 1.490427630241430847e+02 1.440228260677079959e+02 1.459643733019624392e+02 1.476345178896945356e+02 1.492483294726287397e+02 1.413085513595511884e+02 1.453913626283070926e+02 1.444125769352211250e+02 1.482800804286662242e+02 1.440093303393960582e+02 1.439417772052335920e+02 1.456696785174791557e+02 1.448965987954316290e+02 1.441072912587504504e+02 1.451766766283974448e+02 1.458098946483766838e+02 1.459034253661276352e+02 1.456292069047498501e+02 1.452887381441356638e+02 1.482696161445868768e+02 1.417621640167124610e+02 1.420772532321736321e+02 1.404278871006975464e+02 1.415587582227801136e+02 1.427696853092746778e+02 1.419621217417857224e+02 1.417134224777123279e+02 1.419677269272979174e+02 1.388569113302810081e+02 1.408228095982049695e+02 1.423521223726638993e+02 1.423107647584289168e+02 1.400456597213523935e+02 1.415000334910702691e+02 1.392679712553742206e+02 1.371019152010558457e+02 1.388104322368837984e+02 1.375068846692529121e+02 1.357638493894589544e+02 1.370905764646344096e+02 1.394669546116997481e+02 1.367357300355489826e+02 1.396219054794161707e+02 1.370605157762419992e+02 1.358018227834266440e+02 1.377425030767475107e+02 1.408464246486638558e+02 1.385935570195351545e+02 1.404523064644341730e+02 1.374944810980558998e+02 1.361623790933244891e+02 1.359301940234073527e+02 1.350761966093698732e+02 1.376033731379474148e+02 1.347082718416819489e+02 1.340066422342993349e+02 1.384816476840708503e+02 1.365687911332387330e+02 1.369079928459813686e+02 1.365184424970066175e+02 1.361110164939993581e+02 1.328622139405820803e+02 1.369003993412686384e+02 1.353519271800933552e+02 1.353010108120172674e+02 1.346276661498743579e+02 1.331749667649643527e+02 1.353813789423800245e+02 1.365026063065981532e+02 1.350785103092879353e+02 1.327463167356587235e+02 1.341116778475802391e+02 1.353678540945885231e+02 1.328506069927383919e+02 1.349482691596939503e+02 1.366162216730392061e+02 1.335398119796107892e+02 1.347285236038614471e+02 1.377890648835355307e+02 1.346582465957797581e+02 1.341527165026234059e+02 1.328127399581634336e+02 1.366747681002875652e+02 1.356194866194345536e+02 1.340075018391327148e+02 1.367995988917146235e+02 1.358367671092784121e+02 1.351106195501883462e+02 1.321382470684694397e+02 1.333484293629137483e+02 1.338309672241601334e+02 1.309729737455208749e+02 1.366328675361723697e+02 1.336378214582799728e+02 1.342440178034742928e+02 1.334263708905774024e+02 1.357388567492174332e+02 1.343791920410967577e+02 1.352628861811227523e+02 1.350943504581096875e+02 1.318042143661630803e+02 1.343953869618229930e+02 1.347092417554284225e+02 1.348690494907904736e+02 1.344825039204959296e+02 1.315923402255871224e+02 1.377783238881419265e+02 1.325595172658338470e+02 1.337859096159648402e+02 1.337511703344450780e+02 1.318821020394403547e+02 1.329414940867997927e+02 1.346493146712435873e+02 1.356015421493832775e+02 1.355147777032634622e+02 1.336358472615297615e+02 1.344765171246107514e+02 1.335353066677164406e+02 1.315202075834420157e+02 1.338430332604240789e+02 1.362717859623070638e+02 1.327018460933320796e+02 1.348218616939696517e+02 1.340570999485906327e+02 1.335967899707688673e+02 1.339470547481481617e+02 1.356445114206739220e+02 1.360514201629803210e+02 1.351861207907980145e+02 1.341458754201493093e+02 1.355631574244662261e+02 1.326608898635083165e+02 1.310435988117141051e+02 1.340600431470323599e+02 1.334270844770461792e+02 1.341972359657522134e+02 1.347778248712575646e+02 1.349714716049461174e+02 1.334511961051452147e+02 1.362071222496117002e+02 1.348140118252242416e+02 1.368745524576177672e+02 1.353757002136013625e+02 1.331329674474247611e+02 1.351481946155581966e+02 1.326896276478265975e+02 1.352261118494553784e+02 1.352268403990287311e+02 1.333676252666998039e+02 1.333768658323975274e+02 1.352292440692053219e+02 1.319240307916607549e+02 1.333991156192012966e+02 1.353048848378613798e+02 1.301032488769204178e+02 1.324096028269474061e+02 1.347439274764656147e+02 1.317259975367399818e+02 1.305459554495075452e+02 1.353049867261392762e+02 1.334732969843920500e+02 1.328617928345788641e+02 1.310920991437616010e+02 1.318826025740602859e+02 1.312518471565728646e+02 1.338686007211307469e+02 1.311711925834379997e+02 1.328625170029120852e+02 1.334755087620293921e+02 1.295056894254240092e+02 1.336864857950338319e+02 1.327404444119265747e+02 1.347897675475094275e+02 1.312851082602263659e+02 1.332762078324626884e+02 1.279818370564138519e+02 1.310825316894778894e+02 1.305778177133009024e+02 1.306670142390777869e+02 1.278519420863990916e+02 1.300881430520202571e+02 1.281037037761136617e+02 1.303487393478736180e+02 1.289218497818540641e+02 1.309203919609466595e+02 1.297308919088465018e+02 1.284998971766096645e+02 1.314325195831434030e+02 1.291003302112663675e+02 1.288297646714848668e+02 1.291719801426170591e+02 1.301226913595481562e+02 1.316593130143995154e+02 1.283954514099136190e+02 1.285761292056079412e+02 1.303628537912217951e+02 1.320603958100150805e+02 1.286069317704651382e+02 1.289284632958641623e+02 1.258304734301163137e+02 1.310318767493448604e+02 1.299346730874612490e+02 1.258033470469110284e+02 1.285750996923704861e+02 1.271575953950492561e+02 1.281251246326714579e+02 1.293210190933481840e+02 1.288935063169571720e+02 1.276586977336621374e+02 1.269469294682031091e+02 1.265514230045979502e+02 1.260426456242201709e+02 1.279592218425125907e+02 1.295567965346998562e+02 1.281156348086294372e+02 1.282980028760658797e+02 1.295836287835382166e+02 1.280494665610038396e+02 1.267458055851485881e+02 1.267108253366202462e+02 1.270509868657897101e+02 1.277441257201110290e+02 1.284353009372435395e+02 1.291819357886126625e+02 1.262728060185530836e+02 1.240888431908702501e+02 1.245762763131834419e+02 1.264855553761866247e+02 1.249075390471911788e+02 1.245971348411823243e+02 1.250915648498355495e+02 1.277133002508149531e+02 1.259085301792113398e+02 1.243247581386368523e+02 1.245406202299129461e+02 1.257349374855863573e+02 1.246232053423532875e+02 1.239525933601321981e+02 1.252762172198606976e+02 1.233329665675875475e+02 1.219007888772746497e+02 1.226058852548787570e+02 1.244906346961899288e+02 1.220960513691452434e+02 1.251392423833372050e+02 1.237713039996917104e+02 1.266593691494440748e+02 1.218073053420015412e+02 1.225004894463319971e+02 1.260081063560847809e+02 1.231551873660743013e+02 1.220778367688547661e+02 1.215561059313820493e+02 1.219252703596761194e+02 1.210795236708372187e+02 1.216572272053803232e+02 1.245183746530582169e+02 1.238569177091174680e+02 1.204553264672293835e+02 1.187105514340380950e+02 1.180490885372436338e+02 1.244487552511859292e+02 1.207750336610122872e+02 1.190397006881078141e+02 1.193370264090537489e+02 1.219923598897536436e+02 1.211884080897156792e+02 1.211853361764170529e+02 1.198973174315126471e+02 1.185074940263608312e+02 1.205902785132066128e+02 1.217871349385905546e+02 1.201960689265819724e+02 1.195865714243277012e+02 1.208404927767299029e+02 1.209876322237985704e+02 1.191631078808998581e+02 1.219278737534961579e+02 1.230817812589540239e+02 1.213405907077699197e+02 1.226643770955569863e+02 1.195912205380443112e+02 1.208114813116430639e+02 1.201422020222593545e+02 1.218746882854373581e+02 1.182801875963356366e+02 1.192349518615827719e+02 1.217766810564488793e+02 1.217064430083019602e+02 1.228219009059330205e+02 1.223441711312463127e+02 1.220656660851328041e+02 1.181392227377527462e+02 1.194940171255734640e+02 1.199994010654864525e+02 1.160235171118487330e+02 1.157138312905794066e+02 1.178083342532753903e+02 1.187909595732224091e+02 1.198916907029156675e+02 1.189267728081874793e+02 1.214430887818621443e+02 1.172240955118135304e+02 1.164257132575554436e+02 1.169026857912180901e+02 1.181948608285933346e+02 1.172443083661900971e+02 1.191769704095988800e+02 1.184776947911721834e+02 1.166355641853923402e+02 1.181612685343722262e+02 1.202709191281382317e+02 1.178532173721052345e+02 1.167828208172338407e+02 1.172219016511652256e+02 1.166012646996655917e+02 1.174619421794232608e+02 1.170568053330800495e+02 1.164911740948506491e+02 1.179156373455168278e+02 1.193636471784835180e+02 1.197700172268742023e+02 1.156179453477942474e+02 1.178655223555827263e+02 1.172376870895737113e+02 1.169818579484673080e+02 1.122008177159256093e+02 1.143063275908837397e+02 1.182157177883535581e+02 1.168001599287324694e+02 1.168069364263288179e+02 1.163183313411366413e+02 1.125674876578374182e+02 1.174179701742813080e+02 1.161199084575669502e+02 1.161016774027106919e+02 1.187043369715833165e+02 1.165508191643799449e+02 1.173562796219094650e+02 1.161117011141130320e+02 1.171952437911760114e+02 1.171216947267593298e+02 1.160490615029565475e+02 1.141064744025523652e+02 1.159886692358186622e+02 1.168681007900908639e+02 1.152765378566384555e+02 1.171074178544499347e+02 1.162384930519210258e+02 1.152655967303548863e+02 1.152176628772397038e+02 1.147919698309030139e+02 1.156981690905817857e+02 1.161911063599432055e+02 1.156801855734126860e+02 1.154118042074555035e+02 1.167412766055400226e+02 1.155882805290754760e+02 1.162958879335564291e+02 1.149919170051918229e+02 1.168223191011897484e+02 1.147456296740973585e+02 1.160166292971366175e+02 1.171885124336108674e+02 1.125065999051955146e+02 1.136517108133558622e+02 1.117113512677763225e+02 1.136718760792039404e+02 1.132565255956303645e+02 1.132990887046021271e+02 1.151334990319712261e+02 1.154363002975428572e+02 1.109873280698886049e+02 1.154236882657935581e+02 1.139603737573555833e+02 1.113270807983560928e+02 1.120270178125388014e+02 1.128842407276943476e+02 1.127299279927658091e+02 1.123884846367049590e+02 1.113148967646985454e+02 1.123187950790067333e+02 1.104997780950273523e+02 1.118908035092812838e+02 1.118409928965741926e+02 1.089232384809663898e+02 1.101092899573803265e+02 1.121692295487664808e+02 1.106022533428984786e+02 1.092542199160927652e+02 1.095314954543731290e+02 1.108545739328720714e+02 1.107285470967582199e+02 1.105330965593068555e+02 1.101200390224017980e+02 1.123669200741359901e+02 1.114343940093776979e+02 1.104582511590609073e+02 1.123460177259108832e+02 1.109178365691411727e+02 1.118147705769263638e+02 1.111924548810517308e+02 1.127731472580991721e+02 1.118849352323341577e+02 1.098917170996603545e+02 1.069657991561410171e+02 1.087467753360507601e+02 1.097271132918987320e+02 1.078032866420678886e+02 1.102942496453426742e+02 1.097816740413875749e+02 1.099234409027115333e+02 1.114874330197494459e+02 1.093589726531811834e+02 1.065881022800354287e+02 1.092428245961074254e+02 1.089006618467988829e+02 1.080036489157672293e+02 1.103609547759746903e+02 1.092849943661418735e+02 1.101738043085581324e+02 1.097841873305175682e+02 1.091401849099756021e+02 1.104339109816951634e+02 1.079588664050700118e+02 1.067265554159001937e+02 1.096678731939128681e+02 1.059991954038254391e+02 1.082803789971324591e+02 1.082554344383553371e+02 1.084250009426529431e+02 1.098178226747827892e+02 1.071942379245344625e+02 1.082898047116988636e+02 1.102963940829798446e+02 1.092445701996687859e+02 1.098254230089789445e+02 1.118142006350438038e+02 1.071243479324427597e+02 1.078242208973176020e+02 1.086482311395117222e+02 1.109588087876749967e+02 1.082099630420913030e+02 1.084955298971008801e+02 1.086683979169572609e+02 1.091176792494644587e+02 1.098956702150544231e+02 1.099810131681903442e+02 1.079866198932058978e+02 1.080245587679733461e+02 1.077114356196225771e+02 1.097375773013476845e+02 1.114300708739128396e+02 1.078034088348172048e+02 1.076812349037116832e+02 1.085749839463521482e+02 1.085885967156676060e+02 1.093234560789298939e+02 1.078374394174080777e+02 1.072815437658738489e+02 1.095013715556082019e+02 1.070270244370977224e+02 1.080167580526509852e+02 1.082065347374743993e+02 1.080849467706896121e+02 1.076850880834825546e+02 1.083818493160436276e+02 1.042837018974442600e+02 1.080254629357130938e+02 1.050618082821663393e+02 1.059810758384241325e+02 1.037345984435982587e+02 1.024743333417514037e+02 1.016040841349713446e+02 1.017675364827847062e+02 1.032893465375093598e+02 1.046211084633441715e+02 1.061676418868118503e+02 1.025407596007082134e+02 1.065569841366468182e+02 1.052911571932824586e+02 1.050884346935607283e+02 1.010353468263515424e+02 1.041568345307897374e+02 1.026047658189323499e+02 1.049677746511082574e+02 1.014699572608473517e+02 1.039077549612030396e+02 1.004321361195955120e+02 1.033023539532641308e+02 1.037643230695679648e+02 1.016274905947765603e+02 9.983363529802532810e+01 1.039817721445086107e+02 1.031984555622260729e+02 9.993275371276457975e+01 1.028768028235811158e+02 1.019995934220464164e+02 1.044275604229421930e+02 1.022225227746937435e+02 1.017950230843413664e+02 1.027954891150328365e+02 9.975129028200250048e+01 1.040239596094473029e+02 1.020846211754771957e+02 1.013843358487503963e+02 9.925376320364181026e+01 1.006720318603099145e+02 9.969301933196240384e+01 9.717527192159083427e+01 1.014827167579546625e+02 1.007347517764095386e+02 9.696230248739867363e+01 1.002168670989920685e+02 1.014175053883807323e+02 1.021771001798599912e+02 9.861269543223593814e+01 1.009986696988178778e+02 9.856823090559133504e+01 9.886616218169628212e+01 9.928653733679156801e+01 1.007568016372028552e+02 1.003456422479927568e+02 1.015966522216533008e+02 9.866324560634497232e+01 1.013959287623312662e+02 9.961308013979170539e+01 1.018242525153798681e+02 9.728725834330873568e+01 9.978641040194602851e+01 9.731990903380300040e+01 9.955761839632999965e+01 9.997034187146334716e+01 9.610327061184811726e+01 1.006457247097118568e+02 9.651702605678674729e+01 9.979694659822811786e+01 9.955912416149273270e+01 9.930833189762607560e+01 9.755132642831476630e+01 9.439309817041508666e+01 9.824495560327147814e+01 9.963553767095379499e+01 9.634011132688783619e+01 9.968354860457007760e+01 9.745250171656873306e+01 9.864348637502982342e+01 9.820663175818127399e+01 9.719738427365636824e+01 9.931488467491371352e+01 9.813074073289008936e+01 9.778505735457989090e+01 1.003892332793448929e+02 9.442181186128244974e+01 9.478475929046803117e+01 9.786233011215620081e+01 9.594264899924706924e+01 9.533308639835310316e+01 9.597043333030136125e+01 9.692176818876744449e+01 9.492994263027337354e+01 9.705765986763111641e+01 9.224359729961236098e+01 9.572473168578851244e+01 9.563668675235972216e+01 9.512242223464168944e+01 9.550431503215334317e+01 9.699608806110623505e+01 9.466141685908615955e+01 9.498994341322907076e+01 9.715541443978364100e+01 9.558425807121278694e+01 9.607354872725548489e+01 9.670907240150393136e+01 9.602619090398569313e+01 9.370053457443449929e+01 9.823803945276505090e+01 9.630092867174616345e+01 9.754018091201307072e+01 9.821019522094957210e+01 9.555608818888781286e+01 9.694139395271979254e+01 9.619148710920245549e+01 9.751952540129833835e+01 9.371545979180757513e+01 9.592846480817119925e+01 9.397085024437878076e+01 9.458641044704273781e+01 9.728005333734276405e+01 9.319494818253393476e+01 9.695177879607602733e+01 9.503770505362214749e+01 9.536450986840590360e+01 9.148452001735736872e+01 9.522138884370133383e+01 9.422393371901071646e+01 9.431700626022501410e+01 9.025100859462391156e+01 9.522737587611879917e+01 9.394563501318047827e+01 9.086951329142524969e+01 9.722067909219170190e+01 9.345328819273956356e+01 9.367549744085212637e+01 9.469987365125022905e+01 9.480295109205634674e+01 9.699717727196204464e+01 9.394761526889108438e+01 9.508099531822237793e+01 9.303515360671450196e+01 9.162442697105966261e+01 9.505477691644900062e+01 9.361542470644081959e+01 9.417304188567479173e+01 9.185209801653158479e+01 9.411255794189280266e+01 9.034826415822881529e+01 9.237064794879731267e+01 9.305577659957687331e+01 9.735786002112355675e+01 9.402286167360020386e+01 9.289177709909542102e+01 9.351291201284676902e+01 9.504341868769509460e+01 9.189402866438790340e+01 9.279092508161870967e+01 9.236892676431506288e+01 9.356088129895019279e+01 9.227935608919997890e+01 9.356431341068856966e+01 9.426863654069818210e+01 9.522112953628356991e+01 9.620175956471859990e+01 9.393849600397696520e+01 9.689406351643015114e+01 9.374315510757236325e+01 9.331519581834052701e+01 9.318548425440229721e+01 9.469705279265707532e+01 9.325584517988747280e+01 9.519953126031944635e+01 9.451204100223209537e+01 9.474802931520819982e+01 9.342697123384793656e+01 9.622860569092868843e+01 9.547373920691855176e+01 9.333524100458531336e+01 9.022256994704380872e+01 9.255407541458166065e+01 9.261621098772963023e+01 9.229421982335888686e+01 9.547859637428695123e+01 8.907350638006519716e+01 9.369206455704807013e+01 9.469173954022626560e+01 9.379292125236966626e+01 9.460334117613088267e+01 9.226113517496052907e+01 9.429572695325470022e+01 9.068012091497089955e+01 9.258656512023672747e+01 9.088892128673870729e+01 9.372039761286650617e+01 9.247154990966809862e+01 9.492564511239568503e+01 9.356137435818182269e+01 9.311389601236002989e+01 9.375123765117483288e+01 9.312596735606823017e+01 9.071105109764451413e+01 9.307211729669113254e+01 9.197006687664386959e+01 9.098756597617541786e+01 9.194456248848175051e+01 9.490205767978996221e+01 9.328531639291041699e+01 9.487766260526642270e+01 9.369574654202487807e+01 9.180730616055198823e+01 9.149049214187733980e+01 9.257754969590592964e+01 9.330339886274613548e+01 9.310250426264100554e+01 9.175388652377881726e+01 9.290262833172677404e+01 9.298714051868316233e+01 9.250871214327183623e+01 9.350692503581618098e+01 9.224952047733862059e+01 9.526992440892972525e+01 9.388639880965078532e+01 9.520914954840456801e+01 9.217815085312834356e+01 9.474088187682002626e+01 9.083476965023248795e+01 9.127129019684477385e+01 9.248050566582529086e+01 9.261647612611599811e+01 9.392985684181246597e+01 9.324080429151301530e+01 9.237611850789105006e+01 9.212452476394925327e+01 8.922931695430789034e+01 9.337863899278130475e+01 8.961680254483466967e+01 8.979246632331293654e+01 9.001648287912004776e+01 9.102801449742248963e+01 8.939091806244037741e+01 8.764105535148961224e+01 9.287345248905847939e+01 8.982466822281860175e+01 9.249047918612016872e+01 9.023782153511019999e+01 8.895620018225403669e+01 8.786762218612629738e+01 9.155524635608786355e+01 8.839177649970781658e+01 8.651666181470994843e+01 9.176738771879159628e+01 9.022667949806086085e+01 8.995525216842408156e+01 9.154341466835009555e+01 9.097632267073338141e+01 9.157269252712603702e+01 8.831971200716127157e+01 8.963293876649785830e+01 8.721542937381873628e+01 9.112640322583875729e+01 9.060046917818000622e+01 9.208784734829998797e+01 8.963422084388298572e+01 9.057718612548600845e+01 9.147790056020178895e+01 8.898195969019343465e+01 9.035039634638918926e+01 8.979646214583193853e+01 9.114531195043170442e+01 8.816626898587993821e+01 9.135319803050408893e+01 8.787698416834311388e+01 9.001219613177892143e+01 8.900226752771165195e+01 8.876734100381922588e+01 8.874158227973086355e+01 8.609904061729616842e+01 8.987821794813116583e+01 8.712862315712673933e+01 8.975392416704663390e+01 8.712793465323505870e+01 8.861910770676298910e+01 8.649744465318866560e+01 8.914166521221503103e+01 9.066045874498685464e+01 8.699132805683477443e+01 9.085957164340901215e+01 8.952946173442431643e+01 8.856785505539555459e+01 8.815484831736827687e+01 9.101906660121838399e+01 9.006175123752069567e+01 8.833086633355588901e+01 8.730129932108663127e+01 9.084087232914883714e+01 8.932370349923506581e+01 8.925802993058024981e+01 8.693836649376933678e+01 8.918669828976393887e+01 8.882672880072668420e+01 9.130810877874722564e+01 9.038017659122493797e+01 8.846977571613476243e+01 8.982393381073464411e+01 8.768817888318888265e+01 8.916437301725450482e+01 9.063158248268389627e+01 8.977859404772701168e+01 8.551512142427270646e+01 8.926772955266108056e+01 8.946528695516784069e+01 8.748123094514244258e+01 8.750182160456222391e+01 9.062158860061019539e+01 8.802822186310832819e+01 9.018229497714867193e+01 9.033400254865972556e+01 8.678626050805993941e+01 8.899072110863806984e+01 8.634918903246266098e+01 8.728842637978178232e+01 8.983879036791249462e+01 8.787920343154038960e+01 8.493739755971365923e+01 8.918204652489518480e+01 8.629028213046291285e+01 8.681436302365611368e+01 8.683230279421351838e+01 8.731592251435201035e+01 8.737140910914494896e+01 8.901292925721344318e+01 8.795248294910462050e+01 8.504777721954053504e+01 8.723435608178719747e+01 8.574497646674785756e+01 8.761589820159311159e+01 8.607787463951756024e+01 8.441849094308368251e+01 8.857449964844104784e+01 8.628988658963041303e+01 8.705962216045978153e+01 8.556101553162741880e+01 8.741103791967827874e+01 8.752123769531105779e+01 8.682986180131091203e+01 8.738096871586535030e+01 8.614262865644560918e+01 8.766629768225108421e+01 8.641211406384284999e+01 9.125595831862929685e+01 8.452992994849856245e+01 8.472483496953674376e+01 8.754410182861077772e+01 8.398494904838130992e+01 8.634649352456406746e+01 8.604013253847205078e+01 8.648237527814134751e+01 8.640317251030387524e+01 8.503967336210550343e+01 8.756684179912629418e+01 8.564302835071855213e+01 8.700572758101885995e+01 8.632117207319431884e+01 8.561641288356551627e+01 8.551776242863897437e+01 8.477917691417668777e+01 8.557130565767015185e+01 8.632600110943089078e+01 8.340515206127642500e+01 8.520954281056692992e+01 8.585126962786304716e+01 8.561320541358995229e+01 8.413184108257581784e+01 8.268193010193566295e+01 8.388789795967888097e+01 8.494052124621889277e+01 8.201040124507252926e+01 8.469462586357222733e+01 8.285417000187503334e+01 8.244765797160061993e+01 8.200828200760012976e+01 8.236902451659328506e+01 8.440756540081596881e+01 8.343089125711820486e+01 8.192941620690170623e+01 8.540718276517401364e+01 8.426338979557044695e+01 8.144277256252819086e+01 8.236827503041412513e+01 8.221705844567237875e+01 8.407072823622064561e+01 8.459118154354277408e+01 8.296188120007863631e+01 8.390897746621973852e+01 8.412384511446104796e+01 8.254276465503356519e+01 8.260062748886572592e+01 8.071206820088383438e+01 8.567243672745540550e+01 8.331778819816462089e+01 8.336972318498712298e+01 8.558086078829447274e+01 8.149793653997588194e+01 8.372182709374141041e+01 7.960317187005925632e+01 8.117232217674929018e+01 8.047161812242549672e+01 8.207232962266168386e+01 8.263848201746289135e+01 7.981731395255516759e+01 8.336499089875047730e+01 8.225269854675136116e+01 8.170062490544063394e+01 8.075433743548494192e+01 8.202409548472139988e+01 8.054430012394008997e+01 8.238107468281357626e+01 8.204022014725541112e+01 8.067672334379966514e+01 8.232758885340540189e+01 8.116657474307778841e+01 7.846686541704522710e+01 8.187866247113377938e+01 8.207709514758049352e+01 8.007856674138076869e+01 8.149972745343069391e+01 8.150552416838843328e+01 8.246669254420307027e+01 8.391409641314106693e+01 8.285014206712256168e+01 8.511644840019263825e+01 8.175883076123471938e+01 8.220273707003508434e+01 8.114890943993758299e+01 8.375041091854002673e+01 8.270099937053025485e+01 8.338668701129255112e+01 8.458939115589909363e+01 8.148615243366546679e+01 8.386747953849165071e+01 8.463613516490501354e+01 8.364231425722717006e+01 8.564489563852444576e+01 8.360606101067654095e+01 8.282617288144987810e+01 8.535528741644428408e+01 8.128883125834960310e+01 8.338433611698496861e+01 8.324648396319287258e+01 8.121443365161526629e+01 8.194789282927754925e+01 8.131418815224185437e+01 8.224563188910298095e+01 8.062051308735365751e+01 8.069031993782068923e+01 8.437373130750052042e+01 8.145348257242117995e+01 7.995932327015877661e+01 8.295656106639670213e+01 8.027373689986033867e+01 8.086400505833005070e+01 7.941425345396864088e+01 7.863761732317814790e+01 8.029371325365538326e+01 8.024492039447068237e+01 8.072850976029702963e+01 8.152840923392872696e+01 7.815859240754117820e+01 7.837089695011516710e+01 7.835120411842476074e+01 7.882682223024245616e+01 7.947866278878099422e+01 7.801209278014715665e+01 7.955881968525653747e+01 7.863056040896792354e+01 7.829835429924766288e+01 8.011985556724980029e+01 8.093876482446445664e+01 7.924229620250461892e+01 7.760615101202520805e+01 7.837481374903235576e+01 7.671889548635843425e+01 8.022700580899135048e+01 7.748796096922814058e+01 7.670373297203019547e+01 7.667169200849093613e+01 7.756095449096024197e+01 7.326419778320538967e+01 7.755951996771796075e+01 7.977131554595513308e+01 7.922580864925474486e+01 7.860751450249941286e+01 7.678292945446442275e+01 8.022550222558361099e+01 7.983776146965799114e+01 8.008185719348303166e+01 7.896418460732074607e+01 7.821972235130992601e+01 7.781821455407573751e+01 7.960954949300261774e+01 7.903097546858815292e+01 7.674593763044747163e+01 7.954050486299011880e+01 7.929305375182259752e+01 8.112523932217189326e+01 8.024121788266987210e+01 7.907136436803470758e+01 8.009363535932718037e+01 8.172345285141507532e+01 8.064615545195795221e+01 7.871687625124366150e+01 8.061597731625313656e+01 7.933304253874108269e+01 8.110673267684083498e+01 8.016061376162571150e+01 7.903408079095684968e+01 7.646905106765537141e+01 8.111270183133879641e+01 7.785373589150539431e+01 7.653285427844329547e+01 8.023948579809527359e+01 7.977561375075468675e+01 7.777193613351455781e+01 7.912621039871942230e+01 7.929664538187468281e+01 7.956264608268159577e+01 8.083870230239462273e+01 7.813569141420975939e+01 8.018856927403105317e+01 8.015084863275112070e+01 7.924102245074651307e+01 7.617385274921377913e+01 7.702669709587391367e+01 7.540787354411438059e+01
[truncated: 3,604,864 more chars]
