# Supplementary material for: Bayesian inference of kinetic schemes for ion channels by Kalman filtering
Source: eLife. 2022 May 4;11:e62714. doi: 10.7554/eLife.62714 (PMC9342998; doi:10.7554/eLife.62714)
Supplement: Figure 7—source data 2. — Each of them has 10 ligand concentrations. The number in the file name reports the amount of ion channels in the patch. [file elife-62714-fig7-data2.zip › 100000current.txt]

5.230130134184387547e-01 -3.931739565646020229e-01 -7.001306531190837346e-01 -1.749203772902719889e-01 1.122869282362177090e+00 -3.886940058751606197e-01 4.456952042095130989e-02 9.499066004093608129e-01 8.444141911124396493e-01 -3.493642269752462726e-01 1.545503616466658459e+00 -8.741934332276081465e-02 7.392124029577575861e-01 -4.431322280968132965e-01 -9.967071022389382140e-01 3.807604754318545948e-01 -1.104411063411367966e+00 9.044492442671199228e-01 -1.251048570283412209e+00 -1.987378467553214678e+00 4.712788106216878048e-02 -1.152941846296069661e+00 1.243564701172105852e-01 -5.951475828087742226e-01 8.983346195512118548e-01 -1.399747146283919497e-01 6.356321803333485621e-01 1.657506679154195250e+00 8.558383759328870299e-01 -9.386861510419582943e-01 -1.469610593181308600e-01 1.666811875299577250e-01 6.913544526408823554e-01 -1.455484394368342441e-02 2.021701328573426437e-01 -4.922383630988900749e-01 -2.883373542470617501e-01 8.182671144562074783e-01 -4.634919965906836858e-01 -1.323105444952201504e+00 5.735608554679423599e-02 -1.299018548982929344e+00 1.709900544679997081e+00 -6.057742712012987862e-01 4.278819283330410062e-01 1.940422324173491697e+00 1.103201703664013378e+00 3.212392005459664968e-01 8.920407528708969025e-01 8.228286240907284332e-01 7.011508271704464113e-01 6.690211526960334609e-01 3.046034291968174323e-01 7.564917987460506588e-01 -1.044743706582931697e+00 1.128130601401549304e+00 2.972878051441639746e-01 -2.868975268503161091e-01 2.807470413458841296e-01 5.636088798098251029e-01 -1.475257654421984199e-01 -8.190597683551843478e-01 5.034096962377966333e-01 -1.496601440368382496e+00 4.350815978024938913e-01 -1.347492670911658807e+00 8.958571136508165500e-01 1.675701022071034718e-01 -1.603706957762979224e+00 7.165158777859812478e-01 9.744857976467057314e-01 1.496946120775059508e-01 1.086894286499917150e+00 -1.610600009727883641e+00 -3.504554613276665842e-01 -7.866016945407172667e-01 -2.350241830926125541e-01 -2.330916585211681546e+00 -1.186106336063784683e+00 1.661183377508434811e+00 1.580867736806685075e-01 1.034989713840156256e+00 2.478787443717612504e+00 -6.631265616551131892e-01 -1.021335408965149183e+00 6.035243405432655361e-01 -1.901623263349215276e-01 1.203920040526271329e+00 1.413426090523915990e+00 4.146789749205680442e-01 9.388972801252648548e-01 -1.942003063774819793e+00 9.784330740519354697e-01 3.457907685924097030e-01 -8.246218628879848911e-01 2.138181070559853070e-01 1.072210830599744646e+00 6.406429647611893152e-01 -7.672464748107102883e-01 2.581821435907052376e-01 3.134705420599599446e-01 1.508945149364284255e+00 -3.033884389109824387e-01 2.254354926949255766e-01 2.945876315676125290e-01 -7.664970985277891335e-02 5.593411758254791533e-01 -4.318699857880829995e-01 -1.375072027253365414e+00 1.188381073506458607e+00 2.093952261742011878e+00 -1.232084972169015025e+00 -1.035381079374039004e+00 -3.341793348756851856e-01 -8.634955075454489037e-01 5.981516237908383049e-01 -1.406260761664368808e-01 2.592488621396417114e-01 -1.317346010801521361e+00 -4.231061449849401468e-01 1.739995511040925702e-01 6.401126550921319991e-01 1.207952328208250048e+00 5.938000256735473936e-01 -1.081676544871156276e+00 -1.045240910055410977e+00 -8.697142297843449832e-01 7.627981102205849684e-01 -1.204447631643525529e+00 -1.244757757143861499e+00 1.803480560150809042e+00 6.923458205925037134e-01 -5.807737422579299924e-01 6.115164916222022295e-01 2.545138428267522748e-02 6.278849363674787742e-01 7.788831384765257937e-01 1.888044081146178221e-01 -2.658086933113444683e+00 -8.918210214291094617e-02 5.605172655109466051e-01 1.171302009260510868e+00 4.270787408792123818e-01 -7.882185316491997495e-01 -1.027706232941861142e+00 3.454781154838540980e-01 2.752952524899533460e-01 -1.528122828595312122e+00 -3.887198600402794191e-01 4.642649373003262525e-01 -8.694475489073539842e-01 2.019226516055751819e-01 9.683248780586333204e-01 -1.458519113147260349e+00 -3.944546889178976445e-01 -3.078705444814079373e-01 -2.590880108902299916e+00 1.046226047600724796e+00 2.015399658600984356e+00 -1.172633471507257497e+00 -3.036647074387294754e-01 -9.857824622558821748e-01 -2.183874752659805463e+00 2.216199290077077055e+00 2.603072966471317584e-01 -1.360901823198364724e+00 8.452687050257079449e-02 2.569136734860388849e-01 1.499722148319347026e+00 7.060084011344694432e-02 -5.567846490112954294e-01 -8.734826580038070887e-01 1.386684089853318369e-02 -2.638594622910998555e-01 -5.869418337838890054e-02 -9.559154875677855490e-01 1.090580111848090013e-02 8.908201594407988422e-01 -6.501679723313009696e-01 4.933126260463377433e-01 1.043683239994970480e+00 -3.680016466596712221e-01 -7.493480901012012918e-01 -1.177753054438974933e+00 -2.426452562195058893e-01 8.117218859553339272e-02 -1.329599840859456261e+00 2.130933463583231990e+00 5.355023952356726680e-01 -1.895369235914982742e+00 3.180557944690995398e-01 -8.908920489823523026e-01 -4.577214436662110364e-01 1.264677733897293876e+00 -5.413192722210852237e-01 2.846711254412224168e-01 -1.226526307195026533e+00 -1.610520595425000701e-01 4.489169582063251007e-01 4.455948314746459998e-02 -3.361856060451779427e-01 5.598189653524316967e-01 -1.587363851934457282e+00 9.198504174093541375e-01 -1.521370885024733166e-01 1.052109762970153906e+00 -5.016079219387874488e-01 3.027027183825482526e-01 -2.184345673149639400e-01 -1.007662039144515020e+00 6.712821588664268369e-01 -1.057690274837515432e+00 5.428766144592299669e-01 -1.695279716581512108e+00 9.518015102029582231e-01 1.921071780764565196e+00 -1.424923180369198072e-01 -5.459577107263612339e-01 1.683596924439645370e+00 5.651852349856267832e-01 1.396001602426696575e+00 1.234060400756908260e+00 -6.366958656031163066e-02 -9.451412118224327141e-01 -2.962137619945627853e-01 -9.867095059574262361e-01 -5.029104872454375208e-01 4.328221494399268066e-01 7.931169846711272342e-01 -9.331741663606017700e-02 -1.296373486868665215e-01 -1.640893482512437440e-01 -2.448078422496773043e-01 -2.864284540994581074e-01 -1.162305255585485364e+00 2.314015920789321168e+00 1.342119118662177701e+00 9.172883331883551206e-01 5.781603367261465287e-01 -3.331672173240388668e-01 -8.526979793959094112e-02 1.073732196068849509e+00 -8.751641526266580318e-01 1.166953990107278072e+00 2.390312980884661542e-01 -2.324203324172245733e+00 2.285948048989276948e+00 -1.582773302435988683e+00 -5.285001015299649607e-01 -1.571195520694149472e+00 -1.954631472549827331e-01 -1.038001660956645145e+00 -9.352955996832140739e-01 1.985717682376587079e-01 2.169406281291819560e+00 1.470262454524294160e+00 1.624039337506679059e+00 1.111113814701794711e+00 -4.359915588606456255e-02 -1.613606433482235314e+00 -1.920208053872437981e+00 -2.160287261594881603e+00 1.574277342742474439e-01 -2.466148163747872157e-01 1.400016143392348589e+00 1.511494999496175273e+00 1.360451958069452960e-01 -3.614178620370486761e-01 3.591227559833037319e-01 -7.117143262421192773e-01 5.270703932997949925e-01 -6.954869757064381375e-01 -6.829745848559742871e-01 1.579142705294188431e+00 1.062277919250462395e-02 4.804469289601134285e-01 -1.056818822954426862e+00 -6.421823486363890110e-01 -1.337619565228448160e+00 6.184420808471781106e-01 1.518098969633029149e+00 2.709768323171257154e-01 -1.948682685833268702e-01 -8.005803635342673141e-01 -5.916538788861865905e-01 -2.892770564312297510e-01 -6.895030653768671192e-01 1.436486180407064994e+00 -1.414020540840499329e-01 -2.551934047811587822e-02 -1.355319460919887087e+00 -5.805181463742747905e-01 -8.935811855521799130e-01 -1.511000398031850045e+00 1.221172778154692162e+00 1.019487183834190125e+00 2.607298848528186164e-01 4.591016106811119518e-02 -5.936884085439108061e-01 -5.251888096524238714e-01 -1.445568926204114923e+00 -5.152453551836913004e-01 -2.493549969200967997e-01 8.233763025099762878e-01 -5.147962886062591448e-01 1.114724418050470955e+00 3.376920945129862489e-02 -1.084661080277022238e+00 -8.647806349133868586e-01 3.183446312352420510e-02 1.280624129828261237e+00 -1.012186629452047848e+00 1.301858774263948471e+00 1.485428782922139646e-01 -7.443502113484686822e-01 6.412321410678438749e-01 5.521778505363136302e-01 5.547219678722744435e-02 -6.993394759504898417e-01 7.084481139657875515e-01 2.106786160032333433e-01 -2.826647148760808581e-01 5.819228144256627377e-02 1.008931862966947923e+00 -6.255349587243029807e-01 -1.598540128453652454e+00 -7.104168748028855118e-01 9.419382588227439568e-01 -1.057073790245945805e-01 -3.337349552972426192e-01 -1.296280703300797810e-02 -1.036801650026884652e-01 5.121994380494818144e-02 -1.973290324398448758e+00 2.876849976998752667e-01 -7.283225991033915880e-01 -6.433679745371856384e-02 1.523406946959666941e+00 -1.483852774672428376e+00 -2.215586363892127597e+00 -2.496774391744543686e-01 -1.763176605341878922e+00 -6.437477058440623789e-01 7.447662765893654502e-01 1.934503377728873375e+00 -1.327239101260901721e+00 7.415933783967200155e-01 2.160267908413431748e+00 -4.929558025118853104e-01 -2.378407206210922720e+00 7.172519790464628731e-01 -9.664422673730920232e-01 1.851769293111129588e+00 6.245167380759777398e-01 -8.032939412742972074e-01 6.847956176216882240e-02 -1.593225457558269165e+00 5.545815086956688011e-01 2.164255228990370927e+00 -6.971104699387244141e-02 1.230836628330788246e-01 2.429515430842999202e-01 -2.755443723146707047e+00 -5.870407361665700430e-01 5.456587893060691474e-01 -1.481460994186599489e+00 1.731911694589657769e+00 3.586867947505250620e-01 -1.262740567450623352e+00 -2.745569304825503654e-01 -4.669588692030653132e-02 5.778861356178728592e-02 -9.550281541617611225e-01 -7.792511714114160881e-01 9.121541378874341577e-01 -2.129821067324194850e+00 1.974628222400419686e-01 7.723495015126546903e-01 -4.713372873797427864e-01 -4.017575120589968463e-01 2.048591529346856510e-01 8.099262932028263862e-01 -1.247484282754527385e+00 -6.089447432484260819e-02 -1.147849604106556454e+00 1.752066692610662724e+00 9.464410284701892939e-01 -1.581909457132538166e-01 7.560045972752889032e-01 1.424621453912735092e+00 3.521664059928132362e-01 -1.507212400427677013e+00 1.988781037116974237e-01 -1.925912103384737950e+00 -1.124007595343174515e+00 -1.352314877542199145e+00 3.691721822147084331e-01 -5.033430942074168524e-01 -1.484400225178425237e-01 3.012237811702317969e-01 -5.682717277543815060e-01 1.736831296086902787e+00 -4.398798542633760439e-02 1.961575217659712600e-02 -9.084866985765969183e-01 2.834849101072267619e-01 7.126847462448090420e-01 -5.616208927826844555e-01 -2.243359076290100673e-01 -1.293744544400644125e+00 -5.519103387611171696e-01 -5.921984794961631104e-01 1.180595763745119070e-01 9.245649103724729034e-02 -4.622931348980666155e-01 -7.062200154537326968e-01 -1.567580718677221041e+00 -6.374767604670872334e-01 3.858427961593791089e-01 1.157529502537829824e+00 1.830850160042512220e+00 -1.632901393253346045e+00 -2.150777672120004702e+00 1.428030092168891318e+00 7.891995237599673807e-01 -1.277700419689127287e+00 7.852022106130157608e-01 2.403257071293172509e-01 -1.677611027558228773e+00 -1.003615434534011808e+00 -6.742541671523506752e-02 1.397522129658352652e+00 -7.403268584758979642e-01 1.085637539264989293e+00 2.421483435847598120e-01 -5.301309216022257464e-01 5.457551234733979406e-01 1.203598144321087027e+00 1.196934582500719796e-01 -8.425087512578546822e-02 -7.030314418743354166e-01 -9.541822561379590395e-01 -8.534847228993584778e-02 -2.586054115658715347e+00 -2.665223608636775321e-01 -1.393438669519693640e+00 1.061529241537292334e+00 2.350294868942174598e-01 7.027087992577353281e-01 1.903243158842009786e+00 1.052019965961853876e+00 2.554784071593865225e-01 -2.858311791047057349e-01 -6.965332436438294028e-01 2.988205110840101764e+00 -9.179565225116061156e-02 -8.199962307630416225e-01 7.158735421025965717e-01 2.069534247028652629e+00 6.564562627018057928e-01 -8.192577602825278360e-01 -1.088378841085531068e+00 -1.761845712879242631e+00 3.671345965035560654e-01 1.812722813315887915e+00 1.415380948097221481e+00 -3.468554466832537986e-01 -1.132780889135120761e+00 2.188213228298494961e+00 8.204605718693921412e-01 -7.232220940303655254e-01 1.664558207354891683e+00 1.296073999569214319e+00 7.661972223642508073e-01 2.774882997270505455e-02 -2.018558569721130791e+00 1.310676555907921204e+00 7.039320463375895454e-01 -1.043747314733678211e+00 -1.030544037151153391e+00 1.329261016840711962e+00 -1.020325583512843304e+00 5.189924505567645729e-01 -5.274556611963835406e-01 -4.726220792211309196e-01 -1.010107311023714427e+00 -1.440837711557825251e+00 -1.196606213443977135e-01 -1.814958411242814540e+00 1.651208289568112733e-02 -1.116639598009244505e+00 1.370450806500606467e+00 -1.723526881607388317e+00 1.301059232389141507e-01 3.433651625518724382e-01 8.092629035658944758e-01 -9.426246679769686443e-01 1.577767627376526871e+00 9.034424730664548653e-01 -2.679260912061943722e-01 -1.021709513502057964e+00 6.111626996197119244e-01 -1.096957868629584443e+00 1.016718460224111276e+00 -1.486942685654017549e+00 2.706100136598427533e-02 -3.900642679324518164e-02 8.212997357573432744e-01 -1.210849836324712658e+00 9.796541517135394228e-01 -5.081560443752863865e-01 4.195991975648913908e-01 -8.884245905460818049e-01 9.543934754525870146e-01 -3.663396805728378336e-01 -1.017797632281316034e+00 3.898547160089091412e-01 6.502980323132809271e-02 -7.304646111065876690e-01 -1.163730949979979057e+00 -1.701457237360581409e+00 -4.423190104876733031e-01 1.014133293077428943e+00 -5.815314567533363954e-01 -9.721829031690859546e-01 -7.511958912112572939e-01 8.964285262591243919e-01 3.124265504378075375e-01 -8.940286294330184180e-01 -2.049343093877263655e+00 -1.163563085044949430e+00 1.647536181869806715e-01 9.025527322871568225e-01 8.503811695950144189e-01 -5.367975721930448030e-01 -6.151687439130059110e-01 -2.567935429223886512e-01 5.350960983726689157e-01 5.423826541956129343e-01 7.436152624139849010e-01 -1.340668371478693555e+00 6.561184506897050905e-01 5.994205294830120545e-01 -4.414692774469169273e-02 1.177016006685481786e+00 -1.056405892855453388e+00 3.210346277564009587e-01 7.756152053093239296e-01 8.486932357217863432e-01 9.435837542222990093e-01 -3.017714630835109935e-01 -9.740374526379964593e-01 4.046264888929770320e-01 1.463721057552599958e-01 3.543042527582189738e-01 -2.075891095199204006e+00 -7.110038486287220127e-01 -1.171484994940575897e+00 1.734357203541152304e+00 -2.678595684591054127e+00 2.322550922248209915e+00 6.616037646598745825e-01 1.124264001988533046e+00 6.638398880182038164e-01 -1.570669269167649595e+00 1.215398250485670628e+00 -5.524112348758964952e-01 1.400312184620561951e+00 -1.098740694937650808e+00 -1.118067190429958835e+00 7.174491288863550364e-01 9.447567042718457708e-01 5.413189588003490815e-01 2.197169503428969273e-01 1.296482685263707912e+00 -2.415778300969218806e-01 1.709604559143616809e-01 -8.714409489274528298e-01 2.115942960095654524e+00 -1.031038034863585029e-02 -1.607033097247849041e+00 1.771431721338319887e-01 1.509287519487022111e+00 8.460878085560670503e-02 1.986875187273090759e+00 -6.163512073346814196e-02 -1.103722019025596079e+00 8.952160173528889153e-01 1.308906612890311960e+00 -5.407808355901113639e-01 -4.525181098120899942e-02 1.343403496180623380e+00 -5.628923337936656557e-01 1.375879848057836252e+00 -1.285984121490414855e+00 -6.537671236531790789e-03 2.967841102588713587e-01 6.929393321483611201e-01 4.438249403788113723e-01 -1.462043886217425370e-01 8.217872016412155478e-01 -1.545842112037285165e+00 4.893932555308107002e-01 3.254102798685499232e-01 -9.050279003680707923e-01 -7.087950879890776434e-01 -7.235051169431550022e-01 -6.796297516984615150e-01 -8.856517305947986252e-01 -4.169311431722028116e-01 -1.133638573248505921e+00 9.431909906449020831e-01 7.801697459998273576e-01 7.794353445107189415e-01 -6.813477440878531466e-01 -9.588378261162486260e-02 1.295611135000275249e+00 -6.016411958088240253e-01 1.638744683056089779e-01 -9.954277297169151772e-01 -1.179886250800718184e+00 1.206624609720187424e-01 3.265557510544748188e-01 1.176351320621407570e+00 -1.590700469037058121e-03 6.692658487217747476e-01 2.074195739607801237e+00 -7.533911358753028753e-02 1.220840674502203349e+00 -1.238198752094947119e+00 1.028198356058787066e+00 -8.419621223882204353e-01 4.311340748663607392e-01 3.584371646108175380e-01 -6.849590846241861986e-01 -8.177044178121734008e-01 -3.461658330443404541e-01 -5.689934503984113157e-01 8.725423293973183503e-01 -5.948058355983765200e-01 5.745207589390255443e-01 -2.405855553021539195e-01 -4.490066795485238016e-01 -1.173578320243592321e+00 9.905651232777186177e-01 -5.235896943631045408e-01 5.114551168168590678e-01 -6.390221533480304750e-01 2.060573007304961346e-01 4.995040118813510177e-01 -9.708993314179545919e-01 -6.941170861325538510e-01 5.882404284692313579e-02 6.105127716535917459e-01 -1.001152410403026716e+00 7.427706771584312584e-01 -4.362011072805452999e-02 -3.354133075982755341e-01 9.928825030419158315e-02 -1.688856017951588573e+00 2.344836867849413864e-01 3.111609259854919429e+00 9.194493153110309125e-01 3.300098478406389702e-01 -7.539029726579276058e-01 -6.514055153724285230e-01 1.822631460781076185e-01 -3.188688019854199474e-02 -1.142960620216192380e+00 -9.115035104103611507e-01 1.520149626815592014e-01 9.317230525048303402e-01 1.934859402842528109e-01 3.809760946065503529e-01 6.149029603544556855e-01 -8.256331622149007954e-01 -3.634738849636175995e-01 4.990336717397697575e-01 1.824142560738988839e-01 -2.941251081582123561e-01 8.331370562381074096e-01 -7.976788206678202542e-01 4.736804545173909919e-01 -1.198461918097867840e-01 3.314208706657155168e-01 -1.032894259290439098e+00 4.135409405978272557e-01 2.354962621329816930e-01 -8.534908616052170327e-01 -1.495761358330053303e+00 2.995377984357642243e-01 -4.746887010651015815e-01 3.775984762780690840e-01 8.480857818663831704e-01 -1.795865101610811587e+00 -1.837238374779767591e+00 7.177565613262213429e-01 -5.557102348679492376e-01 9.486108877231346215e-01 -7.336211499655967971e-01 -1.312278953615759081e+00 3.609553555607037945e-01 -7.067118378056804762e-01 -1.361276768611489052e+00 -1.459021849816096172e-01 -1.206108603458389217e+00 -3.388833081658328972e-01 3.437839195150718119e-01 -6.561991902117348952e-01 2.087199822707713481e-01 1.265921641522002317e-01 -1.792644289757250764e+00 3.536034079613809555e-01 -4.852456588932879678e-01 -1.086237188864961789e+00 -1.661146769987719596e+00 1.240207244402967701e-01 4.502817081772029773e-01 -1.936546245017797485e+00 -7.505754835633329236e-01 4.561711547829447877e-01 -6.049607407337556086e-01 -3.127680047363723959e-01 6.491558509935839438e-02 1.903585931079035509e+00 -3.736037435858527989e-01 -3.262766376990778872e-01 4.275391058025388991e-01 2.004430775845499113e+00 3.071790500224030329e-01 6.874164546671656106e-01 -5.579786686430601161e-01 3.275678497406182554e-01 1.917002863659363621e-01 -1.497678121200497758e-02 7.140259826634445250e-01 -5.765321628373911711e-01 -3.846044439963545170e-01 -3.035120385405492560e-01 -4.658500086432101339e-01 -1.341914993008678003e+00 1.169514077153850119e-02 -1.607347099500670895e+00 2.042044698444324680e-01 -3.094622909932971844e+00 3.057623751166023141e-01 4.607690523126226068e-02 -5.738377872464153207e-01 1.367924672443755929e+00 -3.603421969385030010e-01 -6.528530561888394868e-01 -3.822181205342241039e-01 -3.341580345149545717e-01 -1.009233160592757139e+00 -1.650139103102011173e+00 -4.993699708708035367e-01 8.588770606240472283e-01 -4.379671445147708675e-01 -1.918303255521509598e-01 -8.372999968155366846e-01 1.818612492930373525e+00 -4.554939925140024659e-01 -5.203206846283049414e-01 9.854375364636408507e-01 4.767091040747267194e-01 1.565226915916887673e+00 1.653754134787969177e-01 6.330602772620042007e-02 1.624209784234275977e+00 8.296244377262456116e-01 -2.078098635482024115e+00 9.028182941619258828e-02 -2.141559237081116063e+00 6.419837761227369100e-02 9.454563341628121620e-01 5.222545281268279327e-01 -5.791873128979855290e-01 -6.990558018520689476e-01 9.594546840809602406e-01 -1.186172430849433024e+00 -1.216762902895339060e+00 -1.053495857832275284e+00 -9.917219221794162931e-02 1.353903022718363935e+00 -1.486275707634835186e+00 -6.240399049447299396e-01 -2.293104641016056600e-01 -1.723319812568810283e+00 -5.772825641905975358e-01 5.426466912670220299e-01 3.423760053220452071e-01 1.504332212385925072e+00 1.152441091596440037e+00 -6.564575116008687372e-01 9.014688660746862370e-01 -1.138429326418716636e+00 2.359232330580077530e+00 2.014586546549560486e-01 -1.005116875653205177e+00 3.332724173654147415e-01 -8.153443943982242870e-02 -2.525443112734626627e-01 1.060081587769873268e+00 4.939997986788676743e-01 -3.492096012266192040e-01 2.334315039462337704e-01 1.045935635658232554e+00 -9.806119156517566493e-01 -1.192093911114507243e+00 -2.649590686230914649e+00 5.689014483345952167e-01 -1.128580619855608314e+00 -6.787626696156943140e-01 -2.131844027468662861e-01 1.680547624932156925e+00 4.148706404923078184e-01 4.903764351305123781e-01 2.369772275071914791e+00 -1.010395206853645700e+00 4.843072452836073571e-01 1.189692774059988079e+00 -3.763437414456748120e-02 -7.020125472484649576e-01 6.054711198121364157e-01 1.506056001857535541e-02 -3.490267853804658316e-01 1.271842382491459589e-01 -2.419616314055188407e-03 1.314572833187361178e+00 9.098222171545407022e-01 -1.063773840834763007e+00 -6.219465086434212281e-02 5.219808908655351187e-01 6.175940796275360967e-01 -1.422269775003998760e+00 -2.747407692170950266e+00 8.458484040046383434e-01 9.061161795022143473e-01 2.220015765078190706e-01 2.762468862237160150e-01 -7.489024489254808570e-01 -2.407131985021871215e-02 -1.103943912371415204e+00 3.443194797411723296e-01 3.869332949288499524e-02 -3.274579596194220343e-01 -1.165785047086021819e+00 -1.803695813903781531e+00 -1.623755155239960113e-01 -8.183138783294980900e-01 1.326684772567402471e-01 -1.341925970341136809e+00 -2.708619757072298073e-01 -1.052949443166515398e+00 -8.921747807819520037e-01 8.835048040596278351e-01 -1.726697046858546858e-01 -1.186596263993514588e+00 -6.334153233212733713e-01 -4.640215229573563249e-01 -6.543524089685348599e-01 5.185495890110525252e-01 -1.336675364104660257e+00 2.174260894539056799e-01 -1.110107223831006573e+00 -9.753567646680194603e-01 -5.897519910944440946e-01 3.810289512398680190e-01 -2.661740582890545159e+00 1.820642485388950904e+00 8.637668495455295969e-02 6.455173861890664000e-01 1.357718115477301923e+00 1.152084397041225561e+00 1.335707123323752965e+00 9.139847882749472241e-01 2.096213519837132611e-01 -7.482198755687563541e-01 1.345276292319443068e-01 -1.422788715348715760e+00 9.765639891679143147e-01 1.857531238318235411e+00 1.036729436192858955e+00 1.336652729905888348e+00 6.177840673897094792e-01 5.655537598511840569e-01 4.244465639693632553e-01 7.258215289102579737e-01 1.610001238216668629e+00 -1.405506398377763366e+00 1.990975403936415145e+00 9.322560374015116391e-01 -1.028516950850634881e+00 -1.263968941827700032e+00 -1.353007756714774468e+00 -1.396268750512737356e+00 5.033135787893869839e-01 -3.394447229090589713e-01 -1.136731988083798939e-01 1.612779004074528233e+00 1.753329171230567418e+00 -3.616270069701095768e-01 -2.692392385895288509e+00 3.435197033089634200e-01 -5.987899606131631414e-01 4.458220512660284185e-01 -3.287019824348896835e-01 1.661233425138344821e-01 -1.004373416934374541e+00 -1.473154902135948907e+00 -2.002570768554917002e+00 2.037454199527969134e+00 -4.951421867078064643e-01 4.669771041557723712e-01 -1.384452993393225917e+00 -4.987871117988661868e-02 2.678786802469411144e-01 4.025834755677329957e-01 6.906238372137012416e-01 -3.880254124114686232e-02 3.150256999380077749e-01 2.238594335360845067e-01 -6.328994069485307516e-01 -6.698465741152213049e-01 -1.120037149636174290e+00 -3.681274593333594969e-01 -3.136972143648704414e-02 1.145423911015660545e+00 4.846150188182557494e-02 1.847323612188043196e-01 -8.049486567149816141e-01 -2.436843777284717627e-01 1.652177686140502977e-01 3.813422536150934961e-01 1.518370705787791763e+00 -2.168827493522183847e+00 8.158223037757943163e-02 -7.544726568609905204e-01 -2.360792795922668663e+00 4.435972380659121694e-01 -7.582856607580193975e-01 -6.905845760656428300e-01 -1.506849543043021322e+00 1.205867838336406983e+00 4.115937421994294437e-02 1.147915311934503801e+00 1.955682504672483280e+00 -9.089652013438813682e-01 1.058280542152424952e-01 -1.567346768502439591e+00 3.420104952407301280e-01 2.543869634989019413e-01 3.288926999843292398e-01 -8.163138725244526439e-01 -6.188806953888829065e-01 7.747650760775207091e-02 3.009873177249722809e-01 7.573925620789891955e-01 1.404886654708539684e+00 1.331990480071103766e+00 -7.842589444589541658e-01 2.718672454973575792e-01 -1.066525432393386152e+00 9.069350300233349760e-01 5.965425930613091898e-01 -1.535050351368848709e+00 6.726630867709053607e-01 -1.297239418979348136e+00 4.325937284037634778e-01 1.309050305235535117e+00 8.462559911174818428e-01 -1.124711589570362102e+00 -8.863350456277314660e-01 -6.052545930089007209e-01 6.764829364879594298e-01 1.913720626625432963e+00 -8.811871219911487918e-01 -6.398458798378349188e-01 -3.833913822338668176e-01 -1.176343007314093692e+00 7.969918269117314269e-01 7.282321949512550185e-01 1.041795042496710622e+00 -8.469416364941821929e-01 8.456729405106327979e-01 7.370264246719258061e-01 5.890776064662902600e-01 4.346345359160451727e-01 3.993594430904963133e-01 -5.094018538660575190e-01 -7.319541739267451108e-01 1.399558116352082271e+00 -2.302639722813963896e+00 -3.125960496859974680e-01 -1.613416807385499752e+00 1.925253822012726601e-01 -9.027285557393276427e-01 -3.379764167224287852e-01 -1.471517611701797790e-01 -3.331941132016451590e-01 1.070512639115758668e+00 -1.246010720905943003e+00 -1.782576272625902902e+00 7.333425486710334340e-01 -1.164202676899078748e+00 -1.193369280292183587e+00 6.828868734837916232e-01 -3.396261269898617208e-01 9.331878451550100761e-01 1.208471624336467487e+00 1.624001305011233409e-01 -1.739221744879726250e+00 -1.196011237114107395e-01 -1.251180245526961388e+00 9.658603172957211935e-01 5.208628648501814062e-01 -6.889272314454332191e-01 -7.123367393774496792e-01 1.233932415060890131e+00 -6.916740614436559520e-01 2.653444529197852120e+00 1.771224587665965577e+00 -1.283031803346993183e+00 1.826159918359564482e+00 2.044287216769946625e+00 2.362109233857585089e+00 -1.283953594774094320e-01 7.133389147982384104e-01 1.553796875305155201e+00 9.563418000723653556e-01 1.662930388773997015e+00 2.682429332961023816e-01 9.791538624985763883e-01 4.666488682417768707e-01 9.372196412001545518e-01 1.589895058305592634e+00 3.573481381065115592e-01 -2.164354746354318904e-03 1.720318846644509181e+00 -1.949975252280352067e-01 -3.129572617146195723e-01 2.175355632491035252e+00 -8.279496753689258304e-01 2.975962989489500998e+00 1.100996400535735470e-01 2.777912792776876749e+00 5.822324299537550152e-01 1.191223374391029211e+00 1.938115424221368732e+00 1.731752920882757341e+00 -9.887978361245370884e-01 4.342012036359935157e-01 8.771875831515895117e-01 1.561006415952248982e+00 8.896001697758580962e-01 1.674299960517779962e+00 3.530876980459956460e+00 2.709232797015127314e+00 -6.254889550191864434e-01 1.847705263179292956e+00 1.079530700928557074e+00 2.494900083036341254e+00 4.715838030438379569e+00 3.730141822153065334e+00 3.180015458716205501e+00 1.861386689953412610e+00 5.538697512318151439e+00 6.674387453977266738e+00 5.390539728759671689e+00 5.762410316505356178e+00 4.192612195219240334e+00 7.023489376801184569e+00 6.919705767036978372e+00 7.030168422076796375e+00 4.799053693475482163e+00 6.984278386937792682e+00 7.319908203032664318e+00 1.061675512316524284e+01 1.000431876765774497e+01 1.239009592564954687e+01 1.149392167431303768e+01 1.314838570729749456e+01 1.115234039836285440e+01 1.019620138330322767e+01 1.230693504658419180e+01 1.294498382938374981e+01 1.362345412569046310e+01 1.394624950854462853e+01 1.443474690866835353e+01 1.556722923047555973e+01 1.675304879758223464e+01 1.602360387611701498e+01 1.598609721797507710e+01 2.047934063117788739e+01 1.789116191958481039e+01 1.953985400249250759e+01 2.001413600904833245e+01 1.987827624240109614e+01 1.929052034225191292e+01 1.979385590261711414e+01 1.915945214129249052e+01 2.160290726775613024e+01 2.085857142493834004e+01 2.138657816698968261e+01 2.338406502909775142e+01 2.285799649216308538e+01 2.152595831479673905e+01 2.292256410886027851e+01 2.233170945240281569e+01 2.336204329168607785e+01 2.455857366323256130e+01 2.760052091212827463e+01 2.878191158535145888e+01 2.876809608415750930e+01 2.927794995407154843e+01 2.837554831997763927e+01 2.967487221065297831e+01 3.209259297739068018e+01 3.129054264397587914e+01 2.982031179784285868e+01 2.939409472318082450e+01 3.033602547663649318e+01 2.997108982508905228e+01 3.079695221435859409e+01 3.265810225009158785e+01 3.240430226429867844e+01 3.506429014006380385e+01 3.240364527474562806e+01 3.379772137489528205e+01 3.619650948857940875e+01 3.728907302660120848e+01 3.888490051125773306e+01 3.963130449264590993e+01 3.979182155876720373e+01 4.252756813055980700e+01 4.060608181279716433e+01 4.598861882380877120e+01 4.291873303171168885e+01 4.358094886581017846e+01 4.625934175679469718e+01 4.229987780389263463e+01 4.372623547100700847e+01 4.855783170475912414e+01 4.757626048400085494e+01 4.840442121321290614e+01 4.689778926734077658e+01 4.953936104046176325e+01 4.815299299347563533e+01 4.788745893929397823e+01 4.911135248900816208e+01 5.195687650349120190e+01 5.126052835536089702e+01 5.105821944857330408e+01 5.063664894339129319e+01 5.310918066605529475e+01 5.638972182124089016e+01 5.397771790385077395e+01 5.556181849100472192e+01 5.571820588634910365e+01 5.536846287546854484e+01 5.487140084988033806e+01 5.333638387169425954e+01 5.894905192337063227e+01 6.056292451939643229e+01 6.050147328811863190e+01 6.139132098545692173e+01 6.112480988084804778e+01 6.224130620025015759e+01 6.023135635202302041e+01 6.430756806777928603e+01 6.840477665875242508e+01 6.632136170480598025e+01 6.779399012887488141e+01 7.228392589568338167e+01 6.888869933973022341e+01 7.314111859573873176e+01 7.367608253872650437e+01 7.634558928729410354e+01 7.427563564799214646e+01 7.423710283813062460e+01 7.319393067271984421e+01 7.836575976163510404e+01 7.833503180060822046e+01 7.696126054443986675e+01 7.638919634747713872e+01 7.559395291212459256e+01 7.718758571832418625e+01 7.719613176825058076e+01 7.929022066488356302e+01 8.028668216332579277e+01 7.682525103084289242e+01 8.143611846665557152e+01 8.555283226411457065e+01 8.248867930151871519e+01 8.568167934960324317e+01 8.658471052651252364e+01 8.678610185930531884e+01 8.618624585835996754e+01 8.599293159743542958e+01 8.754448243404161190e+01 8.871570021401582551e+01 8.967469994997389904e+01 9.077426298000308691e+01 9.012829989697598876e+01 8.763336222014146415e+01 9.213651753868485628e+01 9.269895806128791094e+01 9.189537861318238754e+01 9.625300141220610328e+01 9.435677225620491981e+01 9.943853191146786230e+01 9.736591196394796555e+01 1.002683964121807492e+02 1.006026007817229271e+02 1.021577528878940626e+02 1.045629072963509998e+02 1.018822734998889814e+02 1.031431796401014651e+02 1.028285074481676986e+02 1.059438842232900129e+02 1.038915639784248555e+02 1.099055494658141896e+02 1.085724688829049569e+02 1.091799443223201678e+02 1.085472993417714207e+02 1.075442644860211203e+02 1.082773860874972627e+02 1.115702921162293251e+02 1.107576111155874798e+02 1.121189544710251766e+02 1.103019121757296119e+02 1.097151896410693581e+02 1.103694801229656974e+02 1.118983167436571051e+02 1.099568404885473285e+02 1.167880728529650014e+02 1.151075971041744594e+02 1.149300293659932635e+02 1.133758702781780983e+02 1.185808220042926422e+02 1.169020603257902309e+02 1.165243327865053686e+02 1.151049093181698311e+02 1.186749297579868312e+02 1.192818823176011591e+02 1.194048829020764941e+02 1.219671671373114208e+02 1.252167202381580466e+02 1.272694885713100206e+02 1.270588697952415487e+02 1.227543520799924437e+02 1.247146686894377297e+02 1.240064367924926358e+02 1.268496148673751378e+02 1.295949943387256837e+02 1.295468656052896961e+02 1.265204901516911065e+02 1.276327302804823631e+02 1.299548100111245788e+02 1.281590828249250649e+02 1.317873795069633616e+02 1.341563062926786074e+02 1.353681671432656231e+02 1.336272071204145675e+02 1.357970278955374965e+02 1.411937582377794627e+02 1.372384648236879627e+02 1.362512410434685535e+02 1.397255694238397155e+02 1.404645746353962465e+02 1.378295880062917718e+02 1.427540959514597887e+02 1.412807056253608664e+02 1.450133062297882134e+02 1.437194222123299312e+02 1.449688774340530699e+02 1.453909987184440809e+02 1.434057724673708378e+02 1.461422359829593063e+02 1.504515511143475521e+02 1.469433998073866974e+02 1.518744837472789584e+02 1.503417013323786762e+02 1.521725243854095311e+02 1.551450387532590298e+02 1.605885247911828628e+02 1.620081701361109765e+02 1.587185649424029634e+02 1.604364248601527549e+02 1.613358380455876500e+02 1.588057678680193874e+02 1.582081746110536358e+02 1.613300280142990175e+02 1.620659493774292059e+02 1.625352089195271788e+02 1.654796363428131372e+02 1.661080668496456099e+02 1.667124809318642917e+02 1.677115285674840663e+02 1.685240989602686170e+02 1.720623547501803898e+02 1.723324186599758434e+02 1.748512275957671989e+02 1.770647104073461264e+02 1.740150051627472862e+02 1.759634592731363512e+02 1.752009781495287655e+02 1.752535666126995864e+02 1.747173977345377409e+02 1.758643583529022862e+02 1.734231674441629139e+02 1.706051836679247060e+02 1.701674956378768968e+02 1.743180057476421894e+02 1.727180872126578492e+02 1.714812346815240574e+02 1.757086974754955122e+02 1.755415794612368359e+02 1.775023698786558839e+02 1.759572409186508253e+02 1.778815210478713880e+02 1.796202963296327653e+02 1.755271389589657076e+02 1.789282073610093562e+02 1.799401477459332455e+02 1.851407174065569166e+02 1.874123040375976643e+02 1.853556315718988401e+02 1.960076585867911376e+02 2.002151413910099791e+02 1.934890957239119587e+02 1.968262588227068477e+02 1.971155554134987540e+02 1.993560861466744996e+02 2.031179355672918518e+02 2.025397391063444275e+02 2.016637627048588115e+02 2.026295726618636763e+02 2.022576415921476212e+02 2.083899799634380088e+02 2.065749109492964806e+02 2.058859421964891396e+02 2.073347156453103253e+02 2.087237072532814466e+02 2.094206951465122586e+02 2.091370201466414471e+02 2.150966570359389607e+02 2.181286080834796621e+02 2.181501756599304827e+02 2.179994876076084722e+02 2.243893745792766481e+02 2.261532805320507862e+02 2.270001169589745302e+02 2.293982242630486041e+02 2.251573343889302237e+02 2.327423623045442014e+02 2.340757255567002915e+02 2.317582963026155767e+02 2.357084384229737850e+02 2.355907938352270605e+02 2.368320538583811299e+02 2.344804063971753010e+02 2.356251638398128421e+02 2.431499381523496481e+02 2.391582715202638383e+02 2.445113921344295989e+02 2.436199372292530256e+02 2.475266351712300263e+02 2.463837712268977782e+02 2.472509764072394773e+02 2.460808431903469682e+02 2.496672761784540171e+02 2.528387501731284033e+02 2.520401821202010240e+02 2.495588207620924095e+02 2.519918582702731555e+02 2.517799111570083426e+02 2.522766484026314799e+02 2.497510680310639941e+02 2.551151707481342044e+02 2.561809382057871858e+02 2.595616676564296768e+02 2.590037247618793117e+02 2.627444501307249425e+02 2.652459044600942093e+02 2.682838654253432082e+02 2.679014876409665931e+02 2.693959730014573779e+02 2.713918035944454346e+02 2.738306113050684303e+02 2.696505132873957109e+02 2.780527991088158615e+02 2.759623988002319379e+02 2.803867457130108960e+02 2.828817923499399853e+02 2.846911373612821308e+02 2.873387880297617585e+02 2.854201793787618158e+02 2.902276614827790127e+02 2.847566251715472845e+02 2.864656078104474659e+02 2.889570975259714487e+02 2.898247371506359968e+02 2.893367779889441636e+02 2.908957147441518032e+02 2.913333052949340072e+02 2.960710571243615732e+02 2.952295820894766507e+02 2.985768224704639806e+02 3.019872324097561886e+02 3.038346015545091063e+02 3.006549935272884113e+02 3.084539032072589748e+02 3.061482024637922450e+02 3.045513226911294282e+02 3.046184249143612419e+02 3.093627447242284916e+02 3.100356793183385662e+02 3.141117612915505788e+02 3.115021728387197868e+02 3.106524180786541933e+02 3.129821308138970153e+02 3.136102622790274950e+02 3.150710549261785332e+02 3.178625426598637773e+02 3.165573070886229630e+02 3.160821965806092066e+02 3.184158673033915079e+02 3.190948703728427631e+02 3.216935727157768383e+02 3.250672547660429927e+02 3.275233603339289061e+02 3.271251091871975518e+02 3.289978978460744088e+02 3.354037643308076326e+02 3.336450900650215203e+02 3.354775293305938817e+02 3.384383518635351606e+02 3.382361655629079564e+02 3.394686998115404322e+02 3.370697928034807092e+02 3.396461946697891676e+02 3.391582813121482332e+02 3.377696046199314992e+02 3.384859325357095372e+02 3.391987709411822038e+02 3.406437036919622869e+02 3.403253307634934117e+02 3.419889176756988718e+02 3.416138428013713337e+02 3.418106412293979020e+02 3.438625846653170015e+02 3.428384752895476026e+02 3.485335868540773845e+02 3.486833591102216587e+02 3.408291156551450172e+02 3.438573676476836454e+02 3.489117065074722746e+02 3.515850244139029996e+02 3.542660337433590598e+02 3.514629763266694908e+02 3.493431066092811079e+02 3.560587425485844051e+02 3.562025184621892890e+02 3.535456309633236174e+02 3.598946625015852305e+02 3.594836469029577870e+02 3.578216040231638431e+02 3.565080169774904562e+02 3.653130977755460549e+02 3.588348229143076082e+02 3.595288803246003795e+02 3.607977022370839109e+02 3.598039967181841234e+02 3.617358663595477424e+02 3.594865775436805393e+02 3.654216668654846103e+02 3.685573808622763181e+02 3.669718266523244097e+02 3.708461181919387855e+02 3.704719888204975859e+02 3.674503263386087042e+02 3.722133443340570693e+02 3.709298990204243296e+02 3.790168571879498813e+02 3.749033394591631918e+02 3.799040501810700334e+02 3.894039231862867609e+02 3.864142369088935425e+02 3.887406069771296302e+02 3.888511095528135684e+02 3.890380741633690036e+02 3.900408274557054824e+02 3.956319902700046214e+02 3.944284900306515169e+02 3.976346063171257015e+02 3.990415601650461213e+02 4.024199215224434170e+02 4.027366868506026663e+02 4.064216791165923723e+02 4.008536755737089265e+02 4.041614745149373107e+02 4.012251223833014819e+02 3.980839092446367999e+02 4.016127085311709379e+02 4.058468793098785454e+02 4.103740286926959016e+02 4.109520345571155531e+02 4.141464556916403126e+02 4.098731866571961859e+02 4.141464620194956865e+02 4.131577941254117832e+02 4.191951626496244216e+02 4.156569442475255869e+02 4.222270521368354252e+02 4.208139155907265376e+02 4.197781045907749444e+02 4.172089371069929484e+02 4.247199545995621861e+02 4.225126811083694633e+02 4.251039425381156889e+02 4.237009580905086068e+02 4.263925547082230310e+02 4.255263293602884573e+02 4.245456144073912697e+02 4.262146775006848998e+02 4.295417135919302609e+02 4.300079908611556334e+02 4.311442007846084152e+02 4.307862206562036818e+02 4.332159334753837925e+02 4.355392052957413398e+02 4.334670531993161831e+02 4.339592331217272090e+02 4.340671097815517783e+02 4.334252870889461065e+02 4.355894470874863487e+02 4.368400363616135564e+02 4.394389479599688570e+02 4.408202016557469278e+02 4.417135745634890895e+02 4.429847014459437560e+02 4.426793892932533367e+02 4.439584963385549941e+02 4.438725747402061188e+02 4.463124706280624991e+02 4.477171185301083369e+02 4.524762081760001138e+02 4.557579047943684145e+02 4.514067493577506411e+02 4.477602234226095561e+02 4.462909251012461027e+02 4.518981442886417881e+02 4.496748170659921584e+02 4.515159216446170376e+02 4.523124872137603347e+02 4.510639250084849436e+02 4.513922673186693260e+02 4.511198394941567358e+02 4.585140609353292120e+02 4.565479990049919365e+02 4.563087489134768475e+02 4.574194776667894757e+02 4.538963648860002991e+02 4.596359587926731365e+02 4.555603029198102831e+02 4.580472919468064674e+02 4.577362875142739540e+02 4.655252226590280316e+02 4.596156543428190275e+02 4.598833527870207263e+02 4.617044453727939413e+02 4.638087904513780018e+02 4.661724848692732621e+02 4.629492057201115927e+02 4.662024924300241651e+02 4.680531617366871160e+02 4.643588821226198888e+02 4.661718511124781799e+02 4.695008484073342174e+02 4.701525149383234066e+02 4.714933869101134860e+02 4.780004496141127674e+02 4.709484305446205212e+02 4.810174097183088975e+02 4.727124373260222683e+02 4.786482587140529859e+02 4.796467823357094176e+02 4.747994679957795370e+02 4.802011821418553836e+02 4.856702569638372324e+02 4.908007137976061358e+02 4.873339073653433502e+02 4.826196953453869014e+02 4.850956436553145181e+02 4.860871039591858676e+02 4.911545802923016026e+02 4.921622428950028052e+02 4.867908259061226772e+02 4.887570286929685608e+02 4.904939759473751906e+02 4.945027642200640230e+02 4.995806454102265093e+02 4.947624514753340463e+02 5.012640110238258444e+02 5.045727266744150938e+02 4.982598590669795726e+02 5.016824571242573256e+02 5.038427844885395643e+02 5.037447623403382977e+02 5.031970841450587955e+02 5.062394657878756448e+02 5.103597149032464131e+02 5.086976904205517371e+02 5.105823776030420049e+02 5.079915932581697007e+02 5.092004349340688805e+02 5.109424106165645867e+02 5.082278835370379966e+02 5.109966394979109623e+02 5.058070210104347666e+02 5.109341484539968405e+02 5.108813752728971167e+02 5.168097899124780952e+02 5.183556794896800284e+02 5.162797104532020285e+02 5.124305644909504736e+02 5.067004073345712527e+02 5.203597261180017313e+02 5.198731004914856157e+02 5.136331852381400722e+02 5.191764338841360313e+02 5.264222061069278880e+02 5.279934754511740493e+02 5.254438569528998642e+02 5.198964293305928095e+02 5.299587151341447679e+02 5.306108914978908615e+02 5.279558441160472739e+02 5.234062973388217870e+02 5.305583076712042612e+02 5.282263339860788847e+02 5.300986094113327454e+02 5.263853213017041526e+02 5.289924203397571318e+02 5.294909186948711977e+02 5.285738755867968166e+02 5.330647174821478984e+02 5.329949409146611288e+02 5.352952974023262414e+02 5.374388310478468611e+02 5.337827377018095376e+02 5.426863949205047675e+02 5.473607608393006103e+02 5.429059261263502094e+02 5.401267863106338609e+02 5.379971938194507857e+02 5.401722232677240072e+02 5.439774964770502947e+02 5.404776352334259855e+02 5.414109262132863023e+02 5.428026311463758020e+02 5.459941829609662136e+02 5.463355634846393514e+02 5.480673568147742571e+02 5.460290551545560902e+02 5.437311205135991941e+02 5.480445992851161918e+02 5.476550491485011207e+02 5.474984235997164888e+02 5.466546516905445969e+02 5.510611166606601046e+02 5.497029955549868419e+02 5.518403059715662948e+02 5.515083744746531238e+02 5.489696379928116130e+02 5.498245351179053841e+02 5.545218799450368579e+02 5.499780064069753962e+02 5.515168205007815914e+02 5.497246404387320808e+02 5.507331442109981481e+02 5.535645452086675959e+02 5.626331453005458343e+02 5.561404816843073604e+02 5.560309784907926769e+02 5.522837201600827939e+02 5.569197719236512967e+02 5.597258707120391819e+02 5.632826256468960082e+02 5.677693773508218555e+02 5.650923997229843962e+02 5.651156450840397838e+02 5.627807781176749131e+02 5.691584651952402965e+02 5.676234035056012317e+02 5.709856781338713745e+02 5.713657776583612531e+02 5.689795207694573946e+02 5.734938458343846150e+02 5.727056566272102600e+02 5.677399672778612967e+02 5.721893271824319527e+02 5.695996975136374658e+02 5.721848942739705990e+02 5.760003110044556252e+02 5.739507082579532380e+02 5.752690572697339348e+02 5.767912861947655756e+02 5.770171955137016084e+02 5.830296224457822518e+02 5.808122516676633040e+02 5.783743884448635981e+02 5.788939268905987774e+02 5.794929793831744291e+02 5.829698330240340738e+02 5.833056030595882930e+02 5.807288287225389922e+02 5.872470660232777391e+02 5.812879206443050180e+02 5.874270481375020836e+02 5.870189534392159203e+02 5.857499409845581795e+02 5.911032769828631217e+02 5.915545030658425958e+02 5.861623385583939125e+02 5.869272392578004656e+02 5.839199793338459585e+02 5.884151329971972473e+02 5.940744369701063761e+02 5.872691937379188403e+02 5.940316464608561091e+02 5.936875500938641608e+02 5.924131230130550421e+02 5.949982740536089523e+02 5.989753323685125679e+02 5.973415183384028069e+02 5.962485715585397656e+02 5.956798953628283471e+02 5.954925601467411980e+02 6.007340133723012059e+02 5.922539454029480339e+02 5.972831255327571398e+02 5.936206361294564431e+02 5.948275413069920887e+02 5.946457540214304345e+02 5.964361471276657767e+02 5.988148025895133060e+02 5.928585254601426868e+02 5.973672628175249883e+02 6.001933391533895019e+02 6.040133540203603388e+02 6.096293062062519539e+02 6.082128363521960637e+02 6.075523369698562419e+02 6.080667273545203670e+02 6.074688391859352805e+02 6.084029794017368431e+02 6.051816887909500338e+02 6.083042996315971322e+02 6.100133485298507594e+02 6.087364300194631141e+02 6.090353411271192954e+02 6.144527316007089439e+02 6.191840998147703203e+02 6.145797575205220937e+02 6.154611570458415599e+02 6.094682851541557511e+02 6.135497772038629591e+02 6.137557773903649831e+02 6.172582951643538536e+02 6.158827019177098236e+02 6.228892978939420573e+02 6.201512104120009781e+02 6.241539897455197661e+02 6.198191378678243382e+02 6.210953859272897262e+02 6.188705761737627427e+02 6.220480096057024184e+02 6.283216745602170477e+02 6.270149915677768604e+02 6.244198764276178508e+02 6.243586114254775339e+02 6.255914323403542312e+02 6.274621338979932261e+02 6.316063147383329124e+02 6.311396551798437713e+02 6.260454513287758118e+02 6.296119926683630865e+02 6.256324668938942750e+02 6.277534906222347217e+02 6.273801385012643550e+02 6.254170383838832095e+02 6.277623576758784338e+02 6.262330584087065972e+02 6.330039418509403504e+02 6.283996266133044628e+02 6.312817655749395271e+02 6.350321569339147345e+02 6.397458447337835423e+02 6.382473121516914034e+02 6.400592986927185848e+02 6.381476870652154503e+02 6.368113266956758025e+02 6.387593156888769954e+02 6.421079017936873470e+02 6.362091250365504038e+02 6.356381143703467842e+02 6.414460733598917841e+02 6.412910455053814758e+02 6.366381814698881954e+02 6.417242771740809530e+02 6.430993561919357262e+02 6.418227516673522359e+02 6.390376597572868604e+02 6.390066379558253402e+02 6.421075575946392746e+02 6.432212853114850759e+02 6.480659905933842992e+02 6.432262346860213711e+02 6.464288915162122748e+02 6.443052589346516470e+02 6.509053023360320367e+02 6.465783086144554090e+02 6.554226543080845886e+02 6.472775733619417906e+02 6.558701403200822142e+02 6.570685891703473089e+02 6.580838419862825504e+02 6.583111336583876891e+02 6.591382000180459499e+02 6.546167069923906183e+02 6.556966872049571293e+02 6.517537952416049620e+02 6.575987377551324471e+02 6.610401745432612870e+02 6.606731082745179719e+02 6.585710471616945370e+02 6.658614681812641720e+02 6.679762206737392489e+02 6.626897158726516182e+02 6.725670141547002459e+02 6.620741052738454755e+02 6.652494516257052055e+02 6.727525213715308610e+02 6.681830186259854827e+02 6.677967436345147689e+02 6.705766139200778753e+02 6.722377482336597723e+02 6.688048854096228979e+02 6.677652257497366008e+02 6.696725833911684731e+02 6.696942829184855555e+02 6.683462010521792536e+02 6.740377223097227670e+02 6.738232449695044579e+02 6.775295734989903167e+02 6.761172256333842370e+02 6.700905314523365632e+02 6.728571551440523990e+02 6.792614224878212781e+02 6.776816507763385289e+02 6.778341133578460358e+02 6.740995308083179225e+02 6.800646564279127233e+02 6.837071658716414504e+02 6.873564080706079267e+02 6.882382905401372000e+02 6.922415365545825807e+02 6.901519677866984921e+02 6.967286321520283536e+02 6.991263445786159991e+02 6.947026504596390168e+02 6.970890128683067815e+02 6.981778070819176492e+02 6.997261073528198949e+02 7.004669295427850102e+02 6.929502668391618272e+02 6.968584401893989480e+02 7.028980952340632484e+02 7.009895898416265254e+02 6.989082543070355769e+02 7.041335819959358560e+02 7.035158951955102111e+02 7.058601411062434181e+02 7.088979834516325127e+02 7.038357818540978315e+02 7.039470176777932693e+02 7.094907019737901237e+02 7.105644668480571227e+02 7.059460942791540674e+02 7.099947293378772883e+02 7.156530730970720242e+02 7.168521007232114926e+02 7.188090035129190483e+02 7.137868900725335379e+02 7.177250020625663183e+02 7.155330697479467972e+02 7.137263354842381204e+02 7.137613884052875619e+02 7.186650699007644789e+02 7.186966525314845740e+02 7.196077435279681822e+02 7.261619387109861918e+02 7.176332449772045265e+02 7.162279046322162230e+02 7.215089686851680426e+02 7.244718651608144455e+02 7.223668709090378570e+02 7.262622243212045987e+02 7.163180178885631904e+02 7.211278009772031510e+02 7.220503844585127808e+02 7.176907922926416177e+02 7.214088769190695984e+02 7.274595472224600599e+02 7.226992468157188796e+02 7.176165517037574091e+02 7.275756602510350604e+02 7.253730331458846194e+02 7.308142723409113160e+02 7.248177529238031411e+02 7.308108433211993997e+02 7.333537251167687145e+02 7.414260929968802429e+02 7.340454835940695375e+02 7.358202958581878192e+02 7.342762789386783879e+02 7.390199504429098170e+02 7.383620954402797452e+02 7.385295565249949732e+02 7.415199610092918192e+02 7.378709596979877006e+02 7.453667446342490166e+02 7.483240922504082846e+02 7.494121196559865439e+02 7.482536113327837484e+02 7.488503330661131940e+02 7.516581203910282056e+02 7.519608059808557528e+02 7.537946484693842422e+02 7.572747455589922083e+02 7.550786177263559011e+02 7.494116964957521532e+02 7.523720019149897098e+02 7.493821453201446730e+02 7.525771209215245108e+02 7.512040385575786559e+02 7.478678144142817246e+02 7.515469665197615541e+02 7.579522061077751687e+02 7.481759309791279975e+02 7.573890473340463814e+02 7.519086094582055466e+02 7.576418144987587766e+02 7.532554133451662892e+02 7.548774443772834957e+02 7.518821234531353639e+02 7.599517813101388128e+02 7.593148220097664307e+02 7.653302213624754131e+02 7.634383279951632630e+02 7.631915046960115205e+02 7.627630499473954160e+02 7.635457188266337880e+02 7.725898850898937553e+02 7.648554447117744530e+02 7.630709288294440285e+02 7.658220083172142267e+02 7.579745304658653140e+02 7.706547632824784841e+02 7.660643517634066484e+02 7.668842484753927238e+02 7.671008406427810087e+02 7.765513234528549447e+02 7.722320116695901788e+02 7.735684752354942475e+02 7.750960644736350105e+02 7.769712919933145940e+02 7.808330623157344235e+02 7.882075441055681040e+02 7.802216121918826275e+02 7.768992026239188817e+02 7.793135845356639493e+02 7.796456982976051222e+02 7.865175202060172523e+02 7.775097592907069384e+02 7.826550004635776077e+02 7.806730550151196439e+02 7.873749395283845161e+02 7.872834970080522226e+02 7.941434646972655855e+02 7.876298195644322959e+02 7.938392373510911284e+02 8.014606863474839429e+02 8.022754458985427846e+02 7.959914119019159671e+02 7.952572765868394526e+02 8.013190728612996736e+02 8.008065640351085221e+02 7.966537350236924340e+02 7.948752205538227145e+02 7.998891832931354884e+02 7.985882483290224627e+02 7.921951545738471623e+02 7.985542551419272286e+02 7.976632022885887636e+02 8.050666244280885167e+02 8.000690469524242872e+02 8.025368830532198672e+02 8.043974424780600430e+02 8.048359867067423465e+02 8.154083806421365352e+02 8.081627748415891119e+02 8.095611592560208010e+02 8.086207692727291487e+02 8.059514037208317632e+02 8.078997825470385123e+02 8.056155524681292945e+02 8.136380641184122169e+02 8.100913869226928909e+02 8.145918736937143194e+02 8.178547565016070848e+02 8.214719056193624738e+02 8.203670629812017978e+02 8.274777651181379952e+02 8.238531684508175204e+02 8.326116280606345299e+02 8.310365468284105646e+02 8.271224638687060633e+02 8.254398391182364776e+02 8.299330111047737546e+02 8.308243610650606570e+02 8.327138211129243928e+02 8.394315743306885906e+02 8.295026480612564228e+02 8.458660488747196950e+02 8.442075821366081527e+02 8.438677045599579287e+02 8.446333140407765541e+02 8.354371244737949382e+02 8.412038619703513405e+02 8.434751006634643318e+02 8.417623860819671791e+02 8.385751319981480947e+02 8.491447391326059915e+02 8.436204535620142906e+02 8.384023585621539496e+02 8.379337719793368251e+02 8.396730780544353365e+02 8.382612122452607082e+02 8.377093534640351891e+02 8.393533611231262057e+02 8.476393245107291250e+02 8.424999202566979193e+02 8.407600102331422249e+02 8.416633873014144456e+02 8.393575197803670562e+02 8.499350047430974655e+02 8.427686905644427497e+02 8.432836953147400436e+02 8.432557343987294871e+02 8.462980618204173879e+02 8.436654553185076111e+02 8.501154587280384476e+02 8.523898548277318241e+02 8.486061932348105756e+02 8.535905428886843538e+02 8.567246199779873450e+02 8.598874477782629810e+02 8.654625002767647857e+02 8.637877112260817967e+02 8.604598458597150739e+02 8.709471738122391571e+02 8.684376639212830469e+02 8.593015208026638447e+02 8.694192464231423401e+02 8.675714527864336105e+02 8.742869598912539004e+02 8.716481063550354520e+02 8.700116332064288827e+02 8.710601383099487975e+02 8.710840334148873580e+02 8.732372609766891856e+02 8.786617767976262030e+02 8.770554559024204764e+02 8.813825857835961415e+02 8.799091119682285580e+02 8.743760850143929702e+02 8.825576072585058682e+02 8.784762678482511546e+02 8.796482132729520345e+02 8.878583819052898889e+02 8.819845791217005626e+02 8.830383074569485871e+02 8.863196229105424209e+02 8.835743210869221684e+02 8.857926998176144480e+02 8.843644582991566949e+02 8.797989636897838182e+02 8.801593551411558565e+02 8.786355346785264828e+02 8.787419223266834933e+02 8.800125984961705399e+02 8.912344339586870774e+02 8.902614213971148729e+02 8.866793805710505012e+02 8.905728600697815409e+02 8.851727601314254343e+02 8.890686585222834992e+02 8.910191120074554192e+02 8.884182386360303099e+02 8.919582263590305047e+02 8.906503507059873073e+02 8.921738830986172388e+02 8.940762103427912280e+02 8.897414238540674205e+02 8.952704274023417383e+02 8.932348826555067944e+02 8.970454834166654337e+02 9.028941136545688551e+02 9.069296302283547675e+02 9.039111984655236256e+02 9.017610430624372384e+02 9.041717521040783367e+02 9.063008168026341309e+02 9.051178870430182997e+02 9.029768419407593001e+02 9.092438962645072706e+02 9.018903032296580022e+02 9.019832564455952024e+02 9.092454786735171410e+02 9.002268811248684415e+02 9.003441252469270921e+02 9.063636982552228574e+02 9.082439584951899860e+02 9.081259336281702872e+02 9.112526556504614064e+02 9.095105081485843357e+02 9.060075563981492905e+02 9.068608968400171761e+02 9.174283901855307022e+02 9.115875985412581031e+02 9.123250692903266099e+02 9.174351315033298988e+02 9.142045839608688311e+02 9.195911437976204752e+02 9.134082080741560503e+02 9.171082985902575047e+02 9.186791736670609225e+02 9.131215807956729122e+02 9.217683607758525568e+02 9.198003831726107364e+02 9.239718928371480615e+02 9.217679408123815392e+02 9.257726408396702027e+02 9.284011114358162331e+02 9.283324954527906812e+02 9.345189249988891333e+02 9.312353175163050309e+02 9.307003051687937614e+02 9.280099526673931223e+02 9.253336454605024528e+02 9.294611950203410515e+02 9.311812654042062150e+02 9.338401353015997302e+02 9.304695767913711961e+02 9.268905510901305433e+02 9.319043887132488635e+02 9.351102682949111795e+02 9.306634427588396647e+02 9.328092843818926667e+02 9.311450609286822555e+02 9.324167318723868902e+02 9.324551639808844357e+02 9.429614477471401415e+02 9.393060750161084798e+02 9.437447600774222565e+02 9.428221591053253405e+02 9.456962301836554161e+02 9.497427594663058699e+02 9.525673227624048423e+02 9.520218488484962336e+02 9.595130230351201135e+02 9.566006503534755439e+02 9.604564513469408666e+02 9.576194828838746389e+02 9.654290861375958457e+02 9.608252275111046856e+02 9.623230703583310515e+02 9.692153576889847955e+02 9.566986145446461478e+02 9.622925976778385575e+02 9.687638517029323566e+02 9.618517973676197244e+02 9.520086038072756764e+02 9.618873829372106457e+02 9.647205426909969219e+02 9.620417755928920087e+02 9.668069033478093388e+02 9.667811885483777132e+02 9.662530506449173799e+02 9.669316529651398469e+02 9.662049810078688097e+02 9.659622743435151051e+02 9.724028572560677048e+02 9.647752350894380697e+02 9.694814457105765086e+02 9.633432909032987936e+02 9.687761450758422370e+02 9.712773571105350356e+02 9.753201381209812553e+02 9.820471561595256844e+02 9.823525618903272516e+02 9.729922856581199540e+02 9.746722356489809727e+02 9.781162366401900954e+02 9.786472392598972192e+02 9.826511023590239802e+02 9.765766871587527476e+02 9.745123844884303708e+02 9.839300812892327031e+02 9.824037675978038351e+02 9.799792679482959556e+02 9.796059210597029505e+02 9.830608219726484549e+02 9.848168475742513692e+02 9.848633942584713168e+02 9.857049189075438562e+02 9.922426674154136208e+02 9.870142395522450443e+02 9.912953736535514508e+02 9.880197269421015562e+02 9.895932449653993217e+02 9.923249735878709998e+02 9.946783962089973556e+02 9.883703323317353124e+02 9.872258925645890031e+02 9.910549438411323990e+02 9.925069245648855940e+02 9.938456612709387628e+02 9.900274008273091795e+02 9.945941056192905307e+02 9.881034907703418639e+02 1.000669189678797125e+03 1.004419976485712482e+03 9.994057348433091192e+02 9.977490350182389420e+02 1.001315017838873018e+03 1.000409253366639064e+03 1.005200463181784585e+03 1.011251413431798824e+03 1.008332717412143666e+03 1.009353352786386381e+03 1.006283107392644297e+03 1.006585108068378759e+03 1.013508167773206310e+03 1.009683797674350672e+03 1.015193680428570588e+03 1.013085245733733586e+03 1.016744840136403809e+03 1.012545587909165420e+03 1.014090547067431430e+03 1.017885581738553469e+03 1.018885578960546695e+03 1.023122583018012620e+03 1.021672781922585500e+03 1.023272159373768091e+03 1.016909076753938280e+03 1.017959104608958228e+03 1.022704807370935555e+03 1.021748846893215045e+03 1.026655056851906238e+03 1.030048135194121414e+03 1.025640987683525054e+03 1.028138140311473308e+03 1.027451440976250296e+03 1.029878230744482153e+03 1.021201299707860699e+03 1.024824987336650793e+03 1.022526391036330892e+03 1.030232170692485852e+03 1.025753792216076363e+03 1.030094026557010238e+03 1.029784340119667377e+03 1.030924858503695987e+03 1.031822269614748848e+03 1.029848842393017549e+03 1.036749333350562665e+03 1.036163460043360828e+03 1.029475039757874583e+03 1.027029571787285249e+03 1.030907719465848231e+03 1.033151358338460795e+03 1.035142820280682372e+03 1.036176789366646972e+03 1.040481369723165926e+03 1.038320747598852677e+03 1.037516348338315538e+03 1.047117048985728161e+03 1.056552929359491827e+03 1.046959582230631668e+03 1.044159685698171188e+03 1.043517809779667004e+03 1.044423469311819417e+03 1.050011592801758297e+03 1.047805950948100190e+03 1.050394906451060479e+03 1.047191270476718728e+03 1.052074879889162276e+03 1.048974684688832440e+03 1.054960404677208317e+03 1.053633016655201118e+03 1.055658365186822948e+03 1.053235873788120443e+03 1.046879025500663147e+03 1.043245137837151788e+03 1.057532732172154738e+03 1.057322718483393373e+03 1.056257668522856420e+03 1.049135460948640457e+03 1.057944225020174372e+03 1.054148057484318997e+03 1.055684510499585940e+03 1.056617925656045827e+03 1.060240640688081839e+03 1.061043307243533036e+03 1.060218713130174820e+03 1.065472655919576482e+03 1.058264116699978558e+03 1.062685213986674171e+03 1.064805378037963692e+03 1.069532543507059472e+03 1.060898821062963862e+03 1.059652144029914780e+03 1.070580001675930362e+03 1.070510502223312415e+03 1.071426234377717492e+03 1.073756259255726491e+03 1.068223483191102105e+03 1.072167265260252634e+03 1.076407504305472230e+03 1.074143283886799509e+03 1.077106003356499741e+03 1.070410658297626242e+03 1.079444920771617717e+03 1.074467474328214848e+03 1.083466994712995074e+03 1.076036154216261593e+03 1.074294350512407846e+03 1.073738956441162827e+03 1.075532769313176686e+03 1.079605287553886910e+03 1.076153672692229748e+03 1.075023328765699034e+03 1.074972210227057985e+03 1.077131879964573500e+03 1.086603354872007912e+03 1.076437100817339569e+03 1.073943053344233249e+03 1.079509399659215887e+03 1.085600667613923861e+03 1.080464088939839485e+03 1.079553130599887481e+03 1.083110397385836905e+03 1.089128187329262573e+03 1.089499771513780161e+03 1.088432762755124713e+03 1.092838954855760903e+03 1.090710601412871711e+03 1.090834868377223529e+03 1.096317863748798345e+03 1.097958590299619345e+03 1.094444409986996789e+03 1.096602789133730766e+03 1.087609781005058039e+03 1.090107795147993784e+03 1.101580432449839009e+03 1.096507376151595281e+03 1.104984345377352611e+03 1.113002334533367502e+03 1.110795154194685892e+03 1.118741987033555233e+03 1.113150465648028330e+03 1.113253877874793716e+03 1.117847232751336605e+03 1.114586368613455306e+03 1.109188882778110610e+03 1.117072303887456201e+03 1.120667301090247975e+03 1.114874393212576479e+03 1.112296183872910888e+03 1.106056483562937728e+03 1.109101662839752862e+03 1.111448161714502476e+03 1.114731987581437807e+03 1.114438422780144720e+03 1.116099050333918058e+03 1.118140419065195374e+03 1.117771029432082514e+03 1.111968379100035236e+03 1.117098713975761257e+03 1.125524083354629056e+03 1.102629622164851753e+03 1.122353095398716960e+03 1.116342421190809773e+03 1.124177228179887834e+03 1.115694166097423704e+03 1.119090324004758713e+03 1.122748828029188189e+03 1.115805689552052627e+03 1.118277239922775379e+03 1.119490354391889241e+03 1.117187554117515447e+03 1.115107526051674995e+03 1.122475771504818340e+03 1.117913159878357646e+03 1.122422473766055646e+03 1.118987142630510107e+03 1.119041376633076197e+03 1.125796932741266346e+03 1.127972960857993712e+03 1.134604272752644647e+03 1.131295396171371294e+03 1.133402961751353814e+03 1.132361079413586594e+03 1.131611379616522527e+03 1.128199839314117980e+03 1.138066888088466158e+03 1.131395481731815835e+03 1.132941782516589001e+03 1.135902162890009322e+03 1.139528474804673124e+03 1.129853022824725258e+03 1.138286816365293816e+03 1.147288293930693271e+03 1.141494168620246910e+03 1.137203495119933223e+03 1.138185503374186737e+03 1.147115783965468381e+03 1.152468891698793641e+03 1.147014033177937563e+03 1.147710302512979297e+03 1.149835520309324011e+03 1.148494114847406991e+03 1.148782664601115357e+03 1.147497862049916876e+03 1.147413705634119424e+03 1.151659987320859045e+03 1.148507312341704619e+03 1.150117443780582789e+03 1.158608164029393947e+03 1.156972213892163381e+03 1.151425432035237009e+03 1.158604254319871643e+03 1.152496702039200045e+03 1.154016649692221108e+03 1.150802674528282978e+03 1.151959911530255113e+03 1.155577502360143171e+03 1.160775829459463921e+03 1.166417073824337422e+03 1.160412225945444334e+03 1.159813771470360052e+03 1.165659137098030214e+03 1.159543741991595653e+03 1.158140454841729706e+03 1.159124347923290543e+03 1.160993344803544005e+03 1.159301367942257684e+03 1.150965699491757277e+03 1.150885073953661959e+03 1.151456388688699917e+03 1.148915739165962350e+03 1.152121603048063889e+03 1.155165158791145359e+03 1.145456852129600748e+03 1.147580624740672420e+03 1.145282408641584652e+03 1.143284447156577698e+03 1.146155107189529190e+03 1.143115975646564493e+03 1.149279918004241836e+03 1.147715461869028786e+03 1.139768945943069866e+03 1.156246448229068847e+03 1.151447959959291666e+03 1.152534880724820596e+03 1.152620111235818513e+03 1.157457750096644986e+03 1.152618676228070399e+03 1.164317702696061815e+03 1.165273050118326637e+03 1.160875947597926142e+03 1.156420961058573084e+03 1.162562970731395808e+03 1.162772159819539866e+03 1.160031386564181275e+03 1.152927246091992856e+03 1.150640019836198690e+03 1.157077920356000732e+03 1.158710136514579972e+03 1.161233360512102763e+03 1.174740315549402794e+03 1.166544144921327643e+03 1.164356011429189039e+03 1.161784955328519573e+03 1.157542033987509285e+03 1.164950757078479228e+03 1.171685901269063152e+03 1.172086055198693202e+03 1.171076065237725288e+03 1.179652512361916479e+03 1.170973144224937641e+03 1.172821479458863450e+03 1.173044361141297941e+03 1.176687981226617921e+03 1.175280494744218913e+03 1.169414819409432312e+03 1.173953749091311238e+03 1.183409989064102547e+03 1.182911805763725397e+03 1.184158523820805158e+03 1.175416956535407962e+03 1.182262807867728952e+03 1.182719412090190872e+03 1.183847644013832905e+03 1.187857936871826951e+03 1.188889415532407611e+03 1.183579815586042287e+03 1.182663009932894511e+03 1.186478128651462157e+03 1.194790583675371181e+03 1.190685687049401849e+03 1.179830362215498553e+03 1.183731218856538135e+03 1.196744383407802161e+03 1.196113501394912191e+03 1.193801631313734788e+03 1.192547471301232235e+03 1.192165221699732911e+03 1.188643392561794371e+03 1.184272835451680521e+03 1.188836067185030515e+03 1.192320724260860288e+03 1.194338909866486119e+03 1.194197331742579991e+03 1.188949400220821644e+03 1.192481465211697014e+03 1.190051117149977927e+03 1.193245645917714228e+03 1.200071587197804774e+03 1.193660281024911001e+03 1.201444979778165361e+03 1.200860565843186123e+03 1.198371736489792738e+03 1.189864462391441521e+03 1.202437390028087748e+03 1.198651225808062009e+03 1.194183514836219729e+03 1.188685552391040801e+03 1.196680189025997606e+03 1.192182033405231323e+03 1.195530999844457028e+03 1.189869223996956180e+03 1.204300078127952929e+03 1.207209154855461293e+03 1.199645668584051691e+03 1.202185393220504920e+03 1.205869603200191705e+03 1.203776449181238377e+03 1.209941638692089782e+03 1.205391034203755225e+03 1.204816648164831122e+03 1.212919481043792302e+03 1.212299459586770581e+03 1.203520818802032636e+03 1.210342374490053317e+03 1.205800627903772920e+03 1.210076521083141643e+03 1.208432198347582926e+03 1.210267122288259316e+03 1.211704657047653200e+03 1.212662546999207734e+03 1.210552424811435912e+03 1.223285735564749757e+03 1.219331107656352060e+03 1.215931397308604573e+03 1.211551138001325171e+03 1.207565568539511105e+03 1.213780182463079427e+03 1.206160547413730910e+03 1.206885205996709374e+03 1.208049235679994581e+03 1.212949343462471006e+03 1.204374826022587513e+03 1.219210020555106894e+03 1.210191809427724593e+03 1.208429074107925999e+03 1.223887765865191568e+03 1.212201831139407886e+03 1.213621109826742668e+03 1.213834867639656295e+03 1.210180165015959346e+03 1.208677054176345337e+03 1.214073282008807382e+03 1.215796268571216387e+03 1.210927583871929528e+03 1.214368837577918384e+03 1.212122682588504631e+03 1.211183412763349224e+03 1.217798480025258868e+03 1.217262586842738074e+03 1.215637709456371567e+03 1.218624608932483397e+03 1.218062950220675702e+03 1.215537703773272142e+03 1.219303294105964596e+03 1.217658738809238230e+03 1.221925573339651692e+03 1.221489773107274686e+03 1.228580355195307902e+03 1.230083220080875208e+03 1.221964252191735113e+03 1.218793198072166433e+03 1.223688276731587848e+03 1.219787543651123997e+03 1.231992589993274350e+03 1.225986952266617209e+03 1.230741723264358598e+03 1.230421743470430101e+03 1.235626711041044018e+03 1.234483931749938847e+03 1.233261814881897408e+03 1.231103444094393581e+03 1.228678090800753125e+03 1.230297304764611681e+03 1.235280800239708924e+03 1.231696179751596219e+03 1.237030527758842254e+03 1.235879624135245649e+03 1.233259813382544735e+03 1.234064778827253349e+03 1.238594766153474211e+03 1.235024391050614895e+03 1.242101501967791592e+03 1.238876220074246703e+03 1.238562915128142549e+03 1.238337658275831700e+03 1.242625622954616574e+03 1.237055420525801765e+03 1.235691162837633556e+03 1.238361554392710104e+03 1.237287905152027179e+03 1.227270714141847293e+03 1.230663824546280239e+03 1.236936332852900023e+03 1.229738591488799557e+03 1.237050776218759211e+03 1.235443904337612594e+03 1.230982487593285896e+03 1.229865385061479401e+03 1.228510941445020762e+03 1.235121469579682298e+03 1.230612510301117027e+03 1.239855463883680841e+03 1.243218425444792956e+03 1.233807898748585330e+03 1.237368265990940245e+03 1.239773147195443016e+03 1.244289138347237895e+03 1.245494809479524520e+03 1.241564167456843506e+03 1.247661121495501675e+03 1.253311339251605887e+03 1.244823250320032002e+03 1.245195905796952502e+03 1.249511794010679978e+03 1.247066436143647479e+03 1.247903338949358613e+03 1.249821474581926850e+03 1.251698744696802578e+03 1.245236754531253609e+03 1.248490925440806677e+03 1.244500887260177024e+03 1.247071714019063165e+03 1.244470668683415397e+03 1.246980115608930646e+03 1.253707070444539113e+03 1.244362796218886160e+03 1.244727968224854749e+03 1.254019164075918752e+03 1.246656689708898966e+03 1.244861720197402519e+03 1.252815682165031831e+03 1.254419116722935087e+03 1.247452899620746393e+03 1.253192781861749154e+03 1.240676759965438123e+03 1.240838663236554794e+03 1.247821246452140485e+03 1.251324391396499777e+03 1.248875108456196585e+03 1.260338835103882730e+03 1.257281315842906224e+03 1.255552244234987256e+03 1.255748706633519305e+03 1.251485647482114246e+03 1.251038448646572533e+03 1.250930711920231261e+03 1.253058159012618489e+03 1.250120706385698895e+03 1.244378632189487689e+03 1.253562550742317853e+03 1.253787858911618969e+03 1.257535723383161894e+03 1.251996545519034271e+03 1.244728936386371061e+03 1.260436157789247090e+03 1.262057690263040968e+03 1.261317061771896533e+03 1.257582411649711048e+03 1.250543288732789961e+03 1.262019024709458790e+03 1.255554511092907887e+03 1.262240709976542121e+03 1.259722313805111298e+03 1.259915254458359641e+03 1.266525874582238885e+03 1.266956070543336409e+03 1.268362764924684825e+03 1.266320551448756987e+03 1.265586496942242775e+03 1.262294767306570066e+03 1.268395581186020763e+03 1.265334518442594344e+03 1.265922372948955626e+03 1.267508563370157844e+03 1.259062607899533987e+03 1.271172773601321069e+03 1.271605161117729722e+03 1.268045288934599967e+03 1.267805224016909051e+03 1.270777231323008436e+03 1.267353849134625989e+03 1.266699337305374229e+03 1.264086046534792558e+03 1.267797856124750751e+03 1.263358223384399025e+03 1.263308143049369164e+03 1.276843942373927575e+03 1.267912053161197491e+03 1.276466272445996992e+03 1.271771172778426717e+03 1.276146440220287104e+03 1.278873251014947527e+03 1.281654128899233001e+03 1.276264281675792517e+03 1.275259011221383616e+03 1.278897895109293813e+03 1.283407175664310898e+03 1.280792441419566330e+03 1.276692155709762119e+03 1.276014503998161445e+03 1.278418365112386255e+03 1.275089892011243364e+03 1.278916195720960332e+03 1.273205323779585569e+03 1.281563716940784616e+03 1.281109761048888004e+03 1.282141276328005688e+03 1.284163601445871564e+03 1.279953677622047735e+03 1.284793923371563324e+03 1.276324708566810386e+03 1.279776586250254695e+03 1.286300507023591763e+03 1.271861614530548650e+03 1.274072311838527867e+03 1.276390979909090220e+03 1.279762321530874033e+03 1.273826913852049756e+03 1.268812700759820700e+03 1.265801040684302279e+03 1.269507144280748435e+03 1.271359656007600506e+03 1.275291417459354307e+03 1.269746198789116761e+03 1.275415495648897377e+03 1.272303807132439033e+03 1.271259937030512219e+03 1.273747812126979170e+03 1.272296893899542965e+03 1.268044975774840623e+03 1.270327469157080259e+03 1.269813474622696049e+03 1.271356729450128341e+03 1.268688091503443502e+03 1.270824746622868588e+03 1.275072539128969311e+03 1.268034352737495055e+03 1.278354386657864325e+03 1.283794721592674705e+03 1.282053807829818425e+03 1.287029260215025715e+03 1.282476131964895103e+03 1.284502994478363235e+03 1.277982888227567173e+03 1.285712125606148220e+03 1.287251708498678227e+03 1.289985659977070100e+03 1.288499257697359553e+03 1.289268442389366328e+03 1.287885565344934776e+03 1.287532104344566051e+03 1.295518663083951196e+03 1.288203753621883152e+03 1.293523505519856599e+03 1.294113096749294527e+03 1.295004889669418390e+03 1.292488872736801341e+03 1.300342391069984160e+03 1.296878275516172152e+03 1.289691737641697500e+03 1.301737056433210455e+03 1.289635922341148216e+03 1.293718841018863714e+03 1.293317717493065402e+03 1.291467094073501357e+03 1.291895248846699133e+03 1.284376459559430486e+03 1.290577981642447867e+03 1.295137838884955499e+03 1.301335941050269412e+03 1.292707425978486526e+03 1.301304512844015790e+03 1.302353608743877203e+03 1.297777045419773231e+03 1.303114580925219343e+03 1.296348295472220570e+03 1.304220653194475517e+03 1.297643499556457755e+03 1.302482829476991583e+03 1.300333300969132551e+03 1.300536773511330011e+03 1.302698715948708241e+03 1.307542774061362934e+03 1.310475971914605225e+03 1.303877938920476709e+03 1.309370627239997020e+03 1.307364003950249298e+03 1.318687787274834136e+03 1.308270396782225816e+03 1.321531092137450059e+03 1.309992555234342944e+03 1.308671959027328512e+03 1.308000678629365666e+03 1.306576069177973750e+03 1.314775208338603079e+03 1.316124085241272724e+03 1.321821855134523275e+03 1.309329809336957169e+03 1.307734347344629668e+03 1.317266992558702441e+03 1.323266071440222959e+03 1.315093789388442929e+03 1.322149426514830111e+03 1.325998975303388079e+03 1.322770362906542005e+03 1.317988239210537358e+03 1.315715738018103593e+03 1.318375034750903751e+03 1.314363407105285660e+03 1.317911001946655688e+03 1.320100824297122017e+03 1.322326223873559002e+03 1.327442391535763818e+03 1.321811776168488677e+03 1.331034948598587562e+03 1.323003088725417456e+03 1.324385568965756420e+03 1.328249182758866709e+03 1.326169578987373825e+03 1.331162770631839749e+03 1.329133877711045216e+03 1.323032170712768448e+03 1.331117975248367884e+03 1.333561971186487426e+03 1.330764059805176885e+03 1.335779952691795870e+03 1.338690371908484394e+03 1.328075319015014657e+03 1.335251771904315092e+03 1.335139351608941752e+03 1.343513604595608285e+03 1.328543234958138100e+03 1.330531373594025354e+03 1.327304536868773994e+03 1.334930823526384302e+03 1.338216863634429501e+03 1.334557380437001711e+03 1.340214722314063010e+03 1.325229761195747187e+03 1.337977469842245455e+03 1.338553756246624062e+03 1.328751500884275629e+03 1.335843151104738808e+03 1.342203377764021525e+03 1.334248466866407171e+03 1.341170799850435742e+03 1.335880462005913387e+03 1.336692827640433507e+03 1.337423625356374714e+03 1.335965252666712104e+03 1.345330898909431426e+03 1.333214649322901096e+03 1.338311667943705743e+03 1.341864571061928245e+03 1.345214978311470759e+03 1.339828025791484606e+03 1.335909832536795875e+03 1.337778941253006224e+03 1.340800883672166265e+03 1.342268780753475994e+03 1.347150306945206012e+03 1.345802242258151409e+03 1.343337377988389335e+03 1.342725149099603414e+03 1.343541703011244863e+03 1.347538863818482014e+03 1.350086360000680088e+03 1.339731405147389296e+03 1.341349547488473263e+03 1.342774957220010265e+03 1.350779359587585759e+03 1.354410752866052462e+03 1.358340901736331261e+03 1.347965972876545493e+03 1.350394990554843162e+03 1.353614887705900628e+03 1.362979156853060204e+03 1.360445109637834548e+03 1.364758602373133954e+03 1.361129696135932136e+03 1.361158696581756885e+03 1.370410958949038104e+03 1.369743419628824995e+03 1.363269403925452480e+03 1.368103204658997583e+03 1.374072902679651861e+03 1.364714409003172250e+03 1.366897521278702015e+03 1.374161812065535742e+03 1.373840009015179476e+03 1.378219300040640974e+03 1.368515547227792922e+03 1.372384837210959176e+03 1.365136195005947229e+03 1.367094337108221453e+03 1.366064107921319646e+03 1.373070625123307764e+03 1.371248292928136379e+03 1.367457877454053460e+03 1.369335194538174164e+03 1.363546372100952340e+03 1.369350793952660979e+03 1.366238933703743669e+03 1.368369337812774575e+03 1.367053421982951249e+03 1.366323428922475841e+03 1.367645859707391082e+03 1.370240307677758210e+03 1.379193796039170593e+03 1.372177553300664840e+03 1.371311954422616282e+03 1.376317854237622669e+03 1.372218411582526187e+03 1.381902267799253195e+03 1.377296814707761087e+03 1.385691948655122133e+03 1.384967853157689206e+03 1.376456187558163037e+03 1.376518156991567366e+03 1.384053034186560581e+03 1.381024482121346864e+03 1.379014533229447579e+03 1.379870518889819095e+03 1.379284858550000536e+03 1.389285005891625588e+03 1.381164444561592973e+03 1.380303938948038422e+03 1.380620111114776364e+03 1.382432403590224794e+03 1.379178003366104804e+03 1.378669612693663112e+03 1.385490656277140943e+03 1.379631382439129311e+03 1.379101210780121164e+03 1.383335465164186189e+03 1.393195819994789645e+03 1.393485608435385757e+03 1.384582521967982757e+03 1.384709713455874635e+03 1.395411102661963469e+03 1.397433370205683786e+03 1.393751866800719881e+03 1.401843113896499744e+03 1.394233561179927619e+03 1.393826675313542864e+03 1.402537285367121058e+03 1.400873913511617729e+03 1.397589926567228531e+03 1.399691697688883551e+03 1.391271016776352553e+03 1.403885843370081602e+03 1.392669227781231712e+03 1.408006030989251485e+03 1.405123340125513096e+03 1.405171535517619532e+03 1.403551166077054859e+03 1.412559901154776753e+03 1.408363868853459280e+03 1.411613500687539045e+03 1.412308453926007132e+03 1.406695608543369417e+03 1.409283281700321368e+03 1.414040713421267128e+03 1.409304230851425018e+03 1.416886369872373280e+03 1.412858805064641501e+03 1.407786984189830719e+03 1.418105315793444788e+03 1.417079584327105522e+03 1.418020974924087113e+03 1.419572117028424600e+03 1.425897354689675694e+03 1.423872382342203537e+03 1.409321116172633765e+03 1.415025457397162654e+03 1.408997555251507038e+03 1.418538817874744382e+03 1.422455323740270842e+03 1.416175708640605535e+03 1.418589757048725460e+03 1.419866152718006788e+03 1.420909447132367177e+03 1.421466517027380405e+03 1.423901303974583016e+03 1.416523145058627506e+03 1.424597441738330417e+03 1.422461253549579851e+03 1.431691853633839173e+03 1.428642454531507383e+03 1.431671013297852824e+03 1.421089973774802047e+03 1.417919806562731765e+03 1.426535163149658956e+03 1.426379649516434256e+03 1.425462339759444376e+03 1.439161622532121555e+03 1.430920224109009041e+03 1.438242087988401181e+03 1.431473543144782752e+03 1.441800156559342440e+03 1.438704898361701680e+03 1.436051540950716344e+03 1.431949818716987465e+03 1.431588190089791169e+03 1.439881708891089602e+03 1.431770099303060533e+03 1.440957190454939109e+03 1.441047899865951877e+03 1.439525028789794078e+03 1.438241932995452089e+03 1.434243321909964152e+03 1.435732451389307016e+03 1.436140012283523674e+03 1.438463350076429833e+03 1.440127185491592400e+03 1.446747733935164206e+03 1.441524455097039208e+03 1.441147226886882208e+03 1.439608309942647338e+03 1.448857906411548129e+03 1.432512710344678908e+03 1.442528828202314344e+03 1.437953676135180785e+03 1.439493141827344971e+03 1.430463199606734406e+03 1.431000614035196804e+03 1.441827892497592529e+03 1.433566231235702389e+03 1.435323421830428742e+03 1.441793371195072041e+03 1.446090089709733547e+03 1.444677538131818665e+03 1.436160274544706908e+03 1.444270158648082315e+03 1.452026494795014969e+03 1.443178068511880383e+03 1.442473381468454136e+03 1.445474915286350324e+03 1.443887157461000015e+03 1.451675324446649483e+03 1.446746401815961235e+03 1.449867519772875312e+03 1.448905802253785168e+03 1.446448242036048896e+03 1.448051794432225961e+03 1.442209011468283506e+03 1.449133895586101289e+03 1.450668887164903936e+03 1.459866214141108003e+03 1.452545879575547133e+03 1.450598943116433247e+03 1.448764821938960267e+03 1.441495107138933008e+03 1.452623223171608743e+03 1.441971761764815028e+03 1.447729572068898051e+03 1.450089810109855762e+03 1.451782252931616995e+03 1.453778811398790822e+03 1.458963207651316225e+03 1.452682215080411652e+03 1.460660362275661328e+03 1.452474483932558087e+03 1.455295791606499733e+03 1.458931302671277308e+03 1.457744394041166743e+03 1.470281653599009815e+03 1.469377456174558347e+03 1.472678285832093479e+03 1.478215514087511110e+03 1.471390950332259763e+03 1.472936156103220128e+03 1.466915785228815366e+03 1.477776848571491428e+03 1.473872020235425680e+03 1.471368368343764132e+03 1.475107419617641881e+03 1.478894452347279866e+03 1.473349915395106336e+03 1.474767086714984544e+03 1.468781966118712717e+03 1.477555286016726086e+03 1.470316492538705461e+03 1.480858306341731122e+03 1.476748375085713633e+03 1.489845539316975419e+03 1.486649215012977720e+03 1.471556650590669051e+03 1.478814625468644181e+03 1.484478152472468082e+03 1.476684977091255632e+03 1.472800422762919425e+03 1.479577602297527619e+03 1.476607676558401408e+03 1.473835958713461196e+03 1.477286254870143239e+03 1.482449153545544959e+03 1.479760723534903263e+03 1.482231701206392472e+03 1.483015168872763979e+03 1.490157545369310128e+03 1.490061525891585006e+03 1.495576358482740488e+03 1.488352491285750830e+03 1.489054131601743165e+03 1.490472200705396062e+03 1.499800595628664951e+03 1.502545300460634280e+03 1.493673912128561369e+03 1.496271784250124711e+03 1.491543581570257402e+03 1.486532573841989006e+03 1.486578528139629043e+03 1.493927746441999034e+03 1.492751612839463178e+03 1.488512792188837921e+03 1.487367386842058067e+03 1.487430912419152492e+03 1.489751705572987703e+03 1.489001300359115248e+03 1.490889938754425884e+03 1.482928408860925401e+03 1.485863949190731319e+03 1.482380625878862020e+03 1.486641321812605838e+03 1.481754439524179588e+03 1.479314747446295314e+03 1.478663288114561510e+03 1.484119308854095152e+03 1.481966093033895731e+03 1.487977723905935591e+03 1.488190589619176762e+03 1.486833141359371666e+03 1.480855260349179389e+03 1.482182800957037671e+03 1.485322927241102207e+03 1.480251642502427558e+03 1.482192435483585996e+03 1.477853316056683070e+03 1.477468008457362430e+03 1.480649596517593636e+03 1.489108717788883496e+03 1.478584700394734227e+03 1.494571632700328792e+03 1.484261776213827034e+03 1.480128130536537356e+03 1.484692908019750575e+03 1.483910924467587620e+03 1.492412831829154356e+03 1.494755527154053425e+03 1.488004477859677991e+03 1.493754885209532404e+03 1.490559007332882402e+03 1.486547695403726266e+03 1.485419184019278873e+03 1.496031512062423417e+03 1.485595441587379128e+03 1.504872126363913821e+03 1.496745997258704847e+03 1.504469937706002156e+03 1.496410961994502713e+03 1.501153927721414902e+03 1.498160658562412209e+03 1.490055453060159607e+03 1.494285322852104628e+03 1.489718567546293343e+03 1.502970660516215048e+03 1.497645383258555512e+03 1.504733108377281724e+03 1.494561193692797588e+03 1.502776677934618647e+03 1.505652654035652176e+03 1.505493341252237769e+03 1.509499511230279495e+03 1.504005605571456726e+03 1.503733765750056136e+03 1.506818195203387404e+03 1.521182935293137007e+03 1.512348547975077736e+03 1.521323072429191143e+03 1.514836731489024942e+03 1.517074535871741318e+03 1.528155752276346675e+03 1.522442985588736974e+03 1.519283491926840043e+03 1.521544204687571664e+03 1.529655597157157217e+03 1.524632088294331425e+03 1.531063113577692093e+03 1.533018644830274525e+03 1.527489213554953722e+03 1.526158777259903218e+03 1.522772927979955284e+03 1.519992667104556176e+03 1.516439574416771165e+03 1.525593811732219820e+03 1.521656007142235694e+03 1.520887188489214623e+03 1.514595633772526753e+03 1.511278866357299421e+03 1.512426883422808260e+03 1.513592561754678400e+03 1.511807489402881856e+03 1.516815650508277713e+03 1.514358258022370592e+03 1.515014051727029710e+03 1.524813116884601413e+03 1.520705036632467227e+03 1.528006279307873001e+03 1.527099382936583652e+03 1.525313161784940348e+03 1.521379348855076387e+03 1.530544374782053410e+03 1.526558764608232877e+03 1.530579218919150435e+03 1.531564030548672918e+03 1.521125257884584471e+03 1.519338702186124692e+03 1.523417566215154466e+03 1.526603374720629745e+03 1.523991073287288373e+03 1.530671854317744874e+03 1.523927308926276055e+03 1.536220204775927186e+03 1.528530258254943647e+03 1.532421315392440192e+03 1.532707948282854204e+03 1.531523840108995728e+03 1.529488786591673488e+03 1.531092540409202229e+03 1.525475702209756037e+03 1.527740042990704751e+03 1.534395096445004583e+03 1.534954894863462187e+03 1.536765555947314851e+03 1.533337345978330404e+03 1.530445418646818553e+03 1.522091122531599467e+03 1.531588014196418953e+03 1.539313791494162160e+03 1.543201702996415406e+03 1.530941574281718431e+03 1.526637207693586561e+03 1.532962517036995450e+03 1.537537764183728768e+03 1.525179355169458404e+03 1.530083559705086373e+03 1.530575578229699886e+03 1.534871600776977402e+03 1.529376761673092687e+03 1.536936948593759098e+03 1.536491468264292280e+03 1.533969910180209808e+03 1.536890057921441439e+03 1.537300889445323492e+03 1.548572896066831845e+03 1.543340341730217233e+03 1.544687067369917713e+03 1.534168214795838367e+03 1.535094235442166337e+03 1.539413216669322537e+03 1.536833193135060583e+03 1.536845327768131938e+03 1.542625739237780863e+03 1.534702219123342047e+03 1.540515572815219457e+03 1.540018180404792247e+03 1.535845436456270363e+03 1.534840796246883201e+03 1.539848506668299478e+03 1.536331214434231470e+03 1.541085275611936140e+03 1.548523304008824880e+03 1.538134145140856617e+03 1.544599204794928710e+03 1.552967527468314984e+03 1.543906428897474370e+03 1.555951238270924023e+03 1.550495418432464248e+03 1.549460044935891801e+03 1.550926274165150744e+03 1.552230729922089495e+03 1.561833186436809001e+03 1.551095075153933522e+03 1.550708246597465859e+03 1.548822336461176064e+03 1.559457274514082656e+03 1.545098060236141464e+03 1.555406167989438927e+03 1.560549306453385498e+03 1.559841238028736143e+03 1.556563112708881818e+03 1.561168421210986708e+03 1.554476388663926400e+03 1.565070068446668074e+03 1.563898588429331312e+03 1.572952327612599902e+03 1.565918030330848296e+03 1.562553278286933846e+03 1.565074190586843315e+03 1.572990412985586772e+03 1.565673289089639638e+03 1.573128767238818909e+03 1.567365760611307678e+03 1.566452082763519002e+03 1.567151867012527873e+03 1.574485711508452596e+03 1.563562514958270867e+03 1.560676415877826685e+03 1.565784017458917333e+03 1.565460263822990783e+03 1.569019050237974170e+03 1.565271189704182461e+03 1.569752554581421236e+03 1.573673548579224189e+03 1.561314391237655400e+03 1.570103307948179918e+03 1.561942765248926207e+03 1.562821938110889278e+03 1.565770188903706867e+03 1.572906929404388165e+03 1.570045017201070095e+03 1.569868755467318351e+03 1.574284705567838728e+03 1.570416501048311147e+03 1.575573897979960748e+03 1.569659039752503531e+03 1.572853400805118099e+03 1.563738779033210221e+03 1.567691356135521573e+03 1.572385165927390972e+03 1.566250154484832819e+03 1.573477714507707333e+03 1.571944596819292428e+03 1.569246545168739431e+03 1.572675078740187246e+03 1.582166747352500806e+03 1.574305430242832927e+03 1.563966386469161080e+03 1.584293029870549390e+03 1.578379391913349991e+03 1.585728147966066217e+03 1.574677341708440963e+03 1.573806368104789271e+03 1.572567051435426265e+03 1.578411236074854287e+03 1.581950453638308090e+03 1.581717373485052121e+03 1.584985587354414747e+03 1.593868881839925507e+03 1.583753708905886924e+03 1.591226362799888193e+03 1.588685160495459513e+03 1.591436979267566585e+03 1.577521792756826244e+03 1.582483329643649540e+03 1.583584106417536532e+03 1.578187367987153038e+03 1.585086590022195196e+03 1.578684270421078963e+03 1.588397541637709764e+03 1.580235187879796968e+03 1.592718996428351602e+03 1.583919681763868311e+03 1.584745297516111350e+03 1.583672539706733232e+03 1.590352096966947101e+03 1.591402302281644552e+03 1.593848764431248810e+03 1.596538477959252759e+03 1.587762718927432616e+03 1.593760535878026076e+03 1.588404872277021695e+03 1.590424725438371297e+03 1.586903662595783317e+03 1.587554963036509662e+03 1.586997788905851166e+03 1.598149410977837761e+03 1.585600263705769521e+03 1.596549463110927491e+03 1.601423846973295213e+03 1.598067373206216189e+03 1.601126864573404191e+03 1.603997006315700901e+03 1.609134387448813641e+03 1.612709799970922177e+03 1.603214411472498568e+03 1.605710077288523735e+03 1.604759260896255000e+03 1.603800717436925424e+03 1.598893653989831591e+03 1.598352747952541677e+03 1.597776115108717022e+03 1.599258888669369981e+03 1.602264747758622889e+03 1.608547734655919839e+03 1.606599792241874638e+03 1.608661495089218533e+03 1.598373527268409134e+03 1.604882930523852110e+03 1.608077847244250506e+03 1.600505485757179940e+03 1.605374055125531413e+03 1.596772689045041488e+03 1.599486971552104478e+03 1.601166990348241370e+03 1.602944126499917957e+03 1.602899457275500026e+03 1.595860333861260642e+03 1.604959757236135374e+03 1.608985505888771513e+03 1.612577468442591453e+03 1.612000609342759617e+03 1.606608210912729419e+03 1.605267061550758399e+03 1.603592287787781743e+03 1.608797294126545012e+03 1.611316277035119356e+03 1.603162090857354542e+03 1.612524851172230001e+03 1.610669011781207246e+03 1.610640196334361690e+03 1.609693179720729859e+03 1.615838953601869434e+03 1.611237731975499628e+03 1.619447362821416846e+03 1.609339805508113159e+03 1.609468232874673504e+03 1.624370826268515657e+03 1.615778351758545796e+03 1.619277692159367007e+03 1.614077272930622712e+03 1.619415273693911331e+03 1.620571165382304571e+03 1.618329381092993344e+03 1.620003908898060672e+03 1.625896840314396059e+03 1.623951778159118021e+03 1.621757945747512167e+03 1.619860634357884919e+03 1.624274060219883950e+03 1.622298609479122661e+03 1.617542630593865397e+03 1.626203642402212836e+03 1.621345383848308529e+03 1.627166647788254750e+03 1.626810297437810732e+03 1.622774984244417055e+03 1.622300637746675648e+03 1.622576344279445038e+03 1.620226010454315883e+03 1.631827581992062960e+03 1.621687193077625579e+03 1.628997260635626844e+03 1.624480419843918526e+03 1.621729346548339436e+03 1.618583359170610038e+03 1.630482347142214394e+03 1.618418453291746800e+03 1.620791334400292953e+03 1.630258240179540962e+03 1.630193157150862817e+03 1.617393962345932550e+03 1.625665090797948778e+03 1.625814796162575931e+03 1.623700875107195316e+03 1.630386464317774880e+03 1.632245181863066364e+03 1.626957840743206134e+03 1.621744375140327293e+03 1.620899864209970701e+03 1.621830007356602664e+03 1.627428057191071275e+03 1.620569307700848185e+03 1.622900776580885122e+03 1.636992608324461798e+03 1.623438982003423916e+03 1.624342371168556838e+03 1.628259139713371724e+03 1.638080981728465304e+03 1.638377915969258538e+03 1.628005863764537708e+03 1.635558925035657239e+03 1.632054881582997950e+03 1.638850521667900011e+03 1.638998915646928026e+03 1.635073373870327487e+03 1.635138161062990093e+03 1.642858047299758027e+03 1.633514659605182260e+03 1.642534743719429571e+03 1.635204941854003664e+03 1.635853437567407582e+03 1.636383454809968271e+03 1.636804035756602843e+03 1.642722748840576969e+03 1.638975906072231282e+03 1.633532269619411409e+03 1.639204620021347182e+03 1.630235071164024248e+03 1.635774141790305748e+03 1.636748904372023389e+03 1.641176897178903573e+03 1.643145395435420596e+03 1.634704181176595057e+03 1.635491430081880026e+03 1.632463408801480227e+03 1.638524952234467719e+03 1.634161052425851949e+03 1.637632848188704884e+03 1.630180007311400004e+03 1.639254454220842490e+03 1.640555915107915325e+03 1.635003292019485798e+03 1.633059952781574339e+03 1.638401180172011891e+03 1.644185997918282510e+03 1.640046875261507239e+03 1.647767327722038999e+03 1.645611530184313324e+03 1.640882877515807195e+03 1.637632654665418841e+03 1.636175985865422035e+03 1.637507645706096582e+03 1.639041597041779369e+03 1.650926374520004629e+03 1.648662968267852193e+03 1.648408966502438034e+03 1.653728105116898178e+03 1.654284867272086558e+03 1.657085664754742766e+03 1.660350537033304136e+03 1.646420367484487315e+03 1.664614500453911660e+03 1.649558008498189110e+03 1.654276750073458061e+03 1.655148090787254205e+03 1.661254622037610716e+03 1.656640446556493771e+03 1.658408501522628967e+03 1.655031030262572358e+03 1.657152820378788647e+03 1.662360494124791103e+03 1.660187736809047010e+03 1.664986426963205076e+03 1.659584966293514299e+03 1.656813512733674770e+03 1.656173167403668913e+03 1.661826046633635769e+03 1.667230486365682509e+03 1.659586847339485530e+03 1.670905694377470354e+03 1.666598219573143524e+03 1.669488935713929322e+03 1.672968490924946991e+03 1.678122160465264415e+03 1.675334186000571890e+03 1.666577594699580686e+03 1.663838830319046110e+03 1.667180525381406596e+03 1.668225894160050302e+03 1.662284185568077191e+03 1.677717497219652842e+03 1.679042836609158940e+03 1.671306335163330914e+03 1.667120318189050977e+03 1.675698343929329667e+03 1.673088263293541786e+03 1.670823352291899482e+03 1.670447472903088283e+03 1.674965153456641929e+03 1.675007821662543620e+03 1.669025341821599341e+03 1.677048130861344134e+03 1.671243158522851672e+03 1.672346457752517381e+03 1.675716381727627322e+03 1.679318080857706263e+03 1.672492531111809967e+03 1.678959199769650468e+03 1.665253472188540172e+03 1.679994381904351712e+03 1.680477822104127199e+03 1.670824884003708803e+03 1.674907096554268946e+03 1.669394745346284253e+03 1.668421681680593565e+03 1.683904694106002808e+03 1.675562354317532709e+03 1.684163017262263338e+03 1.673378143945302782e+03 1.674042448461414779e+03 1.680175653835456842e+03 1.676752483623766238e+03 1.678922355946346670e+03 1.672634345310959361e+03 1.674267723661499303e+03 1.664963512678321422e+03 1.672414265032838557e+03 1.670760006175488343e+03 1.671916915358625374e+03 1.670083310671492882e+03 1.674293660942620363e+03 1.675579533508394661e+03 1.684314935690169477e+03 1.677363282289933295e+03 1.680875096317598263e+03 1.678579692026836256e+03 1.674111031898498595e+03 1.671611072610428664e+03 1.678214541034326203e+03 1.671540913243226669e+03 1.678178008135816526e+03 1.674578713617719131e+03 1.672284866466712629e+03 1.680927709752184910e+03 1.674828373360087653e+03 1.678901056236784143e+03 1.681179500501644725e+03 1.683996984305837941e+03 1.680551067584023258e+03 1.683330409398019810e+03 1.688939922329290084e+03 1.683622399953537069e+03 1.680359246706296290e+03 1.689050705569858565e+03 1.692508011539576728e+03 1.686533625359715188e+03 1.687034943028215821e+03 1.685964147183550040e+03 1.689582775343324101e+03 1.693326724988025489e+03 1.691894379408808391e+03 1.682376015128625568e+03 1.688881236004981247e+03 1.689364833121833499e+03 1.684609751567864578e+03 1.685305324409642026e+03 1.687979734503839154e+03 1.689218336531853993e+03 1.696207805426658297e+03 1.684717664480651138e+03 1.698647835379157414e+03 1.691278262896061506e+03 1.697043305518196576e+03 1.695204244080993249e+03 1.690807884690221044e+03 1.693299929668638242e+03 1.692274656911432203e+03 1.696956179070750522e+03 1.692893677543640933e+03 1.684255598164621460e+03 1.686078559356354845e+03 1.686583802018069719e+03 1.695390887419594719e+03 1.694653188164172889e+03 1.692205050570381673e+03 1.687282383014655352e+03 1.688301517199077125e+03 1.694436049302645188e+03 1.698596870936791674e+03 1.686221129421145633e+03 1.687371012935709814e+03 1.690590023010819095e+03 1.687328711373246279e+03 1.699855659857343881e+03 1.696284920015478065e+03 1.694475312729814277e+03 1.697493045864523765e+03 1.686535728206122258e+03 1.694079376108810720e+03 1.691643997308037569e+03 1.683570418533284283e+03 1.686941398923108181e+03 1.697176997096296191e+03 1.697968348875519041e+03 1.693666449494542121e+03 1.698984204348141930e+03 1.697252557153982480e+03 1.702304333675876478e+03 1.700101649681912477e+03 1.701722464018077517e+03 1.698019115676588171e+03 1.706674550710797121e+03 1.719338852405399393e+03 1.709875309583193030e+03 1.709363935610231465e+03 1.708296654810445716e+03 1.710455481320576382e+03 1.710332552906709225e+03 1.712265931320813706e+03 1.716324044135369149e+03 1.717683040192341423e+03 1.714169926134880143e+03 1.719530538843408294e+03 1.718187052722438239e+03 1.718636456015475233e+03 1.726184410461490870e+03 1.729951164024772197e+03 1.726024117119406583e+03 1.721399590655987140e+03 1.721897742724198906e+03 1.718549659806898717e+03 1.728467871127448689e+03 1.725958810150531917e+03 1.719153437607890510e+03 1.725357588345320664e+03 1.724243470677931555e+03 1.722125555831081101e+03 1.723580770922715828e+03 1.721645560956129202e+03 1.722682956028893614e+03 1.717576740260827364e+03 1.726446990845339315e+03 1.728144767091742779e+03 1.718873336026043489e+03 1.721352852398671303e+03 1.724967514668569265e+03 1.717152303609978162e+03 1.717873008826991736e+03 1.726461552589326857e+03 1.724158308403165847e+03 1.720535450922181553e+03 1.726992555092102748e+03 1.724033048886897859e+03 1.728378093119868709e+03 1.717167359979963294e+03 1.725804931780652396e+03 1.732938394769716297e+03 1.733042998966690220e+03 1.731536991099647821e+03 1.731931675830689301e+03 1.736853342655006827e+03 1.737191325662192412e+03 1.737558856503320612e+03 1.733036648627601380e+03 1.738250516093908800e+03 1.742178997429821038e+03 1.741437036766767733e+03 1.747264367832863400e+03 1.744787060332776718e+03 1.731176602046729613e+03 1.733907146838186463e+03 1.739288271482890195e+03 1.743449880667902107e+03 1.737775691844015455e+03 1.739281709633732817e+03 1.741948815413203420e+03 1.738279732495213693e+03 1.740648925017441343e+03 1.739214643018339075e+03 1.739740158946970269e+03 1.741038675092864423e+03 1.737755912231369848e+03 1.751855472318112334e+03 1.748032985353888989e+03 1.744716955382206834e+03 1.752511395097405511e+03 1.758971032669820943e+03 1.754908876041567055e+03 1.750550846348766981e+03 1.740086888683196776e+03 1.745615086581228979e+03 1.742622103770267358e+03 1.742659941563927305e+03 1.743637333108438270e+03 1.746546007178940272e+03 1.746607407057834052e+03 1.744525057706921189e+03 1.740175865039947212e+03 1.731950361574332646e+03 1.743063470812207242e+03 1.733038094491959555e+03 1.740997047275697696e+03 1.740170873767009880e+03 1.749426796896393853e+03 1.747624541793795515e+03 1.748027837374152568e+03 1.746005804329306784e+03 1.748073485761627126e+03 1.744420612247007057e+03 1.744557646881911296e+03 1.743786935173165148e+03 1.746924917184659989e+03 1.745317902523720932e+03 1.747638225252564098e+03 1.743915833016752913e+03 1.744996540597484227e+03 1.747662707581292125e+03 1.756021030041253425e+03 1.748138709150265868e+03 1.749145608171364302e+03 1.740879680539903347e+03 1.755892746970578173e+03 1.749177638588757873e+03 1.752054265221910100e+03 1.751687184871045929e+03 1.738954161754480538e+03 1.745780133174529510e+03 1.758746781907705554e+03 1.745173955361542312e+03 1.745919727228157626e+03 1.756364375746833048e+03 1.747166659723667635e+03 1.753562292382292526e+03 1.737127926271908109e+03 1.749971947152066150e+03 1.740435185115668901e+03 1.747470856514367142e+03 1.747070105058827949e+03 1.748099794258299880e+03 1.753504775632488190e+03 1.750090619575631536e+03 1.746749462665273768e+03 1.749018737515046723e+03 1.754579211957265443e+03 1.750691182748691517e+03 1.754697067346342237e+03 1.754948525449909312e+03 1.756418081657239100e+03 1.754017038844770468e+03 1.753116291363115351e+03 1.746791017729046871e+03 1.748169976728468100e+03 1.755655192297772828e+03 1.752295644120008092e+03 1.749400647956421153e+03 1.757884972651574117e+03 1.753152634249062203e+03 1.756529363307192625e+03 1.763956196151869563e+03 1.758135348354858706e+03 1.764151688797908264e+03 1.760924236198695098e+03 1.757364148694930236e+03 1.765670597215791076e+03 1.766113522622738628e+03 1.757861679439226691e+03 1.765509754628866176e+03 1.761377683620657081e+03 1.769518469948861366e+03 1.758820664944145392e+03 1.755011224857340267e+03 1.772654527523005527e+03 1.757745958318937710e+03 1.764191320286666723e+03 1.765913112937099640e+03 1.761774488883099821e+03 1.766386997268609548e+03 1.761924359739818101e+03 1.772338364188865853e+03 1.769018703065728459e+03 1.775374079636413171e+03 1.764991832535987896e+03 1.767705724822723141e+03 1.774880121156906171e+03 1.772124118468506822e+03 1.775606159953506676e+03 1.777226606301281436e+03 1.774764561734254130e+03 1.774775054341757141e+03 1.774688429692611862e+03 1.778573111523107855e+03 1.775407223897448375e+03 1.766780424405761323e+03 1.774829308000041920e+03 1.769649800923384191e+03 1.781672387106317274e+03 1.773408943218292279e+03 1.773646216889093012e+03 1.773487067653461736e+03 1.787261993191976444e+03 1.772594166568933815e+03 1.775884917109137405e+03 1.775695791654213963e+03 1.771449233861630319e+03 1.771369085900244045e+03 1.772506929063410098e+03 1.777479895885019005e+03 1.778464809142317335e+03 1.778643234268418610e+03 1.775722204820197703e+03 1.775504169779695985e+03 1.785136023993064327e+03 1.777207404038948198e+03 1.782851036298199688e+03 1.778445400876217036e+03 1.776122161444577387e+03 1.781476577236238199e+03 1.772246701809636079e+03 1.777620457466276321e+03 1.777826978322539844e+03 1.780224340964864723e+03 1.782290566524661017e+03 1.780680027151591275e+03 1.781617479101309755e+03 1.779005157999698440e+03 1.780388801237045300e+03 1.792305764030787941e+03 1.793450406693399600e+03 1.776426368136593737e+03 1.783375334675786462e+03 1.791311413062899419e+03 1.785933669474662111e+03 1.786704372057757382e+03 1.784460072967227461e+03 1.778238198027863518e+03 1.778467240157182459e+03 1.788141103492866023e+03 1.782877772185392587e+03 1.784818516033798915e+03 1.777140073138620892e+03 1.782973208045562387e+03 1.773750205396381944e+03 1.769247080359415349e+03 1.765973637000570989e+03 1.776317341393682455e+03 1.777087739185506280e+03 1.778414649180757806e+03 1.783457529460446040e+03 1.784412969033443233e+03 1.786231007845776276e+03 1.781273874121005974e+03 1.780217262041742970e+03 1.779570552974769953e+03 1.785846014589770903e+03 1.789705765634771751e+03 1.780602461618802408e+03 1.787419922270840971e+03 1.783447573242709495e+03 1.784131259710319000e+03 1.783018903469326233e+03 1.782785973176068410e+03 1.788054304838044118e+03 1.787293448647009200e+03 1.787000130354813791e+03 1.795149671211231862e+03 1.790109583225806773e+03 1.799266157931238922e+03 1.790967093275611660e+03 1.796980361093398642e+03 1.800228110268139062e+03 1.790153455745307610e+03 1.794260573964602827e+03 1.796941900510336382e+03 1.794263948374303709e+03 1.798323933083476504e+03 1.792373556134628188e+03 1.793294444538152675e+03 1.792344736791296782e+03 1.795583358533793444e+03 1.796450752280445158e+03 1.787891963992046385e+03 1.799502779392523053e+03 1.797190888736708985e+03 1.787841579804792218e+03 1.785752959381012488e+03 1.793671841518277915e+03 1.793934777660050258e+03 1.787576436133379048e+03 1.787788769039163526e+03 1.786453879858310529e+03 1.787609791838998035e+03 1.788757441043153904e+03 1.796170161507952571e+03 1.792915334003502267e+03 1.792331071198094151e+03 1.797270029932605439e+03 1.790295367360364025e+03 1.800815516623073336e+03 1.795180783788126519e+03 1.791958440329225368e+03 1.798012289699426674e+03 1.802144608228485822e+03 1.796778434594666805e+03 1.783496275663471806e+03 1.789101309574929701e+03 1.783596900977408040e+03 1.797078905352157335e+03 1.798755358967156326e+03 1.799734883263480015e+03 1.790617357023425029e+03 1.782241913601817487e+03 1.786924793609147855e+03 1.792338668961976737e+03 1.798730715797622906e+03 1.803548581860986133e+03 1.795828818763231538e+03 1.795500482305526248e+03 1.794851708061639329e+03 1.793962363957980187e+03 1.797533654837076938e+03 1.800219403924561220e+03 1.793181407356245018e+03 1.792174251085124752e+03 1.795019586745517245e+03 1.803600230164871618e+03 1.794751604854145853e+03 1.790400145475018235e+03 1.798200091554340133e+03 1.798079588690786522e+03 1.779998528831066096e+03 1.792472273404940552e+03 1.793482342389112091e+03 1.788493435495981430e+03 1.792436258789951353e+03 1.782843045940368484e+03 1.784151389469978767e+03 1.779106930227363591e+03 1.777187424267250890e+03 1.785440223994948838e+03 1.774947930997849880e+03 1.776684048103251143e+03 1.779881692452473089e+03 1.780791186765176917e+03 1.778859541487820024e+03 1.781402310665600453e+03 1.779643662895716716e+03 1.776386695317040676e+03 1.782892339885604088e+03 1.784189687420396240e+03 1.779227742686533702e+03 1.783394069463698997e+03 1.787139797131525029e+03 1.776813445620751736e+03 1.779742510706308622e+03 1.791681651466999483e+03 1.785803520200187222e+03 1.789279611587863656e+03 1.784265344817139749e+03 1.780962511428506332e+03 1.773930930761274794e+03 1.796589105695573608e+03 1.779063699454910648e+03 1.782473033010555355e+03 1.774017676326665196e+03 1.777650404991597043e+03 1.776025041201203976e+03 1.779024906307680567e+03 1.777951531601084298e+03 1.785819713423212988e+03 1.782013562580501684e+03 1.783736405515844808e+03 1.784252830551381521e+03 1.784815722956377158e+03 1.787677775798786797e+03 1.779219657715236053e+03 1.792834868722451347e+03 1.783449476789252230e+03 1.782759507472973610e+03 1.791155882122663797e+03 1.793637975892539544e+03 1.792809176885205943e+03 1.789454735212832247e+03 1.791682524760653678e+03 1.794261419103307389e+03 1.794378903217344941e+03 1.792440984851959911e+03 1.784067061685512499e+03 1.787419065077127016e+03 1.798949602289696031e+03 1.787162012599766058e+03 1.792020268983530059e+03 1.790574027088421190e+03 1.782371715103952056e+03 1.775893468430216444e+03 1.783850339031459043e+03 1.777352896735846116e+03 1.789221320556335968e+03 1.781574775007225071e+03 1.781739577211483493e+03 1.779830865028479820e+03 1.784064884783559364e+03 1.775515640403816860e+03 1.780928995009000346e+03 1.776280903962476032e+03 1.773978792296920346e+03 1.768391435725826568e+03 1.771915285647831752e+03 1.776261875658894041e+03 1.780752343194506693e+03 1.780049691343270069e+03 1.779236730144115199e+03 1.772495201777031980e+03 1.773134675500976300e+03 1.775103546984688819e+03 1.780002271022592140e+03 1.773314460020452771e+03 1.774983488256614010e+03 1.773869909060811324e+03 1.786876058287015212e+03 1.778929357034975055e+03 1.777704867397499356e+03 1.784054140808516649e+03 1.784517317551890073e+03 1.784275375501558983e+03 1.776609567269568515e+03 1.787355105993584175e+03 1.792834989636098953e+03 1.789629609328563447e+03 1.784089866666467969e+03 1.793275739176831621e+03 1.786271399413974450e+03 1.790757023184559102e+03 1.789579087861671496e+03 1.784504381226746318e+03 1.789665316870830111e+03 1.796942156839451854e+03 1.788847370011861813e+03 1.783036583347097121e+03 1.779109720366984675e+03 1.791443897049997759e+03 1.783996762177884875e+03 1.779320915136488338e+03 1.786544581921938970e+03 1.785014910206879449e+03 1.789460632790779982e+03 1.774476884693793863e+03 1.791036960207994980e+03 1.783301926214885498e+03 1.778666281237153271e+03 1.774837120821176313e+03 1.784226486625114603e+03 1.781201400863689514e+03 1.786335545382725513e+03 1.792518379367824537e+03 1.790667572616978077e+03 1.788933053093943954e+03 1.790957291340359006e+03 1.793416721469522827e+03 1.793212689167486133e+03 1.793871326749357650e+03 1.796988302095366635e+03 1.787272530723327236e+03 1.782273299450570676e+03 1.788300941854540270e+03 1.779502934843512321e+03 1.783806453722953165e+03 1.780401805457561977e+03 1.789607068652283260e+03 1.785973226167355278e+03 1.786457770783375963e+03 1.784247150744833107e+03 1.784884077049988718e+03 1.790240756354718087e+03 1.787512792990378330e+03 1.787716707939032176e+03 1.789265384470545996e+03 1.775445229034789691e+03 1.788167460135445253e+03 1.782951816852387537e+03 1.782096992743448254e+03 1.785308909822168289e+03 1.796158087821349454e+03 1.793460068904460286e+03 1.790771886515890628e+03 1.790389211011675343e+03 1.800770313977381647e+03 1.800124611874425000e+03 1.793978070378185976e+03 1.798765906541149434e+03 1.797899601873665461e+03 1.794935778646820836e+03 1.800192730793132796e+03 1.808260583586496296e+03 1.797109102613561390e+03 1.798889163505948090e+03 1.791845835640972382e+03 1.796880325000355469e+03 1.793624116087332141e+03 1.794489075926452415e+03 1.790133216903542461e+03 1.785840897004941553e+03 1.791623143553804994e+03 1.797462560083397648e+03 1.798925706515655293e+03 1.797235727280944047e+03 1.794941626440088157e+03 1.791800636281397146e+03 1.799468574169564135e+03 1.798771309408695970e+03 1.808877540902037708e+03 1.802671067416319829e+03 1.793304802738612580e+03 1.800066001767803073e+03 1.802320758898020586e+03 1.794561128810046739e+03 1.801576077762264504e+03 1.796321025020129127e+03 1.808712586816079693e+03 1.809316827953707389e+03 1.797357043703997078e+03 1.798130591448533323e+03 1.798345453202237877e+03 1.792673912797386720e+03 1.792609663559323735e+03 1.795263569484128539e+03 1.798972989926053515e+03 1.798690345522483540e+03 1.800985728577771852e+03 1.800798929866189610e+03 1.797475743294761287e+03 1.796583789795714893e+03 1.793226869416677573e+03 1.806362737111229762e+03 1.803902296399666966e+03 1.803899729099635806e+03 1.798669398908534049e+03 1.800322201019650265e+03 1.809672791414432368e+03 1.802897226846723470e+03 1.800843537287902109e+03 1.806305492611466207e+03 1.806988275776279806e+03 1.806756924203290509e+03 1.812196711711136686e+03 1.803556022408910621e+03 1.814225846689523451e+03 1.806789902297779463e+03 1.810793269331450347e+03 1.815488317660018311e+03 1.817313219805898598e+03 1.813178522152027426e+03 1.825460597206716329e+03 1.817635367189160206e+03 1.809333741261448722e+03 1.821753313387675234e+03 1.823717592919584831e+03 1.815598084950668181e+03 1.815248286256627352e+03 1.805488568424606683e+03 1.809444261939523130e+03 1.816493460532637073e+03 1.805082187179679522e+03 1.815531545277678561e+03 1.811065996449894556e+03 1.821404918656380687e+03 1.811278039527998772e+03 1.828602688370251599e+03 1.838441678962989499e+03 1.827755674073120645e+03 1.824496077234090308e+03 1.831928452094656222e+03 1.830151500229834710e+03 1.834767033885422734e+03 1.832030673485063062e+03 1.839695590383107856e+03 1.844191966696813324e+03 1.843206635153052048e+03 1.833005291341986322e+03 1.837176577812606183e+03 1.850337124959484981e+03 1.842564836795668498e+03 1.846234383831454807e+03 1.845128849282703413e+03 1.851532509128301399e+03 1.840610157966163797e+03 1.843699685849593379e+03 1.849510352663332014e+03 1.851251942234820717e+03 1.851279933163915985e+03 1.859842171008664536e+03 1.849813129389392316e+03 1.853654072043648512e+03 1.851743108430918710e+03 1.864526382491289723e+03 1.856263239622111087e+03 1.860541764003864955e+03 1.857070121428296261e+03 1.856720365217276822e+03 1.858156279310973332e+03 1.852966073613024719e+03 1.850583642695078197e+03 1.859145859074620148e+03 1.849064384729022322e+03 1.864639750214636706e+03 1.858964287521730057e+03 1.863718730851686360e+03 1.854728659208941281e+03 1.856117778988038708e+03 1.861670509906713505e+03 1.862425962651367399e+03 1.866860604137169048e+03 1.861219568117425979e+03 1.861984470904845239e+03 1.866778659098621574e+03 1.861468866327258866e+03 1.870428127810229171e+03 1.861220253014688069e+03 1.865182405360761095e+03 1.862201401245071111e+03 1.857813137338770048e+03 1.851341268336602752e+03 1.855838894844694096e+03 1.856213515726365131e+03 1.854125232112261301e+03 1.851913538257692153e+03 1.852480209224213240e+03 1.854259800843115272e+03 1.851151434935606858e+03 1.851027569501478638e+03 1.852434647611555192e+03 1.852571475724005040e+03 1.848930733159105330e+03 1.853948997499183861e+03 1.854070923881954286e+03 1.857721912613282029e+03 1.855357540578066391e+03 1.850999747540904309e+03 1.861497587979587706e+03 1.863190970109464615e+03 1.860290109996296906e+03 1.859594374659837285e+03 1.862184494081620414e+03 1.863095245101933870e+03 1.859602410855747394e+03 1.869014401699174414e+03 1.864312889347573218e+03 1.867287032038475445e+03 1.870450926773948140e+03 1.869044909320339229e+03 1.874145504178256715e+03 1.864039623572067512e+03 1.863495784267342060e+03 1.864687399826460251e+03 1.847548378828208797e+03 1.864691704067873388e+03 1.852886223808440263e+03 1.854923925898767038e+03 1.866633567635348527e+03 1.857284090308465693e+03 1.859073236699621475e+03 1.852356427416353426e+03 1.857204583739353666e+03 1.859830561633306161e+03 1.865337270969441761e+03 1.860389558983212055e+03 1.862391539444245154e+03 1.867177548588326090e+03 1.863726614142127801e+03 1.868340131253029085e+03 1.869163128235020167e+03 1.862221493653091329e+03 1.866619709351426309e+03 1.872107572416582570e+03 1.867139649678246315e+03 1.868633568437962595e+03 1.872867456068774345e+03 1.871712195019011460e+03 1.876134026083650724e+03 1.867252779632688771e+03 1.864288562662887216e+03 1.865779738411688641e+03 1.868352499048539585e+03 1.873793999726156017e+03 1.865383692767094999e+03 1.872557375685118814e+03 1.866002327655050294e+03 1.867920412023388280e+03 1.873199631363392427e+03 1.866702072405285435e+03 1.868653537205536850e+03 1.872870081109078455e+03 1.871758887197949207e+03 1.867320877742200082e+03 1.878589134027566843e+03 1.873374123822417459e+03 1.872661097772349876e+03 1.879534064124510223e+03 1.874139577397384983e+03 1.873530327048972822e+03 1.868219648393845546e+03 1.872380486417708653e+03 1.863336200435995124e+03 1.874799573405587580e+03 1.864567590119295346e+03 1.865124319341828823e+03 1.874733975870650966e+03 1.864613755567473618e+03 1.861284672564395123e+03 1.860633585802494736e+03 1.851914427127675026e+03 1.864551541116331464e+03 1.863120559379628048e+03 1.855735719683705156e+03 1.863201893294165075e+03 1.858768068819895007e+03 1.854270730771223953e+03 1.850174842341535850e+03 1.850465695982850093e+03 1.852308057894290641e+03 1.853235223401666872e+03 1.853394483934509026e+03 1.849342468341198810e+03 1.849356904154658650e+03 1.850796941509670432e+03 1.857232857021008613e+03 1.858633946701501145e+03 1.852447483716249735e+03 1.854148976459796586e+03 1.850492244468624904e+03 1.854023885243080940e+03 1.855744025912824100e+03 1.858037348303206954e+03 1.858019604541451145e+03 1.863874291340045602e+03 1.849289705627545345e+03 1.869393565745968317e+03 1.856417559700068978e+03 1.865904234718125508e+03 1.875303591642730453e+03 1.867714305888712261e+03 1.881633358575783404e+03 1.883380955470270010e+03 1.875378049916505461e+03 1.880033545675503774e+03 1.868201603252944551e+03 1.888971730294327699e+03 1.879710803797948074e+03 1.885404249980382474e+03 1.878092717774580024e+03 1.876009571844149150e+03 1.881414889323551506e+03 1.869767068973837695e+03 1.874592505815684945e+03 1.885611117885693830e+03 1.873545545096838623e+03 1.887553569182116917e+03 1.879175420492932972e+03 1.868715293545605391e+03 1.882782290458362468e+03 1.876395319594347256e+03 1.872862039141879677e+03 1.893282790370386465e+03 1.883759657142427614e+03 1.877110613655697989e+03 1.885264092172340725e+03 1.881856774630778773e+03 1.880611905417587195e+03 1.880033968489739664e+03 1.880435329811060228e+03 1.882839505582023094e+03 1.890338943531357472e+03 1.888537552846441713e+03 1.886816599744333644e+03 1.892185639636031965e+03 1.891360168918690533e+03 1.879558077748066580e+03 1.896271185454803799e+03 1.897448521032979897e+03 1.888345061400411396e+03 1.882531728559975818e+03 1.885599230321651703e+03 1.888222317224952121e+03 1.889611075326113223e+03 1.880717150148939481e+03 1.886591432930879591e+03 1.883654171002367320e+03 1.876299787376709446e+03 1.886185361167035580e+03 1.885572565928176346e+03 1.883931749604060315e+03 1.873863894185694107e+03 1.880888014078234164e+03 1.884725641190464557e+03 1.881537210904181165e+03 1.883745708156451428e+03 1.879685318709128296e+03 1.898003402783225965e+03 1.887039055331519421e+03 1.889293333724386457e+03 1.882509144690766107e+03 1.890723467215037999e+03 1.898535666882175974e+03 1.899010466640773075e+03 1.890262777965210262e+03 1.905322858289260694e+03 1.900844925293160486e+03 1.906539223822286658e+03 1.895225082068201345e+03 1.911040295613220451e+03 1.911701476647133177e+03 1.914129991518310135e+03 1.908745733715599954e+03 1.907141634861359307e+03 1.911240736644967001e+03 1.912984844812120173e+03 1.896366893979576844e+03 1.907881461507771519e+03 1.911004676523762328e+03 1.906778697171045224e+03 1.907723705293488592e+03 1.904297310195934188e+03 1.903375567949559809e+03 1.910584025166326001e+03 1.906381125116651901e+03 1.900223035144891810e+03 1.907260969839442396e+03 1.896197232217564761e+03 1.901805756633092187e+03 1.909886718668407866e+03 1.905010834873124622e+03 1.907815585904663521e+03 1.905052402548243890e+03 1.901494463054126527e+03 1.906533008231422400e+03 1.908437763114184008e+03 1.910777458460196840e+03 1.904766427070746659e+03 1.904970047028484032e+03 1.907816026399240627e+03 1.907876693170379895e+03 1.902809926691389364e+03 1.911710422402667064e+03 1.913445956183322551e+03 1.909918052603908563e+03 1.900619776703349771e+03 1.915460843602619661e+03 1.913770568051046666e+03 1.914864544760681838e+03 1.908738299728807988e+03 1.916815828043023657e+03 1.917180650134059988e+03 1.915282238512879758e+03 1.914332341623313141e+03 1.915008380991479044e+03 1.917595314046180647e+03 1.921893557011248731e+03 1.915823233483237573e+03 1.916593861402571292e+03 1.925965435476846778e+03 1.918248716265469739e+03 1.922105202127458142e+03 1.917977777690414541e+03 1.920156117858594143e+03 1.921312817623343108e+03 1.919912560739718629e+03 1.920670855835022394e+03 1.929493508191254023e+03 1.919699303514117673e+03 1.914305324650661760e+03 1.923559009561439098e+03 1.918542842849688668e+03 1.917734078668287566e+03 1.906612139937039956e+03 1.909726769989034210e+03 1.922143333479279590e+03 1.916738239570642918e+03 1.911890644937964225e+03 1.917159945635090253e+03 1.927277466735254166e+03 1.924275060573148494e+03 1.916420840412601365e+03 1.913483736432746582e+03 1.921597001877112461e+03 1.917139896705515184e+03 1.912160329112081627e+03 1.916275490045489278e+03 1.921305044022320317e+03 1.927502622468443406e+03 1.927786479947724501e+03 1.921769101247204162e+03 1.916200564299005919e+03 1.916148849015139604e+03 1.912734534906909630e+03 1.915396810672899619e+03 1.906928976186431555e+03 1.915144153241419417e+03 1.908936802984331734e+03 1.906082636791933282e+03 1.921381262274705023e+03 1.912608994866644252e+03 1.916433230312144588e+03 1.921223736892219449e+03 1.925749011315573853e+03 1.923592794247023676e+03 1.923844218051392545e+03 1.922590074410268699e+03 1.922310932309214195e+03 1.927082282298803875e+03 1.920119356789757148e+03 1.925785336308746082e+03 1.922519312108182021e+03 1.918942700957743909e+03 1.923910100769537621e+03 1.919515947556883702e+03 1.904990134506214645e+03 1.919385487345930869e+03 1.914952661856888653e+03 1.905709076064713827e+03 1.910304580162878437e+03 1.904025287146873097e+03 1.908341157831964892e+03 1.910363940584961938e+03 1.906784882883905539e+03 1.905371864710235059e+03 1.922201084600106697e+03 1.911942123407345889e+03 1.909805056728876707e+03 1.912099826497755203e+03 1.906669187160029878e+03 1.918702999428172006e+03 1.917570199206707684e+03 1.914304710915557507e+03 1.916225677652965032e+03 1.918549578195528284e+03 1.921824896612723251e+03 1.917280556892726736e+03 1.917863939568352635e+03 1.913007484417342766e+03 1.907055030458752753e+03 1.900661234826825421e+03 1.913974366109632456e+03 1.920199572973818476e+03 1.918222124081854645e+03 1.920257581460317169e+03 1.912447612590024164e+03 1.923084852901039540e+03 1.920893119638837561e+03 1.920952459479629169e+03 1.925200700160168708e+03 1.921798445771787556e+03 1.922507336117403156e+03 1.922812731626403774e+03 1.928466468319475780e+03 1.917333699223290068e+03 1.923276729953750646e+03 1.927771714529229030e+03 1.922077215588662966e+03 1.926755718754886175e+03 1.937294300788158353e+03 1.929285398227391852e+03 1.925041282505686013e+03 1.920944593136645835e+03 1.930480737909166692e+03 1.929484870804238653e+03 1.931647635797450221e+03 1.930112162320162497e+03 1.930832534907745412e+03 1.932390216149464550e+03 1.938165492110691503e+03 1.933946814600120433e+03 1.936054719772918133e+03 1.932860683841461423e+03 1.932551032474048498e+03 1.919058786583908386e+03 1.929312060118614681e+03 1.935154348684604884e+03 1.926554925239424847e+03 1.923673754118987063e+03 1.929313995135122241e+03 1.936385182145390445e+03 1.931921886316854852e+03 1.928045308659322700e+03 1.933510563193516873e+03 1.939618545394062721e+03 1.940185404075119095e+03 1.938383351396140597e+03 1.935310067439271279e+03 1.941569201116297336e+03 1.946935226639603115e+03 1.948736789873394855e+03 1.939145555321443908e+03 1.937855377629873828e+03 1.946353954963454726e+03 1.952225921777410349e+03 1.941871722643168596e+03 1.946691992657310038e+03 1.945084237637815249e+03 1.954131815229725589e+03 1.947211096934441457e+03 1.937788033246020859e+03 1.955839594808292986e+03 1.949787100000338569e+03 1.961252381621249015e+03 1.953540081029258999e+03 1.953524015041609573e+03 1.955077950383682492e+03 1.955438769447855520e+03 1.956310385823346223e+03 1.957745293281873501e+03 1.963746533754710299e+03 1.955914109918264330e+03 1.955081481426585469e+03 1.953424434738155924e+03 1.951253656210036752e+03 1.948161900797016642e+03 1.957633823685550396e+03 1.961794810190673388e+03 1.951439643994123799e+03 1.961688891906372419e+03 1.960574509193355880e+03 1.967106405602654604e+03 1.957813175674157492e+03 1.960075641756061486e+03 1.952978620989821593e+03 1.945767824138741389e+03 1.946188052033359781e+03 1.965702874866145066e+03 1.958344917631702856e+03 1.955423654655860901e+03 1.942140468210464178e+03 1.946300097303286066e+03 1.953475401820213392e+03 1.951910110567595893e+03 1.956407506419142692e+03 1.960452205904433640e+03 1.952560443534575825e+03 1.950012225001430124e+03 1.954410619031670421e+03 1.946315493167993282e+03 1.942620809157547455e+03 1.946309077460192611e+03 1.946029212458267921e+03 1.945678164259068581e+03 1.956517009815761639e+03 1.946391938698924378e+03 1.944050499968661143e+03 1.955308303720299364e+03 1.947837165545588960e+03 1.960671143894926445e+03 1.948965531205694560e+03 1.950740708387342011e+03 1.952280839897284523e+03 1.955597909791815937e+03 1.952119301401578014e+03 1.956336222583125164e+03 1.949427812820029430e+03 1.960256258091611244e+03 1.952413075118202642e+03 1.961375793051440496e+03 1.949666441178756713e+03 1.958136405193691417e+03 1.957613392733096134e+03 1.963384060130127409e+03 1.961554749973849312e+03 1.969533583220055789e+03 1.967581299434759330e+03 1.954419142629294356e+03 1.954116317028551975e+03 1.956989247202532169e+03 1.955685824556891475e+03 1.956531321289928428e+03 1.952200828896451185e+03 1.943565566235962024e+03 1.961550811412547318e+03 1.961078688093858318e+03 1.955793931937201478e+03 1.959098418125628996e+03 1.961287042209321044e+03 1.962009813320409421e+03 1.951798733344407538e+03 1.960794116375192516e+03 1.964700038167959065e+03 1.958195891684642220e+03 1.966310737294457567e+03 1.961555719280089988e+03 1.954694918501375696e+03 1.957585219373786003e+03 1.957090987890867382e+03 1.960173374134334608e+03 1.966646208382982877e+03 1.966767867324382451e+03 1.961752728244747232e+03 1.953077135079810660e+03 1.972060686305526815e+03 1.969483209654237726e+03 1.958478493434661004e+03 1.968174963136889119e+03 1.976088825452154197e+03 1.972467075975956050e+03 1.968808308070247449e+03 1.964347406537154939e+03 1.964527893255885829e+03 1.969301941829185353e+03 1.971504684271437100e+03 1.970107638453811205e+03 1.966593846197314406e+03 1.976834404311598064e+03 1.979004431566125504e+03 1.968298291251927822e+03 1.983143713220461677e+03 1.969318993975532749e+03 1.961348763728269660e+03 1.969268189529354686e+03 1.968198977707172617e+03 1.963563326165955459e+03 1.968504554997503192e+03 1.972181774831428356e+03 1.967094290813857924e+03 1.962979416433975530e+03 1.968854029306132816e+03 1.964786360966316579e+03 1.961369243096499531e+03 1.969861531833539175e+03 1.968120299832923138e+03 1.956858733616248855e+03 1.962512333270296949e+03 1.956583495317162033e+03 1.958665212616594090e+03 1.961951493657081528e+03 1.958721444869906691e+03 1.960270969182597355e+03 1.959973150249326636e+03 1.970383941327154616e+03 1.960606342865116858e+03 1.967720452352725488e+03 1.965802297512429277e+03 1.960715139007356129e+03 1.966395009486756408e+03 1.961781815315887343e+03 1.959805765648188753e+03 1.959811486321452321e+03 1.961443715443847168e+03 1.973019156961042881e+03 1.971865108267818869e+03 1.973224705210766615e+03 1.967394746532795580e+03 1.969619819941583728e+03 1.972827992548902557e+03 1.969087288408563381e+03 1.968551015802721395e+03 1.964390655841302987e+03 1.971647372202573706e+03 1.980025132494833315e+03 1.980792292189135196e+03 1.963602557175122229e+03 1.964634009589349716e+03 1.967328837690812634e+03 1.967952577459884196e+03 1.965626951709124342e+03 1.971369059744583637e+03 1.957318983073740810e+03 1.962731498486585451e+03 1.972252531265632115e+03 1.972730570953899587e+03 1.967658462617236864e+03 1.967027373352713539e+03 1.967854691593000553e+03 1.966452714979996017e+03 1.968699401695502047e+03 1.969261870265553853e+03 1.965585253174816216e+03 1.967872713744554403e+03 1.973222389575791340e+03 1.966811215167513865e+03 1.966663813393265400e+03 1.971575026430926982e+03 1.959079175924528954e+03 1.963634585063888153e+03 1.968550530641267642e+03 1.957179185604166832e+03 1.958120938718977641e+03 1.964318146709197435e+03 1.966566571938031757e+03 1.972226456911702371e+03 1.966801657381545965e+03 1.958719502700276507e+03 1.973837760577246854e+03 1.968440149146472095e+03 1.967942126826032336e+03 1.963328352173642998e+03 1.968785037016059277e+03 1.969858961213441034e+03 1.956646893389839306e+03 1.961855979465005703e+03 1.956343588013049839e+03 1.970943283221831962e+03 1.972474873977553443e+03 1.966970856435935957e+03 1.972468703150408373e+03 1.973224002304360965e+03 1.974580059348446639e+03 1.982980768608294284e+03 1.962550441855602912e+03 1.970796470188239482e+03 1.967541967176644221e+03 1.968966178187195510e+03 1.976639546195991898e+03 1.975374969032424588e+03 1.983904991315581583e+03 1.978255422259687066e+03 1.984451307135710749e+03 1.978870830515526677e+03 1.982453869588073076e+03 1.983477218252287457e+03 1.984644863766846356e+03 1.985956256578057264e+03 1.983847721904896844e+03 1.982124451226139854e+03 1.977946384451682434e+03 1.986789966122346868e+03 1.987034870849003482e+03 1.978819502709353173e+03 1.974414258832708811e+03 1.979222735801991803e+03 1.982646415867013729e+03 1.973550319566022154e+03 1.982103025812139322e+03 1.983042435787597469e+03 1.988431806374335792e+03 1.978921682157967552e+03 1.969996376733748093e+03 1.980045671159226004e+03 1.993922357466786707e+03 1.974454322431291303e+03 1.979204213305871463e+03 1.976608379005644338e+03 1.981183081531511107e+03 1.981121971612916468e+03 1.984116905363314345e+03 1.974056610013024056e+03 1.966866095016351210e+03 1.982926586640116511e+03 1.984161160154014851e+03 1.975417383331692236e+03 1.973011062873523088e+03 1.985918566338802293e+03 1.974140413350842891e+03 1.981476169443026265e+03 1.982993468074643488e+03 1.989913787942522276e+03 1.976026165105869950e+03 1.984659802945305046e+03 1.987077461335794851e+03 1.990650465462562124e+03 1.987405834793726854e+03 1.993850840679704788e+03 1.989317403866075438e+03 1.994454612117675879e+03 1.996246202858119204e+03 1.992112341173447248e+03 1.997671150265332699e+03 1.989798831296512844e+03 2.001189748067309893e+03 1.983575474615853409e+03 1.992155768062154721e+03 1.991269660626071754e+03 1.991383021354578432e+03 1.984206735149974293e+03 1.995587456283507663e+03 1.991863360450586924e+03 1.989756496110231183e+03 1.994520302765123233e+03 1.991911858119050294e+03 1.986835735770415795e+03 1.991043019224581940e+03 1.982382965649310336e+03 1.985491768680159566e+03 2.001108171179314468e+03 1.989708892996016175e+03 1.991742158255965478e+03 1.998313348469006996e+03 1.987260455630264460e+03 1.989949519632410784e+03 1.985897456154622205e+03 1.991424622298195573e+03 1.993219949456380846e+03 1.990758560926416521e+03 1.999877030501300624e+03 1.993518710600711529e+03 1.992514419375431089e+03 2.004915224132163985e+03 2.000303752992784212e+03 2.008630595496903197e+03 1.997495709091144363e+03 2.011450865904167131e+03 2.001857815910637100e+03 2.009813611939871180e+03 2.000119523448669270e+03 2.013600948444053984e+03 2.008749454667310374e+03 2.011851571554081374e+03 2.007458744901947966e+03 2.016299855314083743e+03 2.021438862459313214e+03 2.011333542899590384e+03 2.015879486539129175e+03 2.021258313024326753e+03 2.024723194206229664e+03 2.007593110335478286e+03 2.003611608878336710e+03 2.018813776419284068e+03 2.018090706224808400e+03 2.015199111332801067e+03 2.027688448248704162e+03 2.017352609502772793e+03 2.012866984801256876e+03 2.016941192482242059e+03 2.020990762604092652e+03 2.026959883615471426e+03 2.018891465630092398e+03 2.028074893350567663e+03 2.014233036160057281e+03 2.020200989868171064e+03 2.021812669032049371e+03 2.017677416696722730e+03 2.016071727299779013e+03 2.019332501674189189e+03 2.012145676302196989e+03 2.009886928899405120e+03 2.014321256055538470e+03 2.013262222096946061e+03 2.014078566033374500e+03 2.016301990769557733e+03 2.013707040044411087e+03 2.007714983672000699e+03 2.006645663789460968e+03 2.011699280903332010e+03 2.009889388786297104e+03 2.010766766297935419e+03 2.011484737822043144e+03 2.019106224007832907e+03 2.026619899902937959e+03 2.014700858324881210e+03 2.018069880946291505e+03 2.021266463883743654e+03 2.014098083595894423e+03 2.015190086234030559e+03 2.018163085426826001e+03 2.012168379786825653e+03 1.993602994540035525e+03 2.014128152643501380e+03 2.008450382886784155e+03 2.007223882577487757e+03 2.007326360022012295e+03 2.015696886039583433e+03 2.021583225395998625e+03 2.013360419650790618e+03 2.014930594622643866e+03 2.014360413592337409e+03 2.017729183904960109e+03 2.017647660827649588e+03 2.015170743250721216e+03 2.009089731501134565e+03 2.017287357379762170e+03 2.015374380729531822e+03 2.016213179815617877e+03 2.008088055246167869e+03 2.020747424950041250e+03 2.007448885846339408e+03 2.016132178073168006e+03 2.013270937532502785e+03 2.016438923970429187e+03 2.015588859435846643e+03 2.013384039756066159e+03 2.010790420135502927e+03 2.014477895469168288e+03 2.017281233795801427e+03 2.011991005108005993e+03 2.014076936677313370e+03 2.011570694527586966e+03 2.005845847910416978e+03 2.012969541778241819e+03 2.003655896051216814e+03 2.010548971380028888e+03 2.014421051729467763e+03 2.011943597720858406e+03 2.012995464448713619e+03 2.003103705237786698e+03 2.012593773872241627e+03 2.014967381094506891e+03 2.005461389022516641e+03 2.005566503730556633e+03 2.011338824358118018e+03 2.005581005240967670e+03 1.991859003981659043e+03 2.002587171518432342e+03 2.008572069893682283e+03 2.001351677705860993e+03 2.003155478742164860e+03 2.007900678223524892e+03 2.003391856311576475e+03 2.005800743159750482e+03 2.008306294986851526e+03 2.010681360139987419e+03 2.016335610579930062e+03 2.011183829495997770e+03 2.015944487346016558e+03 2.013714674708484608e+03 2.012987059648790364e+03 2.021412495756484986e+03 2.021105146060637708e+03 2.025160873708536428e+03 2.022865492188561120e+03 2.016105206273605290e+03 2.026849878033190635e+03 2.013272610155149096e+03 2.025899826396107528e+03 2.013033959348356348e+03 2.013821195077214043e+03 2.019896688014153597e+03 2.025571943399002521e+03 2.013353318032859306e+03 2.013647153135648296e+03 2.012964965673921597e+03 2.012640094591154593e+03 2.021961149703643514e+03 2.013611065181123877e+03 2.013675412945607377e+03 2.011436335100850783e+03 2.018631918716648670e+03 2.018104555941009039e+03 2.026329516937016933e+03 2.019594810326610286e+03 2.013770908914377515e+03 2.022232240507880988e+03 2.020694923450345641e+03 2.022395346611544028e+03 2.023319740475390518e+03 2.022638711091102778e+03 2.018255557443731732e+03 2.007935278924824615e+03 2.015411991610328641e+03 2.008905354571203816e+03 2.022465129335510483e+03 2.028060565448033458e+03 2.021163597701615117e+03 2.018462491014814304e+03 2.020780724498078598e+03 2.017306446699751859e+03 2.023960544727380920e+03 2.022041992522074452e+03 2.019411075340106891e+03 2.031728401371852897e+03 2.028633553568583920e+03 2.031216380422542898e+03 2.023178386512197903e+03 2.027702527438542347e+03 2.021736640830913302e+03 2.017324924909837364e+03 2.013022515678299214e+03 2.024767974371433183e+03 2.009660506967318042e+03 2.018630591719216454e+03 2.012444425342556542e+03 2.010972210567235379e+03 2.009912171262504216e+03 2.022565828125020971e+03 2.024836620606393581e+03 2.021831442970647231e+03 2.015106617111357764e+03 2.015620884257622038e+03 2.024063873112379952e+03 2.031401690033201476e+03 2.033631931452767503e+03 2.032012181596354822e+03 2.030652049719839169e+03 2.028069305373067209e+03 2.029035928791098286e+03 2.025891422613218992e+03 2.033786439682425907e+03 2.029027865980913475e+03 2.032184078496948132e+03 2.029765245243411300e+03 2.029149932507941912e+03 2.039419654980133600e+03 2.043490244993804708e+03 2.027986812821290414e+03 2.030663861109225763e+03 2.023529297671785571e+03 2.029183273148642684e+03 2.038559817875177487e+03 2.030307353984376050e+03 2.038592105771038405e+03 2.027475253158345367e+03 2.037487477431572188e+03 2.024524951473430065e+03 2.023448889114786425e+03 2.025627688593679977e+03 2.029716365231838381e+03 2.030343210396523773e+03 2.026162863218428129e+03 2.037929924707016653e+03 2.038276590734616775e+03 2.034335758265737923e+03 2.034914647697495866e+03 2.033587923968612813e+03 2.042574615370198217e+03 2.031070644746778044e+03 2.036108142250331639e+03 2.037216966939779468e+03 2.040372072425728220e+03 2.038433172866498808e+03 2.039993364494873958e+03 2.038411122354412328e+03 2.037671614505718480e+03 2.030988039696268743e+03 2.038664126230873080e+03 2.038599078941665539e+03 2.038922829438846975e+03 2.048378061396457724e+03 2.041266861284469996e+03 2.041725825034457102e+03 2.040193649072218250e+03 2.043687348252260563e+03 2.048754416560567734e+03 2.049168317639167071e+03 2.036174141445989108e+03 2.044678613790925510e+03 2.042481649395902878e+03 2.044067552785037378e+03 2.040928703404386624e+03 2.041861253918889133e+03 2.050006860748303097e+03 2.040394488171250259e+03 2.031956573033954328e+03 2.040076398608379350e+03 2.043459655594537026e+03 2.044319683347621094e+03 2.059199890824669183e+03 2.045500268572187679e+03 2.051142783641917504e+03 2.047102266738509343e+03 2.053705316087548454e+03 2.049946342780498526e+03 2.052502636509425429e+03 2.055218725674280449e+03 2.053356254096850080e+03 2.049900122688584815e+03 2.051907461116043123e+03 2.046780031858523898e+03 2.040793755568202641e+03 2.049321280404049048e+03 2.044206893166946884e+03 2.050408195363757841e+03 2.038199815155765236e+03 2.046880608218750012e+03 2.043163986773586885e+03 2.047659050329980118e+03 2.037469730166440286e+03 2.040563719476926053e+03 2.044013306903726516e+03 2.043684324785192075e+03 2.049797140831559318e+03 2.041630606678869754e+03 2.035007505641872058e+03 2.045679918471402743e+03 2.042108080137744764e+03 2.043727748169851793e+03 2.040788558540617942e+03 2.050100499511842372e+03 2.042685374897843758e+03 2.041176911635398255e+03 2.036139083289659766e+03 2.046920463726621620e+03 2.043609251017348015e+03 2.043637884740606296e+03 2.034467109816650918e+03 2.057528684903477824e+03 2.049779291535352058e+03 2.058357046988413913e+03 2.057396229828188098e+03 2.054456739113039021e+03 2.055901334050626701e+03 2.053796311135261021e+03 2.061759753508937138e+03 2.067010648918711013e+03 2.064416004001130204e+03 2.054584086145358015e+03 2.067146431053382457e+03 2.060392424305462100e+03 2.055947763600707731e+03 2.063195810262498071e+03 2.058073203089689741e+03 2.057406283506227737e+03 2.051396366575420871e+03 2.060828621106385981e+03 2.066492302052076866e+03 2.053603606534039955e+03 2.063015990371540283e+03 2.058512338745069428e+03 2.062205687177485743e+03 2.056273578814131270e+03 2.059132689053391914e+03 2.051626369781288304e+03 2.056321116818839073e+03 2.048177813362486177e+03 2.057323165251399132e+03 2.056953578742167792e+03 2.058352334604959196e+03 2.067791982627308698e+03 2.063344344477318373e+03 2.064281851968772116e+03 2.064000051604049986e+03 2.061684992425216478e+03 2.067084102710432035e+03 2.057322721304303286e+03 2.065354493401924628e+03 2.059148694482354585e+03 2.065855721088518749e+03 2.067029287288928117e+03 2.067267553126582243e+03 2.065869569182506439e+03 2.066217224582113886e+03 2.071012763869111041e+03 2.076450140278083381e+03 2.075083223700742565e+03 2.070566669839821316e+03 2.069734510435263019e+03 2.077529198289057604e+03 2.075460360799344016e+03 2.083664085305104891e+03 2.073488186467777268e+03 2.077611631951376694e+03 2.077150914109855876e+03 2.072794493855686142e+03 2.071052041681969513e+03 2.072821053101583402e+03 2.069521534049936690e+03 2.072451100823724119e+03 2.070919474545908088e+03 2.075919791059681756e+03 2.080421572253734212e+03 2.075937383128888541e+03 2.081152601778342159e+03 2.083638868359269509e+03 2.073576633462401333e+03 2.073203476428503564e+03 2.083856724701125131e+03 2.075240017182720749e+03 2.079069921053139751e+03 2.084193957977716309e+03 2.071330804517594061e+03 2.081752692007196856e+03 2.070283862557913835e+03 2.077357472790160500e+03 2.075532659171955856e+03 2.079030882364118497e+03 2.084754539309182746e+03 2.079049218591067074e+03 2.082096858944230917e+03 2.082504565950900087e+03 2.081650844986172160e+03 2.079354933679357146e+03 2.072140384738905141e+03 2.073072179809970748e+03 2.074575792888748310e+03 2.073454347903408234e+03 2.077523212422599499e+03 2.070037446090257163e+03 2.078849867076132796e+03 2.078099834416501835e+03 2.071317815226893345e+03 2.072599397645710269e+03 2.075802905509649008e+03 2.078172512376524992e+03 2.076040654217417341e+03 2.081465663079197839e+03 2.081171214645261898e+03 2.070396556580002198e+03 2.074472879899879899e+03 2.067527357976623080e+03 2.068445682254264739e+03 2.070078443592602071e+03 2.082296789709317181e+03 2.075662489043530059e+03 2.082085808227816415e+03 2.086553956986057528e+03 2.086653321092827809e+03 2.080373603893408927e+03 2.086436282615148230e+03 2.081380204589559071e+03 2.073792190130208837e+03 2.072213637207634747e+03 2.079481767395734551e+03 2.076146111835542342e+03 2.081727964638148478e+03 2.078293329774101494e+03 2.076352436301369380e+03 2.078717084432283627e+03 2.074432277021116533e+03 2.076520730957056912e+03 2.077599943032185365e+03 2.071702568605363012e+03 2.066932820803388495e+03 2.065972849847466023e+03 2.058668230483488969e+03 2.068858962028602946e+03 2.065018474886736385e+03 2.071334582797010171e+03 2.074566429843921014e+03 2.064774409967820702e+03 2.066975702166454539e+03 2.062802928138881725e+03 2.060581157098614767e+03 2.076544024321835877e+03 2.063304467284650855e+03 2.074247819298947888e+03 2.072312565293479565e+03 2.063320861166644590e+03 2.069048057665766919e+03 2.068309741918051714e+03 2.079331282005475714e+03 2.064746195819649074e+03 2.078270672420617302e+03 2.069028507633642221e+03 2.072948538256530355e+03 2.066628804435488746e+03 2.076260195119723903e+03 2.068763177792093757e+03 2.073311726433645163e+03 2.070133395719733016e+03 2.084599778771799720e+03 2.073841812406400095e+03 2.073056599767301577e+03 2.069607698555177194e+03 2.084254266160075531e+03 2.087571209749835361e+03 2.083859344492384025e+03 2.095113473297074506e+03 2.091799134734559175e+03 2.084680020227051045e+03 2.087625373114963168e+03 2.090013387591507126e+03 2.082396988404138028e+03 2.091069208305786105e+03 2.084528843800233062e+03 2.084082216211267223e+03 2.092364974218407497e+03 2.079981454471033885e+03 2.087213235462837474e+03 2.100095282054729523e+03 2.090455596768475516e+03 2.086025934975152268e+03 2.090179981441173823e+03 2.087493237705567026e+03 2.089204926022166546e+03 2.091668118249435793e+03 2.087565988745730010e+03 2.090021906385641159e+03 2.091861545285091324e+03 2.087363646111217349e+03 2.099362339187374801e+03 2.099161950934793367e+03 2.091821843063959932e+03 2.087427761592955903e+03 2.092483522770362924e+03 2.094797772880169305e+03 2.091704351029565260e+03 2.086219259305788000e+03 2.091814657186791464e+03 2.091606966201339674e+03 2.096914935324911312e+03 2.085606543917124327e+03 2.099740488637136423e+03 2.096609215995183149e+03 2.104341152266547397e+03 2.092316383475921157e+03 2.085844652585588847e+03 2.082122163373768217e+03 2.085586462321137333e+03 2.082689199785885194e+03 2.083315593948633250e+03 2.086806638245295289e+03 2.083950663487697057e+03 2.085403214729440151e+03 2.087667159105659266e+03 2.078640770010602409e+03 2.088178625605507932e+03 2.081539850397965438e+03 2.087508888209446468e+03 2.093119951014150956e+03 2.080784970966937635e+03 2.083676581703167813e+03 2.079712413581904457e+03 2.088310456509649157e+03 2.089566881106276924e+03 2.084846933093797816e+03 2.085128270026572864e+03 2.092060084292153533e+03 2.094885667651582935e+03 2.091208819026406672e+03 2.088854327477064999e+03 2.097703777504113077e+03 2.098023511226951086e+03 2.097141400152016104e+03 2.101104894312189572e+03 2.098538101809012460e+03 2.093996218472389955e+03 2.100853035881321375e+03 2.098449615042482037e+03 2.086532900968394188e+03 2.096075156162970870e+03 2.091993617359370091e+03 2.094892210498876466e+03 2.102795054640244871e+03 2.102183273072125758e+03 2.099919809351379627e+03 2.104367245902096329e+03 2.105351946059217425e+03 2.109918126482425578e+03 2.103277953156988133e+03 2.091547793188371543e+03 2.096372185208467727e+03 2.098569471505901674e+03 2.091347588759881546e+03 2.098459483807411289e+03 2.103201391729843635e+03 2.093805590653741092e+03 2.089295530228195730e+03 2.091397470712504401e+03 2.097514024144458290e+03 2.092662833660988326e+03 2.097180821672174716e+03 2.094033550946023297e+03 2.089643690332246024e+03 2.092918226907981989e+03 2.092740570075776304e+03 2.089289011444947391e+03 2.096091614621910594e+03 2.093207656886369477e+03 2.099428032244718452e+03 2.085116760774938939e+03 2.095738932518904676e+03 2.085863996232656518e+03 2.084358259781461584e+03 2.090774995018462960e+03 2.088684023903620982e+03 2.091549540074199285e+03 2.091527902470059416e+03 2.098752914720990702e+03 2.098154418428976442e+03 2.099706370815184982e+03 2.098969759390175568e+03 2.094636972634508766e+03 2.098096079237868253e+03 2.093845809287317934e+03 2.095788507132329869e+03 2.087489627554487015e+03 2.095964477622110735e+03 2.096743196825721498e+03 2.092109882147049120e+03 2.086276494061045014e+03 2.085192603561142732e+03 2.090606303513390230e+03 2.090104511123160592e+03 2.089436776983906384e+03 2.102895546697911414e+03 2.094769539649862054e+03 2.083356650237008125e+03 2.090860017612648790e+03 2.093182413515602548e+03 2.102975832049141445e+03 2.100462794307284639e+03 2.088309597957454116e+03 2.094560475267296624e+03 2.092229889755000386e+03 2.087758698623960299e+03 2.091414679819142748e+03 2.089476629042986133e+03 2.095152548458229376e+03 2.092186340564989678e+03 2.088237437141237933e+03 2.099094460807563337e+03 2.087367580892996557e+03 2.097613588368544697e+03 2.103722326540574159e+03 2.105031174612598988e+03 2.094192031068609140e+03 2.095290510038346838e+03 2.094873257843932606e+03 2.095922451275900585e+03 2.095284153481354224e+03 2.101718149546008135e+03 2.099429296222679568e+03 2.101108623967512358e+03 2.098707710373729242e+03 2.107536252517342291e+03 2.114384594574155017e+03 2.111050943132906468e+03 2.106249530399480591e+03 2.112832038735661172e+03 2.099355517742017128e+03 2.115013295116138124e+03 2.110241489884852399e+03 2.105533611219831073e+03 2.116298478305703156e+03 2.112757636727178578e+03 2.100757596607325468e+03 2.111025383850097569e+03 2.104509467093115290e+03 2.114231616987185589e+03 2.105735420987019097e+03 2.110232007474916827e+03 2.112466820409336833e+03 2.104902481310075473e+03 2.102008534303201941e+03 2.103853903052912756e+03 2.093078345053363137e+03 2.104745634504950885e+03 2.099620578224568362e+03 2.112927630042190231e+03 2.110659844972797600e+03 2.094804465705398343e+03 2.103215811321969795e+03 2.113786820053428073e+03 2.107002543327203057e+03 2.101882752771538890e+03 2.107720034793036575e+03 2.112770044508723004e+03 2.108748037982092683e+03 2.114650424808124626e+03 2.101334230582877808e+03 2.108251726895366119e+03 2.108144056072650073e+03 2.103859006065001722e+03 2.098608887456412049e+03 2.102521832446533153e+03 2.115470805187704627e+03 2.094432140618972426e+03 2.100741348868400109e+03 2.094907683535334399e+03 2.095764731445322923e+03 2.092619416210769486e+03 2.103536782912926810e+03 2.095482487515088906e+03 2.097576226512891935e+03 2.090999710259940912e+03 2.097676466981338763e+03 2.094123578495367383e+03 2.094701585326630266e+03 2.092083381265803837e+03 2.085734128064590550e+03 2.087062138855091234e+03 2.099370060588406886e+03 2.103064860113559007e+03 2.094113712446368936e+03 2.100831136333992163e+03 2.090175930546425207e+03 2.090860918302060782e+03 2.099123206855247645e+03 2.090213966930844435e+03 2.098320992096794271e+03 2.089368972155029496e+03 2.089796012109371077e+03 2.102759540818755340e+03 2.098131219186732324e+03 2.087620064316321077e+03 2.102202154499557309e+03 2.093939471149545625e+03 2.100710325483418728e+03 2.097301168372474422e+03 2.094900985377592860e+03 2.106802364522696280e+03 2.102418366815413719e+03 2.092834408301542680e+03 2.105190873695748451e+03 2.108807918388296002e+03 2.101556238563655370e+03 2.106941093511646159e+03 2.099164745851312546e+03 2.091364562350823689e+03 2.092674299480835998e+03 2.094032731532566686e+03 2.089916579798022212e+03 2.105365660391616984e+03 2.099700220182859539e+03 2.097371968829102570e+03 2.081432939192661706e+03 2.095148219999622142e+03 2.094510854524260594e+03 2.089781522553083505e+03 2.089771116114729921e+03 2.087456267862330151e+03 2.090260874546099330e+03 2.097766800506495656e+03 2.093712890564059308e+03 2.089148946300954776e+03 2.082937019989862620e+03 2.093499263079448156e+03 2.094782136635791176e+03 2.094516553531234877e+03 2.092268888438785780e+03 2.089203890554504596e+03 2.090625512913321927e+03 2.089841484567758926e+03 2.092909980000306859e+03 2.098133837788782330e+03 2.097620929608802271e+03 2.099105201153040980e+03 2.102074562535039604e+03 2.105106206039939025e+03 2.095319713375846732e+03 2.102756529369033160e+03 2.097139662172320186e+03 2.103215726429220013e+03 2.096523599944341186e+03 2.102540253533482883e+03 2.096776040554878364e+03 2.098818675769930906e+03 2.104638692657616502e+03 2.098682521439206994e+03 2.094713454553823340e+03 2.091934751115338713e+03 2.091616276629851200e+03 2.102120493106575850e+03 2.090741392081129561e+03 2.103578831139896920e+03 2.094917308285863328e+03 2.095695341262110105e+03 2.094913364973528587e+03 2.097593725045224346e+03 2.099174150193934111e+03 2.094198511629579571e+03 2.095104884782480440e+03 2.091974848413076415e+03 2.101883453995871605e+03 2.092719562612927803e+03 2.086068486272607515e+03 2.095356310670871608e+03 2.108295081896351348e+03 2.097973153288799494e+03 2.101222988117871864e+03 2.105972236023812457e+03 2.092024016567735089e+03 2.106054148472367160e+03 2.102353427714699592e+03 2.107160700442978850e+03 2.104363632650699401e+03 2.094745725179492183e+03 2.107424450599864485e+03 2.107934565426928202e+03 2.110528357406581563e+03 2.097548608966040320e+03 2.108440543956626698e+03 2.100480177526511397e+03 2.094090849339092074e+03 2.105686003471253571e+03 2.100804642434932248e+03 2.102394674496159951e+03 2.108151647042563127e+03 2.108777924875028475e+03 2.112168586146716734e+03 2.111217731155585625e+03 2.113230496447700716e+03 2.119005710913774237e+03 2.108041423004948228e+03 2.112890820320422335e+03 2.118178758119603117e+03 2.122247871867494268e+03 2.114285502426748280e+03 2.112838939316550750e+03 2.111550908511460420e+03 2.108688415204046578e+03 2.114683515340093891e+03 2.112460589040113973e+03 2.112482715889834253e+03 2.114461399811082629e+03 2.113483328842332867e+03 2.120960015524945447e+03 2.118289678518548953e+03 2.109695423408182705e+03 2.119630879586144147e+03 2.113722235376571916e+03 2.112708306953019019e+03 2.118111902097884013e+03 2.114450314944977436e+03 2.116675107445880258e+03 2.116692409656469863e+03 2.119620540676866767e+03 2.124222716554898852e+03 2.108111052777476289e+03 2.121343435218391733e+03 2.116406028700530896e+03 2.115299859210294017e+03 2.115067634545745932e+03 2.110871930102796796e+03 2.113903629624032419e+03 2.116825527230474563e+03 2.118173558096571469e+03 2.120340775698851758e+03 2.115987944276867438e+03 2.120356374676237465e+03 2.111439044215669128e+03 2.113278749827475167e+03 2.119249041984303858e+03 2.122244280327407068e+03 2.124871264618221630e+03 2.121368510196571606e+03 2.116162432332262142e+03 2.122901659023093089e+03 2.118678119003006486e+03 2.110598672429892304e+03 2.112752708246056045e+03 2.105102317238483920e+03 2.104581607143875772e+03 2.109821507966603349e+03 2.118489173186005246e+03 2.118707359174333760e+03 2.111814114713317849e+03 2.127410468055230467e+03 2.114375148290331254e+03 2.114988177109348726e+03 2.124317547233585174e+03 2.110907271136321015e+03 2.116599489422490478e+03 2.117132183220640854e+03 2.117785746498600474e+03 2.111044034530603767e+03 2.111951219945744469e+03 2.111183449218865917e+03 2.122699762424826986e+03 2.126739196920939321e+03 2.123082632811568146e+03 2.134710224921295321e+03 2.137257649467402643e+03 2.127947113524844099e+03 2.132232541087833397e+03 2.131152892423178855e+03 2.122682482792957671e+03 2.126633410787819230e+03 2.127676389884436048e+03 2.129939533330301856e+03 2.125471155903536328e+03 2.137414608280800621e+03 2.136989618855148819e+03 2.123937179201580420e+03 2.128681110928456746e+03 2.135209279562005577e+03 2.128564114330025859e+03 2.126473664617719351e+03 2.136816356274117425e+03 2.133265621728706719e+03 2.128784381710788239e+03 2.137665346267771838e+03 2.131163785561703207e+03 2.133539527394385459e+03 2.130680901145363350e+03 2.138582511861039620e+03 2.130281262620601410e+03 2.136453449708114022e+03 2.136838430339520983e+03 2.129032662716912910e+03 2.139076941749894559e+03 2.141988457647966243e+03 2.140832063747061056e+03 2.140832920514882971e+03 2.140199717334006891e+03 2.149400457428948812e+03 2.149204338369342622e+03 2.146825900940640622e+03 2.144121437108497503e+03 2.144377274349362324e+03 2.146360223912800848e+03 2.146694448003052912e+03 2.153998430929306323e+03 2.146040215164661731e+03 2.144385074282603455e+03 2.143824749772618361e+03 2.146691960835178634e+03 2.150204511237913266e+03 2.149702542019850171e+03 2.141862562884773070e+03 2.155128178898788519e+03 2.147164592977842858e+03 2.146984649865981737e+03 2.149240339558629330e+03 2.142281258582765986e+03 2.146957444751555613e+03 2.137347038759415682e+03 2.159485350743097570e+03 2.147588986586018564e+03 2.148140523174690770e+03 2.146670101459951184e+03 2.154537534054143180e+03 2.146374274505853464e+03 2.148504314363282901e+03 2.142513040610138887e+03 2.148048890703875259e+03 2.149345736672566090e+03 2.143993187538801976e+03 2.159270014154534692e+03 2.151575100787718839e+03 2.157532286048537571e+03 2.154299504110734233e+03 2.157923673618019620e+03 2.152837855260347169e+03 2.149662136440733320e+03 2.152822810232655684e+03 2.148165178040531373e+03 2.149454657874528493e+03 2.149049745034904390e+03 2.140713157435627181e+03 2.146101939693399345e+03 2.143990011064593091e+03 2.153499160058361667e+03 2.150348719087874997e+03 2.155258118340767851e+03 2.151900205667190221e+03 2.143679690810227839e+03 2.142634401805060406e+03 2.151366055074083761e+03 2.145016787751504125e+03 2.146824733629582624e+03 2.148719256787623181e+03 2.145117852843920446e+03 2.140493334260914253e+03 2.148082603119787109e+03 2.147856021642011456e+03 2.146486162350146060e+03 2.142310004567473243e+03 2.151618090881254375e+03 2.143999444635958753e+03 2.152605874652002512e+03 2.147079845484292036e+03 2.154407680851660189e+03 2.147181755715188956e+03 2.161458438530737567e+03 2.146394418876236159e+03 2.154273789148803189e+03 2.150323904329729430e+03 2.152269680219823385e+03 2.152373368468002354e+03 2.144578391940468009e+03 2.132481122346468965e+03 2.149967941501021414e+03 2.134017848887238870e+03 2.148913697234695974e+03 2.149357104411854834e+03 2.143544465179874351e+03 2.151378107399733381e+03 2.155503121026429653e+03 2.159437994634070037e+03 2.159116675914768621e+03 2.164793161804420834e+03 2.164588347490569049e+03 2.155090197023787823e+03 2.160271663693620212e+03 2.162775127593952220e+03 2.163389639607647950e+03 2.162189061241841955e+03 2.166002483423223566e+03 2.166768810154060247e+03 2.169346256744314815e+03 2.157922711266265196e+03 2.167331317022110397e+03 2.154250983370370250e+03 2.159656172900504771e+03 2.155395064558230388e+03 2.164805300945866293e+03 2.160776496812061851e+03 2.155911049883753094e+03 2.162078762671642380e+03 2.152917650646065340e+03 2.149754990279267531e+03 2.144376662967382345e+03 2.148432896967017768e+03 2.144891760287649049e+03 2.138642157129999305e+03 2.154267455338701893e+03 2.143439682315549362e+03 2.149791303683477508e+03 2.144498429502389627e+03 2.149746480286091355e+03 2.141466807476374925e+03 2.149871727815476788e+03 2.150650822086809967e+03 2.133641598411723862e+03 2.143431331906006108e+03 2.143889888779207922e+03 2.134608793077356040e+03 2.143996385467712116e+03 2.141401134070888020e+03 2.134243393664101859e+03 2.131620905785319792e+03 2.134541865464915190e+03 2.134263214962580605e+03 2.122666489615401133e+03 2.138336144950043490e+03 2.135586320503530715e+03 2.135595405725315231e+03 2.127262791171850495e+03 2.137645344038269741e+03 2.138874886214198796e+03 2.138618151320020388e+03 2.128909188849989732e+03 2.138416097484886450e+03 2.128428863110757447e+03 2.116956552607406593e+03 2.137163616342145360e+03 2.129182207581717648e+03 2.130730049673130907e+03 2.127071485930045128e+03 2.130970036666571559e+03 2.133563897244498094e+03 2.130362419810005576e+03 2.126593372158539751e+03 2.117692957913368446e+03 2.123766704544359527e+03 2.117341035838364405e+03 2.126649709877188343e+03 2.127482177309248527e+03 2.123029973052658079e+03 2.116451528604890882e+03 2.127583050218360768e+03 2.116986965878882529e+03 2.113859303298274881e+03 2.111612331102908684e+03 2.121899322587125880e+03 2.118051445169706312e+03 2.113893701095262259e+03 2.130622354143350094e+03 2.111128699715164657e+03 2.115679889991647542e+03 2.116936343145144292e+03 2.113123537955811116e+03 2.120478856499519679e+03 2.107022369909921053e+03 2.107371082463847415e+03 2.096966214498147565e+03 2.099760245939397464e+03 2.102115309048115250e+03 2.097423779510583699e+03 2.101098612399060585e+03 2.092011312872148210e+03 2.094379855958688950e+03 2.086600845145889252e+03 2.092563730570644566e+03 2.086880366903078993e+03 2.087804288943725624e+03 2.075460456384956615e+03 2.079876543561620565e+03 2.080363324406513584e+03 2.074681574984672807e+03 2.090146667966023415e+03 2.077067912024016096e+03 2.081793363476702325e+03 2.077994484716625720e+03 2.083281375594592191e+03 2.073630308383310421e+03 2.070052898008897500e+03 2.078235323420674831e+03 2.073502314569227565e+03 2.067764072389481044e+03 2.065940758414286393e+03 2.072093647527015946e+03 2.063326292252026178e+03 2.063866979589683524e+03 2.058785317811233654e+03 2.071588179759466584e+03 2.064410543412144762e+03 2.061135294140759925e+03 2.056068200406994492e+03 2.054189616431987361e+03 2.048866065835222344e+03 2.048799428238734890e+03 2.058392538473162404e+03 2.052519882577695626e+03 2.043395440911118385e+03 2.045001865705775572e+03 2.053875804928895832e+03 2.044844594741513902e+03 2.048796274320509383e+03 2.052076306712568567e+03 2.044066536471354311e+03 2.045699762311419818e+03 2.056137060674750501e+03 2.050403405478194145e+03 2.048323159692945410e+03 2.045545142786370207e+03 2.028717556091018650e+03 2.040279429896186684e+03 2.035612925566746299e+03 2.036184708657437341e+03 2.033342557928124961e+03 2.038552438377351109e+03 2.047215385550735846e+03 2.030891731923134557e+03 2.041498765498380635e+03 2.044386196507261957e+03 2.039299584067809747e+03 2.037944888891151777e+03 2.040390051065847729e+03 2.040938061729689025e+03 2.021033308863395632e+03 2.026392707450536363e+03 2.030030619334437006e+03 2.034255049476319300e+03 2.029274914865016854e+03 2.028831268484374277e+03 2.016561285775548185e+03 2.016388861158091686e+03 2.021838190940456343e+03 2.025317742421779940e+03 2.009636458810138492e+03 2.013028966748852554e+03 2.019560206358466985e+03 2.021753219711275506e+03 2.013829016053112809e+03 2.012443533872670059e+03 2.017297953851463490e+03 2.009986661961231903e+03 2.011558402380252801e+03 2.001650087073824579e+03 2.007509271711365500e+03 2.007763807450116474e+03 2.011101366260108307e+03 1.992783300458586609e+03 2.002978622300289771e+03 1.996402775054921676e+03 2.005966265232498017e+03 2.003287438622092395e+03 1.995157429849476330e+03 1.996508645336477912e+03 2.009496049364342298e+03 1.988494970992405570e+03 1.980653906571636753e+03 1.982385865680438428e+03 1.980523713221628668e+03 1.981454238539633252e+03 1.985872112548624500e+03 1.982280578288531387e+03 1.976465160731350352e+03 1.985159052218470606e+03 1.970447693386081482e+03 1.975089013623214214e+03 1.981185580617047208e+03 1.974426454864616971e+03 1.975953655095327576e+03 1.969191762545275196e+03 1.983162369891503886e+03 1.977219945742957407e+03 1.971252470001617212e+03 1.974272108973675131e+03 1.974197841907561042e+03 1.975339927433020648e+03 1.971125808862513395e+03 1.964295366913228690e+03 1.974182386517976511e+03 1.963134829525265104e+03 1.957996894265049150e+03 1.968044153228636105e+03 1.968350056293716079e+03 1.964312348218409397e+03 1.966316609859747814e+03 1.954881254222564621e+03 1.963998766281302778e+03 1.955558464454064961e+03 1.950434310670667173e+03 1.955149885441496508e+03 1.956318042490493553e+03 1.952469898336237293e+03 1.949288549150830704e+03 1.946235258564055357e+03 1.948680507947991600e+03 1.949497016741695916e+03 1.940989986183355086e+03 1.941008961081340658e+03 1.939809369295154283e+03 1.951629688164385698e+03 1.944009591318361799e+03 1.948307278779487888e+03 1.941541014252264858e+03 1.948338099352439485e+03 1.935895582132201753e+03 1.938154215242727560e+03 1.931694324565107536e+03 1.932858368229917232e+03 1.920485734782693271e+03 1.933802144238707569e+03 1.940983486543334266e+03 1.927405462984408359e+03 1.933942655459145499e+03 1.926300150356241375e+03 1.933894509020282385e+03 1.924884185917015657e+03 1.921936161451066937e+03 1.917363861767755907e+03 1.910767352172540313e+03 1.913779809216403009e+03 1.908688334170957205e+03 1.899816407282617547e+03 1.906336825527812152e+03 1.900025776013254472e+03 1.905450186972728716e+03 1.912069153849932718e+03 1.912187203217957631e+03 1.910801181628333097e+03 1.905128739407106877e+03 1.901317088688341073e+03 1.903900026343622812e+03 1.899768594344201347e+03 1.893870771415472518e+03 1.895578729342400038e+03 1.894796775000462048e+03 1.896101393691673138e+03 1.895056461426827809e+03 1.893773420743049883e+03 1.894585643178722876e+03 1.888016807006772979e+03 1.890090493690490348e+03 1.892010382333451616e+03 1.900223431618021095e+03 1.895316173554279885e+03 1.890158051718831302e+03 1.893640829512260325e+03 1.900073136700886153e+03 1.893351328615514603e+03 1.891642338548662110e+03 1.880833045681607018e+03 1.877565507037423004e+03 1.878745079117489240e+03 1.880670432055224637e+03 1.885085659271003578e+03 1.874337245847676513e+03 1.869555722331005654e+03 1.870193315260611143e+03 1.875764998702401499e+03 1.872789621664369633e+03 1.863423676417926345e+03 1.881592457610083329e+03 1.861792253818975269e+03 1.863795970694530524e+03 1.868378468910475476e+03 1.862164459097366716e+03 1.863738403594271858e+03 1.867266137844371542e+03 1.857446327248415173e+03 1.859267344334681411e+03 1.850968145207688394e+03 1.862471811146220261e+03 1.854055104813802473e+03 1.850176477085296483e+03 1.853486893248291608e+03 1.866672000704788161e+03 1.849033796221037392e+03 1.853153185096605284e+03 1.854399077526925566e+03 1.848499103714804960e+03 1.842340342098290421e+03 1.851809094449261920e+03 1.848050823619499170e+03 1.843562685068822702e+03 1.849856516667321557e+03 1.834829473336050114e+03 1.844060143245383870e+03 1.846255484332508559e+03 1.842689598547186051e+03 1.840509346887154834e+03 1.836688685139423342e+03 1.837315914007963556e+03 1.836142934290433686e+03 1.831498166823422935e+03 1.837706078631376840e+03 1.836279166478223715e+03 1.827044578942336557e+03 1.838105408604710874e+03 1.829761688489867765e+03 1.826421538717860358e+03 1.834782586786024467e+03 1.825214103588391026e+03 1.831012144320583729e+03 1.827217100809904196e+03 1.818309017181852596e+03 1.820055395179733750e+03 1.824565697533694902e+03 1.827404846026445512e+03 1.818837296626348916e+03 1.816549086520421724e+03 1.816557084163551735e+03 1.820041140253159710e+03 1.811609537647744901e+03 1.820696189933200458e+03 1.815705650388700633e+03 1.819178468909881531e+03 1.811951181193905086e+03 1.821041399336253562e+03 1.814835917097809897e+03 1.810340934536381837e+03 1.809325628975420614e+03 1.808369389049838219e+03 1.807736026532611504e+03 1.807563884392610817e+03 1.816538999593973358e+03 1.814209803652214305e+03 1.801289135579080039e+03 1.809229543735537618e+03 1.807905498375203706e+03 1.801316532820737621e+03 1.810770037838487497e+03 1.803389950153059772e+03 1.799353705500536307e+03 1.797561044108132364e+03 1.801557954611229661e+03 1.798803747119280843e+03 1.797898110396474749e+03 1.791769110025768441e+03 1.788709373502626704e+03 1.795722574487271004e+03 1.799566306900344443e+03 1.794902625931217244e+03 1.790031234901936614e+03 1.794525696754553792e+03 1.793723708102092814e+03 1.790513554973714463e+03 1.783889001797002493e+03 1.783425096097722644e+03 1.787418994735899332e+03 1.778245184347378199e+03 1.776763692094551516e+03 1.767040869809289006e+03 1.771035124737726164e+03 1.773230035261700323e+03 1.776247290204166347e+03 1.768998196166694015e+03 1.766740391335709774e+03 1.768218599620455279e+03 1.762838387475892659e+03 1.767712629373665777e+03 1.761439156527542764e+03 1.766585193147882364e+03 1.756524683335110467e+03 1.765934305159188852e+03 1.765845420279696327e+03 1.756436049620074300e+03 1.757718872109829590e+03 1.756984423339315754e+03 1.767660007035351100e+03 1.750047825464771677e+03 1.746591265903676685e+03 1.752683938295027247e+03 1.753577119388673054e+03 1.740397158562869208e+03 1.757754096979414044e+03 1.756046844111422388e+03 1.762579147814479484e+03 1.750243148317994383e+03 1.751477525019158747e+03 1.753478332594947005e+03 1.751892347368318042e+03 1.750250392332122146e+03 1.742322884644580199e+03 1.744915931127511158e+03 1.741919606753659536e+03 1.744492935033302956e+03 1.748669024912838495e+03 1.743967837362191176e+03 1.748308264482748655e+03 1.741492318472778607e+03 1.734394588746820318e+03 1.736722907583047572e+03 1.741547753890397416e+03 1.737266965361238135e+03 1.740256543331591502e+03 1.729445897504835102e+03 1.734644608444167488e+03 1.744136263113387713e+03 1.732345700297340045e+03 1.734686880078525974e+03 1.737471502912659616e+03 1.735670399580222238e+03 1.739308584193452134e+03 1.736782616652202705e+03 1.729392630555603318e+03 1.734159579373754241e+03 1.736466249638494901e+03 1.726552129692327981e+03 1.736148735589684293e+03 1.742885971599404911e+03 1.727899520206035277e+03 1.729690062663996969e+03 1.736693574611932490e+03 1.736485146925528625e+03 1.726173904805649954e+03 1.733302492981635396e+03 1.732989791666307156e+03 1.729635668898441963e+03 1.740919795461763215e+03 1.735502883469054495e+03 1.725669590866508770e+03 1.725207301967597232e+03 1.724883047059814317e+03 1.720952683569066721e+03 1.725907038589682315e+03 1.717636263261123077e+03 1.717037743981596577e+03 1.706134186945522970e+03 1.724547706398744367e+03 1.716003922640686824e+03 1.722690585607891762e+03 1.722972750831526582e+03 1.719988970708501711e+03 1.712116294677805627e+03 1.713114536826094536e+03 1.709720679072146368e+03 1.714181205498260624e+03 1.713016012410628946e+03 1.712968634108674905e+03 1.709693947817117760e+03 1.709550473933023113e+03 1.706516944114979879e+03 1.708878732227271712e+03 1.704186226949390402e+03 1.707779077150465127e+03 1.708807449277244132e+03 1.704568993999011809e+03 1.700421678208413596e+03 1.701008596397708743e+03 1.699268153304381713e+03 1.704009328942644743e+03 1.700514329613658902e+03 1.698733421182331540e+03 1.698247602792636144e+03 1.704098913553252032e+03 1.692638146609630667e+03 1.684111090336278949e+03 1.689892364235777222e+03 1.695752411279121361e+03 1.691178107942741235e+03 1.686822902406637922e+03 1.693760467617815038e+03 1.696614548681574206e+03 1.677997169023945162e+03 1.687820458745248061e+03 1.683702457399349669e+03 1.684917978903285302e+03 1.673700053712311728e+03 1.662698134185608524e+03 1.678494612098138532e+03 1.686057979128996521e+03 1.680042207678136492e+03 1.684304731241425088e+03 1.689392097340906275e+03 1.676795962845124222e+03 1.671707360244275606e+03 1.684493206467335085e+03 1.679913856182726931e+03 1.679510223408811498e+03 1.672282464215594928e+03 1.669704257937916054e+03 1.665440905076432728e+03 1.670741450623633455e+03 1.664578554190921068e+03 1.664749689503813443e+03 1.664064514563988041e+03 1.663500346035217262e+03 1.667407508569038782e+03 1.663669976635279454e+03 1.667704933639688306e+03 1.667258266032056554e+03 1.667280102484860436e+03 1.664404007006245365e+03 1.649613200282612297e+03 1.655646633611718244e+03 1.657827244930631423e+03 1.651603962809449740e+03 1.658523305717391850e+03 1.660773636212355996e+03 1.649466779554837558e+03 1.651722976030976497e+03 1.659520991331166215e+03 1.662575638616559218e+03 1.658085925864336787e+03 1.649844387921971474e+03 1.657370525044382020e+03 1.645233860190046471e+03 1.645184592776701493e+03 1.651561881457488198e+03 1.655827422223521353e+03 1.651972753064575954e+03 1.649871843333628703e+03 1.650190635146660270e+03 1.643598930531066344e+03 1.649419811861694143e+03 1.651725940646078698e+03 1.647937189079897507e+03 1.640556517309652008e+03 1.640396464517003551e+03 1.642907988421325399e+03 1.647859103945030256e+03 1.643052068483529411e+03 1.644000969560284830e+03 1.641991903587087563e+03 1.645080957527921328e+03 1.639193992574395452e+03 1.644588518164980997e+03 1.637357543317228874e+03 1.641039004303811453e+03 1.645252143857295096e+03 1.643199895230348147e+03 1.644392330005217900e+03 1.636371189861840321e+03 1.649834017259817983e+03 1.645236443532706744e+03 1.638987918268946032e+03 1.641961266696928760e+03 1.641674045116815250e+03 1.645497763464197533e+03 1.636450861911664788e+03 1.645759384603647732e+03 1.636086435129708207e+03 1.633239052118102563e+03 1.637603960453352556e+03 1.639240845414578871e+03 1.636464719681576298e+03 1.630102348135446846e+03 1.635664874693778302e+03 1.637176294041505344e+03 1.632023484196254685e+03 1.624348907810623587e+03 1.623907182860479907e+03 1.618802034908787391e+03 1.621493083797871577e+03 1.612565745578994893e+03 1.617746015539281416e+03 1.613459166875509027e+03 1.612018395641331381e+03 1.610438339226828020e+03 1.615559062189387078e+03 1.609996592897207393e+03 1.608386582236967342e+03 1.609089871480689681e+03 1.614513989302740811e+03 1.608105382158731800e+03 1.606680564933224105e+03 1.600094833405382587e+03 1.591410456537510754e+03 1.602546267261149524e+03 1.602739753647975249e+03 1.596315231378699536e+03 1.596658142384448638e+03 1.588570161411038953e+03 1.591862589773116042e+03 1.595574341484091519e+03 1.585897655177007437e+03 1.581714953759801801e+03 1.580209640999984231e+03 1.581785468375819391e+03 1.580672411311755923e+03 1.576861638750694965e+03 1.575750442627205302e+03 1.579246451524489885e+03 1.579838718507107160e+03 1.580692381017067873e+03 1.574268284085862433e+03 1.583473901209363930e+03 1.584692447566579858e+03 1.575243926851972674e+03 1.570062969298314101e+03 1.574242779653985963e+03 1.571497651199854772e+03 1.574281847890969175e+03 1.570364303275613793e+03 1.571137791305485734e+03 1.571447150573190356e+03 1.577730711074133296e+03 1.573639958127032287e+03 1.566148276553237338e+03 1.570557429574410662e+03 1.560211341394202918e+03 1.564724247981934241e+03 1.565769137839295354e+03 1.569990341222228835e+03 1.560869949518189287e+03 1.560397867487871054e+03 1.553372570845848031e+03 1.555579838524240358e+03 1.560468561798919382e+03 1.568007536320544432e+03 1.560534992220620097e+03 1.552604246176626248e+03 1.552352473806258786e+03 1.550224453415880816e+03 1.554424191193265870e+03 1.553265341089899266e+03 1.541312273711701209e+03 1.548698679023654222e+03 1.550714598187941647e+03 1.553136958206685222e+03 1.547963220329006617e+03 1.553033350713796835e+03 1.546215536843349128e+03 1.551176718468032277e+03 1.548742669075300000e+03 1.550941859627408121e+03 1.543969878073040945e+03 1.546982160560548891e+03 1.547926730117747638e+03 1.549146866201849207e+03 1.539691500044330951e+03 1.550868594268538118e+03 1.551399986561440755e+03 1.553102135366176753e+03 1.554053906011924482e+03 1.550647693650880683e+03 1.544435103025108447e+03 1.550730334661868937e+03 1.544524265140853913e+03 1.556079123866440341e+03 1.546955615082369832e+03 1.547495332415600842e+03 1.555179293151765023e+03 1.540543167250533543e+03 1.530233759819135685e+03 1.543013881039661783e+03 1.536638018383893041e+03 1.536886336281245349e+03 1.538617591792450867e+03 1.538285532430342300e+03 1.525525234922780555e+03 1.528354541077995464e+03 1.535066860181106222e+03 1.522165887617084991e+03 1.531676103735613879e+03 1.530822224272082167e+03 1.528298023474144202e+03 1.529022979800343364e+03 1.518539855264026983e+03 1.527763180198912778e+03 1.527965860910127958e+03 1.525487438277507181e+03 1.512047373780375665e+03 1.508201330031403813e+03 1.511800783677650088e+03 1.513749126905179764e+03 1.511398391875103016e+03 1.525599183002018890e+03 1.513491421103113908e+03 1.513689399289116864e+03 1.511669812853504709e+03 1.512800267810403966e+03 1.508953812376189944e+03 1.498492434721370273e+03 1.506454324864679165e+03 1.499953521572602085e+03 1.507462214523050761e+03 1.506998044763341795e+03 1.512949399930881782e+03 1.494834495164106784e+03 1.498423839203572470e+03 1.499111433273919374e+03 1.488826891785657608e+03 1.497420252485318997e+03 1.493183072430465472e+03 1.497490655644225171e+03 1.495231165531362876e+03 1.490059221786950729e+03 1.488854561975878596e+03 1.490411709704196255e+03 1.481614606388959601e+03 1.496867409468225333e+03 1.490436963850916527e+03 1.479076569945922984e+03 1.481886884251760648e+03 1.485453827037042629e+03 1.481909298759793046e+03 1.470485631049172071e+03 1.471320188080009757e+03 1.470892884285988202e+03 1.470913126490263721e+03 1.471170197036055924e+03 1.466364871147760141e+03 1.468887780138179323e+03 1.467238901382655058e+03 1.470202689885041991e+03 1.466745092280830249e+03 1.458417242664234891e+03 1.453614175504611467e+03 1.452137544210881515e+03 1.449064508704208265e+03 1.455623485442620449e+03 1.447008453047556941e+03 1.456153813265748340e+03 1.453810809681465344e+03 1.457931290401937076e+03 1.454549418662957805e+03 1.453268447902754815e+03 1.447500515959123277e+03 1.447440207035637286e+03 1.451272235682364226e+03 1.450347696888921973e+03 1.448390104421528122e+03 1.447504170100571855e+03 1.445401216740892323e+03 1.437404330515280890e+03 1.449523682038087600e+03 1.441087294527131007e+03 1.442883190386052092e+03 1.442697652076055419e+03 1.439374680382182078e+03 1.441826044438132158e+03 1.447045350294920581e+03 1.435422735297076542e+03 1.438746537186593969e+03 1.432352472935689320e+03 1.435447186394203754e+03 1.433831060241154773e+03 1.430035500637018231e+03 1.438720757124374813e+03 1.436330886493081834e+03 1.443288683526110390e+03 1.433247538384476002e+03 1.429306962595695495e+03 1.436797012879339945e+03 1.430229795580279415e+03 1.432908520917294936e+03 1.428695785359811907e+03 1.433793952029616776e+03 1.437309313736769127e+03 1.436893999913316748e+03 1.430309040485102969e+03 1.429817941302558665e+03 1.425865463768794598e+03 1.435033161114222821e+03 1.428970098018532099e+03 1.432886857505353646e+03 1.435941469078295540e+03 1.433999587533668773e+03 1.425578796275094192e+03 1.425629784147410874e+03 1.429353403312276669e+03 1.429106534146048034e+03 1.432682219996508820e+03 1.431631635045864414e+03 1.428776249757924006e+03 1.428365297242141423e+03 1.428856703950556721e+03 1.428866168309825753e+03 1.428726559293268338e+03 1.427517237880771972e+03 1.427375261798332076e+03 1.419565177192808733e+03 1.427682625479886610e+03 1.422651501119746172e+03 1.418882630376949237e+03 1.424327255806613493e+03 1.414729864984887627e+03 1.412898904067820240e+03 1.417586269678001599e+03 1.413725036560298122e+03 1.422667288779432965e+03 1.407322453229901157e+03 1.409557542097481019e+03 1.398550700561178473e+03 1.404343814958759594e+03 1.410074449153169553e+03 1.403990954517493492e+03 1.394111298874561498e+03 1.394338991549313278e+03 1.401300428601040949e+03 1.399593420647392122e+03 1.393121777582841560e+03 1.392493011764364155e+03 1.391593586601841253e+03 1.400666636808965677e+03 1.392934311711282135e+03 1.391964896932350257e+03 1.394500388972356632e+03 1.390755911723932741e+03 1.389383493438096366e+03 1.400085567575089726e+03 1.393224408185568791e+03 1.391560010092123775e+03 1.388727443738151806e+03 1.389579942189385292e+03 1.390351412475575671e+03 1.385785971062409544e+03 1.390997267596276515e+03 1.384891806675577527e+03 1.395111254751644310e+03 1.383997585151404792e+03 1.386061576848214372e+03 1.381160013787397020e+03 1.377677832345998240e+03 1.381897817049531795e+03 1.377673788314453532e+03 1.378635940282217916e+03 1.378105538740436941e+03 1.376958128507755191e+03 1.370412376110374453e+03 1.368595434425472149e+03 1.374934396807524763e+03 1.372354012007998335e+03 1.369379841307408697e+03 1.366334142105898081e+03 1.367814159300230358e+03 1.370448841839233864e+03 1.368680096917730680e+03 1.368346534758944927e+03 1.370018076341775895e+03 1.358838053474722983e+03 1.362888753206451611e+03 1.366443769186238114e+03 1.365356964555389823e+03 1.356935800759541507e+03 1.357408380436210336e+03 1.357827169195274791e+03 1.362621587102340300e+03 1.354981611055688518e+03 1.358938674965121891e+03 1.352832968674690846e+03 1.353078934045568076e+03 1.350420868503591691e+03 1.350444111195950200e+03 1.352447350582271838e+03 1.348866850000634940e+03 1.350497968191433756e+03 1.350030761416760697e+03 1.350777035342209047e+03 1.346809038614532028e+03 1.348242619451644259e+03 1.339296601020546404e+03 1.350281388912913371e+03 1.343972887517054914e+03 1.346975641834675116e+03 1.342740778020539665e+03 1.348651555188168459e+03 1.348379910631349048e+03 1.348612211990574906e+03 1.342744777517755665e+03 1.345002307463974603e+03 1.340727712126305960e+03 1.339827029394263036e+03 1.341140683427801605e+03 1.336175855839107498e+03 1.332665874521791920e+03 1.340125202416251113e+03 1.337685351928816544e+03 1.338384132850295828e+03 1.342213462573855395e+03 1.334799978439095412e+03 1.328463583607878491e+03 1.339307225753087096e+03 1.330487312811734910e+03 1.335913611492798509e+03 1.334960653676111633e+03 1.331278954601363694e+03 1.337451522401027887e+03 1.334569582032029075e+03 1.330141758093997851e+03 1.339026619982869533e+03 1.330972955835820585e+03 1.329371435622529816e+03 1.334584786241643314e+03 1.330832384865176437e+03 1.322838749501260281e+03 1.326193817629457499e+03 1.316417512344597981e+03 1.314646306405396217e+03 1.326790264721500307e+03 1.316294191489972718e+03 1.314591365484878906e+03 1.323772138284720768e+03 1.322099692207677890e+03 1.330805888958833748e+03 1.322475211255445856e+03 1.321246206011953518e+03 1.318994443650528183e+03 1.318098133789117128e+03 1.320389665192111806e+03 1.319867209447243113e+03 1.314621355844305072e+03 1.319648353953537708e+03 1.318783837557451761e+03 1.309113563736498236e+03 1.318365685911447372e+03 1.306367525855927397e+03 1.315107161608682645e+03 1.317182512258828638e+03 1.307284926293819353e+03 1.306129647502516718e+03 1.314044320041899027e+03 1.308053162809337891e+03 1.309020179733350915e+03 1.296174811834382808e+03 1.304406655673700470e+03 1.297736883236732410e+03 1.308345986431403389e+03 1.300551986415659485e+03 1.289535597300032350e+03 1.300703507093377993e+03 1.299279527021069725e+03 1.294582387931811581e+03 1.294724249244098928e+03 1.295388733387675302e+03 1.290564558110071857e+03 1.287112234159404352e+03 1.286827172845490850e+03 1.287842993861056129e+03 1.291292704145639618e+03 1.276868024605019173e+03 1.276543016979603863e+03 1.280804480858619172e+03 1.285923552376158796e+03 1.274366942145743678e+03 1.281848087133141689e+03 1.284138469157963073e+03 1.276097856746586331e+03 1.272321110041245674e+03 1.277753383476702311e+03 1.277041278745233740e+03 1.268785823922688905e+03 1.275563552973531387e+03 1.274543585867843376e+03 1.278206252713200911e+03 1.284341208161274835e+03 1.272659700931287034e+03 1.272346806512579406e+03 1.278376082714286213e+03 1.263051223022264594e+03 1.268595116182783386e+03 1.268250289129715838e+03 1.274678610666890563e+03 1.267320158370991521e+03 1.265045602328456653e+03 1.267634711841398712e+03 1.263222566443487040e+03 1.267420344464415621e+03 1.264708447176861000e+03 1.261143844764455480e+03 1.263503637316117420e+03 1.263009488391175410e+03 1.268256679096011794e+03 1.267917646537523751e+03 1.263304493595606118e+03 1.261080066176116361e+03 1.267011037384957717e+03 1.263303776628598598e+03 1.257255249304316067e+03 1.260925776644150801e+03 1.258185187286123892e+03 1.258876192169671867e+03 1.263180294960776564e+03 1.258312301440969577e+03 1.258296339228249735e+03 1.258486663380568871e+03 1.256804026494822210e+03 1.260618109421654481e+03 1.250061889511800700e+03 1.247899615190115128e+03 1.248199404264277746e+03 1.246469619132574962e+03 1.241497699542418786e+03 1.242996464855261138e+03 1.242319442898427042e+03 1.240713238392401081e+03 1.245001379026257609e+03 1.242310866058014653e+03 1.243597799861755675e+03 1.239354217902189475e+03 1.246913072653287145e+03 1.244090717375455370e+03 1.240701073523671084e+03 1.238684874196935880e+03 1.242785587423654533e+03 1.238672918094740226e+03 1.245801741150162343e+03 1.240833592400694897e+03 1.238622297715184004e+03 1.239853707283450376e+03 1.241718220314337941e+03 1.244880631908792793e+03 1.242349217304321201e+03 1.243151497032177986e+03 1.242120296484532901e+03 1.242687568838382049e+03 1.240313116707594190e+03 1.233794646061632420e+03 1.231980652714909411e+03 1.229141034808232234e+03 1.227265365825921435e+03 1.227800075924984185e+03 1.229382781174554793e+03 1.228385123313245685e+03 1.230781004296017045e+03 1.221888105643696008e+03 1.222205186498862986e+03 1.227984695604033732e+03 1.237839885484103434e+03 1.218714903397094758e+03 1.225554352926704041e+03 1.225725366073139185e+03 1.223562678556198762e+03 1.221198636021080347e+03 1.222946602308911679e+03 1.215087941489044624e+03 1.219932995582120839e+03 1.218448302569307543e+03 1.211353511533485516e+03 1.213516930720904156e+03 1.210599251289218955e+03 1.216691027176081207e+03 1.217695021396660650e+03 1.215337043052854824e+03 1.211939746942359307e+03 1.203251583161762937e+03 1.210533637933414411e+03 1.205893903279414644e+03 1.205129024902985748e+03 1.212038398126964466e+03 1.211223317243136080e+03 1.216919541202062874e+03 1.212314791574439823e+03 1.208375396923447624e+03 1.203011288426653891e+03 1.199925406776990030e+03 1.207676720418207879e+03 1.197437774140474403e+03 1.205498400924577481e+03 1.209285118931813940e+03 1.197344726742666580e+03 1.199316991145749398e+03 1.199431082347511165e+03 1.199902481700394674e+03 1.196408510065949258e+03 1.198495641479745927e+03 1.199464631075398529e+03 1.201641943718384937e+03 1.191873131166177700e+03 1.200072672912356438e+03 1.192991788678048351e+03 1.187774359390740756e+03 1.190325669394660054e+03 1.188267131612249159e+03 1.189659847107263886e+03 1.195889561117165613e+03 1.191382467315705071e+03 1.198993939960787429e+03 1.185832688808603052e+03 1.192008045172129641e+03 1.183101122988166935e+03 1.188971323508112846e+03 1.182055716880762247e+03 1.184857440499109089e+03 1.185156102157485748e+03 1.180274224483726584e+03 1.180654907108160387e+03 1.185264831646541552e+03 1.187575301651049813e+03 1.177357534900519795e+03 1.180120719935692932e+03 1.183571209189712135e+03 1.185148177752578022e+03 1.185254009148359501e+03 1.180540905809644755e+03 1.185678148595635093e+03 1.180588731004712145e+03 1.179250589224158375e+03 1.182507407992688513e+03 1.173842275624443801e+03 1.174453540586654071e+03 1.173861983811827031e+03 1.175702046343091524e+03 1.172070182174695219e+03 1.169518970003381355e+03 1.171941293781364266e+03 1.173157594072512211e+03 1.169728653274926501e+03 1.181737646814191066e+03 1.169927115319268069e+03 1.173738002449932537e+03 1.167295124786361384e+03 1.169967062987425834e+03 1.166439889270688354e+03 1.167455432190530018e+03 1.162698453887916685e+03 1.166002376707056555e+03 1.158763120416949050e+03 1.157752440798443104e+03 1.166000799783716502e+03 1.161349744396944061e+03 1.157445208689860465e+03 1.159635263839373465e+03 1.156884860423633427e+03 1.154863519230875227e+03 1.155495939335213734e+03 1.157022362627973735e+03 1.159160460236692415e+03 1.153467457664643916e+03 1.157493904226142604e+03 1.152872496348354844e+03 1.150932566418361603e+03 1.159554539450552284e+03 1.152118944853479661e+03 1.149882409423647005e+03 1.143544436262792715e+03 1.151317143095113124e+03 1.144815887184317717e+03 1.143373506237533547e+03 1.140528322835830750e+03 1.142642841027973873e+03 1.144739129530047649e+03 1.141742518618610575e+03 1.140951657246720060e+03 1.134591851369751339e+03 1.143156625335486524e+03 1.132601187966363568e+03 1.132002071067534871e+03 1.143144533131717253e+03 1.134332110960409182e+03 1.131130285427608896e+03 1.139505148245396185e+03 1.134387369923694450e+03 1.135652945507368713e+03 1.132099276609471190e+03 1.133422649530349190e+03 1.129529232972849286e+03 1.130533478367281987e+03 1.131900597743434901e+03 1.130112468292985113e+03 1.131423927625954548e+03 1.125741176785101061e+03 1.127520614522364667e+03 1.129285032931656360e+03 1.132983986040081390e+03 1.126284829430244599e+03 1.128014167186980785e+03 1.122793683576212061e+03 1.121495941850889949e+03 1.115373727951776345e+03 1.119174368466732403e+03 1.117045613999310945e+03 1.119902952118799931e+03 1.120937353708681030e+03 1.120402841982615882e+03 1.118727110132854023e+03 1.120978292032492845e+03 1.116546639570344041e+03 1.116042864118145872e+03 1.125846134024752018e+03 1.114850027990208218e+03 1.116866614840107786e+03 1.124509774939334875e+03 1.118790487407238516e+03 1.112494953937293076e+03 1.113257534546463830e+03 1.115514159086461177e+03 1.112500938995115348e+03 1.111194685382107536e+03 1.115332537793315396e+03 1.116054846647869908e+03 1.114063915962392912e+03 1.113780877738087838e+03 1.110399489664612929e+03 1.108628369126723783e+03 1.107803743022526078e+03 1.110320016388507156e+03 1.110624023072529098e+03 1.104856746098403164e+03 1.114964759926806209e+03 1.106260540033265670e+03 1.105790317778689769e+03 1.100894969599303067e+03 1.098359326681221091e+03 1.098655037987021160e+03 1.092967790482483679e+03 1.097296090834659026e+03 1.091687241017513543e+03 1.091291917609116581e+03 1.089829593059601848e+03 1.087211958036012675e+03 1.087986651421997976e+03 1.094772386452704950e+03 1.090077361838330489e+03 1.096791515202836990e+03 1.090271686276065111e+03 1.092425179979084987e+03 1.098521851833723531e+03 1.092990325941722176e+03 1.086174438380986203e+03 1.092325263668149546e+03 1.081173254648364718e+03 1.090020388937127791e+03 1.090026664036475267e+03 1.086471416640256393e+03 1.088974140220259869e+03 1.088945512716569510e+03 1.083662109548082526e+03 1.095045215595110221e+03 1.088326661582750603e+03 1.084191614137529768e+03 1.086727684734907825e+03 1.081118743739316415e+03 1.084014363363674875e+03 1.087298319848808887e+03 1.087833146814665952e+03 1.089834413145065582e+03 1.082554347246205907e+03 1.080276128438697697e+03 1.081253114387850019e+03 1.083362679649923848e+03 1.079796476120307261e+03 1.079695337271142762e+03 1.075347371129460271e+03 1.078012186919336727e+03 1.072786967716278014e+03 1.080820816433491473e+03 1.078249135525529255e+03 1.073613771137679805e+03 1.063362659325662207e+03 1.075066405150902028e+03 1.071570199009109501e+03 1.070800111922829501e+03 1.067313928924067113e+03 1.070751659470604864e+03 1.070435102292129841e+03 1.072620670449449108e+03 1.061699000869972679e+03 1.064694135934994392e+03 1.070366650497893033e+03 1.072327889356469768e+03 1.054082708759066463e+03 1.064594267059083450e+03 1.062914474071067389e+03 1.058427644716736950e+03 1.063252311147281944e+03 1.058767314618950195e+03 1.055052473622633443e+03 1.057091597160945412e+03 1.061609865627257705e+03 1.055800259746147731e+03 1.060785645304734089e+03 1.054661888897104518e+03 1.058058523870760609e+03 1.051187678535192163e+03 1.049430384763689744e+03 1.055855557635358764e+03 1.055264139517121066e+03 1.043791925852618988e+03 1.053914903466973556e+03 1.053988151974889888e+03 1.052419808598106101e+03 1.048842361064935403e+03 1.049346062441016556e+03 1.046767954020066099e+03 1.047948307164513153e+03 1.041251730061441322e+03 1.038145043136385993e+03 1.040837637941611092e+03 1.045467642681344387e+03 1.043014888485199208e+03 1.041096122531877199e+03 1.043429737804869319e+03 1.044293068641358559e+03 1.042488320607088099e+03 1.041292271143872313e+03 1.030004853817716139e+03 1.034272150680411187e+03 1.040133785968913344e+03 1.031955361540653257e+03 1.035023668537953199e+03 1.038797359007758132e+03 1.033603299788368986e+03 1.030030058402570376e+03 1.030958315573348500e+03 1.035133992332418529e+03 1.035078776557173342e+03 1.036150352118974979e+03 1.035607174668799189e+03 1.034996787931584549e+03 1.036482920289068716e+03 1.034152093134867755e+03 1.035696018352415877e+03 1.030844722951120730e+03 1.031074091584830057e+03 1.024621480054323683e+03 1.019363601296161733e+03 1.027606876829368503e+03 1.026046107237530350e+03 1.021233347040195326e+03 1.025896846673914979e+03 1.021044931478915260e+03 1.025536731372355234e+03 1.029638553780525626e+03 1.027752710435999916e+03 1.024440162145627255e+03 1.025484683849635076e+03 1.024531342843661150e+03 1.021119227046077299e+03 1.020379185006013358e+03 1.024361765236772044e+03 1.020279323688238151e+03 1.018537679796786506e+03 1.020129267880533121e+03 1.022321239134877942e+03 1.014901546199364930e+03 1.015805239512027924e+03 1.017663167678952163e+03 1.018014547610691125e+03 1.020819008921922887e+03 1.012649994312086051e+03 1.017480329032007148e+03 1.014951878384733504e+03 1.012650159604043665e+03 1.010582163909646283e+03 1.013861641864198305e+03 1.013869538345970113e+03 1.009257218397821589e+03 1.012707526938834235e+03 1.013537388009750771e+03 1.010746113596742020e+03 1.017442610823926657e+03 1.011528555045658777e+03 1.013808312147431593e+03 1.005657118791009566e+03 1.007635362810963784e+03 1.006020899174086367e+03 1.007422436974072525e+03 1.008102058573883369e+03 1.005558716153121964e+03 1.005459607205870270e+03 1.004426236022573562e+03 1.004122518066473276e+03 9.984922340747843919e+02 9.977773954213132583e+02 1.003695803739845815e+03 1.000319404366593290e+03 1.001424402915162773e+03 9.974442935976192075e+02 9.938673278382882472e+02 9.928806339250542123e+02 9.932395480737752678e+02 9.874545713544084720e+02 9.895412158442802593e+02 9.931258545981758061e+02 9.944893358355996043e+02 9.927758523388148433e+02 9.912279943426843829e+02 9.898263043176585825e+02 9.868522127754868052e+02 9.922648768703114683e+02 9.919756259621470917e+02 9.923891119483063221e+02 9.889969218387634555e+02 9.875641728520057541e+02 9.914410936427865408e+02 9.887687671038951294e+02 9.943631818477125535e+02 9.901894269224727623e+02 9.933374836610712464e+02 9.900856823364024422e+02 9.836232526478597720e+02 9.857260319179900989e+02 9.864241130965957609e+02 9.926159780865230005e+02 9.919827446298218092e+02 9.880856743014805943e+02 9.867637644672049646e+02 9.799127816661567749e+02 9.876764739089364866e+02 9.801691038540963063e+02 9.843232971952008938e+02 9.828899182115776512e+02 9.854185433186307819e+02 9.810786738310521287e+02 9.845054766348188195e+02 9.837995082588964806e+02 9.809198588108871490e+02 9.814231215248132685e+02 9.868484452915182601e+02 9.763252833262229160e+02 9.795587658833883324e+02 9.781265762705809266e+02 9.797739228236233657e+02 9.793343479534472635e+02 9.774065797799868278e+02 9.844069561842330813e+02 9.820046817794034268e+02 9.813708250924446475e+02 9.734390009723842923e+02 9.766021887700868547e+02 9.770106516271340524e+02 9.702814164977691007e+02 9.686760801198811350e+02 9.721674937972609314e+02 9.697499356881470476e+02 9.621062580010961938e+02 9.674822361046138894e+02 9.683888217677617831e+02 9.672497602104815542e+02 9.674049831934269150e+02 9.608024115837636145e+02 9.619655277646434115e+02 9.555790469122879358e+02 9.670803843893077101e+02 9.649903990353949439e+02 9.667573545730024307e+02 9.648297513588848915e+02 9.595416850461290323e+02 9.640778429943070478e+02 9.566754592757476985e+02 9.612527976419233937e+02 9.667797247622618215e+02 9.650649506791801286e+02 9.623532665752157982e+02 9.634731333992932605e+02 9.657734514868590168e+02 9.634523467035392059e+02 9.662412347023171151e+02 9.616999142132502811e+02 9.619955151420007269e+02 9.618110010105692709e+02 9.598090475131151607e+02 9.598974072976701564e+02 9.628462227200756161e+02 9.579911310815385832e+02 9.576655996125231241e+02 9.603291029070868490e+02 9.526129475987136175e+02 9.529569454963234421e+02 9.501872407822456807e+02 9.536820671839911938e+02 9.531262867913424088e+02 9.521920150493886013e+02 9.559676729518572529e+02 9.496097463024744911e+02 9.457171916203889168e+02 9.409774777053951311e+02 9.392999182532900022e+02 9.394566420127131323e+02 9.407833506682624147e+02 9.439268923706974874e+02 9.386901034824392127e+02 9.370340719012690442e+02 9.395762764724715908e+02 9.400322740679522440e+02 9.416494076591673092e+02 9.334770557786528116e+02 9.389731224513410552e+02 9.432111479487197130e+02 9.279349436925260761e+02 9.320136182966642764e+02 9.373694634196098150e+02 9.350094551471950126e+02 9.371041162945316501e+02 9.322894713413653562e+02 9.339683162774609855e+02 9.389649699650800585e+02 9.331003967953963638e+02 9.348911307759752845e+02 9.292934271877140873e+02 9.317572411145343949e+02 9.282640417521718064e+02 9.293127144423746131e+02 9.332137958540495219e+02 9.276634159762701302e+02 9.309868019863580457e+02 9.301772810376679672e+02 9.314817459557740449e+02 9.308672941849936251e+02 9.313656998038774191e+02 9.320850573610518950e+02 9.313097765881663008e+02 9.272862495572769603e+02 9.277304042409590465e+02 9.274912016789136260e+02 9.288932839804087962e+02 9.301311534002345525e+02 9.210846247228638504e+02 9.283784042222031303e+02 9.179607795334793536e+02 9.201094735969520571e+02 9.259866799025149930e+02 9.237242864997355127e+02 9.301538999281826818e+02 9.313093577633525229e+02 9.241440002317309563e+02 9.206346137006860317e+02 9.182651476978948040e+02 9.250391670967263735e+02 9.236950519018139403e+02 9.157168844914529018e+02 9.198166815031078158e+02 9.170749906260417674e+02 9.209687149827090025e+02 9.234443505851857026e+02 9.128503819747747912e+02 9.178524899875262690e+02 9.149167066078497328e+02 9.098328595830348604e+02 9.065090962284957641e+02 9.120213591244769304e+02 9.054247685771895249e+02 9.082721812631446028e+02 9.107510752401665286e+02 9.147003035507399318e+02 9.123982300464757600e+02 9.117488064888773351e+02 9.098462760555607929e+02 9.101042469724023931e+02 9.077133999089118106e+02 9.152138523561359307e+02 9.096737236290629198e+02 9.050084538195899313e+02 9.112247173030687009e+02 9.060706659124487032e+02 8.990035575326021444e+02 9.047498160139430183e+02 9.074496071344789243e+02 9.058345649588144397e+02 9.013916091177494536e+02 9.039574933979006346e+02 9.032275372845040238e+02 8.992312695337182049e+02 8.975524639376911864e+02 9.026384763744018755e+02 9.059230271198503033e+02 9.070494557684954771e+02 8.970183399147382488e+02 8.957561749586419637e+02 8.972603780672397988e+02 8.970507429356425746e+02 8.893192490672141730e+02 8.925550456056653275e+02 8.950249510986917585e+02 8.870060881584531671e+02 8.918425369247916024e+02 8.896018573782778276e+02 8.893879773186311013e+02 8.932648192217380938e+02 8.921810245969157904e+02 8.930452067960617342e+02 8.974238509320509820e+02 8.937679896962818020e+02 8.920614640264652735e+02 8.892899463069027206e+02 8.908471773106120963e+02 8.874299175596650002e+02 8.895227846412251438e+02 8.861801851102425189e+02 8.895479765010459232e+02 8.860915226703723420e+02 8.830530198620774627e+02 8.819405154578172414e+02 8.858055803963661674e+02 8.888658060901650515e+02 8.848162902583861751e+02 8.830191471050013661e+02 8.847727899880297855e+02 8.832082643888847997e+02 8.900758277106400556e+02 8.774257855211218384e+02 8.749705594242745974e+02 8.759555012913706378e+02 8.854749777936077635e+02 8.737753608954851643e+02 8.822101152072093555e+02 8.803178328946594320e+02 8.851944673735264359e+02 8.872666735679290468e+02 8.803938373993693176e+02 8.800769783799728430e+02 8.807594798945850698e+02 8.795541585592945921e+02 8.831555530340198175e+02 8.761971603573151697e+02 8.830957501442832154e+02 8.855383561667903223e+02 8.777485056179915546e+02 8.772806746306511059e+02 8.836048932252074337e+02 8.817397740279484424e+02 8.802487841170877800e+02 8.796183662481604415e+02 8.772942516570934686e+02 8.789847829513201987e+02 8.822833887077790678e+02 8.763208814299749747e+02 8.807420288945918401e+02 8.802952551956243497e+02 8.797864252457228531e+02 8.786332364447750933e+02 8.711593390744153567e+02 8.794294599390395888e+02 8.702463261136203982e+02 8.816258995377118026e+02 8.778243157217538055e+02 8.846431518300312291e+02 8.771483615125512188e+02 8.758628508867564051e+02 8.762330584852559241e+02 8.759513364366023325e+02 8.743884995826052773e+02 8.744490372230543471e+02 8.749480624293959181e+02 8.743442974003598920e+02 8.740956309817378269e+02 8.761575675689966829e+02 8.693766877292634945e+02 8.675845624319161971e+02 8.655574629924134342e+02 8.682976466937479927e+02 8.657358236656012878e+02 8.681428942788429595e+02 8.656803959121770049e+02 8.656264800205533447e+02 8.643968321467860960e+02 8.605828057479136532e+02 8.649356663356886656e+02 8.640131731641049555e+02 8.625965477543883253e+02 8.676483570338061782e+02 8.681254947177736767e+02 8.565497828398279125e+02 8.606111714190072917e+02 8.636338211889344620e+02 8.668001690321571004e+02 8.603707957718445414e+02 8.612026196306434258e+02 8.604932365054835373e+02 8.625679101634598283e+02 8.612343301869043444e+02 8.645072077233817254e+02 8.569800674795893656e+02 8.603926999817116439e+02 8.605879227460499123e+02 8.558892208694762758e+02 8.627653489209012605e+02 8.610716012900193164e+02 8.579789225043966781e+02 8.653422244731312958e+02 8.628047642096197478e+02 8.518963238880101017e+02 8.530078604669274682e+02 8.540149383470291014e+02 8.587692386719851356e+02 8.626474837689983133e+02 8.577290685795904892e+02 8.549872136853840630e+02 8.524117798517802385e+02 8.498394153077667852e+02 8.556193425652188580e+02 8.517984485652995090e+02 8.508993662604617612e+02 8.538267759394984751e+02 8.542606555468740908e+02 8.525549349197364108e+02 8.528245852666294695e+02 8.549182786402201373e+02 8.494871198581262206e+02 8.527117581786739038e+02 8.528604206279577511e+02 8.570191867554283363e+02 8.555086477024364058e+02 8.505831592297288353e+02 8.524569015042256979e+02 8.419536026173492473e+02 8.521621416847141290e+02 8.453874657522809457e+02 8.512562449210453224e+02 8.472267213862627386e+02 8.442841479412156787e+02 8.487606304748871935e+02 8.480119224676755039e+02 8.463647986750919472e+02 8.497802594286439444e+02 8.416077281417362883e+02 8.462769213684041461e+02 8.445512627453599634e+02 8.419581447587395360e+02 8.477421306473966069e+02 8.419521502495415461e+02 8.442239296513937461e+02 8.384681049843924256e+02 8.434836983560639965e+02 8.458374203849519972e+02 8.377578358183890259e+02 8.422260374291149674e+02 8.428078475478172322e+02 8.419760180780098153e+02 8.403301856724381196e+02 8.411470818638794071e+02 8.397449251562680956e+02 8.385401679531131549e+02 8.411631493106754078e+02 8.376765261710048662e+02 8.384971173504974331e+02 8.361660505563311290e+02 8.388239257288188355e+02 8.370779184728684186e+02 8.365215215397169004e+02 8.389331396448100122e+02 8.429136519116797217e+02 8.346334180289538835e+02 8.344423539783375645e+02 8.289119565383178951e+02 8.332070087638670657e+02 8.292303803892688165e+02 8.319354024666838541e+02 8.300824724405887309e+02 8.288514729059349975e+02 8.323029924501096275e+02 8.344975549126470469e+02 8.281037237390363543e+02 8.296662105984183881e+02 8.299551236989129848e+02 8.248842776178096301e+02 8.323161264146793883e+02 8.280182308803350679e+02 8.305327926491304424e+02 8.269809007199896769e+02 8.252080177431629409e+02 8.271637988806364774e+02 8.301742042230624747e+02 8.288775375232717124e+02 8.284767119985450563e+02 8.370573432800254068e+02 8.288044084474099691e+02 8.337486674168399077e+02 8.268942171606856846e+02 8.238740642067989484e+02 8.236746664049499032e+02 8.241314884950310216e+02 8.213152993202869538e+02 8.213768829014932180e+02 8.180140649267718800e+02 8.281244192054439281e+02 8.164637614886589745e+02 8.231849544909154019e+02 8.193587910675928470e+02 8.116228619316027562e+02 8.165943364616156259e+02 8.105845872940545860e+02 8.192176814656470469e+02 8.160819510771219711e+02 8.174960346649750136e+02 8.174929322029980767e+02 8.181047963706372457e+02 8.120172995433290453e+02 8.119254704954716999e+02 8.041522137456227028e+02 8.100537154200789018e+02 8.152385890153614127e+02 8.135534152594018451e+02 8.124333110460477201e+02 8.034237841330236733e+02 8.118476488182678850e+02 8.128144316939620921e+02 8.152181840765732659e+02 8.172589439857632669e+02 8.143733491293161251e+02 8.070763055939881951e+02 8.137881161423325693e+02 8.070139563374616500e+02 8.039904809090545541e+02 8.049770393255581666e+02 8.097394802785759111e+02 8.048302246617387254e+02 8.034819122676985899e+02 8.065310704148071181e+02 8.079125482797610402e+02 8.079708754260910837e+02 8.010561602444603295e+02 8.051841754053114073e+02 8.004500302261352545e+02 8.016744471178460572e+02 8.033607501184603734e+02 7.962364441263838444e+02 8.015172094616965524e+02 8.002928899230694242e+02 8.028782156210787662e+02 7.973095148708111992e+02 8.006236723528543280e+02 7.943063730986152677e+02 7.977616378022305526e+02 7.951784797793567350e+02 7.909344565679479047e+02 7.995287780128995792e+02 7.915646420630586135e+02 7.928363029715943640e+02 7.962891095949721603e+02 7.994103988722350778e+02 7.986650973566042921e+02 7.913061933624131825e+02 7.881442194841321225e+02 7.955568035624479535e+02 7.952983278168452443e+02 7.910242669226485077e+02 7.922660255567994909e+02 7.942040205223482872e+02 7.947457621180685692e+02 7.937463719168554235e+02 7.921670885677325487e+02 7.900145647735696457e+02 7.927899317077861951e+02 7.918613509851661547e+02 8.005801679064369409e+02 7.862225668078724539e+02 7.873636573169651456e+02 7.878039316402977192e+02 7.875399208982804566e+02 7.939022642340723905e+02 7.922558460201991011e+02 7.886556821966275947e+02 7.896899989704680820e+02 7.850998284657474642e+02 7.907673980470792685e+02 7.824270283033025635e+02 7.878961279518522360e+02 7.879346610868536800e+02 7.855303287228825866e+02 7.856161733296470402e+02 7.819265909839558617e+02 7.822811240025595225e+02 7.832743169163115908e+02 7.832962792205133837e+02 7.828105584701270345e+02 7.799182720463389842e+02 7.782207289046840515e+02 7.848422791696968943e+02 7.872412489794280646e+02 7.834938109286783856e+02 7.870868766379844601e+02 7.746519026443507983e+02 7.816969329579362693e+02 7.801608881965817091e+02 7.835724607530249841e+02 7.772244483421943642e+02 7.797732694270179081e+02 7.762216833245553289e+02 7.797642918488405712e+02 7.705108891041346624e+02 7.681977498915074420e+02 7.725848361819217871e+02 7.733257998258494581e+02 7.641842876091100152e+02 7.722203801224753761e+02 7.733470389700961505e+02 7.712956797791624695e+02 7.681004523397205048e+02 7.700738630846165051e+02 7.613599948880694228e+02 7.674307347557340790e+02 7.652753379560471103e+02 7.697529596266356293e+02 7.588662180525845997e+02 7.706928951972759023e+02 7.580971026602956044e+02 7.617491392472111329e+02 7.576215018234113359e+02 7.532150506373877761e+02 7.573198289973370265e+02 7.569292872862841932e+02 7.517279049996067215e+02 7.544385529683174809e+02 7.550268617387212089e+02 7.552306823614904943e+02 7.519683542148659399e+02 7.522918560565938151e+02 7.526022723758238726e+02 7.493239141833188341e+02 7.521283899167391382e+02 7.509871265321690998e+02 7.547455427409880713e+02 7.531932493479481536e+02 7.547087776124101310e+02 7.534084913620808948e+02 7.628868418674525174e+02 7.533504976730919225e+02 7.604797136380602751e+02 7.572191571403560602e+02 7.498970797057996833e+02 7.555411680365170923e+02 7.496620690491214418e+02 7.474677013685723068e+02 7.556904472098792667e+02 7.521543186601068101e+02 7.597258436098857146e+02 7.565328398788927871e+02 7.585645031020665101e+02 7.577851663758719951e+02 7.570943785836993811e+02 7.587628419293891966e+02 7.543043854815781515e+02 7.522534612914528225e+02 7.553429066380385848e+02 7.591946485067788899e+02 7.564985656944834318e+02 7.590690703053880952e+02 7.611913404187789638e+02 7.601972638156631774e+02 7.510911085323818952e+02 7.540449772225600782e+02 7.495880339415931530e+02 7.472956654559959588e+02 7.503993085403590158e+02 7.467901559375033003e+02 7.453076477662317529e+02 7.474086555146036517e+02 7.426323163171977058e+02 7.431104379631952952e+02 7.430558002854045299e+02 7.457738637297267132e+02 7.440124071111789590e+02 7.418544598121869740e+02 7.369582753471746628e+02 7.386127337345615160e+02 7.318366553718254863e+02 7.359708013657251513e+02 7.341905100755362810e+02 7.321179418419250169e+02 7.316142923094372463e+02 7.303205921817402668e+02 7.319735249160804642e+02 7.336304560176607765e+02 7.303395258719642698e+02 7.295960811755813893e+02 7.344831838306672580e+02 7.413095107566816750e+02 7.308802188287714898e+02 7.318046413054245249e+02 7.324408346096163314e+02 7.314502054237864286e+02 7.273928347088090050e+02 7.309685924018219794e+02 7.282813108252432812e+02 7.329710449554953584e+02 7.302899956413202744e+02 7.234504847654382047e+02 7.343729168560103062e+02 7.275123157478714120e+02 7.275048171029175137e+02 7.333081847233257804e+02 7.273150805108559780e+02 7.267974983488262524e+02 7.289185586987898660e+02 7.278989094018444348e+02 7.315449844587288908e+02 7.322011593618094594e+02 7.327473645721290723e+02 7.300090990616657791e+02 7.309387407943866037e+02 7.283776158039776192e+02 7.280413001374369060e+02 7.292108382238964168e+02 7.292174196676983229e+02 7.278454904249180117e+02 7.262207415260144217e+02 7.274126488645142672e+02 7.233038627422408808e+02 7.190767545445049791e+02 7.167286936177303005e+02 7.213200024487036899e+02 7.208540567542124791e+02 7.225692784226617960e+02 7.225611084632346319e+02 7.186620644439195758e+02 7.189820513524954322e+02 7.213768640453776015e+02 7.166697597562946385e+02 7.197445995889156620e+02 7.203054486312498739e+02 7.165225331949276324e+02 7.185936950027548846e+02 7.139456268010644635e+02 7.132053298247519706e+02 7.156208806041842081e+02 7.145697482481767793e+02 7.124759441383376952e+02 7.127629217075657380e+02 7.115738552004055464e+02 7.152630618507680538e+02 7.103702095262311786e+02 7.141975241148076066e+02 7.077618561971488589e+02 7.127541141006679482e+02 7.068247071377970769e+02 7.115320192579434888e+02 7.048348945359568916e+02 7.084768692063692015e+02 7.096331204780266262e+02 7.118761030553009732e+02 7.026188431072077947e+02 7.015797688867921806e+02 7.062990472654470295e+02 7.037130825238077705e+02 6.991630382985056258e+02 7.006581414781667263e+02 6.978538007787558399e+02 6.944841840056789124e+02 6.989712118249926789e+02 7.004237867070429502e+02 7.030272604991404251e+02 7.006102689971638711e+02 6.954503298701355334e+02 7.002524152343798960e+02 6.987467347005726879e+02 6.987954106615047749e+02 6.956878161933342426e+02 6.926779577070893765e+02 6.976382183442703990e+02 6.877446019822949665e+02 6.952006863265293077e+02 6.968045126739694979e+02 6.939301239830665509e+02 6.968516085097691075e+02 6.960413934114950507e+02 6.935391153065986600e+02 6.973430170150550111e+02 6.930495893401516696e+02 6.952673039922059388e+02 6.960351087677568103e+02 6.963172858047589671e+02 6.989641735035917236e+02 6.914675599917578666e+02 6.909032335517812271e+02 6.919826969404880401e+02 6.957109102446894440e+02 6.886307565256513499e+02 6.966479937406199952e+02 6.897255859785361736e+02 6.912910388046587968e+02 6.922427590167469589e+02 6.955172699730409249e+02 7.034831324975391453e+02 6.923603676718952329e+02 6.996841109348376904e+02 6.988716274497108998e+02 6.983788200786560765e+02 6.940818773991109083e+02 6.911836442863296952e+02 6.988751408852540408e+02 6.911640732463503127e+02 6.882216130728417056e+02 6.931280600064935697e+02 6.905331220447944816e+02 6.931985921820579506e+02 6.854457796733624946e+02 6.896458319598009439e+02 6.863404688282570305e+02 6.822816048059278273e+02 6.804097144109894089e+02 6.854474921298818799e+02 6.838683801596883995e+02 6.837548302146490187e+02 6.875598016691081966e+02 6.853275537244555835e+02 6.814381016781427434e+02 6.816047824968650275e+02 6.819394468328197263e+02 6.876617094224151288e+02 6.847809505891211757e+02 6.775671971325342611e+02 6.803878941630720192e+02 6.789146639076732299e+02 6.779288593391698896e+02 6.794093923839038780e+02 6.747204974120872976e+02 6.740816662346680914e+02 6.776791345857736815e+02 6.723304511021755161e+02 6.754880211246010049e+02 6.767951151444644893e+02 6.683746559491746666e+02 6.715970814049594537e+02 6.616556104401781795e+02 6.676832987223236842e+02 6.655787745852757098e+02 6.651749258966826801e+02 6.682959636582288567e+02 6.594697116356811648e+02 6.656803042846264589e+02 6.673702420495553724e+02 6.649520563130666915e+02 6.665279270071148403e+02 6.659190118160145175e+02 6.683888223977392045e+02 6.629551843829490281e+02 6.605463467661336381e+02 6.668835935637088141e+02 6.617900089734254152e+02 6.587152474000503162e+02 6.564327771734887165e+02 6.597368535296791379e+02 6.594982345690615375e+02 6.598869420457270962e+02 6.617403006100481662e+02 6.615455162012798382e+02 6.628797356305301491e+02 6.633148421009867661e+02 6.658487702193788209e+02 6.630418915939275166e+02 6.651078919868016328e+02 6.575487178947873872e+02 6.580628111777797358e+02 6.595414064224299864e+02 6.563020511526325436e+02 6.595071823032768634e+02 6.595454230164605178e+02 6.579235179426543709e+02 6.603716241414283559e+02 6.568574862310257458e+02 6.620460261429105913e+02 6.545566284326197319e+02 6.547106766767764157e+02 6.560430825850451129e+02 6.534336112456447836e+02 6.590382555616769196e+02 6.519701311102336376e+02 6.533679438715447532e+02 6.491659483727759152e+02 6.459747436923780697e+02 6.498551056497780110e+02 6.511739418634961112e+02 6.442658493839860512e+02 6.474278923007710773e+02 6.475910153884823330e+02 6.492055529099433215e+02 6.495175238073016999e+02 6.441101988968247269e+02 6.477712040498847728e+02 6.476942200337854274e+02 6.459128000372890028e+02 6.461085548538160310e+02 6.450449855679308939e+02 6.476434539084431208e+02 6.478888306427890029e+02 6.441502218620527174e+02 6.481221738146645066e+02 6.463454160212960460e+02 6.435143966500618262e+02 6.433309219002691179e+02 6.418791705795059670e+02 6.427622033410289077e+02 6.398318934499376383e+02 6.402611044151788064e+02 6.364516059309881939e+02 6.386987916526481968e+02 6.357684216732022833e+02 6.297539416915365109e+02 6.391043164922959932e+02 6.407364172495466619e+02 6.332537151759439666e+02 6.359998349069419419e+02 6.317271325987990167e+02 6.302227025089424615e+02 6.303463735283764890e+02 6.336675436735170024e+02 6.294203869296050016e+02 6.256836203892348749e+02 6.310893759334333026e+02 6.303005271864241195e+02 6.313432826739420989e+02 6.276667754839568261e+02 6.253836221985245629e+02 6.296433176728080525e+02 6.262090065998778528e+02 6.253901555362622275e+02 6.263384161260478322e+02 6.238439325451347486e+02 6.266577066778863809e+02 6.298516007967763244e+02 6.310207133252271205e+02 6.299175939711527690e+02 6.291891509867441528e+02 6.241597588095348783e+02 6.250061955615749412e+02 6.281575616812266389e+02 6.287020096944945635e+02 6.215696959871035006e+02 6.219304897934483733e+02 6.228163360315687669e+02 6.180163618387549604e+02 6.186484124099370092e+02 6.250477246399309479e+02 6.205395759562544526e+02 6.251923628117883709e+02 6.192472836104888074e+02 6.124363222641801485e+02 6.165563051397587060e+02 6.190625278629393051e+02 6.189904037562113217e+02 6.168907272933946615e+02 6.166786427581704402e+02 6.177544774018432463e+02 6.215025785407478907e+02 6.182966507805834908e+02 6.185781632612447538e+02 6.161872821473542672e+02 6.169520059172548372e+02 6.121166375175914709e+02 6.126538247326869850e+02 6.166771639520090957e+02 6.129849566421443114e+02 6.154229013666154060e+02 6.104548096017148282e+02 6.133411761087606919e+02 6.136750609869404798e+02 6.126093688650278182e+02 6.069815173810059150e+02 6.167559478853630708e+02 6.078466544095301742e+02 6.069627710340115527e+02 6.056887006719534838e+02 6.154890201647177719e+02 6.109082451081961835e+02 6.135129973312974698e+02 6.131044269081240827e+02 6.107651346653835844e+02 6.154021227056296084e+02 6.081997719116378676e+02 6.105092676957483491e+02 6.086678455172591384e+02 6.145712408710382988e+02 6.163327820918179896e+02 6.050034552528489940e+02 6.116802476852373047e+02 6.082140379112754545e+02 6.072184646244868418e+02 6.090580480946089210e+02 6.102053746382634927e+02 6.054275655809960881e+02 6.073854037675549762e+02 6.043356188105278761e+02 6.124732814869634012e+02 6.053652374892101307e+02 6.021645110170163662e+02 6.045848614611336416e+02 6.002442350981934851e+02 5.978291065705770961e+02 6.021959142336621653e+02 6.004303113085803716e+02 5.994120192397795108e+02 5.977308008780400996e+02 5.984431909069976427e+02 5.946933048987115171e+02 5.987185171788630669e+02 5.971182546232092818e+02 5.943216514492132774e+02 5.966144984601606893e+02 5.964613055334381215e+02 5.968331202993750821e+02 5.976240986417728891e+02 5.983227027235406013e+02 5.975722050312837155e+02 5.946045707557703963e+02 5.955889062628052670e+02 5.957299848719331976e+02 6.015285773016664734e+02 5.966665715637263929e+02 5.974075734477803508e+02 5.929547548706236739e+02 6.001044166533367843e+02 5.997092472942026689e+02 5.967463081517247474e+02 5.973485640636614562e+02 6.015444442438289343e+02 5.906402014057727001e+02 5.929039379348849934e+02 5.955248304832870190e+02 5.927677821026824176e+02 5.935157554747834183e+02 5.915117556454349597e+02 5.968755351003738951e+02 5.945379233250444031e+02 5.901900641874095754e+02 5.911808895326599895e+02 5.873759494635187366e+02 5.872867055451858960e+02 5.806355921744626585e+02 5.879111843782521873e+02 5.852530007113532520e+02 5.898917368998285156e+02 5.885846904755309197e+02 5.907644098525810250e+02 5.819087865772203259e+02 5.846872037067055317e+02 5.897984967760824020e+02 5.902339611127764556e+02 5.846672824947222580e+02 5.915547662828101920e+02 5.893314898116109362e+02 5.902250635054848544e+02 5.822151233856628778e+02 5.915967644731042583e+02 5.853173842202680817e+02 5.844852072138314725e+02 5.848035021056919049e+02 5.847647455094419229e+02 5.900040326363811118e+02 5.906895685578832627e+02 5.853424033790849990e+02 5.853421582300605905e+02 5.848015034052210694e+02 5.777179836287355101e+02 5.821108416496954305e+02 5.821354375194393924e+02 5.809605854577956734e+02 5.829158024190068090e+02 5.817130895066891298e+02 5.780323387611001635e+02 5.797945413735526472e+02 5.809457475615556632e+02 5.837089484026951141e+02 5.873505008128903455e+02 5.757825595876722673e+02 5.821497186089420666e+02 5.823431726508712245e+02 5.829104763132239668e+02 5.827900196024785373e+02 5.792175713350742399e+02 5.757276559893009562e+02 5.819644265916892891e+02 5.775257621361021165e+02 5.771737547972245466e+02 5.758230486378088244e+02 5.758509778475798839e+02 5.765857224296717050e+02 5.725724819057701325e+02 5.719228050988866698e+02 5.732128471779835763e+02 5.778949230253246014e+02 5.747070902178237475e+02 5.721747272253800247e+02 5.691483351296883484e+02 5.717472943931899181e+02 5.678281199259407686e+02 5.683136056226435358e+02 5.707374026698930720e+02 5.679786829655296287e+02 5.625854631013608014e+02 5.678136981411312263e+02 5.693409334076383175e+02 5.650340097257995922e+02 5.693638542779134468e+02 5.624611696137301351e+02 5.669891399495377300e+02 5.636989811033272417e+02 5.663899384840051425e+02 5.644297245080131233e+02 5.675724072271482328e+02 5.623786094044935453e+02 5.637563941015813498e+02 5.640942248970998207e+02 5.640406317686272359e+02 5.652099518088589321e+02 5.643053568717830331e+02 5.592130229728420545e+02 5.655197140602709851e+02 5.645314715213673935e+02 5.653091418763275442e+02 5.585868148386250596e+02 5.605573099982530039e+02 5.519672150875464922e+02 5.550749497505742056e+02 5.567898525738481794e+02 5.570687216896782274e+02 5.535769696696532947e+02 5.528806396226638071e+02 5.528148528495227083e+02 5.544346238498563935e+02 5.562857821150909103e+02 5.549802287033925268e+02 5.577766058352574419e+02 5.545373395202848315e+02 5.621312055643252279e+02 5.590732943782736584e+02 5.577408829613264061e+02 5.559621087164971414e+02 5.534926335259353891e+02 5.546355383273454436e+02 5.503217048183018960e+02 5.551400777591909446e+02 5.552349241878511066e+02 5.556458552929486814e+02 5.547169562501006794e+02 5.559653472155169993e+02 5.479130383122699186e+02 5.536771030723466538e+02 5.532659859991508711e+02 5.534360943330109421e+02 5.514242636174751624e+02 5.500189008958657269e+02 5.500646921642323832e+02 5.493890131822196281e+02 5.522826615721451162e+02 5.442897615644257030e+02 5.468646922154655385e+02 5.459620886454522406e+02 5.513702551344861149e+02 5.457270931718002203e+02 5.412185865617582294e+02 5.418171332134435261e+02 5.455152334499722429e+02 5.445704660494244536e+02 5.449871977147060989e+02 5.491793283101809493e+02 5.412633021802946587e+02 5.434329835608351686e+02 5.417435094960372908e+02 5.470572256675740164e+02 5.453783297405097983e+02 5.437354562137404628e+02 5.423567654902831237e+02 5.464851873335477421e+02 5.393665261338738901e+02 5.471646435879686123e+02 5.451432860168638399e+02 5.430421196265231174e+02 5.464691873730295129e+02 5.447060843797436291e+02 5.401374440978984239e+02 5.435126647703218623e+02 5.404627161278179983e+02 5.449767994525093400e+02 5.494210201522309944e+02 5.489935611780028921e+02 5.405400350072020501e+02 5.491716344763751749e+02 5.455509823111229935e+02 5.360434481287943527e+02 5.430605505773705772e+02 5.437887279944520742e+02 5.360451149518678449e+02 5.414495309820721332e+02 5.390454317078795157e+02 5.370306777703052603e+02 5.397362607130093011e+02 5.391014061042914136e+02 5.390826217330559302e+02 5.390335345364708246e+02 5.393560511747764394e+02 5.375721400278990814e+02 5.390471107264438615e+02 5.324151611483107445e+02 5.378679106351617065e+02 5.366013867108042632e+02 5.321543177225569252e+02 5.306366043688159380e+02 5.333451105594550654e+02 5.309510362864380113e+02 5.286410547311488699e+02 5.320493777599594978e+02 5.323182027609676652e+02 5.326341554723551326e+02 5.274671713091544234e+02 5.295886655044960207e+02 5.300850856605308081e+02 5.267675795257990785e+02 5.290816844194702071e+02 5.306928057836367998e+02 5.242334721765810173e+02 5.293156559396841203e+02 5.319777431306924882e+02 5.275601848432382894e+02 5.289061308772006669e+02 5.292287344378697753e+02 5.308493452410385771e+02 5.282733164170288092e+02 5.313423303934383739e+02 5.257563626873043177e+02 5.241077977658829923e+02 5.288623912244725034e+02 5.288877462966095209e+02 5.313011056244940846e+02 5.263527759643922082e+02 5.257890713294355010e+02 5.278609282066723836e+02 5.290276440171874128e+02 5.244579495554288542e+02 5.290665158520722571e+02 5.284331871928064857e+02 5.227668645959034848e+02 5.234264940590713877e+02 5.272657524494669588e+02 5.241308016016406555e+02 5.271687042533910699e+02 5.269986325582488007e+02 5.227604076196604410e+02 5.236518535129371230e+02 5.316004047083538353e+02 5.277831860466510534e+02 5.250095112399817481e+02 5.242376327630679498e+02 5.277394497128915418e+02 5.269766708812550178e+02 5.276488015059395593e+02 5.278223465491213346e+02 5.267723837512020282e+02 5.249881551111649287e+02 5.264421499236417503e+02 5.242490187046950041e+02 5.244446773940228468e+02 5.301728170572018826e+02 5.272595102914160634e+02 5.283409313981388777e+02 5.292913049636712230e+02 5.245226242415495790e+02 5.193104631697966624e+02 5.255825320876959950e+02 5.246471731135580967e+02 5.266113715585338468e+02 5.200324540181615021e+02 5.249618354150040886e+02 5.159212306925688836e+02 5.197175302388202454e+02 5.184601492468096922e+02 5.202678714322985343e+02 5.250105566776510386e+02 5.210248118448948844e+02 5.180476346665501524e+02 5.180125408147730468e+02 5.169830686545120670e+02 5.192413137667405181e+02 5.149595802805918083e+02 5.165127560932863844e+02 5.182501642437704277e+02 5.187549840430134509e+02 5.161202467113170087e+02 5.149553069960365974e+02 5.186350696107884914e+02 5.213497357514461328e+02 5.155895963239016737e+02 5.218159784784010071e+02 5.148974049069657895e+02 5.133689928571457131e+02 5.129910165783588809e+02 5.159597603731957633e+02 5.206730460126242406e+02 5.143889132059398435e+02 5.144791935282183886e+02 5.166965858719497646e+02 5.160513362524644663e+02 5.179047972292922850e+02 5.156818977741754679e+02 5.137360305980499788e+02 5.124314024888341237e+02 5.178310906141107353e+02 5.098832371880354231e+02 5.117771613621019355e+02 5.102947284805718482e+02 5.102419861367015415e+02 5.094235298212576595e+02 5.171117258864649102e+02 5.133188952469290598e+02 5.112120567591163649e+02 5.102060200624542858e+02 5.052051570760776826e+02 5.093662345114989307e+02 5.039794222163084214e+02 5.121050415034608250e+02 5.058994444676953890e+02 5.111102814691707863e+02 5.086052780423557920e+02 5.088230797650947466e+02 5.118223765358980586e+02 5.102743383997827777e+02 5.118259107217014616e+02 5.094706991941220622e+02 5.140514259749207895e+02 5.110284950861801008e+02 5.086106553014758447e+02 5.083201808811944034e+02 5.068598952457329574e+02 5.094106833727517483e+02 5.079649075895517285e+02 5.101328417809161806e+02 5.097260210890807457e+02 5.123901556976944676e+02 5.031807494239832295e+02 5.099554963478200307e+02 5.032321786322663684e+02 5.042596394244469025e+02 5.019884995697628938e+02 5.046136124645095151e+02 5.050358142850642480e+02 5.050798804726690605e+02 5.062082788074782229e+02 5.078239263758711672e+02 5.023941647411752456e+02 5.056079714532320963e+02 5.057688150229312782e+02 5.057551455981651429e+02 5.025403724751143386e+02 5.067784836946131009e+02 5.040536522973268347e+02 5.049404469018906525e+02 5.012657250572282805e+02 5.060684450947194364e+02 5.045496185226141392e+02 5.052128121544868691e+02 5.080208403643397332e+02 5.049762824502947183e+02 5.030118213267941201e+02 5.014244946844066249e+02 5.036271374339828526e+02 5.031234075801786503e+02 5.001468071008517882e+02 5.037091901318570422e+02 5.054535443533132479e+02 5.003827731035196962e+02 5.003470305003314706e+02 5.014381512124595588e+02 5.031525031525845293e+02 4.966404969751733347e+02 5.062641951873313246e+02 5.010365622654673530e+02 5.011640574624126998e+02 4.965312878352710300e+02 4.984764023016669512e+02 5.000952819047644766e+02 4.981324449305107578e+02 4.973723706105296287e+02 4.992806726056044226e+02 4.971815582818084067e+02 4.991219590620973463e+02 4.986106784268976071e+02 4.973016915322159548e+02 4.948857806583012007e+02 4.961146146797413508e+02 4.974236226313742009e+02 5.015983792432388668e+02 4.976820923970619788e+02 4.978120458305240277e+02 5.008587380665039746e+02 5.024754172529656557e+02 4.998521437594281451e+02 5.008167511028730132e+02 4.997515355086072191e+02 4.965003651820102846e+02 4.990193110514961745e+02 4.946699117486717796e+02 4.984734222609004064e+02 4.977518693149721116e+02 4.946177839367585420e+02 4.987494680848122357e+02 4.956716923016203395e+02 4.984940018706104183e+02 4.983553806723045909e+02 4.935637492090393721e+02 4.969123596224626453e+02 4.976232514832261131e+02 4.947759553024656611e+02 4.928431259064055325e+02 4.918440872242100568e+02 4.942574978859287853e+02 4.888063488886378991e+02 4.930483095463923178e+02 4.902165348245803784e+02 4.911923689463573623e+02 4.924013180617685066e+02 4.819422552774800010e+02 4.878561264739369108e+02 4.886415571808310006e+02 4.865697602682076877e+02 4.838767847163811098e+02 4.855965692545820502e+02 4.851326608157912119e+02 4.819841839455760351e+02 4.830465428309228741e+02 4.826292070631656088e+02 4.793606304838800725e+02 4.796525072552918800e+02 4.820476981038412987e+02 4.829889246605811195e+02 4.848201817909252327e+02 4.846294668933384742e+02 4.852577373644678573e+02 4.841823208729101680e+02 4.861604263542299691e+02 4.845613770645636578e+02 4.869457843857810531e+02 4.828763315789909143e+02 4.791849135932742456e+02 4.833118012164190418e+02 4.802985330878670425e+02 4.830784195287913576e+02 4.829794877378108140e+02 4.812061962937918338e+02 4.811762449773558501e+02 4.799475575167280681e+02 4.856517628066870316e+02 4.807899628601442146e+02 4.806517088787402940e+02 4.818668130918081829e+02 4.828891254100970514e+02 4.813382499626782760e+02 4.811920341352668515e+02 4.774779533728549268e+02 4.727571095710639497e+02 4.774940016776927791e+02 4.752312437518137358e+02 4.735272728843764867e+02 4.717041246221153301e+02 4.765881722008843440e+02 4.764707378071879589e+02 4.767098161247032522e+02 4.803434616766491558e+02 4.755497459824024418e+02 4.751567352795607349e+02 4.805599627574222268e+02 4.765583790045156434e+02 4.759518437937139197e+02 4.774080898868232907e+02 4.757007161595343518e+02 4.768380922448111505e+02 4.772225721848859621e+02 4.756643181319213340e+02 4.747797729298367813e+02 4.761138370546245255e+02 4.765175898190162229e+02 4.756539482642539838e+02 4.744587647409796887e+02 4.750597405909678628e+02 4.755048691904006546e+02 4.713641036308013668e+02 4.686302063307009007e+02 4.758789013860370574e+02 4.704631554455714877e+02 4.722346540742271372e+02 4.681520110347608465e+02 4.711029112527375560e+02 4.753184957548456282e+02 4.741898388013127601e+02 4.708657241767510300e+02 4.700785790462693967e+02 4.775354409965739251e+02 4.687177761294997822e+02 4.757080632958413275e+02 4.738861546736977175e+02 4.660867407986399371e+02 4.792374175451578822e+02 4.676559247830924733e+02 4.692502668436967497e+02 4.722035400542758907e+02 4.718828003539365454e+02 4.667994590246609619e+02 4.696958567240798743e+02 4.676688222954567777e+02 4.677202365366421191e+02 4.654013389017645181e+02 4.644108262966406642e+02 4.653891921447488471e+02 4.694322161810779903e+02 4.680781791311550819e+02 4.702113333300730460e+02 4.654617601968137137e+02 4.690168177108164400e+02 4.682387362378972284e+02 4.684107802533600875e+02 4.701595269045434407e+02 4.667523418494506586e+02 4.662904243763412069e+02 4.671074596351108994e+02 4.634214651390257700e+02 4.662400907628966706e+02 4.655243403057998535e+02 4.641713774284161218e+02 4.595478513248272066e+02 4.635158727993014054e+02 4.625164748940755999e+02 4.671574112601798561e+02 4.585507131583175919e+02 4.669330712434928046e+02 4.592311107624976785e+02 4.620764212274638112e+02 4.588379718383047816e+02 4.604620557870954940e+02 4.591770268293259392e+02 4.554742631383111302e+02 4.610076014287005819e+02 4.615721753419475704e+02 4.576585355936073825e+02 4.623187667367087670e+02 4.576050366489856742e+02 4.577700558723032600e+02 4.570833373549259591e+02 4.584312437376369758e+02 4.555549826220639034e+02 4.612752609341512766e+02 4.641231409046642398e+02 4.598202945759621798e+02 4.567710141511303732e+02 4.677112141308431887e+02 4.620066413583675740e+02 4.550951516289623555e+02 4.583698721461400396e+02 4.607385494065778175e+02 4.611931311810773764e+02 4.624633558039341210e+02 4.616171837843772323e+02 4.603820272881029041e+02 4.632368291893507717e+02 4.608368267620323309e+02 4.565617856587626306e+02 4.595942324697463732e+02 4.581751143963912227e+02 4.546291733500225973e+02 4.618836092993756779e+02 4.548851567360703143e+02 4.540773041727737223e+02 4.549611065854197136e+02 4.544937558751705069e+02 4.536627159185738378e+02 4.580604893920444738e+02 4.516425849863895223e+02 4.497146548317581392e+02 4.523349001976743011e+02 4.529178095776726991e+02 4.536597599829256637e+02 4.543294202639763171e+02 4.536783396486232505e+02 4.559943333458307393e+02 4.516689834197636060e+02 4.516479700510187740e+02 4.554418620502636372e+02 4.511998042699799498e+02 4.485619053452181220e+02 4.507895733215616474e+02 4.502732457591708339e+02 4.481455706012272344e+02 4.487563719236462134e+02 4.479115241662494782e+02 4.451552609258512803e+02 4.466093492545571735e+02 4.460903287825163943e+02 4.468726665467599446e+02 4.480062148213839919e+02 4.452450548579277552e+02 4.480865774123294045e+02 4.465753279222379888e+02 4.401311616795056807e+02 4.502582245221288986e+02 4.462377822258779929e+02 4.461686199473758734e+02 4.460643153931956704e+02 4.456075974774007591e+02 4.423413772475084329e+02 4.463797436079921113e+02 4.422499685138979544e+02 4.407516131935345243e+02 4.406848378733643017e+02 4.431046633767384719e+02 4.399541509439787319e+02 4.424134134549559008e+02 4.407275518867712663e+02 4.456426091262431441e+02 4.429365745007248734e+02 4.444913686393844614e+02 4.445262235590176374e+02 4.416763701508738222e+02 4.418411505744454075e+02 4.427348466158304632e+02 4.452148278291784322e+02 4.448712786934448218e+02 4.393976245354858747e+02 4.451847727015020268e+02 4.421509070313740040e+02 4.469064567053165433e+02 4.380558298106604411e+02 4.440700438189253418e+02 4.404602475401881065e+02 4.421388926614789057e+02 4.426642021710080712e+02 4.406496239602068385e+02 4.395666450797940570e+02 4.402505041957256253e+02 4.400409943821157981e+02 4.414114539725501345e+02 4.443073517025467254e+02 4.374028763006834879e+02 4.387131577884200055e+02 4.345466860819952899e+02 4.371306008805249803e+02 4.378760142716101882e+02 4.398634906093525956e+02 4.350152282543254501e+02 4.416501061007677436e+02 4.404953633985768988e+02 4.386623253610683832e+02 4.355178241689276888e+02 4.386578910448059787e+02 4.353923440531466440e+02 4.389593482507558520e+02 4.397772889126350719e+02 4.445875358033163138e+02 4.378145632853641018e+02 4.371718615004700723e+02 4.414273534037404261e+02 4.378526727008974717e+02 4.392682433360043888e+02 4.426942046861257722e+02 4.387277083838336580e+02 4.385384989731929295e+02 4.357191178808078007e+02 4.399637918922600761e+02 4.371484470804790590e+02 4.411961768592705084e+02 4.374636846558042862e+02 4.420400168440222046e+02 4.366750290771148002e+02 4.332901961479673218e+02 4.348663532864746912e+02 4.358734497957764802e+02 4.334278581258932377e+02 4.350018465153945044e+02 4.293974772699605182e+02 4.303949369180488134e+02 4.338129141867802332e+02 4.348343620901213171e+02 4.319972792917356514e+02 4.353769615769011239e+02 4.328075857869817469e+02 4.290677282930052456e+02 4.275388533691281054e+02 4.265738589238077907e+02 4.317537810609190387e+02 4.271448751553906504e+02 4.304645805912453511e+02 4.266809304641562335e+02 4.286403579629053411e+02 4.271506747533986754e+02 4.250305075568472262e+02 4.271171808732143518e+02 4.248184464817812227e+02 4.297069223539373297e+02 4.263120752281558907e+02 4.244640316588365749e+02 4.293930045441246648e+02 4.246591246298947908e+02 4.249339693665268101e+02 4.270236926434609472e+02 4.267918149526885827e+02 4.263366751171736837e+02 4.212912215581226860e+02 4.220970149543346110e+02 4.269523011325440507e+02 4.190670278287350357e+02 4.220967000987385518e+02 4.268806013376865849e+02 4.212548850604817972e+02 4.253725208889190981e+02 4.214385674387208383e+02 4.231362957245823964e+02 4.224963315821657943e+02 4.246323437485234535e+02 4.202980999377523403e+02 4.199517063223250943e+02 4.215435539848492681e+02 4.201118174729567727e+02 4.179262910802588635e+02 4.177062807009963876e+02 4.176841881447494416e+02 4.205108508225331434e+02 4.165005876423564928e+02 4.187373729537631561e+02 4.235742096839903184e+02 4.177349348205035540e+02 4.130952593934845254e+02 4.141629566456085172e+02 4.180769975511629468e+02 4.193876717483464063e+02 4.113395455160306255e+02 4.182806944529367001e+02 4.162241997869329566e+02 4.188186996213545399e+02 4.176078273914931174e+02 4.146070959709702493e+02 4.132385782177316287e+02 4.160971516424644392e+02 4.114348326966510854e+02 4.158706447610804275e+02 4.174077252541448502e+02 4.139606001732393565e+02 4.182623830872690291e+02 4.178332971887616623e+02 4.169168546310019110e+02 4.128000016614990386e+02 4.180454127935706765e+02 4.132130165731771285e+02 4.123146106791947432e+02 4.091378665936268249e+02 4.092844961506333448e+02 4.110489542218485326e+02 4.074466771130715301e+02 4.125115466846304457e+02 4.100017016426846226e+02 4.085675714351947363e+02 4.135429643959364512e+02 4.111524150026628490e+02 4.143816896969051982e+02 4.130480971962576859e+02 4.172666152435930371e+02 4.142747546919283650e+02 4.118301851273253646e+02 4.094660472200911840e+02 4.132923676162745892e+02 4.136882283560318569e+02 4.142287516458006280e+02 4.093093990506658315e+02 4.117189622134317233e+02 4.118733635529269463e+02 4.092446793836807046e+02 4.134408134458514041e+02 4.128678594455772668e+02 4.119322756122812734e+02 4.111300157856491069e+02 4.096361782220724308e+02 4.086587465547950728e+02 4.117724190852407560e+02 4.106997128852794390e+02 4.087604051328375476e+02 4.135280546662399956e+02 4.097478933999985884e+02 4.054564001409868297e+02 4.094107521477461660e+02 4.077090995474275701e+02 4.109225174152462046e+02 4.038210666972802869e+02 4.092933847478570328e+02 4.121375514373419264e+02 4.072436783453761677e+02 4.086003847101339375e+02 4.017374998071542791e+02 4.133907241376095953e+02 4.081709757397509861e+02 4.086541810202450051e+02 4.073853571896082144e+02 4.046363704213954406e+02 4.122848448239481058e+02 4.090089829549298202e+02 4.095096918116243501e+02 4.082199420283957920e+02 4.049074195581475806e+02 4.051401412580500505e+02 4.089293654663249526e+02 4.045948432512868749e+02 4.046882755919883721e+02 4.065084497307828997e+02 4.009990806209312382e+02 4.022183808628956854e+02 4.057147444159538736e+02 4.053917606877865296e+02 4.060184860227504942e+02 4.051407942246221978e+02 4.038094082201744186e+02 4.046547548745717791e+02 4.011969259617688408e+02 4.036858322693620380e+02 4.039338679343052263e+02 4.026002772340591491e+02 4.004379563930042423e+02 3.998267567314733810e+02 4.039275534683729916e+02 4.005743184984894469e+02 4.007844047474079616e+02 4.014934013812207922e+02 3.989078441428225119e+02 3.969557147848544219e+02 3.952404428521502382e+02 3.981227149001593375e+02 3.983100914554694327e+02 3.980688721030125521e+02 3.945272850239440459e+02 3.952822199447251705e+02 3.984940638747356161e+02 4.009162877269060345e+02 3.992042273202469005e+02 3.982893181267635896e+02 3.970607709370537464e+02 3.953077017030940965e+02 3.982784082763637912e+02 3.962142681183201489e+02 3.939676013573300679e+02 3.948405914608505896e+02 3.928609589079443936e+02 3.931842216898594415e+02 3.958666910173353699e+02 3.929494274887414349e+02 3.973184207732576851e+02 3.909359557087653343e+02 3.956741951106275224e+02 3.916896255270910387e+02 3.938767942187215567e+02 3.957714486959286546e+02 3.942389328893428910e+02 3.918414800487490197e+02 3.906167067315425356e+02 3.927279407188358391e+02 3.942861879724006258e+02 3.915170925164979963e+02 3.923095755037167578e+02 3.930461019351310483e+02 3.907691540282862661e+02 3.898890776517542349e+02 3.911609766579786651e+02 3.869633600304508718e+02 3.934195493008472226e+02 3.895356117129725817e+02 3.871243129824939047e+02 3.900574561133744282e+02 3.932300239278329741e+02 3.867841210424302290e+02 3.914785059747924834e+02 3.907136214012753612e+02 3.917258267091513062e+02 3.899862228891360019e+02 3.870158263596613892e+02 3.909617708101768585e+02 3.883940477981764161e+02 3.859040117106043795e+02 3.853427747067875089e+02 3.871366878738863875e+02 3.862872391540420267e+02 3.882099525863402505e+02 3.855800965723474292e+02 3.861467453312748717e+02 3.874170063101047958e+02 3.869812627094718778e+02 3.830871940201844268e+02 3.790238601670984622e+02 3.807021967516671452e+02 3.858354807414924039e+02 3.824346828682380988e+02 3.888043580978939531e+02 3.858848306833031643e+02 3.862974274280061309e+02 3.856848833410778070e+02 3.828112794462932698e+02 3.874972958046876670e+02 3.838405346419426678e+02 3.858164237965464736e+02 3.860232501314609976e+02 3.844666920221648070e+02 3.857637855070499882e+02 3.890172503306010867e+02 3.872295336364919649e+02 3.845300030703839411e+02 3.875366481443730322e+02 3.823036603690993616e+02 3.899944493040791826e+02 3.829985627500664123e+02 3.849340271377440672e+02 3.801628114189125540e+02 3.831801224978580080e+02 3.807969710631637099e+02 3.832129604084976791e+02 3.829980645461469067e+02 3.812596888877712900e+02 3.843512380896987679e+02 3.816248075058762197e+02 3.836649075083499838e+02 3.848803503556038663e+02 3.816262348575742749e+02 3.809576012236086626e+02 3.831664259068451770e+02 3.833232176055535092e+02 3.837554875191317478e+02 3.788941724955070640e+02 3.817599065819671864e+02 3.777934606401943256e+02 3.831710885716134953e+02 3.829672798235106939e+02 3.814294066215198313e+02 3.830731103837504179e+02 3.803435901800696115e+02 3.796454140265485080e+02 3.806394618653287125e+02 3.841705605371655565e+02 3.792805758588497724e+02 3.811443579244731268e+02 3.766170483784700878e+02 3.847602913335099970e+02 3.760827764902173271e+02 3.773208391507594115e+02 3.820041174867218388e+02 3.807538523775424437e+02 3.759103943847761684e+02 3.784875966513789081e+02 3.803443497076114568e+02 3.844568518718979249e+02 3.791785418799497052e+02 3.813039356056116276e+02 3.775259370759822559e+02 3.812531143146088084e+02 3.805944329141391336e+02 3.756581723932454224e+02 3.804580126714560606e+02 3.790770833657282424e+02 3.832093021944277211e+02 3.841679429295994055e+02 3.817874656534115729e+02 3.809349052552404373e+02 3.807889188671369425e+02 3.765590270563677109e+02 3.800351545312046255e+02 3.785526019618657187e+02 3.761120608465604391e+02 3.759840309841776502e+02 3.751799853437721026e+02 3.765431019906934011e+02 3.763043705092833875e+02 3.752236030373688891e+02 3.770076407020638385e+02 3.771914656526012664e+02 3.724781575690581121e+02 3.707736094150654935e+02 3.753512686547466046e+02 3.772453391520783157e+02 3.751095026551554383e+02 3.713435568332903927e+02 3.755346280962954211e+02 3.704620389081705980e+02 3.718711338738493168e+02 3.763181488049132213e+02 3.746769812794570953e+02 3.710002550564518629e+02 3.732791692772872807e+02 3.682003446199562404e+02 3.680452471368133160e+02 3.678705933797301100e+02 3.718671291229416056e+02 3.706490436144092087e+02 3.689455054315345137e+02 3.659675808588506811e+02 3.693066562977899139e+02 3.683191848364001544e+02 3.655427498057710523e+02 3.680158036272082427e+02 3.652885493030936459e+02 3.677089446142508109e+02 3.682324772051189257e+02 3.656398226643421481e+02 3.670755791644522787e+02 3.662305701475342516e+02 3.655154134958445411e+02 3.668464064160817202e+02 3.663894632932556874e+02 3.673984718660082649e+02 3.665931960381709587e+02 3.579473008618710423e+02 3.692611797759208230e+02 3.625165397391785405e+02 3.619103160927921294e+02 3.627616078446070560e+02 3.616601184105678612e+02 3.633294581341602338e+02 3.621197724091376244e+02 3.657321830772815474e+02 3.656516391861072748e+02 3.643535386040549042e+02 3.612215214221645283e+02 3.624078814692736614e+02 3.621632226130977870e+02 3.639234649917760862e+02 3.631788317438883382e+02 3.592560888002145134e+02 3.625754381280432312e+02 3.599380981957256154e+02 3.610631396818048984e+02 3.605181788933211351e+02 3.626102896554799031e+02 3.590644210802357748e+02 3.608207955098299635e+02 3.591151650205270585e+02 3.600873852244104683e+02 3.593407932547202108e+02 3.603672605025922167e+02 3.607364257577164608e+02 3.593023666301003232e+02 3.565653123827083846e+02 3.591433314894388218e+02 3.584328803124280398e+02 3.571101578405230725e+02 3.611297070126338440e+02 3.566786130454656245e+02 3.583805006025933153e+02 3.571080442581644547e+02 3.583175511109768649e+02 3.556244538586454951e+02 3.569627072836663046e+02 3.564943215994602497e+02 3.578776226804429257e+02 3.573967430622417396e+02 3.553844792315857148e+02 3.532809195178604114e+02 3.520455632228943159e+02 3.552956784285645995e+02 3.579505670506904380e+02 3.521523269889885341e+02 3.591920100813550789e+02 3.549352334620423903e+02 3.541663482720674097e+02 3.578302396442616669e+02 3.539429150559529944e+02 3.564256237106860681e+02 3.530741321795264867e+02 3.581495103496159231e+02 3.517351304062398185e+02 3.518110205989172528e+02 3.505221212195653493e+02 3.489695583670015253e+02 3.505148890150000511e+02 3.515920785163342543e+02 3.515569452156910870e+02 3.516461680873126170e+02 3.524890272862733696e+02 3.542655619202402022e+02 3.515242754909450582e+02 3.505589079211090393e+02 3.555889207978536888e+02 3.505953299836661472e+02 3.533266493230750029e+02 3.542987206030414313e+02 3.527171869360323058e+02 3.536937652523828319e+02 3.583249737224965088e+02 3.588687435784983677e+02 3.508197967029037159e+02 3.511998553591444647e+02 3.513854126064335333e+02 3.515893741749986248e+02 3.520889948013009416e+02 3.523513043616887899e+02 3.521458397983726059e+02 3.518358043574526164e+02 3.503349949195866202e+02 3.479245273603048076e+02 3.500062699697448920e+02 3.487463679278877180e+02 3.495305289239211106e+02 3.456983636295141764e+02 3.471558549407824898e+02 3.443390109806160808e+02 3.414604489441829287e+02 3.450762790813479910e+02 3.435521889146538115e+02 3.396282848468439965e+02 3.406639162865732260e+02 3.424539746822809434e+02 3.415598370743896339e+02 3.456842480856851125e+02 3.455497390836326304e+02 3.448879759598985970e+02 3.394544251703428017e+02 3.411076083243729613e+02 3.414932704344304284e+02 3.418264543763531265e+02 3.418483015977043920e+02 3.400215308842385298e+02 3.398456101618139655e+02 3.383736418021771328e+02 3.401580645027432297e+02 3.356862140134041397e+02 3.367192722279600616e+02 3.387296229069856963e+02 3.342281512639477228e+02 3.339582129448053252e+02 3.337950100282629933e+02 3.382098378444199511e+02 3.371473530568900969e+02 3.394496641054729480e+02 3.338098408327351194e+02 3.367578821709539056e+02 3.347289928053791073e+02 3.339466259755208739e+02 3.356868600577062125e+02 3.373264863674206140e+02 3.369881229093252273e+02 3.367998204518638090e+02 3.355748551121531591e+02 3.362707539185904011e+02 3.346119156091501736e+02 3.382640133522976953e+02 3.380145957225852271e+02 3.375189144576667672e+02 3.352954255181335839e+02 3.370357288628434844e+02 3.396348705827846857e+02 3.366762451196230472e+02 3.323064298017528131e+02 3.359519039380842855e+02 3.339355182017836228e+02 3.372681636035502493e+02 3.330496461272936699e+02 3.373351683170797628e+02 3.377335927769215118e+02 3.349284348171567558e+02 3.332812027523872871e+02 3.282807746522148591e+02 3.322998926258969163e+02 3.318488334296418998e+02 3.341056686695832809e+02 3.322720281414373744e+02 3.320014066815389242e+02 3.299874988197652215e+02 3.318352894785790568e+02 3.294246598239759578e+02 3.316139887447616843e+02 3.323503391691978095e+02 3.336220134532395036e+02 3.299579314242096189e+02 3.359026065984954812e+02 3.328375127103115005e+02 3.329516334267294155e+02 3.348280297579836997e+02 3.299838724052854673e+02 3.299600945629743478e+02 3.295839332050216512e+02 3.345404604712047671e+02 3.328223363380282080e+02 3.346019743621554881e+02 3.345185219770747835e+02 3.340065132266074670e+02 3.344187225698362340e+02 3.339737190947893168e+02 3.319680381296500400e+02 3.293001040917576461e+02 3.313283023332440393e+02 3.307396065757775432e+02 3.293467033912632473e+02 3.344211090063086544e+02 3.302026787126930572e+02 3.276856623032147695e+02 3.297979918961379440e+02 3.320221019451723237e+02 3.356839414551428149e+02 3.346227153280855191e+02 3.344952405999744656e+02 3.289716320236582305e+02 3.331061302401632815e+02 3.324046629646961151e+02 3.341098567640081001e+02 3.321590499153403471e+02 3.339981652300674000e+02 3.308921795291685157e+02 3.348539243010567930e+02 3.314081179726718460e+02 3.287222078908126832e+02 3.318181826105146115e+02 3.274408245775312025e+02 3.271909252534821348e+02 3.292466827050270126e+02 3.292753740918803373e+02 3.293931130418176281e+02 3.275972094915301227e+02 3.302297576537014265e+02 3.322733326168158214e+02 3.255947994560848429e+02 3.324059753150984307e+02 3.273669708898302702e+02 3.286028881242135071e+02 3.314821078798155440e+02 3.261548985589143967e+02 3.264665903663436097e+02 3.301608633363419472e+02 3.297330840672192949e+02 3.277981688419505417e+02 3.236077076958907810e+02 3.262866523053592687e+02 3.234083699755514658e+02 3.211802668990683287e+02 3.244571080240434640e+02 3.233885360495756913e+02 3.244768680250200532e+02 3.274189222349488091e+02 3.273048476255113997e+02 3.279293922585758310e+02 3.245261949974385516e+02 3.257566185192793000e+02 3.285274282195010187e+02 3.259231977484905656e+02 3.271476630288302658e+02 3.275842410674654843e+02 3.250238815591604862e+02 3.298477417926997077e+02 3.229486578117080740e+02 3.259446319221663657e+02 3.231794622875092955e+02 3.197218126794470550e+02 3.244445957316472686e+02 3.252567931246756530e+02 3.224314175602530668e+02 3.188250297198430872e+02 3.221424477264396273e+02 3.183393232570869600e+02 3.184409146462307376e+02 3.156542256773075223e+02 3.182229775171507526e+02 3.240506401488403299e+02 3.188416188824132860e+02 3.206988849633042946e+02 3.160266332924953758e+02 3.181815744818849794e+02 3.200577643548571132e+02 3.174066760759713475e+02 3.189907675547844406e+02 3.160983012169493804e+02 3.161902231930117750e+02 3.189687069147942680e+02 3.169746412812043559e+02 3.142487233244447111e+02 3.167424273950528004e+02 3.212860783270214142e+02 3.164713617821491880e+02 3.209517399370004682e+02 3.178608938234362995e+02 3.182589454810141660e+02 3.144475702416237937e+02 3.167050987733911143e+02 3.175934406621989297e+02 3.188208845387222254e+02 3.173730426410126597e+02 3.148662153645709054e+02 3.146986445203075959e+02 3.160011964667885422e+02 3.195325070108869454e+02 3.194860110348040507e+02 3.169518461618501419e+02 3.152951612970410338e+02 3.153028743988733709e+02 3.149539113763471505e+02 3.134836557109042019e+02 3.135783327628142274e+02 3.155382205552770642e+02 3.097501808589356642e+02 3.119640665731826630e+02 3.167953587687549657e+02 3.137913300244904349e+02 3.138292941603287431e+02 3.170697079505179090e+02 3.150784250540955895e+02 3.145056640011307536e+02 3.126845321370567490e+02 3.126051778718347123e+02 3.156064000913749510e+02 3.141267668715005925e+02 3.132555623753580676e+02 3.154955280108709985e+02 3.143278160574481603e+02 3.137801412682936757e+02 3.134895776751060339e+02 3.147107371079700897e+02 3.131256687091669164e+02 3.167131963499384710e+02 3.147154382844805127e+02 3.133468498964209630e+02 3.128948400229939466e+02 3.144111457010673689e+02 3.160781168870768738e+02 3.156481862448402467e+02 3.160876587454303603e+02 3.163334744454330121e+02 3.126161168835926674e+02 3.105720209718628553e+02 3.162411653099130149e+02 3.138881845671447763e+02 3.140703317456944887e+02 3.124525359119911627e+02 3.122296986131055405e+02 3.122873301732225855e+02 3.109408769456146615e+02 3.154633727911736969e+02 3.129539231228827134e+02 3.104968590499376546e+02 3.130870375141328736e+02 3.111751058299806800e+02 3.171295542289367972e+02 3.148871174225009213e+02 3.123658020908845856e+02 3.088714461972742242e+02 3.075194816160643541e+02 3.140915335587064305e+02 3.080476805432614356e+02 3.128638717617230895e+02 3.083110195136314928e+02 3.124340994869795054e+02 3.067988541462652279e+02 3.100935844373937016e+02 3.101099261534020002e+02 3.091025736060615259e+02 3.063357689588228254e+02 3.078724795182010894e+02 3.121121222307746166e+02 3.108577905274316322e+02 3.099122475084815846e+02 3.094950503212284048e+02 3.140668687497010865e+02 3.123487527533069965e+02 3.102634792354738238e+02 3.130016911236248234e+02 3.080943784209705996e+02 3.085666105344776042e+02 3.095321020090839852e+02 3.082167119001283027e+02 3.081853760417249077e+02 3.112946139111137427e+02 3.104365595143165137e+02 3.112344048101867884e+02 3.124553973125491666e+02 3.082361106105570343e+02 3.074226171818274338e+02 3.095096363286186261e+02 3.097674549957385466e+02 3.055714767534270777e+02 3.059890776291690599e+02 3.124766860638312664e+02 3.126078914760196881e+02 3.085007417811456207e+02 3.092705701888256726e+02 3.086567543647166190e+02 3.082930065320750828e+02 3.059480298293826763e+02 3.089873157774962351e+02 3.057443111388083707e+02 3.062019887902824280e+02 3.054362162839358348e+02 3.081856868818571797e+02 3.076995251795951845e+02 3.054761646968306650e+02 3.102614517077263940e+02 3.058479233879330081e+02 3.049512525559777600e+02 3.032605742862502325e+02 3.025597047633129932e+02 3.067630154764623853e+02 2.997381527578780265e+02 3.016265466923113650e+02 2.991653359603324702e+02 3.001625897326082963e+02 3.025166474500952631e+02 2.988948378807107815e+02 3.018254283719174964e+02 3.015074375466612082e+02 3.025224210367870228e+02 3.002869069526664134e+02 2.975823534652950002e+02 2.970707128713989391e+02 2.999315741912679982e+02 2.979337745042191727e+02 2.935077970006726673e+02 2.971301522231047443e+02 2.959725924027079600e+02 2.977061834072662236e+02 2.970132300715761744e+02 2.936479831923294341e+02 2.955260540925235091e+02 2.954417399503762454e+02 2.994208598088997633e+02 2.927129807843680283e+02 2.981262917805866550e+02 2.954876046846180770e+02 2.894211543541040896e+02 2.951699519473980899e+02 2.943384005926313876e+02 2.929239374591537626e+02 2.896111726247189040e+02 2.935275330931349913e+02 2.924925253553913080e+02 2.920005277033021116e+02 2.926902305179838208e+02 2.911993828153853201e+02 2.925124104896286781e+02 2.892326736444376252e+02 2.939031416436222912e+02 2.928606624816545718e+02 2.933239317100760104e+02 2.909514811502173188e+02 2.932432504330054144e+02 2.918363070726909996e+02 2.907407358616341071e+02 2.887031532429313643e+02 2.934385554109968552e+02 2.910326997341663855e+02 2.898087248438093866e+02 2.874158087222344307e+02 2.925332367910044695e+02 2.922333809175980264e+02 2.892531715075109560e+02 2.887235745285102553e+02 2.889349936118395021e+02 2.876902652271121497e+02 2.899424631308377798e+02 2.854657023226448018e+02 2.885374616496296198e+02 2.886763395019321479e+02 2.872098931515337767e+02 2.886136143120504016e+02 2.854012031633295692e+02 2.901569366067709552e+02 2.893744825434238805e+02 2.841719346604189695e+02 2.834559911008544191e+02 2.862845077634182758e+02 2.859295057448075568e+02 2.876212259841161654e+02 2.853223582578613104e+02 2.826062003033146084e+02 2.854428414950470483e+02 2.815567913000105591e+02 2.838853858442049614e+02 2.800084405099107698e+02 2.832385558545735762e+02 2.761255687017298328e+02 2.829667753423823910e+02 2.839213129066184251e+02 2.829534238945153675e+02 2.831256843979493283e+02 2.829947920248310993e+02 2.820695525345802253e+02 2.821581469757581999e+02 2.876266413902102954e+02 2.854867441740241816e+02 2.840631182431583284e+02 2.857418121552753973e+02 2.826839196842904016e+02 2.843223038475156272e+02 2.849592555438907198e+02 2.824611898392029730e+02 2.851044475661870479e+02 2.834056859664690364e+02 2.827332551286730791e+02 2.815233685481367729e+02 2.824710376301302972e+02 2.820840214700045863e+02 2.806471204831267414e+02 2.831933431121611875e+02 2.795422384229653403e+02 2.830018172444285938e+02 2.839666196729076546e+02 2.831747574085033534e+02 2.821666953193167728e+02 2.816142873519085015e+02 2.780202033342241066e+02 2.803504779388553061e+02 2.809396698881466250e+02 2.810289663817300152e+02 2.795652424557101199e+02 2.775015561968551197e+02 2.832649011766137619e+02 2.803404377767392930e+02 2.782899746875755227e+02 2.788849880524288665e+02 2.780515088960426624e+02 2.808690476416208526e+02 2.821295590404047289e+02 2.785855318766101050e+02 2.816943922400176348e+02 2.814403408454755890e+02 2.794743049337149046e+02 2.810837761804596653e+02 2.784098225315990476e+02 2.798480203920160534e+02 2.772079412207237965e+02 2.794216419151383093e+02 2.810274116685260992e+02 2.767048030327896981e+02 2.810547838547477113e+02 2.798861196726287517e+02 2.772755035381558741e+02 2.774797559175729020e+02 2.750764424238149672e+02 2.760429026968629955e+02 2.808634478583650207e+02 2.788219190800438696e+02 2.771666796210212738e+02 2.771630373803158705e+02 2.747592150435539793e+02 2.751332686350742733e+02 2.800981892951713803e+02 2.772634011158189651e+02 2.787716635858395762e+02 2.748856929420783217e+02 2.770367676712928642e+02 2.766307909614241112e+02 2.752990607543054011e+02 2.774277906565026228e+02 2.774611796353868272e+02 2.744976776830707763e+02 2.732676300253048112e+02 2.710433429461905916e+02 2.755328480234991275e+02 2.742863670864269920e+02 2.773225646105101418e+02 2.742319569399931538e+02 2.781974724833016239e+02 2.783354999615809788e+02 2.788730610880509175e+02 2.770505695219185895e+02 2.772396952915727866e+02 2.767259661564897328e+02 2.736916990091094135e+02 2.779924371646278587e+02 2.761216494430298667e+02 2.775133716247955817e+02 2.757866570311352916e+02 2.757213563509001233e+02 2.754408968007107887e+02 2.715292118930476022e+02 2.744313030195491478e+02 2.760891973803462065e+02 2.753971947544046088e+02 2.737440518278164632e+02 2.725723327903498898e+02 2.768167030702643956e+02 2.786174230911336736e+02 2.751176972061844594e+02 2.746778598168888834e+02 2.772313051684855054e+02 2.743494206802409394e+02 2.736320285141060253e+02 2.723228179576188381e+02 2.757620349452178630e+02 2.718802268290302209e+02 2.695555685309628871e+02 2.733951794496402954e+02 2.713668943216767957e+02 2.743926196990176436e+02 2.714044509266138903e+02 2.727037776667999083e+02 2.734897340007087791e+02 2.723912671954568054e+02 2.696375193524449401e+02 2.668008094693726662e+02 2.719487720448721007e+02 2.691293488684569866e+02 2.717934935335111959e+02 2.724797401774766286e+02 2.682346227293766106e+02 2.726546474862320792e+02 2.694059865798247415e+02 2.697565608402292696e+02 2.684745345945188433e+02 2.723863467796952023e+02 2.706331946716019274e+02 2.651590429962863027e+02 2.691496087721735648e+02 2.726336810371567481e+02 2.664698010944675843e+02 2.635584393622057178e+02 2.673520141397818293e+02 2.667996198350891177e+02 2.664171267812752149e+02 2.671903401447880810e+02 2.692851496072962618e+02 2.666980313947786385e+02 2.665626291153458283e+02 2.688067582412415959e+02 2.687530367902698458e+02 2.708578626448912701e+02 2.668479999785999439e+02 2.654830637467912311e+02 2.701245161465096203e+02 2.697758540115883648e+02 2.669436433960070190e+02 2.684127266386791462e+02 2.693752975093905206e+02 2.648597672600787405e+02 2.661318918918320833e+02 2.694145683851340891e+02 2.660701896156149928e+02 2.672116222388052620e+02 2.681612099724446807e+02 2.651378258477008103e+02 2.684197756370386969e+02 2.672219261658298706e+02 2.698385303642193094e+02 2.668866366058985022e+02 2.684676055354652817e+02 2.641876040266715222e+02 2.652885797708705127e+02 2.627273205466591435e+02 2.652885800458662402e+02 2.645451305332435368e+02 2.649003252062535694e+02 2.651033188848160762e+02 2.643541040290049864e+02 2.617647591131258764e+02 2.656907949081503375e+02 2.638093423322763442e+02 2.585793181878704559e+02 2.663338490997784902e+02 2.605792308023413284e+02 2.621712363300867992e+02 2.629216061234570816e+02 2.623336439752457636e+02 2.608407237525564710e+02 2.624244989727461075e+02 2.629009008568989429e+02 2.577221300966315312e+02 2.633647523854579617e+02 2.636133833559281925e+02 2.647312288626117152e+02 2.621823691452314051e+02 2.621425630177940889e+02 2.610369037834418009e+02 2.641778830729816150e+02 2.674494065566243535e+02 2.638994161121340767e+02 2.621940928310080494e+02 2.641928491947910516e+02 2.619853811153008110e+02 2.636930778823718811e+02 2.631187195269178005e+02 2.632274149145811748e+02 2.660537895945304285e+02 2.622159536163428015e+02 2.639533292878995212e+02 2.653532043299694578e+02 2.625455255629776730e+02 2.657758122067304498e+02 2.625938159576381850e+02 2.628942853243716513e+02 2.581028663529365872e+02 2.593857550002373955e+02 2.618171696497475978e+02 2.596071649374787285e+02 2.580111716820519518e+02 2.575021168752845711e+02 2.579778133203772654e+02 2.608825669139824299e+02 2.573046096952745643e+02 2.584746612691232599e+02 2.565840302819330532e+02 2.593838677252164757e+02 2.584534199814239059e+02 2.615633509025337275e+02 2.573424404812520265e+02 2.568213230253944062e+02 2.523077088392970779e+02 2.558186437802447983e+02 2.533775257900279598e+02 2.540168080512339088e+02 2.554100140190976163e+02 2.557715775821813224e+02 2.581342729526559765e+02 2.565714977584271992e+02 2.531963817924765578e+02 2.562352010858332392e+02 2.499982503388167174e+02 2.527043220330557745e+02 2.554024938518676322e+02 2.554267409578827994e+02 2.594034405011331046e+02 2.580860270147679216e+02 2.555323014879827497e+02 2.561678344405796111e+02 2.593459694243703098e+02 2.558555909299556959e+02 2.544316081263162914e+02 2.556225690576055740e+02 2.542877268573760716e+02 2.534725547509169985e+02 2.501073718248785838e+02 2.523025555875401835e+02 2.529030127307580926e+02 2.452362708348275930e+02 2.530321143552492060e+02 2.523832020957734130e+02 2.517558156725983167e+02 2.509669197518140891e+02 2.488567533522875124e+02 2.491092739727460241e+02 2.526077997560711310e+02 2.498427957187739992e+02 2.475916505782743400e+02 2.497036336723958811e+02 2.494349763419801889e+02 2.529943180785367929e+02 2.469854139965227375e+02 2.469114959017985598e+02 2.462182844627967597e+02 2.501476797967404195e+02 2.506538534583702074e+02 2.473908100368324483e+02 2.470162927323025599e+02 2.481079918094996231e+02 2.487012175962239837e+02 2.519747798349235950e+02 2.467847707306881375e+02 2.476975656859231947e+02 2.481077052850262987e+02 2.475818964888775326e+02 2.505291517003572039e+02 2.473680489333055448e+02 2.486199353274384407e+02 2.483555850802163150e+02 2.522241458424973359e+02 2.499450190895489072e+02 2.456042663796840202e+02 2.502419407525122779e+02 2.482387237577415533e+02 2.471101807960681356e+02 2.517454997469578188e+02 2.511438290155463449e+02 2.467300822548518227e+02 2.491813283441304065e+02 2.451863656694296765e+02 2.508996339049094786e+02 2.441987964922693664e+02 2.479211368781485874e+02 2.476612126504508069e+02 2.476221585614824221e+02 2.460946844346559601e+02 2.481202902885585218e+02 2.445598510786377631e+02 2.462939539677321363e+02 2.453551620511976807e+02 2.438918282417649266e+02 2.432908206919963732e+02 2.448338417495250212e+02 2.447465062908702293e+02 2.483092976772597922e+02 2.489599691886945436e+02 2.492442742616859448e+02 2.463166006494612645e+02 2.430976421989777805e+02 2.462525518912677853e+02 2.438931317470874944e+02 2.429558206502708231e+02 2.455756862700779948e+02 2.489275391446413153e+02 2.472651382655376153e+02 2.432046309262566695e+02 2.429639551704102303e+02 2.454850998314199160e+02 2.398289052923232134e+02 2.413182460904824040e+02 2.415437285910542755e+02 2.392301446375973057e+02 2.390875864833572848e+02 2.406458565569523671e+02 2.369699893887264466e+02 2.331675505244764111e+02 2.347601622044041676e+02 2.304897726425938629e+02 2.338966049702676742e+02 2.368109049477698136e+02 2.363612402797818390e+02 2.317199735683484789e+02 2.354346043109987363e+02 2.340149862562349483e+02 2.373392739350588840e+02 2.376428608080230731e+02 2.358587788759121224e+02 2.375313444337407986e+02 2.376432219415300153e+02 2.386904127003222982e+02 2.408876482753428832e+02 2.339303262458924735e+02 2.392974796631679055e+02 2.381427797657353835e+02 2.373015916196494004e+02 2.390950509422853543e+02 2.360888810939876805e+02 2.342561805722053521e+02 2.359564911883652201e+02 2.374979984522904601e+02 2.365433818606270506e+02 2.355795250846881288e+02 2.375976564594939475e+02 2.354209700039694155e+02 2.345960276432514888e+02 2.349110064489446472e+02 2.337050389926799596e+02 2.321810052581187449e+02 2.318977719212119553e+02 2.329586625901920343e+02 2.324999445324204714e+02 2.325776268834908365e+02 2.332617942512937361e+02 2.343078442939524848e+02 2.329233537612647069e+02 2.344568982468643412e+02 2.340038801318707442e+02 2.365752440855840462e+02 2.358362431947734592e+02 2.380762205636355873e+02 2.338579016775881598e+02 2.314382446928584898e+02 2.363045741202868442e+02 2.321651594896330550e+02 2.354092219519199887e+02 2.355866819091060336e+02 2.338206954484671769e+02 2.303567568261048848e+02 2.334386417453348486e+02 2.330958786068060249e+02 2.351582504665516353e+02 2.358722869531135586e+02 2.341455089678127877e+02 2.327195840818797876e+02 2.320915007494601241e+02 2.337472721877757920e+02 2.361764284212707423e+02 2.332563983364574085e+02 2.319575982867681603e+02 2.325382169690384728e+02 2.311580762792625592e+02 2.333884083161778449e+02 2.337929790997595774e+02 2.349926069115912242e+02 2.386605448970993280e+02 2.349692168197484534e+02 2.318117468609982836e+02 2.330017858685938847e+02 2.321912675649046207e+02 2.332047302857071998e+02 2.287707145171951595e+02 2.284124758394944763e+02 2.339362654051938648e+02 2.303921869060040990e+02 2.294926671342196016e+02 2.339008117093707995e+02 2.315394582267977910e+02 2.307285311559339220e+02 2.298188657793323557e+02 2.330041228596930694e+02 2.308034523902425690e+02 2.282175751970727049e+02 2.287501730900396808e+02 2.263577836882477641e+02 2.314733612419976509e+02 2.305976022465083020e+02 2.298177615782225303e+02 2.271649933157051464e+02 2.293593936571325855e+02 2.252199131577327762e+02 2.281255886413701148e+02 2.297359186358096110e+02 2.274234160394769049e+02 2.261974576486648232e+02 2.287083795066318999e+02 2.309539875503207895e+02 2.263622665841644732e+02 2.272820009456488322e+02 2.307045158951265762e+02 2.305014207713573740e+02 2.274744014864608914e+02 2.312106447863061760e+02 2.288849160363474198e+02 2.293216958693670051e+02 2.292702832448202628e+02 2.273623583192449757e+02 2.256812964308586231e+02 2.275410964163897916e+02 2.269103467854131679e+02 2.277413947741121945e+02 2.284970509345796756e+02 2.238034915486162504e+02 2.272025395302395907e+02 2.259797410880387645e+02 2.245338013071441026e+02 2.271679006760609525e+02 2.269262621041556542e+02 2.247847142528659958e+02 2.248831330122382610e+02 2.245335794478181697e+02 2.244173085362745894e+02 2.257449850771852198e+02 2.282256535712899108e+02 2.256766152548127309e+02 2.244373028879741980e+02 2.241938812544534017e+02 2.237579279061632462e+02 2.233076282646187849e+02 2.253125594827595819e+02 2.256343023895372824e+02 2.234914901986297764e+02 2.271811391497374757e+02 2.239457636792880635e+02 2.232245216122678357e+02 2.232132780366543159e+02 2.234887079430336030e+02 2.259012569125199548e+02 2.273683194781301609e+02 2.259411001494373465e+02 2.272152798815035055e+02 2.242287755055327239e+02 2.239559008569304979e+02 2.246300673606276348e+02 2.267031000941988452e+02 2.258602004077601180e+02 2.261813176661045475e+02 2.256571765906794838e+02 2.214559967926768422e+02 2.235234130431124981e+02 2.245017246959498891e+02 2.216359627121702829e+02 2.226856137342251429e+02 2.260477470440372940e+02 2.194064095500540930e+02 2.208005008023245921e+02 2.195614945476575883e+02 2.175758382942332503e+02 2.219030728481302788e+02 2.230023393255712278e+02 2.186684742273414486e+02 2.213251792616692910e+02 2.219098690074382603e+02 2.201793469324271939e+02 2.258302793760388454e+02 2.223183978575585229e+02 2.194968983098517015e+02 2.188275510335184890e+02 2.167684132867144342e+02 2.196714167413413179e+02 2.192221774225525905e+02 2.219891121132142757e+02 2.213678873580660706e+02 2.178681722837439168e+02 2.171195248940451563e+02 2.189821668755719202e+02 2.177275861781884885e+02 2.190971814636522481e+02 2.175815593273992476e+02 2.151608955083023034e+02 2.155601873720693220e+02 2.136894392871836601e+02 2.127347564685769896e+02 2.166983402221906374e+02 2.151592207702181838e+02 2.161021313350230173e+02 2.182269751340651567e+02 2.180984381961091003e+02 2.160047725145872732e+02 2.177345360646130814e+02 2.209918568562255814e+02 2.132816521430480634e+02 2.184142032228183155e+02 2.148073886223859859e+02 2.176635222783381494e+02 2.163017663945948357e+02 2.152102507617115634e+02 2.153124310541896875e+02 2.196103141057033952e+02 2.155260589548494750e+02 2.168278562526456881e+02 2.149951644407155413e+02 2.168649228739351713e+02 2.147313232536261012e+02 2.133877021221463224e+02 2.157184249455314387e+02 2.137214786240167541e+02 2.169753758488577091e+02 2.136785463425427736e+02 2.150562238397917270e+02 2.145648447017105411e+02 2.170486259784695449e+02 2.149915469717444125e+02 2.128510289442143915e+02 2.137862752533721959e+02 2.171269439032254525e+02 2.125584170383298499e+02 2.118565575525821600e+02 2.137400618960404870e+02 2.091022119561852151e+02 2.121013604591571209e+02 2.100278346531284228e+02 2.123096966436698665e+02 2.079448451121913308e+02 2.099324789267872688e+02 2.079559689142339494e+02 2.117678346048584501e+02 2.117992325132819644e+02 2.071811883086013211e+02 2.085114296444072579e+02 2.086842803247538143e+02 2.089093225199654569e+02 2.105336364969089118e+02 2.084193774006622277e+02 2.118328082082306025e+02 2.100049271963877970e+02 2.111070643774009170e+02 2.116450634061860399e+02 2.122591940746450518e+02 2.112073645734631384e+02 2.106222163568751853e+02 2.096561243346905599e+02 2.108587179405878373e+02 2.124667259470193983e+02 2.109912086160736067e+02 2.109300635114742022e+02 2.088441875318349332e+02 2.097564317242042478e+02 2.130117718319268647e+02 2.124203908881079030e+02 2.093331569237760732e+02 2.109112288867353584e+02 2.102563475604322605e+02 2.128195859940238961e+02 2.084761064569581208e+02 2.100418626936606472e+02 2.101194647255216807e+02 2.067927862383225772e+02 2.110068568009274941e+02 2.131717606436061487e+02 2.103648733067103365e+02 2.069676543548967800e+02 2.102947054915316016e+02 2.098717177541667809e+02 2.105081015161299263e+02 2.117240706373013381e+02 2.099037101941492551e+02 2.116842578491596782e+02 2.099473833922336325e+02 2.123445693323961052e+02 2.107352578965311807e+02 2.119105258735922348e+02 2.128991348899834009e+02 2.093961677588229691e+02 2.122310721643735576e+02 2.085448402310489655e+02 2.099252057187510161e+02 2.082705362078774556e+02 2.061645053844912070e+02 2.101378596323088743e+02 2.103988517879667768e+02 2.069233636041522857e+02 2.098650334602069734e+02 2.086502812608650572e+02 2.046855373409197796e+02 2.111373864581251780e+02 2.084589231203937914e+02 2.134843399417499654e+02 2.106264543362518111e+02 2.089836428242859370e+02 2.057939219815259833e+02 2.083058230056318791e+02 2.073665138451668781e+02 2.103821403273098838e+02 2.110811724562800009e+02 2.139290204976701943e+02 2.102869076624222373e+02 2.068413751579253983e+02 2.051896462016815690e+02 2.095492925454905730e+02 2.064744322043534055e+02 2.056501831205727910e+02 2.073637425958517042e+02 2.078835283385021171e+02 2.040905072052819662e+02 2.075763096330506983e+02 2.054511168037912228e+02 2.056591355488548345e+02 2.029069627227626711e+02 2.029465598112743692e+02 2.021223952184570010e+02 2.028424601473092537e+02 2.026417395765698473e+02 2.033513102962467940e+02 2.051207517614372478e+02 2.001033061203722809e+02 2.026283844557324301e+02 2.037657565098464545e+02 2.009294049443944346e+02 2.013062003223894578e+02 2.024706977051346541e+02 2.031993696750945730e+02 2.030553624098971284e+02 2.043228302627440200e+02 2.042629244793713781e+02 2.014530726796934914e+02 2.007102462057853813e+02 2.027673996574368118e+02 2.037438261703539695e+02 2.085769258667591828e+02 2.041252719179044277e+02 2.070369542318731533e+02 2.046457798248909512e+02 2.048529216692608657e+02 2.081122054965451298e+02 2.093286378687663500e+02 2.073288323801275226e+02 2.067033166464210012e+02 2.060863386061951132e+02 2.079031084027237455e+02 2.057669958356787561e+02 2.084294413116949727e+02 2.090582810296319280e+02 2.080632523223429757e+02 2.078636705601310553e+02 2.075661215869955925e+02 2.068678046261613304e+02 2.056550047874339100e+02 2.038024931239357045e+02 2.083742144529148561e+02 2.091774116326024284e+02 2.063091716094521928e+02 2.092781653586843902e+02 2.061465690846659697e+02 2.046455795730710747e+02 2.045353218957653496e+02 2.051929621952359071e+02 2.043937268357052801e+02 2.040103797588573968e+02 2.049431143051371293e+02 2.011798465961999796e+02 2.047106224508182493e+02 2.048793853905946492e+02 2.049975439393828083e+02 2.075811401884787699e+02 2.049117315359810050e+02 2.003780398716502873e+02 2.053870451133660993e+02 2.011781873485658707e+02 2.044555160783853864e+02 2.042258721212934063e+02 2.028581643521174271e+02 2.036014174042458649e+02 2.014698815281981013e+02 2.057774522068107217e+02 2.020275608524811162e+02 2.021395717895708799e+02 1.995732911267976988e+02 2.006498803970029314e+02 2.035972750983950732e+02 2.033160156296052321e+02 2.027247776598541122e+02 2.030326322317453958e+02 2.000208100526507451e+02 2.053752548169267413e+02 2.036780885378971675e+02 2.061513906420277351e+02 2.037092728319014157e+02 2.025917936881683090e+02 2.026882346118443365e+02 2.048109807536319522e+02 2.044540856266660001e+02 2.042756186848644973e+02 2.067136447696236417e+02 2.013971086214611717e+02 2.055068673055987745e+02 2.061502648052490372e+02 2.002569220059446309e+02 2.027773360893635868e+02 2.039608629717145334e+02 2.011558890781730895e+02 2.015380492603030120e+02 1.960008581339388627e+02 1.968478444898538839e+02 1.994982514208003295e+02 2.003943799453579970e+02 2.011416549768570690e+02 1.989134971970683239e+02 2.006602985099538614e+02 2.012732644361296934e+02 2.016293119122040594e+02 2.000786750102241456e+02 2.017122672852061953e+02 2.035963267183283563e+02 2.035067935924283233e+02 2.022394432494058663e+02 2.025358095735359711e+02 2.007104459485746872e+02 1.997069221925338525e+02 1.987760535479473560e+02 1.991394004066216041e+02 1.975000058989432148e+02 2.012787973213293355e+02 1.956954905899813468e+02 1.994039212333801174e+02 1.973894887260692599e+02 1.995635578215212718e+02 1.992269420283220711e+02 1.990243464231440100e+02 1.989912580446598724e+02 1.989262724393995825e+02 1.963588669152411512e+02 1.974003694288799409e+02 1.978741454618644582e+02 1.947235379660792489e+02 1.992563876066830062e+02 1.958363816870310927e+02 1.961031975084552528e+02 1.933274987170896395e+02 1.949529299346814639e+02 1.968762783027772230e+02 1.982565337983170082e+02 1.995803756399363920e+02 2.006902346741168799e+02 1.946829633397479711e+02 1.950018206007366075e+02 1.952301308969715308e+02 1.941860578524863001e+02 1.957229121862223167e+02 1.954648432113835668e+02 1.956394830672121543e+02 1.949434821665473407e+02 1.960138213412270147e+02 1.949601994815382398e+02 1.958226481351339885e+02 1.903243692854160827e+02 1.935494699593022290e+02 1.929127943639013552e+02 1.945739558664081983e+02 1.918915047290888083e+02 1.910330459467107573e+02 1.945525110326131539e+02 1.967000895509860925e+02 1.898948593318508813e+02 1.932530975433320464e+02 1.898752530762756692e+02 1.865812450067560917e+02 1.916350025153099637e+02 1.909178986199504777e+02 1.902016440568173152e+02 1.890882221212361003e+02 1.912257990296910748e+02 1.896593939592249853e+02 1.864185677461284740e+02 1.874046896356173022e+02 1.901761837603048377e+02 1.886938710342651007e+02 1.911660208266361280e+02 1.896564757459485975e+02 1.883607843492632981e+02 1.873520867118608635e+02 1.883656847254259503e+02 1.872309133652239552e+02 1.865591996497400373e+02 1.860540182858898675e+02 1.886842108077495936e+02 1.868907855782938441e+02 1.846998229632039852e+02 1.841101805201872423e+02 1.897850049796908820e+02 1.887085088376467752e+02 1.878919623049721395e+02 1.859143020858802515e+02 1.876888652435594622e+02 1.878080710586794737e+02 1.867937338710435711e+02 1.873265890025293459e+02 1.843413486997401094e+02 1.877836452130566158e+02 1.871186896876524202e+02 1.873173590561274295e+02 1.869806874944291906e+02 1.902773740941649407e+02 1.895815933494534420e+02 1.863685886346410143e+02 1.873399990272758657e+02 1.870603793114518680e+02 1.873485128979536398e+02 1.844617809362455603e+02 1.850312978535920081e+02 1.871466458372664476e+02 1.876885559598169948e+02 1.898886661777867175e+02 1.864469043170931002e+02 1.855582585659444419e+02 1.851481850438499066e+02 1.864122274832254504e+02 1.855716825247980921e+02 1.869845975457400016e+02 1.836407329774298205e+02 1.852511815779790822e+02 1.843336021378560758e+02 1.853285249730872124e+02 1.847747617489447123e+02 1.818686088284480888e+02 1.845642665318129332e+02 1.864390892011420817e+02 1.869255490273539806e+02 1.820339827708073130e+02 1.773165731852447777e+02 1.818776984755894546e+02 1.787113888507991248e+02 1.797366048554011400e+02 1.821659984818644489e+02 1.782253158640903337e+02 1.810464298155565928e+02 1.803462998811560851e+02 1.839368340838499591e+02 1.833127414422302195e+02 1.815030082716716890e+02 1.812161418702204969e+02 1.830607917628223902e+02 1.829130278847380850e+02 1.804859657741769468e+02 1.788707210356552935e+02 1.806229448842606473e+02 1.799626796798985993e+02 1.814438566617288302e+02 1.809726932095382779e+02 1.781526567874941804e+02 1.781790084881276641e+02 1.806407834761156153e+02 1.761782196427187728e+02 1.731062688274010384e+02 1.712388707086666955e+02 1.735857561135848641e+02 1.714350068052025620e+02 1.746622671729044782e+02 1.716299847748657896e+02 1.760671756786365165e+02 1.713024932137166445e+02 1.690639928237876006e+02 1.716748917985293303e+02 1.726072834546561694e+02 1.710594533189116930e+02 1.715130024587573416e+02 1.712022145890164779e+02 1.687481495894217574e+02 1.660865710993647610e+02 1.685234727779246953e+02 1.696443616220895478e+02 1.677215686586727372e+02 1.671413771613622998e+02 1.722838191938392356e+02 1.699286874661857212e+02 1.734723999148968403e+02 1.701308223246974762e+02 1.713715120741786109e+02 1.708799749780283435e+02 1.703038959249657580e+02 1.738113680945064061e+02 1.699515687180976045e+02 1.741091231499298715e+02 1.715888648869957365e+02 1.741171174110432958e+02 1.707369940839155333e+02 1.709881962095342374e+02 1.692279814634969455e+02 1.713153917266837709e+02 1.703081754087789648e+02 1.725698191762955389e+02 1.706012054726108715e+02 1.709061705305189776e+02 1.738111177111438508e+02 1.708101619629607626e+02 1.726826102002772245e+02 1.703435370315337423e+02 1.701801810338153587e+02 1.722756049512082086e+02 1.697324373454307249e+02 1.721298385736379544e+02 1.690148569594611843e+02 1.721271840499149732e+02 1.729986357964138790e+02 1.710850147641108379e+02 1.727466400871687426e+02 1.730060389199755093e+02 1.730900534286590755e+02 1.701011422547901759e+02 1.698583537439323266e+02 1.694114828420126742e+02 1.701962418871748923e+02 1.711146578237238884e+02 1.688328073748402858e+02 1.690003529957367903e+02 1.698387242138386739e+02 1.703065975257003117e+02 1.712205888195223338e+02 1.673706875276108690e+02 1.682393232173534727e+02 1.708686320562160006e+02 1.723801311090173556e+02 1.701656337591239492e+02 1.696631019730046717e+02 1.730616187629630929e+02 1.711178340887060187e+02 1.679955263025039756e+02 1.703228116142920499e+02 1.706415309328485534e+02 1.716731160386435988e+02 1.735899012235272494e+02 1.719550945858065063e+02 1.740457378068386447e+02 1.679901412385901835e+02 1.686894493349706181e+02 1.671896040225893785e+02 1.717799962050194722e+02 1.710200818655575858e+02 1.701820827183751419e+02 1.696522306380613259e+02 1.675281652053079711e+02 1.671479987753275225e+02 1.681261884494598462e+02 1.666575775647342823e+02 1.663097815561435766e+02 1.667601769614377076e+02 1.686315197146947185e+02 1.666000635939975325e+02 1.678108149328176921e+02 1.662678658813051413e+02 1.677359137897849735e+02 1.722179785789013806e+02 1.666208312495527650e+02 1.658660660174863324e+02 1.687480971180837059e+02 1.697291432185530482e+02 1.687407421074182139e+02 1.672906275828835021e+02 1.701684391912928902e+02 1.683875645315278007e+02 1.686254538304573316e+02 1.684246231359751675e+02 1.686811935862046994e+02 1.631114151876888343e+02 1.668472603239574994e+02 1.642028897701490564e+02 1.630237860004282311e+02 1.632860464337236408e+02 1.706456654708491385e+02 1.648998440278518274e+02 1.672749031044120045e+02 1.656713825855371169e+02 1.648536142430053246e+02 1.666810427625856050e+02 1.620483146589652677e+02 1.638957793201451523e+02 1.625595474390560753e+02 1.593451872362220740e+02 1.593780459969200365e+02 1.599959081815901243e+02 1.632393042571198407e+02 1.626218099070417509e+02 1.606733461210464213e+02 1.634940912726589772e+02 1.577769691710102222e+02 1.613425999190902189e+02 1.607439368208533494e+02 1.594081269280119670e+02 1.598543230364544456e+02 1.576468739112833077e+02 1.606158486649485724e+02 1.591861545640245481e+02 1.613016645429099754e+02 1.611806903421550601e+02 1.603200892426989412e+02 1.565813952601556593e+02 1.610885587692797287e+02 1.596821378118234236e+02 1.607876611875160791e+02 1.583066016756722263e+02 1.612989365292093566e+02 1.592242795038407053e+02 1.597229745010858437e+02 1.614324365811777682e+02 1.616172071975445874e+02 1.615998610981802415e+02 1.603228704797947444e+02 1.581669346504622524e+02 1.611956077511834735e+02 1.590578149774191274e+02 1.616036600350919628e+02 1.555283191726346104e+02 1.591278427861448108e+02 1.588174460356044619e+02 1.593386259254892252e+02 1.606930090874220411e+02 1.606361101592215448e+02 1.590662775277631056e+02 1.574365789930880055e+02 1.566210286164408103e+02 1.569384144114939090e+02 1.561531006642548505e+02 1.572434846850368615e+02 1.540422995219252869e+02 1.578108635599730292e+02 1.544667551364867961e+02 1.577735351967389761e+02 1.554567731717118306e+02 1.548790875866123429e+02 1.531563634241381351e+02 1.582560163765146513e+02 1.543962564257348618e+02 1.551946976160176632e+02 1.559603871815654088e+02 1.546262041039455539e+02 1.568342319435576826e+02 1.558287393482038397e+02 1.570942409246932812e+02 1.577837632144235727e+02 1.565314765846678426e+02 1.577007653574416111e+02 1.568760537412991027e+02 1.540040114611157378e+02 1.518270974229271246e+02 1.511141518940397930e+02 1.531136068160608659e+02 1.548036988795778655e+02 1.542672983340567043e+02 1.562071160831225427e+02 1.556465497995869782e+02 1.548900656510691363e+02 1.527247654496234759e+02 1.522790876522660994e+02 1.539719736442271767e+02 1.507509823526493449e+02 1.530700519357112910e+02 1.540757006432116611e+02 1.509787498612696197e+02 1.536567875863677557e+02 1.541306594578264253e+02 1.530859336941182676e+02 1.543406268965925676e+02 1.526466912464958341e+02 1.509305631831762184e+02 1.506413200946059590e+02 1.507034266897429688e+02 1.499479320418829218e+02 1.520734987762977823e+02 1.517993648796428658e+02 1.536689222614795938e+02 1.521186347256877980e+02 1.462341637705835353e+02 1.496149573522835396e+02 1.511086891016493894e+02 1.516128060972806963e+02 1.515332726879571226e+02 1.518225727576316899e+02 1.501958751113423318e+02 1.491363316092819673e+02 1.506328808644219635e+02 1.499791979303238918e+02 1.524084833091108635e+02 1.506578609207712987e+02 1.486922137000351540e+02 1.515632848822687322e+02 1.493647215247064821e+02 1.455663471115037169e+02 1.469399077316172395e+02 1.490244418171129439e+02 1.460142737632004355e+02 1.453699771782548851e+02 1.449117259041977093e+02 1.444847365899215106e+02 1.474238810523653740e+02 1.490004119812561214e+02 1.472004171975679299e+02 1.502603548676952130e+02 1.477661681056659972e+02 1.493641403159971617e+02 1.471536142538925560e+02 1.496248402790559453e+02 1.490926540854825930e+02 1.503773745725908384e+02 1.492427039518623246e+02 1.486191352062291458e+02 1.477662537100400186e+02 1.491144160506706271e+02 1.516055793568091588e+02 1.480641997337624787e+02 1.507599785165103867e+02 1.487619305586024439e+02 1.478041337176316006e+02 1.516527387864638001e+02 1.473258226879546555e+02 1.503837398514116330e+02 1.481247359190988107e+02 1.467798548688736275e+02 1.462108820257663524e+02 1.495162465438910999e+02 1.481960406678194033e+02 1.483128235287361179e+02 1.515908206241705045e+02 1.535043382901650943e+02 1.499124626337305131e+02 1.480783833672183789e+02 1.516479250169273882e+02 1.502549169275645511e+02 1.514040141424443391e+02 1.475900320088854869e+02 1.493794885591464947e+02 1.498429794091633198e+02 1.505834136846434035e+02 1.499200524588840437e+02 1.473142797113253266e+02 1.477219674102572355e+02 1.491674833689285151e+02 1.496784708567318489e+02 1.497804156414466092e+02 1.485015447408372040e+02 1.485808799927423252e+02 1.474197376888100735e+02 1.478048027867299083e+02 1.449627409397728002e+02 1.462217355239491781e+02 1.455637695892101249e+02 1.445263290899481774e+02 1.452143900269363712e+02 1.453934488039505482e+02 1.468712139268357930e+02 1.469274012048662996e+02 1.447019313320560627e+02 1.465221008346607903e+02 1.453539706220666972e+02 1.471501382471705881e+02 1.455954889820673941e+02 1.488491679016090075e+02 1.456932639956709750e+02 1.454619273544383589e+02 1.452701506967954970e+02 1.435650585917586284e+02 1.459683590972905449e+02 1.437989627883228536e+02 1.417848691495362061e+02 1.441588682802873507e+02 1.447506011771161525e+02 1.421340327541257409e+02 1.415350025192999794e+02 1.400005053864176716e+02 1.437686720672516572e+02 1.422253605111069703e+02 1.429266286746544949e+02 1.455400560443645475e+02 1.444329699434830445e+02 1.424145927080621448e+02 1.436602047179225110e+02 1.419670247005628880e+02 1.414218428933929772e+02 1.411276153970482596e+02 1.424172180902537264e+02 1.403397850100596713e+02 1.406881449745404211e+02 1.399830005066831404e+02 1.375165715082069653e+02 1.403640546860857796e+02 1.381016990484255018e+02 1.391029483663311908e+02 1.412014271807894374e+02 1.376570196805714943e+02 1.388316958913571852e+02 1.424006415810599151e+02 1.396989608851764331e+02 1.379127489072090498e+02 1.382315690578598719e+02 1.388402630534358480e+02 1.378735576325881880e+02 1.359571962715143059e+02 1.351011246285860352e+02 1.372185363202119390e+02 1.367380822191005052e+02 1.374630740097309740e+02 1.389512777214261234e+02 1.354608223943552900e+02 1.353427281568023943e+02 1.326214039886167200e+02 1.337812231982086075e+02 1.328578679388885178e+02 1.342648980996825117e+02 1.332836473602577883e+02 1.359081131123334103e+02 1.335740694873614984e+02 1.329840258021054922e+02 1.360810979915367511e+02 1.369160607989656739e+02 1.351087995181760562e+02 1.331177456127051641e+02 1.335113503681511702e+02 1.343991192049892618e+02 1.344720397623422059e+02 1.345223822165133640e+02 1.348727311064306775e+02 1.335554646874334992e+02 1.351779676057825554e+02 1.319975490045307538e+02 1.336845121577703424e+02 1.343437641681255741e+02 1.349756744673774449e+02 1.359587748612753728e+02 1.355074963313692251e+02 1.330690489352516863e+02 1.372951590918887348e+02 1.360694877669464233e+02 1.350078569835673648e+02 1.316985076341104275e+02 1.346839293357861038e+02 1.347982321356293482e+02 1.345344636632965205e+02 1.346673779868311271e+02 1.348816527653613093e+02 1.343844388510378280e+02 1.383953442523729223e+02 1.360947408465984267e+02 1.386464928367143443e+02 1.323904677949517179e+02 1.356439125303584490e+02 1.357434486620492748e+02 1.328822137218593582e+02 1.352306501568678527e+02 1.370411358348357567e+02 1.366428132123238868e+02 1.353010796054235527e+02 1.334293450465294484e+02 1.363507089847853990e+02 1.360860922021390991e+02 1.343911322527074219e+02 1.350137669787619359e+02 1.348301109535515536e+02 1.347272836777923999e+02 1.360316375469298293e+02 1.383888854670294677e+02 1.348745880164583468e+02 1.350755085039582752e+02 1.357686467802892025e+02 1.312713636662464580e+02 1.335255932586227345e+02 1.354701485562169410e+02 1.325153794828380285e+02 1.338895342305631004e+02 1.342466535474017064e+02 1.330894931557805876e+02 1.318457849671424640e+02 1.339212542559744179e+02 1.310507699338519387e+02 1.330388547215826236e+02 1.305677963960853560e+02 1.334100768036411182e+02 1.328542871240067313e+02 1.343124251938842235e+02 1.341457828139315609e+02 1.360416396507053776e+02 1.368381929029656305e+02 1.366398407797372556e+02 1.316588555083555150e+02 1.325138056416073198e+02 1.340717455686566382e+02 1.332769026114466158e+02 1.356166457419928406e+02 1.357240903103509595e+02 1.355260597232772284e+02 1.338383062429948325e+02 1.326371035546022767e+02 1.315742395349477647e+02 1.328779816430630660e+02 1.345354139908020557e+02 1.317851286439101273e+02 1.343204472459329963e+02 1.328511510405794525e+02 1.313505091208837996e+02 1.299003565087729442e+02 1.328553425299568289e+02 1.336257083747400713e+02 1.283993064991850019e+02 1.353546593397271636e+02 1.312005978237359898e+02 1.310162619008230536e+02 1.316080004152616993e+02 1.293970193884687205e+02 1.312343904311522635e+02 1.322082823181634126e+02 1.301471673042502744e+02 1.255850872787487731e+02 1.277818746821117060e+02 1.285880160846669753e+02 1.285565644315255440e+02 1.297505194709825957e+02 1.263457555889176547e+02 1.297974549647761648e+02 1.308217847170200514e+02 1.288671479403701596e+02 1.279655436461247717e+02 1.277522857562540253e+02 1.281869425629493549e+02 1.310405618817296727e+02 1.287941001085994515e+02 1.284943590702155518e+02 1.297939678039304852e+02 1.264827350582176280e+02 1.295051003429402670e+02 1.306789411860642360e+02 1.332121442757953673e+02 1.325521055683158238e+02 1.310795432673712071e+02 1.295637416563400848e+02 1.289939972694711798e+02 1.288485612563600284e+02 1.320786839729626934e+02 1.311418119998621137e+02 1.312801458157310037e+02 1.291712276535300248e+02 1.315365986950835122e+02 1.294604929770641490e+02 1.311398256769167006e+02 1.316211127496299582e+02 1.303351746160492723e+02 1.305092973652336070e+02 1.313666591955771423e+02 1.302681495479526177e+02 1.294669692860256589e+02 1.319021665637875174e+02 1.303583517383281674e+02 1.321073626133562300e+02 1.301125043337322325e+02 1.300337507743804792e+02 1.318472106288307941e+02 1.304420813893586910e+02 1.292545012491216028e+02 1.287572560392221988e+02 1.279717559849365074e+02 1.293952418601772649e+02 1.292778896566127287e+02 1.271970169102244341e+02 1.310991223549839901e+02 1.315084090893943767e+02 1.322124384431758699e+02 1.307896137667005974e+02 1.307636397822298022e+02 1.292182169744849318e+02 1.305428707214091730e+02 1.306891698621187174e+02 1.299050595352013602e+02 1.309632693026950392e+02 1.302295183598386075e+02 1.321051372154396404e+02 1.308153852571264224e+02 1.301299338678953177e+02 1.274753518131012839e+02 1.307819148346340512e+02 1.313579870299975028e+02 1.296611071772987032e+02 1.285807209363878201e+02 1.291288888513395818e+02 1.302654729317894748e+02 1.313136597186750123e+02 1.341413664057946562e+02 1.319962778984794056e+02 1.297316617740219442e+02 1.290368959547421639e+02 1.293039740114781750e+02 1.307070518890965332e+02 1.279741290527076671e+02 1.310087461180022501e+02 1.270145153685083557e+02 1.258223772562137981e+02 1.251970822428512662e+02 1.272437838256295919e+02 1.267856266736146580e+02 1.295768786067933434e+02 1.253977656573414805e+02 1.271064668117527390e+02 1.268543760274188799e+02 1.279328772568986778e+02 1.230356389545133027e+02 1.251194215862008292e+02 1.229407746034003139e+02 1.243529774502199245e+02 1.234083348035359649e+02 1.261685451727056204e+02 1.251392994533461689e+02 1.229433013476128878e+02 1.240272830468632321e+02 1.268529269763766223e+02 1.213000537411663800e+02 1.221701158913966196e+02 1.226849039447325254e+02 1.253395741641174368e+02 1.227039367826703824e+02 1.238289468412770304e+02 1.187115583606999678e+02 1.220786387811562292e+02 1.212571036536561735e+02 1.216579183141696205e+02 1.195779631646322514e+02 1.225588753899124157e+02 1.218999281019500813e+02 1.231207086468306642e+02 1.236902677505896548e+02 1.250150329744933373e+02 1.215607229981189050e+02 1.194097844333741989e+02 1.218752070203946403e+02 1.232570857212558622e+02 1.215857387277136610e+02 1.209738581983860399e+02 1.221255922603923381e+02 1.230248569009256272e+02 1.208172172234505695e+02 1.206438151085604318e+02 1.210290185243746208e+02 1.186892184562551336e+02 1.194442098048486542e+02 1.167484690122729347e+02 1.184569013753070124e+02 1.178197785734988798e+02 1.187616923539814024e+02 1.180565174772525836e+02 1.174693948392417013e+02 1.185101718104529596e+02 1.186223960143784240e+02 1.188038778564267659e+02 1.168154944573226004e+02 1.167134662444696289e+02 1.173143964194596123e+02 1.148869669894478847e+02 1.147027271260834027e+02 1.137604351692998961e+02 1.177331904390225930e+02 1.147657563736416506e+02 1.179116041206917060e+02 1.163458757896650582e+02 1.172337298601393059e+02 1.137993987082219718e+02 1.170949050460067440e+02 1.141487303181744579e+02 1.157844485950282660e+02 1.161642806288876102e+02 1.130131847926995334e+02 1.129716581340863684e+02 1.141465719639687535e+02 1.154562309446118320e+02 1.132139235708326623e+02 1.148299608136065899e+02 1.154121723897609684e+02 1.170965628174331528e+02 1.147381037083115274e+02 1.160382357076201174e+02 1.161065234163116884e+02 1.177265614532025779e+02 1.166474630961935901e+02 1.175273126933028607e+02 1.140859212960890687e+02 1.177858570267187304e+02 1.180107607958183280e+02 1.179583059251094426e+02 1.146138454015569295e+02 1.153088763274715802e+02 1.176125155328238918e+02 1.158221262675855456e+02 1.123730108873002251e+02 1.161389095701140661e+02 1.153693825011712590e+02 1.135929888438473938e+02 1.165130524578268734e+02 1.161524514002966413e+02 1.159882612256961210e+02 1.154384328122396681e+02 1.169693784616062970e+02 1.169008576947360041e+02 1.154403945407961913e+02 1.153241143342137605e+02 1.148126255596760785e+02 1.146007484232844718e+02 1.173661542671110425e+02 1.166267483494675616e+02 1.153801985071731480e+02 1.152416256121907452e+02 1.156591974082024308e+02 1.170404245597213873e+02 1.149040054993495374e+02 1.168110895028653005e+02 1.157063872126857831e+02 1.177343004636040149e+02 1.175978330799067493e+02 1.149213174828741728e+02 1.171632264805904953e+02 1.152247195414755083e+02 1.162227402373811458e+02 1.154326366021700210e+02 1.154363966412860947e+02 1.142419019913030809e+02 1.164790289919690593e+02 1.151764393191998579e+02 1.142174945847480245e+02 1.153368973261612069e+02 1.148339001239721426e+02 1.153952164307788877e+02 1.154953755052180924e+02 1.152725360417108504e+02 1.143376806299328621e+02 1.136482953981461890e+02 1.156685982783068454e+02 1.148569157657513955e+02 1.142533341472684754e+02 1.124788864910784412e+02 1.131482149120118521e+02 1.167095007718166784e+02 1.087712307792285600e+02 1.131132172347841873e+02 1.121118141132745478e+02 1.146084823776680821e+02 1.118490893912717610e+02 1.126322191417526710e+02 1.126858444291624437e+02 1.111809289504858356e+02 1.116853313505412473e+02 1.128334544615622690e+02 1.117633474591040965e+02 1.104312143956558145e+02 1.120118737179995634e+02 1.116080769690527035e+02 1.117881823133468941e+02 1.130030215117800765e+02 1.109694962962753522e+02 1.117047517758085746e+02 1.098210198193804530e+02 1.071715537101902527e+02 1.108507577054442521e+02 1.081607459875275339e+02 1.106816388398630266e+02 1.102979945976775866e+02 1.108766684929315005e+02 1.081889073901305949e+02 1.090664822009377417e+02 1.098293949293615839e+02 1.101243098030897158e+02 1.101936300545434761e+02 1.108640574117196707e+02 1.116791618355971849e+02 1.119928891522343264e+02 1.116449716620825683e+02 1.102037638049332031e+02 1.120666996050016309e+02 1.094352365997167027e+02 1.110107092295919244e+02 1.095351657155375023e+02 1.103044531765664829e+02 1.090106325024317044e+02 1.074572656698281321e+02 1.089245030491532731e+02 1.086363552293843213e+02 1.101381855530461849e+02 1.083000675031201183e+02 1.083703008973436539e+02 1.078096234473897113e+02 1.074698845858999476e+02 1.080774700322815676e+02 1.086495767502506880e+02 1.069186075375444887e+02 1.082394478637109785e+02 1.088498389932844646e+02 1.104370613465026594e+02 1.090324614881668168e+02 1.080033105190411362e+02 1.091121593685291629e+02 1.063433229204101451e+02 1.084005607242479812e+02 1.072098667746671907e+02 1.067548768904575951e+02 1.070636650759012127e+02 1.071208891656043960e+02 1.077321723296949045e+02 1.066449079225044727e+02 1.082215953317468689e+02 1.068217931653484669e+02 1.066492869625104873e+02 1.038711210910579439e+02 1.025943809153314703e+02 1.039884281898140443e+02 1.048001501938065729e+02 1.043407355147072337e+02 1.049266363098692807e+02 1.051681892765221420e+02 1.038246769233342945e+02 1.041868978334702831e+02 1.056538595845764519e+02 1.029897590434683394e+02 1.020246627019983379e+02 1.049909400099601555e+02 1.033594635992650979e+02 1.038113025874294379e+02 1.020109013777095015e+02 1.052109522971804267e+02 1.031842395256774694e+02 1.017958493028812939e+02 1.022330911140589507e+02 1.047742971265852248e+02 1.021166141972668981e+02 1.010801591945131293e+02 1.032514816489535434e+02 1.058849436768973362e+02 1.038861244173085225e+02 1.046026445151059221e+02 1.066238946120579669e+02 1.028188036005646353e+02 1.048326046333807113e+02 1.030885638097542767e+02 1.044492692587673588e+02 1.036180762822433508e+02 1.006525090125886948e+02 1.035757104838713047e+02 1.051498701297095124e+02 1.014670235015574349e+02 1.048346768129453750e+02 1.018369199815895598e+02 1.004133854785526410e+02 1.023178601938761716e+02 1.030718952539529312e+02 9.961994153666930174e+01 1.038261030016838333e+02 1.022349228747978316e+02 1.022746838632446895e+02 1.011902505440515654e+02 1.008422271103349459e+02 9.993408036669188732e+01 1.017165806415272300e+02 1.048167083765697924e+02 9.886584223857606446e+01 1.023636214707677539e+02 9.978540939776475227e+01 1.030698039486029529e+02 1.043285626956525931e+02 1.006632836500910742e+02 1.022537918317265877e+02 1.040188315930727327e+02 1.031912473551172980e+02 1.008177915164735197e+02 9.968941263560998323e+01 9.912718085856960215e+01 1.005598232160138252e+02 1.035510903367748057e+02 1.000201979184711831e+02 1.032630639183332733e+02 1.006612166239486186e+02 1.003562927112650840e+02 1.005482108234078140e+02 1.033741831246588987e+02 1.018022400335738951e+02 9.811098287130867845e+01 1.006305050754434802e+02 9.912950388733996476e+01 9.998456321289441462e+01 1.013059333086441853e+02 1.028889863516127292e+02 1.026032029353729200e+02 1.032629191044814689e+02 1.016471910922523421e+02 1.030566126750578917e+02 1.003977403321421633e+02 9.715469141251668361e+01 1.019889667131711519e+02 1.027458766911992853e+02 1.023684965659996777e+02 1.025669580364553326e+02 1.027147767205139957e+02 1.005529324698234603e+02 1.014024911271438469e+02 9.924515415247901728e+01 9.815986082771246402e+01 9.806898867687455379e+01 9.972636286783175308e+01 1.023294358156817907e+02 9.881812281001143106e+01 9.751202112615963813e+01 9.970071669741970766e+01 9.910957932719226449e+01 9.927716668362262453e+01 9.769079222717148525e+01 1.007493565488134664e+02 1.006493814217568001e+02 9.874342839417295181e+01 9.803512319850234746e+01 1.024001208072755418e+02 9.995438097212146999e+01 1.009367845640905728e+02 1.000130398154408198e+02 1.001000166067213399e+02 9.934204724015899046e+01 9.924294319576384282e+01 1.008386606628344140e+02 9.876480216641864729e+01 9.971775525955801811e+01 9.925458870962934554e+01 9.940038591958209224e+01 9.672342450486112853e+01 9.864187753588015539e+01 9.888378168416652159e+01 9.920807681674413914e+01 9.803211358060477210e+01 1.013464782726184268e+02 9.878347654857016380e+01 9.671915248656688391e+01 9.970918893559002072e+01 9.723223995711356338e+01 9.513589427161464585e+01 9.619851401346987529e+01 9.597508559582001908e+01 9.329875407682526145e+01 9.814602316667000537e+01 9.836747040622068994e+01 9.616462988275527835e+01 9.712261542169235895e+01 9.635497498909455771e+01 9.595206390559013698e+01 9.853128314234814411e+01 9.730940240659495544e+01 9.567666610933196125e+01 9.552084877851473266e+01 9.696750287539489932e+01 9.540757817894024129e+01 9.689547899222282012e+01 9.405073243310098974e+01 9.323528444372476542e+01 9.534574098936958819e+01 9.421536542029397765e+01 9.466097498898720630e+01 9.430957116472026769e+01 9.473039396511113353e+01 9.451417918379632965e+01 9.939339054455700762e+01 9.472059633502645681e+01 9.601213343646159615e+01 9.500431894484476913e+01 9.735771190424394206e+01 9.400611764594201247e+01 9.269143912257520412e+01 9.237768455467322326e+01 9.604287379297794303e+01 9.501068876379923722e+01 9.349674159793367778e+01 9.547795312653782673e+01 9.440838344937226623e+01 9.523066947154565298e+01 9.257220240025053215e+01 9.296385937228033924e+01 9.360271763521960509e+01 9.194693981769478341e+01 9.514220752629751132e+01 8.948169271242799994e+01 9.285014591436559783e+01 9.101639782267281475e+01 9.203565145962666350e+01 9.049486183402991912e+01 9.154461020502058943e+01 9.170716293532046848e+01 9.225777364805203717e+01 9.255715996974136317e+01 9.253968675351084983e+01 9.279474525166379806e+01 9.174119950748604424e+01 9.184433420251907876e+01 9.355943038690796243e+01 9.003288930729097217e+01 9.133763119034772160e+01 9.041905646072977731e+01 9.166949360345465436e+01 9.308290048355469537e+01 9.251747582812140536e+01 9.331652329790783540e+01 9.009643884008055181e+01 9.206906181718211712e+01 9.186347504107057205e+01 9.093703916991094616e+01 9.043808047734681566e+01 9.054833184122476553e+01 9.119816957700385274e+01 9.136484415734012998e+01 9.107141860705711167e+01 9.044616583682643807e+01 9.065123058114365051e+01 8.890776065205349710e+01 8.948449025547550661e+01 8.887238962568390832e+01 8.952158030294258140e+01 8.850345120958351686e+01 9.079205144725086996e+01 8.883429675200807196e+01 8.669830545920386555e+01 8.969296998822433409e+01 8.871386100527111296e+01 8.642329627486468269e+01 8.933643093105825983e+01 9.066190578318801840e+01 9.113290883007249477e+01 9.038928189154069059e+01 8.672506933312455146e+01 9.073599966621321755e+01 8.899233142500541760e+01 8.992029860561082444e+01 9.072106129233148408e+01 8.863314237046343180e+01 8.945872024278354218e+01 9.050938946928576456e+01 8.939466118892647728e+01 8.889619431256960524e+01 8.897696743625671445e+01 9.229533143992111377e+01 8.876619085529821973e+01 9.195801385914144532e+01 9.047152889555468391e+01 8.954398976085005302e+01 9.095120692679751073e+01 8.935400561582356715e+01 9.076905140303605890e+01 8.973170611600947666e+01 9.009042138542365308e+01 8.945847467871399772e+01 8.799531764260272837e+01 8.993661535505435722e+01 9.028457857076763560e+01 9.094640973660591499e+01 8.792566397436523573e+01 9.018731166007427191e+01 8.804037902197461563e+01 9.011167770478552086e+01 8.742141880891703920e+01 9.093747079778320597e+01 8.927550569735662123e+01 9.097091738738595268e+01 8.963408908258476515e+01 8.899288206190939832e+01 9.051747084799445986e+01 9.176983550252130328e+01 8.964057649048552889e+01 8.827133095176087352e+01 8.712962804009845286e+01 8.883893766981397278e+01 8.954670509790069843e+01 9.103542421674536911e+01 9.064744174375506702e+01 8.924055288028966970e+01 9.062078958986174371e+01 8.906378655878154404e+01 8.939079019079427724e+01 8.935147603096865510e+01 8.997646438467315022e+01 8.816523817087859527e+01 8.997240999446938758e+01 9.071456299170289128e+01 8.962437963825173881e+01 9.024667221001183748e+01 8.854862454459123455e+01 8.945965262056751044e+01 9.271986967831639959e+01 9.048143509619997360e+01 8.916015166729219743e+01 9.038880909040389611e+01 8.768921659078623065e+01 8.902537961335204386e+01 8.952129579662802428e+01 8.806803353331137885e+01 8.939744886916938071e+01 8.763134053520637679e+01 8.854712755296058901e+01 8.832126939039753211e+01 8.989514334107667537e+01 8.950910042209245887e+01 8.726711162647814035e+01 9.054772174402026508e+01 8.837165410525858533e+01 9.017292114026889749e+01 8.981963125452095653e+01 8.712736157499382728e+01 8.937125329811607344e+01 8.898772230903824720e+01 8.988119882281684170e+01 8.902098307000437671e+01 8.673257173964522337e+01 8.613534242633011218e+01 8.940341806653680123e+01 9.051982658203766618e+01 8.669218212285335312e+01 8.890015229324480117e+01 8.671769918482138451e+01 9.083685700240970107e+01 8.705428290441535921e+01 8.960035507864766657e+01 8.769966426748264610e+01 8.796290573233318355e+01 8.822721062654055402e+01 8.939254014349212696e+01 8.813807960588692936e+01 8.957742428696759873e+01 8.995633085709319232e+01 8.597008312442063982e+01 8.831171023585990554e+01 8.619934630127764308e+01 8.805645015094104622e+01 8.824274758263122465e+01 8.817124276382413939e+01 8.692650617022967197e+01 8.913059873223028262e+01 8.782058273036199125e+01 8.794897358367339280e+01 8.771003603368986035e+01 9.046250514717145563e+01 8.263567525545602166e+01 8.556092704044205277e+01 8.753476110381869546e+01 8.719636043845206075e+01 8.957246443832572425e+01 8.512520759950284344e+01 8.853649325446555451e+01 8.471953246892354628e+01 8.771394414750713509e+01 8.608732682065294739e+01 8.683364020741441891e+01 8.490970534074095610e+01 8.873586631832149862e+01 8.738027771126419907e+01 8.478723237532530277e+01 8.690805098743649637e+01 8.622700369743078852e+01 8.437515189503344004e+01 8.498004733389578291e+01 8.348874173605055660e+01 8.249511368280619195e+01 8.225857268526135613e+01 8.209692405736269905e+01 8.413799909124557530e+01 8.151826700993456143e+01 8.445928719472887281e+01 8.517524767989647216e+01 8.268202505503030864e+01 8.578696680088468440e+01 8.423425170928284444e+01 8.226845674307533329e+01 8.270745882115569714e+01 8.419834606485979123e+01 8.604930391951181434e+01 8.488887848575268436e+01 8.242426293788447822e+01 8.557689675891725756e+01 8.566844496463914993e+01 8.452855206114681152e+01 8.509171602663457179e+01 8.571873576701247543e+01 8.426254751294958112e+01 8.430097892137317217e+01 8.483373135973474177e+01 7.985530502396903785e+01 8.367981223414143699e+01 8.649524188979819428e+01 8.290944834828052024e+01 8.312470451145641448e+01 8.510755288093689330e+01 8.453815428658009523e+01 8.473081579410489894e+01 8.691210486171728178e+01 8.599919810562357725e+01 8.422178047622347208e+01 8.711545749532324123e+01 8.801182789772923343e+01 8.603252618768486570e+01 8.493578863167546444e+01 8.372388690068441974e+01 8.558708982385238073e+01 8.747131264043910903e+01 8.606700644524866561e+01 8.620541604843832317e+01 8.495654522024121036e+01 8.492426437078795232e+01 8.568215610186814502e+01 8.391952837030525814e+01 8.352434616511747834e+01 8.528627835531972323e+01 8.363329830785426111e+01 8.728808038998991492e+01 8.512131889261003437e+01 8.569741708714255424e+01 8.397940929394734155e+01 8.536369689069942979e+01 8.313798461154568997e+01 8.343520685057391972e+01 8.510474180919547393e+01 8.599551840634225641e+01 8.337996641142393628e+01 8.360111433868995334e+01 8.082480700028196452e+01 8.568171020751083233e+01 8.169281196326221561e+01 8.310610291869069499e+01 8.772979640592498640e+01 8.273443497441101613e+01 8.413854161032746504e+01 8.283672627156266799e+01 8.347291273392986000e+01 8.503840173636598365e+01 8.400614135605221122e+01 8.200829029175856988e+01 8.107963397278226125e+01 8.392566882696442576e+01 8.324374876951456770e+01 8.310515502624062378e+01 8.143890152684301142e+01 8.040953725852419609e+01 8.461595679920746704e+01 8.568107311750630117e+01 8.177976572049033166e+01 8.368520696160624084e+01 8.265055960791586642e+01 8.116907790305097592e+01 8.522605081728164578e+01 8.320039036794844378e+01 8.289913543360198389e+01 8.317415561554248882e+01 8.345752953388571882e+01 8.394269607740595518e+01 8.462027237770239196e+01 8.364824157660645199e+01 8.399709191076166803e+01 8.169095876220720243e+01 8.510803963607469314e+01 8.349212430395610340e+01 8.413771301436175065e+01 8.053833014683348779e+01 8.489643194008333182e+01 8.430098929426814891e+01 8.225508828743285505e+01 8.386876559560444377e+01 8.468766190462601173e+01 8.171514639403535796e+01 8.205873959303016818e+01 8.342021719084891629e+01 8.270589778796097846e+01 8.186208198498950139e+01 8.355418460147467385e+01 8.219286550990862850e+01 8.219911261996443841e+01 8.159118144927703042e+01 8.363806232090668402e+01 8.563709822317412090e+01 8.372270774169354013e+01 8.056732434731824810e+01 8.174588930435862721e+01 8.249948117244640855e+01 7.917124160720949533e+01 7.918490481084813837e+01 8.137338497755777666e+01 8.077293136132443863e+01 8.196083470115306113e+01 8.163334252384370870e+01 8.075242320979612032e+01 8.356802951966392357e+01 7.938547885294792650e+01 8.146117734927837262e+01 8.066737488226415564e+01 7.937413612054029954e+01 7.934475381364367763e+01 8.266487797351676647e+01 7.930749074832621659e+01 8.087542176257416315e+01 8.139142973204637599e+01 8.217699918837672612e+01 7.995794603342714879e+01 8.048316505952733735e+01 8.046438220766545157e+01 8.054568415422022554e+01 8.016777044045340972e+01 8.087106173627907424e+01 8.046074755905493703e+01 7.732886199834628371e+01 7.838147419230239166e+01 7.941439721335414959e+01 7.918069061053978430e+01 7.970517360833808596e+01 7.720525036470192504e+01 7.557889752650217474e+01 7.926028870406213400e+01 7.837945527901597131e+01 8.029763669143618188e+01 7.946990488699606203e+01 7.768879376437267581e+01 7.935787913320835685e+01 8.041627383828382847e+01 7.971193476085090879e+01 7.726543851260436213e+01 7.839240419571022755e+01 8.021620822128498673e+01 7.730803889707785004e+01 8.042548891264264910e+01 8.080341163873266908e+01 7.959488746575800633e+01 7.745719934352023017e+01 7.647947932984911290e+01 7.760673361471901899e+01 8.167708325089353139e+01 7.885973346924940586e+01 7.557758314675162126e+01 7.662537276751567106e+01 7.749284536525765077e+01 7.754858077565380370e+01 7.595738164566814987e+01 7.869473877629903313e+01 7.724831868673302893e+01 7.793356969599912532e+01 7.746014081833867237e+01 7.699102027294168238e+01 7.997157622780088104e+01 7.862104224452426138e+01 7.901910217568504891e+01 7.940037539905084429e+01 7.759276415142798555e+01 7.847881289133441385e+01 8.044629667108316085e+01 7.814462201417263998e+01 7.694193027361539805e+01 7.586934928215606533e+01 7.708349057930999493e+01 7.881453015484585478e+01 7.818821657063790553e+01 7.388331727673713090e+01 8.139864840813085323e+01 7.623306501278082692e+01 7.501552824253742813e+01 7.919904803345960431e+01 7.556865035125579766e+01 7.719596168721655260e+01 7.604717002401538650e+01 7.974466060902560116e+01 7.761094433953324767e+01 7.807277645080731077e+01 7.931332285619761535e+01 7.690903506457078720e+01 8.002864064825176627e+01 7.513747306991574249e+01 7.751611363854799208e+01 7.421837868280519501e+01 7.615485463428872492e+01 7.568820130606034979e+01 8.036333105577909919e+01 7.628043442629243032e+01 7.576166009205435614e+01 7.512234712559818206e+01 7.513798939568646063e+01 7.680035715262066276e+01 7.779776328681970199e+01 7.852677987456782205e+01 7.527138997455756453e+01 7.648085792142981632e+01 7.688398986634163634e+01 7.654819493841083045e+01 7.679432893499266299e+01 7.717258277924378262e+01 7.702818644472876031e+01 7.630700712235541516e+01 7.399818973780037368e+01 7.358246466660645524e+01 7.561609466200697227e+01 7.460805078493814335e+01 7.777942660386237606e+01 7.557221466509454899e+01 7.558250434700356379e+01 7.665616613230065468e+01 7.620947663792328797e+01 7.463095988550568904e+01 7.506924632934894248e+01 7.639056085779678540e+01 7.353516284775454892e+01 7.748289514690766566e+01 7.725925379008798188e+01 7.970319532272036156e+01 7.543631145090169809e+01 7.622288269510696068e+01 7.730786703280631400e+01 7.633205622484474873e+01 7.685319779664050088e+01 7.740505634434953208e+01 7.626098101783288996e+01 7.445395653509648071e+01 7.652085705382025083e+01 7.392525844631028065e+01 7.733783768204919795e+01 7.675634228533627379e+01 7.680886245506917476e+01 7.663473758587849716e+01 7.354531872865038622e+01 7.464188956002014663e+01 7.496392707466971217e+01 7.351193481292476406e+01 7.463573063647670836e+01 7.641884300568810318e+01 7.501665215872225190e+01 7.713484381988720884e+01 7.538204186907596238e+01 7.526014709504981681e+01 7.409478996097516301e+01 7.372856952073320258e+01 7.652538133503431084e+01 7.331781574261226808e+01 7.867165679381423615e+01 7.374761171116730907e+01 7.490269788832067377e+01 7.436241899100913599e+01 7.454185443671816813e+01 7.449369385311774749e+01 7.387420044836848376e+01 7.331168251618765908e+01 7.308721727064965989e+01 7.277485427019509245e+01 7.607711385497572110e+01 7.415419567840453396e+01 7.199030327921430228e+01 7.037115017476534717e+01 7.416966000253370339e+01 7.316645964388699497e+01 7.210615377607230414e+01 7.354583638413761548e+01 7.267984327472458972e+01 7.357217615360359275e+01 7.146121265459935046e+01 7.409867284559977918e+01 7.325479614222625457e+01 7.319603873232622959e+01 7.245812797935784033e+01 7.312261887414084072e+01 7.187376203427375287e+01 7.180611973230861622e+01 7.165377493581927126e+01 7.041100732996429201e+01 7.150419727284244686e+01 7.088931090200338758e+01 7.291132769107329636e+01 7.157882970942124246e+01 7.247102520346719245e+01 7.324633952910306789e+01 7.355236615255999766e+01 7.126591299838989357e+01 7.235687768730571179e+01 7.085259474069980001e+01 7.022648002930611710e+01 7.037875009802112913e+01 7.071716337146696674e+01 7.119904802143571487e+01 7.198428241727752663e+01 7.070117805778977527e+01 7.232119935579412129e+01 7.385757103790253097e+01 7.127674167287105433e+01 7.024712322079260218e+01 6.904797891949543498e+01 7.095227918439277914e+01 6.728503176260693408e+01 6.803344467761296244e+01 7.043290375409893045e+01 7.026288045713752695e+01 7.075226457512520994e+01 6.815684720429746335e+01 6.722076161874439038e+01 6.762180472686283395e+01 6.849315456593083695e+01 6.955001961020806789e+01 6.865176752657032466e+01 7.053303950790575527e+01 6.699063842168675365e+01 6.782583525001074065e+01 6.970445403320736943e+01 6.848492662605590908e+01 6.941982857578628341e+01 7.065931592676133732e+01 6.855462152089627637e+01 6.974971478476021503e+01 6.993367990164584569e+01 6.890788054856442102e+01 6.811239237905124355e+01 6.851220682296718678e+01 6.980570361063917062e+01 6.746229817517297533e+01 7.067440141224784611e+01 7.064380162304912858e+01 6.805249438164123887e+01 6.813151927124285123e+01 6.730754223088437982e+01 6.839268800605313459e+01 6.803933673669857285e+01 6.670562294674851955e+01 6.872410458664052157e+01 6.450175473217626632e+01 6.634463146002235590e+01 6.539230167359617951e+01 6.895821730043370223e+01 6.947848270936688664e+01 6.777950774430706815e+01 6.725648620604555106e+01 6.826451746210886995e+01 6.835742388165185446e+01 6.736844267092325822e+01 6.624920455790076801e+01 6.932382884159393654e+01 6.756228048176431855e+01 6.692709068233797609e+01 6.952770127449305448e+01 6.656014246272717116e+01 6.486451690328507880e+01 6.908875041709822540e+01 6.655242333119038278e+01 6.626794731930039006e+01 6.796931992751183316e+01 6.674294059589027484e+01 6.811997861713518887e+01 6.666608036917472191e+01 6.738482661315318012e+01 6.756053037314417509e+01 6.561476463712243401e+01 6.678671905105080953e+01 6.476405470350415783e+01 6.633080938455496778e+01 6.425822830755626569e+01 6.638852019699315576e+01 6.562385111916761105e+01 6.451618203740476076e+01 6.415222617851857478e+01 6.561457155538970198e+01 6.628892095830995856e+01 6.659165246408625194e+01 6.488355590277107865e+01 6.360854543925208304e+01 6.333756308813252645e+01 6.593559007286275175e+01 6.334318981551072625e+01 6.589775927143364243e+01 6.585737554242513170e+01 6.560791653768282572e+01 6.664172551516352883e+01 6.550022608264522717e+01 6.513186005175083437e+01 6.510587834009962194e+01 6.578811985479285340e+01 6.549552651765093003e+01 6.264646558526595044e+01 6.758155832716933276e+01 6.895083497346324464e+01 6.678200099948705315e+01 6.435153535793844526e+01 6.635157321823621146e+01 6.562185763631346447e+01 6.527947693676223651e+01 6.708568735168138630e+01 6.448570062138277592e+01 6.500247826090874526e+01 6.570165075027942692e+01 6.682785461195562959e+01 6.652186777152716957e+01 6.510225577418717080e+01 6.634217854349999755e+01 6.612391698125269102e+01 6.604935976536678766e+01 6.447197913261534552e+01 6.823392368850130651e+01 6.670534642647901080e+01 6.452264303184537653e+01 6.806713842507149081e+01 6.510369965058953312e+01 6.588843581904792757e+01 6.571173948327037806e+01 6.388342174664319373e+01 6.404353267706406427e+01 6.629729121381599555e+01 6.748360918222205385e+01 6.441223926191986493e+01 6.714089723049576719e+01 6.368302019978052186e+01 6.501487512956163073e+01 6.553793614701513093e+01 6.492234257145426568e+01 6.526425394801452740e+01 6.599741275677511965e+01 6.535158141667113796e+01 6.704215806964243995e+01 6.561841907671229990e+01 6.769493679680812193e+01 6.692369015794194809e+01 6.643286781793659657e+01 6.584924884160881220e+01 6.462056064102159780e+01 6.489679144451535819e+01 6.528133520281825497e+01 6.623968130261570764e+01 6.576944439751440541e+01 6.470158235584487727e+01 6.517740920159256746e+01 6.652311687807642215e+01 6.575002290089224743e+01 6.555733804710928325e+01 6.440378548315288754e+01 6.531503903842992997e+01 6.686372877415735161e+01 6.685047019524651546e+01 6.458834878529846435e+01 6.619762015019321666e+01 6.521294192306912407e+01 6.334710510844062270e+01 6.543735073093174037e+01 6.538875390575549318e+01 6.528326489063195481e+01 6.603391568520123656e+01 6.519383379405800838e+01 6.510057633098986685e+01 6.399769812299278016e+01 6.283113481236600251e+01 6.493102237691118717e+01 6.366552330721974329e+01 6.566128177545549249e+01 6.420391565533159905e+01 6.596096407526418659e+01 6.535951889074713961e+01 6.511822922255696255e+01 6.549976150631188432e+01 6.449615414607895048e+01 6.226917754503250535e+01 6.508125530084851107e+01 6.394391123965839085e+01 6.525236467465501278e+01 6.617823825901584200e+01 6.429200679473815683e+01 6.233390856826396487e+01 6.567620586211030798e+01 6.111747836444333615e+01 6.222118345176695442e+01 6.392546679090806094e+01 6.329243211478006259e+01 6.559230046997141983e+01 6.264354838327520270e+01 6.339317452613408221e+01 6.233710461322996821e+01 6.341072620690460582e+01 6.399218217651169027e+01 6.435041861957989795e+01 6.276231315368818287e+01 6.215342199724918970e+01 6.325138836304707013e+01 6.281633724531368301e+01 6.196100918409705116e+01 6.138878394216158085e+01 6.350203975924645761e+01 6.268036737027996708e+01 6.327147870235865668e+01 6.283264320736391539e+01 6.165678629061942928e+01 6.181867962863618970e+01 6.256506962213250489e+01 6.248195584596989960e+01 6.207536101202286005e+01 6.327093007063437113e+01 6.266222427783633719e+01 6.319399033118229170e+01 6.336238967179436088e+01 6.160831000190432860e+01 6.360578696193455528e+01 6.400412292491039068e+01 6.282776269847401096e+01 6.473605525464014931e+01 6.108765481330207336e+01 6.219292938411400229e+01 6.169561326505566967e+01 6.319549647810616477e+01 6.286207307559082125e+01 6.141963205239459711e+01 6.299067929452080250e+01 6.201554986275355219e+01 6.289626122362851390e+01 6.207364847423434639e+01 6.337770012127788988e+01 5.899247052793137414e+01 6.176042448568119170e+01 6.022246062918844700e+01 6.152975032251282528e+01 6.349878767554894665e+01 6.272099289879709261e+01 6.141724187653427691e+01 6.319658861297988039e+01 6.573832247704872600e+01 6.021637715712199679e+01 6.036254649750896561e+01 6.159513127466723148e+01 6.160148522322103304e+01 6.100168797457318703e+01 5.992870029177113622e+01 6.158950825220588854e+01 6.166438039136558302e+01 6.080961468079648569e+01 6.350447141657235051e+01 6.083908373523163249e+01 5.954822973650470175e+01 6.203455981588153634e+01 6.145940877459550222e+01 6.071237989701547377e+01 6.219466104685145069e+01 6.239945800300265688e+01 5.954269149189585164e+01 6.207690324338696541e+01 6.069678600136681013e+01 6.127412728217736060e+01 6.184410832759134991e+01 6.034841621937156475e+01 5.912077767745972778e+01 5.858315565204743081e+01 6.066689120697875381e+01 6.217882574227765247e+01 6.133858606897450017e+01 5.932436206235422560e+01 6.265247736437527948e+01 5.844157055211653073e+01 5.721150350535683060e+01 5.780609973843382221e+01 5.837441833299591565e+01 5.909786708383178677e+01 5.912725056605570728e+01 5.942369640132581310e+01 5.817403345193650921e+01 5.810857710713436575e+01 5.931902392640271415e+01 5.751811086453219701e+01 5.947710566253637410e+01 5.884189790502964712e+01 5.860408921451020348e+01 5.654309956351758615e+01 5.566380213656594123e+01 5.737445695651098987e+01 5.719344104832684650e+01 5.595827504088865822e+01 5.837094379067448813e+01 5.899982071266271078e+01 5.967365848917170723e+01 5.801859458362342536e+01 5.846476436300572743e+01 5.995864523342087438e+01 5.847286937244997063e+01 6.039469259639745502e+01 5.840143210968334131e+01 6.073314533164771234e+01 5.758407671829019137e+01 5.878804264302051052e+01 5.747088658820648988e+01 5.704109398593084279e+01 5.514527246408557914e+01 5.701161760904729903e+01 6.067078007201229894e+01 5.632515435355095690e+01 5.794543759543817174e+01 5.765272136748191656e+01 5.779579734729763629e+01 5.801860925945389624e+01 5.763764292697415215e+01 5.607451161135303863e+01 6.099668674060525575e+01 5.904084261546049106e+01 5.678842097832871616e+01 5.830046011290372832e+01 5.678400652847717822e+01 5.789209673682851331e+01 5.717152756366115796e+01 5.814672329213233581e+01 5.842636769988384771e+01 5.770609458525672153e+01 5.854127401344555182e+01 5.788335878704227611e+01 5.782544252324071721e+01 5.808880906262433541e+01 5.609367560548072618e+01 6.150733035278111061e+01 5.978068745230694248e+01 5.681421213566081008e+01 5.758572318341572327e+01 5.796499631151252174e+01 5.742344630401890271e+01 5.509182974436387070e+01 5.623482166474654775e+01 5.559605939037859201e+01 5.828240753826163711e+01 5.730090284233629205e+01 5.940872888412756225e+01 5.836787133381081816e+01 5.937795998482355486e+01 5.588575759330694126e+01 5.803600391532096836e+01 5.707814349593180481e+01 5.919576443586097980e+01 5.888733794159222157e+01 5.557728502786878977e+01 5.900306829344984294e+01 5.630666849719543166e+01 5.568946359213984465e+01 5.733687999783527545e+01 5.821965935036154605e+01 6.000955176474079877e+01 5.824308628785696129e+01 5.800172899578499397e+01 5.736963295771235494e+01 5.852389124403332232e+01 5.858290370115365420e+01 5.842843880255665567e+01 5.955352834445562138e+01 5.486953895655693003e+01 5.913939946958779359e+01 5.831938621945806744e+01 5.941011705641077612e+01 5.897499640075731975e+01 5.777753501716834705e+01 5.703275216585834784e+01 5.832777253919211802e+01 5.775255329145163330e+01 6.044184455221343200e+01 6.009812613871735465e+01 5.620646489485907438e+01 5.870043706853857657e+01 5.802247506374918373e+01 5.674256476164229923e+01 5.800326454796843478e+01 5.845643405822445260e+01 5.903174656008365417e+01 5.756257218505589179e+01 5.801136400198320331e+01 5.771866066705612752e+01 5.593574875121693424e+01 5.675893471698368842e+01 5.896055297491694347e+01 5.729404006652459458e+01 5.647243289646393549e+01 5.954817782115156177e+01 5.922219986726315000e+01 5.728876309805134071e+01 5.859390721906321886e+01 5.788611796761966133e+01 5.550003735992018505e+01 5.904708940610750290e+01 5.792891248280444216e+01 5.798259366939331017e+01 5.836220844986549849e+01 5.646187994490021822e+01 5.917220750875124935e+01 5.699425938142325521e+01 5.691379534296354592e+01 5.854510528794442337e+01 5.854180172573578034e+01 5.568825721455392141e+01 5.930928944479518350e+01 5.981521571971819640e+01 5.759422660085159862e+01 5.891396162451059126e+01 5.929446787294552479e+01 5.739982401924882538e+01 5.843837717329305548e+01 5.687752927750389631e+01 5.918465529520263146e+01 5.501482532196697406e+01 5.998054467586576521e+01 5.954373358214212431e+01 5.728648559281096198e+01 5.651419361569556798e+01 5.697895009497553076e+01 5.814649126527260847e+01 5.857186769108013635e+01 5.588163681201961452e+01 5.859596814566865675e+01 5.983375295505230440e+01 5.772594661701474905e+01 5.764492210578275433e+01 5.810903633834526971e+01 5.717435655635059533e+01 5.806330902279248107e+01 5.951614211577704339e+01 5.805494487012023797e+01 5.731649072856734506e+01 5.743590948024814224e+01 5.721499137132207835e+01 5.947133876351647075e+01 5.673388660786344673e+01 5.696849712796267085e+01 5.807049640005799063e+01 5.656723300796644338e+01 5.915850694455385650e+01 5.841335282992562128e+01 5.726385469435381026e+01 5.628141655421632095e+01 5.874790048293911582e+01 5.713211394321724157e+01 5.747096679834508848e+01 5.504334592596897835e+01 6.080382493446717262e+01 5.915582828650532576e+01 5.656665909576366857e+01 5.890425083890102087e+01 5.808614152131442410e+01 5.664867446190685030e+01 5.740330856082555044e+01 5.449740482758422644e+01 5.669916050083294579e+01 5.733345287090466513e+01 5.669533727234031772e+01 5.741895353081562803e+01 5.778079537568428492e+01 5.749229006283483301e+01 5.684023660136156053e+01 5.753626424164839648e+01 5.614147972322782465e+01 5.425115196727103495e+01 6.013959053146984246e+01 5.810142129648078679e+01 5.565167190596134361e+01 5.612312559641446086e+01 5.626167177399987906e+01 5.523294561739990627e+01 5.632588707335931133e+01 5.438703935951286184e+01 5.709384075255584179e+01 5.532714261502261621e+01 5.588575377496069763e+01 5.663321777610937602e+01 5.660526822847642592e+01 5.845097069093812792e+01 5.657143294047443050e+01 5.590677517869852409e+01 5.468071399828892254e+01 5.436725228758155026e+01 5.440290839348792673e+01 5.642458195570281987e+01 5.533480112755174218e+01 5.486790987596150160e+01 5.668180561923225014e+01 5.360425852117395351e+01 5.525904560258355502e+01 5.487330755671649740e+01 5.562451015478940519e+01 5.617162270441607319e+01 5.456579036705313257e+01 5.275160139976538431e+01 5.455600929312804936e+01 5.803357045029680705e+01 5.433717817377279147e+01 5.480489720562854217e+01 5.585201363649659356e+01 5.414184201586623857e+01 5.696270587451792267e+01 5.304506957186502802e+01 5.570492858658288782e+01 5.539074774801430578e+01 5.533774159085882616e+01 5.418862902479015986e+01 5.503897714703706612e+01 5.398516055555010951e+01 5.499288434857530916e+01 5.369862588798445557e+01 5.764895447794486216e+01 5.314326571688574319e+01 5.355198668525913064e+01 5.481690571483095198e+01 5.367727803772861961e+01 5.387216320161933680e+01 5.661115004409845142e+01 5.419829657782796062e+01 5.574092213873754531e+01 5.605591924758981293e+01 5.380993214636719557e+01 5.292420316834068927e+01 5.497702322036684563e+01 5.171636748270750417e+01 5.236763563133518318e+01 5.531617851019016996e+01 5.475500446616592143e+01 5.256848574078671277e+01 5.432162968385259205e+01 5.324747426329586375e+01 5.602886601760173590e+01 5.524234942610580390e+01 5.385931676435446747e+01 5.435276160026977266e+01 5.446236581603857019e+01 5.230893282740545658e+01 5.387479651297128669e+01 5.506596226403379291e+01 5.386504103491034101e+01 5.250110883352554936e+01 5.398730654570214682e+01 5.405897699456157568e+01 5.241420995822777229e+01 5.569035354948999839e+01 5.223286635347849938e+01 5.239589439543041038e+01 5.492005386445377013e+01 5.529495154176880334e+01 5.482257122746033673e+01 5.256309721485011721e+01 5.200973228007190130e+01 5.267863537104449279e+01 5.383803219490017966e+01 5.152980031530388771e+01 5.187204468084576803e+01 5.306091106044739547e+01 5.179784137885658879e+01 5.279302321034793977e+01 5.545854037940019765e+01 5.181720167108540664e+01 5.152616384304694463e+01 5.164695214237617904e+01 5.181919099689595498e+01 5.408532862616497283e+01 5.236606835965341844e+01 4.948005167699269435e+01 5.266864295396612761e+01 5.054422260878762785e+01 4.937724644283522224e+01 5.187899735520682754e+01 5.283639761284143077e+01 4.943112496388291532e+01 4.879300769968866547e+01 5.241280653503666542e+01 4.985310377367995471e+01 5.048907374457139241e+01 4.812329213986178189e+01 4.959174161969283290e+01 4.909804261544140047e+01 4.833610814393746580e+01 4.982633906630045573e+01 5.035710088262591455e+01 4.935585142287411031e+01 4.937162131793795083e+01 5.027122816730832255e+01 4.983832566498934113e+01 4.796333307199273577e+01 4.761407144133929137e+01 5.125679950778184235e+01 4.887496208018767163e+01 5.015515233656083183e+01 5.008879687906797074e+01 4.766205128662272017e+01 4.943735382536939937e+01 5.078245856282855186e+01 4.916134921572599126e+01 5.019717396184203295e+01 5.032352226688612973e+01 5.036769372883251350e+01 5.055421374272268054e+01 5.013531935843771237e+01 5.206195254870920053e+01 4.986355380179542607e+01 4.859610395582405573e+01 4.993193721403448393e+01 5.091640388434977638e+01 4.975954307038454516e+01 4.926196477691697595e+01 4.944829831670896425e+01 4.894731625063003833e+01 4.987570452023499001e+01 5.089615317573352371e+01 5.039790217580699760e+01 5.038113919611598135e+01 5.178400571585952861e+01 5.238588038739190722e+01 5.189802116441239122e+01 4.935055587131419941e+01 5.002526688190472726e+01 4.900553227133926271e+01 4.819848827787549794e+01 5.165430969949976969e+01 4.878282876437244653e+01 5.289315970571573899e+01 4.994704768205650680e+01 5.064211461078294008e+01 5.097624933781273171e+01 4.979408070924363017e+01 4.979254966615718558e+01 5.177127889089181423e+01 5.034411079073461792e+01 4.952660712411478983e+01 4.898309925027788836e+01 4.802452349566257794e+01 4.894598729014546734e+01 4.692791668068369404e+01 4.994554582231842232e+01 5.016579009714342874e+01 5.103560630930223851e+01 4.942714894118370239e+01 4.817876620749864003e+01 5.094579256001080836e+01 4.929699062920621344e+01 4.984735257939384212e+01 4.850529127522692363e+01 4.770631348339513522e+01 4.869043646676875170e+01 4.870803221628170121e+01 4.722360247813105616e+01 4.866942353863784376e+01 4.954400517388418734e+01 4.891409187111038648e+01 5.023623748019547719e+01 4.840539143714462966e+01 4.895349702445637519e+01 4.712445334219187743e+01 5.016445570917353081e+01 5.054465372637049825e+01 5.063988110339231241e+01 4.722688107562905913e+01 4.790399463130243873e+01 4.826521181174154407e+01 4.705481734247055670e+01 4.851112364597584303e+01 4.944553253709314333e+01 5.115529464996875220e+01 5.089976461330404334e+01 4.712968633817759923e+01 5.084773942531018065e+01 4.937388712546427172e+01 4.864686478690121163e+01 4.761571919169213629e+01 4.603114311857017071e+01 4.807074612444814932e+01 4.823686371660688366e+01 4.911837682691357543e+01 4.911591724378851609e+01 4.958417085993133355e+01 4.709579300640172761e+01 4.816504904972792644e+01 4.614630227679409558e+01 4.810603337706461247e+01 4.643296501090222250e+01 4.710288517499428451e+01 4.847613750462931392e+01 4.706250529488793433e+01 4.283748913731951546e+01 4.683897384314015255e+01 4.681084664055111944e+01 4.818557352661493098e+01 4.560896838822986155e+01 4.670447360646063117e+01 4.694775153456946981e+01 4.746679494143552347e+01 4.791790733998772822e+01 4.908963697086473132e+01 4.916566104766650369e+01 4.748525866595687717e+01 4.901008816515446398e+01 4.775041312003981631e+01 4.563793738439120062e+01 4.724110633996002662e+01 4.746962008119304244e+01 4.728460686560039505e+01 4.987933411742244516e+01 4.529827828257035804e+01 4.778114963073046795e+01 4.868765700941499830e+01 4.846053947372715953e+01 4.846337427217457616e+01 4.780818059776673579e+01 4.816500171896898763e+01 4.974389564968002020e+01 4.652641070948226343e+01 5.212027445106033241e+01 4.628906809149117407e+01 4.733564095662920579e+01 4.901086308172944683e+01 4.718776015122822542e+01 4.701933266730368643e+01 4.873497870321310899e+01 4.786028334077165169e+01 4.679852700355021256e+01 4.833512655641690259e+01 4.624398442727783021e+01 4.772325330715870706e+01 4.838258443846994084e+01 4.708124172134568397e+01 4.810518870310863804e+01 4.633605999681498133e+01 4.961464393818771157e+01 4.777541379556918599e+01 4.765368480479951785e+01 4.920438643426381731e+01 4.779802294341509139e+01 4.690730077151054900e+01 4.734153622051518795e+01 4.613649151986158614e+01 4.785885926562640691e+01 4.749757212873164036e+01 4.583582635437259967e+01 4.829007744445188877e+01 4.852154987693163690e+01 4.654177633328668406e+01 4.550304489251811191e+01 4.798901962928064791e+01 4.862243235108969941e+01 4.678471719512382521e+01 4.652795808436020053e+01 4.641020893332295572e+01 4.817499321544858759e+01 4.931264554522240218e+01 4.677290857512227262e+01 4.761763984732945687e+01 4.823647699299209535e+01 4.804934493292470421e+01 4.815456279473801260e+01 4.983418309661401224e+01 4.697325923086724941e+01 5.038119458030556785e+01 4.911023630296466536e+01 4.733301332339013356e+01 4.825840286014135927e+01 4.754019245599444332e+01 4.961081998464003107e+01 4.685144486121168228e+01 4.625316282095101172e+01 4.773011041978226388e+01 4.806565432512204694e+01 4.807734985341198097e+01 4.758276340084277933e+01 4.622182896483933945e+01 4.647969808984413476e+01 4.936295584729921160e+01 4.787459054900013911e+01 4.801880478134983576e+01 4.576020936888036061e+01 4.651991073625884354e+01 4.781918815825418534e+01 4.807932449694698818e+01 4.630366125636319907e+01 4.510928335208105722e+01 4.512119390741338520e+01 4.685954348894621546e+01 4.702868371622457033e+01 4.680454843601604153e+01 5.004359115332792385e+01 4.507968933478959883e+01 4.831586568253676717e+01 4.764632977684939164e+01 4.769635894595069203e+01 4.424193675606344556e+01 4.606447189237691475e+01 4.516667506087961925e+01 4.453120044768930796e+01 4.586150843922640519e+01 4.543833671441915811e+01 4.788232523662161810e+01 4.470972418878675114e+01 4.423217406645692762e+01 4.602259163213290094e+01 4.446163092269605954e+01 4.486496989390232670e+01 4.518301738652051824e+01 4.579908595718880093e+01 4.551063326301180467e+01 4.581171382671335834e+01 4.755360982984025497e+01 4.523396714510620598e+01 4.664045469646652009e+01 4.735232715911355683e+01 4.666475554202659026e+01 4.752593213275036277e+01 4.758859319529567955e+01 4.738626826500750155e+01 4.715423837504166471e+01 4.621559223760255009e+01 4.757422297872178518e+01 4.825358172957836445e+01 4.651726670793482299e+01 4.676123141999168809e+01 4.515711993870311147e+01 4.739111858063293425e+01 4.759425812615963025e+01 4.667886218751603167e+01 4.718552567602233694e+01 4.826996542101532839e+01 4.762763016690628604e+01 4.959471426267124627e+01 4.866358325453898459e+01 4.638203570066161063e+01 4.777304659279427312e+01 4.781224061743848353e+01 4.729504630291089740e+01 4.867586202658463179e+01 4.701627447054295317e+01 4.763366208180920580e+01 4.647874211943450717e+01 4.790414471699143206e+01 4.710436721337467958e+01 4.773561713126592565e+01 4.749052965392675674e+01 4.644824565669334504e+01 4.754831675497000987e+01 4.852631487217836792e+01 4.741019609087184961e+01 4.509120849396128961e+01 4.640409006516559032e+01 4.643537662783460007e+01 4.836921473999759513e+01 4.727397142338146097e+01 4.725488839721464274e+01 4.658856202632467358e+01 4.721122473938621766e+01 4.721505395781017000e+01 4.588170294485841083e+01 4.667268595653753493e+01 4.794014418981446823e+01 4.918351963701567797e+01 4.825437330211066467e+01 4.581046198251583235e+01 4.622690832716452292e+01 4.702622257348082258e+01 4.820338167534437446e+01 4.950257294204995162e+01 4.878517238893157071e+01 4.726606065693467684e+01 4.854427232212411525e+01 4.680526607897942881e+01 4.859353299476821775e+01 4.479789009168529645e+01 4.795390351640452309e+01 4.824643499242030487e+01 4.559991558848813042e+01 4.719511777557470111e+01 4.624847858085230001e+01 4.593385461981562656e+01 4.530183168154388085e+01 4.597438478847396226e+01 4.427671148305122273e+01 4.673852414249041232e+01 4.636624725639767064e+01 4.562273103808343677e+01 4.472957851118801642e+01 4.723062068111452305e+01 4.411213395031978735e+01 4.513618505192031449e+01 4.499071129857025397e+01 4.507371972157211815e+01 4.331147284929384966e+01 4.386610664667283288e+01 4.485514364530779119e+01 4.424511998527532342e+01 4.379426421303595163e+01 4.735985453307638693e+01 4.602155988858619651e+01 4.508323777650619490e+01 4.460486316896195547e+01 4.513553826203491326e+01 4.293660115611467631e+01 4.323338036334322965e+01 4.535780424833679092e+01 4.406016113146192481e+01 4.327064144275033186e+01 4.591324487605461968e+01 4.449932984187583429e+01 4.454063912108306766e+01 4.377469048135119323e+01 4.286017758138002165e+01 4.559771700923089810e+01 4.557383026664138725e+01 4.558095075575047872e+01 4.470142355164325210e+01 4.523674439462111962e+01 4.744518455170436511e+01 4.756521920308820484e+01 4.583001625963622416e+01 4.624165570138075765e+01 4.563650400726686485e+01 4.433325465895963191e+01 4.545942708093340912e+01 4.507409384069483593e+01 4.488099386393402312e+01 4.734010984078504691e+01 4.680214648706252234e+01 4.473330083791417877e+01 4.394084594821863021e+01 4.857802344908183301e+01 4.631948010589452025e+01 4.623961593103316403e+01 4.599777409472699929e+01 4.461010978099386648e+01 4.557686758482686429e+01 4.640614957979318689e+01 4.438123901112013669e+01 4.341242884726482743e+01 4.598227494379944602e+01 4.620510131106288298e+01 4.482731982530787462e+01 4.384602139702285939e+01 4.630554984729305090e+01 4.697765200204772640e+01 4.595273217394658616e+01 4.495550467439261411e+01 4.534956578061883903e+01 4.721856670859603611e+01 4.572221945311095226e+01 4.765999802656871509e+01 4.634201087141803299e+01 4.383089395536671873e+01 4.612519849321093801e+01 4.780280563964148399e+01 4.653148300636334511e+01 4.639017428668115883e+01 4.835071111169051505e+01 4.480192919272176511e+01 4.370229473914299234e+01 4.391691750142297934e+01 4.704134358891415246e+01 4.573088758009802035e+01 4.531147945479695949e+01 4.570547119472081476e+01 4.380217097665664738e+01 4.490815460955000304e+01 4.390197721963446043e+01 4.454515854271155462e+01 4.427432226233601398e+01 4.498310259561979052e+01 4.546551240377867487e+01 4.469491903285279477e+01 4.272934212622644168e+01 4.328783614581185191e+01 4.413289641070937819e+01 4.603118713284975883e+01 4.479875391011012908e+01 4.438380778923749403e+01 4.468319383071172979e+01 4.590225846922721331e+01 4.536881558575827000e+01 4.190292710219821970e+01 4.454650168571269830e+01 4.211217917949819878e+01 4.118955371703280122e+01 4.379207848957531013e+01 4.361559673533702863e+01 4.300958977334939703e+01 4.296622186432719559e+01 4.506928780571089987e+01 4.459826507306780030e+01 4.184835348496933705e+01 4.272499067884708523e+01 4.232742071858770316e+01 4.370924373827416076e+01 4.537734492026248745e+01 4.318420895058263653e+01 4.353798715558259858e+01 4.429687545984118202e+01 4.226872813528080997e+01 4.360894793221159915e+01 4.282501532223175644e+01 4.550851593740485868e+01 4.312135084028479071e+01 4.407752901268302281e+01 4.497646837180295876e+01 4.331253659089191643e+01 4.343714762645975469e+01 4.409386034218280770e+01 4.274860291450556815e+01 4.400204318713397100e+01 4.512449506981846525e+01 4.379047726984573785e+01 4.548142677805849132e+01 4.378365310597621374e+01 4.504645604086250188e+01 4.413078415770153384e+01 4.150630858236775822e+01 4.183239245902175441e+01 4.461702530386653365e+01 4.251719939696508987e+01 4.331510646646101037e+01 4.398433919900875111e+01 4.158864871963721299e+01 4.258014862658534838e+01 4.289086603982338630e+01 4.337348795319098826e+01 4.194287563013195097e+01 4.269868378812552834e+01 4.205004435184012124e+01 4.257910931585443137e+01 4.064607892715783777e+01 4.158473467086795949e+01 4.361583207215534941e+01 4.119286268319102362e+01 4.332467343760328760e+01 4.145014423299070927e+01 4.312845479757428535e+01 4.253305433249479250e+01 4.414469400589792514e+01 4.323621307192711782e+01 4.409190857122416674e+01 4.438617434576099896e+01 4.153342126718060712e+01 4.401617127893236869e+01 4.289194602766093567e+01 4.220536861249605920e+01 4.135521347890270505e+01 4.500077878098998951e+01 4.434855019860835768e+01 4.315196325751022499e+01 4.250143129094487193e+01 4.314897071618808155e+01 4.273173655466460730e+01 4.334676569800709700e+01 4.298757340665110149e+01 4.391633674084837935e+01 4.068404483059401144e+01 4.122575351754404238e+01 4.182838902759268507e+01 4.254827451754886170e+01 4.269373606043108538e+01 4.050447248330742411e+01 4.552914006817277937e+01 4.405249669604469176e+01 4.381582597907428323e+01 4.204409893693910760e+01 4.242919452054712082e+01 4.085379770729865356e+01 4.517526067327496975e+01 4.175881572976402367e+01 4.130514687870815038e+01 4.204719638548976945e+01 4.279635177446991889e+01 4.353404817308402386e+01 4.216681716861818785e+01 4.326313785340081353e+01 4.359009296453763227e+01 4.271691071851120824e+01 4.390650994334823309e+01 4.229236400251360095e+01 4.318695015734344622e+01 4.279945196647086192e+01 4.252599025451461046e+01 4.439899354878828319e+01 4.322979647245979606e+01 4.285287612438821725e+01 4.276329756529972315e+01 4.321182627858370040e+01 4.375272468853913921e+01 4.197322425542227364e+01 4.282372171203165578e+01 4.393760081296758813e+01 4.382473127153081549e+01 4.374781049447680914e+01 4.270341425156968285e+01 4.286661001561870421e+01 4.116072116755420041e+01 4.392973655754401108e+01 4.502822998476308669e+01 4.007141367596527459e+01 4.257820197459790279e+01 4.298380976671496967e+01 4.336828968357086467e+01 4.234804686597004775e+01 4.216001131408018665e+01 4.420858793774928586e+01 4.075299762716534957e+01 4.140542737351184854e+01 4.313909915857229294e+01 4.259830535146516439e+01 4.132189430647002126e+01 4.298541757674529151e+01 4.080902061490400001e+01 4.324273961960464163e+01 4.305050533274275182e+01 4.149300362821175270e+01 4.227225632136465094e+01 4.200280980283411481e+01 3.993330189866387059e+01 4.237760452434012137e+01 4.134276120900703688e+01 4.004234275800097720e+01 4.396123090088417484e+01 4.161333942592683144e+01 4.180540154050937218e+01 3.916779379907083580e+01 4.040147920128413261e+01 4.063550375511025692e+01 4.081789260428836741e+01 4.052797103415615254e+01 4.117714182886555818e+01 4.095325688344208004e+01 4.029285097678702954e+01 3.886026115024719019e+01 3.951641474914269025e+01 3.732236558687797867e+01 3.826932908454394777e+01 3.964153560546731825e+01 3.928098437342417526e+01 3.756415515865377586e+01 3.796481264337133865e+01 3.803152269691235432e+01 3.682618831123209446e+01 3.952498256870457283e+01 3.704282773179595267e+01 4.126115870494763982e+01 4.177808399385588700e+01 3.917202715507830391e+01 4.083974594190316765e+01 4.119078101795271607e+01 4.180017112053398876e+01 4.083367177157975192e+01 4.157037880662028329e+01 4.036091414205565542e+01 4.037996970148225273e+01 4.053898460773537238e+01 3.924175313724749969e+01 4.127355417505589230e+01 4.056345159353399055e+01 4.116305340250475808e+01 3.985288809377391317e+01 3.991237158859146916e+01 4.359483898805437718e+01 4.271107523045800036e+01 4.008052349718875718e+01 3.897959619369353845e+01 4.151108436932150880e+01 4.231243264738207444e+01 3.920783257842203540e+01 4.162447933198492223e+01 4.207150630460390062e+01 4.104581152854261461e+01 3.966853415201194366e+01 4.060659169072655317e+01 4.000833684625749953e+01 4.047924289057689862e+01 4.144767701335566557e+01 4.159486512375846701e+01 4.088939494332132796e+01 4.011894703851773158e+01 4.338061926753949393e+01 4.157452592205324748e+01 3.947452199703147357e+01 3.943961199061684653e+01 4.096347246608375059e+01 3.969730438405561301e+01 3.887071623235672746e+01 3.981652917144904791e+01 4.140953043301996672e+01 4.362872572138977745e+01 4.096619592020783074e+01 4.071711310211245660e+01 4.139249289946630483e+01 4.084941807169256833e+01 3.958698111774253192e+01 4.224367073720309662e+01 4.333236211906151425e+01 4.337959802357115535e+01 4.228924933032144651e+01 4.213670094929499754e+01 4.301188436073675803e+01 4.192800275070240446e+01 4.244121854145640071e+01 4.302655583457310229e+01 4.124884843848199978e+01 4.123607063404318751e+01 4.133563713680567275e+01 4.315688911035546482e+01 4.378639965613864149e+01 4.201004585700314919e+01 4.307781191591318048e+01 4.093186093591921093e+01 4.309201919588538487e+01 4.155735434156265029e+01 4.215458159351317136e+01 4.151577410919181688e+01 4.202129178025778344e+01 4.235645592172205198e+01 4.034931850457410007e+01 4.239826123491634036e+01 4.272320692620381521e+01 4.404619232320239064e+01 4.249264598427694040e+01 4.299621052847152924e+01 4.251552901929055395e+01 4.106673968788097540e+01 4.076384773772267067e+01 4.248244337983462060e+01 4.198406582289056388e+01 4.201748304358021358e+01 4.046550421524801777e+01 4.143908143850705983e+01 4.162481495636539819e+01 4.310853800102282207e+01 4.138995288466380629e+01 4.030165378523587094e+01 4.261971258098942172e+01 4.074264806836956865e+01 4.187046587480840287e+01 4.154832836537624985e+01 4.303199384608981859e+01 4.344171239242680826e+01 4.420555773276917222e+01 4.233739391198310642e+01 4.159676913769613549e+01 4.054218002225652384e+01 4.127575352717570922e+01 4.087660616679627879e+01 4.213853662652228138e+01 4.026229001068989533e+01 4.044530109966225950e+01 4.232548383078435705e+01 3.994651747796700647e+01 4.308346958178071162e+01 3.992634391489959000e+01 4.224158878831541841e+01 3.938379903782819724e+01 4.094370460207197482e+01 4.021055730423401542e+01 4.068795008404880065e+01 4.127575144298876353e+01 3.770686598607854734e+01 4.007506954213732087e+01 3.983268995387543043e+01 4.222627123581620623e+01 4.116611508786343165e+01 4.055877427201377117e+01 4.156180153542312183e+01 4.186692666066067403e+01 4.029049817002454859e+01 4.125401160652100430e+01 3.902909347029663678e+01 3.895624425761148757e+01 4.125346853512601086e+01 4.142160863781686686e+01 3.934782562917285986e+01 4.174872951186564052e+01 4.047641171617287625e+01 4.194029968374118056e+01 4.243443319725543006e+01 4.010920008019871830e+01 4.098839306417616513e+01 3.930512191811288858e+01 3.955859769884964550e+01 4.305180668651783549e+01 4.329878493503408521e+01 4.092247536595061064e+01 4.140516216503231561e+01 4.370631877981303859e+01 4.015585480745739488e+01 3.968312813974020514e+01 4.372617799554833340e+01 4.002087055110659719e+01 4.273410658891918246e+01 4.114603663805444711e+01 4.129727077976876615e+01 3.630615323835168340e+01 3.913094704768782606e+01 4.231704879234148819e+01 4.268108886251748402e+01 4.103392026747314247e+01 4.012921523698554438e+01 4.142995074016825896e+01 4.049463107776509219e+01 4.234470217140629700e+01 4.019501379993715062e+01 3.995958786545170227e+01 4.096972691612166528e+01 3.852839669324822580e+01 3.946214705396806721e+01 3.859199413661557543e+01 4.107582006723435342e+01 3.997810836451357375e+01 4.102627654857964501e+01 3.933227589039164940e+01 3.998687006651375242e+01 4.073392732560411389e+01 4.145432397920873058e+01 3.990893474415200615e+01 4.027323213340395114e+01 3.901775842733792388e+01 3.958271786341942544e+01 4.126736896204591432e+01 3.988519410394103915e+01 3.985896445385196074e+01 4.012291131989139359e+01 4.043426041823514083e+01 3.819871245753080302e+01 3.788697521506882282e+01 3.979372739318924346e+01 3.752209547720881488e+01 4.030204249859291821e+01 4.158705382320124500e+01 3.716174463585281984e+01 3.999992012774593064e+01 3.970847346622900886e+01 4.021049585472128030e+01 4.178803940382712057e+01 4.030916169588841313e+01 3.700866823333985423e+01 3.767242862944426918e+01 3.724660347799491689e+01 3.908124848731394962e+01 3.723879752577116165e+01 3.865789198144711492e+01 3.604143121147804862e+01 3.640696233976274243e+01 3.816801221459850524e+01 3.794501429527450398e+01 3.609601008062251282e+01 3.861304788723278847e+01 3.979563075983357834e+01 4.069075285004282705e+01 3.638665559893227197e+01 3.781360000685431544e+01 3.843476361819978138e+01 3.844768616314244980e+01 3.832754426819350613e+01 3.633312689252427674e+01 3.696082218484561110e+01 3.932812550806540486e+01 3.701245023520149857e+01 3.826526690786958085e+01 3.782885970054563529e+01 3.758363629067867606e+01 3.792672938276842132e+01 3.777709447356752293e+01 3.704427285365909484e+01 3.644313187549634137e+01 3.593012663606759105e+01 3.601957743587042415e+01 3.662991484569539580e+01 3.748760794188547862e+01 3.595545113401669113e+01 3.619514881942875917e+01 3.704081946372816958e+01 3.798485710214962552e+01 3.697629646075003507e+01 3.849327031640622465e+01 3.559627669323944588e+01 3.609060445609573264e+01 3.873149710908412402e+01 3.612909893778515880e+01 3.784651218706985532e+01 3.475351485593991185e+01 3.628668534133159085e+01 3.664628624817309799e+01 3.716971297319152967e+01 3.601989670397750132e+01 3.367825645093518716e+01 3.474195609025363751e+01 3.866806300396303442e+01 3.752548370930202992e+01 3.578531976620575961e+01 3.566906095701715174e+01 3.722563814346262490e+01 3.736145970133995320e+01 3.602564430843279553e+01 3.667213479182044722e+01 3.475345100967036416e+01 3.845474354185486732e+01 3.589016621485056646e+01 3.652044474256765483e+01 3.911199173191744904e+01 3.740884734987194804e+01 3.984582931589934418e+01 3.863706358840791921e+01 3.777136784384092749e+01 3.815546555283747665e+01 3.779012599539730388e+01 3.713304571502233387e+01 3.882331946178192084e+01 3.693858094194612107e+01 3.798027037227534208e+01 3.751097470165522196e+01 3.724231384619849194e+01 3.721940376476987211e+01 3.826988685597111584e+01 3.586098988965087386e+01 3.695823127919577189e+01 3.894338023019673045e+01 3.803870397904965017e+01 3.825692402157487493e+01 4.072491835659020865e+01 3.813195372951096118e+01 3.910394794198680302e+01 3.601221790611334939e+01 3.898911123702023929e+01 3.700611774651275709e+01 3.572341039341534952e+01 3.634710678159734698e+01 3.525495873547775716e+01 3.355865017187678490e+01 3.437778714201053276e+01 3.571078087041311733e+01 3.584664511454054292e+01 3.283134734833119950e+01 3.592234913030755905e+01 3.434129919620487215e+01 3.259790216950313635e+01 3.372344831214177674e+01 3.460001342892284271e+01 3.453886325723514261e+01 3.346844501325993804e+01 3.507457979815001181e+01 3.636413428682745774e+01 3.615983350142734309e+01 3.611909635300430921e+01 3.551919975011477959e+01 3.615337496497585335e+01 3.715247777998449408e+01 3.417442035127374567e+01 3.492078646992886348e+01 3.547989917568605733e+01 3.403658624733604654e+01 3.274378393749629623e+01 3.773427336250168906e+01 3.415131271949968550e+01 3.499497165734775450e+01 3.585461185561285191e+01 3.534344999992971736e+01 3.473333037151014224e+01 3.452643731862929855e+01 3.537126463538512411e+01 3.493856489871240711e+01 3.476834910277338508e+01 3.532715207983404326e+01 3.530337624451062339e+01 3.454494225727719936e+01 3.411712029789502054e+01 3.626664395507621919e+01 3.467274372142635031e+01 3.822312475761762585e+01 3.525775808214581275e+01 3.211668387943642244e+01 3.290097860190590495e+01 3.371961273383080027e+01 3.365199767847776968e+01 3.350352467479510210e+01 3.472519924183931295e+01 3.389831092114842903e+01 3.567269499539330013e+01 3.390847879141324483e+01 3.441194199251307850e+01 3.472510719798038537e+01 3.337562419008838788e+01 3.412410907823383610e+01 3.427816186250911556e+01 3.317796210248003774e+01 3.382886679877019986e+01 3.357009628913085919e+01 3.295847507357755291e+01 3.397176046308632635e+01 3.390314222436172287e+01 3.367518042360475050e+01 3.577568718674585568e+01 3.508405496649219657e+01 3.439987048516817225e+01 3.455056615651314189e+01 3.305073346525802691e+01 3.754323147220409140e+01 3.366883091765546254e+01 3.446992740839814928e+01 3.286261706335923805e+01 3.611878585293720079e+01 3.477912605997645556e+01 3.487775351690117276e+01 3.305580093076019921e+01 3.734093772727362648e+01 3.303277054552507508e+01 3.390180144066484758e+01 3.312703475178388857e+01 3.404682254183232004e+01 3.382518605918205878e+01 3.241812721402907016e+01 3.319493346460173200e+01 3.445286906310936814e+01 3.459030785478125836e+01 3.247434869754978592e+01 3.347488960561402394e+01 3.479405609983236758e+01 3.355698520902532067e+01 3.512813017032954832e+01 3.340571959457179219e+01 3.501792113463775280e+01 3.628611458376948917e+01 3.331300269291146066e+01 3.368020846999319673e+01 3.572318979790032500e+01 3.352819121204432662e+01 3.588034576765546291e+01 3.341016932085060631e+01 3.323172277825540988e+01 3.303382518833490877e+01 3.464447834652116143e+01 3.263109059476770568e+01 3.450681725200848859e+01 3.257543800623435004e+01 3.196466945888737143e+01 3.267933280459902079e+01 3.065593956839258993e+01 3.392615550132357782e+01 3.345503427991840084e+01 3.171162741986242750e+01 3.558973703329975535e+01 3.238747382664308816e+01 3.495103856060371328e+01 3.112574602956739511e+01 3.343188859166075133e+01 3.503298880983499686e+01 3.467736133885392036e+01 3.368539024800966075e+01 3.281966213177948788e+01 3.243546362913203041e+01 3.331835006337065153e+01 3.564413863532359983e+01 3.420645012533241669e+01 3.159146092583298326e+01 3.097334129877761200e+01 3.182591643981296414e+01 3.331725747898364176e+01 3.023087434308177279e+01 3.174917710720619723e+01 3.232877228968606431e+01 3.388448217510783422e+01 3.269067618645910045e+01 3.264764222545689876e+01 3.439260294557497843e+01 3.156143266014798243e+01 3.390150249549279238e+01 3.433200546438749967e+01 3.413746361963263354e+01 3.168554305927307979e+01 3.255276876296506572e+01 3.525640868188304466e+01 3.471777392254454497e+01 3.367102594615654709e+01 3.271476353126534775e+01 3.584225741685881417e+01 3.504939150485844834e+01 3.269597439883773404e+01 3.274326627887869989e+01 3.306130452392264374e+01 3.424674658025323737e+01 3.315145177599647752e+01 3.169600106544459805e+01 3.201210744762792615e+01 3.321580717731528409e+01 3.334838398016837147e+01 3.337825313189200216e+01 3.267904951186699236e+01 3.241859818408092764e+01 3.450121552308840478e+01 3.393346402795710759e+01 3.406544743417112642e+01 3.394769440565698204e+01 3.180626586369670505e+01 3.351383615610875211e+01 3.334072601350116827e+01 3.295303919962771033e+01 3.371182399213501668e+01 3.006344903477411279e+01 3.273051982301967655e+01 3.263045608609063208e+01 3.345664839780286570e+01 3.355806916226688230e+01 3.396423326223920469e+01 3.399496267267971206e+01 3.361851395973025092e+01 3.383302584189275564e+01 3.332228403538388761e+01 3.080262313614827008e+01 3.285822078010083658e+01 3.162383236183009672e+01 3.152671936975134415e+01 3.246930199100260950e+01 3.282105724569283467e+01 3.536145571385968367e+01 3.434231657768486201e+01 3.334551954806601515e+01 3.254367405359735699e+01 3.366542448042977753e+01 3.195339166532022546e+01 3.283276455808204020e+01 3.488675942459424562e+01 3.437091264265146862e+01 3.273829534633020444e+01 3.360030914104764577e+01 3.377306736006195820e+01 3.465962273944139582e+01 3.205348938179375295e+01 3.478167640836569063e+01 3.165971973125689587e+01 3.465196870400866658e+01 3.364477974095151325e+01 3.244970967839078924e+01 3.179011702844706377e+01 3.281620264380327967e+01 3.531192768070864929e+01 3.273256350119955727e+01 3.146189033974678395e+01 3.203384655543435144e+01 3.202552514169496334e+01 3.316731812731391216e+01 3.280260491768591891e+01 3.340103833938889011e+01 3.178731086189613819e+01 3.316312159749318766e+01 3.262348961903138900e+01 3.144007782691180708e+01 3.260904498855931877e+01 3.248631953281948626e+01 3.377722323125750847e+01 3.369411305980798232e+01 3.177057282423400864e+01 3.206654285872776455e+01 3.230525310603465527e+01 3.269510635427771206e+01 3.443152838548592598e+01 3.352907293156854962e+01 3.144294898296250551e+01 3.175173564938792836e+01 3.167552382370462638e+01 3.244976288221607774e+01 3.222909960013173958e+01 3.307377006899114491e+01 3.429799581645996653e+01 3.421499827989174491e+01 3.209617983700392330e+01 3.400171074814157635e+01 3.281645933511794055e+01 3.264129919894138965e+01 3.330240463618719104e+01 3.274184449253057494e+01 3.127280125381608400e+01 3.158000396880113669e+01 3.293487424403368635e+01 3.465087955600117908e+01 3.258154433099100800e+01 3.602315176448872336e+01 3.456277368121718752e+01 3.289628085381590239e+01 3.229581351922935539e+01 3.485913312529064711e+01 3.055528101840129551e+01 3.281978605302384011e+01 3.333350041571011957e+01 3.440078879555707658e+01 3.103393341825494289e+01 2.985514414389003335e+01 3.044367344938750009e+01 3.157035897336010066e+01 3.288393193555211269e+01 3.342898124904405677e+01 3.197346262233820724e+01 3.130782628282905833e+01 3.127191414815846215e+01 3.116294543455400046e+01 3.139830011052904624e+01 3.050712423453821032e+01 3.283286845602983561e+01 2.915578313305431379e+01 3.225610417591681056e+01 3.054158761639102337e+01 3.191326023864916195e+01 3.255553942980188253e+01 3.086809527877573700e+01 2.840814084402542150e+01 3.154354291456453652e+01 3.154668943106628021e+01 3.120688559488384328e+01 3.204690627239442335e+01 2.981917200023574210e+01 2.911807934733387881e+01 3.240727997032672647e+01 3.260995970643754305e+01 3.384491444403744964e+01 3.289282286238557873e+01 3.151540419755820110e+01 3.366925599883265363e+01 3.205495573946028998e+01 3.223600584925884505e+01 3.183695435616081326e+01 3.381039964284685340e+01 3.455362643674015999e+01 3.199549322991163081e+01 3.085448946959638050e+01 3.132827698433417041e+01 3.284620964344729543e+01 3.169590852887365173e+01 3.131847102720710296e+01 3.441546236240125012e+01 3.217433705912856823e+01 3.285029845336640619e+01 3.227147589755833224e+01 3.276381334818704971e+01 3.287492662950012345e+01 3.178603616977919444e+01 3.339737787999982288e+01 3.278004289942663974e+01 3.348932667868022151e+01 3.360895641987287519e+01 3.266828612090390749e+01 3.043241415510042103e+01 3.236857029160314880e+01 3.495610114539617541e+01 3.089365888131752413e+01 3.100704863141823964e+01 2.917294610974677127e+01 3.288896350686404446e+01 3.010283043078667475e+01 3.223530270644558016e+01 2.987310606959104575e+01 2.997090166598729866e+01 3.169667676725176264e+01 3.187841029960359052e+01 3.117439989302198811e+01 3.191627463296445910e+01 3.250848617055025613e+01 3.303886283055435769e+01 3.363704756406320229e+01 3.075287341109373429e+01 3.334500666774260935e+01 3.300320189595430520e+01 3.303936376048345380e+01 3.140120965643453843e+01 3.227366339266615114e+01 3.257272387597837593e+01 3.021395854419237637e+01 3.193860060729945971e+01 3.163113541590152167e+01 3.358541789566707081e+01 3.113639215512827718e+01 3.256009637119832689e+01 3.151239460513496482e+01 3.344451593992118887e+01 3.130905636968055816e+01 3.233662569478713067e+01 3.080461294642353209e+01 3.121082904190837581e+01 3.019625097051819651e+01 3.039414241797930316e+01 2.967576565174471526e+01 2.775857771957165454e+01 3.008190688654410749e+01 3.036249857364344251e+01 2.664915192318413872e+01 3.068438892823555264e+01 2.762345377819867309e+01 3.020629645505653471e+01 2.960777176934251997e+01 3.016397796358575789e+01 2.634372146711320184e+01 3.142144572790071777e+01 3.040512765014934971e+01 3.014074661590923654e+01 2.866701788938548390e+01 2.940527339975400523e+01 2.823889312060693157e+01 2.751485751447882677e+01 3.077909246992740222e+01 3.018811003054000963e+01 2.861329459942923847e+01 3.064811279452063175e+01 2.857942194624750343e+01 3.067100225373319944e+01 2.958433076731839151e+01 2.986779064947712214e+01 2.848182137566307759e+01 2.638619868368725818e+01 2.828469501310284784e+01 2.734991292872594570e+01 2.987425170210061154e+01 2.864716598655001079e+01 2.976620216323087220e+01 2.885386204162382384e+01 2.919366186880534997e+01 3.021652904263492445e+01 2.840882069206673322e+01 3.120794791534219925e+01 2.855562231992809430e+01 2.824085690240247359e+01 2.969719228428123969e+01 3.149756510441269697e+01 3.118224260261690617e+01 2.988881491965502235e+01 3.164282634442870545e+01 2.960894951240355510e+01 2.934540575104394478e+01 3.005192346671156756e+01 2.946377524688350391e+01 2.883488340982587061e+01 3.164377750927041433e+01 2.807061247389298586e+01 2.822181858416384159e+01 3.028964661940748826e+01 3.087783484595012595e+01 3.006149227822529824e+01 2.843034866179056408e+01 2.737183970172412728e+01 2.898625732982983294e+01 2.821983688747807761e+01 2.726006913924260289e+01 2.842843105711138918e+01 2.995388561561690466e+01 2.777823705532349408e+01 3.138696772339794094e+01 2.889008316724909164e+01 2.925605408113276340e+01 3.004755550493297989e+01 3.082865392804605165e+01 2.996064747019235952e+01 3.172383783947827141e+01 3.138094159676814598e+01 3.044943341977698736e+01 2.979706724905511805e+01 3.255852575487541856e+01 3.066920851400867321e+01 3.043443962827486615e+01 3.099965401951942212e+01 2.945976651206908770e+01 3.108612377796223569e+01 3.058999654711405469e+01 3.200647978066233179e+01 3.009296500498220794e+01 2.847768550895957418e+01 2.960090861115162042e+01 2.790923084310606583e+01 3.030847980970879263e+01 2.937312641840711436e+01 2.875361632794445654e+01 2.943376259594010946e+01 2.911214222124763396e+01 2.722488703482707706e+01 3.129686073620213804e+01 3.006615933070513336e+01 3.165571810550141407e+01 3.061419252092752075e+01 3.023331261925045155e+01 2.977207445089722526e+01 3.104681630146932392e+01 2.843985356709066892e+01 2.915560443147778358e+01 3.079690462132643347e+01 3.010900820767822239e+01 3.016890961903116875e+01 3.287536721257841776e+01 3.048622941173071865e+01 3.056484472196294533e+01 3.022186070898666799e+01 3.159075521572186318e+01 2.951980573996933899e+01 3.121399014636890712e+01 2.845956142213204743e+01 3.173712159512110276e+01 2.765322016518447512e+01 3.017788200116245534e+01 3.058909073447996718e+01 3.043925260483536022e+01 3.106043728441050789e+01 2.906143810375666092e+01 2.961005146535510590e+01 2.911330918583949767e+01 2.685139601610745075e+01 2.843913353983087333e+01 2.847928625408712833e+01 2.943401313160598676e+01 2.996892495559444924e+01 2.818090531443909441e+01 2.895289486629980757e+01 2.908506467797831263e+01 2.883964297277358213e+01 2.907671549815448486e+01 3.103223394312801631e+01 3.133876870986287599e+01 2.732281122197231937e+01 3.022213037606143615e+01 2.928414019590680084e+01 3.008643442346777519e+01 2.944140873090826105e+01 2.689024974127088186e+01 3.192477880652290523e+01 2.720473027825709522e+01 2.991038057599802613e+01 2.837684634938469941e+01 2.792335062663563505e+01 2.776262143847785069e+01 3.026932840316569084e+01 2.943454505713724245e+01 2.917584116985376141e+01 2.894322458517423513e+01 2.974941125853557011e+01 2.941853464395061124e+01 2.829794165147465179e+01 2.979954440800844395e+01 2.859141780882950101e+01 3.046117962867240792e+01 2.956987791037399660e+01 2.978446100383989048e+01 3.038284142093203499e+01 2.987530615069068674e+01 2.948421709122703405e+01 3.034517322711687726e+01 2.689250424954721552e+01 2.908315211485711060e+01 2.780814416012595558e+01 2.989650916554910509e+01 2.939555594082976597e+01 3.106205913274677144e+01 2.920510693759428378e+01 2.958759432799461209e+01 2.867725804500762266e+01 2.949161758730878091e+01 2.721293688915725184e+01 2.893859932084648889e+01 3.038372253627410302e+01 2.896964672073616498e+01 2.854607417474962361e+01 2.871550158139861963e+01 2.933676722167034967e+01 2.967256695885228979e+01 2.845037788999045603e+01 2.617404383432253923e+01 2.738436954998952189e+01 2.903909407161683731e+01 2.747725673439300920e+01 2.868887823850634788e+01 2.794234434579558268e+01 2.846328035581410631e+01 3.012492118586406775e+01 2.845374775894941877e+01 2.817808401848983024e+01 2.851969024118486473e+01 2.955078230014688501e+01 2.733247778720134491e+01 2.601249602020069673e+01 2.862564396712330961e+01 2.849939050903633841e+01 2.702808518495253054e+01 2.665460461613856680e+01 2.713537612787883546e+01 2.614050110705201746e+01 2.860858016557237704e+01 2.835481578345393316e+01 2.787225295663334279e+01 2.679354795445544823e+01 2.836545249336855790e+01 2.666250771671638375e+01 2.591604767699499590e+01 2.680530566719844643e+01 2.844654322350343989e+01 2.773269921813576033e+01 2.877367176575297592e+01 2.859803456824906931e+01 2.749709389137456839e+01 2.765019604694473543e+01 2.876414145847274639e+01 2.650490112732089187e+01 2.720338578706030219e+01 2.833269928962902995e+01 2.893589267449099012e+01 2.637802238797956633e+01 2.587873312015549843e+01 2.741088459124669185e+01 2.707990519457888823e+01 2.620913536307319447e+01 2.691802097308666575e+01 2.577978903033594094e+01 2.993083389321292742e+01 2.865844938716977097e+01 2.545893334822036280e+01 2.649794382809934845e+01 2.569914185438101129e+01 2.903478650246326254e+01 2.719296619669247050e+01 2.768796878477149903e+01 2.807836424188843338e+01 2.998693182010153890e+01 2.677643405584490566e+01 2.836733129345714843e+01 2.781004625500440142e+01 2.800955684927315659e+01 2.737807424946385737e+01 2.631707611718629281e+01 2.949283230896649499e+01 2.869403067524637052e+01 2.800696334393930798e+01 2.796453579710853177e+01 2.854995367500503178e+01 2.901625575026994497e+01 2.841490880773715233e+01 2.957831779870393163e+01 2.836198864482401305e+01 2.625668679711373343e+01 2.992941991183412398e+01 2.750960696662318128e+01 2.772251437964156651e+01 2.811477558358691198e+01 2.776887595242146034e+01 2.806272243796129118e+01 2.747641633824862595e+01 2.891299895759052774e+01 2.894167724895765659e+01 2.790489870497278702e+01 2.864452467002272229e+01 2.801107438829914997e+01 2.650413632026704036e+01 2.910648732071931022e+01 2.873719195608421373e+01 2.871981283094949688e+01 2.897560141233677911e+01 2.980079914677036967e+01 2.645750478029009756e+01 2.890928216343038315e+01 2.834292704392127504e+01 2.800615376748555718e+01 2.778400126410719295e+01 2.793261432858942683e+01 2.691906361559785665e+01 2.541131541865630439e+01 2.759519224956576622e+01 2.940227224913650517e+01 2.645792021822560613e+01 2.714096064253926954e+01 3.003138927862115537e+01 2.879152502155556093e+01 2.831495880046614033e+01 2.843417545799636059e+01 2.692650926894528496e+01 2.668104105341884136e+01 2.708179780267325754e+01 2.896368975888341168e+01 2.756045042085411012e+01 2.699240732943023957e+01 2.968983577763437509e+01 2.762609853369396617e+01 2.836252047390443565e+01 2.924110837666447793e+01 2.732959606287490928e+01 2.764146964775930826e+01 2.846560958650120199e+01 2.574305866073833471e+01 2.886410393363946625e+01 2.818260593557469562e+01 2.717802264219000463e+01 2.884059839796181990e+01 2.779613669754974481e+01 2.635925689846307662e+01 2.821358360846024027e+01 2.845423231511084339e+01 2.882565457597460679e+01 2.995326970327353067e+01 2.840467419027439888e+01 2.924547537061553015e+01 2.715729448200977814e+01 2.876101553442805070e+01 2.715945914166659847e+01 2.903944782509322309e+01 2.773493425876237950e+01 2.981902723048263226e+01 2.933994757059929270e+01 2.717749594963915527e+01 2.651163188021837058e+01 2.598679802455265531e+01 2.732397465520492119e+01 2.623376413211401115e+01 2.792657888247360987e+01 2.702904034664733146e+01 2.730330161174332559e+01 2.540001151228551635e+01 2.561622756962752590e+01 2.708583678405789286e+01 2.686599144444213039e+01 2.665608610636348530e+01 2.666408291760388138e+01 2.761159842964816491e+01 2.739981905207452328e+01 2.716060678129576189e+01 2.749476248555484403e+01 2.862878674618295705e+01 2.783009306253658366e+01 2.606339833140658513e+01 2.557862832705573197e+01 2.771105363491496831e+01 2.681323508898717733e+01 2.775396887901947451e+01 2.644838409517107181e+01 2.809501360345952392e+01 2.675884494597506347e+01 2.804493098573688314e+01 2.928845636414761344e+01 2.712663377914410034e+01 2.743344741935650077e+01 2.415000807311800557e+01 2.724354937102698315e+01 2.725256081026555677e+01 2.690296674223285223e+01 2.736088446723153922e+01 2.818691644809148400e+01 2.762400489809190063e+01 2.758416593535133998e+01 2.637316726540600342e+01 2.680570455439347199e+01 2.783047063370049301e+01 2.615672334767616292e+01 2.883157661335686939e+01 2.743625582845020361e+01 2.662307313769507289e+01 2.761718590531530637e+01 2.894940899555477998e+01 2.821833240281559085e+01 2.716366854402869180e+01 2.769826354393311973e+01 2.759555196236228980e+01 2.842699861787421511e+01 2.803530954597499303e+01 2.618750181856260539e+01 2.619725764886321784e+01 2.738033126964352704e+01 2.773268346505622617e+01 2.698626412312555800e+01 2.759973196575769094e+01 2.636380205739513372e+01 2.689090164391670967e+01 2.771338332689440165e+01 2.774584509489370987e+01 3.013004376218480118e+01 2.598121187577093139e+01 2.699503312308735303e+01 2.640873763597892321e+01 2.787529638660309317e+01 2.777467162939117884e+01 2.786545999611178459e+01 2.599070433579861117e+01 2.783495790509896750e+01 2.757769116196302761e+01 2.697788220577755069e+01 2.879666399949618949e+01 2.706610674555516027e+01 2.764528900933819244e+01 2.899705700192183855e+01 2.675316027004442176e+01 2.830214354004172961e+01 2.639663081785998955e+01 2.729451305857901744e+01 2.680465558545807880e+01 2.887053599767399348e+01 2.754968584140479138e+01 2.739064448313831690e+01 2.753612213730911051e+01 2.730406786567622035e+01 2.530223895438664883e+01 2.588796420104746687e+01 2.672086757780863309e+01 2.621974912374161093e+01 2.771170602503181968e+01 2.659564350232186669e+01 2.840461472961654010e+01 2.719981209022689939e+01 2.654662487459622966e+01 2.817495455133965265e+01 2.730369325616479870e+01 2.658932884099407801e+01 2.803990733911251709e+01 2.754869306923209749e+01 2.853336748750664498e+01 2.683964958356456876e+01 2.838675319137162489e+01 2.647532340630445802e+01 2.685626868004199608e+01 2.892934072909162069e+01 2.758342688228458428e+01 2.983834690442418136e+01 2.775798534900819448e+01 2.798144924834392455e+01 2.704943053500187844e+01 2.777078610697839167e+01 2.673356563085762971e+01 2.628237988716114870e+01 2.709921354019396134e+01 2.802625228679051972e+01 2.750649103431981146e+01 2.622959278814944994e+01 2.796130604470456404e+01 2.812351996317934422e+01 2.640445328672497993e+01 2.851120518663428527e+01 2.617796002190972615e+01 2.763226544727593748e+01 2.717778937085822832e+01 2.716233488987736067e+01 2.588749043648592973e+01 2.700415939751790972e+01 2.647377848742670281e+01 2.641503193030621688e+01 2.472834785904638721e+01 2.673046801086399427e+01 2.634541465888552381e+01 2.845829835312032330e+01 2.693100993971573587e+01 2.594783127719723481e+01 2.860582177506251256e+01 2.624586027119199727e+01 2.787259926172177060e+01 2.688674969829683192e+01 2.797589218829305580e+01 2.845710169889859742e+01 2.990929612371113677e+01 2.882095504421779353e+01 2.740324099556707083e+01 2.683211358446560268e+01 2.694070435822666454e+01 2.748345049927787542e+01 2.756697279116035659e+01 2.726291840493343344e+01 2.775248905981118952e+01 2.539470100993331414e+01 2.636082092944048583e+01 2.809484207909054376e+01 2.739792458121850061e+01 2.599557001122458644e+01 2.666350599338042215e+01 2.751630651789158932e+01 2.720252358979017160e+01 2.430940585001454224e+01 2.800930378784051200e+01 2.644628243835247261e+01 2.872459934960262018e+01 2.655842899954198089e+01 2.835892989376759132e+01 2.824396877722819710e+01 2.965052701947160685e+01 2.745883841984463203e+01 2.724469339678573476e+01 2.756061691652122292e+01 2.755554253245912122e+01 2.729696208036096650e+01 2.709789090379030796e+01 2.574936790434586698e+01 2.540330735076548052e+01 2.620289328062591494e+01 2.751657690165371051e+01 2.754857805324679987e+01 2.701948988380617678e+01 2.420296345047660225e+01 2.704211850959922003e+01 2.527963434246866470e+01 2.676556013052922012e+01 2.781480301057103688e+01 2.556388242434790925e+01 2.667408915072773823e+01 2.527591210677773503e+01 2.439195860372157654e+01 2.653817703867921551e+01 2.842798320816802615e+01 2.617772675016397699e+01 2.722965323012255112e+01 2.582825012772188700e+01 2.658911186384789715e+01 2.503620657558259310e+01 2.315127080472889531e+01 2.484986993818744949e+01 2.342500686973914981e+01 2.581937872785414712e+01 2.747451490349328296e+01 2.361563650306451834e+01 2.385395233415039229e+01 2.213745661175769186e+01 2.319107350607463758e+01 2.518173741710245395e+01 2.611665570407504333e+01 2.388218773991339816e+01 2.432530780307093110e+01 2.550914165393517763e+01 2.538318299453058202e+01 2.350794384276220939e+01 2.491133496680278014e+01 2.497025285073253897e+01 2.630202568460329360e+01 2.509415189004686653e+01 2.437744173438854745e+01 2.454596084445898541e+01 2.436258882607222986e+01 2.520814668686033500e+01 2.140891475055405380e+01 2.365889286950021386e+01 2.438108101405716610e+01 2.585077043962971288e+01 2.372626517785606737e+01 2.353985885427729130e+01 2.433990332717417360e+01 2.439173340629811193e+01 2.315576932447853054e+01 2.501662403255852851e+01 2.657407901363471936e+01 2.610692885645238093e+01 2.678011003621941910e+01 2.526675040176855092e+01 2.668827573204328019e+01 2.526329517408143488e+01 2.519720794007625742e+01 2.427155022449817778e+01 2.127017760759564169e+01 2.246394248344395095e+01 2.219788938712951776e+01 2.352231640413037539e+01 2.248617949028905372e+01 2.427523431171737300e+01 2.313387495420333551e+01 2.191131271678415970e+01 2.317577027065396322e+01 2.258091120339093294e+01 2.179158097375558611e+01 2.401605290596564757e+01 2.251089632202043944e+01 2.358931685036407444e+01 2.151801928117649609e+01 2.419313524104903834e+01 2.301164051441349301e+01 2.317872843871316135e+01 2.320164792889455541e+01 2.284350172570795579e+01 2.400605051745687035e+01 2.527261311697204604e+01 2.134360361306588771e+01 2.365243631194106300e+01 2.284666389273803588e+01 2.296743899616107143e+01 2.273940334235100735e+01 2.285162180054146930e+01 2.418492863262421366e+01 2.451705913111593205e+01 2.506067330062248288e+01 2.123773478361612987e+01 2.107947369079909450e+01 2.448391317920740562e+01 2.135064698013491835e+01 2.067954347953106975e+01 2.366154115532897606e+01 2.391580617139879905e+01 2.324824872627674210e+01 2.054083564248197291e+01 2.341104203530736427e+01 2.506610302886248220e+01 2.396782711343583117e+01 2.287151524713060979e+01 2.219260404789042695e+01 2.314436192916902257e+01 2.256964341691416820e+01 2.300258568583798180e+01 2.334904931401522532e+01 2.280929938007435354e+01 2.225064148374957895e+01 2.151128066068824296e+01 2.203894265969483257e+01 2.538864376475381945e+01 2.221731339300201569e+01 2.408574077218829146e+01 2.396199656756052221e+01 2.436813930892805402e+01 2.292170000377105765e+01 2.233556623187590873e+01 2.429306091882321184e+01 2.390615200587524924e+01 2.061133195801234663e+01 2.280396642492987525e+01 2.327550129904571818e+01 2.254936220243375189e+01 2.331808896880979276e+01 2.103732928876084074e+01 2.260042846542267725e+01 2.558496854944632304e+01 2.422364772958732004e+01 2.259534631453617237e+01 2.251038390409433632e+01 2.359316199928886348e+01 2.404730854440584054e+01 2.346224741594368979e+01 2.338267406432468221e+01 2.434429585317642619e+01 2.334229313040314580e+01 2.451343212617003431e+01 2.417377226296098414e+01 2.339437415584033886e+01 2.139148947489669794e+01 2.281158941981395216e+01 2.249393671216672530e+01 2.443492468090613556e+01 2.169666973429301393e+01 2.153633691107054204e+01 2.429001148405136234e+01 2.314175712956191688e+01 2.425034511531475090e+01 1.993365432282225669e+01 2.416235881420543308e+01 2.304822971549036481e+01 2.452431073812413587e+01 2.148880304162198840e+01 2.326600730489128921e+01 2.240926203891936552e+01 2.500420813411479415e+01 2.364830788712712817e+01 2.331282125273352435e+01 2.296296709785359624e+01 2.273302275060967403e+01 2.212825956424496709e+01 2.301884491137121103e+01 2.186537191390647905e+01 2.272457658016988447e+01 2.217332498996243828e+01 2.391072863124385961e+01 2.103596431802105471e+01 2.274127075997567715e+01 2.283530065392664454e+01 2.211275436722146992e+01 2.182813271947494371e+01 2.280441325055448942e+01 2.335957993042614689e+01 2.308278560045980754e+01 2.248663546698814386e+01 2.201754972441471025e+01 2.254622530472764197e+01 2.102467080731694082e+01 2.340596196092562664e+01 2.314914539129706128e+01 2.313319092185423997e+01 2.413622670507929513e+01 2.408875370217610978e+01 2.380239152209199816e+01 2.233500785413284362e+01 2.268332838837417498e+01 2.316378499864681118e+01 2.465450228943383948e+01 2.333615711155351491e+01 2.473163183658105524e+01 2.165228884681248189e+01 2.188641425848323507e+01 2.309963850891711701e+01 2.347536007437015826e+01 2.388654474364399505e+01 2.233990999700051105e+01 2.310101752184826296e+01 2.323576088979486798e+01 2.236525257312105097e+01 2.412950149695258517e+01 2.290603200764748593e+01 2.260113896286377155e+01 2.527083141880133610e+01 2.274637981702511524e+01 2.346380966956584757e+01 2.191478355825120872e+01 2.208933714269961968e+01 2.300963332071568956e+01 2.339335075686909349e+01 2.300724970445092410e+01 2.081550781476440193e+01 2.074402406059027726e+01 2.220779319895667925e+01 2.310095504951386047e+01 2.223708384549897232e+01 2.204247280191699687e+01 2.326241324284842094e+01 2.304100780368854373e+01 2.401357417000335204e+01 2.415193015616757677e+01 2.344186671688205337e+01 2.236904847563752341e+01 2.454637058743664468e+01 2.336332033005502140e+01 2.304834227244811018e+01 2.248576699039863414e+01 2.454376996554864476e+01 2.434366157213600701e+01 2.342038664542055670e+01 2.260974642630396048e+01 2.209928485183024094e+01 2.348862425116032071e+01 2.162617270454429885e+01 2.292074596730641289e+01 2.487489640760945520e+01 2.076053634464401654e+01 2.464589093953142296e+01 2.341198389770225674e+01 2.436597428198770388e+01 2.341310085315243583e+01 2.218587302200748823e+01 2.178130395393882424e+01 2.116380650463133861e+01 2.321186741446915747e+01 2.236761778269305267e+01 2.201563776358056757e+01 2.163123820758793769e+01 2.315089148380731032e+01 2.207196082907626078e+01 2.310005506487868843e+01 2.128658310695064415e+01 2.295320199271236206e+01 2.083318611189769243e+01 2.156999043331884636e+01 2.248288405683468483e+01 2.168771623807784366e+01 2.301433983623913093e+01 1.894356000130274253e+01 2.137273325494452081e+01 2.221053550347424732e+01 2.023293863491371880e+01 2.244596340392826406e+01 2.307232129021415190e+01 2.376068142954745355e+01 2.341929431828603825e+01 2.283023766843714242e+01 2.420372717005153618e+01 2.096789691471887451e+01 2.252392546689109309e+01 2.182604050958556741e+01 1.986135097538350536e+01 2.165954956009293397e+01 2.181967980366972171e+01 2.231863995069273088e+01 2.116263566056344203e+01 2.230993628361401449e+01 2.176921192489254508e+01 1.910168111348389886e+01 2.005145242243061077e+01 2.058766756021074684e+01 2.187351078022176054e+01 2.196657552924391155e+01 2.179909068551831552e+01 2.264146383116708705e+01 2.323662616366621236e+01 2.115957076521910807e+01 2.126755488141501615e+01 2.432605672017376364e+01 2.208612268992614602e+01 2.332611993127099836e+01 2.346124756311114012e+01 2.307420845540817922e+01 2.189556719394994388e+01 2.349519120879806522e+01 2.161837482912242336e+01 2.184943892628649209e+01 2.284506720053173012e+01 2.100970397772704246e+01 2.099645221794102667e+01 2.360559457772624725e+01 2.121353883903986315e+01 2.279848208681007904e+01 2.107944789522779416e+01 2.353957082756303976e+01 2.238461694032409355e+01 2.262052865730649742e+01 2.342335192624446805e+01 2.069807554980005548e+01 2.195307950409058506e+01 2.220273813127052165e+01 2.231393353782230093e+01 2.307775063449230402e+01 2.251216677870845828e+01 2.277621463937165913e+01 2.338576887906872415e+01 2.398387471611220789e+01 2.273783240714022824e+01 2.251537379953366980e+01 2.195692384065545255e+01 2.216463113764596571e+01 2.359161636354152947e+01 2.289270968758457414e+01 2.033229138627809007e+01 2.067326407825841272e+01 2.116743745821790412e+01 2.186481208197779580e+01 2.160774150695442941e+01 1.897096262277289824e+01 2.511464005481558459e+01 2.172894222033193756e+01 2.010675540408844242e+01 2.186987049126237537e+01 1.992781192800396184e+01 2.286449648112187560e+01 2.209891104964880526e+01 2.104838003723478934e+01 2.233000617807173072e+01 2.248480057135757448e+01 2.170633706143761898e+01 2.291885312400884089e+01 2.300396987243323821e+01 2.284239940413644376e+01 2.316927718873710162e+01 2.291326283448242762e+01 2.260094798343119038e+01 2.039010278251331698e+01 2.386971427887422337e+01 2.455102264908013865e+01 1.996091875698819251e+01 2.258765823782173499e+01 2.296758429609386098e+01 2.235052156511208921e+01 2.217781642404709785e+01 2.229060946133004251e+01 2.152274838518578903e+01 2.027464418149047631e+01 2.188659587178739230e+01 2.160511049309491938e+01 2.146736367109146926e+01 2.196032618240483458e+01 2.131604920396483394e+01 2.372358989955110786e+01 2.226047232715887603e+01 2.038258058461311961e+01 2.025899562779761709e+01 1.810668450528672224e+01 1.909350076576739852e+01 2.095986197219255942e+01 2.025257151107151898e+01 1.945730515653382753e+01 2.247895552216154513e+01 1.993848940029780792e+01 2.010343238739264748e+01 1.855106633477132760e+01 1.857409591418819872e+01 1.950594776679142939e+01 2.176042638367674442e+01 2.071092663444634852e+01 1.898640905503146215e+01 2.001876851906682475e+01 1.988912337045493217e+01 2.014447699364466260e+01 2.119997001739554321e+01 1.977928670764223540e+01 2.257769137139369420e+01 1.795880404247574091e+01 2.235475777257214247e+01 2.007446823184556095e+01 1.968072278887698090e+01 2.116149692948963335e+01 2.083965812184859345e+01 2.058591116361970563e+01 2.008964997000129316e+01 2.185184705539894878e+01 1.835441350556875051e+01 1.975295830931574770e+01 1.803340479757978088e+01 1.995259113553332142e+01 1.942366329471686370e+01 2.039784971863522500e+01 2.036428032286021406e+01 2.035157976457819728e+01 2.172443595281528772e+01 2.093611706256461957e+01 2.017689974033311984e+01 1.987863503686332933e+01 2.091979367364163167e+01 2.057184882023308958e+01 1.951686897222080574e+01 2.060711823057540570e+01 1.826564515337225103e+01 1.748898748284043592e+01 2.051514155839992171e+01 2.251379942571212567e+01 2.039356528669214796e+01 2.116724787285033216e+01 2.208227685155838316e+01 1.977141288654653906e+01 1.935858782119968069e+01 2.121223457395247891e+01 2.110612976551061948e+01 2.023548870194280624e+01 2.135419585361750094e+01 2.359334095150722632e+01 2.303931623270248252e+01 2.026025498907981515e+01 2.159187007668095859e+01 2.305470659586805482e+01 2.042988618027474246e+01 2.039445036335903794e+01 2.164249439405447362e+01 2.004580351844721875e+01 2.334465401394493256e+01 2.166456794964634724e+01 2.118496536207453573e+01 2.139463854937237386e+01 1.917632315430728696e+01 2.036034031518984477e+01 2.148341866672582867e+01 2.111942987265861404e+01 2.147209279372417612e+01 1.918253391439472466e+01 1.870238049486900778e+01 1.945008289563097748e+01 2.030655166916658416e+01 2.061657370290594571e+01 1.967882767324737614e+01 2.006084434300409924e+01 1.597658271927269169e+01 2.052357886002545939e+01 2.012644499269888598e+01 1.833927979864666824e+01 1.854611600729685605e+01 1.811443262334585569e+01 1.947406669958078851e+01 1.911098082165020173e+01 2.068054248499730363e+01 1.864963887348409699e+01 1.847508355154392135e+01 2.033119218396836914e+01 2.069764177135088801e+01 2.067081996643540620e+01 1.925707629270787535e+01 1.803441420976466603e+01 1.868524269335802757e+01 1.736286455491243785e+01 1.984135225724346441e+01 1.895145520655414728e+01 1.933753596483373371e+01 1.881868304764662270e+01 1.908063180825179472e+01 1.937245155199734015e+01 1.944225971856398516e+01 1.851893264568030517e+01 1.922946760801466937e+01 1.943760966626988917e+01 1.500309090080338770e+01 1.575685848235176501e+01 1.690470906307939458e+01 1.796929015858772161e+01 1.779921980711022300e+01 1.951047250550900003e+01 1.852234998716724945e+01 1.781929423211467522e+01 1.831053263062903014e+01 1.811395509488060895e+01 1.785789925690581015e+01 1.784615414738577499e+01 1.895406001294496434e+01 1.792220767859247132e+01 1.632911457375150732e+01 1.855339799322817385e+01 1.661927532108126826e+01 1.919662787985591024e+01 1.778430613442084862e+01 1.756852886013404103e+01 1.973662834511629072e+01 1.710586684541127411e+01 1.712224891476783739e+01 1.812458585435027913e+01 1.838810212042420389e+01 1.608224208506408459e+01 1.723071961250717621e+01 1.701491916702537921e+01 1.618093891181653987e+01 1.766853660392120773e+01 1.788801998450308162e+01 1.682774073848409202e+01 1.752253520743851922e+01 1.897786771419741925e+01 1.864016065059284344e+01 1.771744411280407761e+01 1.604724430917359257e+01 1.765759227887480876e+01 1.661791484449089396e+01 1.772328048509605480e+01 1.695801440564516938e+01 1.646453843574611042e+01 1.593109201876637648e+01 1.430895615304984858e+01 1.657126219591743066e+01 1.629318318344887473e+01 1.712827088247280116e+01 1.805184510099503115e+01 1.697403632981244570e+01 1.605590984675233912e+01 1.739032336086506803e+01 1.679774177249584355e+01 1.770118304575492019e+01 1.573037254533199913e+01 1.725490449233235424e+01 1.635784743393827156e+01 1.700310125359195368e+01 1.724366334865640482e+01 1.714333151889226770e+01 1.825754865603427746e+01 1.862410449748249519e+01 1.678221217655588759e+01 1.611007530986707081e+01 1.642668047603646642e+01 1.718375308420866787e+01 1.913033379008103907e+01 1.637294503532149292e+01 1.555042420080351029e+01 1.716043154612048482e+01 1.794745182139803674e+01 1.712136710947309837e+01 1.666533740729605029e+01 1.712388718071212068e+01 1.559688148087612092e+01 1.732709003800308878e+01 1.756686641276470340e+01 1.682643254366115215e+01 1.685689228475897750e+01 1.581756967428730398e+01 1.646601039963884361e+01 1.728357300438705835e+01 1.657786427356593251e+01 1.719210175685836361e+01 1.700746465634760440e+01 1.570792009018950885e+01 1.663258988496447799e+01 1.839699283286971720e+01 1.497928530271599712e+01 1.606173703590748403e+01 1.917627031323673137e+01 1.741361675032993261e+01 1.606390654612016178e+01 1.629468748874712247e+01 1.681327488419085725e+01 1.543218422380084398e+01 1.441815698882376573e+01 1.629583755122204636e+01 1.487275685827408189e+01 1.664390090986017512e+01 1.408109571587185016e+01 1.423988242904360746e+01 1.535559107989088545e+01 1.679114395257857595e+01 1.736147527722288331e+01 1.518310185542459045e+01 1.364368480734081857e+01 1.516841877540316119e+01 1.420679521659509525e+01 1.452764847119881608e+01 1.276934672242771818e+01 1.400897230055243448e+01 1.491260592204753266e+01 1.353423586913429055e+01 1.398942962567431536e+01 1.457521545964277365e+01 1.250992149307520585e+01 1.363960456918221453e+01 1.250075754242427450e+01 1.266862841412084428e+01 1.452765889968948620e+01 1.236613830258193758e+01 1.487320483170990393e+01 1.466357365973372495e+01 1.327024998387074284e+01 1.455536494274557846e+01 1.398161828298437825e+01 1.499987953239125282e+01 1.449656718258498955e+01 1.383854865244600596e+01 1.429540276607137272e+01 1.461449970899033346e+01 1.341131456196403349e+01 1.430463671271050252e+01 1.508755571762193526e+01 1.310708594812415129e+01 1.408828014855359356e+01 1.528779087904945477e+01 1.513917120116618520e+01 1.366503467760703217e+01 1.548944842675377487e+01 1.589776760822142343e+01 1.475616692930439200e+01 1.420160454164950004e+01 1.380518905838096089e+01 1.382945934626212470e+01 1.374318650266923392e+01 1.323318493688753961e+01 1.254512138164423263e+01 1.319815509149877286e+01 1.401212818748084743e+01 1.247049757562079186e+01 1.454681467490070901e+01 1.396305929412122815e+01 1.203674938885661305e+01 1.426802123336993589e+01 1.289171410636326520e+01 1.523238518705724331e+01 1.344245019257364149e+01 1.332549457225531420e+01 1.384706801153471645e+01 1.286935543796356463e+01 1.342168882928640805e+01 1.586028074031948520e+01 1.505076595026123343e+01 1.511576605761844405e+01 1.342878445153488087e+01 1.399444997108713906e+01 1.581825626974614529e+01 1.402619555798469086e+01 1.327472154650261871e+01 1.302011897470037383e+01 1.401379194155425445e+01 1.310902437844122836e+01 1.375142325699503409e+01 1.468317450479920083e+01 1.314071926633344134e+01 1.336937750288263338e+01 1.323029562421685945e+01 1.537218459025805828e+01 1.515295885294831457e+01 1.194437579172988251e+01 1.245122390319658479e+01 1.602738310908944541e+01 1.447094537757410393e+01 1.223907735126844898e+01 1.217463515198451418e+01 1.222002686436473873e+01 1.282676085112129982e+01 1.305121488678137709e+01 1.225978333533169184e+01 1.215758672739882762e+01 1.216803649773572893e+01 1.349349504507838837e+01 1.350071339188104247e+01 1.222001883493709684e+01 1.369828603883348173e+01 1.292925513270249738e+01 1.300980690319727273e+01 1.291124343333963864e+01 1.520021480125791058e+01 1.141127711484451623e+01 1.324865747926505399e+01 1.496050420896872524e+01 1.371882333951558053e+01 1.281503343661973737e+01 1.336016195484500990e+01 1.258699769334435992e+01 1.155595372747042049e+01 1.270812483835250539e+01 1.411343815754253228e+01 1.356621787749851293e+01 1.173916936009788792e+01 1.282962088342343776e+01 1.301999993364423958e+01 1.141435936558921860e+01 1.124875119102757459e+01 1.166779003794163039e+01 1.227237029461282347e+01 1.221468379907038937e+01 1.209342250317147283e+01 1.121543117588606719e+01 1.461941029479454457e+01 1.139201644610551156e+01 1.264150228545641497e+01 1.132296066467869444e+01 1.250155579508160919e+01 1.255555913882678176e+01 1.163213832342184340e+01 1.279194012760633115e+01 1.160876908333927204e+01 1.177258472876499873e+01 1.312931057536620827e+01 1.208171602047990234e+01 1.455144062436780672e+01 1.212065456318169687e+01 1.376649272754595366e+01 1.250254321388820600e+01 1.313321626443962842e+01 1.185150901974560256e+01 1.309185582875736920e+01 1.157430431387859393e+01 1.443498977625136348e+01 1.193183704657746347e+01 1.167111969524371240e+01 1.362595878668248872e+01 1.360406309298408267e+01 1.392242972227609954e+01 1.043469571901254334e+01 1.315065279025575684e+01 1.358750001757326409e+01 1.424000780063821026e+01 1.244453917200005755e+01 1.061695363412905024e+01 1.354521061242137314e+01 1.338776390053171994e+01 1.200618059516984282e+01 1.398245227773944954e+01 1.240573846507532707e+01 1.310834483742348056e+01 1.300262357785246259e+01 1.267338529744168341e+01 1.557595452418441262e+01 1.354375603223117430e+01 1.259738788035555324e+01 1.391550547547341310e+01 1.325076234296333411e+01 1.388053633127169739e+01 1.185298608413274124e+01 1.378535134953360952e+01 1.129331824990626920e+01 1.181505767683926145e+01 1.331439031833954267e+01 1.283428133982997998e+01 1.368099513399637779e+01 1.238075563799348977e+01 1.045591677221797866e+01 1.251477866072838907e+01 1.030027661146763052e+01 1.223578496917432012e+01 1.271551136247549074e+01 1.035125086736475630e+01 1.375996377418501204e+01 1.358158173534235047e+01 1.271454204345286243e+01 1.240880549950115963e+01 1.143304465496914979e+01 1.200413679683573953e+01 1.137948869389438045e+01 1.155660368721940223e+01 1.297575209196922863e+01 1.216173889330414859e+01 1.185034547232557145e+01 1.215335966539420376e+01 1.283816969251578044e+01 1.138502520677326757e+01 1.480184574679366172e+01 1.343070411316305801e+01 1.336733059082889952e+01 1.287215659326925277e+01 1.315834859262166390e+01 1.151194192670955374e+01 1.339270926715231091e+01 1.331566521488891297e+01 1.179030787849119477e+01 1.259318109666621943e+01 1.365947896060280975e+01 1.166062831605257166e+01 1.282654091455698264e+01 1.308358501768102578e+01 1.276553566927579730e+01 1.273630199075625491e+01 1.325229624244521354e+01 1.400204933842151611e+01 1.180076204683846264e+01 1.205695698699432761e+01 1.326138941021694606e+01 1.336429394133381088e+01 1.356628205856037539e+01 1.377410881454676428e+01 1.364406741351441354e+01 1.362185957353343291e+01 1.548278270729026929e+01 1.309067627464255601e+01 1.322148816171436359e+01 1.114402233378900497e+01 1.291348232800868345e+01 1.276205367565299120e+01 1.255960102221107455e+01 1.353908153357071242e+01 1.423154327643455375e+01 1.492393789751776900e+01 1.441443197000919874e+01 1.194114688210666486e+01 1.135603434166713299e+01 1.362764802082374516e+01 1.257508391870934616e+01 1.318217580286432167e+01 1.369269696026252525e+01 1.215765529010870161e+01 1.201574283580096747e+01 1.436269515466601376e+01 1.386313550984405296e+01 1.106470857967231325e+01 1.278712180518209252e+01 1.111172029665766559e+01 1.418749664670180977e+01 1.183721806831580636e+01 1.143437114528331833e+01 1.296781561813417305e+01 1.151733054064744621e+01 1.349117811437439940e+01 1.253916169478034526e+01 1.304385867405964028e+01 1.261756310092556355e+01 1.188802294497406820e+01 1.210522591725625219e+01 1.412863662841330026e+01 1.324082796985332244e+01 1.500997909425110777e+01 1.279897606683822886e+01 1.312851150297009539e+01 1.305368148247270632e+01 1.301965256590732878e+01 1.126115522160581506e+01 1.239984737783785640e+01 1.144663263921351870e+01 1.185693373113572591e+01 1.197944150509466255e+01 1.217693850474498696e+01 1.217894623082093197e+01 1.290888588641867152e+01 1.305847401536776609e+01 1.136467998202614460e+01 1.216374817271628395e+01 1.358195796433599511e+01 1.254174410930397521e+01 1.279168230356405900e+01 1.215863693750837982e+01 1.275702448076910223e+01 1.234550001073280256e+01 1.066834204943988595e+01 1.238361180199224876e+01 1.195391807970576892e+01 1.209953508419162382e+01 1.285459414452638605e+01 1.158062588365868706e+01 1.400658060714224895e+01 1.217469884735978525e+01 1.181853108937506036e+01 1.212769324539808302e+01 1.135955204415013675e+01 1.036369344249001934e+01 1.099247812752851239e+01 1.146780874521126137e+01 1.159757777132740841e+01 1.225929340298865178e+01 1.134476558010037905e+01 1.134669755908209510e+01 1.254641212791497118e+01 1.051847628124416723e+01 1.214550470251953307e+01 1.138622286477856527e+01 1.066995120128940755e+01 1.099489738063043021e+01 1.271018484323712805e+01 1.114376979287670721e+01 1.382810669287293592e+01 1.271997392822331818e+01 1.300351067812342976e+01 1.119859950180037345e+01 1.042543302930731564e+01 1.273926710133225271e+01 1.201141443798892894e+01 1.105226514544291483e+01 1.411500801688158191e+01 1.196433038243872993e+01 1.058415079566010775e+01 1.208383228568502687e+01 1.085984357822090018e+01 1.238940263754308191e+01 9.687458542122373117e+00 9.782281940033454859e+00 1.076062486331425028e+01 1.166476441440664757e+01 9.689543440317834211e+00 1.144933391726799776e+01 8.784586386113398149e+00 1.134499941177358195e+01 1.294993180277612055e+01 1.052470804300157070e+01 1.198944968398198085e+01 1.251916607956153626e+01 7.373846824288119883e+00 1.089749467240749681e+01 9.401145433047123134e+00 1.022349443410295144e+01 1.045110372727217829e+01 9.908844494529200020e+00 1.279002882706469002e+01 1.045490811823080790e+01 1.222285645509664320e+01 1.306929272394756580e+01 1.072953243440006688e+01 1.260482322448095438e+01 1.155800737459751915e+01 1.087583780007529199e+01 1.136969800849328749e+01 9.859402084476721839e+00 9.967520741792547767e+00 1.124990235506188263e+01 1.238417005294222406e+01 1.167699204270169666e+01 9.254048376532207243e+00 1.086650959687757201e+01 1.147930894542115965e+01 1.172113333222520737e+01 1.117359697076003577e+01 1.178879399476252665e+01 1.049578791092081254e+01 1.128902252696923547e+01 1.176293244128804716e+01 1.123720601295309152e+01 1.085207917330978944e+01 1.232972390561363518e+01 1.216632410153967392e+01 1.081037097286433379e+01 1.185483790689619177e+01 1.035342198235532152e+01 1.132988904864803636e+01 1.084063381004211024e+01 1.362686555375479180e+01 9.027942156162694687e+00 1.104994492730441635e+01 1.018895683650820949e+01 1.177567313730880372e+01 1.114905368962953780e+01 9.682867051034454775e+00 1.064050305304677302e+01 1.160915138408498670e+01 9.479497233142971879e+00 1.182481730702640377e+01 1.096095765738971473e+01 1.089074598821432893e+01 1.136404114658541609e+01 9.276309790430364188e+00 1.043451491441443046e+01 1.124012509246293057e+01 1.218697338764135019e+01 1.197662176001563239e+01 1.104538425656649991e+01 1.265591611024072449e+01 1.270788811222840664e+01 1.071655503781198959e+01 1.119516052091923441e+01 1.083569506563720708e+01 1.223939736045268312e+01 1.002783508430392168e+01 1.079059136240665318e+01 1.290150264273289338e+01 1.116016218379028579e+01 1.131731212468159775e+01 1.110813557291796805e+01 1.146331144347179531e+01 9.494609346183429111e+00 1.262724197566036466e+01 1.047032583272815565e+01 1.058030519675022774e+01 9.310620303935406739e+00 1.139918576781479409e+01 1.055216408384937843e+01 1.049312054477367795e+01 1.106952619067742916e+01 1.076938486690271013e+01 1.153865310345654827e+01 1.103336988310218914e+01 1.129357938159152575e+01 1.067600663972497976e+01 1.173990987570705968e+01 1.127750752558768355e+01 1.002878929976129818e+01 1.291106613498456213e+01 1.172874164361780558e+01 1.139188933536295423e+01 1.024936812260209429e+01 1.119931480015428171e+01 1.179936023899988662e+01 1.342647246487007706e+01 9.709756205226677039e+00 1.161568235590018183e+01 1.180052271961773336e+01 1.146321448395561227e+01 1.002956693800729759e+01 9.897087678631395491e+00 9.566177489691487068e+00 1.062845739562132330e+01 1.092674606558709094e+01 1.044152474789665597e+01 1.216415573581772946e+01 1.188702814951808229e+01 1.051013693430695461e+01 1.229339064000077641e+01 9.165633883309549645e+00 1.359467701079726609e+01 1.109276014350693806e+01 1.259690311445077704e+01 1.034111319296416909e+01 1.189011990801997243e+01 1.148726835738434993e+01 1.173353180443859323e+01 9.953027204058141564e+00 1.116716174763489278e+01 1.066092913335403125e+01 9.768282888299101074e+00 1.015782280543073668e+01 1.144340091890151179e+01 1.127042338157263224e+01 1.027044791234757604e+01 1.038518227823550788e+01 1.216670518596009032e+01 1.140726756062779401e+01 1.156349144972988974e+01 1.162145030437988602e+01 1.130513161392278398e+01 1.156411181179873715e+01 1.053485872394436562e+01 1.103063339652883101e+01 1.062886543851083232e+01 1.083760684640146899e+01 9.593047336966527894e+00 1.101710947117181760e+01 1.009497654816286349e+01 1.154821384394954009e+01 8.525582278990418317e+00 1.010102128711602099e+01 1.068445545248576778e+01 1.150843129340300308e+01 1.149613246098841124e+01 1.290809324439037020e+01 1.063853236645578093e+01 1.110011110585923255e+01 9.797665257133733263e+00 9.636095669214533643e+00 1.210815175331445026e+01 1.194262386361539541e+01 1.205561118340031612e+01 1.231718604028236896e+01 1.096174884303204777e+01 9.660611747914963132e+00 8.588329070544872934e+00 8.390733736934103959e+00 9.648255812563657940e+00 7.514480778678345629e+00 1.001296766647384651e+01 9.309757994453331520e+00 1.138446348016816501e+01 9.183478803066106977e+00 1.023216078049144073e+01 1.018695529591986748e+01 9.620375519555711463e+00 1.154634504926958094e+01 8.516520495878097563e+00 9.726225308924998814e+00 8.547408520190355574e+00 9.462036301501257185e+00 1.190811320360990422e+01 1.065179882974243242e+01 1.060725069737287107e+01 1.154575419817360249e+01 1.065980406444679396e+01 1.124443646003900454e+01 1.056262286880122936e+01 1.068332282157701307e+01 1.042012695301391467e+01 1.044395106227646508e+01 8.696527023452263805e+00 1.134048340497232843e+01 9.107098800519256798e+00 1.160161018995931848e+01 8.782032159639447499e+00 9.551116490770462875e+00 9.397187033386012800e+00 9.777728506929781460e+00 1.045535852479306804e+01 1.223227909809978797e+01 1.095302374462738193e+01 9.489370282308625448e+00 1.036229853906841569e+01 9.425876118301157902e+00 8.975853965042423610e+00 8.785974381719130477e+00 1.049630218994045627e+01 1.033861188637056649e+01 9.251836758318622955e+00 9.289916619319193103e+00 9.516616782086844140e+00 1.077901012133020942e+01 1.037578991366510017e+01 9.638827454107550707e+00 1.148911172129540859e+01 1.097342199569908061e+01 1.207248933640641653e+01 1.015343081349357668e+01 9.688339090344415538e+00 8.919891667028625903e+00 9.805331255823583447e+00 1.007641807319355998e+01 1.001512500090027125e+01 9.200799668497564809e+00 9.449495538165846753e+00 1.043997090288825191e+01 1.079145164475088770e+01 1.161926403240681260e+01 1.099681062218006389e+01 1.016588677319111689e+01 9.551966944849571206e+00 1.059420068886392663e+01 9.791552563175404345e+00 8.426480389194487941e+00 9.896659078777119589e+00 1.134475713501524652e+01 9.703012687990664631e+00 8.854231946992236146e+00 1.294812402104854776e+01 1.050168582465370548e+01 8.869196819194204551e+00 9.024001394539290288e+00 1.078182263574165489e+01 9.129576643232468314e+00 9.156372904407380275e+00 1.020682698673607902e+01 8.562574687734521461e+00 9.113827651888760428e+00 1.039215460674334324e+01 9.458714438809119329e+00 1.037190247756126737e+01 1.072133486248615597e+01 1.137027849198067031e+01 1.184647563826235839e+01 1.007828908482188801e+01 8.644234901585493347e+00 9.594447677531020346e+00 9.553625818469974718e+00 9.475187971615428140e+00 9.505975564765693164e+00 1.101120260144763563e+01 1.078961546113119496e+01 1.079739380367871426e+01 8.278977016579151638e+00 9.473426002938072799e+00 9.879805896551578925e+00 9.204115125708968392e+00 9.772032198708762607e+00 9.752960535363101258e+00 8.144202239892603501e+00 7.862628590765146086e+00 9.504372652760386231e+00 9.059583134765963663e+00 9.797897382142036093e+00 8.943141739737750839e+00 9.407646468951863739e+00 7.773819413601259498e+00 8.714889588131940812e+00 7.710123618347718200e+00 1.070799736513530220e+01 9.004683862944849793e+00 7.715185404900958055e+00 9.037947315340096210e+00 8.753784311740115953e+00 1.030325512938967591e+01 8.336173285789053367e+00 9.069449344259538748e+00 6.821808438623880200e+00 8.474215088855833855e+00 7.862252111516432329e+00 9.536802974111440179e+00 1.034599189275935061e+01 1.094100026994192021e+01 1.089332656272028288e+01 7.455574818146849303e+00 1.020120024041207785e+01 1.026735135535161625e+01 9.105820373081083829e+00 9.771982749686971559e+00 9.453287468689477890e+00 9.003210572869859263e+00 9.373776478427966907e+00 8.788060662686588032e+00 1.221109910839206947e+01 8.770029658999145994e+00 1.034673766469168221e+01 9.112436540615240332e+00 9.138189062410576824e+00 1.006668928250535089e+01 8.500647836183269135e+00 1.078457034802324799e+01 1.126353602843247081e+01 9.670980143106657323e+00 8.366006699893389964e+00 9.260673627436302624e+00 1.127280328625060157e+01 1.129441882944592912e+01 9.458631010825220287e+00 1.261597120490560009e+01 1.025448750072472492e+01 8.078674230086932084e+00 8.318210009969403629e+00 9.888550803823699553e+00 9.265298296715352322e+00 9.884736879591043746e+00 1.054639529514864016e+01 9.925549235501183176e+00 1.147240480522249406e+01 9.870521719488513313e+00 9.236499314312682785e+00 1.131235128773143650e+01 9.450170737394795850e+00 1.106237324298575864e+01 8.867825774539252137e+00 1.214155019075505848e+01 8.438850797317305918e+00 9.637545567087812515e+00 9.541736381141925349e+00 8.768204008582934250e+00 9.311102559257264488e+00 8.760165990930573798e+00 1.060317248806632762e+01 7.912612362546037836e+00 8.058876112276593062e+00 8.218058270322275760e+00 6.158801365086133295e+00 9.556694995292042805e+00 8.355079386355155791e+00 7.223421402959980142e+00 7.836380591002127360e+00 1.074630393748470247e+01 7.519484503181500301e+00 9.299754743155610015e+00 8.659208226865565905e+00 1.071842007105333572e+01 9.381847769079302068e+00 1.003748159387211913e+01 1.071149139671273787e+01 7.847657215081116355e+00 9.160042509163529800e+00 7.940476659357154965e+00 7.814047004864128176e+00 8.378027078372591419e+00 8.628891029708265492e+00 9.573362463041982906e+00 1.124310408795991734e+01 7.959103624363249807e+00 9.326422268875926846e+00 7.476190930020242043e+00 9.171968269649749317e+00 9.162307311772158513e+00 8.555473402320536991e+00 8.915097508468196708e+00 9.366489615743956776e+00 9.776225703747741136e+00 1.015278209010845778e+01 8.097595148649771701e+00 8.934270578796187579e+00 1.081433378789577660e+01 8.431017823058331473e+00 8.918767194188587766e+00 8.132736562197706576e+00 8.104009970256381479e+00 8.970168568552104205e+00 7.305918429072609577e+00 1.021127433931456174e+01 8.165662105261169756e+00 6.615726476716361049e+00 6.597988381120055479e+00 6.249441622612609493e+00 8.111316138540738407e+00 7.984080230430360636e+00 6.870880340656571050e+00 9.921657820315024523e+00 7.292179594134024612e+00 7.985565568756376464e+00 7.367172487524076274e+00 6.635110159677753749e+00 7.119160027022580550e+00 8.632363407556129076e+00 6.557860703364294608e+00 9.247062966690485553e+00 8.839875044986584385e+00 8.732191689234507948e+00 8.075634718401296652e+00 6.518148021641867018e+00 9.409445442096064482e+00 8.676023033436321086e+00 7.950885930798079926e+00 7.748506257007756304e+00 6.533789708622859571e+00 8.602749090960330136e+00 8.025443649175857175e+00 8.340576437708003610e+00 7.518980938027223893e+00 8.875505090190642932e+00 7.585740546212950797e+00 6.685249595306194337e+00 7.838101636982391263e+00 9.735204790093956007e+00 6.338012036271674532e+00 6.682164099255556877e+00 7.854065512266874549e+00 7.851199126980923815e+00 8.878575739702840863e+00 7.882080182266755664e+00 7.045822239174734491e+00 8.362898769074968541e+00 9.698109882274405180e+00 7.445466925460892504e+00 8.474416286394509612e+00 7.861519699122246685e+00 7.798332944304852354e+00 8.086650918116964348e+00 8.131171582720380542e+00 8.180487366807382088e+00 6.419368678380241278e+00 8.197226353375658192e+00 8.589329491166115105e+00 7.388826991701604285e+00 7.811399259296996078e+00 6.702575337439896863e+00 7.591971373917837163e+00 9.294248373913138295e+00 7.899733161603925247e+00 8.006086858794258632e+00 7.582148899901534733e+00 7.837982921280227444e+00 7.510251066711490786e+00 5.737112600745516211e+00 7.537856382165303515e+00 8.984875470083371951e+00 1.168856207261312008e+01 7.332102357569866946e+00 9.446611923695694912e+00 7.767877652687062096e+00 1.001133102958401011e+01 1.029928396212404351e+01 8.318098391366754996e+00 7.939938118743777196e+00 7.511718804012827100e+00 7.227031578763671860e+00 8.358268440988755543e+00 6.918732836725955515e+00 9.221540358117325198e+00 9.836217937626418717e+00 7.790338745916982610e+00 5.684773358657579045e+00 8.146021478690004258e+00 7.898315666032188709e+00 6.544598714997478694e+00 7.975472049133770724e+00 9.037647647540248741e+00 8.113402698050304451e+00 1.070684085388551665e+01 7.197059265865982880e+00 6.298713970523121652e+00 8.636179519221613532e+00 6.747417747246089448e+00 7.904797067858366333e+00 8.293826366244934079e+00 6.886267299838792155e+00 9.204655609366826141e+00 7.649765710277089958e+00 7.185578759670945281e+00 7.306250970069946504e+00 6.847527248432160540e+00 8.976903557826783953e+00 7.479160072331206166e+00 7.419359052715640779e+00 7.262761472810673524e+00 6.588057306709844241e+00 7.297684364016396863e+00 8.453815441228741179e+00 9.901149182624219947e+00 8.802669267434536593e+00 8.672934725610385698e+00 8.077841124119236937e+00 7.828263610404563089e+00 8.462699576741504970e+00 9.727977486775651883e+00 9.355024374182022484e+00 7.350006760256023952e+00 6.832950329950509882e+00 6.589676475066168493e+00 8.240394351073494050e+00 7.191018744644199323e+00 6.518390890008353367e+00 6.961918559030710441e+00 9.159562288004510222e+00 8.717682907764446654e+00 8.189213500694838999e+00 8.163496899774381532e+00 7.662119831239245116e+00 8.917628745000200752e+00 5.618106573120880576e+00 8.491524051780016791e+00 7.655088123516313736e+00 8.899175060558054184e+00 8.231630710562685138e+00 7.982885667869070723e+00 8.579652786540011178e+00 8.363886872027034514e+00 7.676721745413731313e+00 7.554607097870590593e+00 6.961952373135258831e+00 7.336894563209291675e+00 9.455203234462734585e+00 7.333931870120313334e+00 7.542651617474296799e+00 6.823747566318466795e+00 8.100610521761034022e+00 8.026388619734840191e+00 9.031427869379569984e+00 7.893146014828805512e+00 8.001423167960032501e+00 7.288295836758026169e+00 6.105397049722001590e+00 7.352699674244416173e+00 7.518663681665011644e+00 7.799174431321594270e+00 7.513963008459756843e+00 8.351685683285912987e+00 7.428029112099753917e+00 8.459534756596424288e+00 8.197666114589431174e+00 8.123119954106671869e+00 7.551258807909421833e+00 8.122118896356228746e+00 6.672887988336429821e+00 7.299452379866568030e+00 8.276095461930500718e+00 9.121802450106937243e+00 7.706978922386158892e+00 8.547537167898806132e+00 6.139636753031721739e+00 8.003286684532938011e+00 5.817072183137518948e+00 7.927182515063016410e+00 8.030653384887873614e+00 7.844946707941164554e+00 8.205033940415690452e+00 6.282368443740988795e+00 8.061585093055388285e+00 9.588295195893916656e+00 6.163065081063431982e+00 9.108732539074816614e+00 7.443829711461621201e+00 7.369699607217660819e+00 8.194727202512867237e+00 7.037040179802325213e+00 8.276751947193911718e+00 6.740416534918828084e+00 6.713163806159008651e+00 8.938218072844890116e+00 9.551622655526220029e+00 8.112059184699496939e+00 8.069592695211401434e+00 4.387127988782616228e+00 7.576371941351833783e+00 7.935764493501474171e+00 5.556078646940543209e+00 8.327238707767417480e+00 7.746062018711683983e+00 6.695713890013338165e+00 7.673701126628093228e+00 8.082949977882066150e+00 8.732384663123410107e+00 6.917108442191985951e+00 7.527238295878462715e+00 5.830727604813419340e+00 6.566970569620218967e+00 8.171965904496440558e+00 8.531906650883463783e+00 7.501532779716775678e+00 7.742753768101861667e+00 6.770626023586823194e+00 8.294981971136984100e+00 8.111815771665913388e+00 8.479753026665473925e+00 7.995714897054851278e+00 7.594358784250649030e+00 8.010360613986412304e+00 7.687226809627923707e+00 8.377038012859314264e+00 5.520320268598772451e+00 7.202805610541436643e+00 1.060330829426812649e+01 6.541702997155520727e+00 7.937982234019788308e+00 9.127562421294213024e+00 7.879628180105869184e+00 8.466263331663521186e+00 6.350959588736943218e+00 6.813678248676973581e+00 5.607218483752452798e+00 8.039739541857723992e+00 5.826671233925412530e+00 6.431189851526641910e+00 7.485064814220818263e+00 8.386242332182142434e+00 9.321517093180963442e+00 7.599759473454843928e+00 6.470838506561537251e+00 8.414377122341482718e+00 5.592974347245720068e+00 7.049200660392640039e+00 9.120008534216363927e+00 7.082127960848941584e+00 6.999257098831079382e+00 7.526176771572528068e+00 6.180108665725218664e+00 7.905350594031490985e+00 6.953580027638930794e+00 7.873052470006386194e+00 5.452737127061618061e+00 8.614666950797639444e+00 7.708776510415526140e+00 5.852969848352601367e+00 6.037585751695020875e+00 6.175608598415486483e+00 7.585701884575952292e+00 6.442680131197107585e+00 5.677784037048835053e+00 7.815118524361466257e+00 5.744637935314010235e+00 6.215070855679974748e+00 6.951356546797772928e+00 5.311037874363640832e+00 6.083138325301273852e+00 7.106568939417384101e+00 7.016976070699985968e+00 5.235994231994149928e+00 7.841205878251326311e+00 6.730113694097866528e+00 5.346565142695432371e+00 5.279989270243873101e+00 7.596842530045592845e+00 4.920362060168360863e+00 6.351437867425222983e+00 5.605094137567617096e+00 8.401716091910531148e+00 3.350865862780867843e+00 5.078239465563740396e+00 5.875720567622849444e+00 5.487401095321318145e+00 6.743870241279241284e+00 5.099910204289088256e+00 7.107896670967031483e+00 6.396241727687008272e+00 7.683535715280349621e+00 5.549738557315373022e+00 5.543018454482145252e+00 7.165127019664753405e+00 5.765693548346702002e+00 7.236244733892715608e+00 5.236322827335119001e+00 5.562596516950422121e+00 6.291549520384329242e+00 5.673167123152801139e+00 6.264007268705954701e+00 5.396778191587397799e+00 5.490114334515801886e+00 6.775929719463381851e+00 6.454560304364539647e+00 6.673863840154280247e+00 5.561381530183142630e+00 6.579069456897819634e+00 5.461739255726017817e+00 6.111905363962609528e+00 6.454809218105047819e+00 7.690594359353156939e+00 7.946157612712049456e+00 2.682967649413589228e+00 6.103333052837625949e+00 5.205145641198844153e+00 5.500471256568901346e+00 5.987579498929203936e+00 5.143206168879802753e+00 5.172142217168772760e+00 4.875347256436821652e+00 7.457178214311808162e+00 6.789081207055661871e+00 5.823391733436518614e+00 5.793381601175197737e+00 5.925014575476657441e+00 5.522296963208086495e+00 6.597737010405930747e+00 5.664296736001906751e+00 3.562733740079212730e+00 6.050093873605425721e+00 4.851275983399886194e+00 5.278219743849206225e+00 5.516520283419999338e+00 5.873616059023773595e+00 6.887882175522766381e+00 6.437414387787639747e+00 7.855440287880628425e+00 6.087851729761738717e+00 5.665111742355412261e+00 4.413886437969502197e+00 5.052719014192494029e+00 6.644702301133144751e+00 5.373323698815686278e+00 5.534872891720217680e+00 7.530038583933976959e+00 6.192974095439335080e+00 4.999457061516591416e+00 7.126285040491304734e+00 6.211115399920132063e+00 7.056401969457720469e+00 6.036238593699883914e+00 5.924930262111264945e+00 7.150984423427779291e+00 6.365259301798423586e+00 6.600428807494696848e+00 7.886514122309858266e+00 4.403250932294824338e+00 7.516620982259603068e+00 6.927339450428572576e+00 7.129350503205019507e+00 5.715920522971702056e+00 4.816114424159959384e+00 3.7
[truncated: 3,604,803 more chars]
