# Supplementary material for: Bayesian inference of kinetic schemes for ion channels by Kalman filtering
Source: eLife. 2022 May 4;11:e62714. doi: 10.7554/eLife.62714 (PMC9342998; doi:10.7554/eLife.62714)
Supplement: Figure 7—source data 2. — Each of them has 10 ligand concentrations. The number in the file name reports the amount of ion channels in the patch. [file elife-62714-fig7-data2.zip › 10000current.txt]

2.986160039678260159e+00 -5.078486317044469955e-02 5.551134818197870358e-01 -3.147298286538320888e-01 -6.764860706997225526e-01 2.692264607586615788e-01 5.127552732070008723e-01 4.055849440378054838e-01 -6.390406259693963698e-01 2.133381012902077156e+00 -4.594322210848687527e-01 4.900645662307417383e-01 -4.036858553060114208e-01 2.201644427675890359e-01 2.383084154583556546e-01 4.666799793893905979e-01 -4.835999273042480007e-01 1.980816823177141695e+00 -1.167935705158661186e+00 3.982966930747753320e-01 3.452825647265411746e-01 9.792424265988207699e-01 1.838914538453570113e+00 -1.896452921786087265e+00 6.556405772328325332e-01 8.900370697345845183e-01 2.577364929703875318e-01 1.370240785432212727e+00 1.562802248796746341e+00 -2.361408831715713585e+00 1.624391014684843926e-01 2.600545113015709786e-01 4.220775675869837817e-01 -5.949989685104397630e-01 -7.346130488856909002e-01 -6.145842763527015196e-01 -8.875645814023135349e-01 -1.422944479322207023e+00 -5.267996461538188013e-01 1.651032830803188300e+00 -2.684185529701718087e-01 -6.498031898127047956e-01 2.281341346879197929e-01 2.340060872947303527e-01 5.561423198598965945e-01 -3.985577589382529040e-01 2.509662346194700966e+00 3.711826384570913739e-01 1.259469135221692904e+00 -9.590341198624757757e-01 -2.332909370269081739e-01 -1.064331288965528088e+00 -9.224538506476250843e-01 1.677453571980198177e+00 -3.324174258867038795e-02 -9.143758183443208010e-01 5.953482959695891585e-01 -1.191014418634853023e+00 -9.195655225319332438e-01 9.283787811684202085e-02 -1.504025027297175021e-01 -3.237977616309105633e-01 -9.134417362125488715e-01 -1.129044910570987437e+00 1.591612160399143550e+00 -1.364947608841825977e+00 -4.867879648883249866e-01 -1.208498897870451616e+00 -3.029276616640368958e-01 -1.539881708336880983e+00 2.383280249642198534e+00 -2.221858950011651544e-03 -1.793597152001501771e-01 1.211072774289029486e+00 -5.490020039533005311e-03 2.263605684781288541e-01 -6.631268938300822757e-01 -4.238624524868157550e-01 -1.674867669523104896e-01 -1.964415330146179972e+00 5.176638380517015747e-01 1.093497243866274227e+00 1.667319709329789346e+00 7.175895649276233801e-01 -5.288622113123754298e-01 1.311708153175094704e+00 9.805447732145706752e-01 5.260819607403006692e-01 4.545236360681375043e-01 5.321127109067746996e-01 7.449101293580261407e-01 7.446211411878730368e-01 -2.853303824556558399e-01 -2.279957527140566320e+00 -2.423566318243878914e+00 7.766554994114673038e-02 1.815686340679529553e-01 5.092210137006631943e-01 4.525739651613939762e-01 -1.827362860048060034e+00 -5.888788996459440872e-01 1.505640229507123340e-01 -1.539614341281725807e+00 1.493296740272471279e+00 -6.807830503117500744e-03 1.591112142716019529e+00 -7.273591066870301047e-02 -2.006263985258971871e+00 2.330460509519827542e-02 -4.355632707420086791e-01 8.718129218082328880e-01 9.789003959025863177e-02 7.557352445846118316e-01 -8.620097483732594990e-01 -1.124419217919633285e+00 9.850628787147854837e-01 2.165272946653860942e+00 3.365142665133560862e-01 -7.319303653311410862e-01 -4.676892917554903439e-01 -3.596350814389556727e-01 1.366062000060414450e+00 -8.059422268255616029e-01 5.170960699802105154e-01 2.209952360108121905e+00 -8.439816822039760691e-01 -6.239799197849300594e-01 -5.028032114999585146e-05 9.002539286722985867e-01 -1.808630370635136542e+00 8.202397849054395840e-01 8.790352124218836494e-01 -8.511223442717678056e-01 1.816402107484325623e-01 -1.262266706471809163e+00 -8.373495345443497939e-01 6.496828897762956245e-01 5.100820129582366719e-02 -3.262730404387809147e-01 -5.895320628694860482e-02 -2.082203155787321514e+00 -7.737406843282343405e-02 -4.836818366741541531e-01 1.370310711177113783e+00 -1.174678770802511929e+00 9.470234644742178132e-01 -9.754300423608173176e-01 -8.355985491860045133e-01 2.427026524780937056e+00 -1.857484215364497704e+00 -1.051282645543812011e+00 -6.927321677993146798e-01 -6.753553300938250695e-03 -2.941664728436649279e-01 -1.523328758962745555e+00 1.416055324607476962e+00 -9.205381042887799126e-01 1.499728672780673566e+00 7.848213687882724665e-01 -3.201479982066531838e-01 -3.340918604622044596e-01 -1.796875814724215425e+00 5.776465043938745492e-01 3.841249828838819713e-01 1.822206994805400493e+00 6.808764705930359096e-01 -7.705002750474189421e-02 1.053968935623940784e+00 2.473719186405039849e+00 -2.096786356448414601e-01 -8.627394194863826637e-01 3.910233661553008111e-01 1.409954432470132080e+00 9.391587230633293704e-01 1.972933702359421115e+00 -1.222499948278758186e+00 -1.689877579609059266e+00 -2.772878312767632636e-01 -1.162627137676453648e+00 1.083561965707816377e+00 -4.171706560916264017e-01 -4.660846611998202271e-01 3.267331615557507729e-01 1.775179084376179661e+00 -2.413272693458406448e-01 8.655997095760485927e-01 -3.310684007591446210e-01 4.886838544144287422e-01 -1.401523822918921747e+00 6.232780644010177395e-01 1.946257280321572969e+00 1.188758719125817820e-01 2.391712975444229006e-01 1.193943675674651539e+00 1.635430611881632801e-01 -1.581039012325293758e+00 1.501731124733497680e+00 1.870782059959625210e+00 -8.320599209185191025e-01 -1.219451973129413780e+00 1.992993042056840081e-01 -1.502447343282737879e+00 -3.846359750891222701e-02 2.340663785494190852e-01 6.208235807346238477e-01 -3.526687713834471549e-01 -9.166953867574819670e-01 5.058807508404993269e-01 1.229383859922098976e+00 3.941069593634623502e-01 2.334768480254515166e-01 -4.532585808251107795e-01 1.681150291253116880e+00 -1.227427882539710025e+00 -4.399617882942689628e-01 3.898090062400847433e-01 1.189459542783655399e+00 -1.036364909884869734e+00 -1.146536266155898209e+00 -2.538261266447954800e-01 -4.095903834270857025e-01 1.281920301133165019e+00 -1.123444229319859655e+00 1.397959914293610328e+00 -6.841779114139273643e-01 9.558596101444424287e-01 9.986716813047545604e-02 -8.553328632210492888e-01 7.080759805762041337e-01 3.541053093672593133e-01 -6.767695087694265421e-01 -1.670173567839090267e-01 1.976207342378245857e-01 1.517921608700040573e-02 -6.144239914352410681e-01 1.203141184820311516e+00 4.988933118657981614e-01 8.437416106425604800e-01 -8.581999552417370891e-01 5.566781333814612154e-01 -3.670560882925687496e-01 4.419037095875379406e-01 -8.842048173328784788e-01 -1.703303814194910559e-01 -4.226261448770156082e-01 1.753877922620122876e+00 4.575617535113949974e-01 -2.827381418787655587e-01 -2.637075224843646315e-01 5.111936021847285350e-01 -3.324118970960158737e-01 -7.841603818721883945e-01 -7.559687823832506037e-01 6.345586271345867724e-01 1.355919497652582351e+00 -9.519910330590186653e-01 3.707001777995795888e-01 -1.187644817501294803e+00 1.532569328162556754e+00 -1.110207722785880202e+00 -6.848620418686914013e-02 9.580700509521058450e-01 -9.737785150794218136e-01 2.429980343414249178e-01 6.662246049089959321e-01 -1.839011295378820132e-01 -6.746440252796818138e-01 2.708072143856701808e-01 -1.229867261076795781e+00 -8.663557436525287647e-01 8.592561611964496526e-01 8.526510758362366715e-01 -7.785279758916858160e-03 -1.685631389340495945e+00 5.302862941009344189e-01 1.697455684617202309e-01 1.156681954083379038e+00 -6.171310800056795109e-01 9.461011672743279144e-01 -3.886446394664733739e-01 1.259761212000313657e+00 7.633001481602595950e-01 -2.335542389770854488e+00 -7.307176039068504769e-01 2.177320836062999754e-01 -1.134200068606289191e-01 1.015723575498544307e+00 6.397417721632586707e-01 -7.008367994866270267e-01 4.080794881268887675e-01 8.288588114075609026e-01 1.791278553396225881e+00 -7.904911685739661742e-01 -4.911115010729583119e-01 -7.268531806795422989e-01 -1.660361881935283002e+00 -1.467592209570268036e+00 1.134246910789535212e+00 1.166967500206524733e+00 -3.445336788127095762e-01 6.858852096538499143e-01 -1.438634316264142177e+00 6.440954178315900780e-01 1.951134110993864246e+00 -3.331856040967943189e-01 -3.390097693477101548e-01 1.227157803839553418e+00 -9.718987056461217966e-01 -2.696833539579380767e-01 1.944536082694431345e+00 4.470250934486355021e-01 -3.599707776726940311e-01 2.727434849286991536e-01 3.264354478055386810e-01 -1.133220348808020361e+00 4.801149952216204886e-01 1.489709799824023628e+00 -3.164413406410996887e-01 6.686895792918325920e-01 2.910433220298073165e-01 -1.005528839338963587e-01 3.884943042555089043e-01 2.457658848669719731e+00 -1.060838168397559622e+00 6.411196845149498280e-01 1.096022908401172336e+00 6.714185973874737812e-01 5.655099649784312010e-01 -1.150547687875144831e+00 -5.826888047004683546e-01 -2.619993383913753471e-01 -2.128237026606687898e+00 -5.209342065149824563e-01 6.966505157911161428e-01 -7.410591864604919587e-01 -1.372034821532443383e+00 -9.943005457379485712e-01 8.803858660633586686e-01 -1.103992225571559072e+00 -1.256522066770570101e+00 -2.086631817358756691e-01 3.422499931607158041e-01 -1.628743642318495055e-01 -5.174385671134973386e-01 4.803784093994219462e-01 5.803891647280469135e-01 -7.179261305816055927e-01 4.917047406919819452e-01 -9.455216069107413857e-01 -8.895895348312983508e-02 1.001294920848441850e+00 -7.851000450039566925e-01 -5.044983132991598396e-01 -8.728661092896670137e-01 -5.923850491120873779e-02 1.946483018883512717e+00 1.160236706319362820e+00 -1.451468031182030216e-01 1.128495788495636365e+00 -8.530928233731543964e-01 7.069548030332360906e-03 -2.034910505159323868e-01 2.098434081063452888e-02 -1.417736235112456944e+00 -1.136508402777163473e+00 1.543193566565933539e+00 7.314518537585247282e-01 -1.287066195480124575e+00 2.597805259359043384e-01 -8.703583348354198002e-01 1.535132374110859677e-01 -7.369661313581230555e-01 -1.530767722536953812e+00 -5.905807555629122296e-01 1.090892552519049596e+00 4.328163828229075194e-01 -4.589077618878273923e-01 -1.013225676938540154e+00 1.546333732881332912e+00 5.127259304589552036e-01 1.135168429186439454e+00 1.416430135950216274e+00 -1.784985025041601281e+00 -1.208885272969202118e+00 5.794603875712445173e-01 -9.335859030298222505e-01 -5.381054978230783714e-01 -3.222917969143611616e-01 1.638784575564650403e+00 7.842677244839123540e-01 -5.471884643428116535e-01 -2.520024028611098199e+00 1.666745065313816609e-01 5.119850570061643680e-01 6.154675716144198949e-01 3.142374606816051297e-01 9.826748693345568331e-01 3.255985381560337899e-01 4.776522599660624757e-01 -1.531240901114606201e+00 5.209617418760886798e-02 8.734656038665717936e-01 -1.097802538256973603e+00 -6.044964541150881221e-01 -1.214488700915709929e+00 -5.419059861505938214e-01 8.432746903934449367e-01 1.432237027240332861e+00 -1.305263925345029330e-01 7.494466292366072091e-01 1.706978604733713212e+00 9.528463886354814338e-01 1.424364504405379206e+00 9.475056215246664415e-01 5.387600773407891230e-01 7.876278491872301668e-01 6.152061490665818866e-01 1.037575497500768718e+00 2.054250725404836331e+00 7.362851923870444848e-02 4.498624202910474212e-02 -1.260259826793515801e-02 -3.023722686560750827e-01 -1.943437360200322706e-01 -6.646326259212919085e-01 -3.930429074809623780e-01 -2.146290040182615488e+00 -1.015612893950689433e+00 3.664996474034968865e-01 3.424377866581982399e-01 5.816960824778018013e-01 2.203385641906119741e+00 1.540083096377685923e+00 3.712666386076201447e-02 9.740037898047736453e-01 -1.531367271118296292e-01 6.020994240743923198e-01 -6.590787968621112380e-01 8.422498706193708440e-01 -5.771198708617972795e-01 7.847772825299146326e-01 3.794262943782000241e-01 -1.078105383039327236e+00 2.782536122730403308e-02 8.812999629492880294e-01 -5.388957982869479330e-02 1.194897173371397003e-01 -1.714933877705053789e+00 -1.516466678704543769e+00 -1.276699279088630234e+00 1.971636495535762368e+00 -6.491586330520868753e-01 -2.084793210057297674e+00 8.957949914550025206e-01 -1.281863364004961259e+00 -4.363729627457175186e-01 9.306209784149572783e-01 -4.345231125004443001e-02 -2.626385908373594091e-01 -3.500359047716501693e-02 -3.367994679172467976e-01 -9.011476762065341595e-02 -1.618119345571346068e+00 -1.618189208025153647e+00 2.764167964305792591e-01 -1.031896711856054250e+00 -3.614725952985730628e-01 1.316759605885281514e-02 -5.486274405939265408e-01 3.861467311518708700e-01 8.619152786182151527e-01 -1.850326045266589059e+00 -7.330251038273519759e-01 2.210561554587157085e-01 6.922965570355437137e-01 8.894346883230959122e-01 -8.775544672621485853e-01 -3.130607131866574022e-01 -1.723465906550870064e-01 2.184035479333469976e+00 -2.934398262409564362e-01 1.241616229448961217e+00 8.850246371209701257e-01 3.912923028727534613e-01 2.270980139563793521e-01 1.892771889608715341e-01 -4.196871996744297451e-01 -1.542652589412771613e+00 2.156629490196700916e-01 5.310767821163259184e-01 -1.218726066327993962e+00 -7.123956947369636250e-01 1.522536520697465257e+00 -1.018054160762276616e+00 -8.675860552084080357e-01 -4.969134404145071904e-01 1.108289293802106945e+00 -8.746740934047771976e-01 -8.525667912940076976e-01 3.974038985931543921e-01 1.421729786286660246e+00 -5.363980081420294255e-01 -1.241276777959948729e+00 2.523429942491117739e-01 -5.279370011134544294e-01 -2.170403087231298489e-01 2.236142699868977346e-02 1.795327091764246374e-01 1.018961175236691302e-01 4.610702813293248714e-01 -1.628131394886800587e+00 -7.549326514322121096e-01 -3.213342003607286279e-01 -3.136861987133071628e-01 1.485410901000254816e-02 1.277408205227310134e+00 -8.484237319264029686e-01 1.030071347235764767e+00 -5.141766553539300899e-01 7.409867910520774315e-01 -1.470271211441595005e+00 -1.481168151256475385e+00 5.828142893479371089e-01 9.462889260900788635e-01 1.277679691079782520e+00 5.236306775747447961e-01 -5.701997706426402690e-01 -3.291931326889548370e-01 -1.468485299836515823e-01 -2.046518223424423355e-02 1.987694634711749897e+00 8.014803492549852360e-01 -8.676207168541706372e-01 1.678314858414233113e+00 1.467898627901380149e+00 8.086277289017008707e-01 1.683275681656376532e+00 -9.787307870737108617e-01 -4.273113700067403542e-01 6.004311901896176584e-01 -1.038941396898161562e+00 1.569663726993352437e+00 -1.660246312217991571e+00 -3.831562907942036578e-01 -2.423693092797184701e+00 -4.170387571508795688e-01 2.026085533384410109e+00 -1.789955584100396679e+00 -1.106525389468273335e-01 1.019224572585298860e+00 3.278179461047728283e-01 5.291404334382231456e-01 -9.489902921311008654e-01 -1.220028783857339372e+00 -4.639667332942805644e-01 1.536037480661085697e+00 -3.089053663471217903e-01 -1.272998171015648876e-02 4.899426529818489140e-01 6.558150322208485816e-01 -1.092789793285066535e+00 2.676230426036058097e-02 -2.099478309021653721e-01 1.486264238156209894e+00 -9.315258088808688886e-01 -1.397636473100682730e+00 1.178733320496803794e+00 -6.830134013208628563e-01 -1.532902361636324873e+00 -8.606299554067067259e-01 -1.697902846346232286e-01 -1.101100217969226192e+00 -1.200637922694595128e+00 -1.734895523851721633e+00 7.184475660620791571e-01 1.271078981796519125e+00 8.901020561038424858e-03 1.593423045916216862e-01 -3.305967402322494419e-01 -1.667283173196373314e-01 -8.321833024909290888e-01 -2.282815890640184919e-01 1.235810025151424574e+00 1.539383448902053697e+00 -8.267394018214275775e-01 -6.097729879081150717e-01 1.005505111532969842e+00 -2.026673666057880394e-02 9.727409436175770141e-01 -1.455226697817514792e+00 -9.396071889906303376e-01 -1.727538599445466450e-01 2.203586437766008599e-01 1.904185908610889655e+00 3.447144934156364249e-01 -5.224328307404141336e-01 -1.729906866845009050e-01 2.164572498658191790e+00 -1.100258856604676039e+00 -2.076444171930484292e-02 -2.344539294211598790e+00 -3.000561871218826449e-01 1.498189035522422996e+00 -4.654581985082190676e-01 -2.411548000965210367e-02 1.003430265294466439e+00 1.120663636335503588e+00 3.001074004288029062e-01 1.279293944446999953e+00 1.491221394210310025e-01 -5.733103591379563602e-01 4.395077328948813755e-01 -1.968542596244380993e+00 5.566134769993393849e-01 7.747063231985020781e-01 1.143214872171012697e+00 2.265591242764473545e+00 -1.094895468170813402e+00 -8.547782468666527758e-03 -6.229557338424496216e-01 -2.945045516203727010e-01 2.155874089077658429e+00 3.014668603861476309e-02 2.007387693272511431e+00 7.300384331149246675e-01 1.263024051627932298e+00 9.816725090856630587e-01 -2.741758563664906112e-01 -5.588825694047093728e-01 -1.836831030366543160e+00 7.460369677481699657e-01 -2.835915260904441904e-01 1.016532054260480100e+00 3.669454106077070787e-01 2.040318484717056347e+00 3.572011963557864545e-01 2.835089257628288451e+00 2.146325982860024517e-01 1.123971710041454131e+00 -7.380392155925654674e-01 1.342980966487874461e+00 2.262971971686912262e-02 1.533176398457695599e+00 -4.129949349190040198e-01 1.512840014869126559e+00 4.440547107042128183e-01 -1.827940123620594326e+00 -2.353350265537639707e+00 -6.264568152434502046e-01 -6.101196492408930139e-01 -7.496798334399079611e-01 2.948643369200607545e-01 3.447694440425209006e+00 4.094005364223350651e-02 1.156638435625922057e+00 5.886906214289432809e-02 -4.278122328093129090e-01 3.340720674964819392e-01 -1.544320123305073178e+00 1.520907487480896103e+00 -4.057703877943985016e-01 1.338828171804417710e+00 -2.415996685371280261e-01 9.814249810488360204e-01 -8.252534204327236500e-01 1.270395351846031140e+00 -2.134105985767291713e+00 3.130282098107415312e-01 -5.507179102426595918e-01 2.059999421991717539e-01 -3.970956624453497175e-01 -1.232679992169663855e-02 -2.631628706508544746e-01 -1.431922846247748016e+00 1.247470113549714599e+00 -6.890403463310079690e-01 -1.021952486916088088e+00 -6.304583256485646325e-01 -7.559383313168163143e-01 3.424959195825384439e-01 7.962425550198779511e-01 -4.755765099506745197e-01 -1.204402873161167342e+00 -5.423399631593152082e-01 -4.262676598082718593e-01 2.089859122989273565e+00 -9.837321581514316682e-01 3.110298619647200447e-01 1.130054867434798105e+00 1.745211766641894924e+00 -2.376017964433163154e+00 2.024099250261868210e+00 -1.184369757024824388e+00 -8.485979736307995847e-01 -2.510833065770116113e-01 6.913206955073486482e-01 2.035785205811806886e+00 -4.386937056350634356e-01 -8.353791501367906491e-01 6.658678619140566690e-01 7.478137883053833646e-01 1.093588598597846184e+00 -8.179074864678054224e-01 -1.326099412887537632e+00 -5.021009868001929943e-01 -3.725573133028099448e-01 1.350800453916276345e+00 -5.531859894893605967e-01 -2.571404409698297977e-01 -5.936737490836494491e-01 1.619293053604462240e-01 -9.406639441892485076e-02 1.729098410708954925e-01 2.840751647957002746e-01 8.535792121698741741e-02 -5.769002616244903736e-01 -4.468455429259107770e-01 2.632171782711072994e-01 1.559981898749035034e+00 -1.362286320781262550e+00 -4.615665428444672980e-01 -9.857055226585235141e-01 1.456889757803723762e-01 -8.147248861083912219e-01 8.989796766632487390e-01 4.654856701576110672e-02 -2.407408929500371109e+00 -7.367141673029774518e-01 7.768490263486580449e-01 -7.766290692571881094e-02 -5.502893312482519672e-01 9.137610254114800212e-02 2.857897719300951378e-01 -1.154269109254763670e+00 8.276855312626141270e-01 4.738763307868912866e-01 1.040313165919719118e+00 -1.200277370979167646e+00 -6.544925246381670947e-01 -3.221205790825529824e-01 2.009876824292794240e+00 -1.126609453975485758e-01 -1.535725516658844048e-01 -1.476847816450959749e+00 -1.586489772470782711e+00 -6.925159190315062219e-01 5.347390574394079721e-01 8.458319554897626713e-02 -5.396219152262538010e-01 1.014609591601854044e+00 -1.364236773479153175e+00 -5.398553470791405129e-01 -1.454331394853166204e+00 -1.023965291071243788e+00 -2.024495022955080936e-01 1.392547568874964170e-01 2.882431943144581621e-01 7.596569555265599849e-01 6.806386520969566201e-01 -3.994028045134377369e-01 9.354756115567045560e-01 -7.454031199637690674e-01 -2.198910733234205050e+00 3.716750085652014146e-01 -1.297072310942795514e+00 -2.534753398108152353e-02 -1.227234253256300089e+00 -4.657424101168081143e-01 -5.344919445521109092e-01 -3.764754923651116858e-01 -5.930890244805859801e-01 1.066544114774429897e+00 2.571501750245996032e+00 1.196587688106450331e+00 9.531314463969924322e-01 -4.687021576299024717e-01 -2.707778838621889214e-02 -2.295396689314928018e-01 -1.377725934370242211e-01 -3.808133610199209151e-01 9.716501511614322739e-01 -1.733790529677848302e-01 3.933831396124626845e-01 3.056409182089870891e-01 -6.743371287836946726e-01 -1.014059682800798751e-01 3.101814874263976729e-01 -8.322550886715424090e-01 7.898354838132932987e-02 -3.068256756406218533e-01 -8.452548952378678981e-01 7.098919565508214902e-01 -1.856759025959933140e+00 3.632637220859229465e-01 -1.727910669865477811e+00 -3.778638643449894197e-01 1.939714113885715241e+00 8.234174363268084162e-01 2.833165901317704072e-01 -6.737030144502945683e-01 2.397171629815078475e+00 -1.176520200427528584e+00 3.490086694597276940e-01 -1.025006201097230923e-01 -3.229726431683170862e-01 2.118555534391834139e-01 4.789214281312082488e-01 -4.230482245405030040e-01 5.043471941779665846e-01 -2.890700823974355238e+00 -7.170414726940093075e-01 6.904428159281197352e-01 -5.830329333297513683e-01 -1.969383746610877006e+00 -5.283579975220580316e-01 7.569772024695947676e-02 -3.780876692762694113e-02 -3.459031844449360626e-01 1.040233380013895648e+00 -7.947446094530892235e-01 -7.395466872122511415e-01 1.452198840367104893e+00 -1.894422515846967414e-01 -1.505800370264023247e-01 -3.047070159090031538e+00 -5.060695309106697515e-01 -9.151811811193711899e-01 -4.633320806833511885e-01 3.760339636418215115e-01 7.694099864497925267e-01 -1.575874248579331560e+00 1.241188257751159707e+00 1.015904902207072524e+00 1.582584676006630608e-01 -3.982527502706078582e-01 2.962069203443237209e-01 2.472009284507472149e+00 -2.298221157095638456e-01 1.073795673263358230e+00 6.784030465288564127e-01 6.334014794625983935e-01 -1.034585748565303831e+00 -5.113979018570815605e-01 -9.849704223545516224e-03 3.762825411406988119e-01 6.289481025770892186e-01 8.996323906438782325e-01 1.035549818536324773e+00 9.649103025974408165e-01 1.091003848059472481e-01 -1.105171280013240165e-01 8.698419919151482993e-02 -1.157484172618679086e+00 8.695055301669430969e-01 -4.800296571844010485e-01 5.969213860585745879e-01 1.063842075214608052e+00 -1.166831462444465339e-01 7.642078189406427136e-01 1.742626016464863536e-01 -2.860017600347197764e-01 -9.088755078610520899e-01 -9.815561201275332381e-01 -5.491318350984987218e-01 -1.106059793015816473e+00 1.645126766328241175e+00 1.528486913699586558e-01 1.485776169172609684e+00 -4.661005508599110059e-02 -1.147470369822760405e+00 2.387495743516764968e+00 -1.586780472387921304e+00 2.336628243679089376e-02 -1.967335477046597003e-01 1.520148229846152832e+00 -1.410364685844336941e-01 8.600565751188005148e-01 3.836996097015413776e-01 -3.143705345319869338e-01 -1.376429549038695521e+00 7.355941081010369809e-01 1.994377650200784557e-01 -3.541062386946015605e-01 -1.774045673493565012e+00 -2.896919985250946961e-01 1.793639289805339376e-01 -1.210003469440137147e+00 -6.613201004655892001e-01 -3.209904148781184130e-01 -6.614020114585683618e-01 -7.477701933676524915e-01 2.502490920715405576e-01 -1.075812924191174247e+00 1.427951719188588486e-01 1.822179014457088853e+00 1.532905457137035965e+00 -8.579365940003387259e-01 1.418445964125840675e+00 1.096313343197760748e+00 -3.911962891412028021e-01 2.202823340753246040e-01 4.428162654847448421e-01 3.260601142923240658e-01 -6.157932298398178794e-01 1.197178239067698380e+00 -3.748255043224443805e-02 9.807931308415339666e-01 8.955589531689484017e-01 -1.376766300387255004e+00 3.491165752525801080e-01 3.056943444341337843e-02 -3.606852970377749656e-01 4.335578181686164934e-01 -1.356238278546114673e+00 -2.368435992981158034e+00 3.514901943104834503e-01 -8.180709222191105967e-01 3.673246609366800364e-01 1.056490409665612029e+00 -4.275854689067001280e-01 5.737884747242835010e-02 2.333751245017826881e-01 -1.381743176794585359e+00 1.620219070895645708e-01 -1.493316194412113607e+00 1.196300465522683210e+00 -1.279692216260829296e+00 2.789098277853915953e+00 -1.504913506459018280e-01 1.097483771446608358e+00 -1.662073757563269083e-01 4.264393244366336821e-01 -1.270108686382579233e+00 5.566476159793507517e-01 3.513720564705628546e-01 1.069408044329438923e+00 8.245177962486306411e-01 -8.074514946774145052e-01 -1.994801691342938388e-01 1.325013674177943912e+00 -3.617720270206297717e-01 2.995617384682839335e-01 -2.703728362578469158e-01 1.294379007271309057e+00 -7.017260456886939002e-01 1.691691777551719955e+00 -2.814526566163408350e-01 6.445453737248051373e-01 -1.360448699581994769e-01 -9.434814440807355596e-03 5.320045902221947065e-01 -5.668459837371441212e-01 -1.811210814544146785e+00 7.520352565826803060e-02 2.060267756204440734e-02 4.036817503317613465e-01 1.284001294959792094e+00 3.542750547913127955e-03 -1.082878976739532623e-01 -7.574625131771186570e-01 1.142840038524474355e+00 5.001424961520460899e-01 -4.372612991433698637e-01 8.593715898855746049e-01 8.429891635925157445e-01 -3.615398963700494850e+00 1.316849296056757934e-01 -2.837336372517934358e+00 -4.712051368707851351e-01 -1.008527268751206796e+00 -6.018014412268429814e-02 3.811374653281683345e-01 8.927742004000590592e-01 4.337656583455822279e-01 -5.194808550243634748e-01 2.361384074671080135e+00 4.146027649989788427e-02 3.239471278753069949e-01 -3.307020482802232597e-01 -1.092025552970759650e+00 -8.639720459136565056e-01 -1.554342122399213211e-02 2.931277645435266810e-01 -2.877895288846938487e-02 9.619216076926233594e-01 -4.200752862147144051e-01 2.569425395592646044e-01 1.408022937555120535e+00 6.105314268554687951e-01 -9.076082048069281649e-01 1.495525604979388135e+00 -2.466909317737458474e-01 -4.222556360925997510e-01 -4.531917619930377894e-01 -2.534076537040144128e+00 -1.054453827337026750e+00 -1.443749235608033921e-01 -4.938111522314402868e-01 7.704857508863161009e-01 2.290520180861086885e+00 -7.559254410076335362e-02 6.812211741131311005e-01 -4.017844957256586635e-01 7.213713377657311465e-01 4.609713901110585876e-01 2.186967928242515846e+00 -1.769781559925192704e+00 -1.266070673245054123e-01 1.593293551688404142e+00 4.571742347163307296e-01 -1.191938789558185441e+00 1.210487476962074593e+00 -9.228359166609966246e-01 1.280043297974309713e+00 -1.161464449461555137e+00 1.392478928638295921e+00 3.448338897716899942e-01 1.046920469096114470e+00 1.971915359888861463e+00 4.982306129235319347e-01 -2.068692088151619368e-01 1.804873189894971697e+00 -9.405732666140820264e-02 -9.864471424593267423e-01 4.746847960725080751e-01 -6.882944700307150887e-01 1.169792240873022804e+00 -8.973945094253851784e-02 -9.719307171982028981e-01 6.365947407921469792e-02 6.095564554780845690e-01 -5.813346217512437297e-01 6.372828261146157303e-01 1.110602626603611753e+00 -1.537882558116491660e+00 1.140066113306388740e+00 -2.285696901418037719e+00 -1.246247296717645447e+00 1.282265276584685809e+00 1.675568201347116037e+00 -1.573810119222723403e+00 -9.104932082209642452e-01 9.325701872688675342e-01 3.920388000072675405e-01 4.042276282648934460e-01 1.217499402217246285e+00 2.430634913573547218e-01 -3.844923581125152534e-01 3.831537970847501695e-01 -7.261074484622065395e-01 4.210371926344297355e-01 -3.988758618541831114e-01 -6.608037011728371546e-01 -5.219133905222012038e-01 3.608706771775885280e-01 2.456495863010525194e-01 -6.809489326229374306e-01 -1.158941468515612749e+00 1.471981876414823143e+00 1.631179971039769194e+00 6.698507189642112225e-01 1.709494721726516619e+00 1.571488910640787884e+00 1.825676734106240096e+00 -7.527547617891685583e-01 1.221012628062499550e+00 1.454744080844256882e+00 1.902406274971754963e+00 7.135701498923182617e-01 2.540610207381836627e+00 2.076927419004092723e+00 2.947868113174583748e-01 1.425880180522195229e+00 2.107896541158045256e+00 3.228897791773817971e+00 2.860608959451786504e+00 3.263816254812431428e+00 2.842503347938269531e+00 2.873299282245178610e+00 4.784480652599775397e+00 3.227428497690130627e+00 2.163626907038098235e+00 3.486425245110096771e+00 5.505382644495776745e+00 3.737041481382663566e+00 2.980007518654638421e+00 4.236541652151060156e+00 3.220262422084116949e+00 3.264419420676810013e+00 4.009915528594778067e+00 4.757066459607607989e+00 3.118862197618170295e+00 5.929454365952653738e+00 2.686287602511214345e+00 4.912023210457104661e+00 3.867665595885633412e+00 3.794885955594315519e+00 4.640336101274137093e+00 5.838632165126626639e+00 4.131656220935940205e+00 3.837705806811870790e+00 7.005397926746739223e+00 5.245799127669597439e+00 5.327333894481695253e+00 4.261210955487920948e+00 4.775655938227039599e+00 5.293001003292267193e+00 5.272395176689219198e+00 6.004384556779836402e+00 6.060860848958853353e+00 4.390503119425677170e+00 4.687863530535612888e+00 5.768720984602030200e+00 5.558094609487936211e+00 2.564367380483836723e+00 4.248136217155562555e+00 4.143452218650229391e+00 4.920991368813014688e+00 3.518885338734062174e+00 4.538437240373720094e+00 3.040761576790871334e+00 3.966254827217600809e+00 5.232926200241164949e+00 3.466206102900199593e+00 3.515804709067030576e+00 3.528573547305537073e+00 4.519583681007043552e+00 4.065402828345829001e+00 4.070680165690358621e+00 3.356154352800884588e+00 4.777590218731972982e+00 3.460702271331879132e+00 2.781157951766886960e+00 6.917336968248438467e+00 3.049292651367363938e+00 5.493057140968870655e+00 4.802820334206813868e+00 5.792679659172565110e+00 6.034778063887484834e+00 5.047081491295125844e+00 6.865236613486289663e+00 6.360611415002741964e+00 5.882753093775370701e+00 3.704442318541006252e+00 4.580038969702415308e+00 4.860354827805968725e+00 5.850819016118211202e+00 5.644730067095231618e+00 5.963512466729275374e+00 5.375550632103858639e+00 7.554813960822958308e+00 7.636141538112574345e+00 6.539506563725084654e+00 5.869740191018537168e+00 6.499851641450423934e+00 9.031261001111744235e+00 8.260184246183682077e+00 7.922452464054633658e+00 7.212726750944823628e+00 6.245212958663064917e+00 1.081089033950159006e+01 7.537595848894904194e+00 9.244571783259019071e+00 8.864000908646341159e+00 7.312009388459134840e+00 1.095103857707212214e+01 9.291389698536573150e+00 7.052387586891549098e+00 9.126414115740370647e+00 1.022587920865398914e+01 1.063448812187385784e+01 9.511970478298009013e+00 9.268715775128423928e+00 9.711433037612767549e+00 9.358971355698804118e+00 7.803835593337261400e+00 7.846171318381824911e+00 9.650375358951286842e+00 9.599833244890813688e+00 1.150443144882510182e+01 1.030175248422820822e+01 9.199485940511467064e+00 1.065137434583744103e+01 1.015413664521919834e+01 7.949724424166825010e+00 9.650287645901871159e+00 1.128290819867992845e+01 1.053096838858318307e+01 8.280428909163916273e+00 9.737830223582104594e+00 1.018290869096297868e+01 1.019756551263663802e+01 1.390947327585509363e+01 1.104237552850078252e+01 9.377367325276313892e+00 8.720280705130662113e+00 9.452872998114539627e+00 1.147324013771894258e+01 9.738125610605196769e+00 1.033411376507430290e+01 1.038379422610534775e+01 9.251016740378924297e+00 1.153651256812096726e+01 1.089987657957489198e+01 1.345279845861115575e+01 1.248398614586160527e+01 1.177889637729807859e+01 1.292222127431186962e+01 1.307883006911072421e+01 1.124469197560031475e+01 1.212695213133335592e+01 1.434734403413042259e+01 1.187420682739695366e+01 1.174495002041052594e+01 1.189131753001887404e+01 1.201073285923159872e+01 9.953435668891046362e+00 1.307182181622438222e+01 1.163276292306774629e+01 1.160172343551734286e+01 1.271617369434954448e+01 1.153016616036607367e+01 1.430614244905718557e+01 1.477514064746532618e+01 1.323575770639476623e+01 1.505913133550598637e+01 1.190471434563287545e+01 1.437704178156661605e+01 1.347081258332875819e+01 1.071129122113294763e+01 1.193158975011739109e+01 1.102007127209446580e+01 1.101876596691386112e+01 1.171278034307110083e+01 1.121960799864764979e+01 1.115683581105330013e+01 1.181315457870040575e+01 1.228412878369200101e+01 1.490493792001940321e+01 1.311984148021877594e+01 1.451553101961824233e+01 1.109596310808072239e+01 1.236094444913471513e+01 1.327591301287246850e+01 1.346866343184374770e+01 1.366785564799103270e+01 1.356924982578650152e+01 1.317317288861543467e+01 1.421362533918620663e+01 1.309000931151271097e+01 1.432095242873126750e+01 1.520898161964773543e+01 1.430150824792694841e+01 1.376332983110891206e+01 1.768231776990261750e+01 1.672867102143065665e+01 1.347242528835411335e+01 1.705901873283399439e+01 1.450770307326063246e+01 1.636923516181473559e+01 1.624104343134384010e+01 1.527139873773735879e+01 1.479067289239090677e+01 1.617046788588547912e+01 1.397690229829627206e+01 1.350025400827239075e+01 1.541435417190728074e+01 1.703025589044088761e+01 1.605968449299620815e+01 1.561937077441607613e+01 1.619856114507830469e+01 1.654223518584189634e+01 1.662853283036025331e+01 1.614992705698516673e+01 1.866022911652368776e+01 1.685954582583667971e+01 1.689500740463416051e+01 1.692220227054881931e+01 1.798779847811920618e+01 1.674423221018889407e+01 1.491632213215007674e+01 1.823753652463756936e+01 1.759530690999452318e+01 1.780646839261700975e+01 1.914761405322478183e+01 1.624087468526778011e+01 1.636662564790746544e+01 1.744442406963822023e+01 1.849470102942236238e+01 2.003242080541373227e+01 1.933725980813545675e+01 2.190009715310788962e+01 1.980157453877503571e+01 2.013462207822801986e+01 1.963653066829599325e+01 2.037447987145719708e+01 1.908263670737841977e+01 1.951221488943281912e+01 2.162266330491885924e+01 2.095442859560939297e+01 2.169994764405732468e+01 2.002604248643279305e+01 1.859378879601307943e+01 2.055720468915284727e+01 2.097899906744699194e+01 1.954365815942215434e+01 2.141700516127281517e+01 2.127721197275800691e+01 1.847136723070227049e+01 1.803833094058625264e+01 2.171492887911231051e+01 2.080412181287917761e+01 2.225263718950759895e+01 2.056745285894211150e+01 2.079891762841878844e+01 2.100380629956445588e+01 2.104606494048212184e+01 2.057982872630447702e+01 2.251384068608074784e+01 1.999962323860993152e+01 2.026367164943215471e+01 1.993747913953296802e+01 1.996273101143948736e+01 2.050427274283104140e+01 2.278862382388889429e+01 2.059744763953814228e+01 1.999642705967070100e+01 2.101839363591005494e+01 2.165971897470716812e+01 2.153103946211237840e+01 2.149420417872331512e+01 2.183408980170216296e+01 2.106744149383880682e+01 2.020879195685915874e+01 2.218167509874615106e+01 2.244155992568126834e+01 2.225504565946761915e+01 2.217808153637430024e+01 1.992558388718477502e+01 2.153517017611923379e+01 2.230103472324561409e+01 2.148143740468510998e+01 2.281296110109425967e+01 2.343852295652025219e+01 2.218278854433150471e+01 2.472894615845244459e+01 2.126761582019579322e+01 2.475864993063923691e+01 2.250693277443306073e+01 2.397911065377370576e+01 2.206957634202122520e+01 2.428668319894728000e+01 2.686090298146817190e+01 2.148416655139881115e+01 2.306602560908158139e+01 2.396801303563429997e+01 2.480697581326704437e+01 2.432409031371337349e+01 2.410986464466332890e+01 2.289827659694661222e+01 2.354583397654514343e+01 2.635976356894607875e+01 2.519296415663356470e+01 2.694876439434723636e+01 2.629674991380027294e+01 2.613892235305965883e+01 2.628417805135601526e+01 2.788983654672244583e+01 2.837085886979264160e+01 3.061888690921460210e+01 2.758558176108497761e+01 2.652746209304156011e+01 2.898353118036202858e+01 2.779958162880438621e+01 2.633082862827364679e+01 2.819130547033169165e+01 2.881466574345163068e+01 2.905674666367675130e+01 2.637889190368534997e+01 2.745946724218428514e+01 2.841291391329919946e+01 3.002209934138026526e+01 2.716706393993766255e+01 3.089231840547124364e+01 2.900974047483689233e+01 2.905716108746194237e+01 2.833848718547199752e+01 2.653231550846004438e+01 3.051585910392919487e+01 3.023740606534944675e+01 3.082550972624437691e+01 3.268790276955635221e+01 3.199419025624326451e+01 3.219826696815209033e+01 3.206097887301846328e+01 3.237944332169726636e+01 3.124193309963176546e+01 3.136723823488019036e+01 3.141301943608323555e+01 3.102135746722683152e+01 3.240283024893585662e+01 3.338471482322598405e+01 3.123560585793794075e+01 3.399501289195480069e+01 3.206027853252206938e+01 3.108747139383187630e+01 3.362962127481142005e+01 3.356869347693067596e+01 3.369527630237115545e+01 3.259749317661369616e+01 3.425905265780580322e+01 3.266600549399677789e+01 3.311414873030614103e+01 3.097989429535945050e+01 3.351755262095503696e+01 3.153278372396858842e+01 3.337844423503862856e+01 3.151038278130991799e+01 3.068187164955173429e+01 3.224419594574928993e+01 3.092888116898352990e+01 3.195797986335871599e+01 3.154700576445894811e+01 3.106105933256714380e+01 3.115185813319937580e+01 2.973386758952879916e+01 3.335899784232174881e+01 3.279120103677486497e+01 3.181927638626273946e+01 3.226063222618522275e+01 3.156947065868603985e+01 3.314282108265138760e+01 3.127003799358559277e+01 3.199724609122255359e+01 3.453365674625572268e+01 3.284450925623606565e+01 3.409065570350900032e+01 3.111662253456284333e+01 3.417584834004782124e+01 3.001846599021784101e+01 3.247377803014410347e+01 3.288679873590105984e+01 3.404898080415668460e+01 3.394832658540779136e+01 3.324704498136883046e+01 3.272799992167582417e+01 3.451430037046656452e+01 3.169998957533299233e+01 3.311657788598208185e+01 3.477216227260307591e+01 3.789114115827792517e+01 3.490261124574480078e+01 3.499848347349882971e+01 3.559645793678377856e+01 3.570701898995826440e+01 3.728557922718234607e+01 3.697491928366689962e+01 3.523653235400508521e+01 3.632306702955693822e+01 3.666987761126905099e+01 3.587657903749514077e+01 3.727109210333536993e+01 3.562582276731762931e+01 3.707469439454729354e+01 3.754956349647741121e+01 3.751965204429983203e+01 3.600120411272769871e+01 3.640123376568789126e+01 3.701933701732371418e+01 3.794240128977732240e+01 3.651000434430915220e+01 3.781787106343882243e+01 3.814201033062425950e+01 3.641847333917718998e+01 3.647119177733968343e+01 3.469636574364322712e+01 3.555737324941019040e+01 3.841542488488786944e+01 3.691818703866123030e+01 3.635581433647626426e+01 3.493037752690033670e+01 3.755658612775017247e+01 3.793913636221606112e+01 3.886980079044148795e+01 3.554617134206889517e+01 3.908769931607326242e+01 3.873780198671897779e+01 3.886782791231200918e+01 3.752558571740475202e+01 3.827462843032478901e+01 3.752797718360562129e+01 3.875846117911992650e+01 3.700996132391581028e+01 3.631788257470007153e+01 3.903809551746670081e+01 4.010747582592218663e+01 3.771755665404170799e+01 3.785483173073617991e+01 3.802548815193539156e+01 4.022100526344961224e+01 3.642402151789396214e+01 3.790105765372524615e+01 3.961008364661893921e+01 4.025535532255243965e+01 3.827709222743526141e+01 3.971019170367613071e+01 3.959833134877872851e+01 3.821834963368699789e+01 4.271721540879035928e+01 3.944656267744461786e+01 3.929498276589148986e+01 4.112516361815489319e+01 3.946576497177375131e+01 3.953215034957304397e+01 4.081761053107283033e+01 4.232328991882104674e+01 4.012863277891371894e+01 4.272604977525338654e+01 4.197032542268151190e+01 3.988915838149234361e+01 4.291805898842994083e+01 4.087168841616576032e+01 4.061154641390054110e+01 4.055245276932948428e+01 4.216697438966316724e+01 4.037887834771713358e+01 4.288146183865865169e+01 4.239012441950571031e+01 4.210943005006228645e+01 4.283502057407881125e+01 4.139329653984474788e+01 4.438642997722458716e+01 4.329514560485517194e+01 4.056424045258531663e+01 4.354024295685743340e+01 4.359898132818013039e+01 4.152166815069021055e+01 4.212848666886509363e+01 4.241733385235384191e+01 4.273571766866320587e+01 4.270960545039269363e+01 4.330721000729525372e+01 4.390900289463258588e+01 4.559547491286404863e+01 4.249354908733351976e+01 4.400944335770294202e+01 4.259125014867921521e+01 4.350177980504230391e+01 4.325758413552715353e+01 4.261266831074548378e+01 4.227072086138394980e+01 4.211851750120963800e+01 4.123531707347662945e+01 4.412346632011309566e+01 4.313206362316955023e+01 4.401446500103656234e+01 4.668794759045091070e+01 4.668211576175207966e+01 4.564464485633084934e+01 4.529541889601414795e+01 4.547731988363980804e+01 4.474280560145616903e+01 4.358654775160832173e+01 4.492129122375242645e+01 4.506185871131835796e+01 4.577793450536827891e+01 4.670693328382747467e+01 4.543121565077439783e+01 4.422571547343613219e+01 4.375347217008791034e+01 4.483145801203337300e+01 4.287400807374665845e+01 4.492473874707583548e+01 4.504372215942360214e+01 4.671602821489694435e+01 4.639458404107792688e+01 4.410291578276057578e+01 4.472178828310597964e+01 4.483871485095617970e+01 4.586387522308655917e+01 4.664098961029824864e+01 4.498954014848580840e+01 4.765223663359747519e+01 4.570021089586694529e+01 4.632875243089258532e+01 4.434784349041005669e+01 4.651269076457870000e+01 4.605283215874725045e+01 4.771358488774374962e+01 4.899094526799689220e+01 4.799257823891955610e+01 4.830925809484885036e+01 4.669499526785352828e+01 4.904228479152823184e+01 4.559044784296038699e+01 4.626692450417854729e+01 4.707517122055473635e+01 4.719321715280067053e+01 4.610042733104892676e+01 4.828157048321884304e+01 4.728965679649076748e+01 4.631702969216238586e+01 4.539270126030487518e+01 4.591848970700046095e+01 4.687724798588826047e+01 4.648490435066235449e+01 4.646850864503942802e+01 4.804967242052896381e+01 4.721207812651587687e+01 4.711875900329158640e+01 4.483527703895714467e+01 4.782762164904787738e+01 4.493932676350797095e+01 4.596338989492776506e+01 4.729295948172912745e+01 4.649242193103994225e+01 4.836683360802866360e+01 4.558144904182172041e+01 4.490691716403997447e+01 4.631046019315009943e+01 4.822782344000743393e+01 4.682431491375663057e+01 4.677438793728511968e+01 4.481447206833974661e+01 4.465094882371890606e+01 4.648348909434206178e+01 4.430522970627814772e+01 4.436220430436928552e+01 4.599387934457794103e+01 4.518336565960198925e+01 4.485972087666883823e+01 4.403921133408903188e+01 4.265657023369627865e+01 4.560221649870262439e+01 4.928539575241443771e+01 4.712297184188062715e+01 4.718828894083372205e+01 4.796065517288061386e+01 4.733645421251427621e+01 4.835870067851341503e+01 4.931565062842259550e+01 4.847304675485288072e+01 4.914318868790309125e+01 4.771555421887060788e+01 4.842550526244482967e+01 5.206280326921665136e+01 4.680465528296295474e+01 4.643269712904711355e+01 4.897068982071939303e+01 4.814683291714418800e+01 4.906751938306890537e+01 5.045419533581188176e+01 4.920653474876197464e+01 5.021113436875023694e+01 5.193200787058928825e+01 5.078358718634818558e+01 4.988008237116799393e+01 5.010763172305453850e+01 5.227496030845152575e+01 5.358524117084422045e+01 5.140396420439176239e+01 5.203210806756406726e+01 5.316164905594091294e+01 4.998144532466553613e+01 5.078949440715403085e+01 5.135111423943342146e+01 5.202184816102206355e+01 5.180209437281450846e+01 5.212375224848063482e+01 5.234817628850422011e+01 5.358668049672062494e+01 5.492070574759643620e+01 5.391387838840063296e+01 5.263149517155977009e+01 5.398884437725494223e+01 5.309654495246218886e+01 5.290389601017299270e+01 5.599421162726428491e+01 5.182588706665254819e+01 5.316571589198473191e+01 5.562442010609147758e+01 5.155806669216151761e+01 5.373978399001335760e+01 5.336717291800437835e+01 5.303860789511603002e+01 5.286727020107882424e+01 5.330311781440389041e+01 5.458038746293164678e+01 5.030192645578185306e+01 5.089078777869922732e+01 5.129069523240659834e+01 5.112621070396550493e+01 5.016985147126621314e+01 5.181806161158114321e+01 5.118975593938157687e+01 5.226181570509106677e+01 5.116487325823753451e+01 5.325893839038827338e+01 5.473521547973673762e+01 5.252658319567980527e+01 5.255830003482023471e+01 5.213260139847226782e+01 5.095456079618195844e+01 5.195115622905228747e+01 5.212186686457243212e+01 5.072129494116625636e+01 5.195637847429098599e+01 5.122950308768754013e+01 5.129787073021829258e+01 5.086005813815997101e+01 5.363295705882074316e+01 5.263427659174244155e+01 5.183435108557822701e+01 5.119339656962939955e+01 5.069596717883369763e+01 5.039009714477445101e+01 5.257250651280504883e+01 5.384638820236496315e+01 5.160385136868651301e+01 5.219905527788202448e+01 5.187173604161578311e+01 5.173704473640862034e+01 5.124478378708775494e+01 5.027097176938811174e+01 5.335792835741193585e+01 5.131751350181743021e+01 5.015915643382660960e+01 4.939908579916642140e+01 5.005357374686926164e+01 5.082498457185747753e+01 5.136426915748359079e+01 5.002654886163893622e+01 5.388187529302649637e+01 5.209313434027633605e+01 5.243304941977383749e+01 5.310018208513322691e+01 5.224167812853065129e+01 5.036311162393234753e+01 5.433279320800934187e+01 5.268098931730852996e+01 5.602116023934672739e+01 5.506477854777905634e+01 5.501775255832171752e+01 5.450285295573414146e+01 5.112515745651282373e+01 5.275910427651167822e+01 5.365099171935587208e+01 5.413868151201203460e+01 5.636691381925229649e+01 5.366041977997294765e+01 5.715120811652562338e+01 5.671988521751580947e+01 5.470775903383173500e+01 5.269623366340343296e+01 5.631310494481376594e+01 5.676690453909495204e+01 5.840751485090476791e+01 6.022339621406432286e+01 5.835391502983117817e+01 5.770770380060247362e+01 5.806449197715625132e+01 5.967757164069224274e+01 5.582474724292116264e+01 5.883780207784703009e+01 5.538095183025714618e+01 5.615904803388084332e+01 5.914974973099830891e+01 5.852257104844810698e+01 5.502009972024624318e+01 5.936707336008504399e+01 5.737866892210552550e+01 5.497426434762687819e+01 5.584085093181359838e+01 5.721517668101427745e+01 5.669138763843277928e+01 5.863772793069417588e+01 5.453625455556784374e+01 5.630575620808992454e+01 5.800822241624131692e+01 5.895738041780241190e+01 5.721070984704211781e+01 5.638403803114961477e+01 5.947749337161463501e+01 6.042434293000128065e+01 5.730720552377061239e+01 5.505913671673640408e+01 5.828912348627050477e+01 5.915830890196710357e+01 6.028645485750874400e+01 5.889631447621359683e+01 5.867465612515641027e+01 5.672392351055918169e+01 5.739248713524183643e+01 5.737244546492406272e+01 5.830682793671496000e+01 5.745297321274754410e+01 5.858976550902563218e+01 5.831243904656574273e+01 5.944787728981376773e+01 5.924410788228883007e+01 5.886138214436773808e+01 5.872578332927979261e+01 5.891952273955201491e+01 5.956222057663014624e+01 5.857647249638575460e+01 6.026951207152863788e+01 5.984258564256743540e+01 6.177961386215316963e+01 5.930759462262452075e+01 6.096403867644243491e+01 6.151995925987843350e+01 5.862798156834467278e+01 6.180078931904999706e+01 6.129979145558039022e+01 6.294177807980530304e+01 6.292979821043217470e+01 6.320439153993451242e+01 6.326272906232610893e+01 6.078163799762761244e+01 5.887919981845875128e+01 6.178761922196441247e+01 6.351753409165567632e+01 6.436679834664312239e+01 6.222647317821090951e+01 6.159620320898185497e+01 6.171017266639022836e+01 6.153640310623245568e+01 6.128776587873488069e+01 5.833453315382986659e+01 5.910361790012687067e+01 5.941560939273139752e+01 6.260114677496743951e+01 6.423765500024697417e+01 6.137970990766047663e+01 5.897680946074612507e+01 5.854038041351852684e+01 6.065612993644076312e+01 5.987499612347557587e+01 6.121843268376738223e+01 6.191187433213085711e+01 6.123743094043024371e+01 6.099267005757644000e+01 6.032845984424645280e+01 6.083172589240638928e+01 5.859903480505837337e+01 6.036990315305418875e+01 5.766193505213619375e+01 6.082372362037295233e+01 6.306930195993973598e+01 6.178870863231329480e+01 6.231442397418138057e+01 6.138373160117414074e+01 6.062041663628071575e+01 6.357838471582815743e+01 6.202683020961024596e+01 6.185452856129726484e+01 6.312798983303950706e+01 6.085208703358284765e+01 6.195031517674944155e+01 6.050754303056263694e+01 6.150883828082400129e+01 6.046376334896078930e+01 6.191630496759766800e+01 6.406068274491715897e+01 6.524712776484577148e+01 6.470818490618067642e+01 6.401789789044994450e+01 6.259136620562373565e+01 6.502892583729111209e+01 6.431047001335048208e+01 6.492683358579510866e+01 6.400704259246825245e+01 6.413049336248421639e+01 6.502616154777683732e+01 6.544118272042133810e+01 6.901121309210969912e+01 6.575887865726922143e+01 6.574303755365649238e+01 6.773759464284648857e+01 6.703934341163660804e+01 6.484935773851232454e+01 6.835641437906618023e+01 6.761299665089748601e+01 6.570222338730857814e+01 6.921262115549522775e+01 6.713355711081794652e+01 7.046316779046557599e+01 6.732306512799016218e+01 6.782543667995807368e+01 6.585543533170999808e+01 6.685236364159932521e+01 6.510095203304746292e+01 6.717576215394694827e+01 6.571868154169470699e+01 6.427585616779079203e+01 6.524254658505688553e+01 6.521344273969815220e+01 6.615054839562566258e+01 6.369573743115952880e+01 6.698242439460767628e+01 6.522468062133687283e+01 6.436385448475941473e+01 6.472507195274721425e+01 6.360942432943645741e+01 6.401423834730152862e+01 6.496437261795253448e+01 6.244927226446359469e+01 6.649017922092338040e+01 6.358693135946104746e+01 6.582308628007564266e+01 6.675685544918839298e+01 6.837833592488335910e+01 6.904249620309609270e+01 6.694649987929895474e+01 6.787719032408392650e+01 6.641916270581764081e+01 6.635253480060177367e+01 6.447409619136107040e+01 6.718025080380340341e+01 6.764053823985668146e+01 6.559185787723177441e+01 6.739379284635896283e+01 6.665797906011133023e+01 6.560801677025243350e+01 6.780582458666287948e+01 6.646280500198417940e+01 6.694500654706945397e+01 6.843815407666316730e+01 6.807728373166753499e+01 6.867893711056359507e+01 6.574058529486623570e+01 6.684296840980870513e+01 6.639772179713925482e+01 6.812816712002857855e+01 6.925022833245344600e+01 6.846178553064962102e+01 6.804655751895711546e+01 6.894951855819348907e+01 6.712616364083787346e+01 7.138363433549010040e+01 7.003344382122249101e+01 6.971726118167345021e+01 6.946032949567910464e+01 6.859684624188193425e+01 6.746248105111892812e+01 6.802655910709276554e+01 6.825473981039318971e+01 6.993465791661857622e+01 6.763757411256067087e+01 6.697491582396230569e+01 6.677274527104064816e+01 6.689254272919070843e+01 6.576438362156474682e+01 6.523220520296496261e+01 6.882672882731326069e+01 6.725728038638918349e+01 6.877282609367368593e+01 6.831158814420616920e+01 6.856562600261486295e+01 6.648587339320994261e+01 6.766516757557882045e+01 6.872804451570586082e+01 6.703691071685855718e+01 6.792577385959624792e+01 6.937344049287031567e+01 7.138714250438347619e+01 6.702216680038414154e+01 6.835275565074405790e+01 6.881825940971370414e+01 6.953211825674451063e+01 6.854481807696653561e+01 7.025472246477126248e+01 7.106032191949216781e+01 6.829282856240381250e+01 7.045868516327941222e+01 7.076605049041519635e+01 6.888841582021694876e+01 7.022811496790737351e+01 6.912079509926620347e+01 6.948694933119649875e+01 6.851350642857433115e+01 6.785602783142979888e+01 7.136061704734433420e+01 7.233783709723724087e+01 7.070123863195910019e+01 6.788146347050700058e+01 7.010356460483076546e+01 6.870500078730020732e+01 6.940707964808916586e+01 6.905542281022536599e+01 7.042771078672420515e+01 6.953739175433095454e+01 6.910161246433213478e+01 7.161345615869113601e+01 6.966596875633427999e+01 6.810207054940011062e+01 6.821292790656626437e+01 7.008887715086181913e+01 6.935092979868126406e+01 7.183825889946946575e+01 7.036137027084812701e+01 7.163763341541947227e+01 6.923889000524147264e+01 6.842875407365001195e+01 6.958885985248656425e+01 6.927600135909376888e+01 6.992197266457993976e+01 6.924538557913285786e+01 7.089444719933348438e+01 7.015002251323119253e+01 6.975770016572798227e+01 7.005871475820512728e+01 6.878108571278683314e+01 7.151307840846583019e+01 7.003001400114472119e+01 7.192547058414712069e+01 6.980944844865706500e+01 6.842917287627942358e+01 7.207859283485151991e+01 6.704452296501065689e+01 6.909988143186043885e+01 6.574994190978958386e+01 6.729406213369391310e+01 6.767914470688631923e+01 6.968040790665405382e+01 7.021726507434448195e+01 7.144616971071678790e+01 7.144146730050957217e+01 6.906815470975216442e+01 6.824690751603179706e+01 7.031318971939877827e+01 6.997224016403737323e+01 7.027699248024755718e+01 6.802495194679485735e+01 6.984366718747160974e+01 6.982829921637437565e+01 6.930933927439525633e+01 7.057660596723847846e+01 6.929960694468783799e+01 6.941092987783167700e+01 6.936213809731935953e+01 6.854245910681963494e+01 6.840336336418396002e+01 6.870747151809995046e+01 7.133742279828790345e+01 6.884332825336745998e+01 6.792380595254928721e+01 6.958011498568163233e+01 7.102208736664691457e+01 7.297542597823586163e+01 6.823191274493517255e+01 6.717129649357822530e+01 7.207102261106348351e+01 7.031739043997859540e+01 7.123372858639891092e+01 7.185839705215045115e+01 7.187173165866902025e+01 7.195462436207176893e+01 6.975087029837439445e+01 7.104941936605671060e+01 7.166396563915080264e+01 6.960479801261307387e+01 7.072110673139310677e+01 7.122471308281031099e+01 7.221106968414773064e+01 7.296671654256395811e+01 7.386496583342727718e+01 7.323769283252725870e+01 7.200827872104926541e+01 7.429764679976376840e+01 7.177831572101412405e+01 7.369494520587596753e+01 7.392384386602105906e+01 7.532986380361364809e+01 7.000855141948164828e+01 7.342532153432603081e+01 7.599788194079718551e+01 7.418230577096386469e+01 7.513270123786689680e+01 7.473969682572391093e+01 7.284979382768993617e+01 7.203412186407221895e+01 7.424385316092977405e+01 7.290203936203056401e+01 7.273270794994901678e+01 7.375610290212294728e+01 7.190056524649308756e+01 7.266249446622957464e+01 7.341156333416022051e+01 7.537007598467457115e+01 7.526254437216014992e+01 7.150689467054030501e+01 7.264147460068068085e+01 7.309628274925809421e+01 7.251885823148582233e+01 7.391915559680165870e+01 7.521535807035132848e+01 7.610274559593555921e+01 7.426714127703455404e+01 7.394965480300972160e+01 7.772313053454477938e+01 7.542465952665510542e+01 7.477796705166286984e+01 7.488141566579852793e+01 7.432251952267810680e+01 7.600418319391113187e+01 7.517978038595701662e+01 7.318413254124919831e+01 7.573892692909826962e+01 7.381453105880190435e+01 7.699212343226496102e+01 7.413389519827282470e+01 7.862301370120442812e+01 7.769994398515051159e+01 7.857294526335188323e+01 8.048913979162938404e+01 7.886826505577157320e+01 7.804488415400594192e+01 7.755556248212231196e+01 7.891051545093924346e+01 7.782879741717123068e+01 8.041889949967209361e+01 7.953618723723562312e+01 7.931329811486591552e+01 7.968337865944927501e+01 7.876842522735202579e+01 7.827538304108834666e+01 7.864395890815352175e+01 7.891928339192851638e+01 7.885332091378801067e+01 8.085003580540407597e+01 7.963241512112305998e+01 8.013991390218259880e+01 8.272764127846092208e+01 7.845966134785622614e+01 7.957487123869442769e+01 8.036954433820974941e+01 7.905872735546728336e+01 7.974553355965275614e+01 8.048801443256230925e+01 7.991262751013998411e+01 8.171678298177307909e+01 7.812404261331980138e+01 7.861240301740835434e+01 8.188299186789282658e+01 7.967095934870840779e+01 8.436294813340016674e+01 8.252766438185487630e+01 8.116228075535303788e+01 8.140460581567867848e+01 8.185861281479442653e+01 8.234768693971636822e+01 8.151345131242945286e+01 8.156996705776566614e+01 8.188022151106321189e+01 8.133527709058627408e+01 8.335587896808614516e+01 8.190570956808139158e+01 8.271337027894514904e+01 8.316419452517378375e+01 8.256608534721587489e+01 8.156946427596891169e+01 8.126394607290075101e+01 8.207387538318590714e+01 8.147252297468477877e+01 8.253558018555460762e+01 7.980520345803168425e+01 8.135217902572006210e+01 8.135961830394636252e+01 8.179391624092849611e+01 7.951892067267264963e+01 8.086507256535361421e+01 8.212269454561166526e+01 8.142079895215810836e+01 8.051192731464291796e+01 8.054874520773110191e+01 7.992554326333403480e+01 8.190471740505510923e+01 7.818756755562550609e+01 8.255609042233938055e+01 8.102205671255090635e+01 8.302635793813435328e+01 8.231143103195550736e+01 8.261262729085235890e+01 7.814718955171980497e+01 8.160450723208882096e+01 8.320761785441305847e+01 8.198694832022988521e+01 7.945938973087034185e+01 8.080978843774826714e+01 8.290127357118409179e+01 8.289301874906166745e+01 8.379909312683703604e+01 8.336372784108922929e+01 8.300289376784502338e+01 8.283078313518613811e+01 8.203687010548745207e+01 8.331723244756582858e+01 8.233176081991491913e+01 8.309015734392967545e+01 8.333063426887673586e+01 8.241632666164780119e+01 8.578787701725042325e+01 8.540954607584045277e+01 8.605402512989397223e+01 8.421720704303965022e+01 8.513064506617543259e+01 8.453081057870504367e+01 8.369494366516532580e+01 8.368540062025418536e+01 8.519820773362732780e+01 8.569330191597113355e+01 8.853468444153291728e+01 8.319989082116440215e+01 8.630941260734446985e+01 8.713035110590008969e+01 8.569616247154837652e+01 8.344957402848913830e+01 8.551131521390485091e+01 8.645804007756217402e+01 8.568398357798628240e+01 8.630265506239599915e+01 8.652736741151747424e+01 8.311678951513628988e+01 8.829325844317025940e+01 8.843898860725684585e+01 8.769943833451215198e+01 8.682680432485501854e+01 8.799406880551504173e+01 8.649820024863888079e+01 8.721677380100960875e+01 8.875767882509717310e+01 9.099190617916552526e+01 8.937572501004130743e+01 8.995493006493066446e+01 8.819577742355562577e+01 9.035049391160696075e+01 8.760088594080863800e+01 9.087125739769888355e+01 8.868460351281119358e+01 9.043089214940208365e+01 8.896050172818212332e+01 9.051098857312558721e+01 9.074832069653064082e+01 8.734808519860357023e+01 8.782554124809061591e+01 8.853204748081920172e+01 9.017636757731727926e+01 8.882604250298474824e+01 8.934952917844972831e+01 8.674687985251318878e+01 8.763288319733244691e+01 8.654275729559803665e+01 9.014709344187551210e+01 8.848691294351574754e+01 8.895468164909995323e+01 8.837034558588899813e+01 8.741126581568694576e+01 8.942368624046326886e+01 8.977571572567200064e+01 8.704334454293804413e+01 8.975637037611960523e+01 9.042284245133397746e+01 9.033515432515433474e+01 9.008870084144221835e+01 8.957653136555025242e+01 9.150711333366469091e+01 9.051995585506664099e+01 9.090270662848523386e+01 8.929767477553382093e+01 8.986721443757208760e+01 8.931205576469501750e+01 9.056017097568039276e+01 8.951646240550249445e+01 9.042472267772055261e+01 9.047975203332046590e+01 9.224461900080785881e+01 8.930136351945070317e+01 9.051566895794542233e+01 9.023234381852057595e+01 9.140943510233168467e+01 9.201262966125088383e+01 9.237340546299655841e+01 9.315527024196259731e+01 8.903727726713950119e+01 9.298992626836826503e+01 9.066562197991460437e+01 9.405642225649673094e+01 9.367367086687831090e+01 8.957191997947552409e+01 8.899568277314068609e+01 8.956961971443291759e+01 8.922059904720406109e+01 9.006470236853853351e+01 9.249062040539435259e+01 8.850587135083002011e+01 8.981757280042864977e+01 9.074579562543702593e+01 9.346816768636486472e+01 8.990859775462503478e+01 8.839311688121509292e+01 8.727884981675983056e+01 8.875278938955013075e+01 9.116366145179971170e+01 8.914071715977070198e+01 9.221449193993605320e+01 9.238587532744644193e+01 9.315224240771790676e+01 9.284487814574428910e+01 9.467681262430909328e+01 9.616666326239999307e+01 9.384954439344947730e+01 9.362693192949407717e+01 9.161155122828397168e+01 9.488857090089743451e+01 9.500486853889552208e+01 9.448966596323857914e+01 9.285179724545083957e+01 9.294850923314793079e+01 9.224706055936442795e+01 9.215278630906304613e+01 9.297128962667920860e+01 9.258884302605348182e+01 9.375387695395512822e+01 9.491974425188675468e+01 9.130162519690986755e+01 9.407460057811384502e+01 9.251615339600245136e+01 9.335513401281919244e+01 9.101661264121487704e+01 8.970805911562408141e+01 9.153533649054664068e+01 9.211141334308534567e+01 9.286619142923240133e+01 9.553045550954642806e+01 9.308575418757449427e+01 9.413353551515885442e+01 9.185515813481184466e+01 9.174789700671539094e+01 9.546201972568668737e+01 9.618721343563073845e+01 9.496524947986776510e+01 9.312009208194822918e+01 9.640312651544660127e+01 9.386683675834645157e+01 9.698647660352831679e+01 9.414347553004431290e+01 9.332808007469054701e+01 9.672680652747627050e+01 9.426456683412516213e+01 9.536641131447832720e+01 9.355171740994778418e+01 9.597053802764300201e+01 9.406015809670911665e+01 9.571281073956075147e+01 9.548826969874643567e+01 9.774861259231217048e+01 9.634023562783110606e+01 9.670501574871303774e+01 9.802059133297531446e+01 9.691110032491188520e+01 9.431450993544976313e+01 9.410396485023147761e+01 9.492293633041141732e+01 9.910875852005383990e+01 9.802882628987228486e+01 9.703656693356094820e+01 9.681894937151139402e+01 9.512613824042550448e+01 9.592492026882877099e+01 9.683154274097489633e+01 9.644776041512719189e+01 9.730035567237500516e+01 9.723971212376910955e+01 9.702314677148636690e+01 9.874503083773635126e+01 9.798165173698647834e+01 9.761197022368554599e+01 9.631857293536802445e+01 9.372946630320464578e+01 9.510622396752079055e+01 9.687030044705484499e+01 9.749523453723644195e+01 9.520666660606806886e+01 9.654562282517777305e+01 9.599946959191930773e+01 9.664620632312227144e+01 9.468548128995719537e+01 9.596616050339198978e+01 9.478359564317158004e+01 9.448673270486925446e+01 9.650795458132427029e+01 9.513898735188612932e+01 9.369186975904649728e+01 9.683002160135261249e+01 9.542682523688239371e+01 9.735391668661519304e+01 9.608911833831623994e+01 9.768067625497221229e+01 9.874378154048470435e+01 9.762042857416093966e+01 9.603710933339166900e+01 9.785795248058533957e+01 9.848784198085732555e+01 9.652162674132567588e+01 9.304293313145289801e+01 9.422265929537284990e+01 9.679660190397353858e+01 9.393671652465575050e+01 9.552728673125504599e+01 9.633600366184963093e+01 9.540710590326453655e+01 9.678822748184704494e+01 9.818080665842462906e+01 9.414648639987589718e+01 9.574622086057776471e+01 9.617505975382952954e+01 9.951028450637423362e+01 9.653510956179245284e+01 9.655197108886744672e+01 9.756853053681692245e+01 9.730946395252126990e+01 9.836579202297075142e+01 9.701756173778470327e+01 9.326762427318945470e+01 9.804107923346433040e+01 9.412593673419239337e+01 9.608773013981411282e+01 9.647953704091418103e+01 9.714498019476192781e+01 9.578668263943646366e+01 9.791714493280804277e+01 9.770732152654673541e+01 9.764889482666799836e+01 9.698788701729260708e+01 9.791960236585826749e+01 9.809586042926140692e+01 9.781975232858789582e+01 9.615670173281603184e+01 9.682559186150201924e+01 9.845732967186275175e+01 9.743377987318648081e+01 9.952134073906225353e+01 9.640285984976942757e+01 9.654932388466366433e+01 9.837416228039718646e+01 9.447500001712421636e+01 9.359708155698793064e+01 9.584864008864055052e+01 9.687875525923928421e+01 9.566883888130065827e+01 9.629254224991710487e+01 9.543807851113534468e+01 9.676508918044123675e+01 9.935461105636157697e+01 9.709934236240192718e+01 9.869993776668314922e+01 9.535350847057056001e+01 9.610300127430980410e+01 9.692430673960596721e+01 9.645339887918009936e+01 9.487940639778459229e+01 9.604760824841677902e+01 9.491168233269834786e+01 9.391329075111008251e+01 9.710283073644269791e+01 9.398848540278925157e+01 9.701908545790827532e+01 9.525598728379885927e+01 9.469352302245607689e+01 9.284691090277524950e+01 9.866840252922895615e+01 9.857605898877820039e+01 9.810817248519367695e+01 9.759749739843529426e+01 9.441088809435650830e+01 9.442698337423287569e+01 9.642264556295367584e+01 9.619452670184070087e+01 9.625288396892392484e+01 9.755810354093391368e+01 9.753377355752331823e+01 9.869589782365646613e+01 9.502129611642327234e+01 9.769851358699177979e+01 9.952432095292351732e+01 9.734362278378553412e+01 9.549374135349994219e+01 9.730365292190573712e+01 9.653456286994017432e+01 9.846292403583625230e+01 9.866065494407294523e+01 9.602280040419212526e+01 9.792084648278506620e+01 9.556213671297271617e+01 9.466159144932420588e+01 9.564596338166056455e+01 9.837474056188911220e+01 9.666180619458639001e+01 9.496539941882191727e+01 9.523670392803907703e+01 9.642130066350831896e+01 9.592396004262890585e+01 9.774819166892012845e+01 9.611620764132553063e+01 9.562006570432170349e+01 9.658979900698325594e+01 9.847514370479444779e+01 9.500252062144149079e+01 9.899462909289398738e+01 9.719916849036412998e+01 9.784858323677494241e+01 9.967202575044731816e+01 9.573523666554201839e+01 9.867258924632396599e+01 1.000308230392484319e+02 9.856112808172393613e+01 9.701093580440659991e+01 9.727752569999810817e+01 9.693457095129973311e+01 9.630237565982851322e+01 9.695412232716044798e+01 9.668611122086956300e+01 9.842175044733792788e+01 9.966763975612833804e+01 9.938787089976956679e+01 9.772024524295937908e+01 9.853146456154313171e+01 9.784320996842517104e+01 1.013334413253585069e+02 9.830658825960385627e+01 1.006361850117531276e+02 1.002388199922947791e+02 9.876655343420001998e+01 1.000332828573298798e+02 9.957775760894173800e+01 9.883663785021502690e+01 1.018426014536038338e+02 1.013934189389088658e+02 9.803657549207974853e+01 1.002615902403812953e+02 9.819813778038583507e+01 9.726666186068881359e+01 1.021014896056799302e+02 1.022780992973271168e+02 9.841982213007362645e+01 9.952619408932845602e+01 9.818297877326327239e+01 9.695562939982821149e+01 9.773294329247414680e+01 1.012868837550037000e+02 1.007535741086266512e+02 9.867588234959127647e+01 9.896142139540991423e+01 9.968128045798137293e+01 1.022084965920352886e+02 1.020488094411931002e+02 1.013079596701136325e+02 1.057669017073048963e+02 1.026280075392720192e+02 1.023070267325713587e+02 1.011639538238686100e+02 1.003994772795603865e+02 1.015248344919109087e+02 1.050951159210897288e+02 1.007772570648101578e+02 1.041861100409792869e+02 1.031246230120798799e+02 1.034774425727616318e+02 1.030629696536471300e+02 1.020135620453416294e+02 1.026203093710495011e+02 9.989046255942893993e+01 1.036178523930600051e+02 1.011187127142245288e+02 1.011188528201297174e+02 1.028127068606740551e+02 9.931407545501534173e+01 1.006994383118100131e+02 9.907124417491608881e+01 1.025984052952358638e+02 1.006690348109081867e+02 1.019420816570204096e+02 1.027191147166435456e+02 1.007613733166705288e+02 1.012620458640608803e+02 1.017120090865640520e+02 1.043490959171665651e+02 1.056395404250362304e+02 1.031000529893189963e+02 1.039604545832841751e+02 1.055103293615607214e+02 1.000756411865184390e+02 1.023523969320695102e+02 1.038658817975460380e+02 1.035835454816685086e+02 1.026979094882432690e+02 1.031655386768778726e+02 1.026838511412397992e+02 1.026661750692819624e+02 1.015475241249884562e+02 1.039584711229116465e+02 1.010415117647735173e+02 1.032398104760454061e+02 1.015600825524435606e+02 9.845732022582332377e+01 1.004991916052504735e+02 1.018632333561043453e+02 1.017523477370627205e+02 1.034585303877122016e+02 1.006457064166692561e+02 1.032032697682879814e+02 1.005673963454375723e+02 1.008185161735250830e+02 1.025706639222390351e+02 1.011671264920033195e+02 1.031326377352784078e+02 1.023614576676575325e+02 1.055551732321621614e+02 1.023824048822153685e+02 1.049258682264645159e+02 1.043632882684286471e+02 1.052467527304067829e+02 1.049864903590263481e+02 1.049031162917494129e+02 1.040924283588484940e+02 1.041667291782756308e+02 1.014975635835696863e+02 1.004568284366950337e+02 1.024741751468334883e+02 1.046601445364036778e+02 1.005529493557720855e+02 1.040829928611526753e+02 1.023382623758365213e+02 1.040744701943917221e+02 1.057226483336606719e+02 1.043643853078360166e+02 1.045192982300345648e+02 1.060658642997866679e+02 1.042585186022699304e+02 1.054372321619847952e+02 1.075406081033534775e+02 1.074194200876037257e+02 1.060946990538975001e+02 1.062810056024796665e+02 1.073639236002448172e+02 1.042859503210921162e+02 1.058118816063456649e+02 1.038823330283250499e+02 1.081750099726350527e+02 1.063274519221720453e+02 1.063350930288132332e+02 1.044694135243032207e+02 1.054759025454658712e+02 1.063275540035989906e+02 1.046184592886805689e+02 1.033024362828277845e+02 1.033229769591113296e+02 1.073949190422793407e+02 1.060832566255274259e+02 1.068302694374386874e+02 1.069488875073747067e+02 1.052684759292538246e+02 1.081307282651819293e+02 1.068951014016204226e+02 1.023153301893427454e+02 1.063670285001350777e+02 1.062332193502004145e+02 1.033310977991916388e+02 1.074671524809191823e+02 1.073482693821174223e+02 1.068253661296639478e+02 1.070043639403731106e+02 1.081971339881036442e+02 1.048571117268944874e+02 1.066566893908429137e+02 1.065674290142128342e+02 1.076182424960489499e+02 1.072554034869017840e+02 1.113978160017697689e+02 1.099290558257196722e+02 1.097569682138461502e+02 1.091142321644117459e+02 1.066435087766293037e+02 1.046949916486938434e+02 1.082479184166825092e+02 1.081433119502264049e+02 1.087014322916728162e+02 1.102251929772399137e+02 1.104176742527363331e+02 1.097524038903443540e+02 1.086029523981127198e+02 1.081644319984399232e+02 1.094272293603705322e+02 1.081318157229093799e+02 1.090113022713785114e+02 1.082372564185007064e+02 1.108122376880640019e+02 1.095771238729331571e+02 1.110679407529821106e+02 1.093480381281521829e+02 1.081935300192765794e+02 1.103203163983590827e+02 1.057700048376745912e+02 1.091880745995206610e+02 1.084327178451543716e+02 1.098657140901566009e+02 1.104631782168089558e+02 1.099851671601731340e+02 1.103883301738294307e+02 1.087257804808962618e+02 1.082031121344920308e+02 1.079017825704754188e+02 1.116095379887067764e+02 1.088376870790390143e+02 1.119195161893911745e+02 1.103600387881504759e+02 1.100356788828571837e+02 1.104204730676880928e+02 1.095553177373193137e+02 1.097608429422437268e+02 1.079655964730050073e+02 1.108706984569255951e+02 1.130968031220935899e+02 1.092957033022941715e+02 1.082748025040869209e+02 1.105698664941399443e+02 1.092891381399807642e+02 1.095270479282692548e+02 1.105326507506107987e+02 1.099185803150069205e+02 1.110575863802746568e+02 1.122986450905800950e+02 1.091442770833187268e+02 1.101899002949823938e+02 1.139410073472616887e+02 1.113902453289481400e+02 1.086723023821729157e+02 1.075437079130429368e+02 1.130825027509479952e+02 1.089402044320345624e+02 1.101145136584929674e+02 1.109039072333112159e+02 1.101172314859845898e+02 1.093456611065945481e+02 1.116411081701052836e+02 1.095260027915491321e+02 1.117216329218343560e+02 1.097509708758135076e+02 1.104402656459341188e+02 1.111413918485148571e+02 1.114888277268919268e+02 1.135268718967691370e+02 1.122532843139731114e+02 1.129173093501471357e+02 1.134535803240781036e+02 1.143185470502094461e+02 1.117268274659014793e+02 1.153708160791284172e+02 1.131853136635041039e+02 1.128861095370175036e+02 1.122987645490830886e+02 1.138954153038926194e+02 1.123218856098251024e+02 1.119560654395526740e+02 1.142059984421410661e+02 1.146598692177221324e+02 1.141626583968338338e+02 1.176374124320592784e+02 1.153598155868814104e+02 1.163436250664848473e+02 1.176432253353664237e+02 1.177126097130934852e+02 1.191900348322277665e+02 1.208930958788461538e+02 1.166536927719119063e+02 1.159167665388893624e+02 1.173985471817755268e+02 1.179248930422857597e+02 1.184591349181616806e+02 1.183926931688084210e+02 1.205687149297817200e+02 1.176387230015410665e+02 1.168826482376966567e+02 1.205967589933428314e+02 1.197205105627595003e+02 1.182430045964678698e+02 1.195368118405663296e+02 1.209449197201443695e+02 1.215445506241290730e+02 1.192715928071561819e+02 1.180553002319608993e+02 1.212210556214247816e+02 1.202669163521463247e+02 1.186425892127712274e+02 1.246198577727438987e+02 1.190976123590353808e+02 1.200610885341170331e+02 1.233863194759833561e+02 1.229376355161724348e+02 1.212166277342133043e+02 1.226446910172148250e+02 1.217254697159809780e+02 1.224980684358272214e+02 1.218445337284330066e+02 1.230842314040989152e+02 1.220549169747945797e+02 1.244116017374097964e+02 1.236536052805163308e+02 1.255196627297768259e+02 1.206540824671719605e+02 1.212620486432370654e+02 1.236451332508633385e+02 1.218003113921000562e+02 1.249635079376757716e+02 1.186379537331826413e+02 1.199564394114813979e+02 1.237761595138593123e+02 1.220330052753044612e+02 1.231153493254335558e+02 1.214474135993515773e+02 1.220741841627375095e+02 1.227380134575921176e+02 1.232709101913621907e+02 1.226069618030751940e+02 1.237154883094852664e+02 1.241700875062812344e+02 1.231700768840771190e+02 1.213161906445448182e+02 1.203028292345878043e+02 1.226031189359221543e+02 1.220618265413540939e+02 1.226113003474894327e+02 1.241704499308359715e+02 1.249050505740657826e+02 1.228750111020804070e+02 1.236835026832546873e+02 1.238127457529523952e+02 1.221490509963077642e+02 1.225356344128319819e+02 1.229452977559171245e+02 1.211763732626377816e+02 1.224575880434745869e+02 1.236740502040009773e+02 1.233201208945131953e+02 1.239038871369653378e+02 1.235980608894445396e+02 1.233733847611871681e+02 1.247041523864583894e+02 1.234894401408792390e+02 1.214814312677248012e+02 1.238889635796982986e+02 1.207252711166845955e+02 1.218458530556334409e+02 1.211302034094597246e+02 1.204324324455262314e+02 1.238921875420139855e+02 1.216569268762421672e+02 1.199338908237818515e+02 1.242991429802512613e+02 1.194306245572252720e+02 1.224574509250690681e+02 1.229764198455397661e+02 1.232926890702494234e+02 1.219029470471882206e+02 1.259857885089256229e+02 1.252884990120086570e+02 1.260372446919750473e+02 1.230101137743708506e+02 1.227798173597161480e+02 1.253395486953328941e+02 1.242520226394191383e+02 1.240868332113587655e+02 1.242433584278572880e+02 1.245175439331914475e+02 1.260072552883243731e+02 1.272369090165641978e+02 1.240472346410750930e+02 1.242296957054561091e+02 1.245672097810588212e+02 1.241740282997118783e+02 1.268798401116295480e+02 1.238910261228183884e+02 1.236788858806704923e+02 1.245871832066764568e+02 1.245827476388114547e+02 1.263874882516652320e+02 1.274854074988751336e+02 1.227671551210005418e+02 1.204749425029830689e+02 1.220232557762382868e+02 1.264843355801778699e+02 1.251165933692735734e+02 1.276493904417138197e+02 1.244028747643790496e+02 1.239540960479376395e+02 1.229229891234345899e+02 1.235871472595258211e+02 1.221793838733739364e+02 1.222731061907396395e+02 1.214261279811260010e+02 1.279909175326570363e+02 1.207251677000936638e+02 1.250231340691226762e+02 1.254124957545269581e+02 1.227961584805020863e+02 1.241085649439006175e+02 1.246410209604668893e+02 1.215801956024707096e+02 1.227514085420720988e+02 1.250516523988167279e+02 1.230939952023296513e+02 1.210637831382106526e+02 1.254024354198745641e+02 1.216784955262717176e+02 1.233049313428909244e+02 1.260813379052170546e+02 1.221993541776556071e+02 1.237411316611723606e+02 1.216707016436384521e+02 1.197161505958903973e+02 1.186484525112100243e+02 1.248626926506404402e+02 1.269526684519857724e+02 1.259271823602779108e+02 1.268889198763356632e+02 1.273062959523572317e+02 1.260545279710275537e+02 1.266019654152588032e+02 1.260645567966345055e+02 1.240607999279146156e+02 1.265642368741842176e+02 1.266316401661395474e+02 1.258367606530277385e+02 1.280961801016049151e+02 1.259228743898885341e+02 1.275916295006033039e+02 1.288904848355713284e+02 1.281046511571089184e+02 1.260026152710328233e+02 1.260374339293367427e+02 1.254282819415842027e+02 1.276873131775705588e+02 1.286824106517026962e+02 1.256258047167122243e+02 1.246071652721774825e+02 1.259028100266643264e+02 1.264111820026176076e+02 1.234284968182718956e+02 1.274774703883991123e+02 1.223150003211409143e+02 1.246795635766103345e+02 1.274243590645126147e+02 1.255829770286371598e+02 1.267613223351876286e+02 1.243230848094639640e+02 1.254501398154192202e+02 1.245026210046813162e+02 1.244124221691073870e+02 1.261005663651853723e+02 1.300040924103798261e+02 1.264800604515795186e+02 1.286734523807691630e+02 1.281931006704788274e+02 1.286064353176033705e+02 1.284917035054653525e+02 1.257699558509434326e+02 1.250958084251193725e+02 1.256770947062704664e+02 1.280609397043510285e+02 1.234382595840405230e+02 1.295091250422926805e+02 1.263862522637734713e+02 1.287864650988168762e+02 1.252613318725327360e+02 1.271741046143163061e+02 1.270666795665044901e+02 1.266149453238213738e+02 1.243329866381333773e+02 1.255784251075696005e+02 1.233097201213707450e+02 1.254839777114005699e+02 1.248023158907690515e+02 1.238654177619223447e+02 1.236444759275072585e+02 1.249580835995268444e+02 1.246667929592118185e+02 1.241824186195252935e+02 1.242643358818666144e+02 1.231944264330995935e+02 1.241068574159998406e+02 1.250769282941661942e+02 1.248476244652919860e+02 1.255602846994072621e+02 1.277621435893034487e+02 1.252456838279994003e+02 1.234901749921749285e+02 1.252597269547939476e+02 1.221120202351373365e+02 1.267718933004784958e+02 1.218265698984905470e+02 1.215287438424022497e+02 1.224631556727744623e+02 1.209479938507231651e+02 1.221227630397280848e+02 1.248629297244157499e+02 1.259389843030558609e+02 1.265075193767900856e+02 1.261608166618045885e+02 1.261015231784216297e+02 1.242351472341038061e+02 1.235389309012905414e+02 1.267754242971496126e+02 1.272725146565659315e+02 1.303302571285462079e+02 1.263348950829220314e+02 1.267700828468829855e+02 1.274407053245405734e+02 1.277211987254615053e+02 1.252241961890971140e+02 1.280020140976789094e+02 1.272437338112125076e+02 1.280894640781994553e+02 1.280810101623487753e+02 1.274022789871752508e+02 1.266024047165288806e+02 1.246574164974650074e+02 1.250158580790909895e+02 1.272783809936400985e+02 1.275234793968529203e+02 1.282079368397488679e+02 1.277841827427470349e+02 1.252872250637287550e+02 1.258905541341608370e+02 1.279635830934709304e+02 1.257386377304429743e+02 1.263808733709758059e+02 1.250349009896090138e+02 1.275946258108194087e+02 1.283972503767709270e+02 1.260648333132458419e+02 1.288372469718481454e+02 1.285270143703622523e+02 1.304449534978633380e+02 1.284382057856918777e+02 1.305643412015258207e+02 1.288182856908348981e+02 1.283539670495508460e+02 1.286290813767287489e+02 1.292373998899419973e+02 1.285400895435783468e+02 1.344986685161584887e+02 1.305877101082568004e+02 1.297594275394079375e+02 1.290300845424917213e+02 1.301276850087616594e+02 1.291508817802738065e+02 1.310546604384875025e+02 1.274838455112390818e+02 1.292711304756203958e+02 1.292776631629031101e+02 1.293084376232015700e+02 1.320706393426645775e+02 1.298676093231570974e+02 1.286501656450506061e+02 1.318217229612100425e+02 1.283264156968498924e+02 1.283219172254470095e+02 1.287433053971300012e+02 1.299644816748644018e+02 1.317046857578033894e+02 1.284012955753520089e+02 1.291660424379330436e+02 1.320509438529784916e+02 1.330117315349832268e+02 1.338231235556211232e+02 1.343762362192682644e+02 1.319653129536497147e+02 1.326325967052171961e+02 1.343404446334359079e+02 1.310833317109220388e+02 1.336427631335505168e+02 1.345310545803401112e+02 1.362470255064871196e+02 1.338866012799414307e+02 1.365654135175850001e+02 1.360341249096736078e+02 1.335179322386176466e+02 1.352208950955696594e+02 1.375482176061015593e+02 1.315825374356777502e+02 1.339229839739374768e+02 1.299960996209886446e+02 1.345604899028730870e+02 1.328950513188942466e+02 1.347244873456388063e+02 1.315266258103166876e+02 1.364106148981792899e+02 1.346196145791188030e+02 1.366492771381040825e+02 1.364915857272952735e+02 1.356286163369443045e+02 1.355496171334458211e+02 1.368641501425045419e+02 1.376149304945920449e+02 1.355778228028053434e+02 1.336220474706796892e+02 1.365208834186972524e+02 1.369302031913616702e+02 1.370058647306686908e+02 1.328631316055133595e+02 1.367945919601188791e+02 1.374448264767270302e+02 1.364009380162577543e+02 1.344605352479799478e+02 1.375774465133622755e+02 1.360347361088219031e+02 1.344751101440337209e+02 1.373404270053689515e+02 1.402120823027580059e+02 1.392519486225204162e+02 1.378565126377715728e+02 1.387090685916938071e+02 1.374627182632840174e+02 1.372248657737260942e+02 1.406693837705552426e+02 1.379495827278149420e+02 1.343693265365487264e+02 1.375667131744702942e+02 1.360789340293833050e+02 1.351874110566098182e+02 1.356110682771586085e+02 1.385341579474112734e+02 1.377575710861954121e+02 1.393151372761541040e+02 1.343731619763819651e+02 1.386104381754561530e+02 1.375173218343972792e+02 1.347189989020704104e+02 1.333039864106534651e+02 1.357198799503945281e+02 1.354522421322165258e+02 1.358929468777645582e+02 1.328650579570661137e+02 1.365783056953417258e+02 1.329925950497000144e+02 1.359093019755638636e+02 1.395234617491208269e+02 1.364828474291880980e+02 1.364558646801381485e+02 1.362547793589971263e+02 1.385445565102838543e+02 1.397774047373985127e+02 1.377300549835452728e+02 1.341840926272578258e+02 1.362656933842170872e+02 1.352017971321680818e+02 1.342777355007966094e+02 1.372376395393295354e+02 1.341159719120937552e+02 1.377431148210706624e+02 1.348864932261083709e+02 1.330639728887391584e+02 1.361240661737506059e+02 1.362299148577568531e+02 1.345125653028865997e+02 1.347016794405488156e+02 1.309744719454730557e+02 1.303758205802126042e+02 1.336332178086617546e+02 1.325585382050267356e+02 1.305919373543735276e+02 1.309997942934085700e+02 1.315936116889099878e+02 1.325277653365602646e+02 1.317348091763271043e+02 1.318156184164851936e+02 1.319870506002320099e+02 1.343295900524056208e+02 1.328176475676829398e+02 1.350411747019939241e+02 1.356408870164400469e+02 1.328718507464073468e+02 1.305522748091003109e+02 1.350252078299314462e+02 1.313946768680891637e+02 1.357940395462075287e+02 1.335344862411475901e+02 1.323526971695091277e+02 1.297056537091256132e+02 1.311130469549602253e+02 1.321012148218523805e+02 1.290298397305888045e+02 1.324220804389264288e+02 1.316209300651037779e+02 1.312999098111924923e+02 1.301795941274891675e+02 1.318367044994053572e+02 1.309160690550496611e+02 1.294843502424756423e+02 1.303067120529982219e+02 1.300895148777256907e+02 1.322706086040076343e+02 1.331978439080010332e+02 1.288564383903675434e+02 1.302430623238527687e+02 1.313390789595883064e+02 1.288574335327269580e+02 1.291919335830080513e+02 1.306325620335562405e+02 1.316033884314239799e+02 1.328281193815766699e+02 1.319940235605299677e+02 1.329509854411261927e+02 1.321995677042746991e+02 1.331117137688221987e+02 1.349770125618043437e+02 1.320384951772038846e+02 1.319787118580166236e+02 1.314505445495537401e+02 1.312214168689085056e+02 1.347270482627579327e+02 1.334496208500909518e+02 1.358891185048345278e+02 1.363027806375838225e+02 1.353469181922461075e+02 1.380442019656116770e+02 1.351824700595054765e+02 1.373375019636501406e+02 1.357597787042087703e+02 1.350029824071998803e+02 1.331537367725713921e+02 1.377761494387520429e+02 1.349175630301599540e+02 1.337739975496487261e+02 1.365713561833707388e+02 1.329609403338263292e+02 1.335938395764498807e+02 1.342146270631746177e+02 1.339732489469853078e+02 1.348759464292444079e+02 1.303778947019477812e+02 1.346230099029095868e+02 1.366121617456061870e+02 1.327970545907284645e+02 1.347729896906830049e+02 1.320678226351222690e+02 1.355869954030908957e+02 1.346905681366598060e+02 1.343079623310327975e+02 1.348007926747126533e+02 1.346025583484171477e+02 1.386688221281942788e+02 1.353737114660812324e+02 1.368336846374497782e+02 1.353607810936991598e+02 1.363632461155554836e+02 1.385586414690866945e+02 1.362382909600620451e+02 1.364115903125702971e+02 1.364450153140464295e+02 1.376034164969132121e+02 1.380327504413807844e+02 1.379517725534042256e+02 1.369892957660162836e+02 1.363063384633691726e+02 1.345130263454477131e+02 1.343903467471530462e+02 1.332720524634204367e+02 1.390574313427177913e+02 1.361863670667696056e+02 1.397077043492395774e+02 1.406164940480460359e+02 1.408492178009980194e+02 1.379406403669362930e+02 1.391039368822158337e+02 1.389002926016471804e+02 1.398317986899889434e+02 1.397683173910980372e+02 1.386471749281045902e+02 1.364146626097677881e+02 1.400921128349129958e+02 1.384836085230493552e+02 1.363082456954806503e+02 1.392368922680085177e+02 1.366598232107654098e+02 1.394331818055539429e+02 1.375424556285956612e+02 1.385066653704080863e+02 1.370266682503062441e+02 1.373843463439929735e+02 1.406271704688276998e+02 1.397317464470472146e+02 1.400189833124860854e+02 1.366425258925452511e+02 1.383804216250423167e+02 1.389789960443339112e+02 1.364502661301042394e+02 1.399172217979923971e+02 1.420195457088735793e+02 1.417173916099050928e+02 1.406031789939628709e+02 1.369290398166514251e+02 1.385184722127650048e+02 1.389565000961520695e+02 1.411612496742516498e+02 1.400852322266081273e+02 1.398886619048715829e+02 1.408070129683483742e+02 1.387986803660549811e+02 1.400094258841344583e+02 1.429024195602880809e+02 1.401482408807913203e+02 1.390515503254828502e+02 1.435285389166098469e+02 1.420339189820274157e+02 1.399318812123991052e+02 1.420244876306855417e+02 1.393280717729886362e+02 1.399822772553057462e+02 1.385950018211291592e+02 1.400106090363776730e+02 1.394061767261131592e+02 1.397493679095995844e+02 1.412357825875937465e+02 1.408139319229366606e+02 1.394829386823874131e+02 1.418628450510243226e+02 1.394771447615527507e+02 1.384647756976543178e+02 1.396353693201148758e+02 1.380357236180503833e+02 1.376627594956188148e+02 1.366657692591088278e+02 1.394889119626309366e+02 1.375445491011602144e+02 1.353516162922485080e+02 1.346135308229938516e+02 1.336054449472449619e+02 1.352759643703855943e+02 1.353659800511157130e+02 1.341077074704834615e+02 1.378141379762171539e+02 1.382076077849091575e+02 1.323703640770479240e+02 1.365191009322968512e+02 1.377498006727689415e+02 1.380380041619945359e+02 1.370223469214587055e+02 1.350352251443129319e+02 1.401388403574688084e+02 1.374207102109529899e+02 1.383658609460537718e+02 1.362506033761110871e+02 1.366507988099394311e+02 1.362826382899454813e+02 1.348028386086455157e+02 1.356420196504396074e+02 1.395136781059846953e+02 1.374512664886829043e+02 1.389008833138470322e+02 1.399374071289631729e+02 1.395380005420249176e+02 1.411034890574882184e+02 1.373853230833857140e+02 1.375305071162914601e+02 1.364255727952385087e+02 1.395988788043398472e+02 1.394778248328386780e+02 1.345045180300412255e+02 1.398600485645308993e+02 1.354879745796996815e+02 1.341422992966459731e+02 1.364846708209333315e+02 1.406104487926273805e+02 1.386712935086775929e+02 1.361304879182432899e+02 1.382697658924254540e+02 1.384171660179705157e+02 1.372013640872592930e+02 1.409468484011954672e+02 1.381892100056208221e+02 1.391795482933668211e+02 1.383123111060713484e+02 1.391688433453923892e+02 1.399700525017709651e+02 1.402508227190627110e+02 1.398188566852408883e+02 1.378720114214332000e+02 1.372508293162371160e+02 1.392051018024233713e+02 1.335503759984292174e+02 1.374659169557022267e+02 1.387093293690733447e+02 1.410385882598063745e+02 1.366491431076681238e+02 1.387521420567892108e+02 1.407903029665617964e+02 1.389159169195415018e+02 1.373991795461005267e+02 1.403038531002117963e+02 1.417078210864969208e+02 1.388054188823696222e+02 1.363897140729785349e+02 1.401599481704233767e+02 1.400907559270434035e+02 1.394111912378459124e+02 1.404302026889367880e+02 1.390542479777595588e+02 1.396246654165287850e+02 1.392446604813909801e+02 1.381587380375964926e+02 1.399794433914717899e+02 1.365513676793477202e+02 1.392781869878392911e+02 1.412538513089715764e+02 1.394114693304500463e+02 1.426458066740362938e+02 1.408871789412866065e+02 1.422792998917165050e+02 1.453343732263751917e+02 1.423931981941645688e+02 1.427443788083815548e+02 1.416485954544311596e+02 1.431892935558770716e+02 1.424232374667747649e+02 1.429303487337050456e+02 1.429367916560843526e+02 1.414680169100170986e+02 1.448335201752125840e+02 1.422769957244289571e+02 1.435707570639025903e+02 1.415703059678014313e+02 1.418680475732578827e+02 1.433696274088956386e+02 1.434837868499151341e+02 1.445873497662828129e+02 1.444821516592180330e+02 1.451957437644030904e+02 1.445887921601311632e+02 1.410789365519253238e+02 1.450140104004420039e+02 1.425278691180917860e+02 1.447043563686222001e+02 1.444048190528734494e+02 1.412712634041095328e+02 1.460623228583430659e+02 1.461310730679875292e+02 1.448889379639280435e+02 1.424098009270831824e+02 1.415433528702527326e+02 1.454106082628709657e+02 1.414790464881284322e+02 1.455844338237959619e+02 1.428967495460372277e+02 1.418613617088242904e+02 1.459710099725327552e+02 1.397607701002703777e+02 1.405270624260754460e+02 1.430897197603974575e+02 1.434170615081509936e+02 1.436053428448458078e+02 1.441768872844003795e+02 1.421880508470999018e+02 1.415991324176499688e+02 1.433701656365697943e+02 1.447150312271100177e+02 1.439444956041811849e+02 1.428449850727807586e+02 1.423941431572805811e+02 1.439103736761321386e+02 1.435908690226605700e+02 1.446629803279577118e+02 1.439674440517358960e+02 1.423690242928499572e+02 1.451808144283814386e+02 1.451307007976128602e+02 1.421621487271543458e+02 1.453909972067491481e+02 1.463719530382138885e+02 1.497861020169061987e+02 1.504328657385497365e+02 1.503300972814904810e+02 1.467518807128290348e+02 1.501692857030914183e+02 1.494692167656502306e+02 1.501948424889884279e+02 1.497728637049226279e+02 1.479596018499028673e+02 1.509182242185666496e+02 1.490118514353452213e+02 1.499904172872920185e+02 1.500759854485835945e+02 1.517075638680248630e+02 1.509428865589230782e+02 1.492920325581969507e+02 1.497378633078580208e+02 1.516490501191704539e+02 1.521169956964163248e+02 1.511792858404241713e+02 1.508820725735486974e+02 1.465861746163345174e+02 1.510842110536672465e+02 1.488012089315174933e+02 1.490713526549697576e+02 1.505139658800686675e+02 1.524906458431678118e+02 1.481940151670029024e+02 1.514668819261769386e+02 1.510651242707423876e+02 1.474073001329315673e+02 1.516628530776576724e+02 1.520537460286302576e+02 1.513152107289323283e+02 1.514210320135246093e+02 1.498325502835511998e+02 1.514778062633512263e+02 1.500832528619270647e+02 1.493063885894863745e+02 1.503092152914142048e+02 1.531453645368650314e+02 1.481233343204393407e+02 1.516985261580827569e+02 1.485956093903907345e+02 1.519276032277308275e+02 1.445005332390509523e+02 1.482300385366287401e+02 1.489920120452961783e+02 1.523909831392799390e+02 1.518997994327167476e+02 1.522716526851262984e+02 1.478798135340796307e+02 1.508085438497706718e+02 1.508644735848613720e+02 1.522910652525069963e+02 1.513715771472255938e+02 1.494581152645669704e+02 1.501831198165332637e+02 1.511779881660807234e+02 1.491747598597162039e+02 1.510015707747922988e+02 1.521106927677521412e+02 1.522806232037936809e+02 1.506803304221633937e+02 1.476901189707470223e+02 1.535327563979070646e+02 1.512086445575920663e+02 1.529122491505071366e+02 1.500599075936736142e+02 1.535159184713976401e+02 1.520637364462851338e+02 1.523712418624375857e+02 1.523595805601499364e+02 1.499064449110203725e+02 1.519564352447997067e+02 1.526596788214341984e+02 1.525002058220924539e+02 1.515153475323776036e+02 1.511420468408440740e+02 1.496206627021657596e+02 1.527788994368552267e+02 1.523029214440965973e+02 1.480259841493334534e+02 1.511949888075342301e+02 1.506613557947862034e+02 1.519875608553667803e+02 1.552437072112525698e+02 1.534021995285531261e+02 1.561368550670310356e+02 1.593891604626885226e+02 1.550210143234431257e+02 1.538074408993144857e+02 1.564229649216165683e+02 1.537138154117530746e+02 1.562643018641560957e+02 1.580161677574977546e+02 1.562904589453978872e+02 1.547546576642912441e+02 1.547481598055243239e+02 1.506114017182882208e+02 1.497216246796079986e+02 1.521762595058023066e+02 1.527306222137253258e+02 1.521295766954998214e+02 1.512804845512869463e+02 1.531815905543202518e+02 1.542667840932296031e+02 1.551421184753574494e+02 1.522270896567254681e+02 1.525950415425171798e+02 1.551236108077413292e+02 1.573710680570742397e+02 1.563910838889575814e+02 1.575979192378383118e+02 1.585785835873568317e+02 1.576744163074893947e+02 1.577168600928468720e+02 1.578128381982178894e+02 1.558994338533989037e+02 1.556389870155897484e+02 1.564018044974802137e+02 1.586744638261830005e+02 1.579729905158839358e+02 1.549342168726794000e+02 1.597051316258861391e+02 1.602492717410431453e+02 1.606263686570461857e+02 1.589747554448307483e+02 1.597457897682381827e+02 1.555937256001872129e+02 1.528430186718784398e+02 1.566863563954399581e+02 1.596119228999109225e+02 1.566437509308190670e+02 1.550977451711324591e+02 1.564319752379361717e+02 1.580161932101108562e+02 1.589737413361219751e+02 1.592200530945299874e+02 1.585420157978458917e+02 1.540720166247198790e+02 1.553327119043694040e+02 1.538629946035534886e+02 1.563654885666132088e+02 1.575823855684595003e+02 1.585340156324166969e+02 1.549571731298352688e+02 1.536369016319890761e+02 1.542267562295220671e+02 1.545381722573978607e+02 1.576594164806274705e+02 1.546618031278447631e+02 1.561101454582315853e+02 1.556932047702879913e+02 1.592530804055411693e+02 1.594984257161250980e+02 1.594237573110627011e+02 1.558926923941773452e+02 1.546494307363836356e+02 1.555291268413187140e+02 1.569261632500042651e+02 1.589722668664899743e+02 1.561567766402966697e+02 1.563826619107135514e+02 1.606181610079529491e+02 1.582621015640038422e+02 1.581369004832549763e+02 1.606365375830255857e+02 1.589117508991115244e+02 1.595394368856086942e+02 1.622270126460859387e+02 1.623824294900050518e+02 1.599398790721752448e+02 1.615213059431520435e+02 1.633247199568066321e+02 1.614080764258945919e+02 1.599792157953778258e+02 1.599679825788276446e+02 1.632041928062226361e+02 1.631815294290331622e+02 1.659557971002482191e+02 1.642012800876191250e+02 1.595732757135313022e+02 1.598522417122838419e+02 1.615863633827008243e+02 1.619338102612496755e+02 1.640580662836224235e+02 1.604629454402864610e+02 1.636968005119175302e+02 1.614065485968858127e+02 1.650273794055166832e+02 1.625478612015007229e+02 1.610426915299744621e+02 1.621834252442562558e+02 1.641356648780643752e+02 1.604287966236418868e+02 1.595643407087399339e+02 1.625766115065416102e+02 1.627130873155442146e+02 1.575821416803837849e+02 1.599198344899913593e+02 1.603904477980449315e+02 1.579067114008314547e+02 1.595924926335349596e+02 1.616688852901076530e+02 1.605706300444790315e+02 1.618067567040993424e+02 1.578001236280457249e+02 1.574231983450790153e+02 1.576229449386413251e+02 1.569025822714457945e+02 1.565901498050824614e+02 1.562251506508850696e+02 1.585649901146918808e+02 1.560113663449546380e+02 1.561740907189368670e+02 1.580413696557163235e+02 1.591747235234432765e+02 1.571977632808576857e+02 1.590761929628078803e+02 1.569270664011709755e+02 1.610946247879978159e+02 1.602685369269224793e+02 1.591726511290573001e+02 1.566916674566411416e+02 1.576943141020791757e+02 1.549264156216319464e+02 1.572276671026637018e+02 1.588460175608935572e+02 1.586286172496797633e+02 1.603387417276000519e+02 1.621921694313452349e+02 1.588815323412475493e+02 1.587789249219257215e+02 1.605830422083909355e+02 1.593883337371039204e+02 1.579029637336083169e+02 1.595070759296216067e+02 1.579421338882214343e+02 1.586900751482691874e+02 1.608781437554542606e+02 1.582611099577322591e+02 1.602116977833410374e+02 1.597688189659434101e+02 1.599358660518451813e+02 1.578808830585336125e+02 1.559090715637493361e+02 1.565303626481587571e+02 1.593324821223980905e+02 1.582710166678962480e+02 1.577241552171469152e+02 1.590424758340288633e+02 1.582574661907799509e+02 1.593915583624972783e+02 1.611693300304143861e+02 1.616472946318616266e+02 1.597003720916269742e+02 1.599821718879778700e+02 1.617734853853516199e+02 1.626274701327743912e+02 1.613279900622440834e+02 1.628847709900377652e+02 1.612706842570363222e+02 1.610354145584149421e+02 1.630548265171818514e+02 1.636816007088228844e+02 1.619095996049309747e+02 1.624325727547095823e+02 1.615026096744097401e+02 1.608791613315616758e+02 1.594150663137068591e+02 1.626167531550467515e+02 1.579382372456826147e+02 1.602613926800924276e+02 1.590943335502810498e+02 1.582376918312937164e+02 1.605743156266222798e+02 1.570199842796355654e+02 1.577983338800060551e+02 1.602957555007027679e+02 1.617094468112450727e+02 1.584025263668871446e+02 1.592056323961236330e+02 1.598310852094974166e+02 1.617060465864079220e+02 1.573972968956451837e+02 1.572436384991343061e+02 1.603616282172206979e+02 1.587046507587810424e+02 1.590372928032415416e+02 1.596897426492863019e+02 1.576558286513590303e+02 1.577108755298881135e+02 1.558131782046868921e+02 1.576320942625077066e+02 1.617386526860952358e+02 1.570907646089493994e+02 1.583898822172090206e+02 1.590917856856760295e+02 1.563671780913946918e+02 1.555195535390550958e+02 1.563796862096967288e+02 1.541621496906425932e+02 1.594135770885885108e+02 1.587084120957405560e+02 1.600278916148368182e+02 1.557753729749401828e+02 1.571316812477620317e+02 1.564167009409350158e+02 1.600685191740172684e+02 1.568119799722448420e+02 1.541557357944313651e+02 1.549442454756669747e+02 1.537843731484972807e+02 1.569537644484878456e+02 1.554363011765208284e+02 1.556292179294196103e+02 1.561533720650094779e+02 1.569727466238700231e+02 1.601599104463108745e+02 1.553439216765556239e+02 1.605185336657936830e+02 1.592793193727602272e+02 1.583981999479296121e+02 1.592605067269651613e+02 1.589631929756090756e+02 1.601368370098417131e+02 1.552424542248996318e+02 1.588289927675542685e+02 1.543095678700424571e+02 1.551092137008701002e+02 1.586128505466814715e+02 1.571918084922734806e+02 1.576484026178076476e+02 1.570324946007525853e+02 1.571265342846029114e+02 1.580020647150110165e+02 1.589049944130993595e+02 1.606210036693111647e+02 1.593011650726715231e+02 1.609395549285451636e+02 1.574385523378663834e+02 1.591463059886034728e+02 1.558097773714117977e+02 1.580705816839154352e+02 1.633601363174714436e+02 1.579037053846612935e+02 1.587831533245393700e+02 1.576457335204785295e+02 1.569627110864395263e+02 1.575100205279235581e+02 1.573699674929276853e+02 1.595182629940181300e+02 1.562110663893026583e+02 1.617264307958757286e+02 1.585182543502988324e+02 1.615756152271591191e+02 1.610190158329749863e+02 1.630182584238166044e+02 1.610296816131695721e+02 1.625202799778781468e+02 1.582691943641603132e+02 1.605578559959304812e+02 1.623829705113490434e+02 1.614253898389402195e+02 1.610571374671955880e+02 1.589739804825772183e+02 1.602937637896282581e+02 1.613204752807415900e+02 1.605733206793909744e+02 1.587416931067357098e+02 1.622186868942122828e+02 1.625407020205024651e+02 1.630959598147724705e+02 1.666934001050675249e+02 1.665220353266297764e+02 1.659022106772078757e+02 1.629098307676887885e+02 1.642045778969388721e+02 1.640475138727975093e+02 1.656949094010222154e+02 1.618662535332237553e+02 1.644962280041562508e+02 1.646159542881167397e+02 1.638021925381804920e+02 1.626208049714690844e+02 1.649649296769578370e+02 1.661819177290489904e+02 1.657626284679207913e+02 1.636523777942833533e+02 1.665604573554316232e+02 1.635015453932522860e+02 1.659309060406216076e+02 1.666817069068072215e+02 1.638265898852518490e+02 1.678826694568891469e+02 1.643783894363614593e+02 1.643301919803705573e+02 1.638508481439309321e+02 1.646891417829592967e+02 1.628457622840901706e+02 1.651289334222666128e+02 1.637051127305925888e+02 1.664928065932445804e+02 1.671924458416830817e+02 1.662366350399699684e+02 1.668587780176226545e+02 1.644357599098935054e+02 1.653220103219025248e+02 1.632634024613172414e+02 1.649729867481754866e+02 1.618001589860370473e+02 1.659438715439243879e+02 1.639144090224785941e+02 1.653073546524471737e+02 1.657112213347145371e+02 1.636904122519736120e+02 1.658815162486307031e+02 1.619313350809092924e+02 1.643909883120462325e+02 1.646288566490211451e+02 1.625668837661765735e+02 1.647692754207540986e+02 1.644467312506083942e+02 1.636150907320933641e+02 1.675043582197177159e+02 1.651063078572131815e+02 1.629664507733749588e+02 1.654753311062115699e+02 1.642764007399579782e+02 1.674303879232048473e+02 1.653136255143896562e+02 1.637065369448404510e+02 1.672094008401943483e+02 1.663181589523065895e+02 1.651516182128904688e+02 1.665302459211629582e+02 1.641463244655855078e+02 1.656668636720805807e+02 1.646669922634525278e+02 1.657073957357639529e+02 1.630430832422346157e+02 1.634763923925386848e+02 1.632311078367043535e+02 1.626185803611834899e+02 1.652408320567613487e+02 1.643373412727834477e+02 1.651004293692914757e+02 1.635193574120973210e+02 1.687976277196735566e+02 1.649500384583766959e+02 1.622922011309240702e+02 1.674428135863115870e+02 1.672016272837436475e+02 1.667967297939513003e+02 1.692196057812311096e+02 1.668399804297327194e+02 1.665842099928938751e+02 1.680261005544311956e+02 1.631744008855885681e+02 1.669966480294420990e+02 1.648663443009527896e+02 1.663926599101596082e+02 1.668683484238131598e+02 1.671109453824800823e+02 1.693045356407833424e+02 1.645736703788822695e+02 1.678639527222885022e+02 1.685616187027281399e+02 1.698878688810671918e+02 1.673120567628241417e+02 1.686597893305175262e+02 1.690933466198925430e+02 1.679111103109187866e+02 1.670415031022480150e+02 1.702823280493668392e+02 1.698250129471477408e+02 1.683950961392430656e+02 1.676637448844503808e+02 1.680202735090356043e+02 1.683062326422796389e+02 1.679333676249530356e+02 1.697933500177495887e+02 1.708111206250067085e+02 1.705923533394296214e+02 1.684041965976581992e+02 1.673538670462565108e+02 1.672673850705610050e+02 1.715007562443016695e+02 1.712721123449955769e+02 1.684709844563472245e+02 1.693629810111657434e+02 1.716719481272550354e+02 1.728645587436220694e+02 1.702127978078779620e+02 1.669433803573201658e+02 1.695289131895864614e+02 1.705989643561203195e+02 1.708630772916870910e+02 1.702789810917271893e+02 1.687795210405294029e+02 1.708752598195809753e+02 1.695678656449520929e+02 1.668086479883448590e+02 1.705044190213047273e+02 1.683664990207068968e+02 1.686988264503554262e+02 1.660513566286099092e+02 1.679018526190361342e+02 1.693606927883296578e+02 1.677527260828235853e+02 1.688032018178995486e+02 1.709773398264557329e+02 1.725638023854162100e+02 1.704033268870664699e+02 1.726179264769867814e+02 1.718056494640816823e+02 1.713705449846885074e+02 1.696126725096291068e+02 1.690158046281331110e+02 1.725754535428189058e+02 1.721544926507873754e+02 1.715552345867078259e+02 1.729502380260688881e+02 1.735690549742326141e+02 1.705805199143177617e+02 1.723693825620635778e+02 1.712973264880792215e+02 1.717822579850011948e+02 1.743264633072128902e+02 1.702920813425100448e+02 1.739958350514488359e+02 1.711649102413784647e+02 1.727743707282087087e+02 1.729851898668530055e+02 1.700178607894621905e+02 1.706951085707609082e+02 1.740969684499293066e+02 1.736643410774836980e+02 1.731583040834145777e+02 1.725906251581799893e+02 1.746257381856827067e+02 1.744795764625349364e+02 1.720859976014285735e+02 1.753920887556730577e+02 1.742487818439032310e+02 1.747910064942451811e+02 1.737494505711632655e+02 1.719799758784338906e+02 1.748395710306483863e+02 1.746269129085115708e+02 1.735147803413062775e+02 1.773714004584453505e+02 1.730234482868692112e+02 1.743983663647952085e+02 1.725607295866902007e+02 1.701911620040199580e+02 1.725821478776305469e+02 1.725242717991354198e+02 1.736279770926455228e+02 1.728384992722757829e+02 1.729621278936020019e+02 1.719205433864294434e+02 1.755513113652894219e+02 1.741048642233043608e+02 1.741321322973533938e+02 1.714157484270956502e+02 1.704025215167444287e+02 1.715463214126660034e+02 1.754893311471408879e+02 1.721389396183457734e+02 1.748836051686769792e+02 1.732276336245370771e+02 1.737903326554017269e+02 1.730763262740091761e+02 1.760070228437999162e+02 1.713230045186371058e+02 1.724047365513777663e+02 1.744501803162956151e+02 1.730862341160661515e+02 1.751444938807242124e+02 1.731670251369591256e+02 1.754173249660076124e+02 1.750925135980623963e+02 1.770115548552554117e+02 1.753996344506967375e+02 1.742806049032788565e+02 1.743221226114649482e+02 1.755266973878917156e+02 1.727159060686445571e+02 1.720216253736634258e+02 1.719875387189288176e+02 1.716719108452206797e+02 1.701121722581828806e+02 1.733967291822585253e+02 1.749784960063388439e+02 1.724914845393097096e+02 1.770727202680790526e+02 1.763212934403063059e+02 1.731895118037495820e+02 1.744565237075661059e+02 1.757847615155590120e+02 1.770895480805737918e+02 1.725060993572721486e+02 1.726694195388813000e+02 1.735269070747660010e+02 1.734726885856376839e+02 1.713782860833921973e+02 1.738033743154380204e+02 1.748285114423533457e+02 1.760837020924481919e+02 1.744363926242581044e+02 1.738940177346583198e+02 1.734711681993511831e+02 1.709119210284055725e+02 1.752663592030820894e+02 1.732551279056480951e+02 1.714335149662159949e+02 1.708961722156662688e+02 1.698248912182825165e+02 1.694212595329709927e+02 1.740774537618137288e+02 1.743007206850703028e+02 1.725069339702267257e+02 1.696716328255680821e+02 1.719679215731007389e+02 1.709760303459458726e+02 1.730034493506614695e+02 1.724490848010028685e+02 1.690316751733046772e+02 1.713622713851738126e+02 1.719855012378440620e+02 1.707143835863861341e+02 1.739052276177231704e+02 1.699809290763135436e+02 1.687959253920766400e+02 1.699584406799213241e+02 1.729774118121437994e+02 1.657158513076043107e+02 1.731083209741359497e+02 1.677171542457923579e+02 1.674381522849085400e+02 1.716019859507936758e+02 1.691454122230404380e+02 1.675899570218317081e+02 1.665685182230248245e+02 1.662578963498837084e+02 1.710075228049013845e+02 1.663822491188391268e+02 1.709256998407991262e+02 1.696553136428261439e+02 1.651813196039118736e+02 1.685461830693200795e+02 1.694611661597477053e+02 1.657407453390447358e+02 1.694225224457570107e+02 1.709504455657791766e+02 1.703557760484587504e+02 1.714521004572489176e+02 1.700751445430872479e+02 1.711560166370120157e+02 1.709754718442673607e+02 1.707276458891229254e+02 1.701900862721896885e+02 1.709145961125394706e+02 1.669316553397056566e+02 1.726626967296226383e+02 1.736845171232853886e+02 1.748677029939245529e+02 1.753175310749091693e+02 1.739516862885441810e+02 1.765940121891910053e+02 1.732789377200331558e+02 1.753265522609548555e+02 1.738465721487469580e+02 1.749378752944047619e+02 1.742149349205631950e+02 1.737739745730619063e+02 1.720682726283347677e+02 1.727810988221354194e+02 1.732299707134654057e+02 1.710275753246759223e+02 1.747057780092535211e+02 1.741051833193320419e+02 1.738249610744158247e+02 1.726288131282983045e+02 1.731894151249328502e+02 1.709107508057468294e+02 1.703093888348041673e+02 1.703574806968326527e+02 1.693163399620932239e+02 1.692947663206440438e+02 1.717711264061772169e+02 1.681814073984461402e+02 1.709003956970957461e+02 1.729001469860296254e+02 1.739223697433005498e+02 1.763733792514954928e+02 1.715591155319658014e+02 1.730812137684166885e+02 1.731594270788297365e+02 1.745047489873928441e+02 1.749329428690530506e+02 1.722839610164433282e+02 1.732253857829334152e+02 1.754930730728750916e+02 1.741728064503993778e+02 1.771304943564004759e+02 1.766599444525169247e+02 1.738716236763532379e+02 1.736628871201082802e+02 1.763050870907468095e+02 1.726532119228744477e+02 1.765296393876781451e+02 1.755029549324689242e+02 1.772693369746419023e+02 1.739135555363645267e+02 1.739993710416603676e+02 1.724771967078872024e+02 1.758438222103370663e+02 1.765129254519663675e+02 1.727597205392777369e+02 1.746184776100062948e+02 1.736445671964162614e+02 1.730038136720966406e+02 1.778074177854211371e+02 1.745113274202071523e+02 1.741172648077052543e+02 1.772578018115825387e+02 1.730638093702697233e+02 1.722730083008546842e+02 1.715645563275811583e+02 1.730738401673150122e+02 1.768589255036220038e+02 1.784472380009254664e+02 1.766137193916721060e+02 1.722996092783703546e+02 1.735928432129713883e+02 1.752215399399499347e+02 1.713123383068643761e+02 1.721851010971774940e+02 1.738505789142959372e+02 1.748204647064513608e+02 1.734457951520238339e+02 1.706105140877002668e+02 1.722829571780911806e+02 1.775298284716610340e+02 1.711499426878139900e+02 1.706968758740174223e+02 1.753019733533404292e+02 1.737787688978079359e+02 1.728686913825365252e+02 1.711949822008537865e+02 1.716856259033353354e+02 1.752811865564087839e+02 1.748967655638371070e+02 1.764013127671875623e+02 1.720085989013379333e+02 1.758826482650362379e+02 1.755978038297456862e+02 1.748835141849372974e+02 1.815370555510668282e+02 1.761237523527891824e+02 1.768160582157302088e+02 1.770297284732869514e+02 1.744119541448305881e+02 1.711949660583654236e+02 1.736098619632230680e+02 1.735210919396324130e+02 1.746718342761746499e+02 1.703270117697713602e+02 1.752970688747831787e+02 1.753647123462903323e+02 1.761632074913792110e+02 1.746659324659609069e+02 1.737926388173514738e+02 1.774688643999326700e+02 1.756797811879478388e+02 1.744452166426249562e+02 1.755614861949684098e+02 1.760236451275428635e+02 1.728487794960089730e+02 1.757609970056284965e+02 1.789263382607153403e+02 1.759976102961442450e+02 1.756755729204731438e+02 1.802944080101414102e+02 1.782924027344602393e+02 1.768604647124639655e+02 1.783388594511793315e+02 1.770247778617604979e+02 1.760515642262980407e+02 1.756029338359000462e+02 1.734543990130723046e+02 1.800002317833671270e+02 1.779076685521073102e+02 1.757136968206646372e+02 1.774114803337111823e+02 1.742993263668779207e+02 1.778821180226834429e+02 1.773148406781182587e+02 1.815033129734034674e+02 1.779679172810282921e+02 1.787143800639048834e+02 1.775199568812985262e+02 1.752682996853392012e+02 1.769875286979651889e+02 1.782047288311943305e+02 1.794487918347508639e+02 1.769604016959684714e+02 1.755258493472902330e+02 1.763724262195410120e+02 1.787137226642525434e+02 1.810738199116033798e+02 1.772079729582419247e+02 1.793321232709919286e+02 1.817479755751185166e+02 1.796804652431288218e+02 1.783551277565590851e+02 1.783685098276837380e+02 1.809081906343068056e+02 1.800376899275996152e+02 1.780035730967993572e+02 1.787354268473328318e+02 1.774606101082711973e+02 1.770248173632255089e+02 1.814601639139988265e+02 1.764083744007298264e+02 1.819678875872599519e+02 1.780848307581998426e+02 1.793018604358988171e+02 1.816720133722102730e+02 1.766301259119518363e+02 1.792851380778059536e+02 1.785145609052443945e+02 1.774138782958980869e+02 1.756783606156778319e+02 1.786788382795563166e+02 1.808473108272023637e+02 1.732374660800741140e+02 1.722553867096755766e+02 1.784233552135973468e+02 1.756143058197654909e+02 1.759301590404895421e+02 1.756918902728993999e+02 1.757191358875368223e+02 1.752802822443844093e+02 1.735204875728482250e+02 1.769289325458670987e+02 1.771182519999009344e+02 1.776411818300311154e+02 1.744873382698208388e+02 1.780202902358481651e+02 1.761798601557920279e+02 1.765635563757811894e+02 1.777521130454790637e+02 1.781567187401393539e+02 1.765594718920640389e+02 1.771771034870754988e+02 1.775962133300936330e+02 1.772690601948009430e+02 1.748458396655607032e+02 1.745937823169856813e+02 1.742291621496192704e+02 1.768681762928201806e+02 1.758081958117055876e+02 1.729356825510210456e+02 1.724696295325094582e+02 1.743884243597796058e+02 1.788264933162406010e+02 1.732461882304081371e+02 1.754808975883274229e+02 1.731321284895465737e+02 1.751426193926034216e+02 1.748400087067331299e+02 1.770439816010539573e+02 1.735822627935820890e+02 1.742095351342538265e+02 1.731518535565853654e+02 1.751521646188863031e+02 1.739134034720657951e+02 1.719392394424618544e+02 1.749351145997021604e+02 1.769726483956944207e+02 1.747302349787146909e+02 1.738574474814446376e+02 1.742037606407500903e+02 1.745874468787477838e+02 1.735620591196687030e+02 1.718875025284358458e+02 1.745253176228911798e+02 1.759239351533534830e+02 1.756057358310646634e+02 1.750044370990503069e+02 1.710942648687903045e+02 1.750157957159832449e+02 1.736694294732022854e+02 1.767843057743207851e+02 1.749849700147238707e+02 1.760241900979466436e+02 1.759226917117261451e+02 1.773531027391806560e+02 1.747426919494733113e+02 1.786845365622930899e+02 1.750324004425206113e+02 1.751977513016027217e+02 1.722454009278677347e+02 1.745880500288571966e+02 1.738386928937138691e+02 1.748489064893671241e+02 1.776737137448504598e+02 1.761367787188037539e+02 1.784606060465346218e+02 1.758355161167954179e+02 1.766004947254417345e+02 1.793936685599691145e+02 1.793502825325392394e+02 1.770170584308658022e+02 1.747756599953041530e+02 1.769767782972513430e+02 1.754279827544518184e+02 1.754791226293903037e+02 1.767311848591025978e+02 1.725412246092482178e+02 1.753242474407219333e+02 1.773958281870446569e+02 1.736161096071822669e+02 1.764845495081169418e+02 1.769743924548203609e+02 1.763430903613952410e+02 1.762633585718365055e+02 1.748186716985023850e+02 1.760885802522053325e+02 1.753337020403744191e+02 1.754237734407252276e+02 1.752365866796849332e+02 1.748301253423978778e+02 1.728711547365182639e+02 1.793889885653962608e+02 1.754193398828216175e+02 1.732872124996985406e+02 1.743087995269789019e+02 1.760309824539038743e+02 1.733062015659247095e+02 1.746879114848316874e+02 1.766421982647748905e+02 1.747151494741576414e+02 1.722431802948198367e+02 1.760233815383913338e+02 1.732270714447951718e+02 1.788103563153208881e+02 1.744788228400749688e+02 1.762970680803598498e+02 1.728546120751609294e+02 1.769226832889189893e+02 1.740161725867659754e+02 1.804610450265174961e+02 1.799318534824803635e+02 1.789948975537946865e+02 1.824140497642924572e+02 1.836532194077095710e+02 1.798882637641123097e+02 1.785993560939154179e+02 1.841315878479887544e+02 1.812394315168662899e+02 1.764429429064926751e+02 1.816511152074394886e+02 1.783867805644118505e+02 1.805328265083859947e+02 1.845896204536003893e+02 1.869974752130898707e+02 1.837585995527818739e+02 1.817293088563965000e+02 1.845484561876236285e+02 1.843672059440420412e+02 1.817467709905737365e+02 1.833502002119043084e+02 1.864322114464598314e+02 1.860387014204407592e+02 1.826551923792539753e+02 1.820937258744885412e+02 1.839239666359555372e+02 1.855320131537504551e+02 1.838676396755759583e+02 1.815727527859208124e+02 1.834014792851243101e+02 1.863227693336756658e+02 1.848990465685153595e+02 1.806867504525269510e+02 1.861514759527254341e+02 1.840791513178397167e+02 1.827089503441214049e+02 1.843059485883787261e+02 1.813768732272468469e+02 1.857643459109981734e+02 1.851000298153811627e+02 1.833734334124719965e+02 1.825035739033671121e+02 1.814802173064504700e+02 1.810127339215803772e+02 1.834457345545926046e+02 1.833261266895785297e+02 1.828956405030102985e+02 1.818803997114167146e+02 1.853452479503883126e+02 1.822507764756071253e+02 1.844547322482931691e+02 1.811571574546219381e+02 1.791871371204605623e+02 1.809358041300080799e+02 1.788428178409350267e+02 1.809437537216956571e+02 1.783495359010603067e+02 1.795885436927679564e+02 1.809047354749549186e+02 1.840342081938255490e+02 1.793449770864899619e+02 1.792149881895522867e+02 1.801849006405886371e+02 1.797846162920513677e+02 1.804698267462818819e+02 1.783208106033175682e+02 1.827457169869082350e+02 1.838530585963219721e+02 1.831527889556359980e+02 1.836258241189533464e+02 1.872510125264552414e+02 1.805052524962948439e+02 1.823066696246283698e+02 1.831898379156912711e+02 1.840089815000895328e+02 1.816582942142107413e+02 1.826823093848096562e+02 1.831466997563475161e+02 1.821391820317930978e+02 1.765804618308512204e+02 1.807906558726179185e+02 1.829124815157619821e+02 1.801912457524355489e+02 1.776260723731446376e+02 1.824287991903762816e+02 1.804220182071225622e+02 1.832019760796539742e+02 1.753358074058173202e+02 1.791013065113880032e+02 1.812890533968509885e+02 1.822769847643934611e+02 1.809837331296023990e+02 1.803351658931186705e+02 1.808094087528665455e+02 1.812830221012063987e+02 1.835583174932799579e+02 1.781899037735380489e+02 1.835125697573870696e+02 1.803182976402047757e+02 1.837600482625586835e+02 1.816613083857637037e+02 1.810601223375868187e+02 1.828639780587795656e+02 1.802026120239261502e+02 1.806442401764864201e+02 1.836998987881208905e+02 1.845690305257368493e+02 1.843404516426061548e+02 1.846674267200404529e+02 1.882454925079950385e+02 1.858367707297080926e+02 1.862198021788119604e+02 1.831330678840945438e+02 1.881607282670242114e+02 1.878615195770128992e+02 1.866697214933966222e+02 1.856938373525648842e+02 1.876675334984400934e+02 1.875836405820338655e+02 1.879238026763318885e+02 1.880937869379243921e+02 1.863348890589996358e+02 1.903492162782748665e+02 1.921889738294600818e+02 1.902253115014545415e+02 1.884567470323069642e+02 1.905178528886795846e+02 1.947114038802616847e+02 1.952541062928476379e+02 1.916193721446053928e+02 1.934404083242889385e+02 1.914075683207548479e+02 1.959790814627344844e+02 1.957109976017038377e+02 1.919017963135609648e+02 1.908085979798983374e+02 1.944938959423535607e+02 1.923179947165303361e+02 1.944766825308498710e+02 1.957129541209334036e+02 1.964908285219007666e+02 1.933811234035667042e+02 1.945941385285701699e+02 1.933757608690594338e+02 1.933362611202483663e+02 1.954488592286897131e+02 1.924561115586529638e+02 1.959877902624496073e+02 1.961128790786251557e+02 1.974016283641643099e+02 1.960808483534444804e+02 1.966620643980405134e+02 1.976545966778821253e+02 1.960917045918293411e+02 1.970321699661177774e+02 1.933785250561375335e+02 1.923146473654869055e+02 1.948514810982084668e+02 1.975124897448282297e+02 1.980819664846826527e+02 1.998391735636677708e+02 1.975112601395682361e+02 1.963206432726647108e+02 1.976615945499741542e+02 1.988156885969539758e+02 1.988773658548728065e+02 2.006141472127474401e+02 1.978791524327280058e+02 1.999994994934003785e+02 1.967589208609666116e+02 2.000852732955019917e+02 1.971664106038603279e+02 1.989908223552720301e+02 1.969714997600095785e+02 1.999789159742092863e+02 1.987040099439606138e+02 2.002867582266911484e+02 2.008253074258318236e+02 1.993314654447490568e+02 2.011243707349526630e+02 2.036255747760239387e+02 2.000842825295979708e+02 2.032904861298126491e+02 1.998695515798401914e+02 2.034011933910772143e+02 1.997526754292130420e+02 1.971953491553668414e+02 1.972556869148041301e+02 2.008464765909274092e+02 2.010545055172234470e+02 1.987006155848382889e+02 1.975608898055155578e+02 1.977286609003213869e+02 1.980835163589596277e+02 1.973475867136841089e+02 1.998967967257430587e+02 1.995126273046474807e+02 1.998751621900754287e+02 1.973220604127656372e+02 1.974152464949773673e+02 1.931802981476725449e+02 1.929097849450518822e+02 1.948041199848021563e+02 1.917395243266336138e+02 1.977400967676821324e+02 1.972100222598378707e+02 1.932469228418977991e+02 1.950244842280041837e+02 1.906934528293745927e+02 1.951539393754848390e+02 1.901515782538764938e+02 1.924764629586813385e+02 1.923609075622343880e+02 1.917475325751077548e+02 1.898003403236989186e+02 1.921426041918721523e+02 1.972665795379063809e+02 1.901422109961566775e+02 1.934978030791883725e+02 1.926217725171515838e+02 1.916807052792770492e+02 1.951419881961401188e+02 1.931756820077927728e+02 1.915259021288883332e+02 1.926743602643374231e+02 1.950091262111402557e+02 1.937701086923033813e+02 1.920938585214378520e+02 1.910155600013461026e+02 1.928728805403903834e+02 1.886317638938662071e+02 1.909425947537314698e+02 1.932130738185128109e+02 1.950793123412217938e+02 1.927955575815987004e+02 1.926186436951680321e+02 1.949067299945401714e+02 1.955044602587328768e+02 1.928793071969385551e+02 1.973906976515661711e+02 1.945327160482501085e+02 1.898431478448227665e+02 1.928636105140782888e+02 1.931508885916946099e+02 1.932569409499507458e+02 1.902542144528059680e+02 1.936933402590128708e+02 1.926293698646462644e+02 1.938400793011192889e+02 1.946255391897450409e+02 1.978217744974635934e+02 1.967325524921138538e+02 1.995500566570444221e+02 1.977822248536895700e+02 1.955001261979392098e+02 1.969274230715740543e+02 1.997709168440730707e+02 1.991046151934959028e+02 1.993335602866170007e+02 1.985030440678490322e+02 2.019622750097366293e+02 1.982180775932400252e+02 2.036116091178986096e+02 2.008312248423798394e+02 1.998530988275784352e+02 2.017163648059409695e+02 2.041786789089174192e+02 2.006339560816354890e+02 2.019514836454534361e+02 2.016607721103803215e+02 2.055245372577650755e+02 2.066311803358386783e+02 2.048588730179166362e+02 2.019626492852109436e+02 2.074152027447813396e+02 2.030101748409233835e+02 2.046843360555492097e+02 2.045023678454595029e+02 2.020757596248635934e+02 2.012571416233120658e+02 2.051509734175777737e+02 2.023578468064804383e+02 2.066655773187883369e+02 2.041137648433384868e+02 2.040848507623699390e+02 2.016410644884363990e+02 2.060143178872506553e+02 2.044378712889842120e+02 2.035252990982076255e+02 2.034385522908535506e+02 2.044565298631684129e+02 2.048596785502239186e+02 2.039173153122176245e+02 2.028492865449391047e+02 2.020461996460722958e+02 2.076938801070586464e+02 2.051469901872858372e+02 2.040346653526749776e+02 2.049164124775881533e+02 2.054321170379083696e+02 2.017157355940371417e+02 2.055686473909998426e+02 2.046054175171850034e+02 2.040398011758485950e+02 2.044631019900743070e+02 2.056469533942595262e+02 2.039479896639143135e+02 2.075148804541476295e+02 2.059016147428733063e+02 2.059021440070159770e+02 2.063261494134536065e+02 2.051406534188990634e+02 2.083581367834810862e+02 2.025162012522828832e+02 2.079122132233972309e+02 2.078749841621630594e+02 2.050356092727358828e+02 2.056371927453683952e+02 2.075231679291636908e+02 2.050768990599210895e+02 2.060851096903976725e+02 2.074316054146294732e+02 2.099608812149828623e+02 2.065881989712529503e+02 2.073214132666524847e+02 2.082760232661809141e+02 2.049248844677383090e+02 2.065514560350929401e+02 2.062155265525969696e+02 2.051559679712767945e+02 2.075528791522579297e+02 2.072991064316575773e+02 2.048203976291225672e+02 2.050015665051603548e+02 2.064594570988247710e+02 2.034308235586077842e+02 2.036889415273816155e+02 2.042084047818222814e+02 2.039629725248311161e+02 2.094652056471448418e+02 2.107456115517429964e+02 2.074750366385331688e+02 2.083044701682381117e+02 2.087402409845423392e+02 2.104246649047211406e+02 2.084074412903705138e+02 2.100456349312990767e+02 2.076167897942230809e+02 2.096397044095712658e+02 2.087833612444389928e+02 2.067372340934307147e+02 2.078108932392737245e+02 2.079625988922911688e+02 2.077911542050750597e+02 2.087639909511836720e+02 2.045845595561985988e+02 2.079660767566372783e+02 2.037111938325589904e+02 2.038570420080960446e+02 2.051269418867792922e+02 2.062870452662226626e+02 2.054147384889560897e+02 2.049803478227495930e+02 2.039818359663467220e+02 2.002282674548689272e+02 2.019406164776227683e+02 2.036530317183391219e+02 2.021353722904350150e+02 2.041041846061329181e+02 2.026525923651378207e+02 2.012761382139077000e+02 2.032948272092451134e+02 1.971592625911497692e+02 2.043880251474797944e+02 2.035433208607212237e+02 1.987228993534037045e+02 2.028036569441359518e+02 2.002238134562080063e+02 1.967405695776139964e+02 2.021214007707437190e+02 1.978511316761325531e+02 2.034196882282825243e+02 2.008647717014583520e+02 1.995744645920907487e+02 1.982812661708352664e+02 2.021773804315951111e+02 1.984484072491941617e+02 2.008067875532666449e+02 1.966268521058521515e+02 1.994063976559751552e+02 1.986722671111213288e+02 2.001918555978919301e+02 2.002406480544306362e+02 1.996869746794564833e+02 1.958686904419215580e+02 1.979832809620768046e+02 2.006799560780371223e+02 1.994293675892043609e+02 2.000138964283778478e+02 1.992794758245570108e+02 1.991765900587235762e+02 2.008379152232110982e+02 2.013801220360125797e+02 2.034461903809045680e+02 2.012614725181980475e+02 1.994517938684466003e+02 2.016762295372115261e+02 2.041376376254305285e+02 2.028828758015113181e+02 2.023581477437386411e+02 2.004311668795420189e+02 2.055306459455600816e+02 1.983976101840393085e+02 1.992954082197500156e+02 1.967405119588254365e+02 1.961048782038381830e+02 2.036635483432137050e+02 1.981920474497432281e+02 1.988187499722567395e+02 1.974083829462859683e+02 1.983148380873628582e+02 1.992611810372701484e+02 1.992568960662677000e+02 1.992527930922151143e+02 1.978996204856190957e+02 1.966773070351142678e+02 1.964806170690437170e+02 1.973417805291931302e+02 2.016342934236719202e+02 1.993665434670398042e+02 2.008917492819881829e+02 1.970225052800285255e+02 2.002271056599571466e+02 2.006438883304406033e+02 1.966665938802721882e+02 1.932852701030167566e+02 1.992666726379870852e+02 2.025302826700968524e+02 1.946777827083457169e+02 1.966061897156727980e+02 1.941396785351066683e+02 1.950092987578672137e+02 1.957101233965132963e+02 1.937078106994422342e+02 1.945389507932818276e+02 1.967050505466541779e+02 1.983239497192298302e+02 1.967259699561853665e+02 1.972565460941931121e+02 1.987022344728208054e+02 2.010154395699101713e+02 1.965861440095573300e+02 1.986322795518106830e+02 2.013458258272436296e+02 2.007926759439178852e+02 2.006156085814795347e+02 2.033638055377527678e+02 2.014909365913581780e+02 2.033207464747132462e+02 2.011596358209927189e+02 2.007326612341179555e+02 2.036692190591116685e+02 2.007826749682707543e+02 2.044748533721673880e+02 2.008125842205911908e+02 2.020106460325888520e+02 2.023979749453873467e+02 2.062897871493865125e+02 1.986974391556122157e+02 1.999861083610786636e+02 1.990992004750358149e+02 2.016276139409586392e+02 2.042353482145561827e+02 2.019010026931944992e+02 2.035847681610868278e+02 1.977439614008356443e+02 1.979174815460787045e+02 1.987906597981843220e+02 1.968451183428436195e+02 1.980288335194606475e+02 1.990015433079097420e+02 2.017039149360261661e+02 1.970639195877496377e+02 1.992285448455894539e+02 2.001705694641588025e+02 1.999673146944621749e+02 1.960421409698390391e+02 2.000700828292434892e+02 1.977969036799019591e+02 1.983738784272629516e+02 1.974238838690296518e+02 1.973326247294378959e+02 1.943244327436998447e+02 1.964791045014198119e+02 1.970683662904367281e+02 1.951426940219282358e+02 1.984607540275153497e+02 1.927699909623734982e+02 1.945182092353369399e+02 1.931343081799631989e+02 1.939917973682373429e+02 1.973644060292056963e+02 1.953631664057932085e+02 1.956132527185239383e+02 1.950059536022614850e+02 1.971942588299877741e+02 1.980691487886967366e+02 1.920848390196762239e+02 1.948432354949015348e+02 1.942351702086317005e+02 1.928178912818290200e+02 1.962247891956301089e+02 1.986497400697125215e+02 1.961470188089852229e+02 1.948391085868567529e+02 1.946187089532615175e+02 1.944966785499416631e+02 1.947090336894023039e+02 1.956062968584093937e+02 1.979810300006181478e+02 1.937868673411473992e+02 1.937174885514526750e+02 1.970578645276469842e+02 1.958051092029759275e+02 1.968153089162449021e+02 1.928532896504365510e+02 1.938669997937316509e+02 1.925436744557308941e+02 1.989314258888353493e+02 1.928067006335813858e+02 1.976586442790700175e+02 1.955430637689952960e+02 1.983499017181196962e+02 1.978009778685402011e+02 1.963129748626956257e+02 1.994687417093932709e+02 1.953019387161854183e+02 1.974652373006478854e+02 1.942991298170091738e+02 1.964891614042138315e+02 1.981637429592434785e+02 1.954628312987909169e+02 1.955946235655168550e+02 1.994381895295937284e+02 1.968932572162244128e+02 2.005523138500722382e+02 1.990036551117058252e+02 1.945861494603168182e+02 1.972684960667886855e+02 1.938581120099642590e+02 1.938082553985707932e+02 1.917383784883800786e+02 1.933930252819445741e+02 1.914709440369113622e+02 1.922368738787790221e+02 1.897989998843601427e+02 1.930526300724426960e+02 1.939393734039380774e+02 1.926476362271712901e+02 1.928975491697987934e+02 1.936285070778421300e+02 1.929974294353635571e+02 1.888283622063957523e+02 1.899857295025836379e+02 1.891678638489331945e+02 1.901348630853788677e+02 1.909501034860362552e+02 1.910966906458456833e+02 1.903207119574329056e+02 1.903250978352142795e+02 1.862972630186779384e+02 1.898560481964692599e+02 1.889330869846869518e+02 1.880440564196269406e+02 1.881630686032663675e+02 1.849121712202109222e+02 1.874971087696036420e+02 1.881624388098068152e+02 1.918971705181788252e+02 1.904677668120710337e+02 1.903236935913267587e+02 1.891751170063734548e+02 1.916652006305314444e+02 1.948194385465506286e+02 1.933076617292765320e+02 1.909021382589143627e+02 1.915894979845805324e+02 1.942610972490592758e+02 1.912857304080940253e+02 1.932653542602145933e+02 1.941512668816509688e+02 1.919168988249255392e+02 1.928804861755226341e+02 1.924455973199096377e+02 1.897789613986365396e+02 1.945765503215889964e+02 1.895728315348464719e+02 1.906902924087899009e+02 1.903965195986293679e+02 1.878507619664715378e+02 1.892618039293613776e+02 1.902870928757208446e+02 1.896011461064871924e+02 1.923149311577147387e+02 1.954596927731549840e+02 1.885815793704204566e+02 1.912619759798068628e+02 1.916312595230911882e+02 1.929656739476649818e+02 1.940365922873040745e+02 1.915286061324703155e+02 1.897952592478405336e+02 1.939119923983759861e+02 1.985822040025109345e+02 1.998013307188947465e+02 1.957429366992375037e+02 1.926281528154450768e+02 1.929648868253625267e+02 1.941613928512440168e+02 1.918222561583461356e+02 1.960463768275328107e+02 1.935922465951721279e+02 1.906376456990892336e+02 1.953706834204122345e+02 1.909618302004487305e+02 1.916637547022177159e+02 1.881169550298364754e+02 1.875029200394978943e+02 1.882649177309631909e+02 1.931329343098701941e+02 1.906225216683804717e+02 1.881705145759669335e+02 1.892892652151980997e+02 1.900987834616291252e+02 1.931558376585068970e+02 1.940177579480259737e+02 1.928127481721328422e+02 1.904106592249729601e+02 1.914969708424549424e+02 1.910019121801926190e+02 1.933877867010350258e+02 1.945655839764417010e+02 1.922379875696765055e+02 1.922882063562472581e+02 1.905384680662903634e+02 1.917807390336951130e+02 1.887428539367473377e+02 1.896000248165090056e+02 1.907622725070201000e+02 1.898938693463375103e+02 1.851524171112114914e+02 1.872307268213469627e+02 1.907871470583370410e+02 1.937022390338973992e+02 1.869830133360732418e+02 1.902560644652304234e+02 1.891958490898882701e+02 1.933218399121006996e+02 1.940941402740897388e+02 1.906682099720724750e+02 1.912674936032163657e+02 1.916775850979878442e+02 1.894217811514197649e+02 1.882990247518188482e+02 1.911945015719994672e+02 1.905544029577609990e+02 1.933491960283869275e+02 1.894434902110955079e+02 1.914019894876931289e+02 1.895240856737434285e+02 1.901537894749125428e+02 1.897994497339339830e+02 1.886389196649954840e+02 1.901486904965944973e+02 1.907784212241580519e+02 1.942345031171367680e+02 1.959039746235131645e+02 1.938028299845207698e+02 1.942141161336966206e+02 1.955835515320084710e+02 1.946461005434044580e+02 1.920771580305021189e+02 1.942901524909430009e+02 1.964115959851585274e+02 1.952544514815123762e+02 1.953796058212876403e+02 1.930988304577563213e+02 1.918305124123659198e+02 1.918938552705698157e+02 1.920199573423167294e+02 1.942752412316938830e+02 1.950190068669572270e+02 1.902494209870638144e+02 1.903035817795653770e+02 1.940539868261377023e+02 1.926258732576065142e+02 1.937173260742799243e+02 1.939442673728700299e+02 1.942370419992560642e+02 1.953226135181134566e+02 1.855059757930470141e+02 1.913078207158920065e+02 1.962494843090280767e+02 1.931298319252641988e+02 1.940021671342618674e+02 1.954779336763608342e+02 1.950889056989097696e+02 1.950955670811602261e+02 1.942638924812468701e+02 1.934707073853836903e+02 1.922884580385343440e+02 1.905493391849184093e+02 1.952637583408823900e+02 1.924733307805521747e+02 1.928649923517819786e+02 1.943450743415369573e+02 1.923693187276037690e+02 1.911401513845626141e+02 1.896005938379340421e+02 1.948603098657067392e+02 1.923956807757610363e+02 1.939206598107414266e+02 1.916690431942093937e+02 1.919854570826236682e+02 1.936184273510630476e+02 1.957012786465397198e+02 1.959936492673945168e+02 1.917923315078898270e+02 1.936822543738512366e+02 1.895179239612912738e+02 1.932867985318867738e+02 1.905874710033262716e+02 1.884531490609679452e+02 1.916813207345120702e+02 1.898960024704726663e+02 1.892557669585542897e+02 1.941335977464604241e+02 1.932440934383238869e+02 1.904870171257219056e+02 1.934762761320821198e+02 1.928755885258542548e+02 1.958728927168359348e+02 1.944404108664200237e+02 1.954549541424221388e+02 1.944659840592593127e+02 1.953613236910977093e+02 1.951875990358635704e+02 1.930716642658134390e+02 1.967929108735241925e+02 1.980224718871887433e+02 1.975844528335198618e+02 1.960474244409313656e+02 1.962915674475193555e+02 1.997243873702744281e+02 1.931911889104129898e+02 2.001402202753026245e+02 1.972973369323960924e+02 1.928350180124592441e+02 1.962280480158540286e+02 1.944275486034744631e+02 2.003878829124449794e+02 1.960535192235200270e+02 1.971366649715180870e+02 1.958743978967316650e+02 1.927404624823361132e+02 1.948871006815193994e+02 1.955418306754333457e+02 1.945505785222262318e+02 1.974191815769174241e+02 1.954369472090403974e+02 1.954269668250096856e+02 1.939432570310855226e+02 1.939889109836034606e+02 1.937196180753550152e+02 1.915619526921922500e+02 1.899990792140190763e+02 1.928457821136006771e+02 1.974621091928862882e+02 1.973060268474388295e+02 1.951633366417941318e+02 1.953348903791859357e+02 1.992724881440310298e+02 2.005674106776077963e+02 1.949509088380860646e+02 2.002025901478077685e+02 1.965350705826686806e+02 2.001906286247787534e+02 2.001367928451770126e+02 1.971341140005499994e+02 1.974841154153569960e+02 1.978009563649343647e+02 2.008581075166985386e+02 1.977753947345277084e+02 1.975543840498680481e+02 1.990366007898794010e+02 1.954566643699564281e+02 1.986359926447670148e+02 1.960122299855370613e+02 1.998050932144677745e+02 2.005171511511965150e+02 1.997020351288454094e+02 2.009940015095541526e+02 2.023999067220345580e+02 2.013368103465604690e+02 1.994795059539285660e+02 1.994751970558572793e+02 2.008987542380975810e+02 1.979170478790759091e+02 2.000459034930823066e+02 1.995409909757929086e+02 1.994717391750089632e+02 1.983174842128076421e+02 2.015209897851603671e+02 2.022826385332088535e+02 2.009861007277066278e+02 1.985975491045287811e+02 1.983925304528898153e+02 2.023766795522515736e+02 1.984913212937372577e+02 1.945361951294706842e+02 2.012093043464172979e+02 1.977453467843471060e+02 2.006757915664555867e+02 2.022002558120714752e+02 1.988618061454895098e+02 1.976288154796761489e+02 2.006657370222733618e+02 1.990994357240108457e+02 1.975398000239918588e+02 1.972274880653960167e+02 1.985630224118393983e+02 1.983546814129551308e+02 1.992180527967916817e+02 1.945665438581758337e+02 1.988831007011868621e+02 1.985384492751625203e+02 1.948215374368623998e+02 1.979385962737345039e+02 1.963006310994531702e+02 1.935963878717125510e+02 1.944053576957067548e+02 1.949414657249487277e+02 1.937166467156444583e+02 1.971291651520436687e+02 1.938571640808380039e+02 2.000380151719760988e+02 1.934923842034692711e+02 1.928279366759256845e+02 1.979116461059583401e+02 1.959514507135310453e+02 1.908393023972983258e+02 1.937326270098332941e+02 1.966504144740660820e+02 1.947111017201035281e+02 1.989485934892666705e+02 1.947097395482475974e+02 1.942225676783946540e+02 1.969798045049958830e+02 1.923288189559623618e+02 1.955417640402698112e+02 1.923977096170141294e+02 1.956690900755791915e+02 1.976308021582219681e+02 1.929078420343887501e+02 1.971204072485540735e+02 1.932947476894382532e+02 1.953781705139552116e+02 1.968113585882782672e+02 1.952801433086396514e+02 1.958758011138188522e+02 1.959589999341718283e+02 1.948225775083484166e+02 1.955743744548242091e+02 1.952731502910833115e+02 1.965387019268450501e+02 1.954760073621027061e+02 1.949671568372030208e+02 1.885254840158825402e+02 1.909838605651050329e+02 1.904276270678182073e+02 1.914716198988850806e+02 1.879931388630843685e+02 1.857731884203255959e+02 1.889923748317033585e+02 1.869631914932199095e+02 1.908494965615396950e+02 1.902405996504863879e+02 1.892177822465201018e+02 1.903648395145543475e+02 1.899244976543130861e+02 1.874971654413146496e+02 1.938502957500951425e+02 1.922010295862810381e+02 1.926739804061472512e+02 1.894006248627037223e+02 1.924039261976779471e+02 1.920653963407904428e+02 1.932559855438552745e+02 1.941919545101984852e+02 1.952679714753975588e+02 1.927326709014664914e+02 1.937343679413811799e+02 1.946519154102163611e+02 1.959194344925910229e+02 1.950559245520078662e+02 1.945735447345666955e+02 1.949350170172452863e+02 1.923681286194034215e+02 1.927842014916159314e+02 1.934605421721367975e+02 1.954299050594129312e+02 1.913870139220740327e+02 1.912919335458021806e+02 1.943160320621566370e+02 1.934641896460202304e+02 1.908918351580672663e+02 1.946723883135290123e+02 1.946937103424985764e+02 1.947308859143831228e+02 1.958808885302936176e+02 1.933747933488611750e+02 1.975927547466835676e+02 1.973261085132259893e+02 1.938475717401689451e+02 1.940209181473453270e+02 1.950217022104208411e+02 1.943607216686824302e+02 1.956033591402656668e+02 1.973917101054895795e+02 1.966894934945857472e+02 1.955247333884059060e+02 1.952068124560043998e+02 2.009119718660141132e+02 1.974524869960202409e+02 1.974873633472085714e+02 1.965643663557655714e+02 2.007206882836734110e+02 1.955943245054158410e+02 1.952288987709465005e+02 1.955561817376375018e+02 1.958543072095166906e+02 1.953766754761095683e+02 1.966313634746625212e+02 1.936897472159133429e+02 1.985138798756130143e+02 1.935858592724804339e+02 1.943777173385867059e+02 1.937881989035168431e+02 1.927143651892208425e+02 1.952925995817114426e+02 1.918981210071110866e+02 1.937979059583740877e+02 1.968732345378161313e+02 1.919443323739614868e+02 1.933961902417339900e+02 1.967786282758951018e+02 1.961753448348993061e+02 1.982161793053006704e+02 1.976764333111908911e+02 1.950450253118621617e+02 1.965900062593256337e+02 1.984877420622995885e+02 2.014502701569620626e+02 2.005932172160295579e+02 1.991392196449799314e+02 2.008076271509646631e+02 1.990202979771410128e+02 1.969738834758544215e+02 1.972837758617253598e+02 1.984560190918274714e+02 1.987756433251403791e+02 1.956418005786594279e+02 1.988253975400845661e+02 2.007270050867987834e+02 2.001412982936011531e+02 1.989430200512509828e+02 1.997386564690196451e+02 1.977958010024568125e+02 1.994085567392451424e+02 2.005679548435971071e+02 2.025921052108020035e+02 2.002294897607903579e+02 2.000743917988029068e+02 2.012377283454978283e+02 1.989812598221025723e+02 2.031796446706331096e+02 1.995392500988837980e+02 2.026810665438417800e+02 2.016992693998405173e+02 1.993403008399392320e+02 2.014634706392362204e+02 1.971675529285001858e+02 1.994749993544453446e+02 2.036444533043005549e+02 2.017685200705645343e+02 2.048870460284699675e+02 1.996572319516698997e+02 1.994498020579687818e+02 1.979764817725215380e+02 1.988061938329223892e+02 2.008379560461290225e+02 1.998643636664009762e+02 2.004989876982371868e+02 1.984866325155717277e+02 2.031686146974547853e+02 1.995415729229738417e+02 1.973786884519824412e+02 2.005340088019729592e+02 1.980973093882131764e+02 2.011720320996792282e+02 1.973212387141423676e+02 1.967659487031208982e+02 2.022679611066846519e+02 1.994164031277375670e+02 2.020936551913609378e+02 2.044859906605541369e+02 2.001267103610821039e+02 1.972178666244458043e+02 2.000360499139150647e+02 1.992906424862576671e+02 1.982980961109849432e+02 1.984463033232242992e+02 1.986979783173706267e+02 2.002610049938166696e+02 2.033843781384404963e+02 1.999334296660829011e+02 1.980438840208427393e+02 2.002843231356298190e+02 2.020348486316933929e+02 2.014568504140841014e+02 2.040778049676715398e+02 2.025087101023227092e+02 2.011379312859243953e+02 2.018150453424202340e+02 2.011509687458909355e+02 1.982565075092230984e+02 1.989784502034032414e+02 2.008961866522272430e+02 1.998530351827725440e+02 1.955716699469358559e+02 1.997996713396465793e+02 2.004620720250393617e+02 1.976639369263460253e+02 2.021598276349383241e+02 1.993287836905837196e+02 2.020299115049300553e+02 2.016623981330160973e+02 1.983478457377409825e+02 1.958635256007625856e+02 1.980524189040371539e+02 2.005437963973175783e+02 1.969194653417832512e+02 1.982051597436620511e+02 1.944059816485714691e+02 1.963142245154369334e+02 1.973960008662517396e+02 1.988287426617110896e+02 1.958534032995391385e+02 1.968221288191312226e+02 1.933633630355562332e+02 2.009014951062509908e+02 1.943051746371463651e+02 1.980256934308711152e+02 1.985456332203381180e+02 2.000409102674779547e+02 1.953409071736422504e+02 1.984719984717792158e+02 1.982063761043663703e+02 1.992443528809089628e+02 1.956353662429635847e+02 1.948011108356544980e+02 1.950979906840199476e+02 1.977296441603999426e+02 1.978564214703973221e+02 1.993909195018127036e+02 1.986449302770247982e+02 1.976494604673968070e+02 1.968943222372031983e+02 1.945717603260386284e+02 1.999197948883265497e+02 1.984978424861150756e+02 1.985482237671834582e+02 1.967451925794947272e+02 1.986661195935386104e+02 1.953376075976806590e+02 1.964543198946367681e+02 1.980926482866076412e+02 1.999527413385163754e+02 2.032715763103101096e+02 1.993418241093988570e+02 1.997617163195370438e+02 2.002842719814887289e+02 2.034284268062920660e+02 2.023428914260831561e+02 2.014893257558456696e+02 2.050202200257348011e+02 2.011576606515000947e+02 1.999553306879118111e+02 2.010462515671951849e+02 1.993551470828842866e+02 2.028364098269142346e+02 1.998151444538337955e+02 1.999572605312962423e+02 2.013580798733920858e+02 1.974412609985188851e+02 1.971198535289159111e+02 1.988976487861792748e+02 1.996968112021726824e+02 1.965074123071128724e+02 2.032923358563020315e+02 2.002829921375837614e+02 2.030794572944297158e+02 2.000963399229751758e+02 1.992209505414617468e+02 2.026557896257597520e+02 2.007652568930389521e+02 2.035280017216074100e+02 1.987403524234935901e+02 1.986753386609462382e+02 2.018009897690215553e+02 2.001106746639654261e+02 1.961508295231571992e+02 1.983406665241228950e+02 1.989415998662404377e+02 1.971613664269543165e+02 1.964356190047174380e+02 1.991188884478798684e+02 1.988289272402534209e+02 1.974379030902781267e+02 1.967661628122211823e+02 1.969152164519610437e+02 1.962452159725224874e+02 1.968154922234369337e+02 1.996671916891515934e+02 1.974922661622596252e+02 1.979337088280099408e+02 1.982817501773040192e+02 1.993378744027537834e+02 1.979647184224632213e+02 1.979253328712214000e+02 1.979303673418421852e+02 1.965363057450601048e+02 1.960055295589322384e+02 1.997129922025374356e+02 1.961552278724892915e+02 1.963201433000775751e+02 1.952983435342117104e+02 1.972778288266371760e+02 1.973315932984893664e+02 1.965359940952259308e+02 1.981632922473896485e+02 1.992336947778340175e+02 1.981383630347589246e+02 1.985939314799310296e+02 1.934624952787335701e+02 1.983211204952140463e+02 1.962211780842129940e+02 1.993150941648379444e+02 1.988206456987195168e+02 1.948613898911715125e+02 1.982137783842739509e+02 2.016117964902749975e+02 1.961607565320925630e+02 1.992833664813658459e+02 2.003083203969536044e+02 1.980203934285626133e+02 1.958125651855633009e+02 1.940152485730255876e+02 1.971174328252679970e+02 1.970759506180789629e+02 2.009733547369071402e+02 1.996978219388521438e+02 2.009215215896236373e+02 1.993391266606984118e+02 2.000391242876798685e+02 1.982152546196366529e+02 1.993999461863921852e+02 1.984362208850653246e+02 1.993167435575357445e+02 1.981875174017467600e+02 1.999680729850256853e+02 1.990088357123543119e+02 1.975111505344681007e+02 1.974574475644720906e+02 1.945406877816972155e+02 1.954781996627652347e+02 1.961444076845772031e+02 1.963752919776683825e+02 1.988013034392267002e+02 1.979514296683477994e+02 1.989560977180936447e+02 2.001217238695547849e+02 2.003224608209256132e+02 1.968241242359939349e+02 1.991205795516686123e+02 1.973480098052757512e+02 1.969758206855387641e+02 1.991409151856429389e+02 1.996442777039300722e+02 2.004823777841113213e+02 1.963251321865695900e+02 1.942247297424185035e+02 1.995366519501968696e+02 1.994285308423151548e+02 2.019712143987247828e+02 2.013159169591023954e+02 1.986186218357330802e+02 1.997587827732595827e+02 2.010204954804666215e+02 1.985851425183562071e+02 2.012680460576221151e+02 2.039435916771330142e+02 2.006829930561280833e+02 2.029269709739481300e+02 2.028771464194786631e+02 2.020979083533902099e+02 2.042764548978698258e+02 2.053079773068342888e+02 2.054384000042497291e+02 2.085661635004826451e+02 2.044613357635030013e+02 2.066184386222506930e+02 2.060480998229079148e+02 2.072992809384674331e+02 2.067191021993955644e+02 2.032616981247596470e+02 2.065999473597600513e+02 2.007753332655918825e+02 1.985847999129412074e+02 2.025039385723694352e+02 1.984146061040801783e+02 2.027758135969527586e+02 2.013761865952589574e+02 2.029994432771262893e+02 2.033847240772418843e+02 2.033984249195605969e+02 2.071339586751479374e+02 2.048910511825249330e+02 2.060465745750148017e+02 2.054196722098552925e+02 2.043396114469048257e+02 2.050108258057935871e+02 2.061109220278738121e+02 2.057063488112678726e+02 2.055718471790749504e+02 2.053097991069299724e+02 2.049423463431523373e+02 2.035439666020200491e+02 2.072166158634222484e+02 2.024998524331638805e+02 2.027683428253628506e+02 2.053429585153969583e+02 2.039736088140908521e+02 2.041603896779039360e+02 2.049539006799024321e+02 2.049211172412025803e+02 2.001342871922920210e+02 2.043088476249639882e+02 2.034194497761210414e+02 2.001565204626953118e+02 2.019207974387649074e+02 2.020275350384154933e+02 2.023438693070041268e+02 2.016883450168880927e+02 2.007543423482230764e+02 2.044765695070663298e+02 2.037566399056162254e+02 2.016175106000083588e+02 2.031086004029162666e+02 2.023033278599063749e+02 2.055051095965498291e+02 2.030616228847983393e+02 1.991248604921395327e+02 2.010486562136595410e+02 2.010158933939692361e+02 2.025191769559630188e+02 2.011810791777999157e+02 1.995043957037760549e+02 2.052446599416156801e+02 1.979970646881553478e+02 2.064616006146675034e+02 2.010588472624330052e+02 2.008018701794405558e+02 2.021243490562333704e+02 2.013421741514172254e+02 2.048313647013142145e+02 2.057010542147548620e+02 2.027350207453023927e+02 2.074284046711745759e+02 2.038407720960146321e+02 2.061360615611319815e+02 2.029839653333044680e+02 2.048062354631334188e+02 2.032908117987757919e+02 2.059164453291992061e+02 2.054205904317587681e+02 2.070031868602613656e+02 2.077361576896587394e+02 2.073628571335370907e+02 2.039887187098952666e+02 2.044229710251354390e+02 2.075629748342514063e+02 2.045544930158143018e+02 2.061086832293559326e+02 2.014611479292297247e+02 2.072801222409985655e+02 1.998788177726023605e+02 1.979359775903044181e+02 2.021243842921452654e+02 2.032496819521835221e+02 2.026240781535975657e+02 1.997740386510994597e+02 2.022368669504965339e+02 2.024341385055039382e+02 1.982461801270683566e+02 1.994927447811354284e+02 2.013630507985706402e+02 2.005947504549884854e+02 2.010807318298547557e+02 1.996834178905060924e+02 2.001290020772281366e+02 2.031880959722228681e+02 2.010008117271097206e+02 2.032720728996630726e+02 2.059719289753756186e+02 2.010685416388596991e+02 2.051830389965602421e+02 2.036921346597287084e+02 2.041807934880445998e+02 2.013296447714905071e+02 2.031468907294357962e+02 2.086461729962813081e+02 2.074796344465920583e+02 2.046522104605255379e+02 2.038750366675407122e+02 2.072444357614201351e+02 2.015309084042160634e+02 2.044407110769966778e+02 2.015857791155731320e+02 2.059622020016120416e+02 2.072016668760697371e+02 2.024894977492430996e+02 2.043293820795188935e+02 2.049846045937648285e+02 2.033584307726230236e+02 2.012632375311534361e+02 2.057199489479515933e+02 2.047724401830722627e+02 2.052231500463433349e+02 1.989379715244418492e+02 2.000796346077659109e+02 2.057733214013146039e+02 2.040922505198061856e+02 2.001921133876915917e+02 2.024792446686086009e+02 2.012156161649521664e+02 2.001021858807102660e+02 2.032753408419237076e+02 2.044023171422660994e+02 2.018570353781664437e+02 2.037426708537270486e+02 2.020564312727856020e+02 2.032771460581721499e+02 2.032599160948998644e+02 2.038140706342261410e+02 2.057008011490192132e+02 2.052103185587452003e+02 2.050494364101715803e+02 2.052848332082477327e+02 2.118817349969146164e+02 2.109893496815306264e+02 2.074452348049058799e+02 2.123542901941560217e+02 2.074578475396992587e+02 2.099585156712684295e+02 2.082576107607768563e+02 2.123509507891919270e+02 2.094208253188876370e+02 2.109593995613122956e+02 2.083600713909508784e+02 2.062103792403308660e+02 2.095314230582393691e+02 2.060338875636143428e+02 2.067001016272996310e+02 2.077983691777511979e+02 2.101429289878253428e+02 2.056700774635428957e+02 2.074370795811729238e+02 2.082735336765937291e+02 2.058685369082601824e+02 2.063828975398627108e+02 2.048861360693647669e+02 2.032326768888201798e+02 2.083478873149811932e+02 2.081937501140210429e+02 2.070540263331603796e+02 2.070526347324203584e+02 2.052057422686575023e+02 2.080742909047884268e+02 2.105534843301381898e+02 2.069265857362186694e+02 2.055225069327168512e+02 2.076126106457908804e+02 2.038953236813586045e+02 2.061292432057728092e+02 2.051168120757290012e+02 2.107630325985612103e+02 2.076629777058819286e+02 2.054406935426175949e+02 2.086348785747126442e+02 2.094348577148608967e+02 2.067880993108583993e+02 2.074383418314410221e+02 2.086928494373951253e+02 2.045373979196649543e+02 2.067212329131477304e+02 2.068662783424137785e+02 2.023236673592136867e+02 2.087854464013699101e+02 2.058983042143597686e+02 2.040960532025565612e+02 2.053010550536130552e+02 2.112033679489086069e+02 2.055088444635616725e+02 2.085685878507711948e+02 2.110084725793763880e+02 2.077008567739660521e+02 2.059479150565531711e+02 2.075958032178629082e+02 2.051626158666814206e+02 2.077894534450514925e+02 2.071991997063765893e+02 2.056055753755958335e+02 2.043664292093560562e+02 2.090846857887734700e+02 2.027633996538606596e+02 2.085218631445445965e+02 2.089761886499974537e+02 2.035256034655267285e+02 2.058781493313875615e+02 2.079438836196169973e+02 2.044412614601500309e+02 2.103244039645752821e+02 2.064815667545205429e+02 2.079224528063432729e+02 2.090692553709643846e+02 2.066484420047364097e+02 2.089567860039401808e+02 2.071655181807977328e+02 2.069118356346636745e+02 2.095844543343310988e+02 2.071790620196353245e+02 2.082106865935247697e+02 2.084734684664510098e+02 2.068352312793404906e+02 2.079751476428739920e+02 2.105505802605053418e+02 2.077125564269665858e+02 2.101531318861330533e+02 2.119063355549182006e+02 2.104377162576689670e+02 2.091621032332942889e+02 2.118244985143361419e+02 2.131022902798926566e+02 2.091285515684970733e+02 2.132531195771458101e+02 2.106420826803694411e+02 2.135031980555768314e+02 2.136246716213858292e+02 2.113270490186347956e+02 2.114818908606671073e+02 2.128831360123364504e+02 2.097300412732392374e+02 2.129756270082294805e+02 2.130794686826417035e+02 2.112128393662209476e+02 2.119208691246650176e+02 2.130544239768702823e+02 2.155616578605198299e+02 2.154527646374714038e+02 2.145991349873691263e+02 2.132554130190500530e+02 2.150722656978248324e+02 2.167398201362992154e+02 2.150939294877223915e+02 2.189793621797486196e+02 2.132123454654508237e+02 2.128719289578655776e+02 2.156499664897489765e+02 2.158108491742589479e+02 2.134388050492902096e+02 2.108459994219101077e+02 2.122223920351408424e+02 2.112829807051554951e+02 2.105018045650324723e+02 2.157846170414487403e+02 2.155870813355555242e+02 2.139933474024713291e+02 2.111532051584605369e+02 2.126130190618508209e+02 2.117167909843783207e+02 2.151736991447160108e+02 2.137461539579401801e+02 2.159836136583936366e+02 2.157134483677616856e+02 2.182691739773470090e+02 2.142074768707695398e+02 2.177660920914074438e+02 2.180488890107746158e+02 2.183669676859773858e+02 2.167576187783323860e+02 2.142006373465862339e+02 2.154333815911228669e+02 2.147148701677951692e+02 2.138831935251964182e+02 2.132836950270538523e+02 2.136106618200381320e+02 2.163718079687968157e+02 2.148893086547299447e+02 2.118169257903921618e+02 2.166710249332651301e+02 2.146990746687927754e+02 2.142331404723065020e+02 2.143584704487024624e+02 2.127866535402688157e+02 2.128979377449208528e+02 2.137987020496525759e+02 2.126666952544090066e+02 2.143705748241816593e+02 2.145957396743380627e+02 2.158619193049011074e+02 2.161700245343074869e+02 2.140454508107823699e+02 2.155730193215593999e+02 2.141581125396843390e+02 2.148521586506024619e+02 2.136736976886061825e+02 2.136297448431774058e+02 2.157439976700847524e+02 2.168605664998368638e+02 2.131922456173612943e+02 2.162564775310540597e+02 2.141022977411847421e+02 2.139297741079903403e+02 2.156034132229316356e+02 2.148101518256399061e+02 2.156923156381318165e+02 2.147909170725009460e+02 2.184996105620660671e+02 2.143275757520126774e+02 2.199066661388945647e+02 2.155707025406082664e+02 2.173601675894170455e+02 2.148581223746059266e+02 2.188614497445948075e+02 2.129526659510425759e+02 2.140276216323981089e+02 2.183094967484931317e+02 2.131300533357261031e+02 2.144327963006506650e+02 2.147636204177555612e+02 2.115750969595850677e+02 2.126577147806556525e+02 2.159636422063117323e+02 2.175964613232336546e+02 2.148955739010733907e+02 2.171098786930647293e+02 2.157611244880619381e+02 2.170827567818909642e+02 2.142689473125671498e+02 2.157368581034273802e+02 2.229300221172837553e+02 2.177084634437220529e+02 2.157314192625728992e+02 2.127435676996616394e+02 2.194344662466042735e+02 2.161615309708614632e+02 2.146991208853058879e+02 2.136239045973733823e+02 2.141350563525377595e+02 2.158446277242402118e+02 2.163918113980536759e+02 2.171264599977999126e+02 2.137981324536945067e+02 2.155695595908381108e+02 2.210250313764993848e+02 2.138241896818807675e+02 2.168763593991418190e+02 2.153109598010395871e+02 2.139579800756355894e+02 2.160431074638007374e+02 2.156719031756500726e+02 2.123444024733991000e+02 2.125186143633098368e+02 2.178081478900597006e+02 2.142584307985524390e+02 2.130890624374649747e+02 2.167350109921904959e+02 2.140604098648660454e+02 2.129819044977997464e+02 2.133373749212905750e+02 2.120829401218093437e+02 2.112718073081986461e+02 2.156175092736495458e+02 2.143042243499245103e+02 2.108397835916453857e+02 2.134056681818544519e+02 2.113221217086623653e+02 2.123995844574955072e+02 2.112500640399491374e+02 2.122318857311849456e+02 2.136938599148953983e+02 2.128369631993629127e+02 2.134399919012722080e+02 2.143340642490539096e+02 2.135729229235650735e+02 2.125253143165900269e+02 2.115956361363754752e+02 2.151748423008335180e+02 2.133849049274679430e+02 2.106585978234230936e+02 2.145967142278645099e+02 2.112187155411437800e+02 2.113550133962230575e+02 2.122024604098167231e+02 2.147224748204772595e+02 2.136246984815266217e+02 2.077635079615996858e+02 2.126763106211396064e+02 2.113008781593944718e+02 2.105433089091966110e+02 2.074730159483821694e+02 2.079853355717417855e+02 2.081847628248464162e+02 2.055943023206335454e+02 2.076562025335983606e+02 2.110291520469537545e+02 2.077690787537413257e+02 2.060726884046678720e+02 2.090864447649211399e+02 2.093253050184420090e+02 2.039526455953075015e+02 2.064860349731218605e+02 2.062903531110488871e+02 2.083921738141854405e+02 2.061514278736174219e+02 2.067615873332207457e+02 2.034128807590008421e+02 2.068522204797734787e+02 2.037823645226594920e+02 2.023435084812133198e+02 2.068755336023576774e+02 2.044196538373153942e+02 2.034723153113732508e+02 2.051827620023447594e+02 2.086249494912875377e+02 2.019771313858274766e+02 2.058228284318223018e+02 2.081263333245680087e+02 2.072314710779135964e+02 2.062911017514474850e+02 2.092428934935927884e+02 2.056990419483684036e+02 2.043636745148872080e+02 2.061548041630392163e+02 2.040370934246964509e+02 2.046796650121539471e+02 2.027427680653016751e+02 2.043791419600406414e+02 2.031046730342652893e+02 2.029688586025286270e+02 2.025847554719633763e+02 2.043855765944818756e+02 2.050525770496633129e+02 2.041430876758917918e+02 2.062121396742500963e+02 2.028565483496788602e+02 2.023012711537573125e+02 2.029123135713295767e+02 1.997978632081369597e+02 2.016859669556401400e+02 2.021262567886192301e+02 2.021763015042060943e+02 2.007364308255955905e+02 2.029000382854491988e+02 2.010538470853942954e+02 1.999640379572726943e+02 2.016620546813419708e+02 2.015188318602179152e+02 1.995401564448231113e+02 2.008918484701330556e+02 1.971872464613757359e+02 2.013311251983596151e+02 2.002371172045267258e+02 2.017294736521346579e+02 1.998619553487746714e+02 2.028742327162519814e+02 2.000026918743882902e+02 2.016021937576256278e+02 2.008628211197857070e+02 2.018763991008286496e+02 1.987282257408709256e+02 1.990580807092174211e+02 2.011898940434149665e+02 2.018307679048161276e+02 1.995462139391320022e+02 1.979866658163497561e+02 1.974940940198880810e+02 2.023373064568976361e+02 1.987391018121502100e+02 1.984417926487868442e+02 1.979648747827306181e+02 1.975195598336142098e+02 1.970298243581269730e+02 1.961006104443806919e+02 1.993899848457747623e+02 1.965344666716140125e+02 2.002330636897714555e+02 1.985112267964028945e+02 1.975758857759785769e+02 2.000223571284081743e+02 1.985363967455427598e+02 1.994528592083312049e+02 1.990394644538083071e+02 1.950101142215750656e+02 2.015856654178946030e+02 2.007780847119134364e+02 1.962938334851147602e+02 1.960135994184416859e+02 2.032373880923611580e+02 2.016168434884560554e+02 1.991139749591668817e+02 1.960095838480105215e+02 1.956999436015919116e+02 2.015251573068333357e+02 2.030391600977761470e+02 2.020269770750008433e+02 1.979443489803448415e+02 2.014770634059225074e+02 1.980940300740506359e+02 1.996978884326236141e+02 1.990750672517022508e+02 1.997806724325957077e+02 1.982496605162911010e+02 1.981834892769879843e+02 1.977060907660399209e+02 1.967209886909334102e+02 1.973383593386489849e+02 1.970626692671706621e+02 1.996493866544932132e+02 1.975103748186015480e+02 1.975713705091931729e+02 1.999409373554123022e+02 1.981735114704385694e+02 1.974925506478816999e+02 1.983024136334146874e+02 1.963585201300385847e+02 1.980131165199424856e+02 1.987959102947698113e+02 1.969765342702050646e+02 1.957354658226086599e+02 1.954792696184792931e+02 1.956789462882517512e+02 1.970861385417464646e+02 1.950968284379652573e+02 1.968454947728333480e+02 1.951502965492657040e+02 1.961440672607294573e+02 1.972868513362432736e+02 1.977002040419671971e+02 1.948403957273722824e+02 1.935586651946007066e+02 1.943084649661137178e+02 1.958181704839159352e+02 1.957820345268491451e+02 1.930251717481705214e+02 1.949391742938822745e+02 1.929901422523373640e+02 1.971036451068194708e+02 1.928233152163202249e+02 1.936261329318729452e+02 1.921735994760311428e+02 1.930534388632404443e+02 1.919247971704982945e+02 1.913623740797851838e+02 1.915163492801130758e+02 1.901879049157172688e+02 1.918247959259701076e+02 1.908637530489108656e+02 1.915731438237975794e+02 1.930007441443200662e+02 1.921897095975025991e+02 1.938495416845275372e+02 1.923110451103251251e+02 1.912038788067616224e+02 1.903297375648294576e+02 1.903872996896340055e+02 1.926096491646585491e+02 1.914144405629118353e+02 1.885116131089862677e+02 1.854514976847872560e+02 1.907771810114805646e+02 1.896101150786297467e+02 1.876839930425074954e+02 1.907652198284900749e+02 1.922556551109695988e+02 1.866854452752766917e+02 1.843319562467324317e+02 1.897937455651207301e+02 1.872856194530060066e+02 1.891046339902923421e+02 1.836738221837825051e+02 1.881276911987574749e+02 1.896779196867259998e+02 1.873408222395557061e+02 1.872162683714513207e+02 1.858596948062825618e+02 1.869251804190780035e+02 1.856679416324365377e+02 1.833978245197834553e+02 1.859247403017614033e+02 1.855499109112421081e+02 1.863325723621872498e+02 1.903496856653603970e+02 1.874035216233040444e+02 1.885662330911200968e+02 1.904393957227779310e+02 1.905167703916667961e+02 1.907568213167463114e+02 1.915118584082094628e+02 1.859413327956931710e+02 1.874581542983326017e+02 1.898082834459160324e+02 1.826632779840400076e+02 1.878378248020443380e+02 1.868868898532266485e+02 1.859867301425948085e+02 1.910422033703560771e+02 1.884053018714463974e+02 1.886967194911411241e+02 1.884073391703985862e+02 1.876934359665202976e+02 1.842026614105508315e+02 1.863054104129747657e+02 1.865511965953000413e+02 1.866785200498651704e+02 1.861621528434456252e+02 1.858289014742275356e+02 1.856602484363059773e+02 1.879800268907287659e+02 1.854113492167841173e+02 1.858033101276383263e+02 1.850047815601768662e+02 1.855061690485571546e+02 1.870533008872011749e+02 1.861880448461238018e+02 1.864687984016653672e+02 1.871681030609588845e+02 1.827547304739424590e+02 1.846827461996615796e+02 1.851506929993667256e+02 1.812729855984666187e+02 1.824227782628345267e+02 1.821535441318313531e+02 1.840776916517193058e+02 1.817276618465469369e+02 1.836046381050719276e+02 1.804383771621037340e+02 1.844130233432917407e+02 1.830986405824356495e+02 1.796360068551021527e+02 1.836587499456614694e+02 1.822541976062041442e+02 1.819154332780943832e+02 1.838933107150222099e+02 1.825809258926061887e+02 1.845171451290792106e+02 1.824604226740217712e+02 1.865990359581934683e+02 1.843396423928191439e+02 1.779820485696127150e+02 1.815850947513467020e+02 1.812723088356010805e+02 1.837656858360693377e+02 1.784477044908209677e+02 1.817208306947524648e+02 1.836717523492885675e+02 1.819466709002421396e+02 1.823879336013437751e+02 1.858174133111260744e+02 1.834103604039271147e+02 1.812006448839684367e+02 1.803561327445213465e+02 1.815356042785242323e+02 1.803685257763082461e+02 1.835024845595526699e+02 1.801445241694322874e+02 1.817537605882153571e+02 1.824143695128571778e+02 1.804259017808761882e+02 1.799090790853611281e+02 1.800524911841948494e+02 1.834523701345872837e+02 1.839753125076287859e+02 1.833374584822765883e+02 1.791706806424162437e+02 1.809891177621365159e+02 1.825731823563087346e+02 1.780155802170619666e+02 1.799902327429029754e+02 1.803309744269242572e+02 1.817641391499009274e+02 1.830443454723617549e+02 1.825457192757226039e+02 1.847492047258130015e+02 1.796309536977666426e+02 1.810651290995020588e+02 1.829182095279819578e+02 1.828514989409785301e+02 1.831094406008020314e+02 1.840551389407737588e+02 1.812302931532591685e+02 1.811398969162333970e+02 1.850080982066201614e+02 1.802733201266196943e+02 1.819287267721974786e+02 1.817617724171306293e+02 1.846879531676982538e+02 1.838641246372055775e+02 1.830987694296812265e+02 1.843649271423005871e+02 1.813981604078264525e+02 1.828690543073747392e+02 1.804988832156299736e+02 1.810791209302176696e+02 1.829619888011087028e+02 1.812771134671843356e+02 1.801599289520488014e+02 1.792801124376574080e+02 1.831064796573110698e+02 1.836883574374605530e+02 1.814272184499130560e+02 1.821428402851304327e+02 1.826532085479244358e+02 1.781505780425298440e+02 1.800487611274965047e+02 1.781590371330864571e+02 1.797418836676762908e+02 1.780382046529066997e+02 1.771559055436435699e+02 1.804175820370299448e+02 1.792630103141165421e+02 1.772468594593105422e+02 1.770502432254406244e+02 1.748400466790251073e+02 1.766903051451569979e+02 1.772644255643232611e+02 1.760136182821652540e+02 1.745029643247013098e+02 1.723358092291851733e+02 1.744766400974581870e+02 1.725698032862258344e+02 1.728248550431122794e+02 1.727921967222472688e+02 1.731639812815602681e+02 1.716290639530679130e+02 1.696613722113804386e+02 1.710281085186222185e+02 1.711998451254652025e+02 1.675268920567467887e+02 1.725703731592121244e+02 1.695249685558179635e+02 1.712270512390591932e+02 1.684711545008389351e+02 1.717063374698464600e+02 1.696923980019056160e+02 1.745557403258842157e+02 1.690310524720500212e+02 1.682367938803967888e+02 1.700499614655453797e+02 1.702495379728041769e+02 1.716982748677388599e+02 1.736216500109177616e+02 1.705656978615241997e+02 1.729772031317431527e+02 1.735772122962347908e+02 1.689882747991447616e+02 1.704567311282094124e+02 1.713753179703857086e+02 1.719865561556812281e+02 1.729903046515268272e+02 1.725542779328526422e+02 1.706633387829335788e+02 1.704463738065250311e+02 1.728380095208752607e+02 1.721712582213586700e+02 1.724009384804924707e+02 1.732434865593939719e+02 1.719043578604120910e+02 1.767193755652394316e+02 1.715139638017373329e+02 1.737223517779369502e+02 1.712845600824962844e+02 1.753843178501651323e+02 1.735043714825467873e+02 1.744447484714543748e+02 1.742669559810460669e+02 1.745695809215245333e+02 1.705442575212016436e+02 1.745157572242948163e+02 1.731037952761876682e+02 1.738689042186486233e+02 1.737164614383239325e+02 1.711805735342354637e+02 1.712938546411806442e+02 1.723211937899906161e+02 1.725874337324229089e+02 1.714867522440121945e+02 1.733071421132335388e+02 1.723412231892462501e+02 1.700032196706108323e+02 1.719176029314949403e+02 1.733525859524371810e+02 1.710216635670483072e+02 1.710400706015161632e+02 1.700953756058733859e+02 1.723645650479496680e+02 1.701029196518976221e+02 1.682897985121979332e+02 1.679169097612385428e+02 1.713464028917287862e+02 1.669853181158234179e+02 1.714858518283085118e+02 1.705325168281159449e+02 1.667410223164270349e+02 1.688828446972262043e+02 1.675917481106400544e+02 1.651504664346596485e+02 1.662999761787783370e+02 1.669651079494882993e+02 1.704294587644009482e+02 1.697796555411758277e+02 1.682791327076945720e+02 1.664358359446458167e+02 1.676629621206843694e+02 1.670522203478835479e+02 1.675153668366589557e+02 1.652077397976277666e+02 1.669233156900775157e+02 1.626313678274625829e+02 1.671641189459328984e+02 1.665368964435435544e+02 1.656068246276339266e+02 1.676133476269604614e+02 1.639026318205806660e+02 1.651538488050319415e+02 1.644488933461132092e+02 1.652738353423365254e+02 1.646433490307221916e+02 1.638937117952215488e+02 1.647281155658178591e+02 1.666009984985266499e+02 1.649478196992598384e+02 1.687969449207830337e+02 1.665350653782219297e+02 1.649756685783881096e+02 1.640392989916682325e+02 1.643685421339139339e+02 1.622315111923537643e+02 1.665022334714324472e+02 1.637618276053964621e+02 1.616355910331426458e+02 1.614672365411813075e+02 1.627965748109752724e+02 1.614098720503093034e+02 1.643841618741618618e+02 1.610922863308730371e+02 1.640606416352875101e+02 1.617864884771941831e+02 1.603754102026508974e+02 1.614863102000796289e+02 1.600233569617385569e+02 1.598613919041063127e+02 1.602131319002992882e+02 1.633456536552295688e+02 1.619499504862037327e+02 1.596567569003107963e+02 1.638055513578095201e+02 1.618549073035918298e+02 1.608132602400097824e+02 1.599174003816326604e+02 1.572473910890797129e+02 1.595188476409466318e+02 1.619717160668065787e+02 1.605414114324834429e+02 1.607444715647971236e+02 1.604269636870255056e+02 1.600536848138042387e+02 1.607576792204595222e+02 1.598822208910109453e+02 1.590682652537976196e+02 1.610951175019498862e+02 1.598299873988187585e+02 1.604678232117666425e+02 1.614961995417206424e+02 1.629169812751283075e+02 1.606725221452567780e+02 1.579282252823264798e+02 1.640152352123923549e+02 1.611261861961643831e+02 1.611105763287690991e+02 1.617886403293715603e+02 1.576841644656748258e+02 1.607881232817823900e+02 1.590151306660769990e+02 1.637628830884507920e+02 1.613033459267655587e+02 1.621722080032188558e+02 1.589434203715751153e+02 1.605218880309403460e+02 1.567323851856648389e+02 1.588695100030442688e+02 1.636342999065853974e+02 1.619841113817846292e+02 1.624095162235096836e+02 1.593158965250353560e+02 1.580620676369850059e+02 1.558916830802010622e+02 1.592726470933301073e+02 1.579274729366472627e+02 1.601665667871553751e+02 1.599873087710358277e+02 1.553272172044142678e+02 1.555780824070188828e+02 1.593988467885148168e+02 1.568846674511179344e+02 1.535856560136138569e+02 1.559376175590538480e+02 1.543045869264618091e+02 1.541475048904191567e+02 1.573616356354230277e+02 1.580612474668100447e+02 1.552802279424566905e+02 1.542342792972603434e+02 1.570068955477420616e+02 1.571225449705625863e+02 1.540636772514160100e+02 1.575693368665747869e+02 1.510651570219239659e+02 1.554522234165309271e+02 1.531518397000107541e+02 1.539450164488206951e+02 1.573984006008834626e+02 1.554753731133252472e+02 1.524638464592667901e+02 1.520105626400324184e+02 1.561100842699278246e+02 1.540435131793457799e+02 1.545227292064468543e+02 1.534862950846822400e+02 1.539296583482736480e+02 1.508537604511753329e+02 1.505101657233688002e+02 1.548446767887998021e+02 1.539207539323023752e+02 1.518099165161385429e+02 1.521021268125275299e+02 1.509712776386545556e+02 1.524292958252069354e+02 1.519123573394708160e+02 1.505463234974387206e+02 1.519872328380454007e+02 1.503942828247007526e+02 1.522233392112331671e+02 1.502743078501371770e+02 1.516472421607580543e+02 1.531941021633178366e+02 1.482321659775240050e+02 1.508780135804647387e+02 1.519622746712454386e+02 1.526574507810924217e+02 1.534524887764711991e+02 1.499361042728121447e+02 1.529734479262300795e+02 1.531077278394439816e+02 1.526967173890810159e+02 1.494822540496108161e+02 1.529731000347934469e+02 1.532543371177640097e+02 1.566827757357037285e+02 1.500114941665799222e+02 1.499763671011700978e+02 1.536082427653823004e+02 1.520251614937427291e+02 1.506862403831380277e+02 1.479355565900765441e+02 1.486014913552055532e+02 1.477303101104577934e+02 1.510198009608673431e+02 1.478244407025193823e+02 1.496861208726586483e+02 1.517800974300993744e+02 1.519220818629774215e+02 1.503030400646650264e+02 1.499830663846733501e+02 1.508282898175183959e+02 1.525699418241390219e+02 1.498637010344355360e+02 1.490552097410786700e+02 1.507489359976865160e+02 1.545309610047507078e+02 1.546381743421002284e+02 1.501833950759093455e+02 1.518304763293940312e+02 1.505234481432960081e+02 1.508129906590283440e+02 1.534594235207470376e+02 1.506633595648639812e+02 1.515402408511307044e+02 1.523339388177851106e+02 1.531724706064771055e+02 1.503343067485568838e+02 1.532231751906297461e+02 1.506729884175645395e+02 1.528496443758254486e+02 1.518042690589145991e+02 1.489078929527255184e+02 1.496920691889452826e+02 1.496111113181185033e+02 1.496380382578626609e+02 1.471968222022206021e+02 1.504663800885337253e+02 1.495664165847571212e+02 1.473470731711079509e+02 1.502151299036205785e+02 1.499844571297043956e+02 1.531615312451896216e+02 1.482813182395342437e+02 1.483540977876967020e+02 1.501150422045241157e+02 1.467679505439706418e+02 1.486169915093426255e+02 1.490918835612613123e+02 1.472131056029632532e+02 1.477775268180620856e+02 1.500150870947849739e+02 1.478837858851132125e+02 1.491699727189372595e+02 1.483084207394520604e+02 1.504971593748445002e+02 1.485710028152363122e+02 1.487363861613310974e+02 1.479850978313104122e+02 1.499231316292122642e+02 1.470658685475906111e+02 1.500791955916376992e+02 1.460765300709042265e+02 1.472351574859891628e+02 1.486054818153819781e+02 1.467278070859989896e+02 1.503600652664688369e+02 1.475183498768214179e+02 1.472659569942146334e+02 1.506530516009767950e+02 1.497425501000240899e+02 1.487617693408730588e+02 1.431586378344904915e+02 1.451866777095292775e+02 1.445421789499602880e+02 1.475792358706767118e+02 1.454826063294306095e+02 1.479479513296517723e+02 1.458927487109163508e+02 1.422648230652466737e+02 1.434918902335588200e+02 1.451041359431642093e+02 1.432075171283480586e+02 1.442310980984291007e+02 1.424810090114633851e+02 1.464437936963715003e+02 1.444010283139915032e+02 1.471087194520337391e+02 1.459076408557021978e+02 1.461474929085211159e+02 1.444681049359243445e+02 1.428501058926944154e+02 1.470905357512230012e+02 1.442770051654124188e+02 1.463020892732618279e+02 1.432924895684701596e+02 1.479881461241670308e+02 1.458852946565426976e+02 1.418054342187402881e+02 1.438068744102793346e+02 1.456650349043617894e+02 1.400712466690970359e+02 1.431894460021463829e+02 1.415590276692721261e+02 1.440226017941320720e+02 1.391682401301831078e+02 1.413902223655665864e+02 1.414218161413059249e+02 1.405753026180173322e+02 1.433342604410580066e+02 1.444149402263740853e+02 1.401243592947580225e+02 1.458402311535521960e+02 1.416371712807632264e+02 1.415948899455778189e+02 1.415647185440863325e+02 1.409307075486932490e+02 1.396349332005640917e+02 1.400219251640748155e+02 1.425757256941550395e+02 1.406176944874808896e+02 1.408381454989401789e+02 1.417981567965107672e+02 1.397806678277812864e+02 1.394565199996862646e+02 1.430731933770463797e+02 1.433498049256787112e+02 1.425664841235050062e+02 1.400403848884216416e+02 1.453678808311524335e+02 1.397872072977446578e+02 1.415063972693624237e+02 1.395417659271707578e+02 1.410350035810406553e+02 1.365103980970284283e+02 1.418679836437845836e+02 1.429780268386924718e+02 1.409081223272580417e+02 1.409810589494109649e+02 1.404859041803027537e+02 1.416191598819092121e+02 1.393185147978871896e+02 1.405474731072183374e+02 1.414794059021562589e+02 1.404432630841857019e+02 1.421400765506000141e+02 1.371120444989785199e+02 1.401572394720529360e+02 1.405271001887802527e+02 1.414240454126428972e+02 1.416180405163164551e+02 1.403816601218724429e+02 1.380791371181146019e+02 1.385257915233834183e+02 1.361948764327705703e+02 1.411795547795323387e+02 1.370666802553586479e+02 1.413528775277812315e+02 1.381079407348314589e+02 1.357559201191646423e+02 1.364156482494055922e+02 1.396513492733178623e+02 1.403174649651123786e+02 1.375269554309284672e+02 1.410590567547702392e+02 1.399368629867792606e+02 1.377461825698205189e+02 1.402003667064137744e+02 1.395469565185276792e+02 1.381552599541386144e+02 1.388502821072772804e+02 1.362024071499310764e+02 1.375858946637678457e+02 1.393193511888050580e+02 1.370115582277181545e+02 1.400102277366708279e+02 1.400425732244369499e+02 1.388953497874019831e+02 1.398237249734947056e+02 1.410768368346396926e+02 1.360005275150631974e+02 1.364698820138392534e+02 1.348434771904134664e+02 1.354898713836343802e+02 1.382649807789836700e+02 1.410964403498714148e+02 1.369766295587449747e+02 1.360999798335466551e+02 1.361369356824816350e+02 1.390377386147517313e+02 1.358856486470542109e+02 1.385873499701905871e+02 1.345834169436902528e+02 1.353032272976838328e+02 1.388838833932932459e+02 1.373605918171531641e+02 1.404169593495293213e+02 1.371085359041677236e+02 1.369363819307715744e+02 1.367730732454843121e+02 1.377087528225910944e+02 1.353707855291079056e+02 1.362504463500035001e+02 1.370308349293726451e+02 1.383349103742619377e+02 1.342087891094686256e+02 1.356741081513130496e+02 1.344285846456909894e+02 1.392679165498119005e+02 1.366805791987272869e+02 1.364623361444179466e+02 1.342367115794688459e+02 1.359352240732593202e+02 1.361840177047669158e+02 1.368038071304660548e+02 1.315957256689601991e+02 1.345155780140792672e+02 1.353902364735077128e+02 1.348084965501729755e+02 1.343307398233162075e+02 1.339352233932360718e+02 1.372562012356202956e+02 1.355759840417366036e+02 1.335582611295410231e+02 1.363343538313563954e+02 1.368197124732702150e+02 1.369364436529301088e+02 1.347950638656722333e+02 1.369486418355477895e+02 1.362999603851889674e+02 1.345969882191235456e+02 1.313018325084313744e+02 1.323894460336279906e+02 1.359227868036976474e+02 1.350525118265740332e+02 1.351148472984531566e+02 1.354720262322351232e+02 1.316066698914266340e+02 1.349944770242087486e+02 1.337092665228809665e+02 1.346979834818373547e+02 1.329301205541839295e+02 1.353450260300996604e+02 1.360800196077396151e+02 1.375652486646426951e+02 1.357844586368620412e+02 1.368807750418222895e+02 1.350848188344972129e+02 1.313749488659740052e+02 1.333024113620068363e+02 1.338642568180599426e+02 1.344807566473545251e+02 1.318188143349977111e+02 1.326951329139210145e+02 1.352102363914612226e+02 1.362689459453961263e+02 1.321900038093857006e+02 1.353536048886307697e+02 1.340359765010286424e+02 1.306536352279068751e+02 1.319842420244422101e+02 1.337667129917518025e+02 1.340296965785393013e+02 1.327775770197404199e+02 1.344122584272981840e+02 1.302408882133623820e+02 1.320665220870883161e+02 1.318217229374660064e+02 1.322979016214185322e+02 1.314067216026880658e+02 1.333785272935360524e+02 1.338080955136610726e+02 1.346739550754305697e+02 1.330600096317427017e+02 1.328578367350525582e+02 1.332424954037795715e+02 1.315535600341928841e+02 1.319462672870867834e+02 1.294932494389638862e+02 1.297229929923921361e+02 1.282461444833943176e+02 1.341111592638903289e+02 1.328252960136649961e+02 1.317712261184644547e+02 1.324260404113510390e+02 1.321314655894251757e+02 1.293178737559726983e+02 1.325775668433068972e+02 1.302598796275543975e+02 1.284073746564059775e+02 1.320816063427663778e+02 1.325886613515421288e+02 1.296239668588059146e+02 1.324741382659705096e+02 1.306770160695730851e+02 1.311794883925205681e+02 1.334330878068739992e+02 1.294368634277668093e+02 1.335660044190848623e+02 1.299927571783769054e+02 1.317001084221456608e+02 1.290873888086455281e+02 1.299464912316682330e+02 1.329832253917117839e+02 1.290229353399475656e+02 1.294243374747421740e+02 1.310630600523717533e+02 1.303277035009764688e+02 1.275907394663828001e+02 1.293813338849478498e+02 1.294027437347307625e+02 1.284313885913591946e+02 1.309938848034508965e+02 1.303106124117395836e+02 1.302755669500124895e+02 1.290709419067011652e+02 1.289196183788998269e+02 1.303977174548714970e+02 1.313988570456870377e+02 1.300968941683615014e+02 1.304905945159946441e+02 1.272379128969539295e+02 1.292147247031703898e+02 1.267404613176771306e+02 1.277797153291389662e+02 1.274555430654131243e+02 1.277423033260207035e+02 1.305175888191672868e+02 1.270738466953429366e+02 1.318459557300708695e+02 1.285927642199758054e+02 1.249235577910308166e+02 1.269867727632374823e+02 1.280984519994858317e+02 1.264419202925146664e+02 1.276241986760799278e+02 1.281428843356207210e+02 1.296195084741876826e+02 1.292835699182986104e+02 1.275699761078268608e+02 1.269519506271464877e+02 1.283086217683151631e+02 1.278006786412113911e+02 1.293107421551108303e+02 1.278297762522014409e+02 1.284791271365322700e+02 1.258218613082008659e+02 1.282329477595997105e+02 1.281798817189149702e+02 1.281172188397141269e+02 1.237787302650317827e+02 1.279456369360996177e+02 1.274480776839091192e+02 1.288636840197992512e+02 1.256445055878477035e+02 1.283146754396164511e+02 1.249938456832491056e+02 1.250093999371936064e+02 1.268089978992223621e+02 1.275086126663062629e+02 1.271075707140543187e+02 1.252134934832403701e+02 1.277858735473596425e+02 1.278205931893128735e+02 1.246276006750714913e+02 1.257983007314018806e+02 1.231400701751479261e+02 1.285376401275266289e+02 1.295199442772558029e+02 1.256746250847914723e+02 1.267321671566825643e+02 1.298630428755491266e+02 1.256403957590540728e+02 1.291761730715483623e+02 1.233689875847258293e+02 1.260914306032813386e+02 1.253017250428730449e+02 1.282713551930773122e+02 1.283249474914571806e+02 1.246992009751644304e+02 1.261098144593885024e+02 1.260248296472885130e+02 1.279839176189146599e+02 1.276858349035969695e+02 1.261914727750301779e+02 1.255493274058426465e+02 1.277149155072606561e+02 1.267404646835709627e+02 1.263483185139777021e+02 1.254783595224113526e+02 1.261315688244641962e+02 1.288166713428701939e+02 1.268743019662577751e+02 1.228921961895879917e+02 1.258354508565761023e+02 1.312666150765003295e+02 1.259614340420311578e+02 1.261865906862282714e+02 1.262652245394659332e+02 1.256567038328800834e+02 1.281561502752391846e+02 1.264976662696249718e+02 1.267933711289920495e+02 1.270624130151258271e+02 1.248317609938409163e+02 1.269981646429259001e+02 1.266355382813346182e+02 1.277602427892569352e+02 1.275967371839486759e+02 1.299005610095854877e+02 1.243456275025567095e+02 1.260333330169765560e+02 1.275952031151189487e+02 1.251463577295938450e+02 1.266893630388874357e+02 1.219939351069197357e+02 1.245192249226579264e+02 1.274156763603665610e+02 1.266458268684251465e+02 1.271297360436577151e+02 1.243241335323801451e+02 1.227485173293411833e+02 1.244176138387173722e+02 1.249035611604985831e+02 1.226759238055110188e+02 1.251213609914022840e+02 1.263583018261790443e+02 1.212685003544619917e+02 1.246687365564854559e+02 1.245457853606592948e+02 1.247879225348751362e+02 1.243316013607378210e+02 1.283818875948599896e+02 1.263207355466770707e+02 1.261479205770612282e+02 1.242567034970801956e+02 1.223187101327522583e+02 1.235167532257520833e+02 1.274994500646438098e+02 1.255759386393656598e+02 1.263902762337085335e+02 1.250682897483762872e+02 1.253032821789255280e+02 1.259917212778929922e+02 1.220195405787466854e+02 1.249861437634009604e+02 1.240884297488094461e+02 1.244588977982061095e+02 1.262231744855898228e+02 1.196495987106585375e+02 1.236256452916954913e+02 1.238819725061019739e+02 1.214072149840133932e+02 1.215649832751655595e+02 1.206167269187203885e+02 1.239575063709053779e+02 1.199415424991945116e+02 1.214394866441615193e+02 1.230059328133195606e+02 1.222175736390045273e+02 1.231596956319013714e+02 1.218813159221565456e+02 1.236009324187546810e+02 1.223504337448766819e+02 1.220870353035411000e+02 1.214912181193428751e+02 1.230508823664825968e+02 1.205322918528689087e+02 1.257571354828988035e+02 1.221029958787555074e+02 1.234176098937726067e+02 1.266002305481644754e+02 1.224733669811793533e+02 1.235879641765847197e+02 1.226370532910502504e+02 1.243607520668233661e+02 1.236252966721721691e+02 1.218714442199620578e+02 1.251618899129187241e+02 1.229115638541066886e+02 1.199341965838490012e+02 1.224172746284394719e+02 1.232026036681685355e+02 1.228519520520514163e+02 1.246361739721733670e+02 1.234175278409597070e+02 1.212738025743331605e+02 1.202335035247727291e+02 1.181806750462585001e+02 1.190121960391053193e+02 1.195225952894893879e+02 1.204977439878359036e+02 1.207785988400661523e+02 1.204607696672279218e+02 1.209137176774524960e+02 1.201720572933288764e+02 1.210866747613546295e+02 1.201796658734757131e+02 1.174052184442261648e+02 1.193437750655170646e+02 1.179052925310981266e+02 1.181938386609344036e+02 1.200552828599093118e+02 1.199766920863969375e+02 1.156424286844251554e+02 1.177050570707226171e+02 1.205543194249710126e+02 1.179692424043781642e+02 1.182644860154813244e+02 1.154670591960856854e+02 1.167038093339534868e+02 1.154634507035255950e+02 1.155757375427819937e+02 1.153377006274808423e+02 1.165286208713056340e+02 1.135110806771068610e+02 1.171676935508935458e+02 1.133448721829387154e+02 1.154735555403355534e+02 1.143242329718031129e+02 1.154589497388041366e+02 1.163924474020967637e+02 1.172230488178817751e+02 1.160537736389427295e+02 1.169210771181120379e+02 1.145422857081959762e+02 1.157824011159461008e+02 1.169787321975462362e+02 1.173903377198126208e+02 1.175728442756965819e+02 1.209826674577883239e+02 1.147507687909120477e+02 1.175426425747186414e+02 1.182542746596573977e+02 1.183115422726718862e+02 1.162875324330720161e+02 1.166112045673521891e+02 1.139705162020324423e+02 1.173891478150612357e+02 1.166965016723063258e+02 1.161354366806310878e+02 1.161255947398854289e+02 1.181827177344450206e+02 1.142162931544100246e+02 1.185092801276716301e+02 1.164495999526672989e+02 1.166711251743776216e+02 1.172982765464956572e+02 1.189644217008044933e+02 1.175045937931552373e+02 1.178443959267585797e+02 1.144878229232826783e+02 1.188251928947804572e+02 1.140210090416409656e+02 1.138034427485830946e+02 1.167539308614909430e+02 1.144355785297594110e+02 1.149969380290587253e+02 1.171305240457997883e+02 1.163159140691533082e+02 1.175750678502990354e+02 1.153584842030140862e+02 1.143513696761975496e+02 1.175525664421442116e+02 1.158983745769962184e+02 1.121316444727471975e+02 1.180272781329108085e+02 1.165036536683604282e+02 1.148763806859186474e+02 1.159896955889392132e+02 1.142683069084327627e+02 1.158339346937874694e+02 1.169639753196457690e+02 1.149075846411756459e+02 1.175656999496591624e+02 1.144218294783133558e+02 1.132255358178712044e+02 1.140403327572377066e+02 1.140548119513017440e+02 1.121670061212706315e+02 1.129037248980387460e+02 1.153740066109174194e+02 1.126301923718899900e+02 1.164367766822908408e+02 1.147485823425685254e+02 1.167570134371537165e+02 1.173344409810547262e+02 1.189181099413570877e+02 1.170739724592618956e+02 1.161217507001286009e+02 1.169523234756206875e+02 1.159628047287278179e+02 1.150013787427992327e+02 1.158091040412490429e+02 1.164389949306651033e+02 1.146004365735700361e+02 1.122968137830308279e+02 1.122628659110671521e+02 1.145391294727602940e+02 1.153786055386434981e+02 1.142699289481444254e+02 1.134191295097867993e+02 1.153526892066330873e+02 1.117904134576097164e+02 1.124870368508262288e+02 1.131259714944340260e+02 1.114659412902478266e+02 1.129520043966242895e+02 1.125346864161573848e+02 1.128738159497399778e+02 1.131396782976181328e+02 1.141741328447076711e+02 1.138679366226382967e+02 1.107469273574689481e+02 1.105326598368880866e+02 1.122744793209678278e+02 1.106800820033207202e+02 1.134090255259043403e+02 1.125260125723743130e+02 1.097179729112467896e+02 1.134399320285181432e+02 1.120843261403620659e+02 1.107602625605112507e+02 1.133250949254589273e+02 1.100523827033323272e+02 1.085891987524022824e+02 1.125080347001783139e+02 1.145196399599233814e+02 1.110096594472729663e+02 1.117324528074345835e+02 1.121913984452937711e+02 1.124522573758272159e+02 1.086720316323837494e+02 1.111879617280499275e+02 1.122852639401553461e+02 1.110807445269369254e+02 1.102374506165751598e+02 1.105531350989787995e+02 1.112635511321971080e+02 1.124453564019207050e+02 1.113594793731250263e+02 1.095221375741097916e+02 1.118537468915238691e+02 1.141675599362496456e+02 1.111995152349711447e+02 1.092263078007726733e+02 1.110481269268162237e+02 1.098705849915071155e+02 1.091864138744520005e+02 1.106051249488273385e+02 1.132481746411875037e+02 1.108803516615593594e+02 1.084157272267838295e+02 1.109253621808197607e+02 1.106831767312848598e+02 1.113966594901950771e+02 1.108090859264298871e+02 1.090029439745234185e+02 1.089674566230242334e+02 1.106806224628518578e+02 1.104525628423045589e+02 1.103101596149080734e+02 1.094291524664860304e+02 1.098897242224582698e+02 1.111630580097273224e+02 1.079035953252870144e+02 1.118368786958333203e+02 1.110167920350426982e+02 1.112943488951435569e+02 1.135698518072203598e+02 1.084079180316350488e+02 1.090288097278375403e+02 1.116620037896138342e+02 1.134170420655796505e+02 1.095775145542727955e+02 1.124411707898813262e+02 1.106249751342132157e+02 1.115586869937623788e+02 1.112886153876801103e+02 1.078730771811792124e+02 1.132140643025570341e+02 1.135375155584921743e+02 1.109256703317869039e+02 1.106599952374535576e+02 1.082198848766922197e+02 1.091869005884708912e+02 1.108482848100439639e+02 1.097043902598999807e+02 1.077141677914089399e+02 1.085456520563800069e+02 1.065725277804110931e+02 1.078594919660282159e+02 1.094726858288159974e+02 1.091818021564268832e+02 1.080813166721413126e+02 1.109998875916016772e+02 1.062057726554275519e+02 1.073053232236598546e+02 1.096032582306928731e+02 1.099074913853538220e+02 1.090596015932549392e+02 1.074133841488273617e+02 1.079358283739712618e+02 1.102950711790130214e+02 1.079817111589857319e+02 1.083282367299207465e+02 1.087276798969090521e+02 1.088222531604426280e+02 1.085383336522287152e+02 1.084653534125011873e+02 1.082228382195221457e+02 1.056516018618616357e+02 1.072756320310490850e+02 1.079354709636710652e+02 1.064809288808282588e+02 1.102608313662665864e+02 1.082440934002370341e+02 1.107140162465465494e+02 1.064666188003113803e+02 1.086425485884831232e+02 1.044156497232562657e+02 1.044363165236948703e+02 1.077330510233993550e+02 1.025761803336548752e+02 1.056040337340319013e+02 1.047183095543325493e+02 1.068092296594464869e+02 1.048177574334439015e+02 1.054035645087857631e+02 1.019854923627095786e+02 1.084763012957468362e+02 1.029492519589573760e+02 1.060934220188397887e+02 1.048208080582167838e+02 1.055449688082309763e+02 1.049756850915159418e+02 1.064519689184295288e+02 1.047921560818065672e+02 1.048260954520958848e+02 1.069576807560063543e+02 1.066539263845357937e+02 1.033209616159141007e+02 1.027913120182751641e+02 1.036386589275733030e+02 1.031803270022606824e+02 1.050815123635752570e+02 1.021822647643737696e+02 1.060804829070802384e+02 1.017939319526280713e+02 1.032287029826018880e+02 1.045816812830587281e+02 1.068810999816111291e+02 1.035616330807622205e+02 1.032907454981691160e+02 1.055689952352400098e+02 1.034083197080277330e+02 1.041431323539161298e+02 1.022111852294462864e+02 1.029161693174156653e+02 1.045279783228384076e+02 1.026138821020505674e+02 1.014646056231155455e+02 1.040154011371858189e+02 1.002498385280276096e+02 1.028475453648015048e+02 1.012787176692282429e+02 1.001805967726464530e+02 1.016540671597969947e+02 1.025608838868619870e+02 1.044302268693655122e+02 1.020922008212452710e+02 1.029587154751751399e+02 1.018357707471500220e+02 1.043611479732613958e+02 1.027704362702808822e+02 1.028889784767181936e+02 1.006913135303385474e+02 1.054496239906842732e+02 1.030583093091764368e+02 9.912925483011815686e+01 1.032767293219627618e+02 1.034863446234916040e+02 9.881514462291963241e+01 1.026249083061106830e+02 1.048396838122975936e+02 1.039176459557386920e+02 1.041980485067109186e+02 1.021933857120041154e+02 1.018087733063753575e+02 1.017062463589925585e+02 1.039459881464718194e+02 1.016377808055206344e+02 1.034152266847872426e+02 9.987434981010561330e+01 9.951805298268939737e+01 1.011045044644593531e+02 1.024995612636671751e+02 1.012810746425758168e+02 9.789821103722272255e+01 1.029982809725979109e+02 1.019566183764934522e+02 9.986520486605178348e+01 1.001357403177094909e+02 1.017612564258098615e+02 1.011681014163877279e+02 9.930195945868548790e+01 1.041218478251401507e+02 1.020994850351979579e+02 1.032431954637345086e+02 1.006319906490230522e+02 1.015251525657268132e+02 1.024805762803949136e+02 1.022586182644684811e+02 1.012966729726541786e+02 9.792411169992095665e+01 1.015031278470354863e+02 1.025582585434210046e+02 9.714097457521819479e+01 9.985289137975564699e+01 1.042990231516521789e+02 9.944991928072610676e+01 9.997431240432243271e+01 9.903268444767789447e+01 9.897884795427981430e+01 1.009616148222438312e+02 9.974356960911183023e+01 9.805965018445648695e+01 9.847740701011970543e+01 9.620523832145440224e+01 1.012272247250879076e+02 9.966234791539422133e+01 1.000347454205564617e+02 1.013159192015401260e+02 9.903734948210680500e+01 9.712124690226451662e+01 9.911489862861020583e+01 9.672879030171334591e+01 1.007265158534446101e+02 9.861309087050054245e+01 1.005780093519900475e+02 1.002916595476486208e+02 9.938533745892480908e+01 9.780702978537725301e+01 9.925621853504374315e+01 1.002498482655234113e+02 9.621657963358998700e+01 9.779665093863233949e+01 1.001401606947819118e+02 9.826378168174331051e+01 9.935112550035469781e+01 9.710241403391918880e+01 1.012785598161462275e+02 1.023246713519360043e+02 9.927569704211752821e+01 9.785136512595832414e+01 9.764596796214138408e+01 9.882473391263154383e+01 1.002424214008437673e+02 9.896807777360785963e+01 9.797696291133237878e+01 9.671610741025060065e+01 9.805075420016487442e+01 9.431801954830083901e+01 9.821039523404007809e+01 9.450230949444183182e+01 9.434368052040598229e+01 9.669346748611992837e+01 9.662135199644124839e+01 9.514287722676529313e+01 9.849692474717460300e+01 9.641788299008264573e+01 9.640561100226476299e+01 9.486863289175360592e+01 9.623763831911898592e+01 9.483228561852547500e+01 9.603189660741540479e+01 9.774503248669864774e+01 9.683259404233550072e+01 9.735481616774397651e+01 9.865468059317105087e+01 9.614623816800576606e+01 9.517826334117764020e+01 9.990716188074017623e+01 9.592988286433957512e+01 1.018884095438249915e+02 9.738585024982893401e+01 9.790565493985820922e+01 9.375548683365158809e+01 9.670692834249481962e+01 9.867039221289365969e+01 9.760429462683276824e+01 9.647261277654260425e+01 9.809433163460292349e+01 9.839323038689403234e+01 9.673814438629850088e+01 9.476312574805007216e+01 9.699659998356749213e+01 9.610835397804068236e+01 9.429158084904739212e+01 9.546540505720848557e+01 9.597839841277342998e+01 9.447317498754006238e+01 9.482878487470756568e+01 9.250842403824758264e+01 9.542454151243551053e+01 9.486853763306243081e+01 9.714786562985850082e+01 9.424857544012424171e+01 9.439502201602326181e+01 9.441831875896895099e+01 9.620309541487843319e+01 9.644956030733142427e+01 9.372556979614151373e+01 9.471776368735942242e+01 9.437008741840443804e+01 9.742464753004739464e+01 9.658351062418380195e+01 9.621410846209803935e+01 9.453062581669648523e+01 9.711511748985850545e+01 9.478050191511664480e+01 9.618338502783915089e+01 9.232474957006425598e+01 9.300252566772907414e+01 9.644009170287056065e+01 9.386771534463447608e+01 9.601778376848393748e+01 9.380022150817109150e+01 9.463293155578061544e+01 9.526335812826577865e+01 9.681161286093606577e+01 9.414254562579205299e+01 9.357193416238901307e+01 9.641754099115378551e+01 9.534723076603077629e+01 9.344054838092802129e+01 9.208129931573752458e+01 9.380558005165136137e+01 9.348387915122474112e+01 9.485489860156785369e+01 9.447980457011671263e+01 9.563722403119837168e+01 9.208954888915205572e+01 9.451416050450215778e+01 9.178389754994712746e+01 9.308094116919687622e+01 9.401147696941711729e+01 9.436098302491822665e+01 9.566427104060657882e+01 9.237618106531901674e+01 9.260082965998209659e+01 9.215707513222498903e+01 9.109346179264062471e+01 9.180386862662264491e+01 9.336975289082820950e+01 9.310869821833559001e+01 9.323599374290688502e+01 9.259153685564723446e+01 9.234388885765854127e+01 9.124527288674913450e+01 9.060423015134132640e+01 9.377591423130171222e+01 9.002941525036793280e+01 8.954516394713918714e+01 9.183574253023697054e+01 9.032669173674678120e+01 8.918979870082945638e+01 9.227194218450637209e+01 9.260115168519085671e+01 9.163982406452876717e+01 9.175953456958019672e+01 9.209756790098028034e+01 9.233668372886329223e+01 9.040009913805869246e+01 9.000688460208522201e+01 9.144370988597934513e+01 9.299875981294192684e+01 9.083997920240415169e+01 8.875024440334675546e+01 9.135501539426071815e+01 8.988691786272784157e+01 9.095288366502258270e+01 8.989020480851965544e+01 8.909646818437300908e+01 9.002420527722975407e+01 8.840886232806533940e+01 9.121119176886637092e+01 9.202190744535452893e+01 9.174401460983703771e+01 9.105960176418797403e+01 9.162432576152467334e+01 9.092300815821127458e+01 9.113310219814992763e+01 9.117594012381495361e+01 8.991107407737162305e+01 9.216200001005358899e+01 8.918978119427271167e+01 9.058287181934670684e+01 8.980921831293403557e+01 8.828348081725036423e+01 8.879593816173792220e+01 9.126076428607885305e+01 9.048156396838584214e+01 9.004466304446390268e+01 9.002933567508424062e+01 9.187526604103349825e+01 9.044884532353462703e+01 8.902040925890665335e+01 8.909712015505536442e+01 9.101697107907004636e+01 9.081520510891374443e+01 8.917042705095369115e+01 8.962024451427771510e+01 8.818826673491460610e+01 8.754740556417614528e+01 9.028781986231385304e+01 9.067057075226223617e+01 9.089088681342640541e+01 9.074963172363737840e+01 8.967534223039868380e+01 8.697650833767757206e+01 8.756307840272529575e+01 8.968910817405155456e+01 8.824126552714190552e+01 8.950098547496921242e+01 8.898473212884601935e+01 8.850627763969580997e+01 8.922561619864930549e+01 8.853229267756991305e+01 8.967759429475376010e+01 8.855471826502906652e+01 8.591197418283078946e+01 8.715982540322869454e+01 8.521089767551141847e+01 8.597563999882774510e+01 8.931118296147150204e+01 8.722009936024066690e+01 8.884840987463570627e+01 8.847276516908873134e+01 8.880433481511757066e+01 8.646362038628571156e+01 8.985733695751862626e+01 8.789937980309481702e+01 8.878608939787510224e+01 8.742304234215990277e+01 8.824869202456781636e+01 8.738944843048898292e+01 8.944185695342798681e+01 8.736167204040772560e+01 8.792927671865851380e+01 8.793586353602148620e+01 8.692628764565692734e+01 8.930905628202098967e+01 8.770624507886688548e+01 8.689880698149957539e+01 8.750083723483314202e+01 8.603891886504628417e+01 8.538546025715551480e+01 8.596074883433516334e+01 8.834070314756688447e+01 8.804703444725842587e+01 8.577349074609909962e+01 8.766080089126155883e+01 8.704699374407859125e+01 8.447973209564386821e+01 8.657198071342570245e+01 8.547671140537158863e+01 8.570324464996009795e+01 8.636860997299068288e+01 8.478809837654387138e+01 8.318469400916076495e+01 8.489908727295187418e+01 8.634137420560821852e+01 8.367517754636644156e+01 8.240204452954792202e+01 8.530647904355065236e+01 8.623066529646617084e+01 8.814488623155490643e+01 8.619572898915718895e+01 8.456795851804798758e+01 8.670539971196666329e+01 8.658615084993191147e+01 8.691796383343199750e+01 8.752071943428781253e+01 8.684646378455514082e+01 8.706038110013878395e+01 8.660371675697263072e+01 8.768014545305156560e+01 8.576582023458246340e+01 8.495428072095405980e+01 8.269314533987900973e+01 8.463393044057407621e+01 8.528400079107234433e+01 8.694330939585007911e+01 8.715012260270687250e+01 8.747934103547422069e+01 8.599530606275328637e+01 8.649562171599318106e+01 8.352538501730631992e+01 8.326530352208716579e+01 8.266021037588201636e+01 8.756520100965991560e+01 8.433852064016950578e+01 8.699129084539713119e+01 8.450275779205389881e+01 8.763765645867066212e+01 8.539324127111770224e+01 8.469378409852421896e+01 8.489690597402073990e+01 8.557542059867239459e+01 8.434170995674678295e+01 8.716543862215630156e+01 8.442525231982730816e+01 8.655817998107259825e+01 8.659759925796201685e+01 8.387894512942011715e+01 8.215424585501901333e+01 8.597755902432345465e+01 8.350363659533176985e+01 8.210245559632294032e+01 8.444019856182040940e+01 8.461050904736927691e+01 8.611313588499363902e+01 8.649749526054992543e+01 8.339355400460689793e+01 8.624487517433824735e+01 8.197412074441332663e+01 8.482509421532978422e+01 8.630642690469417744e+01 8.607903065909214035e+01 8.815203349945586808e+01 8.232461082178753031e+01 8.312707335841535894e+01 8.511284705157555663e+01 8.447886002294461605e+01 8.403689446449440936e+01 8.457534493938462106e+01 8.380354806822866465e+01 8.198388505017035754e+01 8.387137813432062217e+01 8.337685608482284749e+01 8.404459031158593518e+01 8.432839291048647112e+01 8.310860775794799338e+01 8.178506773161650756e+01 8.408798843598312089e+01 7.980018213366037116e+01 8.050027694664544242e+01 8.041735887266689531e+01 8.216713218278120223e+01 8.291743458153175084e+01 8.282891718837343831e+01 8.503160868754046930e+01 8.446327562846911974e+01 8.120772347780285827e+01 8.431851931751721452e+01 8.026318829070505956e+01 7.720594612606878115e+01 8.225486846184499257e+01 8.124522411774501052e+01 8.176338965754300148e+01 8.149804704593606175e+01 7.876758675705389123e+01 7.974122571381731461e+01 8.108726222425434571e+01 8.006793537126435467e+01 7.833871249811306825e+01 8.031183295289625335e+01 7.888617916340498937e+01 7.703551224476763082e+01 8.024316064577513430e+01 7.920612929089094223e+01 7.720031813324469283e+01 8.147805390526772840e+01 7.760395862960501745e+01 7.743789795745279037e+01 7.567164697925895211e+01 7.754313495634598041e+01 7.891602215387537456e+01 7.897655334729947185e+01 7.692996910432705704e+01 7.793768776263925702e+01 7.552359975404465331e+01 7.869034919010984197e+01 7.717158383787112541e+01 7.590782481214588984e+01 7.677862160144508152e+01 7.827734507311421908e+01 7.678100929230168958e+01 7.593114164336876115e+01 7.767429795864867970e+01 7.670849646311012293e+01 7.381790668491005647e+01 7.642208440751534226e+01 7.540514513529879537e+01 7.717652302559206134e+01 7.555058433540988005e+01 7.399442671259261317e+01 7.700629986905616420e+01 7.563915795230366257e+01 7.356412859367364376e+01 7.449561774555610327e+01 7.662854248973445692e+01 7.463463372727406409e+01 7.203828059155844699e+01 7.473173149740874521e+01 7.207879265620150022e+01 7.491893226993947508e+01 7.429504064376337169e+01 7.168361461523842593e+01 7.347708860783065177e+01 7.545430948355566159e+01 7.661538262533281340e+01 7.295700996561612328e+01 7.457058132076915058e+01 7.516873220224690044e+01 7.530520650328720933e+01 7.670231338697325896e+01 7.598626104032219075e+01 7.625379658984259379e+01 7.543724653429997318e+01 7.740669202042086283e+01 7.692018393213027139e+01 7.554047629690465726e+01 7.491420975396746940e+01 7.479302133685115450e+01 7.584623013783550505e+01 7.613942381523364133e+01 7.544701089841686326e+01 7.614382593293201751e+01 7.398817990862660565e+01 7.638754376448720507e+01 7.621998414632014374e+01 7.208354728349772245e+01 7.402660160697078595e+01 7.619521602882446132e+01 7.611705317616130628e+01 7.551032448719524837e+01 7.602725120566690009e+01 7.589292778686308338e+01 7.566734490992826068e+01 7.390626721331135229e+01 7.862299073471606903e+01 7.464340549263758362e+01 7.716418595957762250e+01 7.630539634711485064e+01 7.601410845791005499e+01 7.679896588342252528e+01 7.613413092280364936e+01 7.592917772356885564e+01 7.637546981114464018e+01 7.835628425168337685e+01 7.494440042703818960e+01 7.700075529402039365e+01 7.629791095350250885e+01 7.723031598236576656e+01 7.519228773741089356e+01 7.704738795688869857e+01 7.661166020607004157e+01 7.587692090089180397e+01 7.435154927915385770e+01 7.609369107553375500e+01 7.540544350160632803e+01 7.576506426039604492e+01 7.320500399213071319e+01 7.431128936354778602e+01 7.150525220112206171e+01 7.477059233895060686e+01 7.426632333763620863e+01 6.937777029722427358e+01 7.075954654074206474e+01 6.908513656496886313e+01 7.210648419522343033e+01 7.269719345940832511e+01 7.360389108341823317e+01 7.409053790447940457e+01 7.244804657071635745e+01 7.564426673806183032e+01 7.192604271179000364e+01 7.031732732391034801e+01 7.241645977122021804e+01 6.965199519110220194e+01 7.214788711992169112e+01 7.567745283600022788e+01 7.112042424779976102e+01 7.309616385110656722e+01 7.249519414489061830e+01 6.982259216741650221e+01 6.928999856912516009e+01 7.173819982334907763e+01 7.054253597069119053e+01 7.238059522977694371e+01 7.171863998138228169e+01 7.121384696189461749e+01 7.144592224395712776e+01 7.276430127472787035e+01 7.083736892527041107e+01 7.257323818493821932e+01 7.011896190601677858e+01 6.946450825520751948e+01 6.938751795733352878e+01 7.113305076835015939e+01 6.876690487372810878e+01 6.932799118387090687e+01 6.883072276924896471e+01 6.583774236639594335e+01 6.855836403475191787e+01 6.946983813789870510e+01 6.895126150297549827e+01 6.865594473351137594e+01 6.889727581410033963e+01 6.751863048949522295e+01 6.958254250475108904e+01 7.012759715911792568e+01 6.865205526145042825e+01 7.081662372800386152e+01 6.837096786680481841e+01 6.976583741407490891e+01 6.968870164133133471e+01 6.675884598354866739e+01 7.202397750942306232e+01 6.918873615239911601e+01 6.757126124223550789e+01 7.095483734591392988e+01 6.908831581757806362e+01 6.870465180050224774e+01 6.819983064602132572e+01 7.273208789874657043e+01 7.022671865876513664e+01 6.961422446185835611e+01 7.049533145466880057e+01 6.875416890106826884e+01 6.851304591199755123e+01 6.987710267126097108e+01 6.803113790010193895e+01 7.055563729751324331e+01 6.890023595491170738e+01 6.812043221883779154e+01 6.886923440446275890e+01 6.985700665010985233e+01 6.986024217706017225e+01 7.215319553647374562e+01 6.990995830728624583e+01 7.164159487385933289e+01 7.048573479066429570e+01 7.258739851182021141e+01 6.971158202525310799e+01 6.836060226254384986e+01 6.870583841532705094e+01 6.993947332317745236e+01 6.876858511567732535e+01 6.896352156200964600e+01 7.148777337741606175e+01 6.917045178993046761e+01 6.981019246499741371e+01 6.902558057246878320e+01 7.013266545923488593e+01 6.982306937079137299e+01 6.693359537873089948e+01 6.952785230775667458e+01 6.790280886066055643e+01 6.807109896981060615e+01 6.994950226688472128e+01 6.943198970130619330e+01 6.912421327722148590e+01 7.011100794263052194e+01 6.793994071890097075e+01 6.916916558465973708e+01 6.675275695215870542e+01 6.950341537587237895e+01 7.003292098149724154e+01 6.888549909719404241e+01 6.544842230291992280e+01 6.791792778728155611e+01 6.766019002582302733e+01 6.783004480448342122e+01 6.848943237306643539e+01 6.897886972786143644e+01 6.804984600141926876e+01 6.709571361967674363e+01 6.797874466772391600e+01 6.666372944061347994e+01 6.919477458539876125e+01 6.861238250987028664e+01 6.977156973267567253e+01 6.727931703005353370e+01 6.606874535711830276e+01 6.592170552558850716e+01 6.615399923850134201e+01 6.501079897406910391e+01 6.679159448366202412e+01 6.708792409022198910e+01 6.605158300330235477e+01 6.656768456105363896e+01 6.671842850794260471e+01 7.019830918498998074e+01 6.657231468258881080e+01 6.806833744407343545e+01 6.703660130496551517e+01 6.610243531006834417e+01 6.980987475781624596e+01 6.865968342538411662e+01 6.813947742988831635e+01 6.704399296409046372e+01 6.889151947060497605e+01 6.855849830317144722e+01 6.616908307557088165e+01 6.530606890308233403e+01 6.458201646176364363e+01 6.728836179206254542e+01 6.864224161490602683e+01 6.871277708236522130e+01 6.756597236331107581e+01 6.859326712693453487e+01 6.721557510267048485e+01 6.820413623809677972e+01 6.734441841650844651e+01 6.776374871922851639e+01 6.944015225612236009e+01 6.663991379205597809e+01 6.875262648506095786e+01 6.915659632653475342e+01 6.916170322842999951e+01 6.714294390650464095e+01 6.719450175989614138e+01 6.926663216672348256e+01 6.928232788663815711e+01 6.737682912332259377e+01 7.055001066876602067e+01 6.861647774734562688e+01 7.124631311418318091e+01 6.880169395500871588e+01 7.232077314784936561e+01 6.758221863587513667e+01 7.184155400558374538e+01 6.826679089111193832e+01 7.107092326894043310e+01 6.910434930344679572e+01 6.978292017339305175e+01 6.801333246515194730e+01 7.170083665394923855e+01 6.799749974986201551e+01 6.809908161831867801e+01 6.941228791542529564e+01 6.723386587835396710e+01 6.767111984452105844e+01 6.933590444156548926e+01 7.043940331798089005e+01 6.811434302605164248e+01 6.802191452321787324e+01 6.615111774505793107e+01 6.535762343374862837e+01 6.741453250851276380e+01 6.658168673252457381e+01 6.695490159256721086e+01 6.743615373705463867e+01 6.840064965727522406e+01 6.596540749288746497e+01 6.756561292606323832e+01 6.647312858741689467e+01 6.727280334865619693e+01 6.585277765781147252e+01 6.734116042245022982e+01 6.728226156403658820e+01 6.874706239200574487e+01 6.860195778565534397e+01 6.674879467021111168e+01 6.798313749942188622e+01 6.713501923618593992e+01 6.627005394592097787e+01 6.525896747249521468e+01 6.497562745300292875e+01 6.722358619824504444e+01 6.556408795139820711e+01 6.634910573052881944e+01 6.517986849990678877e+01 6.737058567058565473e+01 6.496265046359353335e+01 6.274448489869645584e+01 6.564732617715830543e+01 6.504266409902375301e+01 6.472488720948685170e+01 6.648358269926259823e+01 6.596491966733182721e+01 6.514344777460924263e+01 6.301707166352789358e+01 6.711438152046054029e+01 6.526902060255110882e+01 6.473998450700524643e+01 6.429607616854011098e+01 6.387424601105613675e+01 6.377463520991327783e+01 6.620751513395184418e+01 6.548614349752230623e+01 6.249769899897703596e+01 6.751433010745054730e+01 6.587270668561293974e+01 6.610604051789138680e+01 6.418047053349864939e+01 6.442728447999451191e+01 6.374596641734378721e+01 6.771176594127474857e+01 6.448216369709584228e+01 6.461159223333126533e+01 6.625439773996464510e+01 6.864056611348425463e+01 6.605662728940168904e+01 6.621907312991690731e+01 6.802976933758421296e+01 6.855593988638219116e+01 7.021565829954366222e+01 6.895187291830691834e+01 6.776056262602737945e+01 6.867680388742506636e+01 6.796487734864433605e+01 6.837936412186357416e+01 6.750855091665424368e+01 6.644845765997681042e+01 6.681000315643581189e+01 6.996887552516831477e+01 6.716519463082708796e+01 6.839393764928050246e+01 6.795903231071048367e+01 6.642088401446302726e+01 6.910328796956598296e+01 6.902645342167986087e+01 6.781965127078854039e+01 6.726163992045655959e+01 6.664274908595474756e+01 6.765257029173795900e+01 6.560809958534788677e+01 6.703754013040799009e+01 6.827114738387459170e+01 6.795303240482877527e+01 6.451855948809409824e+01 6.719342845639275197e+01 6.643167085645293923e+01 6.598188155303996894e+01 6.714588680623278094e+01 6.618235467486168488e+01 6.606779612587700967e+01 6.684100986054474447e+01 6.495806070523275366e+01 6.570418129054242229e+01 6.447930524449996881e+01 6.476414319171325928e+01 6.475526089831217291e+01 6.530141144176225509e+01 6.485807906724215854e+01 6.376232125964641995e+01 6.628455834520454459e+01 6.548441709244359288e+01 6.473204669779417486e+01 6.484501769887837952e+01 6.770882929299773423e+01 6.355855596684079245e+01 6.725137439563630437e+01 6.443562859271375487e+01 6.400601041230027022e+01 6.431508243719606810e+01 6.609995528565460177e+01 6.314763257324108281e+01 6.410575731147594070e+01 6.680846005959705280e+01 6.582581391706034424e+01 6.566154054067988000e+01 6.491104568368521655e+01 6.160738849844486253e+01 6.736814182871448509e+01 6.468799767764301123e+01 6.692713382229280228e+01 6.279419869931114562e+01 6.375122146805933454e+01 6.184692929014059359e+01 6.341602544135967889e+01 6.512960750625519779e+01 6.357218792292609777e+01 6.353992688357939755e+01 6.404660330194607809e+01 6.289381733057356882e+01 6.440918296699672396e+01 6.514078104194460650e+01 6.353104431527529528e+01 6.429665674272480658e+01 6.123954011356892124e+01 6.390859395685866673e+01 6.310634804429144395e+01 6.205349788158627433e+01 6.365281866833664282e+01 6.191772899440702815e+01 6.510837531163163305e+01 6.293877712578856887e+01 6.416042865434111775e+01 6.055752250989557695e+01 6.207750963404301814e+01 6.196956520165510085e+01 6.359875492873032954e+01 6.245185430575744334e+01 6.311793455091390825e+01 6.399150392982713242e+01 6.260386068430388917e+01 6.371347886395621174e+01 6.474192460040941910e+01 6.267277692860605498e+01 6.149386602258400814e+01 6.470259132767536414e+01 6.169236235053573836e+01 6.541655514151663908e+01 6.218163366364813527e+01 6.352714851953732023e+01 5.962518637314862957e+01 6.184567866342994336e+01 6.446628007845870911e+01 5.921147630176272969e+01 6.006054070286519675e+01 6.408259617469698810e+01 6.374285404130942112e+01 6.244100868379270253e+01 6.077053209489085361e+01 6.218454437953290181e+01 5.837749188930032318e+01 6.236071189022086969e+01 5.920721913409651194e+01 6.143979304367627492e+01 6.012307844104778098e+01 6.076751672520226322e+01 6.026020733467182566e+01 6.261220325894328909e+01 6.100491621064617220e+01 6.033607009464648030e+01 6.243448815212578751e+01 6.065561297528704188e+01 5.992839680769455413e+01 6.093595198241121835e+01 6.033318116225984795e+01 6.009616185072751193e+01 6.170272857294249036e+01 6.051107002792303291e+01 6.188586757887782852e+01 5.762796913624038808e+01 6.150577442115933735e+01 6.127578658633721176e+01 6.107651319329498563e+01 6.135644216712893950e+01 6.096347613403985122e+01 6.088064730288297710e+01 5.962353632002071180e+01 6.073935186310538370e+01 5.918918515559755633e+01 5.822411997320411103e+01 5.870518112383081188e+01 6.095945664271872033e+01 5.980366962202013781e+01 6.095490403444863858e+01 5.942699936448647691e+01 6.036058979077752440e+01 5.903884038202153306e+01 5.934680773300698320e+01 5.990431716634841308e+01 5.866433897913358209e+01 6.005548306258598501e+01 5.874487912329268369e+01 6.140982135855249879e+01 5.957482967504902405e+01 6.281291998163258228e+01 6.211957456009766076e+01 6.290655385584463488e+01 6.132775614202411418e+01 5.865869483812730323e+01 6.137361952377776930e+01 6.101518565973328379e+01 5.883609208669297885e+01 6.204286285101343168e+01 6.129984869880826182e+01 6.018070084019061028e+01 5.799884556109535794e+01 5.843849371231155487e+01 6.109810806443756093e+01 6.146689563538657808e+01 5.923399035200564100e+01 5.995915617665689723e+01 5.920878824508492499e+01 5.822054608960417710e+01 5.944785761922688039e+01 6.115752291099558136e+01 5.850402581265953472e+01 5.866237384921865328e+01 5.880083831859427335e+01 5.966427947801447829e+01 6.062930404636333037e+01 5.988474997343747930e+01 6.035348751326579020e+01 5.700790453499843125e+01 6.138996162884169649e+01 6.086854305172057167e+01 6.021945638755061481e+01 6.178064979192821227e+01 5.803118631189094145e+01 5.902676919699808877e+01 5.808181597831293885e+01 5.824128047058869129e+01 5.952114158453273518e+01 5.925997380990668972e+01 5.893478109803443488e+01 5.930584590338696671e+01 5.947654047982783965e+01 5.710372925545328826e+01 6.048657022190496235e+01 5.719610849802521102e+01 5.773904581592177010e+01 5.841005970194004249e+01 5.819608458385481953e+01 5.648210632126230024e+01 5.654510163487292118e+01 5.682713957835463248e+01 5.745519399106517966e+01 5.800726154625714770e+01 5.773375207013896926e+01 5.798319739506930404e+01 5.852759497161348889e+01 5.876699976698515115e+01 6.080149751767481803e+01 5.796217472872653786e+01 5.821713317456077874e+01 5.786005761077082354e+01 5.841145487294055272e+01 6.076877318229709601e+01 5.994285827598298511e+01 5.789970590959839569e+01 6.050030035033757514e+01 5.638293645516228736e+01 5.962125605533246642e+01 5.948484416836655697e+01 5.947115093798532826e+01 5.846490152262627760e+01 5.606315943451914308e+01 5.930181231514326612e+01 5.960258682529485696e+01 5.694583940142226908e+01 5.916293231972882438e+01 5.937017050805538076e+01 5.698829885091581815e+01 5.595729092239970015e+01 5.567964538936614360e+01 5.772977785507418957e+01 5.696011999685811134e+01 5.482509564368346844e+01 5.573695796753729326e+01 5.611552360384886384e+01 5.727338945870769038e+01 5.862376774749445474e+01 5.977440009946609933e+01 5.717427999861731536e+01 5.663906410136975467e+01 5.711718243072517964e+01 5.819574832150046007e+01 5.660860947566514767e+01 5.690305466749728680e+01 5.680382741053225715e+01 5.767154735037765789e+01 5.462790048177497226e+01 5.800510474109800185e+01 5.707098182830115007e+01 5.711170637302380015e+01 5.711059053845706046e+01 5.534302282675588458e+01 5.369459814605865944e+01 5.445529874384800451e+01 5.365358308810161958e+01 5.636684203676109206e+01 5.429514830196443143e+01 5.512171029985001525e+01 5.604793842210182220e+01 5.817489134357546021e+01 5.365018616951397235e+01 5.815473971466838776e+01 6.020243741841750307e+01 5.598557922580792479e+01 5.303582722662994797e+01 5.630034165161910664e+01 5.794061034698049184e+01 5.522861238651911009e+01 5.733262701296401787e+01 5.624913182909435250e+01 5.781839486551738361e+01 5.588027999174379801e+01 5.699906091385450679e+01 5.781664304838082558e+01 5.502186965877714186e+01 5.656464668768885673e+01 5.572198984946285805e+01 5.677534182477138103e+01 5.475301322324383335e+01 5.400458956441736547e+01 5.712941010561390698e+01 5.635543732000174089e+01 5.561512609009749042e+01 5.384770652322369244e+01 5.589462383084174490e+01 5.576113548359511185e+01 5.407928478140915729e+01 5.670505339124599686e+01 5.750850959269406815e+01 5.473955010116185349e+01 5.404337122853968367e+01 5.556394585953021448e+01 5.375270266947356390e+01 5.572504156117236818e+01 5.262039432056769783e+01 5.344455606957420457e+01 5.470013284988998947e+01 5.298203163120827242e+01 5.650676000259394272e+01 5.512578649724008528e+01 5.497495153335974294e+01 5.625425541097542492e+01 5.780496376664756752e+01 5.573100106147921906e+01 5.561597487715833665e+01 5.560510112353304635e+01 5.692610688617538983e+01 5.587499453491535206e+01 5.564786447884626597e+01 5.889742256987968005e+01 5.691945274052135062e+01 5.707513671422741197e+01 5.654549237794905281e+01 5.486809016450461485e+01 6.023628952136256487e+01 5.628074149367262180e+01 5.645760911394902593e+01 5.653196855676544885e+01 5.701586848031710275e+01 5.811868188175671435e+01 5.796553700539867293e+01 5.547548737732132906e+01 5.898964870269161764e+01 5.861465766004150879e+01 5.635941566983512274e+01 5.631592439177342868e+01 5.489601910584363509e+01 5.693297615435428582e+01 5.603238020501730432e+01 5.582789132670688304e+01 5.713512676226677200e+01 5.527460825450513227e+01 5.499976386378876470e+01 5.499853133983793896e+01 5.676973697552868714e+01 5.562158889743029988e+01 5.670380316026822243e+01 5.501573639978904140e+01 5.399842469140689616e+01 5.646472186142459293e+01 5.769023923007909360e+01 5.889969861948264196e+01 5.579275745958567967e+01 5.721540529363767291e+01 5.641039721058055534e+01 5.562147727781913886e+01 5.613002258881410000e+01 5.542025946556545790e+01 5.564185791978078299e+01 5.730889811795456268e+01 5.567845867129091175e+01 5.588959854895959012e+01 5.544476468163886551e+01 5.695666765549182031e+01 5.541899710851026128e+01 5.688549219065692597e+01 5.428385723444215216e+01 5.639783089418412487e+01 5.486811321756291449e+01 5.637569622297092309e+01 5.489892329741240218e+01 5.800111168965509734e+01 5.451180884550659300e+01 5.451368541595693529e+01 5.446364500592318336e+01 5.275457884178455004e+01 5.503151427512839433e+01 5.350145368030347015e+01 5.680428781280492245e+01 5.381076292090923374e+01 5.334005696482770986e+01 5.170277070372758743e+01 5.364815931153540163e+01 5.259232988427397970e+01 5.467500761941919052e+01 5.289224423074022496e+01 5.549542614472925095e+01 5.526248667122345637e+01 5.422026280565530953e+01 5.388547468248027883e+01 5.293982617717253447e+01 5.497830888025695373e+01 5.128907216955381898e+01 5.361469249599163334e+01 5.269453280271827822e+01 5.499416936305141235e+01 5.127068174584264426e+01 5.556562345327055397e+01 5.456936096909230116e+01 5.451975386473439755e+01 5.543361742659424607e+01 5.181541673845423190e+01 5.283565464536507505e+01 5.282041282589109699e+01 5.350677329559867701e+01 5.368327963465173980e+01 5.342380699603308614e+01 5.517510764606779361e+01 5.393559635680975362e+01 5.225640667634313274e+01 5.096827306258241919e+01 5.160750094397741350e+01 5.387346899304239400e+01 5.042997736480609916e+01 5.445538929698417974e+01 5.280057875046528437e+01 5.224025441528092983e+01 5.195372836985356457e+01 5.291851464227917745e+01 5.108617874526365910e+01 5.345642562886462201e+01 5.003442595837231011e+01 5.109306878513992700e+01 5.293822980703200187e+01 4.871185157131098720e+01 5.226934519461816109e+01 5.163808795482174929e+01 5.271286450310812910e+01 5.031216163996933233e+01 5.231112126166243570e+01 5.284540633389996600e+01 5.325791918186456542e+01 5.283651634281976328e+01 5.332083327415425344e+01 4.978171174714173475e+01 5.145139206930674902e+01 5.018157202892994206e+01 5.496956858471288854e+01 5.317954166289532481e+01 5.234898850369854983e+01 5.144964642898968776e+01 5.148956914521592410e+01 5.105261328403167198e+01 5.324195348719963761e+01 5.006749984519741048e+01 5.333627091352929739e+01 5.217870187586768793e+01 5.140724554088887288e+01 5.606008241403834802e+01 5.266583959194758791e+01 5.130839070518339184e+01 5.312341327580340078e+01 5.199582453552190486e+01 5.478152925477922253e+01 5.353999624397600599e+01 5.430252188233637156e+01 5.231070305842239776e+01 5.248629597243581912e+01 5.263971762014953981e+01 5.233932031406870777e+01 5.369032094917456277e+01 5.407026976222049086e+01 5.185938415090433296e+01 4.967432510722913008e+01 5.182458725210350536e+01 5.330775120442905290e+01 5.336065105292288280e+01 5.229788274455443542e+01 5.541202124449182520e+01 5.283127089049393987e+01 5.176899150550368489e+01 5.241045503214979817e+01 5.057236763895734555e+01 5.282027844492725421e+01 5.389246374078228285e+01 5.277438417731191578e+01 5.423056065566071027e+01 5.363917620107864082e+01 5.460605985058803213e+01 5.300872267682878203e+01 5.237169039185157260e+01 5.385735349612212985e+01 5.280309799184774988e+01 5.181759435025219318e+01 5.362559925556104190e+01 5.344966601980662091e+01 5.272852293489030018e+01 5.267008929440987686e+01 5.201008169180858687e+01 5.281807773718801968e+01 5.130245419840098009e+01 5.164275433286823613e+01 5.220374035888997355e+01 5.298442849623450712e+01 5.139715018985782535e+01 5.044387564486014242e+01 5.299636709564857284e+01 5.100670039041113313e+01 5.305762915878422348e+01 5.325256850633633121e+01 4.991259503560699784e+01 5.353915261906639955e+01 5.177499743188381132e+01 5.392672742287550847e+01 5.137596781424593217e+01 5.215683924948239536e+01 5.363167808791830993e+01 5.182520148520053738e+01 5.200052493899905670e+01 5.130972856598383913e+01 5.132448396214046937e+01 5.510353617652514657e+01 5.204524550741562905e+01 5.190770208756391213e+01 5.081620952646076717e+01 5.294027439839380378e+01 5.320661706998387785e+01 5.534697447331235054e+01 5.136645736312640054e+01 5.203031947050371286e+01 5.147797496352804103e+01 5.115506070113668358e+01 5.195383015298133245e+01 5.085881963633909209e+01 5.096384573581459421e+01 5.227187273586305594e+01 5.183914260912725780e+01 4.995597448838223897e+01 5.176130764968786480e+01 5.005093739249247875e+01 4.999125471316445157e+01 5.134801816344709380e+01 5.204812676493458667e+01 5.081321059780186999e+01 5.124283672379814902e+01 5.121571894398216074e+01 5.208049053843613052e+01 4.970457894823361045e+01 5.224372977011907437e+01 5.105466325577188513e+01 5.009055300516111231e+01 5.018910704466298967e+01 5.113754174906969752e+01 5.166788446807978374e+01 5.288848543630129484e+01 5.060539274609488558e+01 5.092803511684815021e+01 5.059865683299022976e+01 5.430942763094615344e+01 5.297363463255959459e+01 5.293059291719424664e+01 5.123407856149277961e+01 4.942861009300583675e+01 5.208102456950935988e+01 5.114664756879981411e+01 4.890868496903472362e+01 5.032736891807815027e+01 5.221249480809774468e+01 5.128607198905371689e+01 5.313837548873784300e+01 5.230058030040599704e+01 5.221346897582760960e+01 5.132408444687757765e+01 5.130173667484383060e+01 5.144299944672041391e+01 5.261188092016388396e+01 5.007291683662852932e+01 5.083752981521871561e+01 5.024196103558988824e+01 5.280259412492614501e+01 5.049954311687557151e+01 4.986321138322959712e+01 4.986198468206126933e+01 5.023894673598166349e+01 5.095381975318439771e+01 4.811382570077250875e+01 5.090245013869988355e+01 4.845759780906411862e+01 4.838443846015758254e+01 4.952764685337496076e+01 5.045906369908975364e+01 4.967618830316336442e+01 5.009434587408407680e+01 5.348619768674760877e+01 5.062781656163035393e+01 4.719910727231294345e+01 4.984076534982660434e+01 5.120500948385304696e+01 4.891678724392107824e+01 4.954646240544408897e+01 5.132089435821672652e+01 5.001400009288794024e+01 5.143470774522403843e+01 4.863390137449859907e+01 4.964029877125184953e+01 4.743196093148805659e+01 4.984868977704087456e+01 4.831206422728861583e+01 5.099708440211750826e+01 4.958926559760858765e+01 4.881414840315695614e+01 5.202585325235481406e+01 5.051197018652247550e+01 4.846623526332560061e+01 4.785524151405542170e+01 5.024746605537642807e+01 4.935744256584875700e+01 4.876536004562632343e+01 5.067019373088329104e+01 4.856024526388245022e+01 4.957068151854246452e+01 4.706738569212065926e+01 4.928735317476829891e+01 5.046994252347268173e+01 5.003780997373677053e+01 5.271920289274812887e+01 4.918368339925654453e+01 5.098849368378744629e+01 4.791219244174385494e+01 5.049899386593307327e+01 4.984526387259698055e+01 4.988687288165130695e+01 4.987780454105849515e+01 4.937738079204991237e+01 4.911585388621991655e+01 4.893210182861606938e+01 4.929174736687289027e+01 4.973904311100010744e+01 4.924675675318268020e+01 4.864855935341133630e+01 4.868044669229676913e+01 4.995480727676767430e+01 4.739272644093634312e+01 4.939428657279400170e+01 4.858605464186685197e+01 4.856454873100143743e+01 5.093844464812849537e+01 4.740408513115939115e+01 4.830741141251983350e+01 4.980345942899911194e+01 4.787325577950070965e+01 4.872960783901392290e+01 4.702198750767971802e+01 4.606336529810939595e+01 4.668896479197950811e+01 4.566869361916572956e+01 4.965564474928594052e+01 4.691432364060342053e+01 4.686425930022758024e+01 4.761004166038440388e+01 4.917451571299067581e+01 4.904360858686132474e+01 4.766690253333960214e+01 4.639833496996606499e+01 4.963404727619420242e+01 4.995660226059117548e+01 4.714867892570430996e+01 4.781457597142210858e+01 4.909187461911491113e+01 4.595378345353984173e+01 4.958691668026639121e+01 4.879090284451470438e+01 5.022061817371663039e+01 5.014876712739344100e+01 4.763305885637396386e+01 4.892878602290080892e+01 4.826901033597710011e+01 4.880366077076824638e+01 4.728919745809429998e+01 4.676926073249566684e+01 4.805511388673263440e+01 4.921996246352382798e+01 4.935633358188537301e+01 4.838916703746117065e+01 4.396049491349780425e+01 4.551832470467266489e+01 4.757452513121192084e+01 4.866845211306504382e+01 4.788982704215215591e+01 4.746395701378425969e+01 4.573015667509198323e+01 4.909059300181960595e+01 4.959581258095465017e+01 4.924079491335496073e+01 4.981776305185732667e+01 4.532527755001024872e+01 4.704205697889791082e+01 4.888436837881531716e+01 4.882410452633805420e+01 4.829371074699341904e+01 4.774172372376420981e+01 4.797449570859242840e+01 4.883104985273224941e+01 4.833136009386852550e+01 5.002481771868093574e+01 4.924668236103147478e+01 4.877513955100710774e+01 4.790613301271298496e+01 4.847467425815502651e+01 4.660404312280923733e+01 4.633038634444205428e+01 4.808731084282326407e+01 4.955403684884646509e+01 4.807836211592913855e+01 4.761039417919421624e+01 4.610022347076382943e+01 4.646372197629916911e+01 4.798788823216795407e+01 4.679088088761261588e+01 4.813294844196319389e+01 4.751084600678061776e+01 4.918137879859129669e+01 4.758409113860861339e+01 4.726254880056716701e+01 4.836687385262022332e+01 4.798843339839476840e+01 4.576329425866541101e+01 4.899353825541862761e+01 4.849056611597526256e+01 4.926766205386197583e+01 4.886871155610506889e+01 4.784886092646092237e+01 4.641227766302964142e+01 5.056210004754321119e+01 4.706180127556346093e+01 4.703579068299445964e+01 4.847727796470005046e+01 4.535621444127526303e+01 4.719346574303713737e+01 4.626975630172521647e+01 4.819806606908054647e+01 4.834566229224919454e+01 4.808320314606149992e+01 4.771575798314232486e+01 4.764222277081336188e+01 4.702769687481483629e+01 4.833713730320040014e+01 4.578175111801008512e+01 4.645632361373826313e+01 4.986576501009960083e+01 4.682509786472969893e+01 4.680348254097053484e+01 4.895576469510165651e+01 4.969383807264482300e+01 4.652506725438685464e+01 4.672361775786806959e+01 4.803359751565572822e+01 4.771171739142975099e+01 4.727868599771020541e+01 4.679382088586223887e+01 4.677538699773699449e+01 4.757052844101036015e+01 4.870751653537744374e+01 4.769297824887534887e+01 5.103688444886255127e+01 4.608694262024992128e+01 4.749178191262505777e+01 4.902834953602599199e+01 4.892249209526611509e+01 4.748852944575281043e+01 4.838336920747173053e+01 4.834271692953776522e+01 4.737011836490474792e+01 4.682989377286933319e+01 4.777496955240756904e+01 4.510013550456064024e+01 4.472956803385422120e+01 4.678521852113595259e+01 4.600668866924943501e+01 4.489285503891264284e+01 4.690027211018688291e+01 4.790753679299915291e+01 4.515294592982661470e+01 4.899090250793581447e+01 4.750612990907701061e+01 4.506115422842455587e+01 4.619523244508732773e+01 4.724322037942321373e+01 4.412945031556704123e+01 4.482139451982668277e+01 4.704444535657910365e+01 4.640277306444907168e+01 4.788645410956662829e+01 4.587712648693904782e+01 4.698459376042215752e+01 4.602588902356462341e+01 4.662979102363561168e+01 4.743474282774631234e+01 4.476966565084758543e+01 4.788256149194010192e+01 4.635243998263498355e+01 4.827150674352646575e+01 4.614124654809423021e+01 4.613164241475188732e+01 4.649887985564350146e+01 4.588041942229346404e+01 4.630665149092542521e+01 4.322958149420913543e+01 4.536384507076025585e+01 4.741605932017387204e+01 4.473930564936498655e+01 4.218495040158195764e+01 4.232511703061359754e+01 4.221072792921411576e+01 4.357491336312765640e+01 4.430056164416293996e+01 4.574121941987325357e+01 4.445149240184473172e+01 4.526741641544797545e+01 4.303541885703813819e+01 4.415348090781307633e+01 4.216221840701859236e+01 4.365334376597375865e+01 4.276012225933129685e+01 4.447859883118383095e+01 4.319069419811886235e+01 4.614414229296765768e+01 4.349953099716395144e+01 4.366327301462876420e+01 4.335767322759409126e+01 4.312639283556344338e+01 4.334310770423474679e+01 4.550648411585597586e+01 4.186860961345183796e+01 4.390461575304240682e+01 4.492130352088982193e+01 3.976069889834798943e+01 4.271274510284706594e+01 4.193262424798886912e+01 4.325478743289035322e+01 4.300618207676805582e+01 4.395954023509874986e+01 4.242629024949122396e+01 4.322379683182804655e+01 4.416864536830032506e+01 4.438682604611884841e+01 4.357422186290028066e+01 4.258579847330584300e+01 4.198446039109675354e+01 4.298116937878115351e+01 4.483904900172495189e+01 4.416622248684755192e+01 4.162596105242433708e+01 4.292747855388260092e+01 4.203990818632927784e+01 4.345506749447616102e+01 4.502526759290842762e+01 4.573510006762560209e+01 4.371455019548867682e+01 4.071228243025762339e+01 4.317361653391226639e+01 4.264494083461076457e+01 4.373728390002450084e+01 4.494128829262114522e+01 4.046125529279542121e+01 4.310732119683697761e+01 4.234750055606427566e+01 4.031014796094503794e+01 4.102274732477480512e+01 3.967460227526517968e+01 4.028460559947568953e+01 4.188610168170289683e+01 4.202302913334692391e+01 4.122273513934244704e+01 4.389998796005694714e+01 4.311609897459693741e+01 3.988621267753431709e+01 4.200128734066839797e+01 4.259047077684902405e+01 4.259335475061951115e+01 4.009393172860958288e+01 4.118678986551070409e+01 4.095614044784083063e+01 4.051263648090070291e+01 4.133023457140846091e+01 4.175918699492036268e+01 4.412510456088880062e+01 4.214347159764513151e+01 4.504494319794871870e+01 4.212602526546914561e+01 4.214700926999368846e+01 4.413964000688596911e+01 3.877286684010078233e+01 4.122224775836117061e+01 4.386003024586850785e+01 4.110763130916396335e+01 4.001922123811365850e+01 4.135548604264624828e+01 3.979636614053267607e+01 4.041581634149954994e+01 3.951683624134549433e+01 4.213459685130146681e+01 4.410172390296035871e+01 4.179342689708585823e+01 4.089220178703491371e+01 4.178790008071757711e+01 4.044061665156138474e+01 3.857706566487083677e+01 4.154705447599535972e+01 3.911914017415142553e+01 4.037437692891390384e+01 4.374935601999158052e+01 4.027289414497713693e+01 4.026083409347185693e+01 4.146134928487027338e+01 4.342524141104792079e+01 4.138599260939263047e+01 4.021688724002201809e+01 4.055586330271702167e+01 4.170342224068059522e+01 4.097273202562749361e+01 4.041898324037259016e+01 4.026866887230099934e+01 3.957791657906587801e+01 4.195006447354534629e+01 4.122511797659644373e+01 4.163798387790598099e+01 3.986876622975469786e+01 3.992486481998533066e+01 3.932163543350767299e+01 4.007848658182539481e+01 4.121608176815136915e+01 4.041143049297461687e+01 3.906187896925545999e+01 4.035348230127807767e+01 4.200096833518963280e+01 4.314557245578524913e+01 4.268426867683797354e+01 4.497838661023124018e+01 4.428334937266595972e+01 4.010741917862461037e+01 4.276003219631596863e+01 4.286453274763297827e+01 4.187428251200534390e+01 4.273122062700482360e+01 4.246325025656045682e+01 4.133867747694034733e+01 3.889317087183925992e+01 4.205750794855957508e+01 4.230340251710979516e+01 4.078019521551387783e+01 4.066432143400019328e+01 4.106468786242896130e+01 4.138399239459085521e+01 4.027579149085398313e+01 4.197722033827133714e+01 4.019368323417236155e+01 4.035769112553254701e+01 4.015502004030656735e+01 3.986615711166052733e+01 4.237114989764384632e+01 3.988806473297793787e+01 4.041237169247310135e+01 4.015161543370547292e+01 3.853850702794031235e+01 3.905599913840242721e+01 3.940200957656679748e+01 3.968338160452214680e+01 4.041618464264102784e+01 3.758813151575264300e+01 4.044398194991778439e+01 3.694904424784561314e+01 3.668453395233074588e+01 3.848749836635138877e+01 3.825005000540852507e+01 3.599100329314835278e+01 3.678892166624328297e+01 3.635017873307485559e+01 3.679716728684012850e+01 3.793301998737044300e+01 4.098638786820808377e+01 3.830567115354092067e+01 3.907921006935222152e+01 3.848566781115131619e+01 3.795194941283291001e+01 3.772370210442126393e+01 3.869767522842307272e+01 3.890323850776994874e+01 3.862536799940772880e+01 3.970565754457732766e+01 3.830588530105992362e+01 4.002646206234483373e+01 4.033502503717478049e+01 3.942246689740799326e+01 4.211948668163351783e+01 3.957751919423517251e+01 3.867860730540656533e+01 3.909518126788798753e+01 3.742761585715817318e+01 3.882240767660916703e+01 3.669516036084393562e+01 3.677706445869993956e+01 3.729014166876361003e+01 3.873852462804748598e+01 3.877010130857536296e+01 3.792129426768912737e+01 3.791224270938655394e+01 3.830889642441599818e+01 3.814869811961736445e+01 3.704572636386659923e+01 3.702682076834783942e+01 3.611607103524230666e+01 3.781610000682061212e+01 3.757592076908188261e+01 3.862973127710763777e+01 3.658739229967201823e+01 3.795665395109314488e+01 3.704865329735601875e+01 3.636772323603438650e+01 3.818465139549169152e+01 3.836001085590841342e+01 3.866700934198868111e+01 3.776259350602488496e+01 3.659213145888473662e+01 3.789588144709899353e+01 3.741718840704906057e+01 3.688141944324724619e+01 3.855570356433152313e+01 4.065089980768073730e+01 3.730517714227165271e+01 3.501039217455177521e+01 3.976338591783434850e+01 4.110769502518454743e+01 3.968870829101484077e+01 4.038318458853859028e+01 4.034637029859786850e+01 4.066865182313360805e+01 4.161038186805195949e+01 3.837839853022451564e+01 3.953154557278323722e+01 3.855469056591739729e+01 3.684028068185911309e+01 4.033839247504796788e+01 3.985931785214278733e+01 3.960421374850223941e+01 4.034721060350624811e+01 4.028961926924291959e+01 4.136923732351825578e+01 4.004155340660442164e+01 3.975911701509713936e+01 4.123327904282982814e+01 3.997733686661126029e+01 3.666261022473016595e+01 3.632324172771972570e+01 3.835288162832066661e+01 3.619617964958272438e+01 3.906705858419930877e+01 3.907462884169947159e+01 3.691128886662815489e+01 3.719334318140875695e+01 3.566534076523477381e+01 3.845177368046614674e+01 3.855432474699395584e+01 3.868976395403274182e+01 3.774949166829267000e+01 3.902754284214835678e+01 3.796075444386912068e+01 3.618471820941196881e+01 3.940767602410479498e+01 3.746404443417998209e+01 3.689484559861906376e+01 3.529924036022264744e+01 3.713521344080597686e+01 3.644542525083712547e+01 3.824192979430087291e+01 3.771595735140483185e+01 3.976793070022606003e+01 3.576244540308088915e+01 3.700301776699156164e+01 3.807282675576718134e+01 3.750783513841643213e+01 3.641397367988010814e+01 3.612884508386165550e+01 3.786581328425361193e+01 3.714755208548658771e+01 3.973777643328108411e+01 3.983189783255159000e+01 3.905464712999599186e+01 3.840130452340914502e+01 3.740189314797505915e+01 3.760656248152535142e+01 3.699248742657567846e+01 3.885852258057168029e+01 3.715035300773664773e+01 3.640674094558303153e+01 3.889384059713496811e+01 3.877594978784891566e+01 3.942675301471910387e+01 3.707535418190808940e+01 3.805243559840647549e+01 3.762245187950735215e+01 3.721997634581055792e+01 3.884431127699167519e+01 3.780357450107089079e+01 3.870087817151487997e+01 3.802320266940059668e+01 3.604232068928907040e+01 3.734283795799954930e+01 3.817652936364182636e+01 3.733813474908171059e+01 3.705885043159746317e+01 3.585494255940945152e+01 3.752604337343349528e+01 3.706312619305016653e+01 3.696940013947318704e+01 3.516199498337988416e+01 3.862771844270021404e+01 3.685822738473537896e+01 3.431742744879603890e+01 3.629572040276652700e+01 3.667555852915385373e+01 3.686769766713217678e+01 3.556396730935276196e+01 3.496756079629725633e+01 3.548170265568675319e+01 3.659763963430319222e+01 3.517512372986482916e+01 3.487407397380896867e+01 3.700026235294357235e+01 3.642612535075033264e+01 3.711544907203973054e+01 3.662807268958601270e+01 3.671990569871231003e+01 3.692766506987805286e+01 3.617284555563131931e+01 3.685966387179684034e+01 3.726638954846488616e+01 3.692301937036639004e+01 3.740029269355553510e+01 3.574882378895558332e+01 3.647186398970180932e+01 3.758167170347687147e+01 3.744893501625158905e+01 3.653877474955773863e+01 3.656604250823232150e+01 3.985208577543354380e+01 3.716150300085857339e+01 3.841665852012588545e+01 3.687483860711608230e+01 3.756336756663260701e+01 3.678469327212008011e+01 3.661104028244142228e+01 3.568662426301052903e+01 3.650247351493344894e+01 3.648279724626304699e+01 3.530696590663226431e+01 3.671426338780452170e+01 3.896360343396924009e+01 3.633926568456134021e+01 3.653224997218055137e+01 3.528909571044184901e+01 3.776987418201414215e+01 3.707761586414159893e+01 3.642432306045684953e+01 3.679725951916250182e+01 3.721272017575560653e+01 3.756018270193958131e+01 3.766708621826193593e+01 3.538146991705475131e+01 3.635244218860864152e+01 3.648993871940715650e+01 3.826851159939849367e+01 3.660593008774661428e+01 3.712068000173907478e+01 3.802468658548816904e+01 3.783269628075374413e+01 3.809653328105923720e+01 3.793197678411618767e+01 3.715151118410074105e+01 3.839224494429190315e+01 3.670231323767402642e+01 3.794995465003931656e+01 3.555894144250870426e+01 3.532370569716601238e+01 3.625876673057855015e+01 3.607485583806843721e+01 3.837414599578577423e+01 3.494955299436844598e+01 3.775356666323979482e+01 3.837373453572729431e+01 3.800180209235355022e+01 3.746961049142979761e+01 3.748949996947712293e+01 3.782787620874591994e+01 3.638955207079571608e+01 3.813012454138541329e+01 3.627778545841238866e+01 3.578847041084107161e+01 3.483389002358607200e+01 3.454327649784808330e+01 3.774700034471099741e+01 3.329536213272739076e+01 3.770209183326716129e+01 3.463789246853094284e+01 3.594830751236214184e+01 3.436769918367584609e+01 3.513341457215902608e+01 3.657665856299468032e+01 3.483647879781865697e+01 3.548779197850755907e+01 3.596510117898257874e+01 3.755582824890887395e+01 3.659518722470190966e+01 3.591466259616957757e+01 3.487757947545322423e+01 3.641845700284081033e+01 3.653077352588932314e+01 3.701056648814440564e+01 3.507432861557872172e+01 3.651764690428814220e+01 3.467387510537656681e+01 3.811644183601869429e+01 3.652941477946547622e+01 3.480691171415841012e+01 3.439326277063150883e+01 3.744110504093534786e+01 3.380008844396053291e+01 3.593305209659921218e+01 3.578828644271407455e+01 3.327000688854359112e+01 3.302451750073892356e+01 3.501637809392205014e+01 3.567059332080172140e+01 3.660817945978015331e+01 3.569104826004617337e+01 3.372759065435052150e+01 3.448631509607267276e+01 3.514730747786084919e+01 3.481364562278390196e+01 3.611976374414359725e+01 3.434734791971653323e+01 3.480973403749992912e+01 3.077154963255617304e+01 3.446131558236548642e+01 3.417508738661262413e+01 3.557240377983912083e+01 3.471322840029289125e+01 3.506464001966067912e+01 3.270073000400536500e+01 3.306759490650668454e+01 3.378088362323374838e+01 3.348920853734346537e+01 3.456087023755760157e+01 3.248072845343989457e+01 3.212498794491629894e+01 3.359477986029653351e+01 3.142361318339823129e+01 3.465116522885080741e+01 3.654381708372718407e+01 3.307816869055130127e+01 3.149909568221403688e+01 3.591598479861482218e+01 3.474039329399176523e+01 3.344969489868496026e+01 3.269658806911746041e+01 3.520119270824524449e+01 3.327158268104469130e+01 3.179602984718663805e+01 3.346253062060419836e+01 3.346451964019174596e+01 3.464854460065978259e+01 3.501255643494956615e+01 3.350369398388721720e+01 3.002125451013827373e+01 3.414188333950635723e+01 3.690813002147935151e+01 3.315723904789672360e+01 3.353540980825855655e+01 3.514387961174250563e+01 3.519743833670945321e+01 3.168433022286403400e+01 3.375652369041667811e+01 3.436232562724967465e+01 3.386492938346489723e+01 3.568973236144839234e+01 3.481109470421777985e+01 3.390121677040662007e+01 3.160014241224894249e+01 3.500896670797668975e+01 3.526647300249792494e+01 3.275532419908643078e+01 3.462552948642604633e+01 3.443687625505518923e+01 3.392297605648542458e+01 3.286369528887487235e+01 3.576299716390140304e+01 3.488747701069372198e+01 3.330196650646769996e+01 3.327272296656125405e+01 3.275855041471043450e+01 3.595062563225842922e+01 3.373910352598754514e+01 3.232638017714264578e+01 3.505234964822462018e+01 3.269186179749237198e+01 3.272201853073531908e+01 3.452712136489108019e+01 3.573497523245044505e+01 3.255490569028143000e+01 3.512908821371109269e+01 3.409428876707202249e+01 3.294812989672333003e+01 3.321407879585193257e+01 3.422293403593359074e+01 3.395930991044340175e+01 3.419917253427938419e+01 3.474883729759675077e+01 3.436205011471236759e+01 3.331474010336156510e+01 3.410300584439170990e+01 3.319782272978109461e+01 3.440264731083527749e+01 3.453064889132463833e+01 3.435055482818559369e+01 3.340789115165427603e+01 3.433259557224242542e+01 3.324658897365316079e+01 3.332881653542979450e+01 3.207172538766480585e+01 3.282092322303434173e+01 3.219093853417896867e+01 2.978105246526661887e+01 3.126074590857096069e+01 3.296527074381167921e+01 3.444047584333351608e+01 3.319248241378981135e+01 3.302568210801777582e+01 3.160531980326308243e+01 3.215027893970403028e+01 3.293991402454245332e+01 3.359126929525353233e+01 3.313154182062730513e+01 3.309960309561395775e+01 3.073009160907103521e+01 3.211546708370036640e+01 3.286847955054647485e+01 3.236927934351630398e+01 3.256322786913420941e+01 3.083976475722636934e+01 2.832379552380781007e+01 3.153094234301022780e+01 3.101273167423983779e+01 3.158476624700190527e+01 3.229833663501860030e+01 3.100932903266468799e+01 3.174790541686362388e+01 3.080742483666350395e+01 2.944976067611280257e+01 3.244875434618293042e+01 3.215000333867246951e+01 3.418823854690021591e+01 3.130052431676417868e+01 3.358637996953176952e+01 3.276594753356412326e+01 3.379605906187934039e+01 2.878849703368351598e+01 3.199559408104283875e+01 3.255559540559804788e+01 3.190799213970798576e+01 3.116244699863566225e+01 3.199886850049944442e+01 3.288792393410074766e+01 3.041051654205773147e+01 3.058199176880319570e+01 3.162988509006460802e+01 3.104224623861409071e+01 3.040068418926967553e+01 3.204794633519828295e+01 3.208886021489103513e+01 3.384801070423960567e+01 3.108406603071300722e+01 3.229374606248752144e+01 3.297546346861187772e+01 3.439456394138792206e+01 3.192023418101868515e+01 3.155113620560300802e+01 3.049329155689952486e+01 3.053285147777571140e+01 3.066744470470680639e+01 3.221210962607644035e+01 3.175823199415279063e+01 3.186667261095468007e+01 3.218059973065773960e+01 2.934386588242214344e+01 3.157545972048415095e+01 3.115813102005288471e+01 2.893721694232948494e+01 2.890229172105696875e+01 3.093954292216452373e+01 3.256247667288241132e+01 3.122054843211122233e+01 3.293407000584769406e+01 3.045773357637594358e+01 3.078056849703540365e+01 2.979586833629089782e+01 3.200790311309751246e+01 3.083400078236927655e+01 3.138769998423986607e+01 2.851463112703205027e+01 3.098713320378521985e+01 3.086462366625785592e+01 3.074413238633081846e+01 3.014153713430581405e+01 3.074917567192444423e+01 3.147078532337872048e+01 3.049401354480592374e+01 3.042949888524777080e+01 3.178737768388758411e+01 3.264574956139649231e+01 3.102648387818974030e+01 2.943421230839894065e+01 3.056330548660284663e+01 3.141929508526651915e+01 3.109863823848174746e+01 2.918405577211070678e+01 3.128814827900066575e+01 3.237532560162969730e+01 3.174328914916390332e+01 3.125144816687105020e+01 3.203391923562841015e+01 3.127235432483599809e+01 2.881942412173625456e+01 2.956896695184849122e+01 2.923930030703614591e+01 3.091957642445986920e+01 3.087723788011853188e+01 2.997639211121903102e+01 3.218131859224723001e+01 3.117991605268574773e+01 2.965959618139047649e+01 3.337393395249286243e+01 3.010261839789129112e+01 3.271307937760284545e+01 3.234526999652194235e+01 3.064806961471649771e+01 2.882980177275538836e+01 3.188181541105561934e+01 3.107571942562674394e+01 3.160321138502115090e+01 2.869284489410110339e+01 3.092252740876388373e+01 3.327176246396632564e+01 2.892786129744146706e+01 3.048267691724726092e+01 3.236290175140081260e+01 3.017000635289796406e+01 3.108926142880079269e+01 3.169225983115206446e+01 3.156428756943684277e+01 2.975743634878869415e+01 3.106330469401256877e+01 3.230984117394590527e+01 3.086024899184340242e+01 3.050814090434803560e+01 3.127584215921774913e+01 3.152017780775047484e+01 3.300868279265993266e+01 3.004746442097648185e+01 2.999521765746355229e+01 3.139289669902197133e+01 3.068780678029501274e+01 3.161724751547054524e+01 3.248746914963737709e+01 3.166167839220150526e+01 3.067720142264446892e+01 3.144105286583598868e+01 3.116002431851493526e+01 3.294850322264756670e+01 3.050230503386851666e+01 2.994056817224353040e+01 3.257915120717646573e+01 3.010226423079907931e+01 3.054448376825055078e+01 3.091951718934322102e+01 3.215570665382878701e+01 3.171710267702148656e+01 3.059059500849187074e+01 2.719644228986244983e+01 3.143867837501857210e+01 2.895378454642878197e+01 2.810687516251967111e+01 3.131117284951208646e+01 2.867836564082054807e+01 3.030862261154852533e+01 2.884818746135147194e+01 3.291596763018063854e+01 3.003496417939940955e+01 2.827938236069197586e+01 2.981999233968616281e+01 3.110476042875004410e+01 2.944918522731184041e+01 2.852467771216738868e+01 3.006818699520679772e+01 3.098254992790366558e+01 3.150110102480378060e+01 2.768007160835168179e+01 2.907017640969429095e+01 2.857108275731173919e+01 2.978538806765603653e+01 3.002771296131605183e+01 2.826317500645457415e+01 3.024728764976443074e+01 3.039299047111171603e+01 2.888044512666689201e+01 3.302405849426277484e+01 2.964850007648656316e+01 3.153342866760802465e+01 2.937098058516332699e+01 3.147806324399346778e+01 3.164859158262794736e+01 2.874021695351083849e+01 3.170033011113896393e+01 2.876975745693180997e+01 2.802758608578447053e+01 2.937491956508271684e+01 2.915638271892051847e+01 2.900643935702576570e+01 2.931888035621113886e+01 3.110040165421563785e+01 3.074222893390814093e+01 2.964529950808454828e+01 2.810143375068657079e+01 3.030131841978256091e+01 3.178681261695965077e+01 2.940138197264673892e+01 3.266379724774480309e+01 3.133128869137832240e+01 2.907285282213076982e+01 3.136526670227922864e+01 3.099526069717254018e+01 3.217124576002640879e+01 2.801104745722584610e+01 3.008137713632494581e+01 2.914355858201561134e+01 3.003494378438741563e+01 2.970707782964496602e+01 2.843528000710713854e+01 2.765292673349747332e+01 2.937806658823232553e+01 2.937029311996309389e+01 2.720546255616792308e+01 2.833136967281618368e+01 2.846096027826597563e+01 3.107783066194604871e+01 2.959380126976910930e+01 2.841207730906563000e+01 2.817351835844737096e+01 2.945377273863385525e+01 2.672648964957639706e+01 2.773162952833279959e+01 2.791774049024926541e+01 2.783722417018526585e+01 2.602705259514007707e+01 2.891780164721908264e+01 2.964034210516549805e+01 2.858379669764237363e+01 2.514733393078003232e+01 2.797766001100449174e+01 2.648429707352778806e+01 2.825699129198019932e+01 2.726782849242432505e+01 2.852177235727526750e+01 2.665720337044501065e+01 2.814828786720589804e+01 2.762696588930117159e+01 2.783628708789026618e+01 2.873085401074905221e+01 2.701132556470018642e+01 3.014546002936694791e+01 2.743072708991772046e+01 2.814709523256868096e+01 2.899458217313126696e+01 2.637569183215033775e+01 2.729730468862537052e+01 2.822488502973163094e+01 2.763865454873869609e+01 2.921141880028302396e+01 2.537023552661792181e+01 2.743926027828882397e+01 2.610084264185213954e+01 2.730795279260027542e+01 2.855232257266498763e+01 2.804697444468319034e+01 2.696974277246950535e+01 2.622367416099295667e+01 2.659542232297323849e+01 2.801661493285607207e+01 2.817710010574676360e+01 2.738299203258451442e+01 2.995788049378811380e+01 2.474717215551780214e+01 2.888441357804092746e+01 2.729986232236402799e+01 3.096429067228069343e+01 2.847523604924264617e+01 2.663961422380083377e+01 2.838298104738361261e+01 2.532517677055133021e+01 2.923137254621421377e+01 2.838885102487273571e+01 2.798213479858693375e+01 2.988704381539149324e+01 2.813879191833066784e+01 2.685593977665876508e+01 2.783021428318057033e+01 2.933699572146152690e+01 2.700852368863263209e+01 2.833425754600347801e+01 2.775003335643527791e+01 2.721813401591687409e+01 2.834970783071011624e+01 2.909289223632716315e+01 2.772072812788019291e+01 2.839441936854816007e+01 2.912425828937660555e+01 3.083770779710857468e+01 2.879154222040349609e+01 2.805188181346014176e+01 2.806146081359819178e+01 2.633067498575196552e+01 2.836923595911878948e+01 2.720538531724297115e+01 2.740527080811522609e+01 2.915828833634770589e+01 2.672803095411563845e+01 2.868705136992312887e+01 2.738942291975463661e+01 2.656693545946065171e+01 2.686505334288872504e+01 2.761373763940014570e+01 2.661414609037900547e+01 2.698420047657706178e+01 2.951456814676595641e+01 2.754125652820748016e+01 2.831262202414350782e+01 2.722511585944843659e+01 2.872182660967168744e+01 2.730505024817215798e+01 2.886703988746528537e+01 2.899643442370930302e+01 2.777536273194538197e+01 2.607491761548866549e+01 2.742650968119147947e+01 2.780109050610787236e+01 3.048397087025242058e+01 2.870707900051545991e+01 2.667004238525133530e+01 2.702971175385448888e+01 2.669704833608344785e+01 2.709660202689369157e+01 3.014615535236058719e+01 2.743792652133264909e+01 2.943907163738503385e+01 2.663281057177903932e+01 2.700420853085411821e+01 2.783563915240571873e+01 2.843783939481314604e+01 2.631180303360690331e+01 2.811722057603481773e+01 2.841251960822559752e+01 2.932616786246406448e+01 2.761001604616363281e+01 2.734159156956122061e+01 2.655676125433294743e+01 2.641780038357630289e+01 2.917342098974669895e+01 2.780857504754651188e+01 2.922403250454624768e+01 2.795688431337031687e+01 2.737903461028542296e+01 2.820576742780884771e+01 2.896050565140445698e+01 2.940345529487499476e+01 2.881629836512202658e+01 2.778513488431578082e+01 3.028814009976288091e+01 2.781332110399096891e+01 2.754931154803081128e+01 2.773949967229114222e+01 2.867987774816436897e+01 2.871802783276200799e+01 2.992212065350073047e+01 2.976568890890259667e+01 2.928860333235186175e+01 2.780139043957749223e+01 2.535899712973870734e+01 2.750470655994630675e+01 2.783651338799290187e+01 3.030590801937773549e+01 2.794017478947029076e+01 2.832089410997505041e+01 2.704537127441250277e+01 2.975063740792161227e+01 2.990152495553924084e+01 2.574399980901318941e+01 2.989247136124843607e+01 3.035001499832639738e+01 2.723857709514176051e+01 2.786012525148413488e+01 2.702475778197488054e+01 2.856659072396536914e+01 2.711056654504768204e+01 2.770884273495169481e+01 2.711863828054822889e+01 2.748071870846804288e+01 2.905985778335752201e+01 2.850120659399788181e+01 3.008268461218096945e+01 2.957447985979160521e+01 2.844844342221673372e+01 2.847390492831100417e+01 2.728923083252752235e+01 2.944236703390065557e+01 2.898622779643950054e+01 2.870353282576335729e+01 2.700498754281966285e+01 2.642577453568161161e+01 2.845164814127424791e+01 2.766249817485304163e+01 2.567811778999067940e+01 2.617067235927126845e+01 2.761238605577015903e+01 2.753579634524325215e+01 2.814169992322508307e+01 2.763104937786222948e+01 2.591740391712065872e+01 2.986929188934417922e+01 2.690674192697641232e+01 2.694484005739526822e+01 2.758682165785731399e+01 2.631223169635418557e+01 2.711250811949339479e+01 2.866671200081134074e+01 2.681849088449817131e+01 2.793074951927759386e+01 2.766574903238953809e+01 2.626358231487767725e+01 2.643639208825319997e+01 2.598783400830239287e+01 2.763697104170991281e+01 2.769445327125486145e+01 2.441165450896205513e+01 2.795852867366141581e+01 2.606973611492205833e+01 2.994604948096272423e+01 2.463418928502968797e+01 2.637771761973838025e+01 2.726558611727523740e+01 2.631439975248201080e+01 2.570727493009291109e+01 2.854751531274249388e+01 2.733337023596567761e+01 2.761814613889923820e+01 2.672640903641030263e+01 2.807341749983238444e+01 2.675063500282138307e+01 2.724921836339883541e+01 2.815966702649749465e+01 2.778335109420130422e+01 2.594970563114596729e+01 2.814797139849890684e+01 2.752341898198691084e+01 2.848708708117344202e+01 2.527107455258271784e+01 2.611444377120045957e+01 2.685597028215310189e+01 2.971947810924003264e+01 2.676274954134113671e+01 2.732704908008385303e+01 2.823850293127318167e+01 2.667292334607375892e+01 2.679902296993421373e+01 2.620561472512498469e+01 2.957398389563631724e+01 2.829635026694569788e+01 2.749030365028061595e+01 2.534737954726261933e+01 2.744526152605504876e+01 2.668479594680228573e+01 2.725554936742911138e+01 2.545898816940391995e+01 2.586695900529348080e+01 2.602438992021860642e+01 2.820692527971122132e+01 2.696848905199932034e+01 2.571257269324031824e+01 2.561720097932019868e+01 2.791261805820852970e+01 2.726633085599706163e+01 2.680071596586711280e+01 2.602096057641409743e+01 2.841533964818635383e+01 2.783129617330363459e+01 2.786697288108644699e+01 2.570701129459669687e+01 2.667308183796885501e+01 2.696974638093450238e+01 2.557237040428396568e+01 2.463402026548595813e+01 2.728333888171586707e+01 2.324818463794451162e+01 2.580489440522889666e+01 2.673527432030113715e+01 2.630180647959549134e+01 2.791068826824819027e+01 2.397070471077732279e+01 2.816987716198109482e+01 2.787216639149262676e+01 2.669153258019322195e+01 2.734366317767292642e+01 2.623718316955573471e+01 2.522222790411251481e+01 2.796824751755758243e+01 2.681230586591109954e+01 2.682013404205670426e+01 2.676974881015430086e+01 2.572202470676410613e+01 2.624410958053778486e+01 2.587049194813515385e+01 2.746063420377474529e+01 2.670903919851529906e+01 2.643523063197946144e+01 2.682020345430622399e+01 2.731536852110793134e+01 2.676627059013619458e+01 2.679785809821392562e+01 2.770013924528944926e+01 2.530053315065276820e+01 2.682898894014117275e+01 2.767677442909799623e+01 2.934586310177429169e+01 2.502939131319925892e+01 2.535973247835291033e+01 2.808112272323702996e+01 2.760513540019544010e+01 2.769052364127272270e+01 2.791978973067635295e+01 2.581326638668559426e+01 2.793497359252903323e+01 2.544603306007678967e+01 2.516030528099238595e+01 2.742708078044990216e+01 2.727214709276447380e+01 2.717890098042154889e+01 2.666962898778622559e+01 2.699521911432491805e+01 2.619286428953788715e+01 2.510893525204251375e+01 2.527894312656658471e+01 2.944211693029519239e+01 2.683477840520977153e+01 2.948974789875420299e+01 2.707663600308596230e+01 2.773784488925494074e+01 2.910996968844150601e+01 2.952102360370318479e+01 2.924260788490836305e+01 2.754397037371707668e+01 2.842693381289198484e+01 2.530621393007126585e+01 2.547789622094996176e+01 2.707285563891390012e+01 2.701421553258490604e+01 2.545616542122356663e+01 2.741787805062427807e+01 2.905499084248848618e+01 2.881272011986100168e+01 2.552976200091792336e+01 2.639678872869792414e+01 2.623598871734113303e+01 2.514767534461725162e+01 2.722812647149266496e+01 2.586017019359789160e+01 2.740320291322684909e+01 2.811115023403576529e+01 2.785484778530432237e+01 2.498080647673147681e+01 2.685677617790516436e+01 2.735773518867310017e+01 2.816303058984836483e+01 2.479480169776805809e+01 2.823130376407003794e+01 2.911519457165696068e+01 2.593672641997853745e+01 2.535768359767270752e+01 2.606325940728399715e+01 2.773819599846172679e+01 2.466291601425171365e+01 2.736980219248073354e+01 2.404434377182978722e+01 2.587631961141611114e+01 2.480607601036906118e+01 2.548277977685762963e+01 2.766740719390119807e+01 2.627491722057937906e+01 2.436803347877760828e+01 2.450852821437807094e+01 2.463289991203126661e+01 2.788051678004496026e+01 2.544769838391108152e+01 2.521764924318721413e+01 2.553138645813282892e+01 2.543569027104764757e+01 2.416451257932405028e+01 2.652073837548647006e+01 2.586097730764317859e+01 2.642010832619269323e+01 2.584877981357733390e+01 2.568136749283545228e+01 2.576284530770880110e+01 2.650677598034355498e+01 2.744330500464157296e+01 2.440068012425728838e+01 2.536517514968141285e+01 2.592317197736885959e+01 2.912337806306608456e+01 2.394546936062657139e+01 2.594195238546889470e+01 2.774788020559045165e+01 2.625484629177724116e+01 2.830743360656429175e+01 2.468967611049046340e+01 2.597185187766939052e+01 2.676482225545159110e+01 2.630191256036080105e+01 2.546060700609683281e+01 2.436595303224060771e+01 2.706511375248896911e+01 2.620606014022258989e+01 2.496066023192113192e+01 2.405682346134810246e+01 2.472121230142735016e+01 2.471204422823462465e+01 2.569538389785062904e+01 2.513266238110265860e+01 2.435174733765818900e+01 2.336303884013366172e+01 2.260338226273391626e+01 2.415357180420555139e+01 2.355449756103703507e+01 2.256656613269554512e+01 2.619550094273072460e+01 2.441352251642304694e+01 2.358709239551556180e+01 2.651635521977622645e+01 2.745868062149668276e+01 2.480170716937202258e+01 2.621832874621510356e+01 2.498931150695184655e+01 2.384818021775243224e+01 2.444298680944879365e+01 2.338966147043384680e+01 2.545406423751113678e+01 2.466446501994447971e+01 2.524880435140085311e+01 2.425627250485043263e+01 2.321138391625343189e+01 2.678389285914224160e+01 2.593100025193314906e+01 2.633390825456757511e+01 2.464084741979182169e+01 2.472050489871805112e+01 2.519402494205823473e+01 2.656610005904104455e+01 2.703890756062025957e+01 2.587981393432851362e+01 2.431966285784985615e+01 2.510396632927759697e+01 2.609352079849000816e+01 2.590247257454432983e+01 2.519253371504239425e+01 2.359059228476577630e+01 2.376528683568363931e+01 2.580936201343851977e+01 2.634586671708333938e+01 2.510810700735808609e+01 2.454995414733771852e+01 2.352321563144629835e+01 2.443626862871999350e+01 2.633964366348733677e+01 2.515458231598243799e+01 2.381705898347406603e+01 2.364404599143858476e+01 2.589972996162130059e+01 2.440808217859652274e+01 2.580649993037985368e+01 2.615428625442185506e+01 2.544499710306353180e+01 2.543802862938566989e+01 2.400298063251091918e+01 2.522847013455947263e+01 2.513935697128114555e+01 2.528854828067170502e+01 2.601031508780581447e+01 2.561732964672241408e+01 2.382934542723564775e+01 2.346354183238699775e+01 2.703702267158128336e+01 2.566394189200313392e+01 2.614178439099221407e+01 2.445698462258895134e+01 2.496993727309553890e+01 2.564546355438833203e+01 2.633708198079606788e+01 2.456331649596079458e+01 2.428847941679395106e+01 2.602598659057614228e+01 2.339960886968496823e+01 2.732489195929739978e+01 2.438939472763389915e+01 2.540932752726871158e+01 2.534010247367051250e+01 2.440328607704989139e+01 2.310493947643307067e+01 2.190535180473604271e+01 2.509625492025160653e+01 2.648655438599133305e+01 2.497351377145453455e+01 2.371806913342476975e+01 2.307452275705096056e+01 2.473512011210308614e+01 2.571265277418465800e+01 2.439895268967822162e+01 2.569042310553464503e+01 2.474841346779225759e+01 2.475618240545029991e+01 2.483724986497610132e+01 2.507619615192523455e+01 2.395606461421402145e+01 2.390132262247368899e+01 2.414594397595453401e+01 2.695484485409132702e+01 2.625280269416407108e+01 2.539636877879889099e+01 2.450635655258296097e+01 2.453676264894199832e+01 2.304206545212618451e+01 2.639488503070020897e+01 2.466963896291906266e+01 2.455904140612885200e+01 2.403979134664326622e+01 2.532078630706034161e+01 2.480875261297191514e+01 2.604664252038678640e+01 2.687558025910276172e+01 2.407175149883436305e+01 2.536556421555913943e+01 2.545394213908632253e+01 2.677026186292700416e+01 2.398929451140322300e+01 2.531514405746901986e+01 2.373521595972039222e+01 2.200048589808503863e+01 2.492865880803364931e+01 2.619145495173122384e+01 2.490837375693963196e+01 2.454823001968854257e+01 2.326703667197149272e+01 2.426609985958473104e+01 2.669636019409890082e+01 2.322311901931244194e+01 2.481298412145859444e+01 2.528069414698840589e+01 2.574379979474332103e+01 2.540864156954383546e+01 2.347499604164068643e+01 2.379134435703372574e+01 2.510788492785050607e+01 2.527980172029795369e+01 2.396892844936722611e+01 2.522433120598208589e+01 2.322636604012010508e+01 2.298264593930762345e+01 2.381740917050009543e+01 2.362019942868052524e+01 2.350273142123868908e+01 2.506624824855995470e+01 2.372856235813019765e+01 2.291977340333371060e+01 2.466885101705141636e+01 2.491634800129903837e+01 2.419106474144754415e+01 2.466751352948499942e+01 2.224386325081905014e+01 2.310378612158160294e+01 2.268849575386233752e+01 2.287927467057689412e+01 2.298624973476323419e+01 2.343636094513576396e+01 2.151802782180716278e+01 2.296609522163240413e+01 2.256509102248478982e+01 2.289754613448811682e+01 2.400554709745626880e+01 2.279397951663313648e+01 2.202510965579800128e+01 2.244941647524422734e+01 2.434208670259087626e+01 2.378296660959036402e+01 2.355778976201398578e+01 2.310151104298273950e+01 2.253539833972067186e+01 2.302201204313578486e+01 2.343008842337260589e+01 2.275368534978047919e+01 2.312237160312928097e+01 2.237251269529030751e+01 2.232293233905070906e+01 2.273767479380579815e+01 2.338566760322435556e+01 2.207090397200861176e+01 2.257578825906273678e+01 2.113722826114681297e+01 2.295726915632591414e+01 2.083742942679124255e+01 2.565973090741837126e+01 2.134581641442530042e+01 2.488602336750879829e+01 2.310229991919304027e+01 2.440657718927302966e+01 2.302320963771759210e+01 2.388644620019439202e+01 2.501388364893990612e+01 2.340849430684846766e+01 2.241060714011550914e+01 2.459272723294404628e+01 2.328165836432029678e+01 2.312261032457347554e+01 2.430075152700262464e+01 2.424321089916946903e+01 2.579295950534763904e+01 2.285534098821729998e+01 2.434871853817945109e+01 2.388406287846475706e+01 2.300674898477192798e+01 2.381623418610156051e+01 2.439620621041279946e+01 2.397455563333940987e+01 2.540579402025615252e+01 2.371529139535844166e+01 2.329994462133526056e+01 2.350930286137709047e+01 2.612017867092846402e+01 2.267981897537696412e+01 2.215810861571321766e+01 2.402685145548192480e+01 2.325532716739001415e+01 2.604611534540287110e+01 2.550274722877368205e+01 2.398365518105840977e+01 2.334442864724986677e+01 2.345201910600208350e+01 2.322460553568754094e+01 2.371905067969600012e+01 2.516884384152000820e+01 2.465677472548126303e+01 2.392944406798153523e+01 2.261041858400901816e+01 2.214277495935050766e+01 2.556467078244759605e+01 2.386203412892715292e+01 2.387223068938651593e+01 2.261258849588056208e+01 2.444331888286728471e+01 2.480532033131360947e+01 2.543531409415025379e+01 2.386089959366711000e+01 2.471384893699664431e+01 2.433530607432075499e+01 2.262591865490812992e+01 2.266118819369010140e+01 2.444690241521678686e+01 2.650859352673329639e+01 2.291082710823395985e+01 2.231317790484376928e+01 2.253502116525046972e+01 2.401278003891752277e+01 2.408746707565618905e+01 2.436187231965444866e+01 2.348849112275600248e+01 2.428606710905305022e+01 2.312148308392348994e+01 2.549527560749980637e+01 2.129240536906666037e+01 2.652491817815534247e+01 2.291928897432885393e+01 2.421492405335744991e+01 2.405981187270591093e+01 2.386172956180176286e+01 2.313071783091462308e+01 2.483828677028423115e+01 2.392766942912597017e+01 2.458230281034176912e+01 2.460853952211260065e+01 2.512721669953185710e+01 2.294650202462683808e+01 2.122551571539261417e+01 2.467707193870269577e+01 2.493282619995159877e+01 2.349370565792379395e+01 2.460789890826172055e+01 2.250125996637341430e+01 2.259252591853763192e+01 2.456257591542702201e+01 2.301347504640845543e+01 2.377880486576202657e+01 2.461323711147980120e+01 2.357947815604218178e+01 2.200678682227866290e+01 2.420262875182654483e+01 2.629403553648016612e+01 2.312092776279976292e+01 2.363147280189241783e+01 2.496459489300102419e+01 2.206785396756971451e+01 2.301689074565646465e+01 2.388553781881495652e+01 2.428058395670829483e+01 2.314918904607569416e+01 2.385233906433453299e+01 2.491880794431409285e+01 2.610809379816880593e+01 2.391232245356134811e+01 2.557854535695170384e+01 2.258520255881736460e+01 2.380207549532609335e+01 2.217243036789412614e+01 2.182469242541980847e+01 2.340163072236946107e+01 2.274821963733446850e+01 2.377166742229308483e+01 2.354587897900473337e+01 2.184801588766797664e+01 2.144851151858379978e+01 2.334909763499414836e+01 2.337090937532473589e+01 2.170679532404907874e+01 2.143935421453449308e+01 2.378590347983771025e+01 2.274157774251826325e+01 2.250485641038952167e+01 2.104815564368593783e+01 2.507476517366388080e+01 2.363114111604315681e+01 2.205764691270538336e+01 2.264438982423514801e+01 2.420352408127190103e+01 2.233595418152125234e+01 2.369056274382472083e+01 2.113290609423913580e+01 2.076668532584168858e+01 2.152236877135434767e+01 2.201730604067449448e+01 2.481529906841977251e+01 2.284468184306274097e+01 2.101386680788309036e+01 2.471109191164624619e+01 2.309886056623583883e+01 2.392456440252225391e+01 2.339920334001978830e+01 2.386904995776205141e+01 2.450840036154258783e+01 2.096287725512578959e+01 2.187574661773725637e+01 2.219942559611518718e+01 2.256198924294832864e+01 2.135005070503869007e+01 2.250851111875881472e+01 2.327676170734074645e+01 2.286191051786610018e+01 2.269875312709366355e+01 2.238321999954828456e+01 2.403402459311470096e+01 2.235927293349539369e+01 1.882769742280186165e+01 2.129356490194899720e+01 2.047832784041132470e+01 2.116005954334129058e+01 2.107034749625979941e+01 2.183360671199076108e+01 2.193683710274046561e+01 2.281301538918157590e+01 2.249121470449078330e+01 2.159454879964999918e+01 2.238620237116860423e+01 2.202450175104959129e+01 2.034208854020440782e+01 2.174891710200915185e+01 2.139291106272649756e+01 2.012306219546829311e+01 2.232744157957018771e+01 2.136099542917098759e+01 2.237167668127535336e+01 2.166899740362866211e+01 2.124197855174008254e+01 1.889836716829019991e+01 1.948283679456538664e+01 2.021322883634247347e+01 2.061787739518229756e+01 2.037876788669895944e+01 2.176855357052349760e+01 2.116085634725917330e+01 1.953682240895230038e+01 2.061104318567113936e+01 2.231495881568499939e+01 2.216848249435646423e+01 1.954152457361944784e+01 2.159906784524796564e+01 2.001846888651002487e+01 1.702352065870259779e+01 1.921278529136780833e+01 1.893119053312424427e+01 1.948017864269019483e+01 1.937918818316212821e+01 2.086563576167884904e+01 2.045392513007319124e+01 2.054645877535458354e+01 1.900688612253286180e+01 2.055010556595897597e+01 2.091215338672039792e+01 2.083119501208453528e+01 1.878206329162068755e+01 1.965190482205828459e+01 1.873611031915300629e+01 1.991255757081207278e+01 1.813076333953886277e+01 2.131768024501961989e+01 2.092588767493934654e+01 1.872068507538066129e+01 1.920257436502776116e+01 2.052042806253157536e+01 2.055691993163562614e+01 2.095022655760161712e+01 2.067891807358552114e+01 1.943227404878626885e+01 2.093494764339742176e+01 1.816379472954166019e+01 2.039964333616154590e+01 2.000499576828506321e+01 2.104649612053086116e+01 2.068406386269001018e+01 1.841370971387303257e+01 1.944702614456312517e+01 1.950168031914199673e+01 2.071286773442668760e+01 2.000858149081658865e+01 1.845162840060599763e+01 2.005685462713069001e+01 1.974123549521760523e+01 1.823430018940055319e+01 2.053436274079593815e+01 1.845572061479796488e+01 2.069167584634311652e+01 1.888399467883741423e+01 1.952619363804353014e+01 2.007494314169978011e+01 1.879333621919223063e+01 1.705959103111398178e+01 2.104367834270445670e+01 1.854001309037592904e+01 1.836174448747086885e+01 1.951311255343079409e+01 1.839728694561817335e+01 1.840833937156967437e+01 1.820920621389157645e+01 1.811676729066480718e+01 2.013439144120725999e+01 1.890947190543965917e+01 1.857857802162973826e+01 1.806787327963748879e+01 1.778041649141136205e+01 1.921292741252664982e+01 1.861593582939687863e+01 1.853295289510679211e+01 2.067472598551805874e+01 1.752508048914145178e+01 1.855722892900589116e+01 2.022806274484943856e+01 1.814667667387897865e+01 1.917920981346645348e+01 1.914041354308314169e+01 1.880495105411461765e+01 1.956866468317368657e+01 1.958377734883080734e+01 1.790175348368926223e+01 1.953020170629852004e+01 1.853079825943752468e+01 2.055371512138136936e+01 2.022827577802381782e+01 1.960616350116618278e+01 1.846292971164940511e+01 2.060359476216099495e+01 1.834942578608668384e+01 1.835551649962940601e+01 2.019367445715520404e+01 1.806028165079691661e+01 1.825638765925187101e+01 1.984624111439014982e+01 1.790563044749107391e+01 1.791471983815188551e+01 1.873450362515388434e+01 1.955347585105377206e+01 1.831607324910417844e+01 2.029531512993939657e+01 1.960274018274776608e+01 2.003812816293926602e+01 1.855103323588486219e+01 1.748083585056819800e+01 1.894337398898245794e+01 1.997499572305845206e+01 1.891142936467515767e+01 1.938096034131536172e+01 1.552400629747924832e+01 2.113873108168871084e+01 1.814967518926485823e+01 1.912683012256836079e+01 1.762035719428120473e+01 1.932227524449449163e+01 1.996393362099702529e+01 2.069570177543577927e+01 2.052427216916239061e+01 1.829024194825283800e+01 1.787825186593943627e+01 1.786619279076098366e+01 1.978941396418490939e+01 1.793301770549478391e+01 1.741338965571211972e+01 1.931017828097795785e+01 2.035336370199972933e+01 1.880324930344273326e+01 1.990012160525577656e+01 1.731507860646330599e+01 2.090540396391981304e+01 1.990549137539648683e+01 1.940831694521106598e+01 1.897247339036622193e+01 1.861143286414566234e+01 1.971915807834568213e+01 1.964748023540794364e+01 1.935857249940023195e+01 1.892115880931461191e+01 1.711053982786541283e+01 1.889412745782496117e+01 2.016800225219747844e+01 1.927643256256039805e+01 2.086520590195459945e+01 2.124753156247452779e+01 1.844941530404181051e+01 1.993823423550530904e+01 1.997600904224585605e+01 1.864674932890281411e+01 1.924231121464659466e+01 1.759998342319963882e+01 2.018733664690656582e+01 1.983300544715149272e+01 1.759977166768567969e+01 1.949328445066177196e+01 1.869239892393524727e+01 1.784296772699647349e+01 1.867033945614270252e+01 1.964461301354407041e+01 1.957569497921742041e+01 1.865255898272957680e+01 1.808286214402953718e+01 2.044164372336803481e+01 1.798034415784171713e+01 1.942506988738302454e+01 2.029675125415402803e+01 1.978668161632213440e+01 1.769717707703888721e+01 1.856590643864022638e+01 1.849571846146790577e+01 1.882437658103690481e+01 2.056934525387809742e+01 1.910974856351380424e+01 1.782755778905710642e+01 1.885091152657657787e+01 1.871175741312947949e+01 1.889106841774225387e+01 1.967227015031433268e+01 1.818529419867727270e+01 1.786743106381667090e+01 1.793051326770130771e+01 1.849862213475002548e+01 1.992787576514443515e+01 1.931618556754007443e+01 2.139637267696167200e+01 1.851317589198563951e+01 1.839817557684362370e+01 1.983767803616972714e+01 1.997887606455727294e+01 1.798947819491881717e+01 1.866925548631654763e+01 1.965891172779690876e+01 1.956657191472277901e+01 1.977843119101647318e+01 2.046480026549389919e+01 1.745233429588503071e+01 2.013777964967778544e+01 1.985926869312799070e+01 2.062932835988513247e+01 1.856157316831643556e+01 1.815922003452109479e+01 1.806797234250072393e+01 1.865665095962179265e+01 1.854845102278369140e+01 1.916820204551414264e+01 1.833861580080566966e+01 1.837117116515614867e+01 1.730608243162166460e+01 1.919786394860654610e+01 1.811626608635529223e+01 1.986353463593516366e+01 1.766583344815486711e+01 1.598112884169072778e+01 1.886644432863606724e+01 1.941600207064799477e+01 1.960505333688657004e+01 1.817872698720916347e+01 1.853210978012211996e+01 1.837336714781672242e+01 1.797387047653155889e+01 1.993522753826328398e+01 1.816708793327256899e+01 1.948540683688353425e+01 2.015665221754978376e+01 1.704474324460984391e+01 1.935844563392577555e+01 1.935401396808414631e+01 2.044617735220113275e+01 2.027338591376403798e+01 1.971560017414585175e+01 1.896925308568645008e+01 1.870965463771370452e+01 1.936226232532077063e+01 1.891633744157428154e+01 2.066194666235535493e+01 1.839997633129621946e+01 1.903341461748268415e+01 2.026038299410262056e+01 1.898108471881992898e+01 1.749621749436404272e+01 1.777705835883523022e+01 1.802571935745539022e+01 1.905411992107247698e+01 1.897114789674310842e+01 1.780077368904817448e+01 2.052666035449979987e+01 1.703650849707299386e+01 1.858391048359899855e+01 2.002100420795350288e+01 2.010981854895244325e+01 1.783169606017224140e+01 1.856897040729180759e+01 1.879115411404131919e+01 1.941182177524692065e+01 1.885088468753828650e+01 1.805154102379568570e+01 1.976688214828032031e+01 2.037097290448489062e+01 1.935600683290423518e+01 1.991428806999955725e+01 1.774513642852449991e+01 2.075451136446026013e+01 1.967530300357737616e+01 1.947292512668197162e+01 1.809364346614666275e+01 1.816382899024534581e+01 1.708280926499471519e+01 1.848699480601402456e+01 1.620783278501837188e+01 1.736677682483307095e+01 1.558601800217569355e+01 1.686679832120627509e+01 1.682777110294109235e+01 1.437413639337071558e+01 1.710731571654593353e+01 1.515299929336516627e+01 1.499385418660319758e+01 1.804414197260765107e+01 1.669460145258995354e+01 1.801893190370578424e+01 1.767333385185186856e+01 1.931226251323608167e+01 1.869929073403173803e+01 1.662029505752894565e+01 1.610136430964517729e+01 1.894951716678673392e+01 1.650787094956323031e+01 1.847071573860409899e+01 1.816633404820440489e+01 1.715237408734408575e+01 1.713762176341456467e+01 1.698056854267544225e+01 1.641982255236762356e+01 1.771613881881942376e+01 1.511445080770474547e+01 1.751791099223240522e+01 1.590185520982752188e+01 1.588892098087709925e+01 1.803168801672982369e+01 1.683635747509875813e+01 1.883289066013458424e+01 1.681532031634904811e+01 1.563653315695460222e+01 1.604964643037607175e+01 1.722989740941061854e+01 1.728278802544872406e+01 1.694508531711028354e+01 1.515930464169866987e+01 1.822760548909161571e+01 1.765807478964473987e+01 1.561695475173275227e+01 1.819047692444337017e+01 1.589914355787214006e+01 1.875015585277371599e+01 1.847056830710436515e+01 1.819801596741949723e+01 1.702916283708692546e+01 1.708924164162436199e+01 1.581379901359207096e+01 1.688666268230506873e+01 1.682956285442729438e+01 1.717650325973847458e+01 1.638105874895308744e+01 1.867336428223491041e+01 1.788395034763892610e+01 1.657254326280732215e+01 1.668181188216583166e+01 1.827729176113713550e+01 1.669956688870941264e+01 1.710954912436749709e+01 1.501329616774441433e+01 1.687369535119075437e+01 1.819746217154304802e+01 1.701696604323309714e+01 1.746398173972978896e+01 1.638103238774067449e+01 1.684666371695245957e+01 1.970848911844307949e+01 1.760836081489110683e+01 1.627395335572616020e+01 1.625691788859826659e+01 1.722443637521498516e+01 1.751389095152741504e+01 1.575773407378264146e+01 1.611485414001431948e+01 1.674449825363060640e+01 1.703934324187597227e+01 1.575211261416022701e+01 1.702874608405784684e+01 1.698909527950736731e+01 1.702016896959954551e+01 1.942718319338408506e+01 1.662544452779640380e+01 1.783259581976068731e+01 1.696636411387709487e+01 1.731654586438677157e+01 1.825995713273466947e+01 1.658238150154065593e+01 1.993252476692040887e+01 1.629821667392473117e+01 1.596220096481604500e+01 1.640417361795259410e+01 1.578730344843412503e+01 1.669888207732228125e+01 1.588106356787839601e+01 1.622192418870262998e+01 1.722516135811919469e+01 1.722832089521390841e+01 1.627054662760588855e+01 1.669620568763655299e+01 1.648252468305204133e+01 1.633703306530990318e+01 1.452611288131835110e+01 1.718792693596289922e+01 1.658208200915063202e+01 1.632988355790446633e+01 1.861789385504443572e+01 1.700361179502275633e+01 1.669296198353534777e+01 1.823025689823270312e+01 1.627163304780659914e+01 1.772164878794802689e+01 1.880695214171955598e+01 1.569148218784173388e+01 1.585139735925741178e+01 1.697446968841265047e+01 1.586757286379277865e+01 1.818599584183004936e+01 1.669719373350579161e+01 1.615298918934428585e+01 1.741881754019226136e+01 1.520298746252175448e+01 1.532229418994083225e+01 1.818146987491722655e+01 1.637487983252073320e+01 1.723783055262420305e+01 1.778440062503977259e+01 1.673241734271822168e+01 1.529067531222933418e+01 1.948377766384973953e+01 1.698340600967885194e+01 1.846801018419437668e+01 1.635292809308811357e+01 1.624066668256080703e+01 1.764310682494171445e+01 1.587468056668099159e+01 1.678770160027309544e+01 1.560976343912184383e+01 1.782910947116928568e+01 1.726997548054410103e+01 1.848271278361512415e+01 1.620596447935610129e+01 1.703462934269793294e+01 1.575588934176966127e+01 1.508992563569022671e+01 1.573197663235140276e+01 1.562080229437389178e+01 1.505800048124327972e+01 1.688256277260616045e+01 1.679401449529694546e+01 1.667748546954990019e+01 1.477877988222370575e+01 1.720815176228628829e+01 1.751428552875018241e+01 1.919258340356842396e+01 1.626129725027361772e+01 1.711398965086225843e+01 1.671394191937739393e+01 1.716768468250377211e+01 1.681764262672868426e+01 1.760209764417928113e+01 1.519953998995974942e+01 1.862839493945713443e+01 1.715372222767536670e+01 1.730614589169761430e+01 1.746017900452847371e+01 1.794101681001891535e+01 1.753043381612843632e+01 1.745741069549977453e+01 1.732405735812501391e+01 1.713951517627990029e+01 1.707819494361682899e+01 1.699648795082041630e+01 1.772320449616744398e+01 1.773857372288131629e+01 1.716197804094363022e+01 1.480824967576669415e+01 1.810581428252988800e+01 1.781301945441799717e+01 1.727538588903088979e+01 1.753553180346498408e+01 1.768930642587525526e+01 1.826424743690615671e+01 1.594792048769320836e+01 1.886197629353383221e+01 1.575716559218737522e+01 1.638057792565781057e+01 1.750375383901201332e+01 1.765469477192926107e+01 1.844555568556639713e+01 1.706242416830001929e+01 1.793150641496688635e+01 1.757937546885916547e+01 1.735954760072239722e+01 1.620589875772483879e+01 1.734954720522349803e+01 1.622560084443979633e+01 1.803642706763042725e+01 1.511178912446203881e+01 1.505573855617354795e+01 1.725373522149421390e+01 1.505606840185206963e+01 1.540605011706782257e+01 1.536791047058946447e+01 1.705475251962734262e+01 1.602129241082636213e+01 1.493203405107045612e+01 1.461920643225980854e+01 1.616111914555621709e+01 1.524513601252886197e+01 1.491793287171922699e+01 1.804571316342133969e+01 1.423316715994196890e+01 1.475146461302706058e+01 1.446456120548129221e+01 1.423229563495712924e+01 1.515312172402171242e+01 1.367901565721340340e+01 1.504417834199748150e+01 1.455282904155426671e+01 1.681431681838765968e+01 1.302373275013062326e+01 1.346478542908539566e+01 1.573966987621979641e+01 1.498743716040990748e+01 1.529084402195158177e+01 1.506848376270781209e+01 1.522262715335713423e+01 1.341138078292135383e+01 1.585308118671692057e+01 1.447851484302493930e+01 1.485130297310079328e+01 1.585309848644279107e+01 1.551357696968489108e+01 1.466987674145289589e+01 1.466744291229767327e+01 1.559796302184426509e+01 1.472760799502320950e+01 1.394413692092541091e+01 1.625085086398529910e+01 1.266969886359765773e+01 1.587007697684898133e+01 1.540778109900581327e+01 1.407477150580975334e+01 1.628872743945255408e+01 1.528128698264010588e+01 1.623427710634143395e+01 1.430073040902363068e+01 1.406470811049201508e+01 1.450510287471113990e+01 1.311162786638554500e+01 1.563708154906994352e+01 1.552729065026016819e+01 1.613423970518606509e+01 1.406617528674535045e+01 1.721076366120576751e+01 1.506248951971118899e+01 1.478541675910928355e+01 1.621541886631991147e+01 1.402463549441855228e+01 1.481404776248131050e+01 1.510948639507121882e+01 1.423134228166562032e+01 1.534822173822893276e+01 1.433056622710329542e+01 1.611192561457713524e+01 1.378172809309497460e+01 1.483748775804740383e+01 1.496499845706317267e+01 1.528066158432409694e+01 1.458708113936151740e+01 1.484560364098028629e+01 1.569115003046743162e+01 1.589378950476863572e+01 1.453752358280020651e+01 1.488201327184503064e+01 1.392453869789895471e+01 1.571490256083581016e+01 1.564776225040147928e+01 1.588594761689865464e+01 1.538620492095239101e+01 1.309504176480042226e+01 1.553606187562847829e+01 1.387751868833744417e+01 1.455141860798996944e+01 1.498295288543660497e+01 1.498650323881768820e+01 1.526559988170617821e+01 1.530874302440883561e+01 1.545762351797504408e+01 1.432322654205383827e+01 1.474265359694673627e+01 1.365501081294160812e+01 1.493030337286271170e+01 1.540207071686845808e+01 1.581390649526025882e+01 1.401652062336139615e+01 1.445693076645696351e+01 1.413864069561173409e+01 1.312744587915477901e+01 1.423945862905679682e+01 1.451371034907407065e+01 1.519750730820484996e+01 1.507415731928410629e+01 1.627684579733725911e+01 1.615888884426968275e+01 1.534865018550948967e+01 1.450933409894991577e+01 1.453655553753097607e+01 1.573617801375845104e+01 1.661803351419223418e+01 1.614380075864648489e+01 1.514096583587937417e+01 1.649940153257916720e+01 1.445111588523129065e+01 1.635281036047535963e+01 1.609716639267946903e+01 1.490338773715813048e+01 1.367055980152934858e+01 1.663020038573317905e+01 1.440455533492425744e+01 1.506383470648241740e+01 1.552704776906747064e+01 1.389366973271502559e+01 1.353860512283014295e+01 1.529471516283916088e+01 1.566411948383658981e+01 1.630090138504010966e+01 1.652330943349043224e+01 1.477272758692520682e+01 1.526182739950540324e+01 1.597679526356708202e+01 1.322128985157924141e+01 1.388690340053635808e+01 1.320416026412563859e+01 1.522639875278525956e+01 1.555653626142100521e+01 1.527788642189755031e+01 1.544943918181808584e+01 1.494161111431341915e+01 1.429222829461036959e+01 1.564738182767223407e+01 1.402468611952281385e+01 1.512197687876131980e+01 1.366028470848400822e+01 1.522412184005627367e+01 1.469965214546009058e+01 1.450617254692902058e+01 1.583710308742645090e+01 1.746604873665703295e+01 1.546137919717658704e+01 1.532065577627086483e+01 1.497939627161349918e+01 1.456239842740995272e+01 1.557236470948251039e+01 1.578327341028004049e+01 1.463232464652680953e+01 1.692954685765330680e+01 1.694381990468173171e+01 1.221934130670374685e+01 1.418381486358117805e+01 1.474786970819839915e+01 1.338286351804065610e+01 1.622386016860444968e+01 1.666808767668671010e+01 1.421844545995345221e+01 1.538858491233089687e+01 1.666822370678963594e+01 1.463372630946839870e+01 1.536317655182982378e+01 1.446735679538821806e+01 1.472920258817798711e+01 1.650732701694322913e+01 1.428738064862483625e+01 1.385788752015047365e+01 1.549133526072504807e+01 1.436389979961585261e+01 1.485532547070802600e+01 1.503594667333211454e+01 1.483669994655715207e+01 1.506646594889850199e+01 1.465628451115930808e+01 1.531986514583574888e+01 1.425506113806199693e+01 1.720465733737664848e+01 1.492858653901284782e+01 1.635310879871294532e+01 1.630809570530031039e+01 1.556676908762436895e+01 1.466894849181120897e+01 1.514453219963413666e+01 1.547324241259157063e+01 1.551057490239313630e+01 1.438835274854708679e+01 1.633911850197455351e+01 1.711175837946746014e+01 1.580308038397780201e+01 1.628146450142017443e+01 1.398838383081018044e+01 1.695977663369326649e+01 1.582822292482719462e+01 1.441577870127424710e+01 1.524613613566152992e+01 1.591199535606116733e+01 1.419924526566331124e+01 1.649469868065241229e+01 1.531990371743920143e+01 1.431989287769680885e+01 1.522138116617938053e+01 1.544388172204973309e+01 1.440968734499124793e+01 1.553956018786075433e+01 1.266039969845107471e+01 1.237276370489898447e+01 1.439796393696664012e+01 1.493900265786040826e+01 1.416980276881037071e+01 1.419571589328139183e+01 1.368283605304627315e+01 1.607360900050656483e+01 1.432951251102636725e+01 1.464335740717715417e+01 1.443119098799861000e+01 1.338241039953560474e+01 1.412485496884490388e+01 1.133729198125898208e+01 1.375050339660282539e+01 1.633407648762382891e+01 1.488156763903621282e+01 1.403317386634974184e+01 1.468512520322133241e+01 1.342203949999706758e+01 1.550091514246593505e+01 1.485724329778552821e+01 1.422125201555491358e+01 1.437260096091202044e+01 1.360558804296292479e+01 1.420752097180466933e+01 1.357144668953154465e+01 1.401848738634147651e+01 1.368975309206297730e+01 1.244009829102133580e+01 1.449514910820274061e+01 1.414742035007541077e+01 1.275311574902356604e+01 1.375335058770527397e+01 1.518916885673292327e+01 1.292728066577692658e+01 1.475500982499731073e+01 1.305295257166643275e+01 1.199816545961898306e+01 1.248677961723699426e+01 1.385287210206374020e+01 1.380288336421897277e+01 1.531152452327659397e+01 1.479352840568458127e+01 1.457777871117892410e+01 1.342646840934363794e+01 1.522477913369827540e+01 1.265250232105854344e+01 1.309848270947955307e+01 1.281310025717096224e+01 1.439648663125206696e+01 1.498351116526907667e+01 1.431766192624182210e+01 1.400718680280390949e+01 1.387702569017159071e+01 1.271668498966124616e+01 1.376268976237199837e+01 1.238665873798324135e+01 1.518107107465784544e+01 1.547280888781837760e+01 1.363324359899107918e+01 1.327538286277503765e+01 1.448819223249712529e+01 1.314071330977585284e+01 1.579526656292867770e+01 1.521972279244968185e+01 1.313281586903524101e+01 1.380480115588225942e+01 1.298845501232495536e+01 1.363629959880847764e+01 1.437152451236449124e+01 1.462506785351431660e+01 1.434934479624365267e+01 1.342208024899236207e+01 1.491532497134336488e+01 1.276418025134952572e+01 1.556236319373610044e+01 1.213223743894334206e+01 1.465298321102218715e+01 1.333361489977764691e+01 1.554956006001279256e+01 1.136895092617875669e+01 1.470209527977129937e+01 1.518011984105834955e+01 1.524231245508823385e+01 1.442124411548513407e+01 1.401179011113538486e+01 1.525961238782617713e+01 1.562089666414595079e+01 1.413310868600314407e+01 1.399908883008383675e+01 1.532538585147857546e+01 1.464686544768846055e+01 1.503105497089625864e+01 1.248252905648279665e+01 1.458386343187894951e+01 1.332578100466257887e+01 1.446920024798342119e+01 1.281981277244148565e+01 1.586717064506291486e+01 1.245142393290486282e+01 1.597118739062011272e+01 1.464485569785000685e+01 1.300196441937650427e+01 1.413157558578548390e+01 1.175559313208278311e+01 1.442086172149157264e+01 1.374511482127716810e+01 1.243290718996905575e+01 1.422191317942192512e+01 1.494694257049210506e+01 1.279086583239677388e+01 1.357837319340665339e+01 1.430822502320130951e+01 1.265750700091207648e+01 1.311072716454446763e+01 1.236712208552594561e+01 1.328585107730651238e+01 1.422976373184473964e+01 1.289181167330971434e+01 1.252280638204528884e+01 1.277270901703890438e+01 1.202824919339552778e+01 1.536474531014332712e+01 1.546366725782062801e+01 1.269357764783853249e+01 1.557382324870297019e+01 1.345969674741159317e+01 1.374683694070378337e+01 1.497034895553801270e+01 1.519155250827416204e+01 1.560689974401289604e+01 1.424007990171920390e+01 1.549070181602283647e+01 1.435042607749097066e+01 1.666078384093408715e+01 1.262589048926193414e+01 1.294453531638584920e+01 1.579937048942846189e+01 1.074060032908095508e+01 1.445479102817448869e+01 1.365023917951914356e+01 1.336157607841779971e+01 1.328652368505330728e+01 1.451652435558007248e+01 1.285193206702973967e+01 1.458296615524929862e+01 1.404901251318459288e+01 1.363908524880065265e+01 1.354127843066520676e+01 1.347142317860141603e+01 1.351443845060955873e+01 1.377625128412823052e+01 1.311544004696508203e+01 1.320507017727316956e+01 1.399906915480491776e+01 1.419368600477416642e+01 1.328800871903254688e+01 1.376109902608544111e+01 1.270448655762172940e+01 1.378799071760198913e+01 1.350175335743185911e+01 1.243682618545465246e+01 1.451453640841584303e+01 1.279198876586189471e+01 1.517320364292583790e+01 1.347761106063377667e+01 1.204006807179731808e+01 1.499432534523696781e+01 1.577642854256101934e+01 1.445369101186452632e+01 1.329224012329955329e+01 1.349757511402406607e+01 1.489722223547311586e+01 1.315827438786837611e+01 1.451649650317641438e+01 1.331251288541289313e+01 1.478243993876999696e+01 1.454595472267369871e+01 1.324921495118599957e+01 1.453263771618686562e+01 1.497556360644100693e+01 1.294429619471320159e+01 1.409955438687923213e+01 1.530997111671469213e+01 1.393028295247766124e+01 1.475402438312466025e+01 1.107574477523463585e+01 1.365135373893355286e+01 1.281694248025786642e+01 1.290383336808274706e+01 1.411435042819558383e+01 1.297746664891375445e+01 1.378412069464398471e+01 1.542610609274151656e+01 1.359120818895465987e+01 1.512410665125407938e+01 1.303854948103156097e+01 1.442808577298583650e+01 1.441240786493702331e+01 1.400342352459643891e+01 1.336974454208250052e+01 1.313078529621150636e+01 1.392918026199724224e+01 1.355052591492915326e+01 1.527076629358122517e+01 1.306796064490086628e+01 1.490771489561454999e+01 1.350173376764198530e+01 1.535505219109675856e+01 1.445708361694158484e+01 1.278167425005480240e+01 1.500400230473483987e+01 1.440932274954304226e+01 1.511173751239887864e+01 1.445692606048894113e+01 1.280808060060263287e+01 1.576485900834321363e+01 1.453318436714902262e+01 1.358217850023435780e+01 1.482914030317497733e+01 1.280022369557454454e+01 1.515220665790604571e+01 1.432324612280140030e+01 1.474361219518706534e+01 1.433496050509987541e+01 1.595925178548229795e+01 1.216860606774852016e+01 1.445524372256070755e+01 1.471613579298472274e+01 1.358309163288792831e+01 1.392800916271876233e+01 1.412808859985291576e+01 1.398181623721549016e+01 1.288116789999454959e+01 1.546984096025772004e+01 1.332704927193473132e+01 1.428975949900642739e+01 1.537321631253658083e+01 1.371190238869584199e+01 1.421503590477039403e+01 1.389963544406658968e+01 1.660016139829244963e+01 1.396164732604643177e+01 1.375837339207755328e+01 1.454784158691669660e+01 1.407136261771108465e+01 1.343039362645235890e+01 1.212597631620720939e+01 1.456786364597320471e+01 1.311993311437219845e+01 1.036212066082156902e+01 1.540710550566633508e+01 1.470324074670680403e+01 1.354558798641460093e+01 1.421832042201653579e+01 1.525952616384697968e+01 1.405659121080780771e+01 1.481472071307778826e+01 1.312339660454102308e+01 1.402162934591768639e+01 1.426807340841278915e+01 1.583280931696223526e+01 1.529154245088097497e+01 1.324696435786424686e+01 1.437348807664585948e+01 1.501621298834001905e+01 1.431690688530039779e+01 1.349743608564363306e+01 1.404366495398894266e+01 1.173461601543604971e+01 1.430082893697632684e+01 1.341752147268140227e+01 1.522774155818035169e+01 1.496783874563424455e+01 1.668390791493934699e+01 1.434471024601352518e+01 1.532195139182218036e+01 1.325763228530236049e+01 1.483592293534332640e+01 1.478082654090800219e+01 1.363429791991829454e+01 1.434285219615383689e+01 1.386810110608622892e+01 1.531758536139834526e+01 1.524637459272476825e+01 1.513794097369821579e+01 1.310090551830555583e+01 1.303694573784750155e+01 1.314946245870881292e+01 1.231845697800489425e+01 1.150139502811263981e+01 1.391815001121533513e+01 1.261378113348416896e+01 1.311805386611838564e+01 1.357324657125335143e+01 1.376851654833477667e+01 1.277043115259474249e+01 1.183632724250607460e+01 1.353951841040265691e+01 1.175385494466791414e+01 1.340891361540067983e+01 1.266283426626231901e+01 1.437478997749913212e+01 1.339753017341245922e+01 1.116668431434301567e+01 1.135472612424359440e+01 1.084397887820226103e+01 1.321132607426155481e+01 1.215867370080308341e+01 1.298694134776123832e+01 1.473761863866872623e+01 1.327968942149937348e+01 1.171820673520455180e+01 1.288327828126030461e+01 1.348020700695114371e+01 1.550385593034505582e+01 1.083767098535740736e+01 1.242966918066426274e+01 1.342721961822804921e+01 1.210716415653928735e+01 1.302025479579919676e+01 1.235777703524015791e+01 1.228998872898073103e+01 1.334975422636960474e+01 1.107003234962447458e+01 1.294687601983191705e+01 1.281205503753914066e+01 1.415697728663352173e+01 1.391092741971568714e+01 1.288767847523302024e+01 1.211320319050679828e+01 1.264347814073162901e+01 1.293214282358015588e+01 1.466178968751794898e+01 1.299900798971222216e+01 1.483163641847205838e+01 1.356051534056944519e+01 1.278545442260438669e+01 1.324900574460341396e+01 1.239127170425598123e+01 1.500839014143965500e+01 1.370258884861893023e+01 1.293611618556876230e+01 1.305238600806332094e+01 1.048676622041289974e+01 1.439047554961248210e+01 1.288672162063020465e+01 1.181865636369542116e+01 1.266677764380069249e+01 1.381254678341996467e+01 1.446588508590160238e+01 1.510390491709730121e+01 1.371752486755581124e+01 1.284368261250374488e+01 1.242620522560670260e+01 1.106831410791654235e+01 1.430737461120645726e+01 1.364764673879733792e+01 1.275898085762107037e+01 1.459937340113820703e+01 1.488355553400009335e+01 1.327123876536916569e+01 1.512355373476456855e+01 1.397424164672379732e+01 1.340784735434914055e+01 1.442212064640950686e+01 1.286519263910061284e+01 1.325711638169911843e+01 1.276839434196227963e+01 1.292086405343814093e+01 1.132948367119448818e+01 1.279927197099566172e+01 1.398950785724213297e+01 1.203235337283516415e+01 1.149318363999125125e+01 1.015443757245193801e+01 1.031142135929377979e+01 1.194526932040565192e+01 1.211281665355289583e+01 9.823179263258902338e+00 1.149332473805545796e+01 9.955856195913721507e+00 9.295778970476932912e+00 1.145373510521382165e+01 1.103729152022109794e+01 1.039663309971813732e+01 1.095134607011919137e+01 1.306412355753558607e+01 1.092251782086367484e+01 1.027759333837769695e+01 1.244427609654847444e+01 1.257168181665014473e+01 1.097438644871013480e+01 1.028661689936303958e+01 1.189481760676688182e+01 1.045737400000584572e+01 1.044137839859417305e+01 1.327825613924696135e+01 1.330637466231580923e+01 1.387788617064268770e+01 1.299744012349979094e+01 1.429323189838265762e+01 1.287973101177625423e+01 1.102697515814528728e+01 1.033543855408565015e+01 1.198065370585522338e+01 1.287313859614635625e+01 1.174340701201358783e+01 1.024026881091510255e+01 1.272126228565569228e+01 1.045501094249964957e+01 1.276566179729998929e+01 1.310833831920611203e+01 1.244898577847239984e+01 1.222202744557102783e+01 1.115739152572349724e+01 1.218589554577988565e+01 1.366691197836930449e+01 1.114067491717502989e+01 1.235639674633040208e+01 1.379775367589634882e+01 1.218902121189801946e+01 9.021466549795391643e+00 9.812516581217215261e+00 1.141582358384012430e+01 1.031492904747557304e+01 1.101285527544170861e+01 1.160333130237541432e+01 1.067231393553271168e+01 1.384358810148008878e+01 1.095845910939912748e+01 1.046475802330787630e+01 1.034436933273783588e+01 1.346504156456872003e+01 1.121754783931017840e+01 1.203008008424324515e+01 1.055396639790644109e+01 1.015250984661384415e+01 1.216714206518519603e+01 1.065727118045440847e+01 1.300567764059286446e+01 8.211471182717124506e+00 1.322211640503253349e+01 1.194654825279030774e+01 1.141011525296440787e+01 1.038807285829746263e+01 1.000850935786938400e+01 1.089393955371117961e+01 1.023751836676697380e+01 1.057231149249074420e+01 1.085192149605396850e+01 1.298010923055448629e+01 1.039676838633983280e+01 1.054384426084892645e+01 1.139592344531201995e+01 1.032423057144938738e+01 1.175111414150876676e+01 1.110960068782007326e+01 1.174895171544511641e+01 1.324813782570207898e+01 1.365302966016966479e+01 1.171132074742886076e+01 1.055125759931125629e+01 1.105315623356592347e+01 1.198123772361888584e+01 1.068548497465345015e+01 1.226013681014564760e+01 1.197783280606834388e+01 1.108675696154170431e+01 1.126000947495824711e+01 1.272620719983802751e+01 1.124574561113916005e+01 1.409326490496571616e+01 1.198594781777379126e+01 1.169009878878188502e+01 1.094583481581048012e+01 1.147096267426485383e+01 1.281531244906688194e+01 1.220405045622037576e+01 1.030504275454580743e+01 1.380602510669432981e+01 1.202887420097737348e+01 1.065289199600208647e+01 1.314098168454354365e+01 1.181650474006449869e+01 1.185759025286399826e+01 1.272374816498587968e+01 1.232188002368455315e+01 1.191001249426220454e+01 1.258600267443400078e+01 1.084323821169518531e+01 1.211601829767057126e+01 1.053255019726826447e+01 1.168415202876175307e+01 1.192866498503772910e+01 1.114000868868244432e+01 1.271476685476029012e+01 1.172026036608795074e+01 1.105556714809890906e+01 1.091128932884516445e+01 1.155084060061339635e+01 1.162018442428322196e+01 1.109060631422456744e+01 1.292620088982295457e+01 1.197794297177675915e+01 1.158384586017359474e+01 1.343562362989213632e+01 1.022731335618016146e+01 1.082457683984634045e+01 1.135744734055970540e+01 1.334759521191011089e+01 1.279320631394774566e+01 1.135167908074616783e+01 1.321164137894573720e+01 1.372035078665559737e+01 1.129955638135751705e+01 1.259530980667022249e+01 1.256913133421983275e+01 1.281006594066565363e+01 1.111100799097252434e+01 1.060113296201304856e+01 1.151884960521435453e+01 1.341230467713247876e+01 1.352765078874925209e+01 1.262888445562539097e+01 1.186328331219747945e+01 1.125089573286611433e+01 1.278048266441190961e+01 1.317301266579559638e+01 1.209136233744684219e+01 1.277080374274494012e+01 1.072347956055326179e+01 1.160262147443936165e+01 1.285818549948736411e+01 1.474983551031829343e+01 1.279423505812282791e+01 1.265526351393025806e+01 1.328221980683881576e+01 1.241695960295217205e+01 1.216609962912432863e+01 1.030750809342515062e+01 1.197040338243315283e+01 1.322342176569366856e+01 1.272549930216914049e+01 1.205154257247599858e+01 1.090301035581538081e+01 1.223158934823260502e+01 1.213835204284357339e+01 1.510508111433594891e+01 1.278916202356742104e+01 1.126639237555313500e+01 1.239071013212087813e+01 1.304086803163510133e+01 1.042693769805963200e+01 1.142858499548583495e+01 1.219681912000684321e+01 1.185256335199937716e+01 1.256784868071897243e+01 1.026743420991593858e+01 9.893612170208871959e+00 1.079930468537104460e+01 1.102734958865793935e+01 1.054599644068084885e+01 1.031516215948162341e+01 1.089491381570356943e+01 1.029788377609160577e+01 1.324892325224314860e+01 1.291915660153343381e+01 1.108016783674448469e+01 1.261795592196976123e+01 1.290315294964431025e+01 1.178572406385143978e+01 1.157831558040945907e+01 1.294686882298777597e+01 1.240602239107605875e+01 1.272178215418457015e+01 1.200826539334797616e+01 1.386113183042221308e+01 1.039113415273492436e+01 1.101329989266292664e+01 1.424716272073801804e+01 1.068439877609865718e+01 1.189485810040132741e+01 1.136742637039296611e+01 1.206871914070746143e+01 1.159329816485892906e+01 1.268909987497455560e+01 1.398179749320589238e+01 1.054534604255179175e+01 1.202111004634376457e+01 1.021178758015095234e+01 1.045167723732451925e+01 1.050854289751083392e+01 1.247950128476676035e+01 1.299159221610646497e+01 1.114647597763149456e+01 1.060676205075860423e+01 1.357518376992100251e+01 1.217028428687580366e+01 1.126336047694506171e+01 1.347533311296579406e+01 1.328391944250292056e+01 1.296702271937679463e+01 1.199871058971404736e+01 1.251843067362409201e+01 1.189413631128722848e+01 1.036124216922609342e+01 1.214981290799391189e+01 1.334696385616289938e+01 1.212713187877200838e+01 1.200734002723240756e+01 1.184332961665358397e+01 1.177535606569972160e+01 1.174472966644061067e+01 1.385937766909498770e+01 1.296613449757960090e+01 1.171285101220902725e+01 1.138480414522335238e+01 1.160563704459841894e+01 1.127283310235711866e+01 9.936936311799053456e+00 1.185635574721937324e+01 1.099152749015315678e+01 1.071581439584683970e+01 1.223924370605331724e+01 1.186733293821167123e+01 1.173595213769540280e+01 1.211941969126844754e+01 1.104523778490350239e+01 1.058690483986129394e+01 1.239637636146314570e+01 1.297737962715298288e+01 1.295748596313495327e+01 1.176856019465864733e+01 1.328409071011472875e+01 1.171118587710429537e+01 1.014288862983459794e+01 1.041893160730992030e+01 1.196252146863800014e+01 1.246153290285663040e+01 1.282583438613964155e+01 1.141008407811833969e+01 1.280082538561669914e+01 1.060212677999400555e+01 1.138109583555774584e+01 1.290810604204177281e+01 1.057144872617585385e+01 1.127046745727790089e+01 1.179996850511119888e+01 1.130124751435956654e+01 1.141133613711440375e+01 9.195096418202554744e+00 1.197234682327977318e+01 1.143612350404982436e+01 1.192893507882895143e+01 1.296478043201926411e+01 1.082651527723978369e+01 1.330274946952729920e+01 1.148380303613986264e+01 1.216752280706357503e+01 1.240117398853511155e+01 1.264575288158255262e+01 1.108911431243367751e+01 1.150729149616157798e+01 1.008215458522701091e+01 1.186699866164558337e+01 1.300676236584521028e+01 1.238473317899052084e+01 1.137950198404413449e+01 1.269276050426645952e+01 1.331551590048618117e+01 1.198060923215659734e+01 1.072413060357124337e+01 1.250670971074035265e+01 1.165812486013770410e+01 1.112140536344887209e+01 1.288128053982241816e+01 1.200840895224123983e+01 1.186838017618456576e+01 1.021124047937439805e+01 1.207666458725277359e+01 1.174124439341586168e+01 1.103901360228591777e+01 1.459521297667753892e+01 1.104977300882887015e+01 1.276644900203782562e+01 1.282714876096081724e+01 1.362920012695195382e+01 1.343331870267582318e+01 1.402428126276500819e+01 1.075586017703170683e+01 9.932940292133972449e+00 1.280371557896392432e+01 1.182253415184234591e+01 1.163278605879951044e+01 1.321036535870877415e+01 1.186817742609776793e+01 1.325652152426425801e+01 1.258865069364972200e+01 1.198176211431670346e+01 1.109765496925739114e+01 1.056210215227882543e+01 1.120612053161342025e+01 1.008110648067062165e+01 1.086257596734431274e+01 1.238966794191358822e+01 1.206415375174809590e+01 1.460348735742311277e+01 1.152869330531817127e+01 1.252800157617436483e+01 1.197047523881273179e+01 1.131607934081221956e+01 1.208726809349975007e+01 1.204910049298079677e+01 1.235215011864899459e+01 1.099439392421322204e+01 1.118170645789560602e+01 1.088078096886519042e+01 1.286879120911575036e+01 1.117206252556957402e+01 1.095398471088308412e+01 1.462844708878954769e+01 1.219710092993008566e+01 9.661415703843083236e+00 1.200050386114303080e+01 1.222080535151504499e+01 1.064891976912351623e+01 1.213291611796380742e+01 1.237077286087065531e+01 1.118378329422760409e+01 1.177268794847001487e+01 1.141746755177845962e+01 1.232466400798925932e+01 1.095845848983180737e+01 1.192484007836673321e+01 1.230102787171252210e+01 1.002902596791726886e+01 1.264386125447717468e+01 1.340057486445194712e+01 1.225118881436927332e+01 1.233107165494270596e+01 1.195266651998957563e+01 1.158174411916743018e+01 1.239564941329503078e+01 1.213580115701827644e+01 1.209444638957539198e+01 1.332484089222826285e+01 1.397916404916528599e+01 1.200755880483318450e+01 1.289352636604872338e+01 1.200766182936970594e+01 1.096344384528296523e+01 1.188721935770253779e+01 1.118663817996553078e+01 1.092520141546962797e+01 1.500488230555781222e+01 1.159813845609905592e+01 1.232908648427672915e+01 1.094427478773197393e+01 1.115437042306152193e+01 1.220092940364141576e+01 1.148674624273861866e+01 1.128357157527013044e+01 1.040836831963058273e+01 1.187828015217506916e+01 1.091226867501193709e+01 1.225196560748495678e+01 1.205009021907797795e+01 1.149212892232763039e+01 1.322058432690038643e+01 1.107916429232937716e+01 1.209007122085621866e+01 1.287171911547554082e+01 9.972152445514316454e+00 1.278875059543222648e+01 1.256222866286253392e+01 1.215479421503842516e+01 1.204716353054816480e+01 1.179628827323826634e+01 1.418046091075856907e+01 9.910086864619536584e+00 1.030844653075460293e+01 1.138169175932618771e+01 1.256146635380839882e+01 1.072437690326771254e+01 1.119064013660407397e+01 1.433958447309302464e+01 1.127245460982454972e+01 1.092384510058349356e+01 1.141133293918605851e+01 1.270867838155155027e+01 1.420068768331483966e+01 1.141503353615157224e+01 1.168876436616835868e+01 1.374518024891147761e+01 1.193016357306484210e+01 1.262242382919285610e+01 1.273162676851119812e+01 1.217685632449344979e+01 1.266212713362158659e+01 1.221236514107939897e+01 1.269261045429006352e+01 9.812210456511362366e+00 1.039961162695254160e+01 1.200148220513449182e+01 9.738219296715609374e+00 1.156755589706724230e+01 1.303931469872066096e+01 1.040091827093992549e+01 1.453850523538087813e+01 1.098165791593745766e+01 9.861104027343992939e+00 1.274909595304296595e+01 1.248299377674785937e+01 1.397324330392996927e+01 1.204764808483285776e+01 1.132874307536266478e+01 1.207383925542069214e+01 1.277807518469357895e+01 1.298770223517174216e+01 1.247139546111224995e+01 1.254629831568926690e+01 1.072203546032531207e+01 1.088844393467511118e+01 8.622188939460871282e+00 1.153817644472678872e+01 1.262530829877919736e+01 1.068355103308609344e+01 1.231612528486507685e+01 9.547198061055665264e+00 1.075437292337618089e+01 1.058030291519508026e+01 1.085449176726934262e+01 1.178996960151392237e+01 1.047687661836235051e+01 1.058656478347585406e+01 1.073795167683280560e+01 1.114760153554769140e+01 1.241618595167737382e+01 1.200954692216030040e+01 1.011612304904642556e+01 1.108341134601013422e+01 1.325290501106181473e+01 1.126806940949443536e+01 1.132213462641242785e+01 1.229222136891501194e+01 1.337777624037468627e+01 1.017868827490220340e+01 1.328449430338433146e+01 1.197468961847875413e+01 1.431350418958619564e+01 1.080471687126153668e+01 1.299522608254337719e+01 1.307881922087731041e+01 1.281974346692293310e+01 1.171017330863608485e+01 1.202665199885091241e+01 1.270844874552250303e+01 1.354850857314776924e+01 1.050941739717445600e+01 1.207242560945127607e+01 1.262601369309464339e+01 1.342891608572441520e+01 1.209223271180603199e+01 1.265017273436652978e+01 1.294502441117563762e+01 1.188951042292508298e+01 1.269582571924021508e+01 1.361558254160850900e+01 1.186096004448553032e+01 1.278279224228008459e+01 1.246708218354727293e+01 1.319402139436162180e+01 1.301753407586581801e+01 1.203913107850376640e+01 1.316023839974878840e+01 1.274095766737941204e+01 1.294836260583709020e+01 1.268845068302708512e+01 1.237908609031679674e+01 1.186630332596351245e+01 1.187532752241222056e+01 1.150891646141101177e+01 1.255691893079080934e+01 1.035127053565570954e+01 1.297450666225803673e+01 1.275202014735415723e+01 1.391712969281216594e+01 1.267138553175763427e+01 1.229225424944842970e+01 1.223284612952805972e+01 1.162875644435979616e+01 1.117042559943096869e+01 1.344679597320138598e+01 1.080437898672733787e+01 1.125263591398619312e+01 1.388167725161510546e+01 1.302163274655869785e+01 1.423609475873953478e+01 1.005591324713829060e+01 1.136554232282085231e+01 1.092791560114612182e+01 1.096018048149746704e+01 1.041637353011703482e+01 1.259129110382068895e+01 1.176674038212237683e+01 1.312177907769044261e+01 1.207554019745511198e+01 1.358043351946826682e+01 1.244625397756683860e+01 1.436166881519329230e+01 1.278029393514945156e+01 1.330364930447909089e+01 1.133320592062938026e+01 1.234937784308442410e+01 1.018809643947015608e+01 1.239515134648203798e+01 1.124463653118963791e+01 1.249605204388363866e+01 1.284784848092522225e+01 1.050415813185616010e+01 1.180996575180652819e+01 1.125721332241193728e+01 1.187410252589038429e+01 1.180726388834825791e+01 1.242103438691688844e+01 1.195911252607832331e+01 1.268375364512971970e+01 1.159220699114153241e+01 1.307592571663059644e+01 1.268967726541523078e+01 1.391048534223334165e+01 1.164504266781504427e+01 1.331162444957829116e+01 1.222889485910400076e+01 1.297138098504194481e+01 1.238704583565945860e+01 1.066024067421872523e+01 1.272960952529402157e+01 9.937964972012094833e+00 1.305874820946242920e+01 1.325116136109597065e+01 1.225583394818729666e+01 1.329457762935448528e+01 1.187814064480275356e+01 1.296960705154350180e+01 1.187511228833250243e+01 1.290303308100254398e+01 1.229461793699896432e+01 1.255771810481321360e+01 9.958228462090065847e+00 1.306590175704398327e+01 1.185727846907579952e+01 1.142828779907957326e+01 1.189963641302261799e+01 1.111392990010788573e+01 1.265447844238028452e+01 1.218658119333464285e+01 1.235451325144966717e+01 1.182314896344622390e+01 1.268152210721663309e+01 1.206508884056365360e+01 1.095192863993730548e+01 1.423016455614325082e+01 1.185938580842241485e+01 1.070283651628612809e+01 1.102234894268510423e+01 1.196513685719062536e+01 1.258997114420974661e+01 1.351719280823397895e+01 1.237649952367578088e+01 1.204273930045068397e+01 1.322187468124405108e+01 1.228652449124034973e+01 1.126713047421097258e+01 1.207885374789029598e+01 1.097943388802374720e+01 1.232562676735540208e+01 1.113009820938830075e+01 1.301237171219870170e+01 1.261592925663296327e+01 1.107602361861466100e+01 1.086411109291887023e+01 1.196146720775340455e+01 1.260499921574932358e+01 1.259538721327466604e+01 1.356776912163477711e+01 1.275478082018136838e+01 1.092204695207282938e+01 1.180716424168436873e+01 1.118599617093935805e+01 1.300100787381982848e+01 1.083042637946139308e+01 1.362159793953750331e+01 1.201373960158357335e+01 1.130812460526937713e+01 1.174621700840586769e+01 1.326385307600006058e+01 1.273909856172661037e+01 1.279823323667123347e+01 1.230470514991834285e+01 1.128448120689042788e+01 1.255580034805862510e+01 1.245610804022308749e+01 1.194891781825076826e+01 1.090227540155027164e+01 1.231392851752951856e+01 1.227210893880692488e+01 1.248496881418315141e+01 9.849391992108090577e+00 1.114558019015603563e+01 1.050613291701569274e+01 1.165885099932981106e+01 1.424196316603369006e+01 1.075650375431137107e+01 1.057316661331647367e+01 1.404655233241967593e+01 1.177011605658752025e+01 1.149083779170804753e+01 1.329187025353674656e+01 1.254161060397480476e+01 1.093263685027294763e+01 1.177819533363285487e+01 1.184623854961598965e+01 1.135499077041990645e+01 1.287151263157123893e+01 1.136202221630015430e+01 1.033744031773070837e+01 1.215500146583473295e+01 1.011937502878690154e+01 1.064281298037570700e+01 1.169842842227947699e+01 1.114172770083377451e+01 9.990332444053294125e+00 8.096104744942126175e+00 1.192311702882617119e+01 1.077285096551210586e+01 1.277707117482077592e+01 1.279785876149641766e+01 1.261059417235607683e+01 1.111488876434004780e+01 1.206276752971860944e+01 1.037683072593565825e+01 1.163314903095023922e+01 1.053567860221083663e+01 1.200232816440079553e+01 9.324021155939837158e+00 1.110840566512952243e+01 1.183234812669563141e+01 1.179271547855049107e+01 1.184656145518200709e+01 1.079489474057288412e+01 1.232423885183644074e+01 1.370731909042534191e+01 1.215154338304052040e+01 1.144133721107773916e+01 1.179591371059033200e+01 1.249027405583479222e+01 1.266364374729695008e+01 1.325025870837485975e+01 1.241771124211620325e+01 1.267325268533351768e+01 1.254968247803081560e+01 1.170593366508526501e+01 1.168443217899858766e+01 1.333615513878530123e+01 1.097121517784369615e+01 1.180738087097644140e+01 1.294465146994529903e+01 1.296756068217016988e+01 1.219772226176626617e+01 1.265866160244585004e+01 1.212965692879736324e+01 1.257283785045415492e+01 1.171664071063954538e+01 1.357774502079607615e+01 1.208876860415965027e+01 1.154801324378950866e+01 1.201055581459840127e+01 1.317831572159758480e+01 1.183090168011923993e+01 1.085240917152970930e+01 1.205317599817225194e+01 1.187508000059804480e+01 1.273608072559392568e+01 1.095217520309584103e+01 1.183603573625394034e+01 1.315128013553512965e+01 1.210455348231611694e+01 1.171023005861123067e+01 1.127249927679647890e+01 1.342263745509483108e+01 1.097657204439532919e+01 1.264221544758931337e+01 1.239691783202059483e+01 1.077159113099927801e+01 1.239669984534549485e+01 1.331737333167918713e+01 1.467662261733682882e+01 1.157238016737907316e+01 9.823212562101897305e+00 1.243469602433601295e+01 1.114909900801650089e+01 1.325282900204317116e+01 1.255932189596402360e+01 1.206103778564503948e+01 1.444960527162552211e+01 1.220750846214709817e+01 1.287167772720923686e+01 1.083284602064851931e+01 1.094458152394114414e+01 1.191026366669967018e+01 1.384566951784908895e+01 1.073643682173700853e+01 1.130621418635582387e+01 1.266181153235132761e+01 1.015307591127351117e+01 9.658075225500056149e+00 1.050411331252432490e+01 1.240421364400583393e+01 1.288261142765155931e+01 1.286685986332122233e+01 1.327930162123160862e+01 1.034684516379968322e+01 1.202447596833214760e+01 1.188118048899757362e+01 1.364250632115269291e+01 1.411088445403474800e+01 1.240322952800421241e+01 1.243172688062167808e+01 1.181554082762404079e+01 1.186892178596590952e+01 1.099275579409655634e+01 1.255724775841798646e+01 1.334039009297285006e+01 1.161724826903483354e+01 1.259082465255140093e+01 9.576610442902428133e+00 1.127295610733993492e+01 1.180855772133897830e+01 1.146373468199118761e+01 1.095059758556564589e+01 1.319427849070317826e+01 1.294647065722879908e+01 1.024373881834896061e+01 1.233730339667641651e+01 1.203582444136979390e+01 1.184210229885132470e+01 9.746944084316778500e+00 1.141806339508973700e+01 1.290128820202779814e+01 1.314873951905906679e+01 1.348703114781599055e+01 1.202364187936876938e+01 1.241109372780172393e+01 1.315459946054012796e+01 1.317477831007063571e+01 1.183201577480289757e+01 1.284241568018841662e+01 1.113174793479315028e+01 1.342645231476039847e+01 1.183203466532582127e+01 1.330417848698923500e+01 1.223322027463302142e+01 1.199043967939787336e+01 1.413251076531494377e+01 1.233833782674568980e+01 1.287413408673161364e+01 1.087378309352415862e+01 1.260089290225121594e+01 1.216272635489485410e+01 1.387180704666014819e+01 1.121437629427111027e+01 1.263805216520063013e+01 1.169192395867039558e+01 1.160918347489401903e+01 1.364226353100081113e+01 9.461352736039460254e+00 1.024984682100732769e+01 1.267832654534240433e+01 1.041549859949404144e+01 1.159876278408514594e+01 1.259749025566897807e+01 1.266304702484578826e+01 1.305352920881544598e+01 1.118152142894312639e+01 1.099513301045850611e+01 1.167220266285279173e+01 1.113581035241101169e+01 1.066085099218786425e+01 1.074366765053053818e+01 1.072023513236823256e+01 1.149159198496676737e+01 1.120588796070486204e+01 1.277860423129417988e+01 1.186165355557533729e+01 1.246052074168047064e+01 1.199677278674792902e+01 1.493651718326858280e+01 1.179492476464401030e+01 1.199617306416906715e+01 1.202187379890255947e+01 1.336799794372548966e+01 9.774215084760479400e+00 1.101688785518836688e+01 1.240590179169604035e+01 1.085603931257819532e+01 1.122735225675084614e+01 1.341994425504479693e+01 1.257651828945489925e+01 1.159446506694838597e+01 1.247246042628277785e+01 1.247218990634290670e+01 1.073638447396809958e+01 1.191618450137725027e+01 9.815677651959276773e+00 1.219143087356946609e+01 1.177136409176526577e+01 1.186322408591053801e+01 1.132610508514527403e+01 1.381687080883011909e+01 1.058772391110007227e+01 1.068771685180782427e+01 1.197639845092618671e+01 1.062704478941553177e+01 1.140219525299713688e+01 1.047775706667633955e+01 1.323433510394285406e+01 1.205703315167044565e+01 1.011202426838381641e+01 1.069127692365785798e+01 1.244169321257419369e+01 9.860826954661430221e+00 1.160792724895157413e+01 1.282011350270780525e+01 1.017501841994038081e+01 1.056048035022866216e+01 1.194743700934231079e+01 1.337971032185092213e+01 1.102798442647939403e+01 1.062448900256559448e+01 1.203191288338526910e+01 1.326709564589058843e+01 1.181790776527592612e+01 1.181233726828338959e+01 1.185683742328043166e+01 1.289463335425189250e+01 1.052530739444895325e+01 1.318367044282855716e+01 1.210094434361230853e+01 1.056834283397074081e+01 1.272398567512971290e+01 1.372306638166549497e+01 1.158627593544119172e+01 1.143109348370652434e+01 1.197505201799194907e+01 1.216627896502981088e+01 1.134194782364196108e+01 1.402937195927874470e+01 1.322796576980255345e+01 1.133296185509326115e+01 1.128598685214678987e+01 1.109934542941179814e+01 1.180279631358266279e+01 1.264566601181660310e+01 1.237663883422315081e+01 1.150888292100574972e+01 9.640334708112956008e+00 1.137108594318257282e+01 1.296093149471997208e+01 1.181496124222352506e+01 1.148892369775828293e+01 1.129707947676685009e+01 1.314633749949543962e+01 1.239415559825969027e+01 1.334740935736275347e+01 1.174619690459001831e+01 1.225260616801207725e+01 1.149378133091994414e+01 1.264730767559214897e+01 1.321288154077948107e+01 1.284231698499057650e+01 1.363532773451901647e+01 1.085459139354282065e+01 1.175262741662543142e+01 1.336103691391115511e+01 1.279133297066947250e+01 1.045886873678119677e+01 1.217443101618524892e+01 1.196993224642886133e+01 1.007286714049634391e+01 1.182140028064178061e+01 1.118476082672018279e+01 1.198704727994970298e+01 1.481016322993605172e+01 1.037374113766315986e+01 1.162529128596599115e+01 1.075032118967553885e+01 1.201906571166577820e+01 1.134933393721993689e+01 1.088577261674219976e+01 1.303503550202730210e+01 1.229688180759003480e+01 1.276810825141048156e+01 1.174500740948886879e+01 1.185615716124707220e+01 1.117908290832317597e+01 1.311707561059574978e+01 1.140854578531594932e+01 1.146117135328195147e+01 1.228267383704274351e+01 1.180631182004202095e+01 1.078955264679773229e+01 1.190217349964549598e+01 1.071696149495727290e+01 1.089377280045302854e+01 1.120838335736447533e+01 1.173412916911285464e+01 1.146236239627404707e+01 1.260333571497420202e+01 1.076162096494017284e+01 1.230287844853189583e+01 1.088202681479454981e+01 1.057042898830978039e+01 1.022132754368212204e+01 9.035632431681090537e+00 9.883322957778881701e+00 1.114472595958458889e+01 1.004467598362507808e+01 1.040120509282747463e+01 1.131659062903454860e+01 1.131782180261087767e+01 1.160465549959146436e+01 1.018919273452912755e+01 1.015557159028495704e+01 1.083646060922760235e+01 1.152099968895983828e+01 1.183020415961600946e+01 1.246187871902836619e+01 1.021531238894797511e+01 1.069983487360127405e+01 1.283168269029081543e+01 9.952084463975628736e+00 1.031228120999476694e+01 1.053396643582026115e+01 1.087101235246051978e+01 1.141719387497951388e+01 8.946274310089842530e+00 1.106804743066866337e+01 8.926719288066687241e+00 9.688293742296538724e+00 1.090794815153907749e+01 1.009309944922979518e+01 1.095010876465119054e+01 1.190033209552452220e+01 1.134969367185371958e+01 8.566830190973778514e+00 1.055850376488185738e+01 1.084315887777285070e+01 9.164817091242609237e+00 1.089733906987387257e+01 1.011177059821258872e+01 9.535855866166714989e+00 9.373588427607456808e+00 1.136534811040827364e+01 1.090488054224876002e+01 1.063150195772501405e+01 1.001504921111033219e+01 7.911022600846286501e+00 1.067869739288121522e+01 1.125078977678531444e+01 1.188008388134283777e+01 1.089859635157104023e+01 1.026468562336215662e+01 9.679264854482156011e+00 1.062459111835488201e+01 1.053879454620786937e+01 9.409274408111091503e+00 1.023392970479336839e+01 9.304434694431527930e+00 1.016908838049023700e+01 1.007670547990870524e+01 1.184578488081622183e+01 8.968883502785251594e+00 1.071917446010998454e+01 8.345995804365383464e+00 8.171884224203147085e+00 9.226020348591065456e+00 1.046186668314845569e+01 9.394937107226427386e+00 1.014642078750814491e+01 1.067537901431249736e+01 9.486162402346637990e+00 1.061635171459409399e+01 9.782056719037147019e+00 1.054803268429919605e+01 9.660824497199154592e+00 9.358117846420565655e+00 1.179381899741728823e+01 1.004463702091419464e+01 9.084452894529080780e+00 1.013474029417871947e+01 9.026574282017238104e+00 1.024640565778347856e+01 8.996044394156822221e+00 8.902902540521566266e+00 9.341566428365808861e+00 1.150468059336932036e+01 1.015231243416404538e+01 1.026952264168379081e+01 1.095437166451582733e+01 9.006803662706946767e+00 8.442713773825097689e+00 1.016748491042588221e+01 9.883518160425479593e+00 1.058171665295799535e+01 1.029502785928363728e+01 9.003593507147893860e+00 1.295199137637318287e+01 9.598058533399456138e+00 9.622984706530417043e+00 9.857207237417727086e+00 1.026516475947200213e+01 1.176617328157792031e+01 1.091529391336141686e+01 1.239545574798995808e+01 9.266545741469624176e+00 1.136066588197273930e+01 9.368144354651336769e+00 9.332527888455006249e+00 8.709156270110124609e+00 9.986350957027449127e+00 8.693458390710574690e+00 1.099336237867861854e+01 8.688071032951899753e+00 1.247699659050639731e+01 8.829933588262392163e+00 9.661714896412970432e+00 8.523942218476765476e+00 8.518850862833994952e+00 1.005065472891244482e+01 9.268480942154711855e+00 1.055139303704194376e+01 8.269309345437442005e+00 1.043104427291071801e+01 9.126678513984266772e+00 1.056455845440281038e+01 8.914785120884836545e+00 9.752600655194314072e+00 9.191844997691557495e+00 8.578470141045478670e+00 7.721482507919719573e+00 8.062284978598587060e+00 1.001347075706620338e+01 9.623545031530934324e+00 8.739678978404834098e+00 1.018946584974081837e+01 9.521026983268219723e+00 1.183766064504678361e+01 1.017863507632822184e+01 1.122834837542967179e+01 1.062282764225934706e+01 9.415018659967469006e+00 8.964911439815065108e+00 1.135358207506914496e+01 1.032676357273462386e+01 9.397533543636985343e+00 9.430394295251774750e+00 9.613381969920032688e+00 8.969831577132119094e+00 8.894883532639999757e+00 1.141269893342733788e+01 9.010266733823421248e+00 9.875952597110515541e+00 1.023661993504169310e+01 1.029171748342435144e+01 1.019161508973660446e+01 9.902247831591333593e+00 9.905014616152966411e+00 1.090506810748716049e+01 1.178377764174808284e+01 1.101188675155604102e+01 8.780273026254473479e+00 1.061894770805740151e+01 9.731755491354395105e+00 8.429597778121189933e+00 1.061432356115964559e+01 9.463007162691914331e+00 1.183134891260095856e+01 7.872816116861809377e+00 1.076188564738740716e+01 1.161297691031787949e+01 1.021485296237091767e+01 1.020007128995673362e+01 9.845680158305114560e+00 9.859325770873399009e+00 9.537911174093446576e+00 1.043783003228719153e+01 8.397849444459311030e+00 1.054647218218982374e+01 9.089956852632742113e+00 1.071953659975540596e+01 9.044206701612163002e+00 8.794848223104903440e+00 7.312736550604310715e+00 9.230158616150378137e+00 8.972090670032715209e+00 5.945871326556948055e+00 7.609336129534155724e+00 8.597439907214658561e+00 8.970760149937705208e+00 8.486072690209136127e+00 6.920178927981344152e+00 8.526676713849695943e+00 7.829475613840129355e+00 7.889405157136384794e+00 1.025717515275431779e+01 8.949792537031692419e+00 7.272581302635260592e+00 6.912721474627463003e+00 7.959884940356888983e+00 8.232155794368349433e+00 9.253870751897455449e+00 6.926211864386587536e+00 7.908794334421130223e+00 8.933360105121613159e+00 8.756876455072676535e+00 1.011829821144242914e+01 8.512768876900324244e+00 7.442234659316265599e+00 7.383441428184029043e+00 7.564989841146183558e+00 7.785665421358530125e+00 8.515418201701578482e+00 8.476882773350256528e+00 8.598010801457014907e+00 9.187260757960066471e+00 1.008555799408057929e+01 8.416556146132347038e+00 9.850633398433682686e+00 8.107668426835290987e+00 9.027172703888606264e+00 7.907384864832257776e+00 8.207098407651255201e+00 8.007097409315163006e+00 7.584302391176517943e+00 6.917171858922064764e+00 6.119312588517184182e+00 9.822390160124619740e+00 6.146022804526364958e+00 7.625040625074655409e+00 6.211415094922791980e+00 8.709816945159495560e+00 6.424835518755814157e+00 7.755727088568583838e+00 8.907523026256743748e+00 9.088844221866031248e+00 8.171810321709413572e+00 6.664922437637160080e+00 5.653080520531836406e+00 6.673547216414219996e+00 6.580823093250030453e+00 7.799681762220396664e+00 7.103297188087940306e+00 8.337870301268107909e+00 6.717389569594615750e+00 7.145257296011635617e+00 6.392522580456987846e+00 6.182843562301276741e+00 6.871572488198736117e+00 7.329148887051220917e+00 6.950276378332890914e+00 7.572061986480857598e+00 6.444260593145310523e+00 7.797842278240771918e+00 6.845192388961920393e+00 8.619297855545434928e+00 8.332086515018875872e+00 6.953063951572573842e+00 6.693360420832291879e+00 6.152957957619099361e+00 8.063427443407034545e+00 8.744092394743038454e+00 5.956292797111666815e+00 6.790693060398537817e+00 7.996055908460219186e+00 6.517432085138968212e+00 6.968839194578411167e+00 7.615884050773797043e+00 5.517075166987297941e+00 6.032226834688854566e+00 9.087311905570635062e+00 7.190081808473562930e+00 5.117802036464814464e+00 8.739727952348358642e+00 6.807813148166532713e+00 8.052401302219994506e+00 8.059073588760352180e+00 6.118882916712490072e+00 7.721634220990740261e+00 6.929142543919505570e+00 4.962249571212361765e+00 5.500818854543544134e+00 7.287830712113543719e+00 6.273787543800141364e+00 7.947345662010500078e+00 6.722505302312838715e+00 6.010316042808336867e+00 4.113094958796629896e+00 4.860794264211651061e+00 6.246776130849067243e+00 6.219546707924133777e+00 3.731101184056750952e+00 5.344810045519554187e+00 5.985186075383179372e+00 6.263204902877076208e+00 8.012424472403253617e+00 5.479276032786987827e+00 5.472444913116206955e+00 4.088936447932137952e+00 6.231804795390231355e+00 6.574622731307419699e+00 6.297287057545149835e+00 5.997421988976154417e+00 6.429236917852582778e+00 6.875212098962157015e+00 6.705369903451594560e+00 6.680870426042019972e+00 7.155241500955708212e+00 5.712006959020418329e+00 4.628321987806271132e+00 4.805243108755078651e+00 6.382348620665936778e+00 5.496309226706403095e+00 5.858614668402065462e+00 6.438850516200580465e+00 5.725373813551148494e+00 6.291507363987912882e+00 5.630304801401032400e+00 5.645823691834172209e+00 6.790921923501475277e+00 5.791017335076272587e+00 4.774253751499510479e+00 5.784075312558782933e+00 6.840654548099445620e+00 8.032838478900790946e+00 5.592135680182195756e+00 5.171326010604312629e+00 6.483364906902794544e+00 7.149200956431807086e+00 7.239983401886557424e+00 6.624890238498359452e+00 8.221691879011741477e+00 9.505653253722361029e+00 6.788343344019117431e+00 5.257549546371605764e+00 6.466959195591876153e+00 5.987405615803422343e+00 7.333441351470538550e+00 9.028468451156708596e+00 7.504347365801804060e+00 8.013252055187061629e+00 7.185488795549910712e+00 5.456751475894566106e+00 7.256303100987672394e+00 6.576580648751690461e+00 8.690649948517870982e+00 5.415121263340092028e+00 7.093742030716963853e+00 7.040317905177954749e+00 6.572773171183715846e+00 5.184498852919509737e+00 5.974643244074463233e+00 8.314975553673654929e+00 7.248356636640727046e+00 7.556753660128475047e+00 7.618311088515000051e+00 4.983134633327293450e+00 6.742443219291827994e+00 6.752327898602525913e+00 7.678883992958623672e+00 8.189969739848061536e+00 8.118438630971972714e+00 6.761594774981682043e+00 6.531218418183704522e+00 6.805357228590368734e+00 7.458911219099392476e+00 5.690425060043240002e+00 7.161652161524130200e+00 8.033026833243461340e+00 7.189423741082207719e+00 7.095132852777116916e+00 6.417240055908573382e+00 6.454104581986686462e+00 5.408831691896887506e+00 6.541044451459916864e+00 6.581456985289298345e+00 5.781072196687264686e+00 8.178332047503417357e+00 7.487017303826674741e+00 5.363947224348639686e+00 4.529766005952491348e+00 4.867401694685838720e+00 8.445527573090171103e+00 7.852936109501886364e+00 7.207326516446248554e+00 6.956220068360372544e+00 7.442656241898149005e+00 6.440250374144368628e+00 6.976011145662472046e+00 5.916160076118484490e+00 5.566329107643662510e+00 7.174347746163157069e+00 7.476469807017558367e+00 6.231557004884580309e+00 6.977601642743175070e+00 6.132475900457945883e+00 8.097306203524460955e+00 6.762604977944821627e+00 8.132480893379199216e+00 7.050339189409694285e+00 6.274951443447341681e+00 7.478181003194739773e+00 5.668199793421138111e+00 5.887749095903101804e+00 7.302959866721471904e+00 7.659098541812126015e+00 6.767010376017592144e+00 5.621039790556839222e+00 7.113333048898053512e+00 8.593565848906333571e+00 6.477745187700815421e+00 6.004172164526301536e+00 6.699725281872041194e+00 7.980956095854077503e+00 6.730057356142175706e+00 6.772968882283048941e+00 5.225600683439947325e+00 8.795204274226351870e+00 6.320082422500330033e+00 7.182069570250861013e+00 4.980891014104336101e+00 6.118061322158917292e+00 6.570100602998132366e+00 6.881749115176774900e+00 8.577417895701913153e+00 6.880783459838025529e+00 6.896721100422043449e+00 5.594209057757614012e+00 6.608361057279733330e+00 6.281527896759341090e+00 7.183960502326454112e+00 4.844848739873831356e+00 6.205782580101121937e+00 6.255857532608546379e+00 7.176636739899107553e+00 7.663074627447811871e+00 8.810447694723231749e+00 7.450030030763938882e+00 8.376508829734472528e+00 7.669378707405230422e+00 5.698983914084006841e+00 6.144977035515671204e+00 6.146004964634300904e+00 5.727803421388593996e+00 4.771775985257253438e+00 7.963326599463399269e+00 7.533486062377495074e+00 7.162019543750205663e+00 8.163755963997862963e+00 7.198927869430260529e+00 6.459753633580227472e+00 8.128331131080011929e+00 6.566188651826507794e+00 7.722695152356360282e+00 6.933236986235907118e+00 7.828682387399418019e+00 8.081774435699557557e+00 6.888837170312847924e+00 6.392126847061746275e+00 5.973945480375885353e+00 7.062892012576561740e+00 6.110976876321069895e+00 7.414552254984143609e+00 7.119626583707550971e+00 6.261367386514081090e+00 6.518851964059363624e+00 5.629158582760187990e+00 6.271743568774199140e+00 5.131607254219258785e+00 7.265592453492558889e+00 7.159430268170245526e+00 6.150156052596902789e+00 7.423434781321915032e+00 6.454650292272676282e+00 5.858552963868117303e+00 6.411098047358741780e+00 6.067231410716259710e+00 5.220305031456521583e+00 8.593099717664046011e+00 7.588352190255964302e+00 4.738864971432832363e+00 5.784717235033991045e+00 7.672525712380076968e+00 7.605538659058034945e+00 7.273612731753334337e+00 6.467802864985384481e+00 7.299453600546978116e+00 6.870947114912545395e+00 6.789581211680316031e+00 7.319344360904782576e+00 7.808763943968206611e+00 7.444787053847183422e+00 6.877458043096736695e+00 7.903049630682461135e+00 6.445378326472520847e+00 6.715036809195400025e+00 7.980163168816601704e+00 6.982843135080487151e+00 7.988383422182860016e+00 6.213014910300858951e+00 7.334049874974481575e+00 9.848995563386500507e+00 7.329119942822178047e+00 8.015699320446527665e+00 7.122356731745979275e+00 5.885075238148461452e+00 6.576286981630904194e+00 6.851764967410062468e+00 3.954019306985346205e+00 6.284225511465871605e+00 7.665249584927360971e+00 8.583719593602522124e+00 5.733895727755268901e+00 7.235537416144648404e+00 6.915359014543662752e+00 6.179879284895354097e+00 6.378982303234111306e+00 7.194222613117212894e+00 6.757041352656148803e+00 6.365727664256981555e+00 8.271124452087359913e+00 8.612915685103018859e+00 7.479358541425000340e+00 8.182784952122796440e+00 5.750432084781558650e+00 6.789645532374276371e+00 7.979748874966514194e+00 6.805429725353530301e+00 5.898276922286189716e+00 6.497757992664410231e+00 7.809195589389065439e+00 8.076880606239217997e+00 6.620361035840630848e+00 5.626899243055808242e+00 6.707906251696519995e+00 8.417760417862444555e+00 8.735518150131106552e+00 5.926399767876354474e+00 5.446400210724742230e+00 6.854260151532294287e+00 8.498886983568887388e+00 6.623061803167106021e+00 7.505527303686068130e+00 7.984247982484705908e+00 5.765691715202352796e+00 8.571230833873325849e+00 6.774504088561895898e+00 7.173410338024559962e+00 6.824985530875921746e+00 8.334897559974162817e+00 5.158406239590503262e+00 6.314559157406445244e+00 5.975910599058345873e+00 6.939367295028469940e+00 6.706264583124577960e+00 6.726563923138484391e+00 6.428128103412451999e+00 8.434888308894670672e+00 8.482341604577714023e+00 4.505000888667063386e+00 6.745909651154581077e+00 6.311012663202590467e+00 7.841612594430650951e+00 8.307503267432739591e+00 7.448494897010497162e+00 6.738179807736451643e+00 8.241553146696505294e+00 8.152524824199081976e+00 5.731541260420446982e+00 6.923781062580279588e+00 6.518129653001389023e+00 7.554618115504257325e+00 8.309564469812510623e+00 5.686221065960550547e+00 4.545083222144482349e+00 6.004614943359799284e+00 7.224220655399092195e+00 5.940024757042406733e+00 8.262962840251217855e+00 6.160569091338816250e+00 5.273972783418224175e+00 6.354283948410603955e+00 4.940302089472227820e+00 5.446287657816718308e+00 5.626041517098591349e+00 5.586257709773252422e+00 7.787736328838020583e+00 6.470884330323989353e+00 7.361232003907970167e+00 4.614422932629149265e+00 5.440789832360365175e+00 7.785207343672531088e+00 6.043195392692416235e+00 6.256352620709167311e+00 5.104609443006511427e+00 4.988410857578942093e+00 7.756193860985001187e+00 6.383299725376238243e+00 9.628415386911454377e+00 6.903686208357246556e+00 6.833122011205773561e+00 6.758502816700979743e+00 8.178205010093085647e+00 6.723971117413921839e+00 6.517345787826864800e+00 8.806755668837645601e+00 7.349641188398583047e+00 6.110172321383179117e+00 5.748294288388362538e+00 6.391030422738899652e+00 7.986038377383087195e+00 6.354479732472613662e+00 6.417819415944441275e+00 7.202849713173028690e+00 7.809970801647910577e+00 4.729927871743885959e+00 5.891437648349343803e+00 7.438192789110370740e+00 6.846851531050617723e+00 5.127928122253145204e+00 8.056445814848522957e+00 6.890901024272737985e+00 7.248232494439266205e+00 8.311652438358198225e+00 6.860274257754092275e+00 5.226600999609458675e+00 8.719520415669984814e+00 6.556493155919710603e+00 6.264325392843882234e+00 6.542232628385098003e+00 7.503597467262149046e+00 6.903784592247665053e+00 7.492356663504228464e+00 6.685936895048599560e+00 7.708999079567649737e+00 7.524409340848640326e+00 5.729835565971163724e+00 8.261576833595688285e+00 7.306054290787972860e+00 7.395047095332548892e+00 7.383310719880254780e+00 7.466924731610325772e+00 6.904195491959295161e+00 8.720051558451848095e+00 6.831113790593789759e+00 7.490465913852951907e+00 6.837104466650758106e+00 7.294000746765990861e+00 6.691722313088924068e+00 7.607524704565859608e+00 9.305017556458688333e+00 6.513994031036812515e+00 4.979696658186417935e+00 6.924719845317299338e+00 7.076477261384405359e+00 6.607589051587777540e+00 7.454322642884994465e+00 5.708257862133909732e+00 6.122227363055174898e+00 5.197955241593896325e+00 5.752935337051335196e+00 7.354582576193937626e+00 7.076465948113004778e+00 5.410330245210425382e+00 6.184884325875787070e+00 5.782984788131297904e+00 8.213971076979106556e+00 7.997960066288406722e+00 7.243819786156988627e+00 7.868723079554573729e+00 6.476506495447394762e+00 8.172351554217664571e+00 7.791047752954485262e+00 3.689613597485676522e+00 8.003077810234056955e+00 4.781901571447799704e+00 6.712237522107793453e+00 6.373955475796076797e+00 8.155022886074814181e+00 7.381050668642250123e+00 6.481170268199667461e+00 6.586420104458342806e+00 6.461453503051371783e+00 6.378735055416927757e+00 6.097091716456425559e+00 7.439931349842378694e+00 7.981842702260601108e+00 4.797221172879998718e+00 5.728600107859745272e+00 5.792347362296504265e+00 7.788597911530871443e+00 6.920232841550301828e+00 6.779520669094981855e+00 8.383074650423653296e+00 5.831808024737442864e+00 6.386422248107504807e+00 8.643805302597975526e+00 7.122835202452903580e+00 6.671244214629930447e+00 7.528260194960044949e+00 4.571709590402086576e+00 7.789863351018066595e+00 7.803834787903358716e+00 6.893527184385063400e+00 6.643519737165849648e+00 6.400102113996490871e+00 6.994320989013806056e+00 6.917857340102737673e+00 7.371279639014472806e+00 8.382807935391639376e+00 5.932346160060689932e+00 5.561230215155119616e+00 6.378056722398767420e+00 7.266191424002563792e+00 5.587029177578878958e+00 6.737462003875656080e+00 7.448270964764447832e+00 6.517369342940998678e+00 7.182482893073601993e+00 7.121620432127929057e+00 7.916169822863244221e+00 6.757087356282686308e+00 6.048301040349888247e+00 7.697362731869391794e+00 6.947133065643201100e+00 5.161774352135615196e+00 6.678649421953895882e+00 7.046009116652099280e+00 6.290761829062269328e+00 8.200113654284272968e+00 7.201717449237420965e+00 5.508658470830688714e+00 8.017599230969567614e+00 4.994284477124831589e+00 6.644980373366343507e+00 8.211610051057389725e+00 6.517358865001958712e+00 8.432261300408454119e+00 6.411378248061064156e+00 7.851576816129393066e+00 7.419395290642173180e+00 4.399461897181224934e+00 8.232312400506323513e+00 7.148515679940380174e+00 8.600294697521638554e+00 9.418352719395667094e+00 5.906439249750028431e+00 7.040242722973125034e+00 8.008190901236460491e+00 5.223374347563741082e+00 8.620661279297403112e+00 6.632089613386428439e+00 7.977295245013261038e+00 7.291127824788020462e+00 6.355289138818885242e+00 6.429761743545808983e+00 6.655614293046782315e+00 8.738554800389938038e+00 6.507236003246640976e+00 5.921401956804596800e+00 6.896970314582076433e+00 7.005035855721891025e+00 6.797657683707853948e+00 6.388854830813499142e+00 6.981481484019554706e+00 6.358214819196823520e+00 5.928994212709581824e+00 7.556518783074409384e+00 7.720106068130339061e+00 9.302887835794555471e+00 5.859136702912705275e+00 7.302460478711903846e+00 7.810375937256553769e+00 4.433122844149884223e+00 6.659250718336768848e+00 7.089108642599224908e+00 7.660084742678495928e+00 7.133405220789647672e+00 8.473626573517615057e+00 5.056213655150087583e+00 7.711611724028109904e+00 7.532017136490664733e+00 4.641015914196150227e+00 4.827789377938082716e+00 6.663044034015475958e+00 5.108743597883731447e+00 7.486507133060072761e+00 8.443211192478720761e+00 6.962966875376425335e+00 7.743446966777524310e+00 7.985693655387493095e+00 5.099636850845223002e+00 6.574201269168597150e+00 5.766232300791267029e+00 6.912533328323370085e+00 6.439539038426576489e+00 9.599185830493686566e+00 5.990185977484583368e+00 6.754002066676315863e+00 7.560766807153152413e+00 5.400851826881453377e+00 5.650656288134149108e+00 7.531648125254284842e+00 7.146270574230600303e+00 7.540220256723511483e+00 8.223249686580707873e+00 6.818339303182681554e+00 5.830056370536177646e+00 7.840320342983916113e+00 6.759349610298165167e+00 7.956630437129474487e+00 5.850750417685397942e+00 7.138026256972760386e+00 7.263169924530568977e+00 5.994606890941921229e+00 6.901851065724078360e+00 6.867477364485476521e+00 7.645658569324876197e+00 7.231339698843658681e+00 7.081682376753713370e+00 7.313964997125514955e+00 7.180424350032741820e+00 7.856096558276471242e+00 6.714860808589004471e+00 8.060587748539820296e+00 6.531911111696446781e+00 8.929201831743679207e+00 6.390016104848972311e+00 7.421876627153101147e+00 6.359698875499022463e+00 5.496823428109070875e+00 7.094647599692835094e+00 6.836800491178726347e+00 7.954511128194049263e+00 7.332807054810526637e+00 4.702539784239331944e+00 6.071606400086783317e+00 7.151360721340763504e+00 7.023690164769863742e+00 6.658765112151854737e+00 5.822928867524730379e+00 4.990358304156844227e+00 7.370083969058365270e+00 8.133178216961455931e+00 8.455954151431880561e+00 8.201451647283388269e+00 7.255299226963134451e+00 7.466749426019660518e+00 7.175511697562925839e+00 7.814620083898045522e+00 7.192262758485403751e+00 6.774600621965926273e+00 7.910201123484097430e+00 6.639095763239828862e+00 7.074551579480812258e+00 6.791405076745165026e+00 7.457422878410853606e+00 6.836972376846746968e+00 7.471647801359024399e+00 5.874067639592936985e+00 6.896625833112289605e+00 6.510693835174206079e+00 6.330155198677974937e+00 6.900081236245283023e+00 6.233052880797273154e+00 6.277235026950351404e+00 6.395081049808585050e+00 6.684190540744565645e+00 5.391829521876937648e+00 4.886889208898122838e+00 6.428834485029534029e+00 4.297889402130654624e+00 4.607957470226408780e+00 5.389736576469464246e+00 6.059910135559158917e+00 5.260442342804535265e+00 8.235335905192560091e+00 5.283301594956213876e+00 6.304211514018875917e+00 7.529926086896320925e+00 6.670159855173248609e+00 6.501612914242032915e+00 7.781570062408960986e+00 7.534964753448003094e+00 5.766331475498642334e+00 3.526795062690202265e+00 5.337548234895339583e+00 6.852329487978257028e+00 5.729362125474912304e+00 6.600474627829957974e+00 5.841022843577067469e+00 8.504285997644508655e+00 6.587767468389710501e+00 5.031117041199867579e+00 5.142469862060945474e+00 6.038006372218636564e+00 6.039498962987160269e+00 6.557871773092097456e+00 6.493912074424494918e+00 7.422575949459425004e+00 3.448363802045913307e+00 5.791355417444345122e+00 5.937284341893184880e+00 7.087315720208370529e+00 4.719637313666623868e+00 5.739853329369886126e+00 6.785361047614594021e+00 5.932520960250797337e+00 5.421173796996230365e+00 6.523596964575719248e+00 6.008936321486649135e+00 6.347862137778653491e+00 7.202742900457895558e+00 6.599115254668201480e+00 6.160676170593728074e+00 3.934496042063697629e+00 6.697291968700174181e+00 7.517011885993898801e+00 7.002555635462066164e+00 4.040856844868934594e+00 5.856213032434445687e+00 5.163736554415758739e+00 6.422101527824518818e+00 6.191278435871179653e+00 6.125833842568740195e+00 5.692026672949571875e+00 5.100581242037230290e+00 6.096189764848918280e+00 4.561489049130378781e+00 6.354931522025789370e+00 7.298688833426125733e+00 6.607561141316410591e+00 6.570902617259084977e+00 6.458224519962080024e+00 5.804388142917241922e+00 6.906928130253422893e+00 6.995621889984202646e+00 7.403277709149909569e+00 6.240599646971253023e+00 6.738008351532410956e+00 6.052329051293551920e+00 6.417046184634244810e+00 8.035878148465799953e+00 5.303501819341558843e+00 4.821215157883086633e+00 6.962664865213294974e+00 6.652562160049482642e+00 6.035286475562570807e+00 6.085634050835374786e+00 6.803175493443459843e+00 4.810893631882898092e+00 5.658997314569982784e+00 5.307206054368990955e+00 7.783640271133319466e+00 5.064006557711558720e+00 5.513146668158139363e+00 6.104978125425853719e+00 4.542151877801615001e+00 6.830418639390202884e+00 6.017508591669574081e+00 6.856972460602074548e+00 5.460200055491871041e+00 3.798211514658996091e+00 6.110794938995423031e+00 4.514030256733646773e+00 7.085517474164123364e+00 8.705083716389303561e+00 5.744917213173911463e+00 6.011138566641050396e+00 6.504455391556549948e+00 6.147245022650531077e+00 6.693619698733558110e+00 4.196553827951759352e+00 7.034505329142552554e+00 6.051371551083132516e+00 3.342862282116210615e+00 4.542256627745161701e+00 6.264757435587347878e+00 6.410556263681914224e+00 4.667757135624033715e+00 5.234589216751714957e+00 4.544115906506728919e+00 7.606036190104957129e+00 4.089806448484240242e+00 3.943370010597272657e+00 3.559712499798207030e+00 3.053792796475202298e+00 5.193295059440070638e+00 5.739269764390501294e+00 4.613878288608229461e+00 4.329413401433964914e+00 4.637670014845272526e+00 5.171371013488594848e+00 5.471688185241558422e+00 6.231255121190565127e+00 6.183851444991852908e+00 6.734644552190895084e+00 5.522630817074248633e+00 5.831672223147888801e+00 6.890756242663703901e+00 6.241204328707270044e+00 6.148925870685680195e+00 4.364271736682056257e+00 4.484359233980572235e+00 4.571914050822702080e+00 7.871860227752533135e+00 7.202010968887252673e+00 6.630412549310896075e+00 6.437596666004160362e+00 6.192004853113282081e+00 5.284978124399033916e+00 5.885952476259288524e+00 7.103780679333532078e+00 3.341437281821543870e+00 6.013210022461310977e+00 6.789018826499480852e+00 5.658376457994502395e+00 8.222292694489375720e+00 5.785950903907167486e+00 6.187323514288183723e+00 5.557953149878083643e+00 6.158066378802613983e+00 6.059616701161060881e+00 5.123252804504613955e+00 6.700803197815078605e+00 7.054801279670632752e+00 4.903505306618676229e+00 5.289823745078220618e+00 6.513918848141524442e+00 6.553661674761608325e+00 6.174889152561259031e+00 3.908514169534384131e+00 7.398898916829204531e+00 6.442609117061904200e+00 5.114559697962173246e+00 7.961949813662256403e+00 6.104897557429589838e+00 5.399938410046946302e+00 6.372645955705174892e+00 6.515144027714443453e+00 5.468849200913196817e+00 7.637514379363825157e+00 5.094511633208974821e+00 5.959657928471028043e+00 6.171662713387296328e+00 4.967996983079115303e+00 5.005892727829995614e+00 6.179655387745942363e+00 4.717652205035061108e+00 7.451952417314616994e+00 6.568876249047710836e+00 5.832965299790303426e+00 7.484847251955744518e+00 6.024723468271042215e+00 7.706055899094303108e+00 6.230196768504379534e+00 7.597621931656755478e+00 6.303346545174416171e+00 7.617117763591288337e+00 7.505627323169568044e+00 5.509542106686299512e+00 5.607025540642792905e+00 5.072582292838397677e+00 4.988069917413510801e+00 4.102125387756629493e+00 5.325120684484835998e+00 5.374414801250081197e+00 6.042635776751207111e+00 6.624560953571821287e+00 5.882479974871441364e+00 7.223538745951397999e+00 6.740420914031295396e+00 5.715571145514334539e+00 4.747402931500320555e+00 6.209195508325625390e+00 5.397807177744053497e+00 5.471765644969284637e+00 6.846805577851495350e+00 5.958377320234367502e+00 5.392663167732368201e+00 6.041939936157265656e+00 7.249302819439966683e+00 6.347340777402857626e+00 5.822019529080137978e+00 3.507481317200366711e+00 4.638342679476427755e+00 5.993887096221431676e+00 5.130290770428854508e+00 7.500239184093894451e+00 6.382032468140550918e+00 5.377435116775558299e+00 5.084362408947234790e+00 5.660914684692965437e+00 5.526346193284159547e+00 6.337565390419278799e+00 6.916576470828341705e+00 5.446124941076892156e+00 4.212210718959108036e+00 6.349841591117243667e+00 6.796611339086483738e+00 7.153840329199164572e+00 4.379631067880031203e+00 8.227324443582062941e+00 4.409999537118299173e+00 6.707977220930455786e+00 6.094396980347789317e+00 5.230727564943821406e+00 4.496003361244151897e+00 6.026557620810971017e+00 6.775204176548250246e+00 5.621899762565343295e+00 7.581733132924668439e+00 5.446181943986482921e+00 6.528697986045994384e+00 6.068432086698448913e+00 5.188094138985235304e+00 5.854681736270770820e+00 7.197792070524279495e+00 6.090897980108123555e+00 7.909625930855514575e+00 5.342723471486277909e+00 6.708894908236006316e+00 4.018919690113530230e+00 6.060774644196727401e+00 5.571873049482084284e+00 6.005896642551293851e+00 7.109807558400515148e+00 6.706116050588724065e+00 6.901409287259259173e+00 5.640384256229020288e+00 5.121560013692104008e+00 4.503269988435731008e+00 6.333784482221186174e+00 6.166625804751374673e+00 5.198127938664209857e+00 7.471245416905311743e+00 5.118515597718518606e+00 6.858823153518494031e+00 6.165773965814285162e+00 5.919944521996482578e+00 7.236879471224303195e+00 4.696127616886515810e+00 6.859322870687513785e+00 5.761443001646946449e+00 5.228963438764485439e+00 6.093421917930153420e+00 4.518614348586258878e+00 4.556641830392353931e+00 4.989334586606489985e+00 6.182585839159586705e+00 6.231697496875178821e+00 4.850444804220376938e+00 5.170938374663106352e+00 5.406757723544860283e+00 3.842835034719398468e+00 7.290661602129177687e+00 3.515484739658527147e+00 3.636298247003249440e+00 4.678589310858697559e+00 5.642841280670196191e+00 5.679895753534008662e+00 7.547949096554096293e+00 4.812680360767875420e+00 4.884003111707409417e+00 3.581714853956993405e+00 4.273950500455765855e+00 4.992177957149103840e+00 4.519303072221026341e+00 3.615556507358095306e+00 3.700205596486460635e+00 4.528821841851100594e+00 4.274010447316098471e+00 3.858542067038520873e+00 4.258708586481444236e+00 6.464887254357551072e+00 4.440766473664280234e+00 3.802853997250421170e+00 5.947182884512178802e+00 4.100651837590659987e+00 5.371766895866122660e+00 5.677443095066200485e+00 4.944454771116080671e+00 7.280168208149486730e+00 4.036604710590423473e+00 5.891245260932790551e+00 4.788598814846164231e+00 5.943351411558273512e+00 4.843806572182998593e+00 5.637987508847340123e+00 6.531989662548617126e+00 6.211976359962136485e+00 6.433557389946321869e+00 7.368139600565554836e+00 6.248236532428371959e+00 5.552995398297617236e+00 7.612593823128082526e+00 5.306224984759856156e+00 5.856701736348685294e+00 5.215056956925358200e+00 4.823835503585695683e+00 5.559561456392999368e+00 5.489481362844888857e+00 6.297254664462227147e+00 7.333064995020969867e+00 5.446263565185473610e+00 4.463902106516409951e+00 5.090524016559095699e+00 4.669984175900195211e+00 5.655504552372034865e+00 5.866712419427257075e+00 6.328845519666526975e+00 5.237265082139756167e+00 5.396169748415316825e+00 5.347188616275321493e+00 6.268504900405064362e+00 7.609437790026832182e+00 5.219685069155046264e+00 5.527187910843270657e+00 5.740907037767288834e+00 5.964129802054144669e+00 6.409385946468851181e+00 5.111113286009059564e+00 6.661105744923613514e+00 6.308080076441292761e+00 6.051397938213700201e+00 5.720631372248870861e+00 7.104710581126131075e+00 6.464121540288239487e+00 6.627622680416299872e+00 7.315881592203514749e+00 5.998000328739973241e+00 6.824401180764669839e+00 6.536745673434366743e+00 5.308465726273509766e+00 5.631073505754559783e+00 6.258840754685652819e+00 6.820310378282076869e+00 3.867081268985784526e+00 4.807809502528021639e+00 5.523183725931097854e+00 5.750952612226147842e+00 4.806819264550768800e+00 6.928658800952063324e+00 6.550027474207948508e+00 5.065686686346592360e+00 6.639194474794346768e+00 3.943028334259394363e+00 6.813876282361229997e+00 5.307407293095952383e+00 5.762204857900443677e+00 5.675526589355995633e+00 4.594116902046770257e+00 7.217375964761313156e+00 4.704275084491241543e+00 5.841733030794100223e+00 6.393433802921429709e+00 6.876964637365133193e+00 5.312768786762553930e+00 6.510213470744160347e+00 7.525413436649090571e+00 4.875020394823744496e+00 6.389893834409158480e+00 6.735358602670927120e+00 5.675677811827265273e+00 4.138754797923684947e+00 2.988868624980379085e+00 5.131232148128456849e+00 6.987149228093301190e+00 4.385791993258735921e+00 5.395976027453220247e+00 5.517930816929632165e+00 5.591430147912494597e+00 6.503976499892860197e+00 4.006219356956107092e+00 4.441885215306543344e+00 7.013676208361109943e+00 4.048995500340483389e+00 6.155086754905451762e+00 3.866784005355480947e+00 5.639317848990978099e+00 2.903448496710978599e+00 6.305858358475251890e+00 3.851247746465907618e+00 3.602406555088596640e+00 5.378667923435874521e+00 5.606462264326717460e+00 4.862157143422386696e+00 7.104865860189521598e+00 4.352222871313809804e+00 6.357658270976228820e+00 3.222311069730883215e+00 5.705196332229758305e+00 5.579208055950764411e+00 6.354977911448814965e+00 3.642501878306760421e+00 4.045586736592614585e+00 1.926067968727686486e+00 6.146641149935640591e+00 4.829523772216846922e+00 5.892902699315699877e+00 3.248947378165362387e+00 3.861438167874161831e+00 6.420159392074641147e+00 4.330360073419035061e+00 4.655279929181558529e+00 4.433620566319985024e+00 5.843467575038910233e+00 5.154229324074951712e+00 4.104089525371470870e+00 5.575897355892716512e+00 2.235866886749845683e+00 4.134602239830273085e+00 3.948429839163537736e+00 4.845104875061307048e+00 4.016646342820856752e+00 4.117377979335674176e+00 3.859853231510986582e+00 4.025568321476174383e+00 4.166966083469302085e+00 5.307883876615187901e+00 3.716859579143176440e+00 4.260315037842966390e+00 4.691676432388739215e+00 4.295621003926149761e+00 5.973802667323274918e+00 5.052308605814634923e+00 5.642197935616232840e+00 4.586753744376689035e+00 4.322465588117239577e+00 4.826587878052832181e+00 4.947052729242614078e+00 7.013211691681981108e+00 4.872406429213961943e+00 3.189326886887147161e+00 3.359354446377790460e+00 4.178397984574814927e+00 4.646445443574338086e+00 5.151445783726290806e+00 6.262995794784365522e+00 5.054947502929345582e+00 6.518951232603697576e+00 4.422288754303694169e+00 6.173048678356181540e+00 6.641976573323125521e+00 4.972630382217483103e+00 6.500734341642705694e+00 4.709299321110274938e+00 5.314975844188428056e+00 6.141735275526062132e+00 4.834116867534998363e+00 4.210739796275182911e+00 3.079270030563793448e+00 2.557679038321191367e+00 4.795679022786601742e+00 3.542679900522870184e+00 4.638455176284185910e+00 6.264472039240914114e+00 6.170650181434759851e+00 4.371258759014421180e+00 5.624427402533121345e+00 4.134332769391026119e+00 4.804712582501283968e+00 4.898828053968189877e+00 4.735280341519630731e+00 4.630469615555739438e+00 4.443897989888911937e+00 5.342971231076004024e+00 4.930925260304792168e+00 5.639732592676180545e+00 3.838818682715128272e+00 5.484386504018956998e+00 4.353068455210509669e+00 5.130186524865247399e+00 4.892306797075318237e+00 5.525212267971863156e+00 4.022285628187921347e+00 4.508892194194316971e+00 3.458015476165045676e+00 6.053630600108039772e+00 5.696786040147445718e+00 4.406062172578637970e+00 4.431432903135524626e+00 5.407074625775193155e+00 5.732520627260628387e+00 5.235965616272278744e+00 6.654199768670898685e+00 2.876344338894831765e+00 4.935153291549998933e+00 5.447127236557856911e+00 6.064352314017447121e+00 4.301465307640487623e+00 5.844663432389152646e+00 6.043683313193829676e+00 5.028181943879433291e+00 6.002689116668793901e+00 4.147568982066429655e+00 6.467413668559445661e+00 4.200986347729018355e+00 5.218557322390190656e+00 3.759408277991621805e+00 4.423933828836656090e+00 3.163749622530299899e+00 3.643910146163102937e+00 7.576011701243893448e+00 5.017748603032367249e+00 5.970154067582508439e+00 4.829123382055430902e+00 4.818112063771157416e+00 6.572888190142637477e+00 5.745627343112713170e+00 3.397152111720016077e+00 4.632908394592994306e+00 4.542234336865234923e+00 4.236859541805237050e+00 4.239107352682609076e+00 4.747848857114015608e+00 6.148664634983539656e+00 4.772032702092187328e+00 5.934978752903210975e+00 3.463525205426267739e+00 6.166317810274692057e+00 3.713839335274720099e+00 4.823144265392508956e+00 5.388443758995255628e+00 3.670449522170381673e+00 4.919790300573887443e+00 6.754078021946666510e+00 4.554198164903437096e+00 4.386346179487536467e+00 5.577175228325865319e+00 4.781437912319440819e+00 5.587845815649332692e+00 4.187306650409239772e+00 4.744709947561436714e+00 5.756935201888908615e+00 3.653550689465817847e+00 5.208988107683325985e+00 6.025768730344052138e+00 3.562493357111653491e+00 4.601187461887207952e+00 4.051340419111945756e+00 5.641626198607420761e+00 4.138670018113617566e+00 5.615438124617774918e+00 5.631646852105738787e+00 4.809678868195003787e+00 5.104970767292419609e+00 7.489400049343529986e+00 3.894730206823019625e+00 6.516435044297536727e+00 5.067629891783041352e+00 4.363610372070960253e+00 5.133897476851605468e+00 5.197925545694103810e+00 4.634866250863623804e+00 4.672944433482039805e+00 6.238609463153484747e+00 6.853772308817601910e+00 5.687105247934510999e+00 3.978025848808520948e+00 5.794930169247127338e+00 4.402470787945316211e+00 5.282155925705417587e+00 5.879212327483614331e+00 5.611042348944066838e+00 5.554184164106549915e+00 4.946377786655011377e+00 4.610671639224809049e+00 7.496404091971433203e+00 4.617130720348842310e+00 3.154934220833248038e+00 4.714754589194419587e+00 3.902000494988621337e+00 5.800482641219808499e+00 4.620002394035731541e+00 5.091424710363961381e+00 7.120152680185694472e+00 3.608795539833938193e+00 6.293115622777967211e+00 4.820588830390859059e+00 5.029371500783011761e+00 3.828166939543805380e+00 4.119590560438701310e+00 4.776274152635919812e+00 4.099940598211307297e+00 5.175498698575842660e+00 4.578759361020590113e+00 3.771480601750484496e+00 5.802144217974565699e+00 2.652154960562936648e+00 5.455130547057439827e+00 4.607207835845506416e+00 6.490557503381000792e+00 5.610855258729749551e+00 4.442372128897449812e+00 3.830795589727948869e+00 5.441444742750547015e+00 6.647738546840221474e+00 4.261531023799745022e+00 4.606524189776319389e+00 5.864908506579251224e+00 4.968001404933788834e+00 4.000670364422148850e+00 4.622028621239407720e+00 6.164005636373073749e+00 3.954790331907472645e+00 4.786680667626562524e+00 4.239697431678254524e+00 4.576568594820427549e+00 7.195751569611068099e+00 6.181972764264976661e+00 4.799741921304958581e+00 4.084731376686267623e+00 4.621939818996715132e+00 3.830804444292601474e+00 5.064621897128446015e+00 5.599471396538688417e+00 5.059739273596432163e+00 6.236237611347787535e+00 5.218799372750004828e+00 5.350672181157115403e+00 5.216596623716685421e+00 5.545667584915948467e+00 5.636507476332363709e+00 5.605358841131192982e+00 5.277282034633580032e+00 4.772100967080154632e+00 5.509129204266617563e+00 4.192236007522270214e+00 4.295806143263407151e+00 4.117414595595892735e+00 4.849475241759917843e+00 5.340988923190827187e+00 6.766994073292040390e+00 4.743877482829021552e+00 5.020161560080965479e+00 3.678031932079171451e+00 4.682503376293940534e+00 6.484343546159258231e+00 3.703098803612169032e+00 5.362400363301966344e+00 4.876046985474556728e+00 7.462287679520589911e+00 6.718815557153817508e+00 6.430002778268550934e+00 7.063332073617550222e+00 3.897437400812456154e+00 5.445103456473488812e+00 4.919192442522947850e+00 4.402428905145115756e+00 3.383010121603988285e+00 5.628014689506573021e+00 5.662770685266716342e+00 7.026756604072436296e+00 3.589947326619828516e+00 4.236351597982386252e+00 4.917656901084651366e+00 5.096488817472877741e+00 5.103811882932287602e+00 4.042275055124576078e+00 4.514248285209983003e+00 5.858290911041685867e+00 4.357804125917464688e+00 7.178778458761172487e+00 5.590566914953762456e+00 5.018401743127442138e+00 4.923785773687168188e+00 3.832176786318226558e+00 3.895679329178030947e+00 5.662155651791130673e+00 5.026924203563057247e+00 3.922782920171588916e+00 3.737463812110331407e+00 4.514860386313519491e+00 4.836655479030184779e+00 3.075647506350462024e+00 5.764239553110108716e+00 5.849589542281151466e+00 5.199207767763911470e+00 5.794083326006330026e+00 5.411358545896272076e+00 6.035738738748277044e+00 6.106921292270774515e+00 6.302909621614456448e+00 4.453034454968159750e+00 3.283138451519945988e+00 5.436200390856124720e+00 4.595080003480391362e+00 6.624976949823027539e+00 5.132723540642247784e+00 6.022623847357297500e+00 6.320716172634641694e+00 4.427711356963782485e+00 5.896483682147544592e+00 5.444599273911282289e+00 5.646730375546261449e+00 6.107042523077070406e+00 5.495142809882159973e+00 5.403415107078870072e+00 4.640090253236484052e+00 6.225110557119620580e+00 5.564411141925732274e+00 5.975209565857787730e+00 4.056067892527468466e+00 3.944737482438148035e+00 5.880191140256745719e+00 5.861435996762172529e+00 4.164071042242844634e+00 4.671775334836236304e+00 5.952654662144975184e+00 2.782129641168566536e+00 5.557111102936285185e+00 4.452033251256713342e+00 3.940582348108430111e+00 5.522103454211935158e+00 3.418496378476890474e+00 3.533801794670872187e+00 2.074192182278993712e+00 2.880637425480431890e+00 3.652816098755799601e+00 4.725459320170120492e+00 5.369687227799747831e+00 3.215328208305489266e+00 5.162449074133035332e+00 6.682616742715685731e+00 2.588062735115794322e+00 3.733762497739368857e+00 3.997988057310911891e+00 3.762639605395672771e+00 4.870546559930142294e+00 5.767434670097599358e+00 3.420841189319104636e+00 5.016655575551317803e+00 4.147055140975267840e+00 3.140351562277640785e+00 2.242669857397826760e+00 2.678874926201053164e+00 2.569059209334245253e+00 3.742756787641030147e+00 4.899884736047106060e+00 2.955885678617682810e+00 3.354512500354598359e+00 6.934795951616842480e+00 2.479707095569116948e+00 2.177878042056854646e+00 3.665537605899634954e+00 2.942016893960125223e+00 4.844185268153651691e+00 4.231774520266920803e+00 5.445808652266833860e+00 3.755192609531931236e+00 3.097638300405394229e+00 3.144796460967211438e+00 3.667776788096375640e+00 2.682442768418316525e+00 3.017784836511423041e+00 4.329746017105358113e+00 2.822035698634444145e+00 4.037453058575811937e+00 4.538031213481867887e+00 4.508433921153294222e+00 4.809195083266246229e+00 3.294156317183502658e+00 4.448221410224266315e+00 5.098699832236761154e+00 5.748799762648657996e+00 3.958551467150172698e+00 4.641146784074011045e+00 2.349592088549624869e+00 4.923445752065204850e+00 4.924445968851994593e+00 3.764031842692312502e+00 4.255254932730368367e+00 2.509312313908164782e+00 1.887955926422734576e+00 3.847297640630711335e+00 4.304646960751943752e+00 5.302127426924423403e+00 4.465172534284177708e+00 4.779111025852854411e+00 1.929710055365079446e+00 5.349079371644181791e+00 1.966667714719606996e+00 4.813021110310234718e+00 4.502506943626900515e+00 2.309356947599484844e+00 1.754083308786450024e+00 3.900016414058406156e+00 4.166611656333760294e+00 2.726429618534373933e+00 3.358852896469825211e+00 3.536632027804162970e+00 3.021488236706646902e+00 5.224569491332917259e+00 4.070915459743135401e+00 3.790093611595106271e+00 5.146518294549381700e+00 4.379304346205304732e+00 4.095825623202167698e+00 3.395198985244048728e+00 4.785069712878283532e+00 3.715646447242631822e+00 4.087268331131476806e+00 3.539277766507404444e+00 4.582154957052540389e+00 2.182954750033920810e+00 5.334119773888056137e+00 2.232820980038680236e+00 4.629954595961688568e+00 2.572664290985980262e+00 3.695951795629484948e+00 5.197594644008583842e+00 4.654252376636751620e+00 2.751643773259513814e+00 3.380017144038053090e+00 4.647632973515686494e+00 3.267900362403016068e+00 3.424153956088719752e+00 1.985141615632151968e+00 5.189071838265806313e+00 3.282145422827805969e+00 5.846018749104003653e+00 2.689840837272223339e+00 4.550568984827385144e+00 5.234266543170764230e+00 1.299539116345564960e+00 3.933014783783681967e+00 3.664596459131003403e+00 2.372930045333180527e+00 3.473350761208368276e+00 1.978295526503274449e+00 4.865952876130654303e+00 4.024182043607217096e+00 2.793449661347632507e+00 3.608344173000394228e+00 6.919657591213519865e+00 5.284185011746195926e+00 4.352953515989734790e+00 3.747390167660619831e+00 3.793056508660275217e+00 3.539331529564010204e+00 4.727856153198700895e+00 4.114713596999431289e+00 4.662656982021430530e+00 4.888550566368948580e+00 4.471446660003445928e+00 5.190591113611019658e+00 3.200086917773563577e+00 4.774028721295248801e+00 4.433810910174162068e+00 1.947830334780392914e+00 2.747556538078982591e+00 1.397625475441680143e+00 4.669668259640043395e+00 5.151098181675245691e+00 2.365573335498558638e+00 3.982587802746921923e+00 2.934942728714216464e+00 4.794161609758945453e+00 2.764968572428738280e+00 4.699288151302969396e+00 4.821951799887973955e+00 3.685256249804321538e+00 4.746591871702777965e+00 2.899084916064377460e+00 2.478883036937953754e+00 6.531185135866333979e+00 4.088756977674525395e+00 2.891803300534862675e+00 3.694910212415169148e+00 5.922483890841439447e+00 3.784028469848291998e+00 3.169260644537763127e+00 3.548376546301816425e+00 3.715524676368403778e+00 3.830554973250870798e+00 4.829063129667013676e+00 3.475002339815242536e+00 4.285290659578741668e+00 3.350407025114933823e+00 3.379066201400613423e+00 4.827613782869761394e+00 5.112030523959213646e+00 3.321832135220896376e+00 4.026295598318105462e+00 3.871125833495257851e+00 5.194307211935772273e+00 2.963525883390619953e+00 4.884308704781429533e+00 4.757079015046366877e+00 4.337167714355840253e+00 2.581705548579655840e+00 2.956383643067570954e+00 4.306353269637298808e+00 4.486789825654618369e+00 3.671456652647452579e+00 5.215805097155713277e+00 4.637350790212684259e+00 4.468435722522169584e+00 4.120331561144392474e+00 4.678833109203888618e+00 4.574685237356217016e+00 3.860272884158443496e+00 4.500144646526528902e+00 2.506784170504509301e+00 4.770251927546906856e+00 2.803790183307462769e+00 3.116273252986589082e+00 3.878280744436397143e+00 3.990649863480033588e+00 3.289316383086452689e+00 1.842440813755211959e+00 5.774876189321806130e+00 3.095136322054370392e+00 5.193925336630756284e+00 2.423095828666783635e+00 2.289885150108694756e+00 3.705538010622546174e+00 3.113072622693987768e+00 4.239312126721361373e+00 3.570230184218924130e+00 4.665259494850191757e+00 3.963598267751073045e+00 3.631424686503890165e+00 3.604488556471326266e+00 4.387233012963233314e+00 3.108922653468926711e+00 3.755816384123836560e+00 4.375042270761741570e+00 3.348017460655878352e+00 6.707030190707064854e+00 5.248750314176027665e+00 3.551168349455230189e+00 3.756376092677168099e+00 3.381575612617345961e+00 4.149648724413314227e+00 4.452547653605842370e+00 3.117647806899724205e+00 4.041725024964114787e+00 3.524208426031029795e+00 4.173165367918786117e+00 4.384359855612125934e+00 4.276792390247096343e+00 5.986818389618602687e+00 4.504175208567051669e+00 3.373599406691591973e+00 5.810401170544238880e+00 4.024312242659903838e+00 4.526806068408501638e+00 2.040439218302185331e+00 4.843547730947883601e+00 5.287785011324061202e+00 4.092950633072418576e+00 3.739565925850324213e+00 3.528373015360782183e+00 4.603675832512279520e+00 4.578546394281989507e+00 3.224778375528007501e+00 3.752678126557122962e+00 4.039089814739202033e+00 1.165420908258709032e+00 2.091162502755474772e+00 4.126130626845155192e+00 5.765435042011321620e+00 5.348323428239184274e+00 4.621253337359481073e+00 3.533147360373871670e+00 6.012467582821466650e+00 2.877240965425130970e+00 5.382729942237184595e+00 4.359092945925991280e+00 3.307927778437295796e+00 4.128210257749511669e+00 3.663256686614360103e+00 5.644315960411075750e+00 3.846251580730068564e+00 5.218747092554785638e+00 4.619406283713646033e+00 5.057854249777697042e+00 4.810390153843311367e+00 5.892147127366321513e+00 3.599489558981041615e+00 3.477846560539176846e+00 4.191268276775611312e+00 3.529712588171692200e+00 3.192174143554489696e+00 3.622422688739435959e+00 3.980661663306462206e+00 2.933759208057048262e+00 3.976261195175253782e+00 4.978578242947261145e+00 2.586405904249261312e+00 4.664756821472429316e+00 5.822887940315935928e+00 4.535936126588710593e+00 4.668261090058287266e+00 4.013436225239243704e+00 6.893288431643235903e+00 4.834203342270800619e+00 4.548475503563097710e+00 4.607582537113244392e+00 3.825740699122121224e+00 4.012993805740531883e+00 2.939512407395877158e+00 3.526595540800081086e+00 4.428347082938873136e+00 4.660484875336827315e+00 3.414520994785831043e+00 5.445697929231891443e+00 2.781497927766241496e+00 4.468319999798552544e+00 3.389718218439222497e+00 2.890147729116327113e+00 4.124105496232390422e+00 4.291112439379499044e+00 4.650468374478337275e+00 4.361357532312638341e+00 3.625453078142658381e+00 2.721450663075221321e+00 4.041507586793618323e+00 4.324189272520636784e+00 3.676307211209061343e+00 2.848475424870999806e+00 3.978900668823861952e+00 5.312284669234532686e+00 5.098362250789881145e+00 4.823729342968769096e+00 5.223561671440749343e+00 3.381565286761303746e+00 3.156593914992457783e+00 4.578521289234574354e+00 5.800599142970598088e+00 3.003495422679617111e+00 4.976473320406832102e+00 3.572252387099918991e+00 4.239323911231776876e+00 4.280275778229569283e+00 4.126442560012893779e+00 4.346488731760555169e+00 4.706967592571767334e+00 4.848617908399728726e+00 3.727264530158500566e+00 3.777120467343569210e+00 4.310942606759137874e+00 3.241462069150971015e+00 1.786317308104230506e+00 3.506876169771585783e+00 4.126830197477096895e+00 3.299418450682368498e+00 4.288527697715556641e+00 5.288303394679466862e+00 1.607053974966053733e+00 4.943292367860387060e+00 4.391547458234144052e+00 3.439407780782399726e+00 3.443918158074092517e+00 2.220426292531633372e+00 3.203342281480576759e+00 3.904847870102722496e+00 5.281578040525033657e+00 4.849109561339153274e+00 3.696824452976681830e+00 5.214141641902511282e+00 2.722132008949390336e+00 4.651886092699522024e+00 6.673043288175420251e+00 5.351316124612473857e+00 3.519983496006138690e+00 5.096300231842066708e+00 2.524889321504992790e+00 4.077964216131399589e+00 5.258447269963965276e+00 2.947517893070296324e+00 5.234517501628619840e+00 3.244069299581628929e+00 4.729642237648717717e+00 4.391687030078259113e+00 5.442754434163201260e+00 5.107353592944819276e+00 3.434988779040585971e+00 4.357486204484001924e+00 3.835279342325975893e+00 4.450429251643603479e+00 2.599334022497469476e+00 2.145087251860863020e+00 1.974602592663741829e+00 2.147397912995092639e+00 2.817787643491810989e+00 3.820802875747161931e+00 4.666163505454788307e+00 4.569206050842931965e+00 3.073986761438537663e+00 3.621963834438531649e+00 3.380585345353319671e+00 5.631760257134543757e+00 5.675438985053208540e+00 5.598194201841788953e+00 2.534338765015119233e+00 4.395857182897882076e+00 3.759815714057468838e+00 5.353607356057787037e+00 4.259249195463420179e+00 2.011322860864882767e+00 6.021559277700970547e+00 3.353098169403072148e+00 4.063897173568734367e+00 3.530586047564428842e+00 4.929134357306138803e+00 4.206147474625905325e+00 6.473865195261905292e+00 4.344636878786571899e+00 4.644091422884217835e+00 3.293751753023117068e+00 2.892693850261046862e+00 2.202253780047298992e+00 2.756245808824520971e+00 5.546975621545499280e+00 4.294104853699400870e+00 3.561960396323840428e+00 3.496789982737001701e+00 3.477922685078976173e+00 3.639951561395002422e+00 3.074252606861190618e+00 4.202285640231508523e+00 4.093259850888465223e+00 3.300822334137027969e+00 2.767527329251274537e+00 3.995223222358537551e+00 2.792397455576275611e+00 5.496322028271501736e+00 3.635016749000276715e+00 5.784950407417219331e+00 3.950092092114881215e+00 3.150851862735882580e+00 4.219044376128310070e+00 5.346610986135391208e+00 4.976331900473249803e+00 5.331674446365520126e+00 4.419779072055798785e+00 3.989017417347017869e+00 3.397519273706104848e+00 3.408884066964992687e+00 4.113271306099857583e+00 4.843895774478163219e+00 3.637339828295711008e+00 4.154568645099780966e+00 3.250208046500788761e+00 1.059743455383781452e+00 4.549564407184560011e+00 3.952085998726416083e+00 4.660632245574475085e+00 4.338470879391677748e+00 2.922825078784573982e+00 3.323385933184271668e+00 6.404282663798188224e+00 5.379709109323476568e+00 2.148674297162574298e+00 4.195980954332572566e+00 3.213515512190030954e+00 3.170997747041659043e+00 5.516005826112097665e+00 4.649562909916713060e+00 5.040559865835571252e+00 9.535994077700935545e-01 3.583776854861417061e+00 4.146671194161416274e+00 6.059832040768663219e+00 3.885133863159269119e+00 4.567850185451208134e+00 3.448755509145267073e+00 4.053752550956411405e+00 5.627481543072875958e+00 4.642888563427110427e+00 3.138927835560441082e+00 4.877023902198891925e+00 2.939407772796779561e+00 4.904019173497095707e+00 5.138623519673320317e+00 4.842259079606154870e+00 1.636100345365121722e+00 2.960790037352477366e+00 2.996708288671808162e+00 3.801325333146121199e+00 1.592774378157840731e+00 2.642427984392632379e+00 4.433788018469845937e+00 4.171087779454025757e+00 2.179126106600373980e+00 3.761753542751518520e+00 2.314142325433138581e+00 4.200392692932406469e+00 1.654641968237912986e+00 6.905995785730472125e-01 2.983847618947308433e+00 3.006171638073517727e+00 3.165551609992514503e+00 1.428913003313676544e+00 1.225519681825434581e+00 3.538941665110715284e+00 1.093988655458972392e+00 2.701041424782099298e+00 2.510757576207078401e+00 8.322294972442362271e-01 2.489376135552823222e+00 3.546108471700121445e+00 2.115640652045711168e+00 1.254331217896441197e+00 2.775596593147617863e+00 2.084972099095920406e+00 2.588140577124095287e+00 4.142499611900035461e+00 2.768273727615514712e+00 4.463568199898041655e+00 3.290593686081384472e+00 4.202768173875553792e+00 3.273511040051221066e+00 3.782788645910783565e+00 2.706992491936853096e+00 3.419879414172010357e+00 5.059218492198257699e+00 4.989716236134388083e+00 3.772117104941964616e+00 2.604350605752355996e+00 2.414257226302506609e+00 3.732858342462057610e+00 3.001854750929960236e+00 2.299640558643446298e+00 4.204708912316157843e+00 2.169683974207514687e+00 1.575167107869296590e+00 4.866780976210421272e+00 3.331084793205315808e+00 4.545859408812570557e+00 3.504741309414494577e+00 4.764587824210084754e+00 3.037191823738071506e+00 2.967059106640533184e+00 3.317438968624477180e+00 2.021533910622791197e+00 3.052353449364477722e+00 2.203479529323125075e+00 3.211893729735190384e+00 2.702889161568168497e+00 1.368456878373543573e+00 3.771917954677452389e+00 3.583995039155404072e+00 4.373340098488772476e+00 3.064500191485073355e+00 4.573450542653786144e+00 7.105424206201176318e-01 5.935233797908003872e+00 3.022647710810368871e+00 2.569151302954347571e+00 3.301979566502614816e+00 3.429619036416661437e+00 2.348215717465002683e+00 2.327052799647028714e+00 2.816235325348640295e+00 2.438489366397512903e+00 1.455866039982947280e+00 2.103347428182927192e+00 2.647562459341493035e+00 3.765037591457812916e+00 2.838057368884287612e+00 1.586150449812470775e+00 1.510029834299754903e+00 2.136009950603081631e+00 1.082772180913359250e+00 2.363506360281364405e+00 3.033929619544070366e+00 3.941682812027419214e+00 3.237573377768422134e+00 3.183090478237779131e+00 7.775151827654107617e-01 3.734342653931865819e+00 2.412491651943672988e+00 3.812225534762619716e+00 3.686898435210691272e+00 2.457236235471807362e+00 2.615302782923578651e+00 3.543677736765968866e+00 3.203987350120018007e+00 3.746088257032112789e+00 2.891235823675369687e+00 1.937916129319606551e+00 4.464768366195975169e+00 4.455764736985654118e+00 2.010956537166096680e+00 1.409721009270461511e+00 4.196581463968889203e+00 3.447611771821138760e+00 3.106731345424547097e+00 2.359856953836682703e+00 4.211561192825795885e+00 4.971163099348957282e+00 3.184335449274950935e+00 3.317995203178983221e+00 3.943311963945281384e+00 3.621486098575308343e+00 2.472173089639974286e+00 2.987448904756301538e+00 3.124901516798990198e+00 4.414283271422450916e+00 5.287738824272425475e-01 3.637468964700168783e+00 2.697938401675096465e+00 3.962103949360962662e+00 2.429151892405265301e+00 4.894341399400826020e+00 2.743643743824699666e+00 2.292750800610483530e+00 2.721816722758089835e+00 3.132302835043219158e+00 3.116522734464497013e+00 3.314142962022869732e+00 3.471710001731820761e+00 3.420145412684497455e+00 2.557661779073855612e+00 1.561696444007234508e+00 2.171634244806971648e+00 3.507967297112773331e+00 1.598794955128569839e+00 3.729575460019177502e+00 2.479390321654900919e+00 2.239927215228441071e+00 2.300463834774564287e+00 3.278595153136469431e+00 2.622427025870519568e+00 3.159115276615819479e+00 2.562051162781082247e+00 2.861595922393835423e+00 3.613940961239239691e+00 2.945552451055983401e+00 2.489705219973683104e+00 9.840405119182793481e-01 2.382656818098346729e+00 2.430675625336208068e+00 4.790858250389463890e+00 4.121636390581523202e+00 3.834577091037200791e+00 3.343451272761321480e+00 4.097504698669465206e+00 3.455593539082463028e+00 2.431789115279974656e+00 5.342085556186175310e+00 2.312030136684940729e+00 4.863447590520527442e+00 1.264840212300118116e+00 2.935433466672320080e+00 5.662328177440636878e+00 4.590215655183756738e+00 1.579855477866631608e+00 3.630533465868122533e+00 3.223278468419296772e+00 3.439393664076871637e+00 3.595005819205852937e+00 3.639360531128516207e+00 3.809507111560275217e+00 1.145237972710678065e+00 3.968001925277552910e+00 2.547364557940084318e+00 2.735483005486670560e+00 4.063589465659039668e+00 3.750322069232310707e+00 2.308476511548185339e+00 2.861001006587597484e+00 3.310233287193143248e+00 3.436901766608066122e+00 4.250311386305096306e+00 5.028263376880529378e+00 2.340031919740524824e+00 1.570376315644007370e+00 2.621536995054696728e+00 4.360501279240219574e+00 2.734173538449846674e+00 3.272576768607697417e+00 2.715225382045402647e+00 3.298494804939775538e+00 5.655901776200996878e+00 3.111459751397950058e+00 1.462149375297201237e+00 3.973381806400930749e+00 3.690874638075670955e+00 1.431342500509649396e+00 2.785922494558112028e+00 3.878301995469233265e+00 4.698841481872552350e+00 4.056334370268650957e+00 2.501609891828483700e+00 3.384461141203973789e+00 2.959723002912752587e+00 3.843879726674577224e+00 2.787559464946309795e+00 4.375308604301602067e+00 2.324952730138501789e+00 1.667311601893300521e+00 3.466258047168672807e+00 6.357457701023545127e+00 2.866637988367179091e+00 3.659676464011697217e+00 3.155237077825758796e+00 3.160537107045569005e+00 2.263669511929067291e+00 4.625427336634715836e+00 3.498933477527212066e+00 2.794355262099002868e+00 2.696086062970838082e+00 3.401913278114188088e+00 2.703595513655860927e+00 2.784813203113162494e+00 1.558993712433863976e+00 4.643297431709225265e+00 4.908006211993304113e+00 1.844938093198251527e+00 4.316992600398937618e+00 3.334922900686964731e+00 3.365473331038876914e+00 4.098529192193510973e+00 2.538256972303331693e+00 3.148812842430229075e+00 3.097692223631321351e+00 3.202544883342374860e+00 2.450091363761680796e+00 3.024057678283766037e+00 2.500302901676387801e+00 2.205961718097527058e+00 3.786046302613170322e+00 3.664804155174713696e+00 4.046031009840030279e+00 4.060862783895689887e+00 2.167245441572938525e+00 2.506075312405103173e+00 3.236623084297962638e+00 2.413813286277428638e+00 3.718392355921273040e+00 2.419930784020218439e+00 2.823705663593658155e+00 4.452129536710232927e+00 2.282093431537798089e+00 3.726803325876125061e+00 2.161752014345298178e+00 1.606891201142822911e+00 2.010831701249757408e+00 4.961896002812257400e+00 3.029506531440745221e+00 1.700943920997858738e+00 3.585337651219516530e+00 3.002968028173228277e+00 4.146499301020455164e+00 4.106983915294323495e+00 2.682201031753145060e+00 2.390405586160113671e+00 3.980776158787699970e+00 2.737998090077158775e+00 3.337128699362783113e+00 2.924405337172138353e+00 4.218341233221615916e+00 2.206408691503443986e+00 3.069227695818168122e+00 3.309946156657088245e+00 3.479258879313668285e+00 3.310218304470784023e+00 3.995825227657663792e+00 3.622730712718977841e+00 5.632750715628971339e-01 3.020481942279202858e+00 4.154497845491127883e+00 3.603798536388493456e+00 3.567111203173864986e+00 3.163877459964298922e+00 2.584744329865650947e+00 3.843998167954051137e+00 2.852557010736404219e+00 1.481384956398959840e+00 4.130691813117337574e+00 3.734774647312420814e+00 3.875233653223322250e+00 4.282271152265033187e+00 2.207658103925508541e+00 2.393373269016711546e+00 8.983646479739054724e-01 3.531794160120351300e+00 3.511563222064174372e+00 3.532097189679376914e+00 3.268947401497241501e+00 4.050239474999580480e+00 2.763147407988148174e+00 1.626117607591418768e+00 2.886570250935970527e+00 5.805626853661967957e+00 1.926326633163152557e+00 5.217423820647867139e+00 3.542537944669502892e+00 3.077571079216774752e+00 2.150801323802729481e+00 4.853447389489359054e+00 4.213290287430610626e+00 3.772521318532608525e+00 2.207588739501953778e+00 7.581706883451787560e-01 3.088226601375203551e+00 3.114588437736092175e+00 2.182795013694354136e+00 3.056862068530900700e+00 1.565514836702399659e+00 3.822516956257926424e+00 2.723260536421975964e+00 3.586850712241178574e+00 4.236758230461340702e+00 2.724605356155612945e+00 9.821267095412050674e-01 2.138703411309163638e+00 4.157914181398944642e+00 2.721003906303517184e+00 2.818761801358963037e+00 2.166860738661004149e+00 2.116759738133519697e+00 6.050691176966556117e-01 1.356328170146171352e+00 2.704304398145791932e+00 1.267289900486689991e+00 2.766167263865875192e+00 2.821355512929414111e+00 1.696665475856677485e+00 2.810203609276462178e+00 1.891970809267291331e+00 2.298081576442643659e+00 2.200119340219809150e+00 2.202737184657852954e+00 4.449520071309850167e+00 3.452562507710958961e+00 3.416635612326168303e+00 2.088839016675846150e+00 2.797094557602430420e+00 3.203842402407717671e+00 2.269536499809608809e+00 3.534616745938308657e+00 2.729761476310142765e+00 2.739579101404770345e+00 1.755876628438000964e+00 3.318931684033970431e+00 3.402740523787247895e+00 2.892269027920189028e+00 2.715731464397070916e+00 2.776573680464022864e+00 1.222693241781441120e+00 3.808196198663280185e+00 4.267733562191328822e+00 5.774290293423340437e+00 3.845020367690848762e+00 2.806628340339246908e+00 2.177009400556384922e+00 2.832169935297852881e+00 4.435055997798559524e+00 1.452009632558850516e+00 1.389129889630369208e+00 3.095225823455729053e+00 1.738824860270745010e+00 3.450666930392633613e+00 4.987542842212242533e+00 2.813939355475839399e+00 3.869388197833416143e+00 2.816850198188858734e+00 2.215838623499144067e+00 9.157374362303338788e-01 2.911722606258219770e+00 3.554214960294331593e+00 4.124339230940163858e+00 3.671358508069354709e+00 3.112619855514907385e+00 4.487503418064551219e+00 2.014191887053061514e+00 2.146990121032405607e+00 2.684624609139222962e+00 2.306776161100320355e+00 2.133842683093989834e+00 3.286893303694863100e+00 3.087596947233277156e+00 9.780967279513640422e-01 2.139544184597056642e+00 2.842101726639711057e+00 6.694805544442659073e-01 2.147363958857072763e+00 1.264365607494764898e+00 2.092311868164088207e+00 3.775743671168631188e+00 2.273060993408779762e+00 1.788674222667260949e+00 4.442576795947903889e+00 3.032705675806342427e+00 3.573944399767302382e+00 4.994400001209640116e+00 1.756946375325341148e+00 2.312643803501248208e+00 5.284130588892634428e+00 1.923529825209792765e+00 2.465150708144258296e+00 9.214477806813700100e-01 4.047554606502115071e+00 4.087969107681381331e+00 1.942106229432763786e+00 1.782556982051503702e+00 3.788400047864304732e+00 2.663498702394678563e+00 4.087286969413431947e+00 3.595887011951939272e+00 4.106362031324145789e+00 3.128765919798904616e+00 3.354228042421480538e+00 2.246970398189207074e+00 2.711105315250193826e+00 1.831835149593067591e+00 3.407730028794677679e+00 3.287119557675619141e+00 3.303269167827862063e+00 1.029389871330119277e+00 3.990568416901551174e+00 3.950494662457380013e+00 2.905307132576915308e+00 3.536710969895012546e+00 4.924010319167629213e+00 2.431750081760426063e+00 2.734722062398720066e+00 3.709698240902534305e+00 3.107212408033504403e+00 3.484318258077889752e+00 3.181078778006233510e+00 4.041055327713215739e+00 2.051719782041296458e+00 1.981199958854018117e+00 1.841858503421681448e+00 2.763922393489237184e+00 2.398647677712753890e+00 4.277636899100458301e+00 2.386015655077692532e+00 2.322132875324498080e+00 2.842102888314553155e+00 1.449896050500279365e+00 2.393863602230881682e+00 3.017916609295200558e+00 4.178700453779334190e+00 2.275051390733072942e+00 4.507984212250732980e+00 2.569359205632135268e+00 3.253197937219512781e+00 2.051123057611066614e+00 1.632347573328617907e+00 2.775334378988854933e+00 3.583835587255320920e+00 1.178202968166408571e+00 2.366357455063060389e+00 4.055186356839674211e+00 2.458577020595924978e+00 3.299201818415335108e+00 1.180803223657750145e+00 1.896072226841345465e+00 2.393407672120213103e+00 4.388585192679708591e+00 1.428113585498145932e+00 2.512721327212097844e+00 9.075447156479825583e-01 2.322018788518085408e+00 2.548731542122716576e+00 2.067407466105635638e+00 2.644841317980832329e+00 1.910392907594633316e+00 2.563240949037828287e+00 3.716997008593676100e+00 2.634412288397601110e+00 1.744101940342564605e+00 1.158301131245987436e+00 1.372033943728873995e+00 3.082775498450316842e+00 1.427417505987421231e+00 3.946506285416655935e+00 3.274705071898270869e+00 2.730772414137249360e+00 5.497721855334776198e-01 1.613912505219444071e+00 4.401396747129373566e-01 1.727826238182451402e+00 1.021827744773610380e+00 1.614703559770203523e+00 2.024158308182107291e+00 2.221128150156379988e+00 2.080127957248383286e+00 1.423011028222162189e+00 2.736597417363094475e+00 2.254301935348836050e+00 1.584000149793001633e+00 8.631564464914220913e-01 2.839533255947265467e+00 2.465074131225628129e+00 1.139985871498065073e+00 1.499997668032050369e+00 3.607526334415351421e+00 2.075559152898193815e+00 1.850554988163814585e+00 2.489297639081277325e+00 3.675685521800959865e+00 1.253696698324365810e+00 1.816088437382615384e+00 1.707882778174714344e+00 1.362097795377844589e+00 2.334683748809734727e+00 6.743758702668458671e-01 2.099597510997794014e+00 3.448724381329059341e+00 2.391108178315014765e+00 2.270794789494771759e+00 1.577347982836467821e+00 1.702165725300404775e+00 2.141143366419636873e+00 1.430425035721309079e+00 1.913922019391954166e+00 -2.204606325573130188e-01 2.385361516084706146e+00 2.131961394173742086e+00 8.050085101385868747e-01 2.520497354504291465e+00 6.691853245211758505e-01 2.824741753903659447e+00 2.503906589330234134e+00 1.971984006128084221e+00 1.449134995714722374e+00 1.856565312437181037e+00 1.165936014519799002e+00 1.058942879100495560e+00 1.945589858969285935e+00 6.086903569614916520e-01 4.176782067424316125e+00 3.425255558765182951e+00 3.192408106115137478e+00 1.721077823020470854e+00 1.238613697118133850e+00 1.572122304250622049e+00 2.416761812902159967e+00 -6.812153970766090527e-01 4.230186112598210535e+00 2.273857314799429208e+00 2.237920868841996924e+00 9.060606104593639243e-01 3.486535970816552421e+00 8.000522966914879186e-01 2.316529241113645554e+00 1.329103799715906087e+00 1.705691443345748626e+00 6.452269452867368527e-01 1.805067927381188264e+00 4.131373300073242660e+00 8.198629012645107794e-01 6.013009238003084178e-01 1.033717513703881652e+00 3.858016647430593249e+00 3.059548928140876534e+00 1.956884723809325655e+00 7.704838725667612076e-01 7.209114625694702516e-01 1.506846327260410456e+00 2.166358238990537810e+00 1.165024542091987358e+00 2.789745310952465029e+00 2.043042800035308471e+00 1.968597978803103388e+00 3.064058205976368576e+00 2.420224095563099809e+00 3.254921926377796204e-01 1.764953586588577705e+00 4.229811085644648472e+00 1.817276322319649084e+00 2.610201001493449358e+00 1.579124237243753948e+00 1.230672584245009027e+00 2.283455283056182950e+00 1.652494660108320357e+00 3.614412827773019643e+00 3.299482356642767122e+00 5.034502346681724028e-01 4.057471074580177195e+00 1.328355145564292794e+00 -6.993343012540334525e-02 1.704427008268135424e+00 6.479278494504883135e-01 2.750342006183506438e+00 4.906370306771414391e+00 1.876343284164612601e+00 1.995208120474954994e+00 -4.271943374480891009e-01 3.856244028485620312e+00 3.273676802473437508e-01 2.794033693280411068e+00 1.077969856395898374e+00 1.447040400097761248e+00 1.848087040984590201e+00 1.787894090984239126e+00 1.078330600118322824e+00 9.122234540165875538e-01 2.951644635257818283e+00 1.450208019090358125e+00 2.522241563603293990e+00 1.556422743639594986e+00 2.562940059159686257e+00 2.101435703127254584e+00 4.116442539164126835e-01 1.540614613250964604e+00 2.314675179209517708e+00 1.229008181271853406e+00 9.951582133457456125e-01 2.716319172994833497e+00 2.197397887327323218e+00 1.499378686359960966e+00 2.695958191986519203e+00 1.522327000296053168e+00 1.665761428340773564e+00 2.055476844162124728e+00 2.546370165766485893e+00 3.153024365104247106e+00 2.071412523480058443e+00 -4.426131432072882288e-01 2.230640334598180896e+00 2.106831687184652857e+00 1.170310324213402087e+00 3.443411475974063496e+00 3.168725554274268497e+00 2.194695395825221329e+00 9.120097305601541082e-01 3.891841406661778358e+00 2.291094317546312542e+00 1.406167308702634289e+00 1.803537308387716864e+00 2.539657464806122977e+00 2.464796317318704855e+00 -7.069973638973080510e-01 2.055627133292121655e+00 1.647875393651091480e+00 2.337721632334575972e+00 1.554847523623584582e+00 5.522351573504902245e-01 9.965409082077382186e-01 4.491156906713867691e+00 1.501701524558756828e+00 2.362158850293307744e+00 2.640164895335630479e+00 9.840980410255725230e-01 2.027606296796100604e+00 -5.929081776606308640e-01 1.689248284165350222e+00 2.843035157957398695e+00 6.606985940517196010e-01 3.302420294077358154e+00 2.703676994713979376e+00 1.800023475683558249e+00 3.497548876497211801e+00 1.225082380065426690e+00 1.039608128255277819e+00 4.230521471921091070e+00 6.318396685886816799e-01 2.090984595014122149e+00 1.615771703812923787e+00 3.103103488763593099e+00 3.265049158442768107e+00 1.119634928004932029e+00 2.190598345649127143e+00 1.581388550824704531e+00 1.557904833032932590e+00 1.974212148228920327e+00 2.587456414824979678e+00 2.278748899981335896e+00 2.065428616208885515e+00 2.007817869422386270e+00 1.855720491701151387e+00 1.912522259535881286e+00 4.619518597244717029e+00 1.146910189960021587e+00 2.055188173035510157e+00 2.581866859766164701e+00 2.385741228462778363e+00 2.563581421837506369e+00 2.822790236133545072e+00 6.834896570061559373e-01 1.833087839703795852e-01 3.249315549282761673e+00 2.432115381692045553e+00 2.494600584131617449e+00 8.973358415878543992e-01 1.479550924727769390e+00 2.449190823967045461e+00 3.272534617076904961e+00 3.058080091639955977e+00 3.323241558088680492e+00 1.753444773100076404e+00 3.869243887096159629e+00 2.886447276062222400e+00 1.920581940714398472e+00 2.356532328267437748e+00 2.080630220026820520e+00 1.550868169664833651e+00 3.256104289228482607e+00 3.599668835097891151e-02 1.854909683629290207e+00 1.984079276462574981e+00 2.281424162715217085e-01 1.360796212059298460e+00 2.728703526737929153e+00 1.991484744032194776e+00 1.565669406456900337e+00 1.371462539917423396e+00 1.660148265111610844e+00 1.763793581736052163e+00 1.794652668949708207e+00 2.113515681714189576e+00 2.675711377889671727e+00 2.902756738480957388e+00 4.064036926541890082e+00 2.117163167675324864e+00 2.572619053262359401e-01 1.967033527307663121e+00 2.201399390335714745e+00 1.990938725849830782e+00 6.275565469990531664e-01 4.213657328775195943e+00 1.787778799099689175e+00 2.547459757423149895e+00 2.325347232289304067e+00 -1.384177767691764371e-01 1.101485087158034171e+00 5.842034681186655254e-01 2.153325241545048563e+00 9.745786413346808619e-01 5.586608408379040158e-01 2.777890329352634247e+00 2.135060563950938128e+00 2.550024691083325301e+00 2.245583647641891112e+00 5.779688473730488774e-01 4.276601646175931748e+00 2.258233677771269154e-01 9.297428103499785212e-01 7.432051308250556820e-01 1.767336572900766622e+00 1.424260189253264919e+00 3.429636738063759349e+00 8.441828081852844612e-01 3.229936212848381949e+00 2.673763336613166341e+00 -7.484469767749400981e-01 9.344596436054830590e-01 7.073340546743533963e-01 1.758642359884251549e+00 1.157873543120235382e+00 3.117508566082148880e-01 1.578693434139430973e+00 1.252305898179497667e+00 3.954165732038393610e+00 1.428661466810168035e+00 1.948537993932057288e+00 3.692974901443497160e+00 3.686236991773558014e+00 2.928077706218338516e+00 2.188307365820012951e+00 2.095055815871807781e+00 4.637110650631603437e-01 1.783333780865818730e+00 1.454461954140933599e+00 2.388023083606971131e+00 5.708800401990387074e-01 2.655708736736049236e+00 -6.135261455505544581e-02 2.658070527410377970e+00 2.764477953243964947e+00 8.004685340578164832e-01 3.032484708245840377e+00 2.683875671403286756e+00 1.972872094065921900e+00 2.773284467813006415e+00 4.443309716134855591e+00 3.034506698735682129e+00 4.285654461906207580e+00 1.537489030025696923e+00 2.324377550557523264e+00 1.129106405398982549e+00 4.065217626137300755e+00 2.776339482637371070e+00 3.448841355542982878e+00 2.576094701360736927e+00 3.565188311400907306e+00 8.043384118877136002e-01 1.584271259120364705e+00 3.249100489089770782e+00 2.514819814276916254e+00 3.678097331312618845e+00 -1.094695777488704502e+00 2.022190687187554126e+00 3.228653487844852066e+00 2.246884392743311309e+00 2.022136562580256314e+00 2.157151326806771685e+00 4.417756312885732228e+00 2.118673068025624495e+00 2.409120355569418059e+00 1.949342345025711687e+00 1.539312571902162530e+00 1.710191386215497822e+00 1.291796125048020327e+00 1.282604671436217814e+00 2.233377274161860271e+00 4.247008221530832017e+00 4.041214027383036367e+00 2.353244794490026770e+00 1.479178794050860279e+00 1.830183578216542539e+00 1.330022177131942929e+00 9.533430645337434006e-01 7.091432221985842776e-01 2.869082613667402804e+00 3.129102754250188578e+00 2.292627066531950142e+00 1.120216941028535640e+00 4.124828805150799194e-01 2.849630196553704753e+00 1.911609057259772371e+00 1.769088765529404306e+00 3.325870668791026663e+00 2.410913621603443691e+00 2.741394218095143387e+00 1.109625511375376128e+00 2.188183934028150368e+00 2.985692083721011691e+00 2.174665065109431250e+00 1.456830231723619251e+00 2.849885403010524065e+00 1.355862920836131469e+00 4.241117713966397473e-01 1.995679014437566012e+00 3.134534060087130314e+00 1.919571521808898895e+00 2.143386437420107704e+00 7.206799018292616710e-01 1.690098126790302802e+00 2.456222046576118867e+00 1.033586506003963512e+00 8.253822166161383089e-01 2.290204983691640273e+00 2.163258732775780402e+00 -4.491247900996373499e-01 1.236671854095662049e+00 7.652272637242265585e-01 2.975374981940399177e+00 1.783770547638960702e+00 2.275592001397420017e+00 2.700617410534228657e+00 1.181161647273196058e+00 3.729181369294528370e+00 1.547475714950782955e+00 2.022265183916067244e+00 3.427804661732925418e+00 3.367089571743904219e+00 2.533902847293795002e+00 2.765661874916158336e+00 1.365559591872478551e+00 1.210176921933026950e+00 8.533520691062002061e-01 3.230030275774085524e+00 1.670398944509330352e+00 2.600373584314314090e+00 2.070921099586612968e+00 2.743140407539983006e+00 2.939356490634128516e+00 2.029917532590296947e+00 3.565394633209336028e+00 3.587417293098099869e+00 4.533328451598132025e-01 1.628238626584246118e+00 6.747347815902179358e-01 2.239737262927434358e+00 2.338195756858992613e+00 2.871171565079791765e+00 4.486820627203952583e+00 1.782396421201298375e+00 3.253681586696969052e+00 3.289755772969071845e+00 2.502354601411012958e+00 1.132661138421582114e+00 1.213951815691938219e+00 2.829395369749526878e+00 8.475043387549900942e-01 2.491849431995545316e+00 2.486847197686377964e+00 1.245904007105875566e+00 3.602223482646855768e+00 3.041137636975473679e+00 3.835896736188529665e+00 2.686958179392649804e+00 3.654901493271636603e+00 2.849644284568977781e+00 1.886409362800643308e+00 2.817425763725233789e+00 9.731810931790314534e-01 4.011114808099980777e+00 1.387009755110938380e+00 -1.112380007041171709e-01 1.631021927829876317e+00 1.662433155877202973e+00 2.371193862096522054e+00 1.220730460888121982e+00 2.068177319228950761e+00 6.904370807327249171e-01 2.510939999215105356e+00 1.693575736343502669e+00 -9.319858725424035040e-01 3.606966174800460223e+00 2.575844446853962744e+00 2.339740326427970807e+00 2.949831357303569490e+00 4.751792118823608413e-01 2.062684090305468843e+00 1.532035862792752390e+00 1.492271304071363325e+00 1.047646344935290186e+00 3.214948071340566038e+00 3.208173147800674307e+00 2.201751743035630149e+00 5.948802899966363356e-01 2.698381158038600347e+00 1.271230036181173251e+00 1.660776736383327901e+00 2.004943909207417274e+00 1.264124768499264917e+00 2.425130893554291678e+00 7.397338227078092965e-01 3.051585183438532578e+00 3.439846250342178724e+00 1.933812840753622142e+00 4.296860056250977777e+00 1.579366726338282678e+00 2.304302955090347105e+00 -4.771058216696545951e-01 2.810369377891928533e+00 2.269590242638745092e+00 3.470446095853778612e+00 1.857784845668223994e+00 2.067704778749624328e+00 3.108673193974673676e+00 7.662412392147432971e-01 1.920742137083340184e+00 1.533065542736477216e+00 2.104523406036572730e+00 3.507644666009969825e+00 3.282051005240716357e+00 1.992861215979638390e+00 2.167460278320477940e+00 4.935123398890812751e-01 2.879835471351050558e+00 1.944102630426741252e+00 2.560280894520897021e+00 3.696999163367605590e+00 3.256344419733298690e+00 1.503552887332642474e+00 4.065606132431285880e-01 4.258062466016778735e+00 1.390684078689628844e+00 1.118052517535479407e+00 2.342496661412160286e+00 2.224836402838927807e+00 1.295817482263526665e+00 1.394458229887509004e+00 2.134702077674312193e+00 1.276670687885796962e+00 2.695588102005023856e+00 1.817579228003737279e+00 3.010179416164465493e+00 2.930822622518799214e+00 1.593046626258331488e-01 4.213614123912602372e-01 2.008766851697168399e+00 1.261772736209105794e+00 2.758031134693788911e+00 1.969704196713523814e+00 1.245098194682090043e+00 4.145006863729050473e+00 1.062454108406135189e+00 2.781601885663420592e+00 1.890068894631976359e+00 3.884931104649054223e-01 7.400515172504216199e-01 2.365964798423712434e+00 3.224940556908051814e+00 3.248555587338571193e+00 2.442991806171653124e+00 1.191290987565396753e+00 2.157984460615116618e+00 1.965441712381439610e+00 2.482835650865556243e+00 1.272412176385895322e+00 2.650672021690326563e+00 2.753248745358761074e+00 3.283038907375003035e+00 1.363683282202006630e+00 2.196569604742951487e+00 1.995454604887873629e+00 1.620342702268341872e+00 1.496656213083550790e+00 3.589119847685546372e+00 7.898246162789546165e-01 1.897692435301405744e+00 1.086709188033545770e+00 2.042350403261968594e+00 3.191766074417925036e+00 2.229578701826163023e+00 3.613182982264383281e+00 1.091774522641499434e+00 2.245232658818625548e+00 2.778934721233114580e+00 2.509277764310608116e+00 3.534800058400995870e-01 1.367117038514148231e+00 1.047425544705886447e+00 3.659918408355129937e+00 2.178732022657504430e+00 1.699956722373648477e+00 2.820373317601733820e+00 5.632708540236799344e-01 1.562892768652558217e+00 1.677759623277707890e+00 3.136911224989203717e+00 -9.889706096247696809e-01 4.584387111358800282e-01 2.301023849127648457e+00 5.473595692311773675e+00 6.230140341833855233e-01 1.220438235555081130e+00 1.423352347423786357e+00 3.199269199452363099e-01 2.919809839553513697e+00 1.209364556598030882e+00 1.962217285671461697e+00 6.549551426907540552e-01 2.913940768186372932e+00 1.561833626636582206e+00 3.111578872490497361e+00 1.578990802143649397e+00 1.831041987651711667e+00 2.481475874292164097e+00 1.976785813014590554e+00 7.798654054579003958e-01 1.016739607298512427e+00 1.599886660848529818e+00 2.532932234683245909e+00 2.866545067081008202e+00 2.418567581488931584e+00 1.870571483539134938e+00 5.081936050046748088e-01 1.310347709998548327e+00 1.993541344959523176e+00 2.534162742399103330e+00 2.548161954344516644e+00 2.946367973647378680e+00 3.563036024041021044e+00 4.367465055656588047e-01 1.333790597753831797e+00 1.290229794639316641e+00 3.130291976995417169e+00 5.305687172193112033e-01 2.342297289723469955e+00 1.125092390451633007e+00 1.534858499563806156e+00 1.667220289709633763e+00 4.652546415435289795e+00 2.040252335549826768e+00 1.566726378418040744e+00 1.565471798518420110e+00 1.780177344115042803e+00 1.717918880710467278e+00 1.217429777605370633e+00 1.956203600429546441e+00 2.717682529777347256e+00 2.448781397872469068e+00 1.526708383969048510e+00 1.404348205342850764e-02 4.124632467973802008e+00 1.858506882257162651e+00 2.351285645485226450e+00 1.327632819173754530e+00 1.044731663280213052e+00 2.358302003470334807e+00 3.283021827202791343e+00 1.956704779263380933e+00 8.698932199714501934e-01 4.394858686071366982e+00 3.662051224856343712e+00 8.581168851786321605e-01 2.564404421115560329e+00 1.243071156243775066e+00 2.465009189574878246e+00 6.518310755498079034e-01 3.482898730033021195e+00 1.611682898732321068e+00 2.609456580028554740e+00 2.661684056747712468e+00 1.633375171526958658e+00 1.999203378576369428e+00 1.306427245081162702e+00 1.781034056681620292e+00 2.688684555946927901e+00 -4.069367285394558387e-01 2.269474287216081354e+00 1.006243421019419104e+00 2.630194314720368354e+00 1.329204366682994687e+00 4.277566803804260687e+00 2.878438266835808612e+00 3.222209268006113625e+00 1.897868287582568758e+00 1.986700852762161240e+00 1.707241947278267169e+00 3.156531279693877701e-02 1.283021428170799227e+00 2.199519058773625524e+00 2.547064778799914109e+00 8.907980857956212528e-01 2.447717899379713735e+00 1.754658032640993959e+00 1.926886244254832681e+00 2.045551571265810331e+00 2.535814364761093564e+00 3.278431577074581327e+00 1.795317457059261157e+00 1.541659928843146732e+00 2.129680439295863703e+00 3.517004326511770529e+00 2.937797745836534524e+00 1.957546612390727470e+00 2.174237917359586714e+00 1.380201421658296734e+00 3.413728109368595387e+00 2.543505174837194183e+00 3.424814925084502359e+00 3.330437663861990583e+00 9.569646738774185701e-01 6.804115916371994421e-01 2.517803460645373193e+00 8.876275700278720704e-01 2.754248968370863082e+00 2.793092041134491055e+00 1.320162372507563964e+00 2.297735466104021906e+00 2.862567357460536144e+00 1.538292406796800682e+00 2.691765740632077630e+00 1.728212369520489844e+00 2.255796007494402122e+00 8.096790547076893052e-01 1.614730651538147210e+00 2.083463247852674449e+00 1.365594096605438734e+00 1.817769544664457060e+00 1.037012773422026912e+00 1.108692887559682205e+00 2.149239066983273716e+00 2.222691750926883092e+00 3.712440450246268675e+00 -8.430580204654902765e-02 2.274246049977382444e+00 -2.076762736134958043e-01 1.604717988353303593e+00 1.933256463299142469e+00 2.040307506790043135e+00 1.629729053575224018e+00 2.514591201619931660e+00 1.389735876058017405e+00 1.922976888574849719e+00 1.110949643446996982e+00 2.582712212746578029e+00 -2.948349808431672825e-01 1.887905796669607117e+00 1.321304366172121547e+00 2.408450962444218746e+00 2.570110213832627721e+00 3.709623598579678383e+00 2.629077945465300381e+00 2.532558055099592753e+00 1.484791602745181294e+00 3.469584318848046856e+00 1.163145535015788656e+00 3.947867021056214121e+00 1.249765440592513599e+00 3.255738855558669709e+00 1.487441943840519087e+00 1.899348090571358671e+00 2.136954959351565098e+00 3.061022192112499596e+00 3.002826563011403049e+00 1.389993953512230096e+00 3.113140190276171282e+00 3.112863113316688413e+00 2.804710891633003023e+00 9.015676462195981733e-01 2.489944212314036953e+00 2.943567101454005908e+00 1.533666273134117963e+00 2.047501155773840509e+00 1.552731555122703666e+00 2.594869661400191596e+00 8.996683464845227629e-01 1.088618169871760522e+00 1.302954005896221679e+00 2.434216633330822166e+00 1.576063428066861061e+00 2.484989498639035510e+00 2.545175309481674475e+00 1.317766644155092814e+00 1.257327944390455920e+00 1.076039081493913807e+00 -1.318809592591603796e-01 1.756090120142200117e+00 9.394019507101309951e-01 3.728574808723996270e+00 1.687253386519729004e+00 1.761809059300086577e+00 2.166198188675356739e+00 3.554123474463753984e-01 8.442637203600594775e-01 2.860583451821549605e+00 1.273957972530405991e+00 9.903328535673409094e-01 5.598788994194081603e-01 2.650251636326869775e+00 1.407264114019361578e+00 2.380561978029255510e+00 2.153538310121073440e+00 8.498904777923148579e-01 2.865490820565192109e+00 1.099243026481426799e+00 2.398423001093894502e+00 3.133971450007032367e+00 1.261371980554855776e+00 3.333073036646978071e+00 1.283737057001916204e+00 3.199254475869214076e+00 3.723534625950573052e+00 6.411427022109756901e-01 6.939133433935887885e-01 1.574241285333862317e+00 2.231324015406769945e+00 2.011890742932691545e+00 3.084630825662114439e+00 2.530204387017976675e+00 2.815430360622275252e+00 5.053840466462414582e+00 3.863822903500450323e+00 1.798361184196474616e+00 -8.566492149865986838e-02 2.675134890350930661e+00 2.315726927170945082e+00 3.720972823404109509e+00 1.063661948518676015e+00 1.623478586015914660e+00 1.496508567083623564e+00 -1.764123768760278710e-01 1.237685556100009521e+00 2.544919797719401355e+00 3.559578619045716152e+00 3.173069696043754107e+00 1.053111211678130266e+00 1.252342843167747244e+00 1.207148326326769716e+00 2.247181024567993735e+00 2.624680972318928163e+00 1.116694762712403755e+00 1.977680226024041810e+00 1.545578112877660448e+00 1.889340865241269096e+00 1.925843628160385901e+00 2.355543847100134425e+00 1.076602301407096673e+00 3.173394959039407048e+00 1.722142328220102048e+00 3.139643213475890260e+00 3.740245939515566942e+00 2.446958440256807865e+00 2.636678821936440986e+00 3.001462319716376115e+00 2.031409469010631685e+00 1.352954667796481214e+00 4.136805421247190750e+00 2.776872783252373633e+00 9.594556432888590169e-01 4.963907166257651937e+00 -1.208031881748546088e-02 5.838764486224305994e-01 2.481582903108177529e+00 4.841574291242237149e-01 1.652233856372920640e+00 3.985119835448882153e+00 9.079343091235733132e-01 2.135732823718362816e+00 2.987857843837256500e+00 1.754711957430039382e+00 2.092496068963278333e+00 1.204255352510139598e+00 2.999027613154955141e+00 -1.997032738449286415e-02 2.311067059014584757e+00 1.964930825476470355e+00 2.090976482567147521e+00 1.928159126800604639e+00 1.031606631860199075e+00 2.605205587656685751e+00 2.374596500948675359e+00 -7.303228552202334356e-03 1.740978453319829811e+00 2.733943741614812240e+00 1.543324365488976779e+00 2.418976641278718365e+00 1.132304848066209235e+00 1.488117059763103711e+00 1.168645973277286920e+00 2.406114737433018735e+00 3.030023820259545531e+00 2.162355842919006399e+00 2.619503682551377555e+00 1.574774193760627661e+00 2.848659119365096082e+00 2.195805390242155930e+00 6.933616782053436678e-01 1.149948364373551746e+00 1.127666713285042421e+00 1.741992730682863533e+00 1.494580988145324696e+00 -6.135487753023717294e-01 5.952971933571823415e-01 2.407173875874974556e+00 3.856978106985721189e-01 6.475334426100591845e-01 2.642151357349531438e+00 8.031694848568415868e-01 2.193026129178702099e+00 7.616933392748976850e-01 1.358359763136574583e-01 9.543574482532158898e-01 5.790751434075865900e-01 1.476309310744965853e+00 1.484626501153492928e+00 1.420176500217031901e+00 2.951751753366803399e+00 1.418871447652560125e+00 3.001355129690099766e+00 2.562953937684157246e+00 1.547576266947720880e+00 -1.208161041556810034e-01 2.324858672858629571e+00 2.434594320297142733e+00 3.853040198057992582e-01 2.668138254620288752e+00 1.784602260038322452e+00 9.422472052126643627e-01 2.572483077526240169e+00 9.738860178746872043e-01 7.022583865507976419e-01 2.691486345434402239e+00 2.261865414559919074e+00 1.923351642903363912e+00 1.444435345427882655e+00 2.592144185612769380e+00 3.209399502467318310e+00 1.855931104790359054e+00 4.903124880266053198e-01 2.258270013642994289e+00 3.692782856110658596e+00 7.767985632365584925e-01 1.066903610951475123e+00 4.255590432275932478e-02 1.439340246402264878e+00 4.516810042494159738e+00 1.962254937530878873e+00 2.922741157273745394e+00 1.665712690261135887e+00 1.939818693265018101e+00 2.267894059704219867e+00 3.742062829614901887e+00 2.773568903121417684e+00 1.097447294043973232e+00 6.495821765439006024e-01 3.556199907875375210e+00 2.024340225170056407e+00 6.678372666950262992e-01 2.358979500208270963e+00 8.510181103401438518e-01 2.148195128759906147e+00 9.092288590076604837e-01 3.424599484648456649e+00 2.334525093422826547e+00 2.862403903097540780e+00 1.514434725860711373e+00 6.075054936753523371e-01 7.560408463922110300e-01 3.250417181081909135e+00 2.480974332775104152e+00 1.150281581883408233e+00 2.006756580304496662e+00 1.966542488026585600e+00 5.403576498249351712e-03 2.468485321741344052e+00 1.223537582048305206e+00 1.547029591195750786e+00 2.660979068850565232e-01 1.592070834722452588e+00 2.094269247273178536e+00 2.555090778599364398e+00 2.349078504336877593e+00 1.592367782923172159e+00 8.716270189073812569e-01 3.932997983583113033e+00 7.819970720249963536e-01 1.190823608353619667e+00 1.060867044261808223e+00 2.758638785498904511e+00 2.068649467030642342e+00 1.096849637536224442e+00 1.365480658135485914e+00 2.385200126527807107e+00 3.454889552976048162e+00 5.214721336220935477e-01 3.491126505712986550e+00 2.945036368120363068e+00 3.490581207359640725e+00 2.184320014634223650e+00 3.021079715528569132e+00 3.015558894813689328e+00 2.137305956230708848e+00 2.582202933277506940e+00 2.539732732819595107e+00 3.299969682784905878e+00 1.010932940653503698e+00 2.732509025453974782e+00 1.613318651165691842e+00 6.921791293645878085e-01 6.543380491
[truncated: 3,604,839 more chars]
