# Supplementary material for: Bayesian inference of kinetic schemes for ion channels by Kalman filtering
Source: eLife. 2022 May 4;11:e62714. doi: 10.7554/eLife.62714 (PMC9342998; doi:10.7554/eLife.62714)
Supplement: Figure 7—source data 2. — Each of them has 10 ligand concentrations. The number in the file name reports the amount of ion channels in the patch. [file elife-62714-fig7-data2.zip › 1000current.txt]

2.950386389511014951e+00 2.432862250351024436e-01 1.530771848812593205e-01 2.753641403788318343e-01 2.468978861573365879e+00 -2.329807538200700523e-01 1.885094609262675525e-01 7.472782500164528718e-01 -1.705106001122306925e+00 -2.677506576627793344e-01 -2.652440088836159338e-01 4.287866901723381280e-02 1.004539461118092669e+00 1.173338163159597380e+00 -2.041340261034165493e-01 -3.351715514303447163e-01 -1.060809339068279789e+00 -1.433704896529272244e+00 1.319632438883298731e+00 -9.917706422752773365e-01 -1.353781229013759635e-01 -3.565486895924816629e-02 -1.001440664381337137e-01 2.639067490469624300e-01 2.934480890016364918e-01 -6.313740925150598260e-01 -2.409102065800483861e-01 -1.332333524989083529e+00 -2.072238388616944593e-01 1.363799843426004854e-01 -3.335375119935029553e-01 1.209262337719186897e+00 -5.569819545744484346e-01 -9.871995754086415609e-01 4.226587475547048944e-01 -6.949081331137317852e-01 1.188212274261552626e+00 9.259788444345599112e-01 5.659340542906207139e-01 2.190641218128709600e+00 -9.714952136299039864e-01 6.383068367630387874e-01 1.760803408845111440e+00 4.101226784980068207e-01 -3.755585335061820064e-04 -1.761676929446361062e-01 -7.972820052168659855e-01 -6.197357521284409428e-03 2.283701690236983051e-01 9.899103772147802571e-01 1.065944592276595396e-02 -1.372184970007092053e+00 -3.613013859217612533e-01 2.508224613584097096e+00 6.124460544852682320e-01 -2.906409896270659710e-01 -4.070009626009160053e-01 2.797588058201068706e-01 9.198496734636927297e-01 8.321349266325542837e-01 -7.040319602188468417e-01 2.901639233252788497e-01 -7.593834433320236776e-01 3.943528923193814206e-01 8.496772171456742351e-01 1.656963908189635237e+00 4.584687784254598553e-01 1.816028623722009572e+00 1.037826432395431819e+00 1.604318590339121331e-01 7.190896956887895541e-01 -2.232536339435801764e+00 -1.086772969443591697e+00 8.203424872782048016e-01 -2.883167050195447056e-01 1.017024328151578283e+00 1.165048678366641166e+00 1.691117961984177631e-01 -2.634241733562493470e-01 -6.394972569637662474e-01 1.056580224444263250e+00 4.360944138696231098e-01 6.441806494447843701e-01 3.612621328880603055e-01 -1.013608514497105650e+00 -9.442230678690595180e-01 -2.505541192799429773e-01 1.417239206445152888e+00 1.115382762294266028e+00 -7.326554685148303214e-01 7.290305150845758364e-01 1.924671845271978654e+00 1.921017211346924380e+00 -8.455048907733771213e-02 -8.363068719917136906e-02 -1.529457359789720972e+00 -1.827405291371533291e+00 4.831714249068978506e-01 1.981082983435534350e+00 -3.164060126753562852e-01 1.869725710796324547e+00 -9.652699560102702137e-01 6.232090687688843778e-01 -1.109691433004277306e+00 -1.425163097808263224e+00 5.776952244753460475e-01 -6.231275942383585759e-02 1.875628139072230693e+00 2.103085470984467353e-01 -7.089088569616641688e-01 -7.954289245359607019e-01 1.249998164787681443e+00 1.496879986699281906e+00 1.221740254114742852e+00 -4.626009411852515796e-01 -7.089028252834671529e-01 -4.484507992773203999e-02 1.680632599529891247e-01 2.682950514894602012e+00 -1.114332651882010916e+00 -1.041976850848576053e+00 1.342870275891792919e-01 -4.292898951555398357e-01 3.511688861341331624e-01 -1.277836747172741427e+00 -4.927499777992051522e-01 1.149568558590761791e+00 -8.570869910905748457e-01 1.651649886981525484e+00 9.495992141310571899e-01 -5.379734253937642485e-01 -3.077497706592060123e+00 -5.531985539604539204e-01 5.666863507483420603e-01 -7.828543462111847706e-01 -7.280607588806777830e-01 1.809266980356810439e+00 -3.626696940288340332e-01 4.947846279998796004e-01 3.700728363192223314e-01 -1.937352694936911443e-03 6.027860766641121026e-01 -5.530643692576286963e-01 -1.032872365671914316e+00 1.819085929634913501e-01 -9.888267590172944432e-01 -4.765882081306199169e-01 2.048817926126206501e+00 -9.827942497543815659e-01 4.329929395700066186e-01 -6.189596849206971951e-01 3.140324334579659982e-01 1.685618971810922462e+00 2.547200025140335722e+00 -9.243573101894896338e-01 -1.398782576277621814e+00 -5.205282385008540291e-02 -5.326019992977122364e-01 -8.104100043991703251e-01 -8.000715742327065005e-02 -1.010032480417333067e+00 3.161303371112963445e-01 2.185147221854836022e-02 -2.697941235329618381e-01 1.180826428241006587e+00 -4.576618826187748845e-01 -2.095348072484444213e+00 -1.299781619197548421e+00 -9.751500142716352793e-01 8.809477107047113398e-01 1.016116609808828564e+00 -6.165222357227657657e-01 -4.765342928898876895e-01 -1.036784903656359641e-01 -1.273281410092325372e-01 -6.938425322176191776e-03 -1.843585633074543040e+00 3.194097146449559332e-01 1.622913207817350267e+00 -2.736734627722000601e-01 5.413669885712977248e-01 -1.971192017859950019e+00 -1.358323058159504326e-01 -1.173304172882156937e+00 7.533823134709993763e-01 1.280434637799804376e+00 -4.145917663980984158e-01 -1.146551470731431488e+00 8.664214016212331559e-01 -1.821134997979086734e+00 1.492332032159197630e-01 5.730632104349421274e-01 -1.800185705203603437e+00 -2.856287403064002861e-01 1.034877168107213974e+00 6.575683635997005005e-01 7.845672192669726763e-02 -1.184991504319717226e+00 -8.531819375916460668e-01 -1.086974304584915840e+00 2.099761537885131091e+00 -2.351312609494581873e-01 3.917279649806140740e-01 1.452302806030727034e+00 -1.452791248120284262e-01 1.139847028447448896e+00 4.768695015528577885e-01 1.131660874009084772e+00 2.897785834806607119e-01 -9.292699521760840187e-02 -1.109814862224180354e+00 1.399633436689770019e-03 4.880162493487426589e-01 -1.519577011277287948e+00 9.354011782667704944e-01 4.267227314602100585e-01 -1.260425563959683748e+00 -9.348775606917943959e-01 -9.490313277705356709e-01 -1.382553954717795630e+00 -1.247331329706527603e+00 -6.364795327377408274e-01 -1.008290721359404563e+00 2.336785031617335751e+00 8.800175822768518952e-01 -6.795519598767350011e-01 9.094226803506932910e-02 -3.024829865608720247e-01 -6.775391131408974310e-01 -7.693434284434962356e-01 4.858865617735718678e-01 -8.412791286249410305e-01 -2.194397940434066885e-01 -9.395957263473422860e-02 -7.995048884458836325e-01 -9.960527827681874002e-02 7.819460560183223441e-01 1.217779003589658376e-01 -2.397598166198524061e-01 -1.295653753775784844e+00 -6.234493234827023223e-01 3.127935736026556390e-01 1.032714994739292180e+00 -1.658683178149069182e+00 -3.013352869945062906e-01 -1.771954309985759590e-01 2.939370613907130170e-01 1.242944503318945237e+00 4.185037773531591898e-01 -4.773250873041992026e-01 1.568015229768416452e+00 -1.850449164726173157e+00 -3.027358327958433737e-01 -3.891334339193168734e-01 6.103207038647322225e-02 -1.216005803395906470e+00 -8.986824337572235644e-01 2.611115590872093994e-01 -1.460998297593739226e+00 -5.023410041189321218e-01 -1.794302724127893045e+00 -1.221023373909341903e+00 2.238910542045943419e+00 5.454637666337206481e-01 9.664195476109875838e-01 -5.605437287796725121e-01 -2.615641830050229988e+00 1.455206580053834964e+00 -9.815590557014191031e-01 -1.048304070034286717e+00 -4.348432670326449201e-01 2.011312333696885779e-01 9.009662981347504873e-01 -1.330726751926406826e-01 2.992692003866347372e-01 1.258769790170090941e+00 -5.882237435617604371e-01 8.698679064500745017e-01 -5.472547335347779374e-01 9.332766655358428753e-01 -3.166100703983789066e-01 1.529302567573225469e+00 5.142802730985292226e-02 -8.532334743065381755e-01 1.009782785986232112e-01 -1.979701257411147775e-01 5.808215661825359977e-01 -4.492732086927376800e-01 1.470204206993203089e-01 -1.468436554508644187e-01 8.109834247584878364e-01 2.249433547058728167e-01 -9.033461699521260213e-01 -2.666802985405954396e-01 1.421409292390837520e-01 -4.168787788707554731e-01 7.638475713474604523e-02 -2.584124066112719387e+00 1.594469432810476262e+00 -7.430020840879729416e-03 -2.152304539366750313e-01 -7.567639321049023371e-01 5.448999652888170120e-01 -2.633266421033352289e-01 1.080913197578795559e+00 1.080162844095850644e-01 2.184746723350353914e+00 -5.175473152713913061e-01 -1.031688009240834925e+00 -4.969273929847549121e-01 3.708689864032287120e-02 7.777413781614762600e-01 5.960867076639320139e-01 1.140682272761598171e+00 1.773546217175761885e+00 6.302506152452390653e-01 -1.616442463064726442e-01 1.232912277141862134e+00 7.660701955376761907e-01 -1.416960681209951334e+00 -5.422548354687639627e-01 1.043281737114583274e+00 3.793693435311740192e-01 9.535920273008403614e-01 -1.301286663546469047e+00 1.836933232523507931e+00 8.615865175551506994e-01 3.173089666694537958e-01 -7.733453965115675288e-01 8.437382783247805440e-01 1.055773617495870509e+00 -7.000258553267918460e-01 -8.932076603976721874e-01 1.295304675031968999e+00 1.194851974325448207e-01 -1.887956263915474997e+00 7.664764313484049296e-01 1.035710181830751919e+00 3.407461052634327414e-01 -3.841343047273355071e-01 -2.181158710655100308e-01 7.754520313483559413e-01 -1.734751848871398938e-01 -3.782998292390170048e-01 5.002972220502494016e-01 -1.174895136017263697e+00 -4.951124140658960116e-01 -1.206646845612041830e+00 5.971229553741476126e-01 -2.248005110974509169e+00 9.323402666104513292e-02 9.974637843528006975e-01 1.465016338334704793e+00 3.158733810055142310e+00 -8.546848840206996423e-01 -9.089131743470713065e-01 4.672435766019006897e-01 -9.322897421316622690e-01 -6.144602414737501128e-01 -1.048345135457967592e+00 9.230135421367755555e-01 -8.999251312590070828e-01 -2.008584951154760212e+00 1.767367718147729860e+00 6.627298359070002975e-01 7.603236340810898275e-01 4.565693674372144906e-01 1.808758234685697019e-01 -5.086078293223377234e-01 4.898525438152767086e-01 1.643038013250034846e+00 -2.704921002549327103e+00 5.443137784482615649e-01 -1.327387198038778804e+00 1.231492192090886340e+00 -1.607203446891634080e+00 -1.614741980592599158e-01 -1.239922823486693915e+00 1.243951510205691280e+00 -2.458840914695565594e-01 -3.733930020363999264e-02 -2.313878989628993244e-01 1.783539365868291038e-01 9.465557172317480561e-02 2.786396660777896161e-01 5.599411598495810521e-02 -5.857717710411587397e-01 1.272594214888147057e+00 1.933600321223489349e+00 -3.805089571514440050e-01 4.047139689290795705e-01 1.420588821577352112e+00 3.963193469707837480e-01 -1.837013472215687226e-01 -3.249013968875671399e-01 2.257542424553621974e+00 -4.716970173950305739e-02 1.324171414753950504e+00 1.553263610259350003e+00 2.456253175648220322e-01 -1.329794204916871503e-01 3.494704604539538434e-02 -1.001378951588641070e-01 3.085267204695755355e-02 7.782042310021919373e-02 2.133105448469733434e-01 -2.065107051258653278e-02 5.220603669450181172e-01 2.928408556545271102e-01 2.947431473875640751e-01 -1.871983776240340847e+00 8.320722686542607327e-02 2.268969956250705078e+00 1.041521754646865805e+00 -2.952089596530448334e-01 -1.291114449513858453e+00 -1.067834160395981558e+00 -4.635589165894864472e-01 3.128046981742722554e-01 2.141670968065989555e+00 -1.980179342293111600e-01 9.216730125290185649e-01 -5.865558118156241063e-01 -6.873674385557302369e-01 1.301891603340710413e+00 -4.623493776668263222e-01 -1.370994489925385640e+00 6.711659411314708779e-01 8.441929476603575733e-01 2.088879609979874097e+00 -7.748302996021157185e-02 -5.979673338347248901e-01 -2.652016464446249611e-01 1.485719412703296438e+00 -4.740751627517934552e-01 1.550397983235219268e+00 -1.386049580574316709e+00 1.509733785936955841e-01 -7.613197733036825010e-01 1.513354068434153321e+00 -1.049649707625852635e-01 2.463703377336735389e+00 -1.164021048118242530e-01 1.648967607393146129e-01 -1.673150075739271436e+00 1.800188307761409895e-02 4.285230050044703809e-01 -4.358270852484196628e-02 3.226377902118073293e-01 -5.641002631474505424e-01 -8.156505473397359651e-01 -5.868062665648823284e-01 1.409439659470436590e+00 2.653601641984454362e-01 2.318008233064521306e+00 3.139218063330546094e-01 -1.954631755080441791e-01 1.037044093253737920e+00 4.493034378884532276e-01 -1.345935653531634690e+00 7.766311820383322573e-01 3.473200316725256198e-01 -2.568348560906317801e-01 -2.934849501822906492e-01 3.571745038362532654e-01 1.196529826726663082e+00 -8.853209283644380978e-01 2.270223404772820697e+00 1.592114689641115355e+00 1.357433918974621623e+00 2.461697705083683019e+00 -2.650549041555594343e+00 -3.307893078946972376e-01 -8.248600005656044898e-01 -9.746259574811101389e-01 -2.784298194266359716e-01 -2.009158402724388684e-02 -7.112486208391268772e-01 6.321260341574019836e-01 -2.226780699338088421e-01 -1.054884591991132187e-02 -4.019731573161132721e-01 -3.035198984236491815e-01 -4.020956854835742722e-01 7.330265903440302822e-01 5.947032552322650822e-01 2.616726712088515150e-01 -3.966004151727323679e-01 5.814678319678240337e-01 -1.377997333101547595e+00 4.741335483632231895e-01 2.766177604712779514e-01 8.255113782723509930e-01 2.446698015358002465e+00 1.124836455143492057e-02 -4.192013484728999151e-01 -1.353423794946861936e+00 1.043262905479395153e+00 -4.061252444321551414e-01 -5.609364807381379547e-01 -2.121390603719785606e+00 -2.122916393505221766e+00 2.967490359344072959e-02 2.106236166151554123e-01 -4.077789444104845673e-01 5.218869607951428513e-01 9.541060009004433962e-01 6.781577509128274839e-01 -5.705892802816656673e-01 -1.504682033969521882e-01 -8.422280850640768979e-02 2.470334492867241605e-01 5.060602360324474303e-01 -1.519817010599292972e+00 -9.932972760511438182e-02 -1.036913112558106587e+00 -8.528423351639047301e-01 -9.745879339072686109e-01 1.431185889798206379e+00 -7.779558358358134029e-01 4.028498493060836960e-01 -7.598611239777953996e-02 -1.065504512349427557e+00 -1.162955888267280136e+00 -5.772184654665375447e-01 2.091360871405623545e+00 1.172607182417862992e+00 -1.906682236402185815e+00 -8.694452202354912007e-01 5.807776308926142494e-01 -8.411584424639814705e-02 1.853257969772819536e+00 -1.538028009368023641e+00 -1.800109928581427488e+00 -2.948738255394194763e+00 -4.707824401221618604e-01 2.026614193046527124e+00 -1.505025476312681354e-01 -6.862971187985377197e-01 3.284904551340878665e-01 1.258285453020026701e+00 5.727326714901225246e-01 1.006650632804476864e+00 -1.454121681688440582e+00 1.756590398094018401e-01 4.937300404057657355e-01 8.487044085437169816e-01 -7.249681922271421219e-02 1.856301707085553643e+00 -1.833746970488119299e-01 1.901544821738761826e+00 5.161147347580371525e-01 -9.858521982272025475e-02 6.706323384038389568e-01 -1.217891701350519995e-01 2.649196790349646058e-01 5.282520773674416192e-01 9.656704849684312197e-01 1.779584077934793507e-01 -1.029921918373641443e+00 -6.760623044899980449e-01 -1.044508594196518064e-01 1.704338367434630186e+00 1.119331712147477065e+00 -5.499080234711117843e-01 5.021554436068266236e-01 1.379874227402869025e+00 -1.258363598429449004e+00 -2.213511385850855662e-01 -1.560668659613100584e-01 -1.686068952850150682e+00 -1.739572935810315135e+00 1.030564477086314407e-01 1.684417578967693174e+00 -9.040634277102224670e-02 -1.682954684637759879e+00 6.134009508546911515e-01 2.352150105005686775e+00 3.168412775243593105e-01 -2.341993506955472260e+00 5.961218682722736473e-01 -2.561160548318214825e-01 -5.771618834321650127e-01 -1.978057616245401995e+00 1.071868511174788763e+00 -1.362436886070195197e+00 -1.798308007749601090e-01 -1.556996026259790389e-01 1.840526042578614629e-01 5.030950029558807213e-01 -8.871749154036139284e-01 -1.037670391441767537e+00 -2.321207970071196947e+00 3.452975081855501616e-01 -7.682473327241456929e-01 1.434735966414291797e+00 8.478554439158213496e-01 1.164817803633108273e+00 -3.153931295472424123e-01 3.776933189808168723e-01 -3.707723506684631465e-01 3.525354926691756652e-01 -4.079013015507979567e-01 4.223534944369264910e-01 -6.303489653710393770e-02 1.038293668409058457e+00 -7.256049352355668780e-02 -7.089727805071487365e-01 1.901394841980169892e-01 1.688096958906520229e+00 -2.506379726773552002e-02 -1.083989675050106571e+00 -6.778118603835771028e-01 6.817540074165536756e-01 -3.485022579620129096e-02 9.402589044967106513e-02 8.922589087159767951e-01 1.550952724589832021e+00 -4.920946819887980772e-01 9.264995693234074903e-01 -9.205587705583055669e-02 -1.224290412985838516e+00 1.903560726615081966e-01 -5.300308286563452931e-02 -1.363769025506914145e+00 -2.425607978535640474e-01 5.024430160458029926e-01 3.931002444616109592e-01 -9.473637962389710454e-01 -9.636601039040960659e-01 1.251083967895636695e+00 -1.547506611233621765e+00 -3.210075248899820988e+00 -4.310061152010659369e-02 5.832485339663026069e-01 1.089988828975074209e-01 -7.468957010748427106e-01 9.850094141180804064e-01 -7.460714752319316245e-01 -8.917749420096451329e-01 5.504519840518100615e-01 -5.577251691091964503e-01 -1.125091353634196434e+00 -1.030230186664804704e+00 8.545956551827960102e-01 4.358239162530456179e-01 -7.575772625199569399e-01 1.546936067147878235e+00 5.927730737163922070e-01 -9.223873894241219062e-02 1.740564027882067100e+00 1.259502169129492533e+00 -1.058284430908818852e+00 -7.365835360589726433e-01 5.600235717210164665e-01 1.982967858471046618e+00 2.891009470222480893e-01 7.641605371214320597e-01 -8.458716597298152617e-01 -1.618513362733597916e+00 -1.893016658142537001e-01 -1.394186689930140721e+00 -6.796765076149937634e-01 -4.249746730306150355e-01 7.002144853418842407e-01 9.607013195215440282e-01 -1.458224089000413004e+00 5.679602774777567920e-01 8.476288870840807954e-01 -1.367060184067709239e+00 -7.749842339501379351e-01 -8.559490614660997254e-02 1.927371109893914747e-01 -6.491873175419902164e-01 -3.484311291529405830e-02 -1.728188688006512264e+00 -2.820619980845200381e-01 1.370713849419296304e+00 -1.288300153128380809e-01 -6.288223580852209116e-01 -3.002059885469681721e-01 -2.321986896847480164e+00 -5.422118681042085164e-01 -2.506835050587965963e+00 -1.322292253945165807e+00 -5.411927921922019546e-01 -8.439122732275667893e-01 -8.759480359131932570e-01 5.104490059948905145e-01 -6.358926113807117364e-01 4.981449572515114221e-01 -2.442799525095470936e-01 1.844711959323497963e+00 -2.801638903806371039e-01 1.192880853345979597e+00 -1.396707656557930610e-01 -1.920135326976497026e-01 3.383296927445709201e-01 1.137723895898928028e-01 -5.988511632834726123e-02 2.547889725794749705e-01 -1.703885000303952957e-01 1.741868399344594642e-01 1.284800624898628563e+00 1.767363876631341979e+00 9.410797336797754875e-01 -1.213493561511908680e+00 -4.308434083735268039e-01 -7.467939897456216114e-01 1.311242036409558720e+00 -1.724280076245674920e+00 -3.890665396768113737e-01 -3.933798749022943686e-01 8.449695391632260355e-01 1.634040462158828366e-01 -5.923772666145501464e-01 1.504981491900928281e-01 1.206263187990365360e+00 -1.019187659100184856e-01 -3.898283725717533454e-01 7.290304091234208750e-01 -1.407939403573131854e+00 5.685591382467310995e-01 -2.998579452692721747e-01 -5.089508145209031831e-01 -2.906898858456809578e-02 1.161344354471760543e+00 -1.749103001946049341e-01 9.862386246810473933e-01 -7.208365864302287429e-01 -6.847763052704033404e-01 1.495111179592191952e-03 8.748902442892038112e-01 1.730789989402003348e+00 2.326672613445901830e-02 2.770763826264965868e-01 -2.975238171888801575e-01 -1.243881833992421360e+00 1.245811453341592046e+00 1.275826222397644372e-01 6.572327863396988379e-01 -7.992188188724843600e-01 4.407059016853720479e-01 1.257722689422905160e-01 6.420944053334857182e-01 -1.748769164947255650e+00 9.522364604654103282e-01 2.118213037521232689e+00 1.049008407375842333e+00 -3.643043109158413673e-01 3.384962708318517421e-01 7.336171484339025772e-01 1.545510523838072303e-01 -6.011836320180466986e-01 6.642416276292424371e-01 -1.776422117626437425e+00 2.630945905079955960e+00 -1.693916898781563818e+00 1.185974137240973336e+00 -4.179064894425593701e-01 -1.896059742314080587e+00 -1.020318017035016928e-01 1.486231152962920188e+00 -4.323954592800584584e-01 -1.568497633821172230e-02 6.406198892092953212e-04 5.522685180277154826e-01 7.945158096231653699e-01 9.974611270279826192e-01 6.735622406651810001e-01 -7.205323215396964853e-01 -1.286193061426967432e+00 -2.009667489176738986e+00 1.991633545901868307e-01 -3.719940271042262436e-01 -7.911196235883616312e-01 4.581654176838205750e-01 -1.906562986305510909e+00 -1.120249527695265854e-02 1.432889736032622929e+00 -1.017665610512651364e+00 1.778267600126665737e+00 2.041652051905026521e+00 -8.510878743303561533e-01 -2.021562591720537316e+00 2.417359466763316367e-01 -7.231626753703276345e-01 -2.684107913377453136e-01 1.413252353567979291e+00 -1.052461622142779829e+00 8.523304856240754290e-01 -1.005438268173844074e+00 -1.743522608964855447e+00 7.797623793118798607e-01 -2.854309708431589376e-01 -3.525263519644170063e-01 -1.383661469554632317e+00 -7.857786157563511065e-01 1.778932361641586857e+00 -1.597902537618234975e+00 1.608905745993387093e+00 -9.540568533974131959e-01 3.355133749444319524e-01 1.466615374847270781e+00 -1.194143497697947476e+00 -3.482441486492366955e-01 1.592153995935166710e+00 5.248956545010565744e-01 1.407990316744807791e+00 -2.298124750403091276e+00 -3.013437078476791653e-01 -2.608723752275057262e-01 4.855676471756377177e-01 1.084126551318409959e+00 -9.083272772153775376e-01 -4.464014880067352919e-01 1.650650193611047090e-01 1.275295200219646319e-02 -3.445702165221472546e-01 8.854381181430653891e-02 -2.846067213154844233e-01 2.127931840535079444e-01 1.788647245535226693e+00 1.204193312874227040e+00 -6.588965856092791062e-01 6.931189942944074867e-01 4.429381199673526615e-01 -1.572057579063062052e-02 4.437738846571114282e-01 3.624492934213225936e-01 1.235151625438069140e-01 -2.462923340364411851e-01 2.514190196886689765e+00 2.917762428775136363e-01 -1.725460881554541359e+00 -8.859357426314787842e-01 -1.456868943523777604e+00 -1.270685932721545564e-01 -5.543034813507646819e-01 1.264332362951634092e+00 4.527769616910226613e-01 2.875425778271984978e-01 2.174632551468850261e-01 2.291931146239168382e-01 -1.696400632069801517e+00 -1.064433336166255462e+00 4.778170452017345693e-01 -4.364144341990645881e-02 -2.913631110193204865e+00 -9.907253745685574708e-01 1.311382223531922797e+00 -9.854427886640094725e-01 -6.104168070428903636e-01 -6.268217777873554830e-01 3.509033250311650032e-01 -1.506227772484338479e+00 2.533393309720021747e-01 -5.519858423834526073e-01 -8.608780976584504696e-01 -1.639892588970103926e+00 -1.057230258430575498e+00 3.859047966935562624e-01 -1.782098366536004397e+00 -5.030181972380256550e-01 3.469611351544119593e-01 -1.560635999067061297e+00 -1.370302540903670874e+00 1.349397991975736177e+00 -4.543636440899818663e-01 3.474508147562849758e-01 -1.134286372488833683e+00 -1.034115799811557990e+00 8.052618062177523406e-01 1.928915983932673328e-01 -1.664617850251403075e-01 7.210967818871945045e-01 -1.387516662563134107e-01 -8.500227086044203073e-01 8.654582782179245370e-01 -8.812483692964118154e-01 -6.114279860705043035e-01 1.392844399804755939e+00 2.148460111854389454e-01 4.846660462786774870e-01 -2.917959907073831016e-01 -4.951004174458227269e-01 -1.282214121972997445e+00 -4.433189075570497240e-01 -1.473089960375400631e+00 9.176954836223019107e-01 1.483155994213301687e+00 -7.653599524309255830e-01 -3.221210724657430635e-01 5.575780537731208630e-01 -1.263424558526694774e+00 4.500972161787828441e-01 -1.706190896045387539e+00 -6.424003911501062758e-01 4.012694600352601504e-01 8.838882308399704790e-01 -9.100845081259405500e-01 -1.020929137487794680e+00 -4.488126521309264705e-01 1.438920496417940287e+00 3.816326493885958682e-01 1.603022193770926029e-01 1.446502968765704944e-01 -2.370914337700851526e-01 1.695202012923788804e+00 1.058817477179650801e+00 -5.221515248314666513e-01 -7.674718203802011196e-02 -3.598849334464278571e-01 -2.066094388327038622e+00 6.188738741134769406e-01 5.306100307889286549e-01 -2.887596113802525788e-01 3.177898716040994474e-03 8.152401969933560644e-02 7.658209332233562039e-01 -8.648796145457696705e-01 -2.455339788580759297e+00 1.029918740826472945e+00 -1.589633940891142627e+00 1.751826642045981153e+00 6.840117365751917644e-01 -3.585594519061242602e-01 -5.094372483431105492e-01 2.421240680954593216e+00 1.810922979521124854e-02 5.311021839147492818e-01 1.643585700133661995e-02 1.821281802910015568e-01 3.773569443246509447e-01 5.451266055538466215e-01 6.643954535162800434e-01 -1.155025732040368736e+00 -4.130255777745565626e-01 4.195177205339465365e-01 -2.185550557183653542e+00 -1.230957574542741018e+00 1.763904912668007752e+00 1.476488928543089330e+00 2.023396897789512483e+00 -3.696101200256597386e-01 4.346528039249086817e-01 2.092311004769734417e+00 4.291403994379686671e-01 -2.100779293498665989e+00 3.319600424260900073e-01 5.619468541750048951e-01 8.752810078907304892e-01 -1.769574414240852489e+00 -9.243644684310861059e-01 1.781673458315189140e-01 2.663391559107252116e-01 -5.717171745455709164e-01 1.039022895057214457e+00 6.518510983373944079e-01 1.124019250028164274e+00 -4.206709436407060632e-02 -2.827220418005756408e-01 -4.258871833100233428e-02 5.760559775340997613e-01 1.014274110479510327e+00 -2.650537619917042176e-01 1.370108137065049192e+00 9.330197140962259716e-01 8.082457960519272289e-02 7.358380555682041413e-01 -5.118358136983032214e-01 1.313826061594321581e+00 -8.064000768216367243e-01 -4.278434687332109410e-01 1.029634816453630676e-02 9.026781918304732644e-01 6.525387729814317028e-01 -6.457259634878168564e-01 -9.214293088447560454e-01 -6.241244323736482025e-02 -4.896945017106626996e-01 -1.441426141580662013e-01 4.382664594624200438e-01 -6.688500389659379763e-01 -1.428436627917821500e-01 -1.058654349346439316e+00 1.510351522613970987e+00 -1.037431352893195546e+00 1.361360770589760794e+00 1.545423136745113224e+00 7.571572369823638127e-01 -2.083202729044382751e-01 -1.323134531032629457e+00 -1.389933031055802015e+00 -6.443148105485887456e-01 -1.049725845116979528e+00 -1.290840572061410896e+00 1.554566982130261898e+00 5.075353937664022208e-01 -5.539437194081920923e-01 6.306152674586795737e-01 -8.226022097726989890e-02 1.135863580387295624e+00 1.163176636042690726e+00 9.028895478274892028e-01 1.512618181635762282e-01 1.516907948444595311e+00 -5.621343986711242469e-01 -1.597880692144357351e+00 1.302468060064602362e+00 -3.280680162800550526e-02 -2.000994014013662170e+00 3.179318249257959139e-01 -2.216229570862556508e-01 -5.744071473323606458e-01 1.588197571650646345e-01 1.591084136294923235e-01 -1.632649370408525868e+00 -3.080295379185808424e-01 5.146893891352816164e-01 1.330769055453317584e+00 -7.859936513324864427e-01 6.173558146036882688e-01 -8.225464216674113205e-01 4.138575036939142193e-01 6.597197529903413571e-01 4.651262426271923767e-02 1.428056403178636247e+00 8.963581150561675814e-01 3.714406717980436312e-01 2.550212044609068696e-01 6.851185888950599434e-01 1.683481438843225098e-01 2.667930409299814065e-01 3.035598159773282845e-01 4.926340204523810273e-01 -1.095512166275195876e+00 2.098399965838051301e-02 -2.808266894758867371e-01 -1.720314422312465119e+00 -3.568631607172347286e-01 1.517256135284880680e-01 -3.842013320394202514e-01 -3.234288443409005787e-02 8.733748322547210119e-01 -4.906750897172592468e-02 2.712748124136100114e-01 -1.001596495588455982e+00 1.329928127495008328e+00 -8.003109416296634304e-01 2.166129256596621921e+00 2.145117776149905620e+00 6.815172598269502169e-01 4.780004885079762733e-01 1.182481617998019763e+00 -2.825423473894818072e-01 -5.546215824247546777e-01 1.084174521241241029e+00 -1.350644140455041553e+00 1.114641871138117857e+00 -1.205987609653439430e+00 1.130521117416000143e+00 2.579755832116578662e-01 -1.330278220609254269e+00 3.963794522507538276e-01 7.824573607260777441e-01 -4.679274162129414827e-01 8.851635378962090239e-02 -6.666420476481808022e-01 1.012706617188767311e+00 6.858184584964953368e-02 -2.674247884573374145e-01 5.844076063724465975e-01 6.791491378424676650e-01 -2.335988768976715590e+00 1.204593816205401513e+00 -5.514148337206312700e-01 -1.017349344145765722e+00 -5.872880778418828607e-01 3.557276351842874607e-01 -2.073596725781972960e+00 -1.653547242005998452e+00 -2.660809524869923726e-01 2.536267103488886732e-01 3.489953554494782534e-02 1.064088620085271497e+00 -7.012519007640389823e-01 -6.154803776610411337e-01 6.834158940417623951e-01 1.184566225040048160e+00 -3.522209832357763720e-02 -4.329754921479206375e-01 -1.352076758790288769e-01 -4.149345025474228399e-02 -6.186098930961574371e-01 -3.187439740497494678e-01 -1.761784920096888252e-01 -2.123620297580870009e+00 -8.590080405781649886e-02 -7.943000163509998934e-01 1.123123833851623621e+00 -3.186780878075861634e-01 6.593678702869973929e-01 3.045596275647507456e-01 -1.866348612247268113e+00 2.320269179461171005e-01 -3.512453931247379035e-01 1.002039488890306362e+00 1.063080948769222989e+00 1.360704326945418041e-01 2.348231605370327407e-02 -4.547718724926010925e-01 -2.651451391441889127e-01 1.020715381935767274e+00 4.228426359195252560e-01 2.697512301810657265e-01 -2.615339275261525584e-02 -8.361833545298199555e-01 -8.208127715063009422e-01 2.410096356433731601e-01 2.894926207716190802e+00 -1.836996785721721981e+00 9.061461810554949370e-01 -4.420534155111048302e-01 -1.123555227247035715e+00 -7.161491745244226437e-02 1.252963381844673485e+00 4.879157520038819862e-01 2.699198663999165526e-01 2.812682923232518936e-02 -1.228591493136885537e+00 6.542974395167498736e-02 -1.022279724845823745e+00 -2.242668228963841937e-01 -5.254463404965102891e-01 -1.809413960100742624e+00 3.744883119067232147e-01 -1.181973383624424168e+00 -9.861904354128480099e-01 5.449630808854012409e-01 -9.043952059188437032e-02 -5.736901642489353748e-01 -2.395153890486569903e+00 -1.338809991725537829e+00 5.573508868342876843e-01 -9.886460244356899407e-01 1.144569797205622130e+00 -6.741339652284186190e-01 -3.958038965121865593e-01 7.077458441017180357e-01 2.668544753655949231e-01 -8.090861252158132455e-01 1.418070307100828265e+00 1.494225189907819606e+00 1.896214658405279030e+00 -5.729560368537932602e-01 9.005271236631058329e-01 -1.052044115109272315e+00 -3.120798795728103592e-01 1.416841809202001645e+00 3.535213159873781819e-02 -6.806823654159052106e-01 2.690944883486681705e-01 -9.168916653114438375e-01 1.934768041241757830e+00 2.069175939304527534e-01 2.000835437644168657e-01 -1.863288299960014771e-01 1.103991312518410872e+00 -2.008756471759491902e-01 2.334026343428607930e-01 7.396273811370226436e-01 -1.579136173907745633e+00 -1.582393611957394197e-01 1.366557434625411904e+00 1.593377212984069535e+00 1.317336811619852499e+00 2.700349146690264934e+00 5.320004169168438546e-01 2.984131962229757740e+00 -1.430946613330148220e-01 8.127074387244679343e-01 -1.329764469127142412e+00 -2.037898140143704628e-01 -9.849246608253879598e-02 1.177657296751622118e+00 1.285647282364725585e+00 -9.221214993300410612e-01 -5.586440617507991702e-01 1.211445532464015651e+00 -1.382129736331896841e-02 -1.163774882320610882e+00 2.361107494451904820e+00 2.054809660446613062e+00 1.206537299748305508e-01 1.190796054751658284e+00 1.328182648006727695e-01 1.235055249565526481e+00 1.541924293828663473e+00 -3.124006030966605119e-01 8.370359594468272935e-01 -9.818149863489897267e-02 3.462031493157984308e-01 1.217495571355038386e+00 2.229601392619636968e+00 1.158355251713553968e-01 1.679525761490876512e+00 3.003685642113425036e+00 -1.567171957816227423e-01 2.171415910868743082e-01 -1.565416341339815443e+00 1.793183575848907640e+00 2.126396803474711827e+00 1.803899287267803464e+00 7.531811267552105393e-01 -3.509289563975063753e-01 3.095956735420047345e-01 2.617956890363827060e+00 7.350081369567447176e-01 2.519479087896717928e+00 8.039868584611589153e-01 7.710738491607413980e-01 1.498697228432278594e+00 2.791406571438227457e-01 7.883248077865263603e-01 -3.692136424609086531e-01 1.256296606196699583e+00 1.043078966903732363e+00 4.308435367440657804e-01 5.184155275160639009e-01 7.382298271297217385e-01 9.302882440671154107e-01 1.574814438453907783e+00 2.055666055175525475e+00 8.682440154810697752e-01 2.365076936184000722e+00 2.608282419291126697e+00 1.776371683158747050e+00 3.114246899057798057e+00 1.282945658199011518e+00 1.267357943917527985e+00 1.272528447542759400e+00 2.742567969943580763e+00 1.264725649961498499e+00 1.127751724275339873e+00 1.719106599274186076e+00 1.550299238163434623e+00 6.872424728068600164e-01 -2.092091450250352369e-01 8.374367531233246620e-01 -8.367257460574967221e-01 -9.117952931105467451e-01 1.329598404282898771e+00 1.101213048044552556e+00 1.321020660423807003e-01 8.301679152579252152e-01 6.077177234211486034e-01 5.911624239558862515e-01 3.073445977684480246e-01 4.643293817610240626e-01 9.860006352355756842e-01 1.783070570268734167e+00 4.576979597177012749e-01 1.487290514454783441e+00 7.862996280088572210e-01 3.520870059095813076e-01 1.272678292912732934e+00 -7.109183840594666959e-02 1.529250607524047512e+00 2.528540775845729005e+00 3.366826937584806168e-02 8.687644108891522388e-01 1.401412365905240653e+00 1.077112439505305552e+00 3.171281700158271599e-01 2.253001859314004651e+00 1.767298212910131339e+00 -3.296814997238434186e-01 -4.792168982960504087e-01 1.770892589725119093e+00 -3.409289909948796937e-02 8.841625260295925548e-01 1.603736114559595638e+00 6.973023635588266878e-01 2.947947296879898094e+00 1.360297818592171581e-01 8.845628383455846899e-01 1.800509780082651723e+00 1.931062405053539655e+00 5.362207826600112748e-01 1.237786317259442548e+00 -3.075887490156085091e-01 1.851882522922789320e+00 4.260170802774323473e-01 -1.106608699179802313e+00 8.667380340829021756e-01 1.208889216920344012e+00 1.406747524740511457e+00 5.564824128056502506e-01 2.448244522042798632e+00 1.366379306016250794e+00 4.495102232465046366e-01 5.559809790702989751e-01 -6.426370052067954530e-01 3.242836339608480278e-01 7.524665552606637497e-01 2.241442669400548482e+00 8.965859840585779228e-01 4.108339179553554543e-01 1.163186016019087665e-01 3.032187295575819785e+00 2.089652810799801141e+00 1.183989404581665267e-01 2.565432671322704847e-02 5.133847847199374259e-02 -4.024790235583228792e-01 1.150114074109577444e+00 1.617461701486999415e+00 6.500727672895225684e-01 1.134300808561720553e+00 7.517646423109275444e-01 1.228461110412327528e+00 5.086112620708169718e-01 1.047012980079202960e+00 1.211621240064673977e+00 1.888156765101920431e+00 9.629507071889715775e-01 1.296810952051426158e+00 2.005682628127608336e+00 2.356941635824370884e+00 3.115519802755552514e-01 1.945148512360483695e+00 2.310472023264534602e+00 2.661637317138025427e+00 5.129630147507205917e-01 -2.386814381114264472e-01 1.399358999279038063e+00 -1.406525286847458034e+00 2.796820832601574214e+00 2.229581977734846010e+00 3.973464513729261682e+00 2.564254649692997656e+00 3.503916010945050896e+00 9.162429143522707875e-01 3.131272836238105928e+00 -6.201625821144909345e-01 6.245816662764086535e-01 2.937052477979654519e+00 7.460244394342170349e-01 4.191809757840411765e-01 3.177119185379132738e+00 3.325285567109906193e+00 4.185121769256387125e+00 4.205104225060673606e+00 2.273297364971960111e+00 3.390558183104256162e+00 3.747347955184054502e+00 2.491033031085732485e+00 2.722495220087682632e+00 5.003455727035245992e+00 1.930879814992710219e+00 3.300066420330570960e+00 1.892341613726692851e+00 3.510926422315722828e+00 2.855304941481735970e+00 9.473316520513070937e-01 3.245832502035459033e+00 3.081318987560003997e+00 3.543123616842836388e+00 4.124188867602304853e+00 2.583116168725633433e+00 2.745383905952873071e+00 2.377933721400244949e+00 3.033663255721486429e+00 4.408700484260549501e+00 3.609165801841403454e+00 1.547512875377466735e+00 1.646709085995238686e+00 3.601364471766345776e+00 3.259720307791719396e+00 3.062943545547421209e+00 1.075115897630221973e+00 4.570708425908594386e+00 3.186075705889309884e+00 2.024316971012784627e+00 2.110543560106548089e+00 2.961191247100610102e+00 6.062997210924676583e-01 2.887233405914107376e+00 2.829419253640600651e+00 3.755990066581074593e+00 2.445828908171042926e+00 7.889795186858975518e-01 3.233802054369664614e+00 1.634615088012962625e+00 2.724586721838578196e+00 1.832512951269450019e+00 3.331908306583992729e+00 5.132896756611561528e+00 2.096329597478273854e+00 2.343779770327338863e+00 2.312167201638579250e+00 3.331462680381366059e+00 4.825784241678294784e+00 2.695380262575331365e+00 4.350188903614935043e+00 1.459312495008061372e+00 2.448437951069068585e+00 3.031913872986359504e+00 2.250196106850814726e+00 3.070158918394441994e+00 2.742065462541054988e+00 3.948345811419600171e+00 4.514452790218101974e+00 2.331419998664687299e+00 3.677378840794181869e+00 2.266003511659634206e+00 2.388487943747441111e+00 3.458323882854153375e+00 3.039573332753792378e+00 3.958655663640270550e+00 2.444260792020881201e+00 3.331995137444693889e+00 3.667142753090184115e+00 3.383302067716649209e+00 2.202767055684420328e+00 4.210378813192232172e+00 1.326391570322885016e+00 1.235805779867352738e+00 1.535322886053129610e+00 4.815329946359428348e+00 1.882113229025291767e+00 1.143444721880400916e+00 1.355470091067988436e+00 3.000013383183166127e+00 3.755629875841482335e+00 3.650645119150955686e+00 2.994870014627429189e+00 2.894684738606238650e+00 1.472284055665505909e+00 2.820387694986405958e+00 2.029179286597884602e+00 4.013062359852210825e+00 1.911115342493317160e+00 1.666221643168902755e+00 3.225923838079868933e+00 2.928328212661317487e+00 3.238744432196645207e+00 3.714301218622118039e+00 3.589540306025395644e+00 4.061408277243972798e+00 3.098233535035796127e+00 2.528783710060475531e+00 3.399681085164581340e+00 3.495505366874557041e+00 4.674318860068839676e+00 2.001666454470002687e+00 4.539509143918307288e+00 4.557880778091802476e+00 2.149093791848473156e+00 4.807051066679536078e+00 3.639219703565297337e+00 2.644482999815705337e+00 4.103146397965020675e+00 3.683496270445746568e+00 1.818817014830673262e+00 2.182739483030868843e+00 1.916892023576975745e+00 4.080604391006422027e+00 3.030849100606518132e+00 3.813108122876957662e+00 4.301640948211219673e+00 1.796632863205199548e+00 3.792175404746615186e+00 2.964698315020232400e+00 2.719626155410929336e+00 1.994009099223750914e+00 1.538735714243187447e+00 2.581651651709176765e+00 3.910068741334705056e+00 3.542198781424005460e+00 2.073301568938809680e+00 2.382458459663291617e+00 4.155583745111632865e+00 2.355662097962512913e+00 3.648375517348896757e+00 2.861885022757836072e+00 1.097381416380040164e+00 3.299051065644791336e+00 3.780450030036462739e+00 2.180887273740705901e+00 3.687543485052939385e+00 4.631515736659467031e+00 4.083480908758277295e+00 1.795389694012387460e+00 3.344310991403157463e+00 2.269933377746501169e+00 4.229247329064813599e+00 1.876381829011090074e+00 1.979546159092075763e+00 2.632806337884122438e+00 2.982340991501129412e+00 1.448480425651301529e+00 2.947237334621187088e+00 3.599283839599173973e+00 2.759344151126872369e+00 4.712093998243022774e+00 4.420700076758579122e+00 3.761147557752723802e+00 2.768039697803914123e+00 2.794856749502522941e+00 3.836681354826078749e+00 3.191365625711551690e+00 2.866323057149724018e+00 3.700036608315655950e+00 2.534622145193774490e+00 1.897749266002769719e+00 2.509231226219452271e+00 3.852617396574482100e+00 1.100542873753056705e+00 1.113506598312997697e+00 2.412823707207181645e+00 4.168785668419752177e+00 1.955534295972805925e+00 1.775215767338337525e+00 2.180225185464372384e+00 5.348412805315177820e+00 1.833405528584072464e+00 2.113642570792197972e+00 2.956581149534411868e+00 2.519147053230829325e+00 3.498385048754400817e+00 2.325467842694333598e+00 2.054592242073463026e+00 4.092800480113369943e+00 4.352995284714580748e+00 4.117393357799891795e+00 2.544257786945234745e+00 4.340155572460443700e+00 4.007423869802636318e+00 4.096592475078369766e+00 4.528207207866346451e+00 5.099841609790462194e+00 5.150225566076067629e+00 4.719953595522929035e+00 2.912344367290514935e+00 4.901138894705274751e+00 3.798059289093607571e+00 3.892895075641098490e+00 5.008535816269073848e+00 5.223732034466477714e+00 3.533552747054630849e+00 4.665315259351520361e+00 4.261522648471967933e+00 4.312330891244808839e+00 6.110367092284086254e+00 5.432184140979172682e+00 4.376097317829232836e+00 5.041683391983318607e+00 3.503853926966433718e+00 3.432207020443001078e+00 4.014627034952810369e+00 6.529124233269115507e+00 4.869042283882050626e+00 3.485735364727192476e+00 4.273418871939308694e+00 4.476713697322358243e+00 3.404177904008191202e+00 2.890615296699685643e+00 3.301080675990893276e+00 5.615420912825829447e+00 3.104555597408181544e+00 2.373043649874724270e+00 3.044434829161268841e+00 3.836681606498715702e+00 5.023912109073738641e+00 2.774024676540810308e+00 3.712197259132975713e+00 4.224915356533065491e+00 4.081201181042378501e+00 3.728207393460536423e+00 5.474553783155141851e+00 5.754035027093681975e+00 4.837260470186395267e+00 4.316643072201626907e+00 4.613138747777497883e+00 3.771674894414902557e+00 5.739397844652131653e+00 3.881402184732877902e+00 3.961092021988843026e+00 4.490499612136354735e+00 3.725170275220220262e+00 4.094482903108709770e+00 4.144345966485960986e+00 3.877710981761837150e+00 4.472450949379505936e+00 3.304017882212729518e+00 2.722099981897125431e+00 5.039844222719803035e+00 5.488218110466058342e+00 4.155345434174276598e+00 4.616238310912935461e+00 3.422442265212277679e+00 5.972230033705172580e+00 5.899088832871660415e+00 5.837412883717402856e+00 4.888714371836322847e+00 5.704110537635100009e+00 5.350611179552322128e+00 5.945766748806307511e+00 5.798620484545587317e+00 4.904946970844540566e+00 5.234133369822501436e+00 4.887865170102036139e+00 4.546940510919509570e+00 6.651071002732798831e+00 7.011643806591919770e+00 3.362638126300337760e+00 5.324543040372089031e+00 6.323782310121249139e+00 4.690200021326896618e+00 4.695615467281025524e+00 5.930494331541553699e+00 5.556721116643462466e+00 5.756377064691713841e+00 6.366562861639697424e+00 5.460305449271308120e+00 6.016218027813414970e+00 4.096949539465755130e+00 7.420437787282830655e+00 4.925905844802386468e+00 4.412517795286871269e+00 5.853279934021347053e+00 5.987560433758586598e+00 5.890795287119283685e+00 5.937730267711603283e+00 6.251729112007669897e+00 6.390645975630302011e+00 5.203843574651802584e+00 5.545828593241362015e+00 6.107374711420723301e+00 7.672732902643609521e+00 7.125045973012618994e+00 6.775492189842148072e+00 7.715131676443442998e+00 4.828905751690725445e+00 6.851869788358136759e+00 5.933244219284318888e+00 4.362966331750857130e+00 4.370146835223721382e+00 6.260740092407609758e+00 5.620893329384951898e+00 6.690431536494798159e+00 5.629131381957823699e+00 4.689553370385661779e+00 5.154556971678835531e+00 4.939623034156335635e+00 6.546511422514608824e+00 5.929448582528420886e+00 4.973385495692761893e+00 6.312613282080264732e+00 3.730069487273712792e+00 7.002222081813061827e+00 7.051256199173518091e+00 6.489340767801414778e+00 5.602356732917348481e+00 6.883666180879906449e+00 5.028118709574076917e+00 4.173309836760480174e+00 5.465000897267033864e+00 6.442058248435158951e+00 4.541603573070689848e+00 4.070405123890950883e+00 5.574113626743188554e+00 4.630698376023322460e+00 5.076744632742189012e+00 3.735506274207581523e+00 6.088087888632474964e+00 6.062820290099066867e+00 5.570807139589945223e+00 6.903424240522637589e+00 6.776876217515136247e+00 5.098497227550440769e+00 5.213869656400659025e+00 6.901970564308601119e+00 4.764717369373670408e+00 6.587943907549555611e+00 6.346630299621011773e+00 6.805674301554170746e+00 6.418245460043175754e+00 6.695729988936172994e+00 5.670092178757330181e+00 5.252450840981572000e+00 5.660321471173733521e+00 6.386679279985576052e+00 5.920759969774889164e+00 4.913999399331675733e+00 5.144609197283195101e+00 4.331406121030730638e+00 8.306789895254485856e+00 6.367524546220399095e+00 6.219492683045915626e+00 4.574386835226406767e+00 4.297370923874302306e+00 5.702213971157541472e+00 8.048271456776300070e+00 4.758502656922747320e+00 6.627136130718109364e+00 7.442296661687835879e+00 7.518601668172319563e+00 6.943934622440142590e+00 7.065857286898559408e+00 5.568370778823457989e+00 6.699397361598523837e+00 6.184940568187770715e+00 6.827741699520021967e+00 6.876934144785184166e+00 5.928055695285083360e+00 5.696772356338953180e+00 5.295951379665663872e+00 5.518853393562943133e+00 4.154615470487121875e+00 5.560903657797479305e+00 5.458637635563699853e+00 6.956265645016651789e+00 6.480660453850608960e+00 7.748641458524950565e+00 9.075533620960815284e+00 6.693857928296147897e+00 6.801340378459365787e+00 7.774311318991261821e+00 8.820905372498392794e+00 6.879517538261448628e+00 7.052431885625328079e+00 6.870262673106983797e+00 5.461445405722337831e+00 8.513592007517070570e+00 8.485489724959011326e+00 7.324024181724320570e+00 7.354462065351271782e+00 8.166321341733954853e+00 6.028589249279911577e+00 8.248334741494224076e+00 8.509138504183638929e+00 7.086055071364068425e+00 9.072151978672289729e+00 9.848974540277330547e+00 5.096515610898380899e+00 8.326943767918152162e+00 6.956488400353820545e+00 7.109318302791374222e+00 7.441951645282964378e+00 6.976938228871727432e+00 7.403430151962937522e+00 5.990447202095509738e+00 6.845397852434294883e+00 7.489967335867476983e+00 5.560924046868099602e+00 7.749298361236314214e+00 6.958678960399126368e+00 6.141591442375149867e+00 6.529803247520178822e+00 7.540136300292962446e+00 8.932147860224715075e+00 6.097848711970847546e+00 8.051826158738048633e+00 6.492033402175870549e+00 7.882432310564547961e+00 8.410643811136070624e+00 6.386368253575565923e+00 6.064412576309236691e+00 8.341640620519974902e+00 7.695488383674920385e+00 6.161311487344494076e+00 6.626662676571880795e+00 7.245978419033177076e+00 7.059221926691236604e+00 7.023552585657168557e+00 5.914536798999205480e+00 8.446388313911857182e+00 6.618156795720288699e+00 8.339592956126612222e+00 6.913766185940925624e+00 6.042358797175735319e+00 6.677243713282747350e+00 7.081237859144003721e+00 6.020649632643438665e+00 5.017805276733533049e+00 8.825498174440548738e+00 8.093647207350986861e+00 7.492695188204999468e+00 7.486449536993013076e+00 5.670588727217660718e+00 5.887484218257047708e+00 7.426023480581421587e+00 6.146115781137449829e+00 8.353310167839612888e+00 5.744369845849789158e+00 7.972331950624082175e+00 7.525321410502717967e+00 5.306716134488254966e+00 5.617838312461984174e+00 6.092074441284053066e+00 7.141196791384920139e+00 6.459165963080744532e+00 7.996528934364249608e+00 7.260126668781574644e+00 7.353717637737176460e+00 6.475174977973224166e+00 7.093182221432311252e+00 8.564421536500972820e+00 6.524471051361275364e+00 6.375061722734846725e+00 7.826137632849672343e+00 7.372214702916529028e+00 7.206153448021199281e+00 6.001275524970288267e+00 9.919351728728454276e+00 1.047559856862464933e+01 6.871158720207370507e+00 7.502958540322439696e+00 6.862351051137986602e+00 8.746548655336294331e+00 8.291786081019042243e+00 8.144147873835843043e+00 7.938181694461115434e+00 8.776501186506918017e+00 7.695184218007737442e+00 8.919830321856235145e+00 6.451381714174370785e+00 1.011734484983189475e+01 6.595633861384361474e+00 5.736239967583498078e+00 1.011813647839135477e+01 8.412875461704798496e+00 9.620093476475886973e+00 8.220153217707226290e+00 9.309649951178897709e+00 7.799271577814182344e+00 8.464653015823428106e+00 1.116730944487792421e+01 1.092039020768405599e+01 8.883615882665324648e+00 9.084464012956278367e+00 1.070742190260035365e+01 8.783869592105528312e+00 1.005163150665296357e+01 7.580186061608198855e+00 9.291302088155930505e+00 8.143845171344779033e+00 1.050486121753916180e+01 8.300364106751665361e+00 1.051626942628263883e+01 8.126805719078358692e+00 9.524010944562958159e+00 1.030896267901036722e+01 8.320704712127772851e+00 8.779109530552233309e+00 1.119337569331504767e+01 7.088882927484366547e+00 7.782383991763635933e+00 9.239798326054083688e+00 8.008455123124532449e+00 9.298417750680330940e+00 8.796067735900203743e+00 7.618062131493780420e+00 7.762197150695239856e+00 5.006017692250471995e+00 8.895302645801244523e+00 8.830039477666145942e+00 1.108448556742649060e+01 9.380198295268312947e+00 6.899822380373588970e+00 9.763314325325582743e+00 1.013221889574958823e+01 8.667894748383018211e+00 7.328313366032152665e+00 8.504894798836426517e+00 8.429870561006106655e+00 9.172530010336833683e+00 7.633115175125660734e+00 9.304696322256962304e+00 8.229347078655086634e+00 8.050360211192206350e+00 7.954427626825011366e+00 8.996130671698832515e+00 8.246382221017800163e+00 9.189627476364877978e+00 7.613614077168102234e+00 9.302974375434374110e+00 8.817657823427200725e+00 1.046584972505888445e+01 8.784808880158118782e+00 9.432470335358752678e+00 8.643492904624997308e+00 9.876434875560477167e+00 9.371785459881856184e+00 1.050490878912627402e+01 7.210711444548500992e+00 9.332574087244614347e+00 1.020617237231857999e+01 7.819427158778696985e+00 8.083113629325058724e+00 9.140274871048093885e+00 6.566639485176254176e+00 9.920464694267625561e+00 5.609263384505490890e+00 9.261159780448700474e+00 9.745323427275094375e+00 9.562554134733911582e+00 8.710421919999655316e+00 8.484224035579174483e+00 8.709975651976725075e+00 8.151758379076058603e+00 9.132769031429967654e+00 1.092102588242866190e+01 9.793216718761307504e+00 8.317873212594584231e+00 7.808743099395483611e+00 8.749452629569734796e+00 9.716785304863984507e+00 9.326071139727362791e+00 1.006782760378433395e+01 9.038569131183562533e+00 9.497499491134162142e+00 1.018668389852124889e+01 1.027246774391969986e+01 1.032869462847143716e+01 9.788487193044346668e+00 9.942191936784746886e+00 8.345844026555047535e+00 1.126111897763003888e+01 1.196775588435701287e+01 1.041060190844911126e+01 1.021614107122465498e+01 1.079366757980649183e+01 1.145109291637270488e+01 1.007111819797791341e+01 1.176868968400158089e+01 9.221313199386800719e+00 1.009053244471551203e+01 9.507321649763719407e+00 1.016283689166301230e+01 7.317996927692500542e+00 8.393798194982933225e+00 9.554302582177223613e+00 1.164925428220069747e+01 9.951478499879014450e+00 1.160613809469823643e+01 8.154246523614251174e+00 1.150327882381033007e+01 9.249780739284851450e+00 7.545393301008822107e+00 6.960122191030833960e+00 9.743886870676872647e+00 8.909773881754450287e+00 8.462817920180697229e+00 5.236655174825690651e+00 6.385415706188055651e+00 8.691154957353388610e+00 7.080180039080254062e+00 7.142374824408780576e+00 8.533343876902579339e+00 6.324253197573220575e+00 6.864097920107959716e+00 7.622676048286908035e+00 9.936069558095599774e+00 7.388065948721216358e+00 8.543167112254081985e+00 9.052203835580115765e+00 7.863887686339491090e+00 7.561202116045617316e+00 7.636621365242205250e+00 6.648277284731048731e+00 8.499017605555131638e+00 7.945730867066044034e+00 8.219660765841846128e+00 7.869826836988554675e+00 7.105224536856150408e+00 7.515113659705030535e+00 7.583704845601376476e+00 6.317067741958622307e+00 9.300427598970202325e+00 7.158813026967060900e+00 7.351887907934649746e+00 8.014849147000802532e+00 8.790769431641503928e+00 6.725340857968822306e+00 5.836879944147232990e+00 9.088405708029348773e+00 9.710105481011879647e+00 8.705451555160259147e+00 6.340009227189613128e+00 6.025591513154614276e+00 8.590201050800422067e+00 7.576650565688391126e+00 9.548638828822673119e+00 6.820791985643800182e+00 1.061343183648836330e+01 7.358029488412925367e+00 1.046195261414402644e+01 1.034085354378957966e+01 7.527817220348721250e+00 1.073595627692706245e+01 8.881886032414948673e+00 7.806286159225206411e+00 7.825433221032240816e+00 8.050582607630071053e+00 8.253399558924467527e+00 9.288344919923389398e+00 8.674359507107542555e+00 7.012807245835892545e+00 8.717814923858535181e+00 8.154865807759099638e+00 9.925103051015490507e+00 8.787690248779989943e+00 9.950884809516328033e+00 9.062849272585108196e+00 8.778683872125297327e+00 8.080289257816129833e+00 8.296846375124490081e+00 7.956313108905142428e+00 7.113472650958630794e+00 8.827626703849647427e+00 8.134265242474189250e+00 7.062133379585906034e+00 6.565279124457915394e+00 9.659234228030204150e+00 7.156419891994022286e+00 6.608810953290593204e+00 8.305677352938998226e+00 6.725598011194533044e+00 8.467351150751181166e+00 7.255173896471168504e+00 8.244048479682097863e+00 7.586191188550433395e+00 8.893088220950016165e+00 6.256460422191725712e+00 7.868288200638438035e+00 7.622607772373937607e+00 7.353282999408524034e+00 8.790536886467897659e+00 8.615070719136259214e+00 6.781334138182449678e+00 8.937949816410480253e+00 8.429941906300470578e+00 7.898619009657141810e+00 7.156664599196910004e+00 7.455724605291176310e+00 8.181290871974887580e+00 8.854542771806709567e+00 7.369516094165728504e+00 9.130022343061863666e+00 8.692015172287808511e+00 9.459746017445054278e+00 1.084842043084918828e+01 9.134519510827411537e+00 1.009193700534613392e+01 1.066332713124006304e+01 7.794993263676266437e+00 1.041683842041661734e+01 1.073469202961808477e+01 9.624064511632163033e+00 9.486701513302930877e+00 9.738973994826366720e+00 9.251753925084706509e+00 1.048955103591193172e+01 1.038965847192830516e+01 8.494590888113927818e+00 1.045634332480150341e+01 1.073362711266179126e+01 9.562478219930701684e+00 8.646792228064011709e+00 1.122175213702610819e+01 1.046345700560846304e+01 9.063573850607319571e+00 9.514121012996147542e+00 9.880812455092582880e+00 1.176638993425264879e+01 1.172169731516766689e+01 1.010662253417287637e+01 9.889294140681247569e+00 9.222274044896419554e+00 8.423882413456533769e+00 9.416089548133857789e+00 9.717444102916594773e+00 1.121241706772502056e+01 9.817977443423297146e+00 1.059966129443104776e+01 1.068504879278998843e+01 8.310183518954275428e+00 1.007678894182132545e+01 9.785701380422278106e+00 1.049527152337833869e+01 1.157294952734812554e+01 9.581106069768940969e+00 1.000024546762565514e+01 9.604540307946129118e+00 9.400419490363377761e+00 1.174971349715292845e+01 1.000708788812249139e+01 1.084215997369066997e+01 9.646596346334135319e+00 1.064474832237097601e+01 1.127192104623249591e+01 7.771026109042069585e+00 9.882527066730474985e+00 1.086486759268212765e+01 8.608473979585836489e+00 1.103986415564095047e+01 9.110753175895231593e+00 8.598313189331207695e+00 7.750598295060412646e+00 8.730018753328156578e+00 1.010063418336140373e+01 9.119770939278428301e+00 9.128650376961230606e+00 1.070010355496258292e+01 9.068448987296637398e+00 8.744013037057815296e+00 9.906416301346881781e+00 1.031448169008872284e+01 9.819761124841683397e+00 9.899391446589620003e+00 1.041757226184190088e+01 9.705770263338015624e+00 8.364418304552478034e+00 9.187241513203359133e+00 1.103326417222761258e+01 1.247058980657110361e+01 1.027633260058196463e+01 1.074319888455848293e+01 1.279126391549927888e+01 1.278097218831106829e+01 9.821171541084607881e+00 1.160157587966583748e+01 1.281964283028620066e+01 1.400103798418913392e+01 1.237649614236230988e+01 1.403125580512094928e+01 1.369957660219985662e+01 1.436950439280295910e+01 1.461995273796608963e+01 1.071023820054704956e+01 1.468762689063067128e+01 1.334914952650937359e+01 1.328271169145861741e+01 1.294377778569996096e+01 1.132940350526804352e+01 1.326447071965968760e+01 1.535547470580397800e+01 1.461305923601324253e+01 1.295388144608677550e+01 1.153652781362735880e+01 1.244755600135756346e+01 1.352167601351218629e+01 1.255019587870857123e+01 1.271845867549112086e+01 1.247956393087366322e+01 1.282833940577821252e+01 1.378965626285708623e+01 1.358396694821251494e+01 1.399729508019111890e+01 1.379481437987475800e+01 1.455568269503260836e+01 1.406892409660221333e+01 1.411879432414889735e+01 1.403017674609597698e+01 1.392464580517590100e+01 1.312229034358954394e+01 1.189571441890453407e+01 1.444742084968374662e+01 1.213791313915170633e+01 1.272135072929849642e+01 1.241382529273724344e+01 1.349399266534987341e+01 1.145796251830389245e+01 1.312662087994367610e+01 1.494050923948710619e+01 1.372986296313593968e+01 1.380771617544192154e+01 1.314979231183184005e+01 1.231002921618826385e+01 1.264396495853444158e+01 1.397392897206764317e+01 1.334692544136433234e+01 1.390053789127451722e+01 1.205722810722254046e+01 1.226182838553394383e+01 1.237763254130900670e+01 1.175712843391967688e+01 1.275265571054296743e+01 1.235974001048665549e+01 1.281790455779391813e+01 1.266200236343823704e+01 1.224818461995832664e+01 1.265870985737782206e+01 1.323012986061216267e+01 1.162534813334635686e+01 1.443212223454736609e+01 1.327421444288191310e+01 1.462348906620192857e+01 1.258407320828905718e+01 1.154717302232830889e+01 1.179588710287955777e+01 1.147721850486876605e+01 1.367179918364638880e+01 1.092480733376944535e+01 1.218239007175469091e+01 1.199184203560060524e+01 1.142554927721101166e+01 1.196357760708088058e+01 1.174745900822470723e+01 1.432659593373092299e+01 1.354817766882336549e+01 1.415572607191086796e+01 1.498212322547699138e+01 1.204113393494835371e+01 1.297182552846009429e+01 1.379069881383457030e+01 1.106838725330580253e+01 1.303980150913315050e+01 1.305918286012711071e+01 1.313263167003076681e+01 1.194295391743857060e+01 1.548680706131222351e+01 1.193279425784925785e+01 1.280072099141616881e+01 1.341947507592890076e+01 1.418639031424939034e+01 1.045833790985058265e+01 1.402460302860639452e+01 1.219926511245643930e+01 1.296641922926275825e+01 1.303254692942315351e+01 1.287116621596080179e+01 1.238002752126421413e+01 1.228935197127914414e+01 1.312201530799408467e+01 1.352524430096205776e+01 1.304669255590269117e+01 1.550744553533416159e+01 1.386293963034977850e+01 1.397997447801327198e+01 1.612065005917565230e+01 1.332134859182801279e+01 1.359501213317753532e+01 1.314764206600133534e+01 1.297395428784454552e+01 1.204889324796333128e+01 1.379405059476596307e+01 1.209651212707472467e+01 1.284905812077792930e+01 1.251999682596131436e+01 1.153626831776496786e+01 1.256244626760230609e+01 1.265601163703379051e+01 1.231131134603689858e+01 1.336363787695687932e+01 1.283448719301640395e+01 1.163701307856286604e+01 1.154768645120989845e+01 1.091621241195098868e+01 1.186842274468719260e+01 1.181997286748503129e+01 1.222610124485130356e+01 1.173903942762858321e+01 1.225141327122057966e+01 1.222666283505896700e+01 1.347773146864406080e+01 1.431498896518836439e+01 1.353143951291672309e+01 1.374711949016262835e+01 1.455963919138740792e+01 1.457501890824088520e+01 1.544604604625457789e+01 1.456926241869028082e+01 1.340514472739484830e+01 1.423601689894035260e+01 1.328803969642445360e+01 1.407415903779688016e+01 1.550044509477564070e+01 1.438445405971742730e+01 1.452311820503297035e+01 1.493707783647289489e+01 1.084411662335721616e+01 1.268729966829513245e+01 1.473681247575646580e+01 1.161281832766081124e+01 1.289892423698176316e+01 1.188124037622472784e+01 1.016494612872552317e+01 1.137670212246032975e+01 1.328326535156515398e+01 1.244024578180780871e+01 1.178994974005252772e+01 1.267793754540649509e+01 1.119232033243725866e+01 1.124962385732694514e+01 1.098970003040735044e+01 1.262033189713330827e+01 1.033852619088618852e+01 1.117290340102666946e+01 1.243261196167588167e+01 1.163128059744302156e+01 1.181597474282742510e+01 1.252230470129016204e+01 1.104911633975848595e+01 1.325170697671500619e+01 1.329862484142026879e+01 1.297640457709118245e+01 1.386623456675845212e+01 1.132077545296049337e+01 1.097731737277916864e+01 1.077721870096872259e+01 1.214292021654605591e+01 1.162095742146004085e+01 1.252265467816226341e+01 1.193821485047265263e+01 1.304720868938214551e+01 1.312567914453345175e+01 1.270856847415491409e+01 1.194624025301092907e+01 1.206934912346871869e+01 1.419545923612093929e+01 1.407170031995075021e+01 1.263008761620108622e+01 1.397112246818663728e+01 1.253954823836763666e+01 1.324597869881919365e+01 1.459377023583189192e+01 1.399646848843929448e+01 1.448658144850724305e+01 1.312278737512250437e+01 1.265385811029499408e+01 1.265607365746041246e+01 1.239084630235068651e+01 1.382806701065492661e+01 1.404795776262306539e+01 1.516988116987451107e+01 1.369061022183245946e+01 1.206122805887203597e+01 1.466368534436999305e+01 1.524678939696776858e+01 1.478501245842381095e+01 1.327819761917642793e+01 1.331616791243547304e+01 1.395060549519308424e+01 1.535424183214423444e+01 1.462916475987051257e+01 1.476489053026710252e+01 1.427984543463010603e+01 1.368278627665915792e+01 1.319591381990197299e+01 1.341748534569021700e+01 1.418836467483188279e+01 1.407571482669452401e+01 1.552868944166456622e+01 1.225571649035407873e+01 1.452570722935448266e+01 1.194036006082730594e+01 1.512294020541968820e+01 1.389926708680481937e+01 1.399388514567898056e+01 1.437374821303800054e+01 1.255236410409108139e+01 1.368933769037378134e+01 1.372548880993981335e+01 1.271759979366249738e+01 1.487566103551940344e+01 1.249219545918101026e+01 1.584136335475253254e+01 1.196194479488626250e+01 1.333892244329528332e+01 1.311207281737488728e+01 1.295270768823817775e+01 1.459048751005051869e+01 1.316764458900149215e+01 1.460327711236867643e+01 1.479222160702464528e+01 1.261524286597057731e+01 1.518509197083291085e+01 1.448935708821947088e+01 1.474715385021676362e+01 1.285464380427988118e+01 1.299795533191904440e+01 1.299174806098327650e+01 1.516551564479447656e+01 1.463792311933221768e+01 1.437473254108637022e+01 1.487498736020670265e+01 1.501188459287942756e+01 1.358609895118407707e+01 1.210484751696578520e+01 1.296338586015370531e+01 1.600637475132476695e+01 1.347726911535664485e+01 1.236428195379598627e+01 1.608372986998670484e+01 1.264395635609845492e+01 1.493408602584353062e+01 1.331044146804565820e+01 1.233140304524571995e+01 1.340988929863792301e+01 1.364386332103987876e+01 1.351177605704093843e+01 1.352839683514554459e+01 1.459276505301332882e+01 1.316113303177155913e+01 1.244093507548998723e+01 1.402441735072424223e+01 1.102657290489031183e+01 1.564401167894386191e+01 1.376391452804711513e+01 1.434687460505056578e+01 1.447372981718609886e+01 1.343136691088433388e+01 1.299729249734485137e+01 1.410754060712492652e+01 1.488997288068288327e+01 1.554636883326701913e+01 1.345714984877815823e+01 1.407855132883925720e+01 1.477899709538016104e+01 1.271389269620664741e+01 1.572356450348268808e+01 1.439632676192627692e+01 1.494009550391501406e+01 1.588122219327216200e+01 1.448520834017734416e+01 1.333080175176021953e+01 1.562292011434451844e+01 1.361453515144730630e+01 1.366122419169035851e+01 1.333031074114760273e+01 1.562278134710151178e+01 1.438834183516280341e+01 1.532854356762545756e+01 1.522263707791753973e+01 1.501874144936107136e+01 1.750202192499433096e+01 1.677299103385736245e+01 1.379458167647326583e+01 1.597633589711573876e+01 1.519596286967220955e+01 1.258085307407968223e+01 1.356441153918900433e+01 1.545383954128864978e+01 1.610039780393173814e+01 1.386191454237841647e+01 1.476783146238541455e+01 1.365690316847694596e+01 1.517217261882662704e+01 1.743857890137045530e+01 1.606955750452622667e+01 1.441710435612254848e+01 1.602058163964545301e+01 1.523955827685126252e+01 1.604506858233567357e+01 1.299408136154827531e+01 1.684751869762048671e+01 1.651421365890918835e+01 1.447234190442783763e+01 1.426325842182159853e+01 1.432580280857776778e+01 1.595383698687645158e+01 1.551256709813152668e+01 1.580631548409851383e+01 1.504142631851157041e+01 1.246546798614952500e+01 1.430405345473076295e+01 1.486772130733982245e+01 1.669443222751781519e+01 1.538416314633253634e+01 1.481403611223288053e+01 1.577454959763933573e+01 1.609378565868286870e+01 1.547203943495060763e+01 1.700127122977298200e+01 1.521023629520835385e+01 1.495306375432217472e+01 1.505207139014072304e+01 1.356439414079336991e+01 1.329735183373779783e+01 1.647807798987162187e+01 1.702893462828827253e+01 1.546773898317532492e+01 1.729083882945483452e+01 1.544442147407326615e+01 1.640869141972867240e+01 1.647761086831684452e+01 1.500033575136581732e+01 1.791583578798774212e+01 1.733647153271922292e+01 1.580617656103084201e+01 1.556067280087725457e+01 1.567017043086702444e+01 1.663766857602126947e+01 1.623232449867368388e+01 1.709572003496820614e+01 1.578627291929690202e+01 1.644987300503871097e+01 1.787784676391485661e+01 1.756199287428082556e+01 1.585075017348325765e+01 1.644373382775935610e+01 1.658117050898139766e+01 1.710017542376138877e+01 1.649603599609543991e+01 1.683294079724511505e+01 1.710751764778335016e+01 1.649909591501691963e+01 1.672650810359792217e+01 1.746917547926842929e+01 1.733609199457207595e+01 1.724265212809546455e+01 1.540930070680622777e+01 1.585598158787231959e+01 1.760275185955940813e+01 1.499119734445754126e+01 1.771948253025792752e+01 1.612367452549846192e+01 1.455195468987826146e+01 1.540730476299399498e+01 1.612811595758696370e+01 1.462798297735811381e+01 1.654365232291195298e+01 1.489137972520123476e+01 1.774811755758103260e+01 1.634204567434423083e+01 1.613116289648131385e+01 1.596635292523890293e+01 1.524339296221219975e+01 1.630639469090262850e+01 1.661303974640912884e+01 1.506080924891515060e+01 1.705141756714944279e+01 1.546557714680967877e+01 1.738780848741608409e+01 1.462212022499978659e+01 1.402524848147277936e+01 1.541514110593072218e+01 1.611849040004798184e+01 1.617885321329040949e+01 1.497305996562389296e+01 1.739836259205569391e+01 1.753665829367229634e+01 1.556183528879828337e+01 1.675117052239193782e+01 1.538374747467164383e+01 1.556867539213152973e+01 1.701568577570019869e+01 1.751398953204980558e+01 1.654326446217788771e+01 1.532881296308102748e+01 1.505082751472967395e+01 1.547743381930162698e+01 1.405283858347355341e+01 1.405258433743997060e+01 1.615130860689265191e+01 1.626912333223744866e+01 1.663907338877347541e+01 1.666196776496247622e+01 1.642510424757550425e+01 1.459073654963926714e+01 1.467961837070822817e+01 1.527578154893163287e+01 1.649174060801260566e+01 1.599234803720358755e+01 1.507898819523136780e+01 1.770389560377254412e+01 1.550061948717091909e+01 1.538891977715175230e+01 1.657407096342919672e+01 1.602096284596865416e+01 1.608952249527847300e+01 1.559606490254996380e+01 1.582807344045695253e+01 1.443050521767186112e+01 1.719742728290964351e+01 1.711590945427342447e+01 1.565987786876369370e+01 1.677098857664003617e+01 1.570977486123348044e+01 1.711850926418659213e+01 1.698911332005508257e+01 1.536235746604223174e+01 1.484813206057295432e+01 1.581863518420960979e+01 1.668254857361037580e+01 1.408552797676271773e+01 1.623790004261019959e+01 1.611229221842948434e+01 1.557062811932055801e+01 1.735565699274941309e+01 1.829884867768644341e+01 1.652566269505207330e+01 1.749554756879071604e+01 1.539680332571651533e+01 1.788231441636616026e+01 1.754700412889645733e+01 1.756358955277928757e+01 1.677489447376764886e+01 1.671447613643696073e+01 1.698181982868028328e+01 1.610037147705490668e+01 1.602860822443064492e+01 1.488848018059733569e+01 1.722582008705287748e+01 1.784781805687833156e+01 1.501489315255403056e+01 1.606884162876799493e+01 1.563619469576270582e+01 1.756256702480430221e+01 1.614693892021051980e+01 1.629252308347028233e+01 1.831443087463104646e+01 1.722181333333861630e+01 1.745514878394853042e+01 1.546226475981458393e+01 1.629017173468538715e+01 1.652199213079400764e+01 1.493753912635157732e+01 1.798524901993348379e+01 1.732157654483268416e+01 1.669653309857577739e+01 1.758141697581527296e+01 1.632762292288630235e+01 1.562647154795421045e+01 1.764824441713801662e+01 1.655069348661185558e+01 1.779042444765917708e+01 1.585732726621681010e+01 1.824156218993756085e+01 1.706766567568759640e+01 1.537401499786739301e+01 1.815244881458656323e+01 1.604374994118136044e+01 1.512223413869198652e+01 1.742166936341677541e+01 1.604884387477177299e+01 1.691010604069666812e+01 1.513837011229873042e+01 1.762393767750570106e+01 1.406810517622509593e+01 1.604152964922235469e+01 1.541475510628816892e+01 1.623988771578372337e+01 1.555651163402203885e+01 1.651930639195903439e+01 1.522137856030682990e+01 1.696790560987328789e+01 1.512854958914391013e+01 1.544173591893495434e+01 1.732786835648263235e+01 1.615331595573627510e+01 1.484556820523513387e+01 1.543846308194526529e+01 1.665434093051437969e+01 1.530167076115484903e+01 1.698501103006579527e+01 1.584861234083701120e+01 1.618819127374089462e+01 1.571145953311329535e+01 1.681139219854557609e+01 1.570767835140772206e+01 1.550853496641292750e+01 1.676265113840478804e+01 1.754451294861361887e+01 1.642134067170771416e+01 1.742893644102847261e+01 1.707220518286020905e+01 1.587284585446322005e+01 1.779366542884623925e+01 1.574642762224437575e+01 1.820245477557538294e+01 1.588152438260815380e+01 1.556566699439838430e+01 1.727626059344705212e+01 1.654556246447815226e+01 1.793290686399233280e+01 1.715869737593935085e+01 1.598731117727253270e+01 1.696116641572310613e+01 1.871055263782536926e+01 1.810010893777331376e+01 1.705564390824146059e+01 1.690135701728624795e+01 1.880785167477592523e+01 1.619064425787770389e+01 1.520730429321666577e+01 1.533494840718793206e+01 1.871952423506668595e+01 1.701437036519292434e+01 1.543014025852380833e+01 1.646850557047439167e+01 1.806024578527709679e+01 1.658190804937261831e+01 1.689141885267861909e+01 1.966820040034912154e+01 1.819189842035064686e+01 1.880702991926631640e+01 1.682264066484449216e+01 1.908740810337567950e+01 1.603613312881060793e+01 1.821177877130777745e+01 1.713015740644133444e+01 1.642292439463438569e+01 1.795769226949247255e+01 1.731189092085313419e+01 1.768453842010998045e+01 1.542336761472461326e+01 1.679855154068783918e+01 1.667223254007804201e+01 1.790540375423009323e+01 1.653923336307388681e+01 1.454611829533265066e+01 1.588970414947595167e+01 1.700551633973179833e+01 1.845303708108853868e+01 1.560282328233584792e+01 1.849217069961787274e+01 1.671320707219253165e+01 1.834618131965490662e+01 1.443380622805006475e+01 1.625383878507143365e+01 1.720521264846349396e+01 1.592304172731775935e+01 1.623331211926846507e+01 1.570900122732478010e+01 1.738313425570604309e+01 1.640954836573425268e+01 1.787417276179640169e+01 1.640433545145909733e+01 1.363782563416358151e+01 1.492197198069298736e+01 1.533957286684629473e+01 1.444428736096237742e+01 1.854923956812686114e+01 1.506357502227877276e+01 1.649863779740227088e+01 1.690510899489024865e+01 1.641131574401117987e+01 1.513148574701377491e+01 1.438110061333544110e+01 1.796273070381660375e+01 1.561011107527747832e+01 1.589737645489031870e+01 1.528924215100448869e+01 1.569081685862075304e+01 1.599154494962613882e+01 1.671604731588734438e+01 1.422984103592279403e+01 1.612364874973138029e+01 1.755796390097972193e+01 1.494212005570585688e+01 1.542244959032299434e+01 1.780352900276981387e+01 1.672808572089092038e+01 1.460721486394867163e+01 1.542464418176634133e+01 1.615644350931786732e+01 1.367296715418433983e+01 1.541009290398548259e+01 1.418577353831592092e+01 1.556446946991018621e+01 1.512098908072043457e+01 1.419687867128315695e+01 1.717697126916755224e+01 1.528127870109606512e+01 1.374237488705714405e+01 1.535545256089725541e+01 1.542895707957698548e+01 1.702726849077233950e+01 1.604000078329878676e+01 1.428653012316867965e+01 1.390652052667502758e+01 1.697538736194042031e+01 1.579433229667037253e+01 1.633674847074513892e+01 1.388412007984190133e+01 1.498871341883840103e+01 1.622389193334223734e+01 1.583048664415981222e+01 1.594503937978945096e+01 1.435227186057600335e+01 1.533453199847140169e+01 1.444352956543256106e+01 1.513362061424339089e+01 1.886413461091991195e+01 1.549042746743207566e+01 1.592657183037289137e+01 1.382457982957931364e+01 1.543176877148777493e+01 1.694252899533834267e+01 1.678458267014672600e+01 1.473842023552321834e+01 1.869415328167148616e+01 1.693664425720872302e+01 1.643811779286055952e+01 1.568231103339273780e+01 1.473759693136106819e+01 1.385920457163118336e+01 1.531579748090809368e+01 1.625378242173563237e+01 1.753520331243769448e+01 1.256105177051221489e+01 1.584054034690418611e+01 1.316786307456234084e+01 1.254434710894975602e+01 1.456310705655259952e+01 1.458857015594441897e+01 1.803197520840997825e+01 1.488966582300434283e+01 1.567858107754309493e+01 1.676468846757098419e+01 1.598242389268616215e+01 1.728484408060042909e+01 1.689331320409283066e+01 1.647519443977128617e+01 1.605180369660558171e+01 1.819408131609991486e+01 1.757020343214155389e+01 1.502850654116610052e+01 1.611969778906843587e+01 1.641727425952923269e+01 1.692294323282713364e+01 1.584592430465979263e+01 1.429473773907629486e+01 1.502686832703413700e+01 1.586506414250710861e+01 1.587973502497098188e+01 1.613358888600243901e+01 1.625283296906335551e+01 1.680997017252371251e+01 1.659332238648633862e+01 1.856703422045548635e+01 1.610955409483807088e+01 1.640723198106681124e+01 1.616528374188785833e+01 1.683975897156078361e+01 1.648667106341273936e+01 1.757472637612374555e+01 1.444827396845965062e+01 1.475439146203946805e+01 1.618836586518003173e+01 1.368178273518723032e+01 1.489883298798507205e+01 1.580036180950729552e+01 1.490749969031249300e+01 1.565661318600312413e+01 1.444111558504142856e+01 1.580182396592871008e+01 1.342095492368333076e+01 1.480235914727870039e+01 1.538761667768381969e+01 1.508517336291823341e+01 1.276444450278460785e+01 1.468277249545501917e+01 1.510370832795590523e+01 1.585617656371653972e+01 1.417912657475656424e+01 1.375591099089335145e+01 1.430496091547794535e+01 1.509869741442694391e+01 1.301559524148269986e+01 1.181185630274637433e+01 1.434945372167770827e+01 1.359870819977321865e+01 1.326241837391695988e+01 1.550835404979413568e+01 1.402784986385931632e+01 1.200008993745596975e+01 1.257033559959345581e+01 1.281731008007658268e+01 1.373406375352198872e+01 1.362291042604563884e+01 1.064094219720528400e+01 1.300132922331272667e+01 1.270071296487386725e+01 1.121324588988498761e+01 1.375772148483147816e+01 1.533821600620079906e+01 1.202198878947857352e+01 1.195274963387718081e+01 1.240450100798686250e+01 1.222855280329039473e+01 1.241582506670022035e+01 1.217000918367775419e+01 1.203940129343033405e+01 1.274553071165513529e+01 1.327786320237618334e+01 1.065767711305685950e+01 1.072161401957619198e+01 1.253822143804074862e+01 1.113300167494909054e+01 1.247008909640041985e+01 1.134163375512209271e+01 1.374563862344876775e+01 1.111156677466614795e+01 1.159913734707403421e+01 1.128107972089030397e+01 1.454326315132440683e+01 1.226064783272260961e+01 1.083482256236741570e+01 1.073917704467034362e+01 1.196671004141277983e+01 1.120252958508303642e+01 1.346037028859444185e+01 1.331200114303524629e+01 1.106469349341347908e+01 1.226258309699396065e+01 1.005119941893215518e+01 9.921780834964543772e+00 1.065316585974661834e+01 1.133597437499650695e+01 1.164245950985916700e+01 1.165937426101383423e+01 1.274449465325187525e+01 1.283732802060635692e+01 1.347713177414686747e+01 1.414887090002267200e+01 1.320102139815114839e+01 1.238978551054132105e+01 1.265774031857079684e+01 1.196444377728576036e+01 1.418921867576478846e+01 1.354093334193926346e+01 1.293125365877127564e+01 1.268943795768583271e+01 1.144963675517453083e+01 1.275992111058511647e+01 1.306491450197285964e+01 1.336648833220232468e+01 1.328728704158971752e+01 1.266459479483076223e+01 1.275413979630448225e+01 1.471402502494095543e+01 1.384813950704153740e+01 1.225645873322497792e+01 1.314332560794174576e+01 1.295549537023800823e+01 1.406490589886660558e+01 1.461161533568945181e+01 1.292636048101860702e+01 1.231640765201396626e+01 1.329692590359319659e+01 1.124809170113232959e+01 1.264322619699885308e+01 1.254510854856493651e+01 1.389826444882755752e+01 1.112623690459806092e+01 1.490822364434328939e+01 1.228783150288997561e+01 1.403525635648417236e+01 1.279676279938694705e+01 1.139509006061243923e+01 1.168391820003395409e+01 1.094385026402163241e+01 1.332083658220489397e+01 1.169353196398262362e+01 1.314253809428228870e+01 1.136277468807014657e+01 1.109171993249347565e+01 1.287093031954689515e+01 1.335368466401490650e+01 1.302148952183934938e+01 1.580979265993878435e+01 1.343631725000379262e+01 1.272374990512866511e+01 1.211929683094568766e+01 1.195981822727498667e+01 1.083796271430588654e+01 1.097070818361895661e+01 1.280794678635386852e+01 1.248904651295076107e+01 1.248507410882358393e+01 1.334208884916474958e+01 1.309750467484249548e+01 1.424922155016064806e+01 1.266881944464511456e+01 1.450886866379689799e+01 1.430868318770550651e+01 1.239495861680405575e+01 1.192275417887024602e+01 1.223488969934917669e+01 1.415265562349011574e+01 1.257628811231319865e+01 1.113973631400808983e+01 1.288327705497567877e+01 1.362915144610279405e+01 1.144497336904916018e+01 1.333361656108254323e+01 1.547332379237394484e+01 1.364338462795622853e+01 1.136159419175640295e+01 1.378270415513144087e+01 1.340515840828936867e+01 1.332953507400238102e+01 1.203322605983267479e+01 1.334009237327995478e+01 1.324632303718594528e+01 1.238365086582448527e+01 1.363223496302915194e+01 1.200945990921578144e+01 1.264309260334730212e+01 1.370101664206501368e+01 1.273647958154668203e+01 1.165591279839141770e+01 1.197628597720722965e+01 1.225770217487436398e+01 1.197898410016850335e+01 1.312001394763028905e+01 1.431096434454085831e+01 1.218522242536913858e+01 1.335728479410151692e+01 1.246159581511245129e+01 1.295054724922610667e+01 1.462137619000726474e+01 1.295271737490080177e+01 1.526125010595158216e+01 1.008543048936267894e+01 1.163790536130842845e+01 1.304149418315974529e+01 1.253330229816147678e+01 1.280550599965221181e+01 1.238916985258578052e+01 1.199080117601223172e+01 1.359452677739210102e+01 1.262850988261818586e+01 1.221324983751984661e+01 1.402155543000654880e+01 1.212164888968315957e+01 1.213329132465324811e+01 1.209319083323113730e+01 1.374911955146877851e+01 1.384555685448778739e+01 1.294881669586320072e+01 1.179579270764080157e+01 1.341931272632381145e+01 1.257332573123389352e+01 1.211466091556118840e+01 1.383211444050966143e+01 1.244596423631909232e+01 1.207392512943262375e+01 1.262587260387375565e+01 1.318562577245664613e+01 1.324559254650162110e+01 1.264233209307331229e+01 1.285500757696054386e+01 1.430494365725297001e+01 1.380754795512500621e+01 1.496155066388044297e+01 1.236839524731258599e+01 1.323558791910058652e+01 1.364672623429537879e+01 1.238425333591229460e+01 1.150694160481054418e+01 1.302326374345047277e+01 1.426157410853855723e+01 1.221038735959223942e+01 1.186852395535845872e+01 1.249764767451474512e+01 1.369975124869200478e+01 1.329232073062940245e+01 1.385879039035097016e+01 1.385938958125621134e+01 1.266243972324273592e+01 1.256738709185861858e+01 1.357585013699877585e+01 1.288392802926248315e+01 1.326848411121027205e+01 1.358786077154410599e+01 1.232018361358996117e+01 1.411801307089783997e+01 1.340866202157167031e+01 1.315219054619485739e+01 1.447337464422953879e+01 1.235564989694013960e+01 1.063928829245210395e+01 1.231945890835633861e+01 1.282934856659534439e+01 1.266105732934842365e+01 1.383786429897572745e+01 1.134538462333495090e+01 1.289895281251097181e+01 1.372076896695331882e+01 1.309817902423791480e+01 1.225794222014121893e+01 1.366230041507354542e+01 1.186800354112841305e+01 1.417265921339582846e+01 1.272933939339813847e+01 1.192341399435132310e+01 1.124301878633338347e+01 1.451334226931922444e+01 1.028753552714266206e+01 1.437342460842425318e+01 1.343596307138067658e+01 1.361204086374526057e+01 1.296923483104653840e+01 1.508784232000016168e+01 1.232784931274424345e+01 1.239244736823223647e+01 1.239675389007135919e+01 1.404725801935742346e+01 1.393377689304064226e+01 1.231325864822091098e+01 1.608317816434676928e+01 1.197332981229135740e+01 1.367105752028566457e+01 1.455994089994679719e+01 1.448049078105791843e+01 1.315758005564412869e+01 1.294003245968174198e+01 1.208603785863881797e+01 1.308897156678099449e+01 1.250268942525868532e+01 1.347891471469037228e+01 1.301197661671467998e+01 1.607472183363154983e+01 1.440495988850285514e+01 1.615447741650447000e+01 1.391754965334367178e+01 1.535797161026392565e+01 1.465621524918413954e+01 1.316990403360813566e+01 1.615780288714191570e+01 1.511793095807715126e+01 1.615451959113223523e+01 1.271694319466812395e+01 1.429428242200402721e+01 1.478297479397863512e+01 1.304075135141271247e+01 1.374558082679616433e+01 1.431124774791330623e+01 1.411659881698602526e+01 1.404999613530737790e+01 1.335870127036945298e+01 1.565104142705839507e+01 1.522852150396754567e+01 1.482379174864863280e+01 1.354972770690726946e+01 1.559492565296148214e+01 1.232590371875639512e+01 1.517370274717512579e+01 1.529272640439942599e+01 1.435741246775295110e+01 1.387212006079774085e+01 1.070716472575331757e+01 1.488460030943185863e+01 1.461899122316038735e+01 1.448125543986174257e+01 1.350447408517647041e+01 1.442544653726685233e+01 1.458386335622593144e+01 1.343933769626766406e+01 1.357272424559888968e+01 1.345621201962104507e+01 1.317744819231591435e+01 1.253250731877248825e+01 1.328955777655463422e+01 1.283471241072888702e+01 1.566935490439553114e+01 1.502803494545898033e+01 1.419802324490360412e+01 1.452564604685784388e+01 1.204398991971584110e+01 1.658531035029364631e+01 1.373714512706832380e+01 1.351337324508389237e+01 1.104106391297060874e+01 1.461435813868699007e+01 1.485606101150682257e+01 1.191886933725267816e+01 1.506399650324370398e+01 1.344832180265885668e+01 1.343587115569654067e+01 1.279078750988140811e+01 1.446569618601091811e+01 1.373898027619854645e+01 1.439919631947178935e+01 1.358583113727197045e+01 1.347152598311553184e+01 1.522290223396876030e+01 1.305572389222093399e+01 1.386418451611093161e+01 1.464578745306366159e+01 1.509511851273367355e+01 1.484146331680888942e+01 1.459773525175699582e+01 1.417701476718912090e+01 1.459030417242999533e+01 1.279147659297757400e+01 1.351376261675113355e+01 1.500614405125475948e+01 1.302469670332007468e+01 1.409805086861957335e+01 1.295920930880000554e+01 1.378494887998943241e+01 1.313685567161069834e+01 1.348114558301023536e+01 1.444853616177652356e+01 1.336803372745185925e+01 1.385713792058825966e+01 1.216336661404420560e+01 1.327970623842959697e+01 1.367597505834925720e+01 1.337704861457856431e+01 1.279278483264856625e+01 1.362471131399848367e+01 1.549234122657044566e+01 1.446684489889407388e+01 1.297384252232811797e+01 1.316210822775828682e+01 1.353442896646751592e+01 1.406964834119857599e+01 1.413438181189031795e+01 1.421310787934271502e+01 1.413955947103478472e+01 1.332598221868786759e+01 1.449752920994123073e+01 1.500602112785236386e+01 1.133262172189434658e+01 1.442031986610804850e+01 1.439255158165699378e+01 1.506265644037484286e+01 1.381859668302567634e+01 1.167656464413959938e+01 1.588956308044556209e+01 1.361403270237908991e+01 1.354327818613518630e+01 1.271520292064565716e+01 1.360706385450979461e+01 1.542917184064120484e+01 1.503165463649771283e+01 1.398218733427409077e+01 1.335658167641581429e+01 1.351185724790012266e+01 1.268841115029628241e+01 1.223774291517322155e+01 1.420874976392170730e+01 1.564202203064967556e+01 1.448934294867374817e+01 1.461033954160536652e+01 1.247898276935369388e+01 1.295999432826417852e+01 1.349168576001149589e+01 1.405570950381129336e+01 1.317166690113009331e+01 1.584750241588219666e+01 1.530540329340903050e+01 1.245013681528549654e+01 1.548417233853266239e+01 1.350959158233820823e+01 1.456375799945818805e+01 1.491262047700377380e+01 1.381346646657389776e+01 1.388379523248933722e+01 1.415183735484341909e+01 1.336364772526170341e+01 1.518552154364429541e+01 1.549142386279145001e+01 1.455819558398033919e+01 1.263271835090587558e+01 1.444395529323742444e+01 1.343956772706611780e+01 1.317803206130448679e+01 1.283065212200628125e+01 1.478812272515756909e+01 1.478539775176074578e+01 1.589243200783115739e+01 1.281205086169014074e+01 1.530942498487383574e+01 1.361623396855367396e+01 1.400665673290841617e+01 1.480065925133066784e+01 1.263055111999646307e+01 1.309977773736445172e+01 1.197355045390241557e+01 1.630668061943810443e+01 1.376371206095557120e+01 1.324085735811705256e+01 1.620913440621141532e+01 1.156790996278092543e+01 1.401757601097106765e+01 1.463429339171635668e+01 1.552740549101311451e+01 1.295859839253418500e+01 1.315899743809483979e+01 1.486593380065148473e+01 1.456752186704491692e+01 1.378164620038387689e+01 1.391658538506520770e+01 1.408375507299325058e+01 1.469010161380691315e+01 1.471308586148504993e+01 1.486605657814188675e+01 1.391901101205501945e+01 1.493170455570404442e+01 1.380495647008733151e+01 1.179923563241768747e+01 1.336961812693423468e+01 1.261886125917922818e+01 1.396308124386144023e+01 1.450372646473774019e+01 1.381233714270097401e+01 1.515360760540426810e+01 1.550066151351789756e+01 1.445722352820305723e+01 1.459427057700676045e+01 1.475603930360652960e+01 1.440886826995528125e+01 1.551723474532401603e+01 1.587584132650557223e+01 1.387665401415396005e+01 1.600595364947239574e+01 1.616263091749419800e+01 1.650772294068014645e+01 1.446385187612656509e+01 1.518275910514474880e+01 1.412042651694904372e+01 1.465768981117108005e+01 1.652859441631064996e+01 1.532975806953249531e+01 1.592716893386481836e+01 1.667354909366282101e+01 1.432566156354236320e+01 1.381495003960213275e+01 1.672089812204490400e+01 1.660533260835201119e+01 1.709950586797564753e+01 1.720688545425852212e+01 1.543732795314452488e+01 1.422223356842002318e+01 1.535012878867067343e+01 1.731427473012044516e+01 1.820304399321211264e+01 1.701434717706706223e+01 1.606928178308087496e+01 1.487877484042298448e+01 1.471749222269843571e+01 1.716770703031669854e+01 1.622122674690135824e+01 1.664099819376698264e+01 1.726066987142580444e+01 1.626377310273132437e+01 1.566136105463492711e+01 1.706190505373011845e+01 1.630098857887407959e+01 1.653716855443803624e+01 1.502317049416704009e+01 1.687103948237614404e+01 1.529999200266653858e+01 1.650189342460521047e+01 1.585278518956477178e+01 1.757115256814094906e+01 1.493501282999255508e+01 1.491153175213866078e+01 1.619321828886750225e+01 1.436101498576073432e+01 1.607525487820950971e+01 1.485373107657932223e+01 1.558319613515547353e+01 1.715784522413487423e+01 1.513357539941496910e+01 1.711442828347190215e+01 1.564802569842262514e+01 1.599005614738651815e+01 1.747419533493686217e+01 1.686198972395100881e+01 1.588148182697609734e+01 1.732404343555026216e+01 1.642560981310305124e+01 1.524124588579026351e+01 1.729159604592467403e+01 1.631433536059729406e+01 1.606402238659777026e+01 1.742932461956227286e+01 1.577400201785804512e+01 1.480312900862364600e+01 1.567418725271960334e+01 1.504455051239536267e+01 1.432584374548334161e+01 1.442396600056404310e+01 1.450939165072732351e+01 1.479123313591967559e+01 1.683238453381131805e+01 1.521296841813118128e+01 1.433629522885997254e+01 1.418436893608279092e+01 1.554849323394561544e+01 1.400256388475645686e+01 1.496008699337421710e+01 1.368052319513612325e+01 1.355172202960333117e+01 1.621891536825598479e+01 1.585540656747152255e+01 1.519212851455898061e+01 1.556242668742599022e+01 1.671084762577231686e+01 1.449963093603604491e+01 1.588042595953639946e+01 1.409822849168610759e+01 1.606029790529624535e+01 1.360511712032409370e+01 1.597027416182685400e+01 1.490776401191446610e+01 1.584867778560104767e+01 1.526273023033833631e+01 1.405541579602354574e+01 1.583497374300588056e+01 1.674229150611116168e+01 1.643006126165311898e+01 1.506934188090900939e+01 1.432401745837808171e+01 1.717510138132437092e+01 1.472660650652915670e+01 1.553385689234098699e+01 1.621890181768473127e+01 1.417423813985583436e+01 1.678127999540247117e+01 1.330500363136770758e+01 1.529949220889708528e+01 1.572623262756166795e+01 1.542003937700249949e+01 1.324752676402226825e+01 1.455584625170456903e+01 1.355034664947749867e+01 1.540985499869535147e+01 1.475451497138174517e+01 1.586284229725250050e+01 1.680767246932392567e+01 1.541743333036867014e+01 1.548938083549887068e+01 1.291465972814223484e+01 1.509275204329333242e+01 1.397088061185506369e+01 1.521206851091762857e+01 1.413176153197657392e+01 1.418745882119315027e+01 1.371187850676270514e+01 1.565752374063137431e+01 1.532092226045644345e+01 1.562959175603436002e+01 1.537997259657071680e+01 1.804148956100322110e+01 1.609214089287345573e+01 1.440033177162166567e+01 1.603731957622406057e+01 1.580482484393035492e+01 1.520304302320080048e+01 1.675106592086557811e+01 1.579660274082164229e+01 1.680520273568193801e+01 1.636269112952075133e+01 1.569735889438488385e+01 1.545959313041407235e+01 1.626734107759842374e+01 1.556023691014976329e+01 1.712995445907410641e+01 1.551779469678408496e+01 1.517757418300214489e+01 1.516602453053172539e+01 1.859569460328206958e+01 1.477899465623887920e+01 1.578527220847098889e+01 1.391979612763386420e+01 1.616345393631929639e+01 1.541493728077158742e+01 1.422506695101510843e+01 1.633824965210369839e+01 1.745361022258432016e+01 1.628292669340094179e+01 1.602384774875446993e+01 1.594421691036320610e+01 1.530287422458004620e+01 1.511908055489458391e+01 1.644246849553690382e+01 1.867844312826932551e+01 1.625528259286117461e+01 1.818817753455589425e+01 1.786146872599233504e+01 1.819762708428591580e+01 1.730494971088238643e+01 1.636262758044501808e+01 1.860627498470728014e+01 1.664044523307587298e+01 1.780206289991858526e+01 1.797795144561004577e+01 1.825618208269096243e+01 1.800846440671706361e+01 1.701297847054068768e+01 1.654138996305420051e+01 1.696743482633258537e+01 1.741675349257053895e+01 1.600577143444155936e+01 1.653096655129128578e+01 1.689223404565974462e+01 1.547312961472318094e+01 1.845874829093576253e+01 1.744488613283944289e+01 1.892764461779819030e+01 1.745944240404072900e+01 1.648884366350863928e+01 1.757364403166169353e+01 1.811703439726474230e+01 1.604251267083353483e+01 1.600262594866492094e+01 1.690212405841218413e+01 1.738803008576735465e+01 1.907648577150970226e+01 1.848814558435547184e+01 1.673108659320450542e+01 1.600193995851016027e+01 1.637657459482424827e+01 1.810938377683693190e+01 1.591338421097732692e+01 1.500748209843981584e+01 1.768543382814756626e+01 1.662457563619697964e+01 1.559252386201361240e+01 1.769223453354293696e+01 1.636074867457109150e+01 1.718632952326673191e+01 1.628358341721694913e+01 1.668883253749363504e+01 1.746921418359165301e+01 1.526059328485900224e+01 1.764304265365488078e+01 1.590243775783671865e+01 1.632917650022434586e+01 1.732153491122259226e+01 1.666690124034326459e+01 1.896217658019842389e+01 1.675726038987202671e+01 1.818629228774710427e+01 1.842007979475547685e+01 1.638217940475010792e+01 1.783090601358355087e+01 1.644487369604546956e+01 1.942284145161385212e+01 1.655906955109844247e+01 1.869183638313102236e+01 1.760437827913718323e+01 1.456531920189138063e+01 1.525333356198490975e+01 1.693514997479292461e+01 1.772985943414602872e+01 1.490451795265455104e+01 1.718698383283439313e+01 1.844762104665742086e+01 2.027328591535007618e+01 1.538850513615913762e+01 1.552688282723015156e+01 1.820256013210244106e+01 1.762394636394047254e+01 1.572162856818715149e+01 1.651895963125700462e+01 1.674954619082610208e+01 1.662309594039402683e+01 1.763596522730977867e+01 1.712331406702944747e+01 1.827315379976890597e+01 1.751461865716536437e+01 1.841573203780688317e+01 1.740026901911267032e+01 1.619582581717487102e+01 1.530121556065688004e+01 1.644482754785660816e+01 1.800076590132174204e+01 1.465680534963185977e+01 1.687563359301307031e+01 1.617224188389671369e+01 1.466878214130767155e+01 1.335671516472688758e+01 1.554585000326749089e+01 1.714794909081481222e+01 1.569823753190572546e+01 1.685857496579920323e+01 1.698747283037727129e+01 1.644168068857373655e+01 1.745987555447939954e+01 1.724363277241757686e+01 1.698540252609223700e+01 1.692031113885515481e+01 1.418491601561566107e+01 1.696608790458064675e+01 1.530331284132180514e+01 1.636400782721066705e+01 1.728231914659197699e+01 1.613498122425801284e+01 1.618846913406372323e+01 1.585880768118628303e+01 1.725604966986157862e+01 1.767254590560293082e+01 1.497847154737181619e+01 1.662386967090442269e+01 1.526039456353937496e+01 1.737012271138878461e+01 1.734347173688202304e+01 1.777322423011118957e+01 1.843383293575820403e+01 1.680854340110698786e+01 1.705171214262382406e+01 1.797161987544632566e+01 1.761378507114844538e+01 1.777630926596979322e+01 1.803202745462237289e+01 1.728776817633616858e+01 1.579477798196710658e+01 1.791803550865657613e+01 1.651033571871325023e+01 1.815174740466479975e+01 1.573970374704739505e+01 1.647335500734511982e+01 1.815992600325527562e+01 1.813348730581087054e+01 1.705863967848514662e+01 1.693530939472968910e+01 1.948746675318444233e+01 1.582372594776192365e+01 1.786282428733487748e+01 1.709123525406002031e+01 1.809514939390859567e+01 1.766959146895324295e+01 1.512427970602868399e+01 1.499545292659036022e+01 1.760560154932502286e+01 1.734237517563684960e+01 1.729021166822946753e+01 1.635939643868755411e+01 1.645377373878388738e+01 1.727435181559060595e+01 1.844627097299115448e+01 1.741475115073052393e+01 1.688416110467195708e+01 1.541788231399868003e+01 1.710081629126289471e+01 1.776454030900656988e+01 1.750702836807303342e+01 1.664349652897380238e+01 1.660993866960551912e+01 1.748083931342397790e+01 1.759452936773886833e+01 1.750180980753732385e+01 1.847243192838016057e+01 1.755247306840938748e+01 1.788622335795156104e+01 1.703839731705921778e+01 1.688322119963333634e+01 1.580389081151651887e+01 1.621679087183507662e+01 1.793101277166128682e+01 1.624486811332796066e+01 1.674031509410236751e+01 1.517060664360982614e+01 1.612470014592628687e+01 1.750600629734221769e+01 1.660370702526527609e+01 1.867217659866387081e+01 1.551535665698586186e+01 1.781431954694082265e+01 1.781725818959025887e+01 1.644444813983077580e+01 1.702603605157138844e+01 1.662111971395260923e+01 1.479454680480299977e+01 1.882510632905192338e+01 1.719633307305716485e+01 1.906140844858575178e+01 1.817196267212113980e+01 1.785302281685752845e+01 1.851881037739946834e+01 1.356176251620553863e+01 1.609698331318871567e+01 1.933254435547255312e+01 1.826469682362478864e+01 1.572127899761774827e+01 1.617362432003855943e+01 1.592186755225838901e+01 1.711980415964591273e+01 1.830045769271357514e+01 1.812354297129307312e+01 1.516455410334701170e+01 1.784384131900133497e+01 1.681204141605033797e+01 1.680197605368849167e+01 1.682670844790484921e+01 1.849520676468918978e+01 1.968101482213027964e+01 1.636808397421980743e+01 1.506026306051191987e+01 1.487612536456077805e+01 1.798962402111178349e+01 1.442022568389887027e+01 1.536148585757252683e+01 1.548202903497118577e+01 1.582407601051296808e+01 1.455447657374323711e+01 1.703327877258450940e+01 1.530693832168055479e+01 1.542404056669762014e+01 1.547643679719167586e+01 1.719939545353700083e+01 1.786826548283854166e+01 1.571065497460509697e+01 1.574798600968919970e+01 1.436721761465555858e+01 1.740614028238236699e+01 1.659269181080891542e+01 1.435775596765399165e+01 1.607182387069016372e+01 1.626783794014708207e+01 1.784649881144959593e+01 1.495345349270292523e+01 1.634974882417403919e+01 1.699996213056603267e+01 1.621473144272192712e+01 1.417245862166818782e+01 1.734280602482842681e+01 1.801932874259765072e+01 1.517833774475570152e+01 1.615591839265508156e+01 1.751124809304380392e+01 1.401873351605779838e+01 1.340068738742745502e+01 1.616143709542703277e+01 1.647417033626823368e+01 1.659054268161012757e+01 1.571969234087706013e+01 1.478325569391356886e+01 1.439252465419547278e+01 1.600391857382579275e+01 1.731079194461592508e+01 1.547212105569430740e+01 1.517504802184845758e+01 1.663205358997126382e+01 1.662922554067390379e+01 1.761652799086144583e+01 1.738033719352802109e+01 1.680720190382355028e+01 1.763221074665740673e+01 1.518013572598616001e+01 1.633440914300769720e+01 1.608269535145625895e+01 1.494534850935286840e+01 1.586554204707284299e+01 1.329151890504988032e+01 1.530797571652305145e+01 1.689015975706089634e+01 1.647658665962828906e+01 1.556267432840806109e+01 1.525828495970273124e+01 1.355048369397430896e+01 1.734650961521183987e+01 1.571932608328322800e+01 1.402458141376176570e+01 1.518374184551746886e+01 1.496730969236265274e+01 1.553429100718956413e+01 1.466256945820902047e+01 1.665752812964520757e+01 1.404653395480760736e+01 1.411522990477461192e+01 1.488387986731144785e+01 1.634161099035396703e+01 1.561802431289597592e+01 1.479646832819189939e+01 1.518676038613009815e+01 1.501332720812349564e+01 1.365900990876470722e+01 1.746813726280327472e+01 1.310410344672437333e+01 1.485049277526625033e+01 1.617751203812258254e+01 1.469271511514476103e+01 1.591855232111015539e+01 1.476462045016301516e+01 1.367336918303461424e+01 1.461661233855025621e+01 1.617647447947510386e+01 1.340579328031201634e+01 1.314064836164019212e+01 1.466730451834199656e+01 1.282536659246412469e+01 1.701048835426989569e+01 1.656984354208805144e+01 1.530992005430762326e+01 1.726826359383889553e+01 1.540049327903572163e+01 1.601881647285913246e+01 1.615869690024161187e+01 1.742078614260853797e+01 1.406385532010666850e+01 1.733452176991394822e+01 1.497888384757027147e+01 1.600306334518122497e+01 1.613830622006384985e+01 1.706369900083490521e+01 1.500463119747988827e+01 1.804586545594852254e+01 1.619068916165949190e+01 1.814319314638539993e+01 1.691754290534800376e+01 1.828684216616388980e+01 1.741182982148827563e+01 1.636424681847429241e+01 1.609685458402936931e+01 1.656097787984302272e+01 1.775433462054058253e+01 1.587621269391467038e+01 1.639346163104231735e+01 1.514428907079990694e+01 1.638728721384410392e+01 1.683598259053475488e+01 1.492184673023832353e+01 1.717436579960809695e+01 1.662092563922089639e+01 1.718369246554764374e+01 1.722018846534626135e+01 1.689698902652205348e+01 1.899173345704089044e+01 1.555749454973060608e+01 1.708352410978958247e+01 1.810489944917538097e+01 1.890004245458791488e+01 1.812200634203572136e+01 1.761928874137889522e+01 1.647257508217745681e+01 1.562563687811595869e+01 1.655878278092612987e+01 1.622983924755980922e+01 1.672708571248921317e+01 1.629322769816149474e+01 1.747838438854497056e+01 1.618781105059138170e+01 1.518787454211726740e+01 1.730903320345349528e+01 1.704418040132027912e+01 1.604688996812391721e+01 1.796605550157462616e+01 1.585641533644344392e+01 1.867062381948849392e+01 1.568640269790034480e+01 1.679966158526524467e+01 1.873601964576768353e+01 1.760747263575753507e+01 1.783910787288664324e+01 1.585198496266109913e+01 1.839244228405783232e+01 1.672434410879352029e+01 1.644539887419963264e+01 1.620408019085789064e+01 1.870440513520752290e+01 1.554523380274068423e+01 1.823166876787739454e+01 1.615536629379938915e+01 1.535233759812238219e+01 1.744845936277724263e+01 1.777342311235593897e+01 1.668447135915388557e+01 1.893333570732349713e+01 1.699353922853017096e+01 1.717077394320894257e+01 1.480993766428685454e+01 1.829930321357504397e+01 1.605671115446765640e+01 1.792191536853044553e+01 1.643267265124251253e+01 1.465087866336481959e+01 1.522888602633063826e+01 1.614695243334831076e+01 1.671410483805319203e+01 1.612189096359945850e+01 1.641396883159150732e+01 1.457023513923962454e+01 1.529492347093670901e+01 1.540914761271275246e+01 1.495587403474721100e+01 1.670627261354519177e+01 1.718134629318805295e+01 1.734530422078496770e+01 1.615019206410931929e+01 1.717556867918131047e+01 1.705165908065916369e+01 1.536528933642004091e+01 1.351048129514068030e+01 1.699462694718801359e+01 1.635761189188704279e+01 1.598269508893159596e+01 1.751433550620304302e+01 1.643811128327100235e+01 1.875970773998052721e+01 1.564743100229085293e+01 1.637029223855754623e+01 1.649031728834483346e+01 1.498018677519470465e+01 1.812470306677714404e+01 1.660083204366145893e+01 1.798832032919786172e+01 1.765489434630350019e+01 1.635236908108515763e+01 1.660027186304747104e+01 1.643609839313546672e+01 1.769230866549531100e+01 1.833760622344634328e+01 1.815933933192729199e+01 1.765922949178630574e+01 1.717154754764759161e+01 1.631311172412840449e+01 1.771437613884853235e+01 1.730617735009759883e+01 1.730669787902208157e+01 1.907579910080176688e+01 1.522418578951292290e+01 1.601399575701882227e+01 1.403564146583473438e+01 1.359564660336041619e+01 1.645666574543489347e+01 1.578124339888652372e+01 1.551771555470047836e+01 1.581866295739342476e+01 1.578070428786175050e+01 1.902736546693960662e+01 1.404387456593894257e+01 1.174370761310744093e+01 1.495889809145809402e+01 1.543286142640089231e+01 1.628851225283306903e+01 1.504666814834073563e+01 1.391019517375935699e+01 1.495042390524895737e+01 1.489894582734585526e+01 1.394995082980790180e+01 1.514203561984167479e+01 1.721244158579492733e+01 1.630307157122816974e+01 1.337031326642824425e+01 1.349751760709676951e+01 1.474463597318625219e+01 1.497631981310195215e+01 1.475151392485136270e+01 1.721207603083094284e+01 1.408249698648979553e+01 1.444508031699359840e+01 1.265584377792806414e+01 1.273125284037539728e+01 1.424596823816966662e+01 1.360679804256112035e+01 1.328675263784420224e+01 1.310561190633128525e+01 1.389687470841009720e+01 1.531396580194062906e+01 1.262386098301280590e+01 1.419057965270386923e+01 1.345444790658859624e+01 1.534041065989010910e+01 1.268602144151477695e+01 1.578970955771309193e+01 1.346066644949258340e+01 1.272342020071873137e+01 1.165844754002585404e+01 1.441273427672865104e+01 1.332400397357241673e+01 1.594100024947741367e+01 1.180180819999949549e+01 1.408496664068885273e+01 1.510375375915191576e+01 1.402124233523460006e+01 1.613028900929436560e+01 1.369458792876512021e+01 1.532275744211546531e+01 1.597527987213648615e+01 1.490504595695746737e+01 1.327046354159100439e+01 1.494398769621927592e+01 1.466215317686001995e+01 1.391898338694328174e+01 1.511632607058518118e+01 1.626510892223351590e+01 1.619113295664779884e+01 1.364144837482258410e+01 1.608934033056386781e+01 1.579483549226341488e+01 1.512148949381835550e+01 1.546467033904874455e+01 1.414735219687004886e+01 1.508633008505514006e+01 1.603042854660445471e+01 1.442711711117100393e+01 1.336114385408584937e+01 1.543977319526588410e+01 1.212392611861244163e+01 1.538033446040418895e+01 1.682764260757400265e+01 1.583427559481432922e+01 1.369606086587294591e+01 1.447597440070769181e+01 1.369030817060556871e+01 1.409579019181344073e+01 1.423107426024322208e+01 1.385846913462556351e+01 1.521936336622133901e+01 1.350106808689002058e+01 1.502902422386733861e+01 1.711454053056840863e+01 1.602601373451627609e+01 1.423032481713922692e+01 1.493732017797445621e+01 1.539781540083599864e+01 1.485507120664826708e+01 1.563745794060220717e+01 1.574414720881495278e+01 1.390516880071283623e+01 1.564896541832383114e+01 1.376798437294366728e+01 1.422125404513052871e+01 1.508764702334036478e+01 1.413193326264550009e+01 1.402413249037292253e+01 1.365705358847242579e+01 1.485503680363107293e+01 1.418246351209992007e+01 1.235712875179054393e+01 1.315653986260693742e+01 1.474095705280986479e+01 1.556622141909240753e+01 1.593722853893394564e+01 1.340228267227036518e+01 1.320218024858812633e+01 1.390659387484935650e+01 1.309375795078603311e+01 1.346688526139950781e+01 1.380287372016208103e+01 1.306165998741953871e+01 1.300280028374707264e+01 1.199630141546904127e+01 1.274040255033455438e+01 1.331420641095855295e+01 1.311246006180231660e+01 1.185151114935197825e+01 1.487192111349067325e+01 1.466469877772585484e+01 1.343548433042975354e+01 1.577207582129601171e+01 1.351926793925649228e+01 1.269373327464925083e+01 1.337299966128069428e+01 1.244271694170513420e+01 1.388700951405891537e+01 1.364822615972247988e+01 1.446659519315971920e+01 1.360544384016285591e+01 1.520870952801938181e+01 1.354786780398279511e+01 1.414666543547808608e+01 1.635146046969200384e+01 1.642371159842113570e+01 1.428740728010023808e+01 1.312188839332651646e+01 1.430735492142837728e+01 1.458282685000916601e+01 1.530474320032688418e+01 1.237297088524701216e+01 1.550761923920651419e+01 1.556455631202346268e+01 1.560084968846944520e+01 1.123668898504621438e+01 1.307500046952497463e+01 1.466402130946203108e+01 1.350514379835121659e+01 1.279517150865341435e+01 1.291321983538750651e+01 1.505009849903889929e+01 1.326398819048181288e+01 1.317553451142673815e+01 1.459060917507570387e+01 1.366412425895645377e+01 1.504958253930274026e+01 1.461668528771045494e+01 1.207576872434260373e+01 1.458301104716465879e+01 1.344657989871091353e+01 1.320159153006658315e+01 1.267371379590219327e+01 1.231201842203449104e+01 1.523992961847199545e+01 1.322891621459890032e+01 1.343723176381030626e+01 1.355486958363112038e+01 1.421856969003323279e+01 1.499720179194800451e+01 1.374978190325334282e+01 1.270265178195117350e+01 1.366309293890306975e+01 1.290524867201372849e+01 1.367274928559614011e+01 1.390825237528826364e+01 1.534612314436465930e+01 1.244270696356689321e+01 1.440607193666553876e+01 1.323259889821658852e+01 1.305551342142823934e+01 1.502935011306907320e+01 1.277092071282250352e+01 1.358501466955585890e+01 1.497686940761997576e+01 1.423252217064260350e+01 1.461406280264066915e+01 1.428859161719467252e+01 1.506036979896016348e+01 1.667767547605278367e+01 1.362692085048346158e+01 1.458854459819992933e+01 1.516031912813046922e+01 1.466836522485060890e+01 1.565633806784543758e+01 1.319758434615112641e+01 1.803593156202175507e+01 1.713860864858479971e+01 1.632766919098991920e+01 1.556365284252666825e+01 1.527285202723365920e+01 1.825552406905263325e+01 1.490108319435795003e+01 1.605400651866666806e+01 1.371889293261030929e+01 1.599702758745010378e+01 1.566342754413199145e+01 1.508931828841109635e+01 1.585166967382768988e+01 1.451466973979933250e+01 1.673858239538887460e+01 1.530768950854536392e+01 1.419765018255058919e+01 1.476420792555937211e+01 1.564249611518022220e+01 1.694488660128294910e+01 1.800356161347467676e+01 1.847313999992920586e+01 1.630218942342655097e+01 1.682040827395119820e+01 1.387803247458607458e+01 1.388389570942037210e+01 1.537971605808197850e+01 1.500152467127248812e+01 1.480770645527693397e+01 1.471366173322996396e+01 1.592823238276339204e+01 1.606573750758959562e+01 1.661076408066883658e+01 1.359059445807706190e+01 1.497326476878340706e+01 1.434905257456766492e+01 1.615809805954266665e+01 1.485428870199823415e+01 1.499341051645403589e+01 1.482299675154645691e+01 1.723931021832790478e+01 1.624106236124777780e+01 1.710701370737080751e+01 1.509642533514779394e+01 1.631494619066476304e+01 1.357414203361944516e+01 1.537616425890387717e+01 1.785428997818006991e+01 1.774442598232838364e+01 1.730159930309856264e+01 1.741057205193533264e+01 1.761886376885109229e+01 1.993688021022020251e+01 1.565643547106086686e+01 1.782606153742770516e+01 1.798291309826537443e+01 1.953658091643949390e+01 1.726230533859954974e+01 1.721533863286774846e+01 1.703271291525314268e+01 1.870116975220254574e+01 1.949372518063243476e+01 2.019180395439660813e+01 1.740634238249475629e+01 1.899736830559443845e+01 1.789185976281828871e+01 1.504488231394921094e+01 2.008601228919887660e+01 1.818258237736069916e+01 1.910663346866859413e+01 1.763792243368708412e+01 1.758707440958291812e+01 1.651834593084027603e+01 1.658213831731713128e+01 1.657754268502093353e+01 1.664629591372154138e+01 1.907545875494455956e+01 1.625288844829423951e+01 1.811160893084427315e+01 1.755536678463644762e+01 2.012989641460219659e+01 1.945139404454334198e+01 1.897277921472971940e+01 1.794478769918943328e+01 1.624712653715209498e+01 1.714102449657085714e+01 1.830221499651851147e+01 1.961573252540432577e+01 1.628662204096272248e+01 1.782584271848828905e+01 1.678409053806458573e+01 1.736637524674886990e+01 1.677752060000967305e+01 1.514963921252176604e+01 1.618652151021230878e+01 1.696812233392836688e+01 1.504236761022710489e+01 1.698843662468970095e+01 1.614809805322174796e+01 1.592121001545326742e+01 1.479156618685622604e+01 1.479815892693437007e+01 1.849009541211110275e+01 1.557214271677189643e+01 1.740406119488710601e+01 1.741133427935189459e+01 1.898757557681413033e+01 1.801017671365722350e+01 1.803124351617124077e+01 1.800980533182915622e+01 1.732297573564715520e+01 1.716027199906066869e+01 1.692916114963282226e+01 1.734847287901983393e+01 1.642239076810419718e+01 1.769365244887389466e+01 1.617367268016756299e+01 1.826233491256966346e+01 1.477314189230919617e+01 1.563006518267854617e+01 1.770065296882460260e+01 1.728220992729263727e+01 1.701340774735702865e+01 1.578943827231422503e+01 1.526038535871797741e+01 1.693576664284182343e+01 1.658846064991111646e+01 1.653147503511906891e+01 1.750283235804940674e+01 1.653397166825172704e+01 1.396843499054992499e+01 1.726885175889841051e+01 1.753354476708512166e+01 1.534965042812958558e+01 1.816906298533091757e+01 1.741710664203327497e+01 1.767251279657490670e+01 1.688323405434563185e+01 1.725864015031961785e+01 1.698119201582228044e+01 1.689906203576859056e+01 1.803005724818835986e+01 1.617134337888068885e+01 1.842026781703944138e+01 1.600372414265767773e+01 1.746460413560508229e+01 1.488937166209387009e+01 1.568975250795458720e+01 1.652705987479856375e+01 1.863516015624984234e+01 1.658260983007404121e+01 1.743335438665724269e+01 1.732100442667737283e+01 1.682471904239320182e+01 1.877164829838135773e+01 1.826460535324190815e+01 1.488028721263475340e+01 1.716994661787866505e+01 1.362224131643434610e+01 1.722030153382510775e+01 1.740317149491965054e+01 1.820808278022405347e+01 1.780705680995490070e+01 1.823797885170394650e+01 1.652657418490014507e+01 1.576787602932075849e+01 1.821365086465170791e+01 1.781338050477692647e+01 1.678976312743730404e+01 1.622109278169906332e+01 1.597311943246460153e+01 1.766072863966630990e+01 1.701333256530057980e+01 1.699348819240357500e+01 1.671514218816814790e+01 1.580680367619416238e+01 1.680704430247191539e+01 1.823819254549053070e+01 1.513136958304254520e+01 1.732190795119212723e+01 1.736716339426053324e+01 1.573468891348663234e+01 1.785436369161804038e+01 1.760139062719528980e+01 1.682647229085716489e+01 1.616374766177543876e+01 1.661460255290300836e+01 1.836545838678673803e+01 1.707432839674440572e+01 1.697746133117830780e+01 1.649185997567816386e+01 1.497953785961904671e+01 1.577108568048659265e+01 1.613551049373184654e+01 1.775344792314348297e+01 1.655162384783970708e+01 1.772797739114694693e+01 1.751709010341863859e+01 1.953390845695045996e+01 1.632498078134589292e+01 1.670257938185033808e+01 1.933313456076792747e+01 1.846240190461694652e+01 1.666758825321223014e+01 1.787997526504495838e+01 1.879265716946578380e+01 1.800728346589748341e+01 1.909294759434072120e+01 1.861853226554432439e+01 1.806836074457708108e+01 1.724973814417813145e+01 1.767256337018177348e+01 1.765818155205317197e+01 1.655261099174638062e+01 1.701521746564756299e+01 1.617861069526582085e+01 1.750045413689993978e+01 1.663071046167102907e+01 1.562905646469432774e+01 1.711311300566716653e+01 1.711521034964175669e+01 1.681996287553447189e+01 1.512605839898388105e+01 1.847568405490052967e+01 1.674061332797727886e+01 1.765714710850956237e+01 1.700698981584339720e+01 1.754204779197770137e+01 1.692712876697552105e+01 1.805001165666246976e+01 1.632784031261773450e+01 1.806089132307915079e+01 1.805319859358401402e+01 1.825353564963161190e+01 1.654223575457763218e+01 1.874715239887775198e+01 1.626181736728103999e+01 1.785012720262489339e+01 1.852706883402890625e+01 1.708506293202845683e+01 1.571813882779864713e+01 1.829970437717283716e+01 1.817768299853349490e+01 1.796417946312742586e+01 1.969348502428993086e+01 1.888174652764631034e+01 1.673298089438859293e+01 1.651804517541610551e+01 1.809151561200409120e+01 1.707399025779248092e+01 1.842164516083304449e+01 1.901971699712329311e+01 1.697079302896665709e+01 1.999956446400144117e+01 1.556810613251098019e+01 1.633537209464040174e+01 1.723144601756364125e+01 1.863324759153749710e+01 1.825025816178542115e+01 1.955461188081349633e+01 1.531979190166022775e+01 1.889440497994528556e+01 1.691811459114592608e+01 1.723202065919616643e+01 1.713781615066532282e+01 1.784631906768156639e+01 1.598075046957745116e+01 1.696272823235547023e+01 1.546512414929826207e+01 1.854028909183502449e+01 1.680874562335075950e+01 1.777798106078675744e+01 1.511688117508154150e+01 1.738828142435814073e+01 1.692504804762710791e+01 1.830829229611888209e+01 1.913913702391768723e+01 1.898052556938405289e+01 1.331409463118443348e+01 1.897781636979195241e+01 1.706876955629932979e+01 1.512439397788705975e+01 1.740364233612989153e+01 1.765240089243085819e+01 1.692667544671992985e+01 1.934219069029903437e+01 1.778704546236508222e+01 1.827537621804390611e+01 1.538044776881541686e+01 1.800669256899255899e+01 1.976098028132004103e+01 1.680815127994619473e+01 1.676687203262283532e+01 1.917393491911224856e+01 1.709235069740909552e+01 1.737061237510969391e+01 1.748953972637179888e+01 1.785473972680285826e+01 1.810401274203046995e+01 1.647448021926539141e+01 1.856342331895076825e+01 1.786533036812861397e+01 1.773014538648209282e+01 1.781117619770195759e+01 1.714754991134318018e+01 1.720285627421604602e+01 1.713911680367754542e+01 1.678659358743139762e+01 1.714214024793528424e+01 1.812053767290977291e+01 1.571657467522962470e+01 1.833186378812870743e+01 1.748607476560654561e+01 1.563424878907468418e+01 1.666785847169143864e+01 1.920662767026946582e+01 1.707732645271055461e+01 1.704881872863342451e+01 1.772242742349695988e+01 1.711606630226471282e+01 1.722266003684721269e+01 1.850889440698952626e+01 1.756121081014578422e+01 1.925313418178003033e+01 1.791488218953007205e+01 1.816513429822520109e+01 1.763094450223768561e+01 1.834900485035850437e+01 1.661545630628824810e+01 1.877569547897552482e+01 1.751907958403344878e+01 1.752858547558323110e+01 1.684288225995922872e+01 1.692631476429504289e+01 1.818742419484731343e+01 1.777090036018413244e+01 1.931503335131721855e+01 1.837494641711586851e+01 1.696799483618251614e+01 1.805042222140878039e+01 1.832839361204622719e+01 1.845803710363039229e+01 1.839030617184535998e+01 1.785374851599553736e+01 1.806056860129714536e+01 1.764542605080659143e+01 1.671994529482956793e+01 1.635758043816983331e+01 1.948749961957080856e+01 1.668669213115658678e+01 1.618631615137991631e+01 1.775790368124245688e+01 1.567649339812183484e+01 1.628234092089836693e+01 1.612953908293058802e+01 1.734102681493230946e+01 1.863508055333256053e+01 1.705654794296000887e+01 1.609836112120725105e+01 1.758611049505995894e+01 1.591538308484957120e+01 1.687045480237352635e+01 1.966730678973335245e+01 1.772269550430384299e+01 1.700678074555478858e+01 1.663222014501972268e+01 1.581928447381053360e+01 1.774110698192720292e+01 1.708176337663363853e+01 1.662542567918902847e+01 1.660275586491934163e+01 1.658959710332845106e+01 1.828884391386473141e+01 1.748053075744050133e+01 1.912526940551720855e+01 1.610657468873086984e+01 1.807423285387815781e+01 1.839822251973400924e+01 1.607715350137396726e+01 1.570716430370638150e+01 1.676755453888732461e+01 1.660543988711566854e+01 1.618379227718353164e+01 1.726705534463497216e+01 1.935678241654903076e+01 1.665644093313852991e+01 1.785524180952900153e+01 1.670323631254138164e+01 1.647159040157064780e+01 1.622182043105224025e+01 1.763031846911910705e+01 1.735449133381001019e+01 1.619653407703848913e+01 1.607628838001072680e+01 1.527275921798493385e+01 1.692198219715930563e+01 1.638349580149658635e+01 1.551696092182114128e+01 1.863256432822447550e+01 1.535476890981663090e+01 1.679968689194541653e+01 1.711783489961079496e+01 1.632303286683868748e+01 1.830471207453863514e+01 1.636333860728495182e+01 1.523268000398302036e+01 1.679948299790915200e+01 1.700949198676159213e+01 1.548366009886802530e+01 1.451629586005602768e+01 1.603625750541257489e+01 1.716625036463115350e+01 1.699568895033418059e+01 1.739235705826996892e+01 1.377892729157658636e+01 1.527293758271987656e+01 1.764635320686020137e+01 1.417588620245589759e+01 1.537051688871398447e+01 1.524358736359553212e+01 1.482959445201183257e+01 1.586600559628835150e+01 1.451170102256390493e+01 1.411778171523246783e+01 1.374136948227731203e+01 1.453115267387929954e+01 1.557339496640900478e+01 1.466114218325002660e+01 1.573229071406818846e+01 1.478436814915727027e+01 1.504145607766983872e+01 1.569483048355391297e+01 1.429576167162804623e+01 1.611024744050766699e+01 1.725307589426344634e+01 1.604550468504768190e+01 1.517228630489992902e+01 1.416008903856780421e+01 1.537075738456987395e+01 1.563952463393396108e+01 1.502185691436540971e+01 1.553286696038411563e+01 1.662340749157845110e+01 1.833518158079314730e+01 1.343817072268907964e+01 1.521432908207513712e+01 1.756076570804148318e+01 1.559442275273961975e+01 1.458447263035303543e+01 1.354851669419771021e+01 1.280593495552300887e+01 1.411165318402479940e+01 1.463563838133940820e+01 1.479752565309681600e+01 1.691475039755475862e+01 1.556411500147627081e+01 1.490918622903792823e+01 1.809307432635413804e+01 1.553708768942870222e+01 1.571277963029868019e+01 1.407691336965814877e+01 1.646721440866090802e+01 1.460136260640872408e+01 1.545003118958109667e+01 1.660755641500197655e+01 1.559686637588600000e+01 1.590294791343667669e+01 1.476348840994638145e+01 1.307038314614444019e+01 1.464557381761792065e+01 1.416847661290123916e+01 1.548427826068002489e+01 1.383476957637476623e+01 1.705574189046790679e+01 1.347582296889279441e+01 1.668248266864368645e+01 1.424647728295751747e+01 1.520796262661625597e+01 1.602435255491174004e+01 1.528504827291037849e+01 1.620572965494546480e+01 1.409178509124497047e+01 1.501189234207689616e+01 1.531133579960940949e+01 1.486358085484874003e+01 1.557543438616718490e+01 1.360327998584880405e+01 1.530280574207500521e+01 1.520047639846888643e+01 1.573718402822481721e+01 1.608183238743704280e+01 1.589465616711157203e+01 1.686033266530186125e+01 1.492500376873254453e+01 1.601720349744975636e+01 1.334375645649013187e+01 1.560067580101082285e+01 1.536231712467557031e+01 1.423542213256182443e+01 1.291427081885473704e+01 1.288328365863751301e+01 1.572461449632641006e+01 1.720555867988746357e+01 1.253444670939563110e+01 1.563464200027841500e+01 1.605612807496611438e+01 1.424757960636433474e+01 1.594981393396242275e+01 1.557848408951501895e+01 1.629480111932790010e+01 1.419007985246013703e+01 1.576369073419156486e+01 1.489208562294209415e+01 1.525558083109077856e+01 1.473276885137821424e+01 1.340601253478975430e+01 1.535718366616106678e+01 1.514686266690715399e+01 1.375840942548486190e+01 1.592948171124272072e+01 1.493435480241175028e+01 1.563461675928053296e+01 1.488858733281471736e+01 1.610597042096578235e+01 1.672029421561234130e+01 1.500739527163435838e+01 1.615678093657799153e+01 1.599741252937596059e+01 1.519196547496883021e+01 1.415358727297496699e+01 1.566643943903919833e+01 1.591409900770783459e+01 1.705184460598520957e+01 1.385822284764539702e+01 1.450040023265582079e+01 1.559882772046455734e+01 1.455793954604470208e+01 1.276104221399345207e+01 1.443186111781441738e+01 1.488626562290212441e+01 1.518526538109701995e+01 1.548611509014986787e+01 1.638741414429999566e+01 1.487789033439207209e+01 1.526726916570640569e+01 1.598533029433123254e+01 1.597682816749609280e+01 1.613889777372062184e+01 1.529218226247776435e+01 1.554012743321298906e+01 1.537061776661852619e+01 1.427353462010026419e+01 1.458028523215501160e+01 1.704163653744597084e+01 1.595741459302585774e+01 1.522758762309335268e+01 1.403629285383326497e+01 1.533685313314460963e+01 1.682774967841046987e+01 1.505515825981567524e+01 1.572007496061675091e+01 1.490501595635747911e+01 1.714086566749331553e+01 1.692511740742059700e+01 1.478716814138453550e+01 1.757822643881596036e+01 1.470489903707772861e+01 1.626640062448582569e+01 1.651186761745780274e+01 1.517614543060047794e+01 1.409770418649075729e+01 1.384360250572708217e+01 1.573429190503383701e+01 1.690191246605950326e+01 1.501077900428707501e+01 1.519942458041088429e+01 1.773850571103481144e+01 1.701360646253062114e+01 1.718384510818574995e+01 1.585312865449508735e+01 1.694033505081635838e+01 1.698486447743966465e+01 1.713020355789646842e+01 1.641747033638245767e+01 1.976318538506772882e+01 1.565101718369770367e+01 1.622034945091944991e+01 1.814472511992245529e+01 1.631065766938169048e+01 1.601420305115665599e+01 1.569121363536220670e+01 1.341011242112613999e+01 1.557379043008423203e+01 1.571547192403262905e+01 1.751558426020841353e+01 1.743841553004822487e+01 1.776957409341780192e+01 1.405161367311582055e+01 1.611276140826835146e+01 1.807382503138295959e+01 1.467875254920208405e+01 1.604425082203864150e+01 1.609195487896728238e+01 1.711409899657475364e+01 1.442352158083758695e+01 1.520471242820903512e+01 1.557277442100522080e+01 1.765578678402496848e+01 1.539795167156418820e+01 1.528311356863369674e+01 1.592020537953611026e+01 1.412271273008228611e+01 1.510803554290009743e+01 1.581189181086999618e+01 1.494979613515505079e+01 1.568489885191311650e+01 1.568940467972402963e+01 1.715242428931934171e+01 1.706465402670975706e+01 1.690569845117001435e+01 1.719270076453079454e+01 1.584010354624794914e+01 1.760668460272043134e+01 1.765011376557610490e+01 1.465670619436762578e+01 1.525876763717033135e+01 1.672510499726942257e+01 1.412357251564876037e+01 1.489673015551681345e+01 1.485851159606175997e+01 1.437245025033770496e+01 1.484575184575053797e+01 1.767509648563898850e+01 1.315445547187890440e+01 1.559398703516887252e+01 1.699766992376460095e+01 1.732095497035150800e+01 1.740894931919240207e+01 1.906970779225956392e+01 1.632153370580820351e+01 1.637913909667459578e+01 1.866021033402871865e+01 1.681860315738836675e+01 1.476028259901638684e+01 1.728765867172747051e+01 1.543794378132907141e+01 1.589227024775583885e+01 1.518780466399978479e+01 1.671126474070342738e+01 1.344166317528922505e+01 1.187693469896284526e+01 1.513798930574298751e+01 1.466799599574392232e+01 1.602620820363493692e+01 1.514584162562719882e+01 1.650511383133025589e+01 1.510329327783941800e+01 1.411297597381005531e+01 1.359503122070012537e+01 1.204537908770462451e+01 1.664019415090946197e+01 1.551541195112334215e+01 1.367241256903983171e+01 1.749650912544452552e+01 1.607282161564440059e+01 1.561284302485604769e+01 1.589418975298472070e+01 1.558789777484168226e+01 1.612372424400590276e+01 1.386295677736424636e+01 1.340828523098598346e+01 1.425068991549361463e+01 1.698820901517078141e+01 1.471333768917929063e+01 1.573402431259063050e+01 1.434815480763212037e+01 1.396585903049986932e+01 1.293621045286098870e+01 1.381944988812580455e+01 1.637762331108816838e+01 1.561261241716495540e+01 1.384848614765959773e+01 1.477151217495780422e+01 1.413963226625485703e+01 1.479301125622232327e+01 1.590893278707978986e+01 1.576024816125367956e+01 1.513424950690293436e+01 1.723294937990726794e+01 1.558743779000434238e+01 1.759841174911960593e+01 1.547458960504472891e+01 1.700957471619557992e+01 1.434797285675298895e+01 1.626807317667402941e+01 1.631108338053020645e+01 1.608736583157751454e+01 1.459151532919997507e+01 1.503491745790441314e+01 1.546331277069444887e+01 1.601014059630862718e+01 1.622175921519335162e+01 1.533064921278188564e+01 1.765935314919288501e+01 1.506450523717247059e+01 1.501934104869040176e+01 1.527056417344471662e+01 1.549598167234788804e+01 1.702001928331727143e+01 1.552776257333952259e+01 1.559053865910051329e+01 1.413574426372926851e+01 1.575027607850338995e+01 1.482142590764205359e+01 1.708543249295502520e+01 1.548016640863852800e+01 1.635206942182017187e+01 1.556729651146338256e+01 1.410609449906379531e+01 1.460888789339992044e+01 1.506373043164480663e+01 1.595854627167141260e+01 1.695567598241537155e+01 1.591007500340113623e+01 1.633916256248598131e+01 1.484311357043759294e+01 1.703558838548695675e+01 1.550379892017578953e+01 1.666294768905450141e+01 1.719988604836059309e+01 1.596160693814895382e+01 1.484575462412489344e+01 1.728165600079788078e+01 1.436641148545233904e+01 1.538179494973277350e+01 1.577987003897862905e+01 1.471883247294011632e+01 1.613148151093626836e+01 1.875210302597014334e+01 1.694039399499293452e+01 1.787725028162508423e+01 1.672933853161158524e+01 1.563307594513032406e+01 1.440138196201683485e+01 1.652384032174408546e+01 1.659962209028325830e+01 1.539171554118893859e+01 1.935164660981344298e+01 1.520904921803154153e+01 1.911137985107682624e+01 1.624463663639905420e+01 1.738904884985141663e+01 1.714192678474011444e+01 1.675369405668291733e+01 1.638161640451341938e+01 1.785927693652819315e+01 2.039892989268748380e+01 1.851664072605387545e+01 1.580445548608009254e+01 1.858957549990147129e+01 1.923787985798569977e+01 1.785951134966842346e+01 1.729532678593083972e+01 1.793245778947771996e+01 1.974086252110607731e+01 1.819760910496407291e+01 1.844218667276900803e+01 1.660074567274801538e+01 1.762813130151027252e+01 1.745136996855235267e+01 1.779043949958128934e+01 1.803645428963939779e+01 1.869469161048754202e+01 1.749951475103179277e+01 1.918602400630918581e+01 1.661073728927509663e+01 1.789635505371003887e+01 1.642350453410822553e+01 1.977199789018873233e+01 1.769321032885717671e+01 1.621365730653372594e+01 1.809252693366462950e+01 1.754812892113036682e+01 1.848346959657738253e+01 1.638007666818587893e+01 1.837080327386738432e+01 1.768744066747459698e+01 1.762314728164285782e+01 1.789839343442427833e+01 1.774475588753158917e+01 1.694261658011440019e+01 1.844001475334331630e+01 1.858567000338611308e+01 1.651335609792599257e+01 1.930169205270295407e+01 1.695524943940625207e+01 1.545940665375496081e+01 1.748789613187871694e+01 1.705908094473805292e+01 1.589566195734858312e+01 1.790774877431829282e+01 1.825756664700039167e+01 1.767625103774651762e+01 1.762492156987722325e+01 1.719407459769329449e+01 1.617112425504216944e+01 1.710567487772548034e+01 1.623018983418757344e+01 1.697617051375444319e+01 1.736198254092096249e+01 1.833320239651530059e+01 1.715226695190693462e+01 1.868687890845565391e+01 1.734899324687453159e+01 1.656405838571541622e+01 1.822361354006847733e+01 1.871900211179810469e+01 1.595408252637151492e+01 1.759250929580368705e+01 1.736664534953162331e+01 1.542224475191477850e+01 1.550393815380406970e+01 1.694485700636324310e+01 1.697130441002017065e+01 1.768857882694242178e+01 1.724132700964378628e+01 1.781240631362260629e+01 1.601021957041869825e+01 1.705454881570070924e+01 1.654140273738836697e+01 1.577311028250416847e+01 1.769535757810683307e+01 1.911619906042660233e+01 1.717437688183913735e+01 1.772062858480848035e+01 1.756905037185284257e+01 1.502049412106625859e+01 1.809931707467678663e+01 1.690857869746296416e+01 1.581624574270208150e+01 1.791114225702055052e+01 1.508902758383769083e+01 1.515641583987383889e+01 1.553055041867948205e+01 1.567524107778106135e+01 1.457866471098886585e+01 1.763612567771471618e+01 1.724628665886499590e+01 1.699993743865447016e+01 1.509062784717132821e+01 1.486128330889881966e+01 1.584492807318851604e+01 1.733974135707680375e+01 1.569534075278183138e+01 1.773881838332862060e+01 1.544413030249090468e+01 1.736523232592664456e+01 1.775884517128658402e+01 1.579801094880048673e+01 1.588668049115429604e+01 1.825176751250438301e+01 1.517559172848690885e+01 1.537042899452682221e+01 1.678396531921365664e+01 1.734375448906981276e+01 1.710666155000301458e+01 1.637417240589780221e+01 1.716474829540844382e+01 1.912970459633672249e+01 1.777836733813667536e+01 1.827131361533717069e+01 1.755124684551637060e+01 1.760056162979639538e+01 1.389702858367405902e+01 1.708436924799118728e+01 1.700674200021716587e+01 1.727378793594575512e+01 1.803278596057294436e+01 1.725478343355591448e+01 1.853513143878595315e+01 1.814733517133408824e+01 1.681651822860659351e+01 1.928100278199657680e+01 1.900028876180492077e+01 1.800891689747432167e+01 1.803688885304332601e+01 1.745344327471024215e+01 1.786395782507510788e+01 1.859529797062425160e+01 1.811175157509044453e+01 1.865834507004033682e+01 1.792950803894456158e+01 1.756373463639318189e+01 1.845789480305279540e+01 1.855019820649062012e+01 1.882687104268020306e+01 1.736909539332079078e+01 1.876641290490379532e+01 1.765334852341951688e+01 1.681145936965035048e+01 1.756256063492962127e+01 1.907694270501043832e+01 1.774814132202816097e+01 2.039962566922659803e+01 1.638286834034803618e+01 2.013132378592378657e+01 1.957654284884394968e+01 1.779094703254843779e+01 1.895518438365986924e+01 1.807540223042236960e+01 1.871360042506168142e+01 1.794683002940539041e+01 1.864864382383671071e+01 1.780091225514777520e+01 1.654878101189522965e+01 1.673799562578113864e+01 1.769158613049908269e+01 1.798224593678236971e+01 1.850794773878863708e+01 1.715776607053350844e+01 1.626189349529294148e+01 1.994068281595519565e+01 1.744512963049744414e+01 1.637416183084958021e+01 1.748766233474455944e+01 1.781817476053019433e+01 1.850756326718313360e+01 1.844899680038177081e+01 1.695260279413523818e+01 1.677360521033082108e+01 1.941222283582780150e+01 1.847460324158636524e+01 1.813737665234724261e+01 1.374473449651311796e+01 1.678555262192747932e+01 1.817484495451913062e+01 1.742914597216424966e+01 1.654796541805047028e+01 1.647583262503972534e+01 1.865616518665409629e+01 1.767423830637251925e+01 1.623341427573489781e+01 1.787889986727243752e+01 1.622221388928360142e+01 1.739160892411937454e+01 1.674332659724564110e+01 1.744515598652207800e+01 1.752656066443618244e+01 1.574678455264476540e+01 1.671195937336011283e+01 1.924428271252980593e+01 1.854535266046810804e+01 1.787199217710442412e+01 1.630050664098032698e+01 1.797874142605159875e+01 2.028045410065454490e+01 1.783608011282064965e+01 1.754709163268914551e+01 1.844123261600877228e+01 1.916617026749696606e+01 1.773945639693960530e+01 1.914646679078282787e+01 1.715741807778757888e+01 1.816890903139850266e+01 1.825999677254522169e+01 1.958739748639479572e+01 1.768123867081979128e+01 1.702995301723933963e+01 1.932824746694616636e+01 1.902009887575371039e+01 1.724226492571873237e+01 1.714824711554126679e+01 1.974936853703814421e+01 1.763761233419253927e+01 1.662829960104158289e+01 1.406314551256304313e+01 1.580171801166834911e+01 1.791957472025585929e+01 1.728656041326891568e+01 1.668423594323866155e+01 1.768316492692693842e+01 1.688799567851091865e+01 1.862598611673536553e+01 1.604225516815088781e+01 1.656945820778872758e+01 1.552210775530718045e+01 1.546107221451177161e+01 1.622938655329250324e+01 1.559251834901756162e+01 1.577811381207891017e+01 1.765991055585617886e+01 1.757224890897430924e+01 1.713138327252421433e+01 1.825315622514328595e+01 1.731961909009728373e+01 1.808414168913877518e+01 1.707797987721227173e+01 1.639932031170139837e+01 1.648792136909340300e+01 1.634797745693219184e+01 1.560265723178382835e+01 1.779962392294511631e+01 1.763008922184555871e+01 1.774299729219046640e+01 1.768455403869652542e+01 1.706990876790150580e+01 1.817910498507102091e+01 1.646823617748966484e+01 1.849502161836635850e+01 1.692611083566098884e+01 1.738035704551012728e+01 1.728720218815358223e+01 1.626294127730313122e+01 1.639998907885674839e+01 1.702751306197939485e+01 1.706448097327918489e+01 1.579951326458878924e+01 1.756290070006450321e+01 1.558126360396159704e+01 1.524668075103439158e+01 1.640243538445093563e+01 1.602481911297223860e+01 1.657880729230921091e+01 1.839167468161289776e+01 1.469207570497288096e+01 1.717281560546307517e+01 1.717232890477645668e+01 1.820360085772597714e+01 1.645982547161440479e+01 1.468005898926661779e+01 1.734812643328430681e+01 1.773018725210529212e+01 1.753351672622645552e+01 1.364623263856815782e+01 1.509628372619053316e+01 1.817025147207974811e+01 1.573902749834702419e+01 1.835814258848955660e+01 1.986037344132499527e+01 1.747814493548640513e+01 1.731240233442070675e+01 1.778780155516711048e+01 1.660997782268604439e+01 1.906904962821768734e+01 1.761000827937042601e+01 1.854831532247551351e+01 1.882596315351865712e+01 1.811090198742812163e+01 1.885931890597190730e+01 1.898997455842472348e+01 1.749255870390635437e+01 1.862338649983056271e+01 1.914009719155822609e+01 1.851553374126114804e+01 1.823728297711835111e+01 1.823306126993717768e+01 1.689655260133553938e+01 1.808748370706932462e+01 1.766603094132718965e+01 1.873994374217435777e+01 1.712568588310764994e+01 1.969855330770081636e+01 1.619398741681044740e+01 1.979070317547246205e+01 2.050904603504765689e+01 1.995597970177384894e+01 1.917239697711860202e+01 1.664622962659333538e+01 1.522226869575260544e+01 1.770483187017322280e+01 1.565771067523203897e+01 1.593730774505399239e+01 1.889463909572604550e+01 1.840669569712841280e+01 1.580869574271420497e+01 1.640161321121479077e+01 1.680741039422140304e+01 1.776206767338874926e+01 1.668281597600606148e+01 1.458655565316238700e+01 1.740290201090310873e+01 1.727744149465049261e+01 1.744012076751269902e+01 1.779730787918045820e+01 1.770476684126241906e+01 1.812072668416693944e+01 1.744130719050694012e+01 1.826449584156384631e+01 1.913174836380663635e+01 1.966869333375586493e+01 1.680646923687439909e+01 1.815493432308124966e+01 1.771390863975524610e+01 1.932688329057524257e+01 1.871597572529212883e+01 1.821665806035956692e+01 1.671240344196760930e+01 1.651109359954088163e+01 1.810216851029449714e+01 1.785891647140719485e+01 1.743863368055129470e+01 1.739356660101612917e+01 1.955153241724891089e+01 1.850637292022624081e+01 1.661990636754428863e+01 1.723871058124123934e+01 1.894546019046025265e+01 1.748512540903382018e+01 1.977049753481339067e+01 1.799231082465009379e+01 1.647322793124939366e+01 1.767949743516317795e+01 1.906962440242554280e+01 1.733287061695697773e+01 1.685625927965499571e+01 1.683126884407902679e+01 1.723602940973404429e+01 1.735275240330861735e+01 1.676244310579630437e+01 1.841276549019233499e+01 1.756891796085700719e+01 1.717896083301641852e+01 1.582259450873324091e+01 1.461304071124225601e+01 1.446883886214084036e+01 1.456487652854011650e+01 1.694111254859352300e+01 1.627512473820286587e+01 1.390781413709004255e+01 1.622143510589171811e+01 1.782732523436833816e+01 1.605606688080771605e+01 1.673036351643207453e+01 1.650987494535743494e+01 1.824007568636262988e+01 1.525851780437373151e+01 1.740820523883417792e+01 1.696885771222244443e+01 1.805088307864910036e+01 1.660746526347377738e+01 1.838980950319306373e+01 1.794524597571182056e+01 1.796816669582915438e+01 1.819897319540852365e+01 1.446209784828409006e+01 1.777223089555452162e+01 1.872835640054682571e+01 1.840938454446211026e+01 1.748670324286623767e+01 1.883660577344915055e+01 1.571571515078663950e+01 1.973481752132807188e+01 1.984693436583371806e+01 1.595619287886418469e+01 1.722696726735532735e+01 1.854279380740814887e+01 1.894657970272557179e+01 1.841901112221868431e+01 1.907426933547058923e+01 1.856940984292264929e+01 1.480427697091370831e+01 1.848693382539320140e+01 1.835513955825045329e+01 1.749862515325131795e+01 1.888549455274894484e+01 1.722185379074949196e+01 1.814550834206312047e+01 1.627529401290795974e+01 1.952806043088434507e+01 1.730257877178923920e+01 1.793237294855119046e+01 1.804286567356388460e+01 1.799606421466969763e+01 1.727614546644855054e+01 1.812270342000821444e+01 1.716086208463086393e+01 1.983360774335589838e+01 1.604983344017917446e+01 1.694538476606339827e+01 1.715544834537873697e+01 1.889300665927670764e+01 1.925567878496918084e+01 1.684912688738921105e+01 1.504037652942532510e+01 1.691948613390608358e+01 1.810728097938971359e+01 1.907476422199623656e+01 1.695068266344137342e+01 1.600316307368777657e+01 1.713919150434984218e+01 1.741623399023128016e+01 1.826196213028802262e+01 1.736719092017185062e+01 1.901907525856053383e+01 1.840491190685077072e+01 1.877962039755628254e+01 1.705189823020947770e+01 1.970464650612554536e+01 1.878848870559141915e+01 1.773333140260261587e+01 1.717523397319606460e+01 1.703895208422425611e+01 1.770857164835048181e+01 1.898978068503715733e+01 1.771920728534407274e+01 1.781541643025114041e+01 1.817274190638113751e+01 1.861337035369590964e+01 1.705653218574941832e+01 1.758771051093517457e+01 1.857784342895376639e+01 1.784432232827402487e+01 1.806627350644462382e+01 1.772844444980092149e+01 1.804541095255095939e+01 1.721774530636220035e+01 1.629633650368879572e+01 1.910205559558789190e+01 1.852591948445028436e+01 1.779473419441750437e+01 1.906796387709098539e+01 2.000502654102687572e+01 1.799106164133799624e+01 1.834138780813775327e+01 2.011998985256794015e+01 1.814923385081964824e+01 1.772473153172429505e+01 1.775114711782939381e+01 1.986864827548273382e+01 1.832635296250557744e+01 1.849807406441915703e+01 1.764012734637217150e+01 1.532573755859042386e+01 1.740847808029144517e+01 1.523112349028109236e+01 1.756465579543923283e+01 1.821220596388430835e+01 1.758707372882474829e+01 1.798319233514194337e+01 1.635858070588145807e+01 1.822730397425725712e+01 1.606056340411599237e+01 1.775697784759584508e+01 1.703397435855782049e+01 1.790067228284466339e+01 1.438939333047798286e+01 1.589438413940847461e+01 1.733612974176218557e+01 1.761977726260489874e+01 1.567927340478378717e+01 1.706224071007648035e+01 1.633810802585638200e+01 1.651622595874125210e+01 1.770119225334557100e+01 1.816655836377302791e+01 1.777263143072491758e+01 1.618669499371134890e+01 1.535956002667429310e+01 1.486978152663517605e+01 1.657068616417287643e+01 1.822754207583893660e+01 1.445731033932595011e+01 1.681756188738232893e+01 1.778710340436342818e+01 1.464035494703824192e+01 1.695783224191297123e+01 1.632078661170534772e+01 1.791411866264307662e+01 1.745596047496971792e+01 1.928257830331274647e+01 1.646684771340716935e+01 1.613631594809282177e+01 1.825889939819817087e+01 1.585428037401055512e+01 1.906961718586214261e+01 1.462841916831918354e+01 1.716425152103640173e+01 1.535117301682140756e+01 1.722276904663718256e+01 1.789914304192552663e+01 1.491092932356399636e+01 1.650367760310154353e+01 1.780321712133977385e+01 1.596465318402122335e+01 1.796457602178466928e+01 1.724077986679743546e+01 1.546693747300311905e+01 1.734864150557345397e+01 1.794837360375338164e+01 1.859130183201322595e+01 1.603052699098526546e+01 1.562895563857680514e+01 1.718068124001259278e+01 1.853439916280828470e+01 1.669978037628921186e+01 1.591234617273968333e+01 1.693562245348177697e+01 1.789153160036844170e+01 1.763973691658668486e+01 1.536428958894357244e+01 1.732367303409068171e+01 1.799454716421088207e+01 1.836279028637220634e+01 1.739881877031177382e+01 1.484540392559733490e+01 1.769920238288229442e+01 1.548369991025240999e+01 1.802823461525690973e+01 1.759907036510805156e+01 1.644690684808864134e+01 1.812450937026102338e+01 1.710041088355203343e+01 1.569229870707174435e+01 1.757054426589553486e+01 1.534334093390637754e+01 1.730541558028311755e+01 1.813238984404172527e+01 1.609669213035543933e+01 1.964241807614074986e+01 1.543367482281703573e+01 1.798587307473964358e+01 1.687889405755911199e+01 1.971130174639793253e+01 1.789289575984924596e+01 1.847335947485041885e+01 1.795742333038954541e+01 1.798592980253426177e+01 1.763442361086349663e+01 1.710350829881378232e+01 1.469815276540555082e+01 1.624662110120798886e+01 1.842594914951611074e+01 1.754231439279127613e+01 1.669401782473083173e+01 1.836052296216963242e+01 1.936343109423062003e+01 1.860638060827842466e+01 1.867666090995700401e+01 1.931641043235531185e+01 1.606586913829023189e+01 1.803035226693348392e+01 1.641527188349656541e+01 1.676199327665799288e+01 1.859474697221894957e+01 1.936023312641923511e+01 1.826762678238057802e+01 1.904341229641257982e+01 1.891980613274096967e+01 1.791337120627015622e+01 1.911787727963810823e+01 1.706873021581879613e+01 1.566806811279099598e+01 1.881118596363332784e+01 1.999888067928941027e+01 1.636134800002743717e+01 1.754076494908799688e+01 1.871565278972142821e+01 1.884902388710795407e+01 1.856683529404565292e+01 1.783448708992405329e+01 1.788178513642829515e+01 1.776069072446262354e+01 1.696687241426404924e+01 1.951527521552774047e+01 1.821715769078014802e+01 2.005914889290919234e+01 1.669849690908293738e+01 1.718727398632234937e+01 1.833215691295573180e+01 1.911763764864996062e+01 1.929737715358614025e+01 1.633782918222215486e+01 1.846678716055386715e+01 1.725880916325109382e+01 1.792855450523385841e+01 1.616237788298688827e+01 1.820456832399634450e+01 1.786577497039233009e+01 1.753611619276400191e+01 1.976864271227272241e+01 1.674638796339133151e+01 1.852792781756540563e+01 1.746941899132314902e+01 1.808245414069505586e+01 1.819037286329467307e+01 1.764866595127143256e+01 1.800064013990681744e+01 1.716099880142248324e+01 1.806477395732450120e+01 1.765045360910463401e+01 1.849317812202583156e+01 2.066202834300537816e+01 1.855100629056020267e+01 1.891987769913182404e+01 1.620843706143521601e+01 1.767379538102812120e+01 1.899586526928017349e+01 1.714387628690637300e+01 1.741494115986538560e+01 1.917083397787635235e+01 1.840840224495662980e+01 1.863663434428835686e+01 1.781743180625198164e+01 1.733076445168822133e+01 1.806237058845619359e+01 1.745610955289890498e+01 1.759598837537701499e+01 1.781577027112057010e+01 1.857818746445737546e+01 1.874101597195584290e+01 1.761574982726545002e+01 1.973758853255612067e+01 1.818291226114488524e+01 2.111322340936632003e+01 1.854200075980475049e+01 1.903989540966234273e+01 1.897579289072342945e+01 1.793516409247509102e+01 1.677275317538811805e+01 1.741017746340127204e+01 1.638744231172981003e+01 1.786967700789672620e+01 1.691233918209171350e+01 1.816112325032036168e+01 1.706531232641080464e+01 1.777923813358929195e+01 1.564547498454041730e+01 1.761540401890177776e+01 1.663926393325822417e+01 1.774559427977392900e+01 1.886612764343538373e+01 1.639572966727941150e+01 1.454626710664441269e+01 1.771203210468489786e+01 1.595777002265579547e+01 1.596496858272402442e+01 1.837806379296733184e+01 1.798456885674756123e+01 1.566847538391434469e+01 1.506487629711763354e+01 1.713129635975630904e+01 1.660949853001912402e+01 1.758465322510330253e+01 1.675824811875479980e+01 1.844723676428623449e+01 1.679436637982069414e+01 1.614603891002095537e+01 1.817849238073346285e+01 1.782518364324587523e+01 1.646914626018451600e+01 1.824532318915819573e+01 1.689654463651137917e+01 1.612920689952010989e+01 1.622022052954995175e+01 1.613815222113499104e+01 1.647519867294478857e+01 1.576141299726508294e+01 1.959574143700790216e+01 1.635038918515143180e+01 1.468844052886812790e+01 1.699135373245277947e+01 1.691687546065359626e+01 1.645630486729385566e+01 1.484746204252171786e+01 1.713557133035737223e+01 1.650561553258828695e+01 1.875080470128100174e+01 1.609159678185355702e+01 1.809826213682138984e+01 1.707679358507491685e+01 1.678835666499414714e+01 1.536740828187173591e+01 1.700635269935061800e+01 1.734029769695003864e+01 1.630588309633602861e+01 1.746663785720508599e+01 1.678424039896908226e+01 1.600413971305354011e+01 1.514366592592988070e+01 1.783715341458716352e+01 1.723060465619056458e+01 1.738137143411325880e+01 1.741947633710948296e+01 1.601913772549476178e+01 1.653799410512537804e+01 1.653755922848190707e+01 1.451616772399861688e+01 1.574192402269745195e+01 1.469508994339773622e+01 1.747945044094142375e+01 1.464580172412080650e+01 1.598405955078341023e+01 1.301773329320531225e+01 1.695062191929538997e+01 1.563591270713827797e+01 1.472735408192023066e+01 1.790461918074523950e+01 1.753265221723145828e+01 1.708007699146919833e+01 1.731969916737195803e+01 1.763605300736872650e+01 1.611381021088239507e+01 1.615093634908799913e+01 1.859815024065233757e+01 1.983264125165892722e+01 1.810462650028647502e+01 1.595634090080531031e+01 1.897964633966138237e+01 1.746037279464606229e+01 1.417046875230126624e+01 1.606467615117682257e+01 1.674045076574908109e+01 1.546625036178908807e+01 1.263369473555310485e+01 1.588568889077310153e+01 1.622269569944110401e+01 1.592997374599038629e+01 1.591527578189946190e+01 1.558524323932898703e+01 1.423573374854024820e+01 1.660114772001243466e+01 1.490210938762235848e+01 1.590324424740106224e+01 1.668660588998231020e+01 1.792625635276033336e+01 1.510255103795144649e+01 1.520048048934631701e+01 1.630376556762455209e+01 1.484790778696514479e+01 1.538250009519073380e+01 1.729565003669204515e+01 1.706256099104593815e+01 1.545951060668491195e+01 1.468822211314842541e+01 1.565256066917063116e+01 1.648512465768129687e+01 1.414289817667981630e+01 1.639218633329307551e+01 1.787810988140774171e+01 1.499189491352076509e+01 1.686996782476761680e+01 1.540611944761093710e+01 1.989130466165490674e+01 1.822170454213629398e+01 1.708152359563261058e+01 1.715562855226433214e+01 1.546331561986130509e+01 1.497088374291472235e+01 1.746484735293356394e+01 1.853255998440943131e+01 1.742937874583573787e+01 1.820904307356423146e+01 1.701421112638144351e+01 1.822532280724196951e+01 1.560110497899882276e+01 1.686269188791483131e+01 1.678581995287844819e+01 1.734068575407547996e+01 1.845028943571265501e+01 1.630138366504258229e+01 1.733905313305245244e+01 1.759948871798118475e+01 1.850703136006264415e+01 1.659077340076332518e+01 1.749379211190459671e+01 1.690613475339598537e+01 1.762473616435577739e+01 1.766893034468019152e+01 1.665382049674386167e+01 1.715168556103218478e+01 1.757090219882578097e+01 1.799738435686345994e+01 1.788547908680036258e+01 1.669810573482838478e+01 1.780563921189414245e+01 1.605164805876395917e+01 1.775145454422055380e+01 1.787896861271391202e+01 1.618505060685495778e+01 1.523233681128842321e+01 1.751130000407029286e+01 1.653631120419805356e+01 1.357211203999911930e+01 1.565132665226489195e+01 1.517571136900487794e+01 1.574720231698325890e+01 1.583020869995882940e+01 1.736297870712072822e+01 1.560290062695918678e+01 1.702575427687855480e+01 1.685424407851609629e+01 1.435139398211977024e+01 1.560014159504715181e+01 1.769732917620537904e+01 1.345595785485089380e+01 1.513708419002238870e+01 1.573831173133596373e+01 1.573017137423024003e+01 1.630151561446859176e+01 1.564726167168763382e+01 1.769630358751823707e+01 1.617062072116421945e+01 1.538078898659263594e+01 1.797449954301531960e+01 1.516235143817970510e+01 1.487283387360934661e+01 1.597674518129252696e+01 1.745826701677444959e+01 1.548859786059508714e+01 1.368816023291885919e+01 1.321862273000817822e+01 1.397854525731932895e+01 1.461414148678980673e+01 1.265925188969585591e+01 1.410441315350165503e+01 1.213707011321779916e+01 1.306802152572340248e+01 1.308759131532390541e+01 1.329152334114350609e+01 1.425916686429667912e+01 1.301444903154874311e+01 1.421326340599445714e+01 1.294316057130844477e+01 1.228727119178136995e+01 1.373131844397856582e+01 1.135097573694595496e+01 1.257539701560467371e+01 1.235338499281738400e+01 1.119847119212226083e+01 1.445218753223057639e+01 1.466887866722393419e+01 1.476714411843067865e+01 1.133698114158894477e+01 1.295083281326889413e+01 1.168475065522483192e+01 1.348395693605196044e+01 1.419143330765170674e+01 1.411148559718605711e+01 1.228134525743151784e+01 1.245426432878445233e+01 1.237228797779415856e+01 1.207696724291627888e+01 1.327297645160660622e+01 1.315761747883811417e+01 1.393475693904685464e+01 1.134805268876697326e+01 1.430912626984375535e+01 1.357022995905787610e+01 1.457252969308080637e+01 1.441315659968697283e+01 1.302345965168440678e+01 1.418670173115490130e+01 1.300434926448547479e+01 1.521709014446387087e+01 1.396473823900353750e+01 1.416270963147415785e+01 1.575882417750306352e+01 1.290028648199131567e+01 1.371691542054785984e+01 1.506793564196059698e+01 1.418944632597106370e+01 1.509800169971115302e+01 1.358695963511634552e+01 1.410076163226379009e+01 1.419311978087329784e+01 1.396462378705562024e+01 1.365360764646196401e+01 1.502101224554622227e+01 1.435223366107790355e+01 1.559802095450362991e+01 1.350508741669204760e+01 1.499154035139198804e+01 1.411588610467397409e+01 1.498344771535585096e+01 1.402611438035046021e+01 1.216167522669365297e+01 1.532594661623206811e+01 1.583353396314836559e+01 1.552385934318663985e+01 1.482579401609260827e+01 1.519010445696085831e+01 1.507881742084805055e+01 1.441380255448278724e+01 1.506745750787473170e+01 1.560912147547988127e+01 1.649382313950619761e+01 1.605478266884773575e+01 1.748927874072898803e+01 1.448584812363264085e+01 1.680479177200405871e+01 1.693907643560345377e+01 1.608584429362387525e+01 1.549796655573410042e+01 1.456752973270293872e+01 1.490108727151840107e+01 1.649661677835342033e+01 1.661687442872922560e+01 1.713860297422856860e+01 1.698175042808411916e+01 1.679312435050815822e+01 1.316203520787587777e+01 1.554832671108526121e+01 1.397462339902786610e+01 1.455913990115295853e+01 1.461723245768836321e+01 1.550688384768756301e+01 1.606880913026832403e+01 1.703519062413729657e+01 1.692206627876506531e+01 1.783178200926723989e+01 1.704217357272369782e+01 1.404465786886887635e+01 1.610534705840999337e+01 1.659113547954100554e+01 1.619409349199899850e+01 1.463248973623253235e+01 1.495763815649482176e+01 1.940684804591473522e+01 1.698660078631029080e+01 1.385414667095090380e+01 1.762770574677035640e+01 1.712699350722727942e+01 1.629641226440551804e+01 1.621259755747826148e+01 1.601022309172515889e+01 1.525384499858500575e+01 1.630903275327843716e+01 1.649907786675592902e+01 1.612096550449120258e+01 1.499086661264402309e+01 1.609494230416764537e+01 1.629131012181249716e+01 1.535637944419163503e+01 1.562977471409764973e+01 1.772685204183109775e+01 1.540735102451909633e+01 1.633926757377156846e+01 1.602832087141198159e+01 1.862521812887335670e+01 1.616468640352728769e+01 1.551144786656603358e+01 1.563624296287372850e+01 1.497510407546657518e+01 1.537514898569133059e+01 1.538773034159640041e+01 1.503287245188962196e+01 1.632118413069066420e+01 1.666363928894960367e+01 1.254102727090287672e+01 1.536776881555051943e+01 1.535992544256041015e+01 1.447226768788313223e+01 1.337410708960572236e+01 1.526106907487723952e+01 1.538470781458579850e+01 1.535756454934953652e+01 1.603891488488681816e+01 1.404563535633068838e+01 1.516023077835844823e+01 1.533996410383280740e+01 1.415682175926752073e+01 1.427527356304549500e+01 1.523890938954460061e+01 1.629891503100851935e+01 1.587518758880337799e+01 1.528880875318749766e+01 1.645295758986104318e+01 1.629529561484482869e+01 1.422981297561677394e+01 1.651621738883039470e+01 1.524565688917850714e+01 1.599977418329732792e+01 1.416572850604153722e+01 1.437256487038207986e+01 1.685944577422856128e+01 1.595168362729610223e+01 1.507073559343997537e+01 1.451292135249196313e+01 1.481982747661696820e+01 1.444876106435775398e+01 1.624559561721216738e+01 1.489729500494626357e+01 1.319823816083128420e+01 1.429067930501696537e+01 1.537142814857206652e+01 1.524460296288201455e+01 1.447305161142682195e+01 1.185285804578843560e+01 1.411813518879257678e+01 1.673715521457788569e+01 1.467080494976230653e+01 1.450699148859025378e+01 1.637841601851709683e+01 1.561943031425894546e+01 1.422242496368964737e+01 1.378055102360787565e+01 1.508833223556635872e+01 1.639705787586870400e+01 1.502330014400371283e+01 1.574921406372236454e+01 1.366425510224075879e+01 1.555759861075223860e+01 1.568900653979770254e+01 1.599805938086663382e+01 1.483974193413363274e+01 1.506147531709170728e+01 1.472329585137930330e+01 1.578233296610498471e+01 1.351455934050584595e+01 1.572157710837820765e+01 1.496369784549538551e+01 1.339205494514903272e+01 1.671127139877881262e+01 1.551579350802793300e+01 1.529060081697058138e+01 1.434350825045735078e+01 1.511756823027828744e+01 1.571655613543630636e+01 1.536759543729896649e+01 1.546238068656179543e+01 1.584551275558635730e+01 1.441480250045351319e+01 1.426034928355975495e+01 1.432159035570189687e+01 1.451948106685715523e+01 1.532357917482907794e+01 1.302340008997893150e+01 1.506332292161034125e+01 1.654180863417156289e+01 1.532367964007762851e+01 1.501286828846936139e+01 1.555975215412096446e+01 1.539707185714587112e+01 1.404147031722512473e+01 1.506315193076766512e+01 1.556843780807626842e+01 1.537061946345433761e+01 1.551950438853185865e+01 1.661617386008987296e+01 1.515066187652634788e+01 1.631471061016110369e+01 1.546113840993271893e+01 1.666845425054786745e+01 1.464837071345159458e+01 1.613865720073414423e+01 1.528940561501319806e+01 1.669849798552490228e+01 1.678271133112431457e+01 1.444876686792679088e+01 1.646517566752050499e+01 1.618891214130991330e+01 1.627290453619730215e+01 1.659897561028149937e+01 1.485714998416212573e+01 1.674519118887164737e+01 1.578896074789003201e+01 1.501261597243292201e+01 1.425088638716584732e+01 1.283644773155218388e+01 1.618848161823910203e+01 1.674193622783912971e+01 1.641028273875383192e+01 1.601719247928463474e+01 1.596477504262695213e+01 1.535366440242675345e+01 1.629094092851427078e+01 1.822864487078287254e+01 1.432915784383761704e+01 1.500397763389317340e+01 1.346336132739854108e+01 1.571190382105429251e+01 1.590353703033466459e+01 1.493057794939947414e+01 1.523285862888305431e+01 1.660586496684021185e+01 1.312932773219038651e+01 1.512268644472230505e+01 1.630136284604791896e+01 1.647920643441794653e+01 1.449203788233601564e+01 1.609561847809631985e+01 1.547957188723546906e+01 1.310283305218296945e+01 1.562733689137366078e+01 1.609102418496949838e+01 1.435463991021224217e+01 1.509680347367392628e+01 1.516190810082878215e+01 1.554010881699524482e+01 1.544055144074078889e+01 1.276961145574904144e+01 1.449489906655739269e+01 1.470515169184846194e+01 1.465187586355792781e+01 1.467218383449455388e+01 1.549503524644152996e+01 1.469913369097624312e+01 1.528317603235540645e+01 1.392002294924969874e+01 1.444688674201215228e+01 1.660474748956686497e+01 1.675721719825309108e+01 1.379849822080558219e+01 1.736335815982489450e+01 1.489390979448950603e+01 1.390812235521275575e+01 1.574696947059057450e+01 1.610089483051397963e+01 1.550961965496817285e+01 1.540223386009626338e+01 1.740870847563483892e+01 1.422946886997418758e+01 1.627285935133793160e+01 1.550725601263333431e+01 1.377827723221789213e+01 1.527997574476115972e+01 1.545745733257604826e+01 1.247711192368350019e+01 1.386949122380014643e+01 1.344845047283335582e+01 1.198374750627182195e+01 1.491909007163518197e+01 1.444691305044438323e+01 1.364491447163704940e+01 1.521985160372162049e+01 1.296933894853184199e+01 1.553407200796278431e+01 1.453118422266344822e+01 1.425999975626043437e+01 1.545987457614233662e+01 1.434017186414287615e+01 1.562954014717263540e+01 1.472538040064784326e+01 1.487008164882040084e+01 1.462726801733061777e+01 1.442077019075256317e+01 1.450295440465015950e+01 1.433059054346744965e+01 1.498489866032233486e+01 1.475542537332642290e+01 1.368756158241451182e+01 1.343753100578798332e+01 1.324951546054779072e+01 1.419709784425339727e+01 1.290027741066369416e+01 1.479108196267823949e+01 1.300319570578925088e+01 1.376742026109772077e+01 1.280622268230436944e+01 1.493040467831361973e+01 1.177449362600015981e+01 1.466237992930248168e+01 1.296073428717829756e+01 1.298036483774377103e+01 1.506572679026238504e+01 1.313292520428890242e+01 1.474968683146173909e+01 1.205315307923358148e+01 1.469411449263643021e+01 1.280909536592699105e+01 1.444722319153759571e+01 1.283943706794007156e+01 1.438347068186278221e+01 1.456611526591801287e+01 1.467360568319456782e+01 1.378316752440177950e+01 1.478219741725266090e+01 1.225496504212154925e+01 1.194870320008469378e+01 1.380489829608166197e+01 1.413355915060908785e+01 1.545212930760485115e+01 1.394143874892437118e+01 1.464807095424497163e+01 1.300422382461873916e+01 1.253847105037224274e+01 1.479093916172636902e+01 1.510966233573399542e+01 1.373807412870114675e+01 1.405264743075775868e+01 1.305984812876566714e+01 1.540591289314494539e+01 1.451939225341192063e+01 1.103791358599229966e+01 1.477716289158339080e+01 1.321649389526423590e+01 1.532328131668246840e+01 1.488983020013645842e+01 1.376602703044766329e+01 1.402806388663698201e+01 1.557065929793052561e+01 1.508813875321042808e+01 1.467956834203354610e+01 1.496912431839013990e+01 1.275544629689429144e+01 1.471801204713376521e+01 1.409723791785048874e+01 1.331191035096650843e+01 1.417116697322166274e+01 1.359444905942755710e+01 1.491845840022800829e+01 1.633799818667876025e+01 1.350896857310800137e+01 1.499404653815320643e+01 1.418977708238509194e+01 1.327450262555563043e+01 1.377899593407437173e+01 1.384200683494400508e+01 1.370455205826572431e+01 1.400582312520347017e+01 1.411779765442222967e+01 1.508113533219724722e+01 1.473954556037413433e+01 1.376812942791238648e+01 1.336283923824526276e+01 1.566063709048152752e+01 1.463847254927128816e+01 1.534148990666562717e+01 1.600200033317630499e+01 1.500416402330748689e+01 1.505476615640774618e+01 1.446372655648822025e+01 1.114456574412329992e+01 1.531069027271075988e+01 1.310561948935778886e+01 1.348762917571850117e+01 1.278176088118840070e+01 1.512256366451600442e+01 1.477510838186712583e+01 1.227912205030978399e+01 1.462893858059380570e+01 1.453346144712881660e+01 1.225346897935580337e+01 1.341518088818759047e+01 1.418425664442395906e+01 1.223408568210409619e+01 1.253044183954832391e+01 1.306122702904960420e+01 1.497539969758701517e+01 1.334148206061513520e+01 1.426367086693832320e+01 1.308100236437731745e+01 1.375350878858744785e+01 1.358708234420429939e+01 1.297926906408642900e+01 1.434809607260587150e+01 1.309332934747192212e+01 1.415999111376078545e+01 1.338721425423748990e+01 1.330978149402292132e+01 1.243696913761243117e+01 1.294965300149865328e+01 1.316828164656661393e+01 1.313259903332333955e+01 1.278534937668578841e+01 1.324243947818590428e+01 1.297255940732175006e+01 1.466750381162248829e+01 1.341923465430039997e+01 1.217359170784850519e+01 1.279804513897698115e+01 1.376817372041745458e+01 1.318687239077249451e+01 1.490950953662087741e+01 1.350031649616408735e+01 1.565242644706834696e+01 1.393445978480017722e+01 1.335839727180757563e+01 1.372485795763777894e+01 1.674661228268887569e+01 1.462269080605996230e+01 1.313057287787676231e+01 1.281636686999233810e+01 1.625412024592070281e+01 1.436145244563712353e+01 1.416683867167577660e+01 1.415736377288425274e+01 1.443119147752853948e+01 1.150173416970478080e+01 1.404724473048085720e+01 1.264160291693123206e+01 1.234469552426031314e+01 1.267940762213399175e+01 1.159106188234489210e+01 1.373439752959450644e+01 1.462360499490538857e+01 1.457137669036758609e+01 1.103338732544201406e+01 1.456647702717448922e+01 1.315363467752958648e+01 1.234147953513485163e+01 1.227542585145244658e+01 1.449543200661000419e+01 1.132039574940322524e+01 1.185426086007948143e+01 1.270488485951827506e+01 1.382078495688423558e+01 1.288892088768036182e+01 1.243207869072740124e+01 1.304284545195012335e+01 1.340104509867935434e+01 1.311069988390014984e+01 1.246736937009528745e+01 1.244745325746386655e+01 1.230173315068864426e+01 1.189140856535327906e+01 1.236550621451250542e+01 1.277525699704175111e+01 1.371499454427399911e+01 1.179128635201330688e+01 1.359955065027669718e+01 1.377624684162167057e+01 1.264802512580306271e+01 1.302094081556446170e+01 1.267532161841056038e+01 1.137084040468597124e+01 1.372455124034274476e+01 1.366520777843609125e+01 1.166227822338599651e+01 1.232202090537670891e+01 1.199848642018101152e+01 1.560677352989103639e+01 1.316031691968403017e+01 1.424205668108404232e+01 1.455318631956708053e+01 1.258827704273280190e+01 1.315429250430110031e+01 1.280760686080187227e+01 1.330550010041904940e+01 1.433443391717253945e+01 1.352712736137197247e+01 1.174630337408475000e+01 1.322239928439489454e+01 1.383434180179357043e+01 1.257587305569695424e+01 1.345178051952120057e+01 1.137848352097111260e+01 1.385968968318306693e+01 1.251159995332725572e+01 1.197972286253496499e+01 1.421816377877909865e+01 1.496944313651514413e+01 1.269426574061491486e+01 1.167876723757731661e+01 1.204474968252783285e+01 1.465854506508394195e+01 1.288649009578402094e+01 1.376586520180988948e+01 1.195400173578864944e+01 1.256568413804341233e+01 1.382881757033178793e+01 1.172654112535732907e+01 1.056661730511840602e+01 1.451260310938446985e+01 1.221989061827028955e+01 1.375339441092270931e+01 1.128085136447495707e+01 1.205053843441585215e+01 1.097592253983832578e+01 1.372830245076678857e+01 1.059766866928777240e+01 1.323910223505171579e+01 1.198119760422041225e+01 1.283614665058512472e+01 1.200152494055148900e+01 1.197518378485507107e+01 1.296655945570410218e+01 1.253041134072834417e+01 1.001456428483123240e+01 1.447903306612968777e+01 1.126594101243814805e+01 1.081944703692190402e+01 1.212482201715246610e+01 1.151677975504291140e+01 1.175269238481563683e+01 1.185343181960564252e+01 1.254204930611990498e+01 1.052097264442315705e+01 1.190991685038688885e+01 1.131994821271419660e+01 1.175568826190174221e+01 1.399949504993664640e+01 1.229939937233068115e+01 1.229046484193011679e+01 1.301485209154619049e+01 1.256658150594715018e+01 1.256853219269449440e+01 1.183652612195734832e+01 1.380583050300242043e+01 1.269055470169123900e+01 1.077392637435796274e+01 1.226443994369549806e+01 1.198230061832834359e+01 1.225792665553380800e+01 1.233335126440006135e+01 1.350160406765898102e+01 1.184448046512817498e+01 1.273469688531677768e+01 9.700487641904057767e+00 9.223659712331301108e+00 1.173667416116619400e+01 1.214271147624408265e+01 9.068838305298239533e+00 1.124971260747649637e+01 9.327619143223239817e+00 1.201089204501371555e+01 1.249815632161575252e+01 1.134178051553423039e+01 1.133769400771178404e+01 1.099210766843368425e+01 1.114518098651135425e+01 1.202299656082364621e+01 1.227651889362610049e+01 1.292007943784460799e+01 1.238871277211728028e+01 1.167378454558518186e+01 1.097727867256633871e+01 1.075988343012389237e+01 1.410998890058466060e+01 1.192142007598252995e+01 1.222206516398998133e+01 1.278740672160161829e+01 1.282823984461780142e+01 1.144325249679524781e+01 1.449443713492150465e+01 1.291947966862604602e+01 1.277129295480531113e+01 1.213258819511991682e+01 1.282475098436573191e+01 1.204195595842180389e+01 1.403094443040166972e+01 1.269636867650258516e+01 1.185756200595532484e+01 1.226346380018080673e+01 1.243776632619190714e+01 1.133090164179917636e+01 1.271313476027710188e+01 1.342407007466719726e+01 1.156002680926021142e+01 1.222353518550054474e+01 1.093020936151380695e+01 1.310485000461826210e+01 1.144283802149206863e+01 1.223314199326523166e+01 1.247195347649690511e+01 1.197087046772694485e+01 1.214494542536146149e+01 1.156754083863008375e+01 1.268877503268205942e+01 1.033695471482918471e+01 1.310271822805898978e+01 1.252887592504786696e+01 1.159867629671508382e+01 1.183773970484296534e+01 1.147820668953936440e+01 1.231958459703661646e+01 1.028270076544250244e+01 1.288371973922294345e+01 1.125268603313442917e+01 1.198295890930435981e+01 1.327336149000683996e+01 1.145303364980903105e+01 1.113287597586030842e+01 1.320035459555225188e+01 1.142344297307973733e+01 1.220103089508370964e+01 1.207054427973224442e+01 1.251382675531764477e+01 1.156490484428995558e+01 1.179185354557521670e+01 1.345185780078553961e+01 1.253378993418152376e+01 1.310259653059865315e+01 1.162052052537208269e+01 1.262680216630150376e+01 1.324391231439086170e+01 1.195778039204706289e+01 1.051311941021737795e+01 1.226657437806339779e+01 1.099188808170352694e+01 1.174597992788152467e+01 1.179219182109908992e+01 1.255024970433784937e+01 1.220352619143865702e+01 1.203353112438792039e+01 1.130355563842121569e+01 1.239888137379445610e+01 1.229207997639296224e+01 1.085495137839152235e+01 1.069082825495434186e+01 1.174133782780265101e+01 1.185497924581577500e+01 1.162236170754665920e+01 1.278422775233549125e+01 1.081841303493380479e+01 1.009263208599199402e+01 9.011035336092680481e+00 8.074121804233190147e+00 9.932579022048358297e+00 1.026293173403219683e+01 9.385988702335476219e+00 8.685106779627655982e+00 7.285244328730667185e+00 1.030982138335100551e+01 1.164197173850808475e+01 1.017428998168188770e+01 9.285373815717102630e+00 1.091034777171011605e+01 8.622316632666164438e+00 1.048827412702489248e+01 1.088379808429593609e+01 1.018526696420003574e+01 1.005379161846105340e+01 1.095659027673690034e+01 1.061252414571981717e+01 1.076414674233908997e+01 9.997708751128589810e+00 9.906280417451046816e+00 9.215438842532718056e+00 8.901457305783104346e+00 1.047704127023767029e+01 9.846652661116515048e+00 1.007492941293655164e+01 8.853493878106514003e+00 1.105579018103198941e+01 1.063743542316008472e+01 9.667651065783445574e+00 8.592004805828336700e+00 8.808502586998518069e+00 1.142980646800117128e+01 1.026387771614571065e+01 8.717403311343620231e+00 8.833703132196335517e+00 1.117521338284301713e+01 7.803518840748360219e+00 9.521196676683800320e+00 1.187167494900776532e+01 8.839974591802235437e+00 9.396877178995094226e+00 1.140334180071423731e+01 9.546159744772582556e+00 1.072218642145060485e+01 1.113813435259839579e+01 9.242199198521806380e+00 9.193768869804618049e+00 1.043682333626741077e+01 1.329689405136362268e+01 1.226669735523118199e+01 1.026169689778436123e+01 7.721069982066071091e+00 9.207990751297725041e+00 9.872762048931729595e+00 1.013578270289002070e+01 1.069275719774794631e+01 1.131493422702622986e+01 9.086629255612509226e+00 8.453735961327730308e+00 1.055609845074716091e+01 1.066505166085050504e+01 8.042817562343063997e+00 8.806011383113197866e+00 9.939943312310825618e+00 8.972633720259874934e+00 1.033701277533586627e+01 1.004817750734499526e+01 1.061043533293582719e+01 8.928333769831919398e+00 8.424241475031418958e+00 1.092612880234904260e+01 1.106924080188439596e+01 1.060956773287881028e+01 1.027273075699019600e+01 1.029903991575549504e+01 1.070891461532414368e+01 1.114818907624877475e+01 1.059121795460576898e+01 1.142470549635525501e+01 8.945496639547886986e+00 1.013222165995316715e+01 1.203570933681686128e+01 1.033152032406859178e+01 1.053525297327258059e+01 7.617289180473633792e+00 9.651424407337222178e+00 1.036047017006962889e+01 1.073890584488574085e+01 1.050044267596938141e+01 8.525037339137991665e+00 1.111439546219101970e+01 9.507938637890177347e+00 8.834493410794822310e+00 1.030197116598604978e+01 1.060112142662267765e+01 8.775303975698815151e+00 8.401560101315558526e+00 1.138612082857697771e+01 1.110698653256143054e+01 1.169341418092967011e+01 1.033500331195675237e+01 9.755491621508681988e+00 9.914506598501505508e+00 9.321709996413471089e+00 9.949369631850384366e+00 1.031759868501107213e+01 8.017680878055985616e+00 9.215924988522463224e+00 1.034078102240595598e+01 9.621453153768094069e+00 9.425962611278018599e+00 8.971467121223277275e+00 1.008179093741939525e+01 1.055161207667403644e+01 9.460049008467517950e+00 9.584521473824391791e+00 8.418764841801086973e+00 1.157209494758030033e+01 9.372620362021168106e+00 7.776852317384522983e+00 1.079748253254861901e+01 9.851552169722813446e+00 9.450518647030046182e+00 9.684183649173315089e+00 8.916916649744669243e+00 1.218395659243033435e+01 1.246228133272750860e+01 8.362386069353611617e+00 8.037271922791251910e+00 1.155957569562476372e+01 9.379815425113433136e+00 8.945416231156404052e+00 8.942992123115550029e+00 9.126234244800762951e+00 1.024643217939551576e+01 1.106513551615146085e+01 7.718538150971064660e+00 9.518418563493920459e+00 1.134768862102362874e+01 1.000220319152557025e+01 1.059222708915635991e+01 8.460555296885349463e+00 9.463171405849100992e+00 1.176238010713450066e+01 1.009664336012736463e+01 1.034202798736679796e+01 9.875960277671699927e+00 9.736948897269336101e+00 9.583595143980462083e+00 1.174111930091355660e+01 8.078994309000377072e+00 1.160862033793896764e+01 1.006632202162717249e+01 9.005602398886496829e+00 1.109050351312170690e+01 8.523098387919915808e+00 9.533826024352560324e+00 9.176532491575285277e+00 8.630749961835920914e+00 1.013220673032101082e+01 1.113072789770603599e+01 8.092824284733685758e+00 9.051199039184743000e+00 8.537592441252742859e+00 1.124317395269592090e+01 1.053423301724157746e+01 8.564650866991700084e+00 1.003891020694332781e+01 1.143292903194977939e+01 1.185556681519201838e+01 1.080879824650013354e+01 8.706444074591614068e+00 1.039849536220476267e+01 7.242671849660935912e+00 1.008100252716254275e+01 8.608180732427182846e+00 1.010233667644589062e+01 1.044045856089948288e+01 9.954652372685160344e+00 8.734702893439537874e+00 1.132522632821978092e+01 1.096931820668548241e+01 9.678646994857087904e+00 1.003723244005462867e+01 1.073985727119814371e+01 1.003721037078231682e+01 9.934713841634668086e+00 8.396919127708498465e+00 9.742789232740276972e+00 1.061847340303695830e+01 1.001732612256932065e+01 1.131439990288408382e+01 1.066233300035798592e+01 8.706787365520776589e+00 8.339787955968880340e+00 7.720893400193604705e+00 8.661226117541620084e+00 1.114819885133911548e+01 1.155306377078715130e+01 9.863244722130474429e+00 1.044990166853471791e+01 1.039607112524213761e+01 9.779088056470788715e+00 9.169035703149049255e+00 8.416173624037227796e+00 1.108043987770889061e+01 9.207749341156594269e+00 8.587055314072221890e+00 8.229305802371268186e+00 8.835081309869616817e+00 6.816164374798879599e+00 8.627715461356636695e+00 7.852653584856620128e+00 7.775814201431200168e+00 8.936123133063745172e+00 9.367845348644602055e+00 9.280154469683550289e+00 7.912013422515098426e+00 7.214059466898299355e+00 7.202412310783886440e+00 8.039265577391313755e+00 9.431896443873116098e+00 9.365021789430748811e+00 9.418788516370662833e+00 9.190549013695319402e+00 9.635147219524602846e+00 8.944287104557975709e+00 9.309370295771419279e+00 7.379065156689878613e+00 9.464028217550504607e+00 8.875203413608559799e+00 8.142300731168207406e+00 9.494668482490089545e+00 8.194528488136809230e+00 9.085886650620631499e+00 9.692246379831205516e+00 9.498277403228176041e+00 8.004034437787606038e+00 7.813129865186937195e+00 8.538277172097712864e+00 8.282233682763926907e+00 6.126984915245246022e+00 8.080618356911131173e+00 8.532042337409361465e+00 8.586387492557891576e+00 8.036902481156694478e+00 8.162402627047567805e+00 8.522391528921176018e+00 7.839200179613330377e+00 9.223890453157743252e+00 1.173322634445410095e+01 1.046926029843327122e+01 9.799013069646564489e+00 9.469126386646877336e+00 6.824778027896256205e+00 8.039055965754805300e+00 9.770673347268257203e+00 9.203130261746535368e+00 9.514610213571154773e+00 7.884548513515980517e+00 8.842414810660464752e+00 9.383182321084078126e+00 1.022691146609918711e+01 8.953597478086098960e+00 9.392303389488674270e+00 8.677510101329634296e+00 9.287197483813695698e+00 5.924761668049553620e+00 9.154695621667285010e+00 1.004981548762867050e+01 1.147988815426128895e+01 8.422555248673523565e+00 1.053354850392747721e+01 1.117403003386668736e+01 9.436654525493072043e+00 9.377824456077775039e+00 8.141914141434584806e+00 9.360631141006534151e+00 8.323140487089208506e+00 1.020100942503444763e+01 8.684614685869467721e+00 8.298218743456464708e+00 8.868606165064889524e+00 9.822305675827738725e+00 7.176623449184349468e+00 9.671712506853415547e+00 1.163310547397211714e+01 1.007373879325675148e+01 1.060980059673209297e+01 9.657331748887770573e+00 8.574018322279055582e+00 8.732786608071712919e+00 8.098459168853331391e+00 9.632984814441137189e+00 8.953641668909805063e+00 8.122740350890001793e+00 7.803108688232942569e+00 7.052441054409749555e+00 9.693896515431649874e+00 8.370794773945258171e+00 1.012481046926300365e+01 9.869572490030423140e+00 6.306319138026532656e+00 8.207350244387644267e+00 8.685188724184927267e+00 8.444575682104281000e+00 1.042954496005055276e+01 8.502115308200563604e+00 6.679712147105563602e+00 9.687751267925253984e+00 8.817591530755720441e+00 9.295526096914173309e+00 8.590386332302143657e+00 8.543325692806535088e+00 1.115626216972636087e+01 7.513193153050564455e+00 8.228077475658595930e+00 1.042752748805974683e+01 8.962790884199998587e+00 8.749901052310065097e+00 9.334729749419571121e+00 8.818983110656642310e+00 9.556673516867967066e+00 9.415618034188794283e+00 8.762406567499999355e+00 8.955904335502445690e+00 7.587968526629622623e+00 8.286418453238800552e+00 7.733042183947630654e+00 9.436920640540948924e+00 8.245011468539786392e+00 9.467901511445770524e+00 7.866781685909694843e+00 1.007505264745130447e+01 7.253693689634320485e+00 8.618983344512287204e+00 9.306070344405590333e+00 1.009991227522288249e+01 8.085632819238442792e+00 7.212966011162461832e+00 7.271759676764298241e+00 1.000526119407075321e+01 9.380225618260556786e+00 1.116205092011892930e+01 9.408382682804402819e+00 1.025596872579190588e+01 7.799785962491264435e+00 7.279861222885360306e+00 1.050523450682988269e+01 1.144011602111027059e+01 1.142801426295316425e+01 7.132787171669575876e+00 8.259633994064621731e+00 9.025559130284175779e+00 9.109679271604548489e+00 7.849956748259597106e+00 9.290373501538590872e+00 9.099679711859877784e+00 1.118583970963620899e+01 8.949708233139681113e+00 1.030177877002545550e+01 8.981366398264743367e+00 9.714114766011791247e+00 8.111473119987499203e+00 9.055568756134711350e+00 9.282320920479977033e+00 9.280077977388520694e+00 9.506219148309920541e+00 1.052184251802539983e+01 1.068312628553801780e+01 8.482925658421853754e+00 9.770354699235952012e+00 9.360285021115107185e+00 9.187101643882186863e+00 1.014588460075057874e+01 9.668515523482980711e+00 8.160732147289863292e+00 7.794051698627768587e+00 7.965908342957605193e+00 6.357340761613644808e+00 6.654371804033467619e+00 8.220706593431586384e+00 5.594539235409648370e+00 8.945157950595536533e+00 8.551200932047075653e+00 7.436335064152749474e+00 8.301449570886658691e+00 8.942608400400347435e+00 8.456741334957381895e+00 7.705693965579950344e+00 8.463474553487285945e+00 8.247203139901529312e+00 7.160702417905790540e+00 7.234615147941414470e+00 7.210460268634359515e+00 7.571700239969205271e+00 8.095983070922786240e+00 1.068900630530484719e+01 7.600782134971455939e+00 9.164203141363566729e+00 7.810668816708697726e+00 8.349616756227415948e+00 7.087012298445437786e+00 7.979198974161176849e+00 7.989359557842948156e+00 6.836769995729969018e+00 7.138851027817273653e+00 7.391106229124009275e+00 7.027470233696472057e+00 8.276894338074734847e+00 8.275951337499325433e+00 9.422569258310051765e+00 1.003688705323163077e+01 7.488443291489656595e+00 5.408344668763199081e+00 7.765395243905394373e+00 7.673139295569750828e+00 8.668467424498802032e+00 8.556132570135167370e+00 8.450872300558819106e+00 8.036316191389550667e+00 7.131193211173044055e+00 7.975216442523288762e+00 7.517318747996244888e+00 8.304703770327655832e+00 8.115957266486244492e+00 8.493058185465873322e+00 7.229085937813745311e+00 7.580763273161556626e+00 9.682982742142634436e+00 9.026425475522106723e+00 7.914590360253470180e+00 8.281154669768769239e+00 7.822782265589665052e+00 7.866948873784626706e+00 8.410057578898619823e+00 7.244738759704788755e+00 7.635783179560592160e+00 8.747184544749808666e+00 9.129682844342751125e+00 7.941584119649993667e+00 7.029949033970453343e+00 6.708121635966690199e+00 6.909592623099566566e+00 7.582341246297418458e+00 7.117148541113644811e+00 7.788762027277650546e+00 7.191189560936719793e+00 9.261244187118972349e+00 8.865587365311702328e+00 7.736660233498382944e+00 1.000042574506553450e+01 9.569941888150612641e+00 7.725366204673424164e+00 9.377384079324155408e+00 8.350078292911181421e+00 9.187364092748318001e+00 7.150581360093798189e+00 1.072386057344143673e+01 8.899359345878615102e+00 1.066154912083625028e+01 9.095670312334515728e+00 8.248774101544068316e+00 7.957102711443126530e+00 9.628832840828222217e+00 8.779893366914185648e+00 1.052707914919141885e+01 1.055920935221392121e+01 1.024700498793524162e+01 1.099952053175922018e+01 9.015642345865231277e+00 8.380075046719911214e+00 8.332938939437651626e+00 8.570371817101547052e+00 8.287267835162111851e+00 9.253115098925190907e+00 8.014546644714421575e+00 9.150766657078975186e+00 9.446821811325776252e+00 8.298796143973275363e+00 8.446563117873518323e+00 7.805850538553265494e+00 7.465372953867343675e+00 7.970534160898245624e+00 7.210185266043028562e+00 7.840548288980283331e+00 8.650672926853181011e+00 7.867674604773534419e+00 9.740940223065388537e+00 7.146938810769172257e+00 7.231387913901166087e+00 7.297087369770482113e+00 7.507663873495003415e+00 1.005285876070085216e+01 7.376502303873678557e+00 7.693847335027593992e+00 7.282803586588821432e+00 4.839123585279063278e+00 6.885587788628871664e+00 6.868763429897336792e+00 7.046001239806863659e+00 6.986760465730047720e+00 8.157659212995657327e+00 9.187229741987454901e+00 6.838051359450560085e+00 7.538725582435618300e+00 9.185186481259069780e+00 7.880222683117804827e+00 7.961476826639686699e+00 7.010904406199020222e+00 7.595110031824903629e+00 9.551309605610194708e+00 7.738115100242577427e+00 8.292087638862511767e+00 7.763079647431934127e+00 6.528425708070398237e+00 6.506374347060292607e+00 6.361324406372378171e+00 8.567333439886599677e+00 1.074962068024290218e+01 1.004889646426421024e+01 1.105486151670015005e+01 6.933299048082169236e+00 8.702172460030638490e+00 9.921107052400939708e+00 7.473720040720983171e+00 1.017681907715271628e+01 8.125229180553070307e+00 8.410363927498256231e+00 9.275138234499078038e+00 8.613191961301337685e+00 7.939222501222536366e+00 6.048399391701752670e+00 9.573609619173218732e+00 8.388816929947505940e+00 9.907021694783310295e+00 9.687437981177151158e+00 7.605913308081752255e+00 7.958152633996624203e+00 9.165593889617698053e+00 8.581252819334162396e+00 6.816308504388853606e+00 6.462377229735897011e+00 8.269226447819763237e+00 7.714417754934481231e+00 8.280634116097353115e+00 6.756417035094098189e+00 8.916497715660552714e+00 8.563489204369384211e+00 9.414597939869230103e+00 7.704970633761203835e+00 7.127005935661483882e+00 7.857773545877893895e+00 7.515509939472270418e+00 1.016823017872245494e+01 8.214487300374962331e+00 1.021226502766878141e+01 8.778741418126640994e+00 8.860669896381295985e+00 8.793255624746116439e+00 8.949979379120311052e+00 8.832822353221921219e+00 7.591497733669986481e+00 1.033470813437582159e+01 8.578452608609280716e+00 8.962223213169403735e+00 9.259044701869246552e+00 9.735753996406129929e+00 6.948510885428031081e+00 8.448956804278671129e+00 7.573514869751013734e+00 7.945076203113627500e+00 7.211868363199124943e+00 7.681056532058599728e+00 8.556584879518082332e+00 9.088523758440453904e+00 6.821858479685960042e+00 9.158478636728354161e+00 7.114752515416868484e+00 8.026790958683530874e+00 7.694078126666227035e+00 8.012616168983816678e+00 8.654382725930979348e+00 6.961424227559120936e+00 8.813853268424644227e+00 8.822203106975024411e+00 6.074166871537538981e+00 7.717837848954259172e+00 8.365380275820081479e+00 8.218067053985565806e+00 9.353466716270684600e+00 6.986160688143132624e+00 6.837886672024588997e+00 8.144222794146049438e+00 8.670336606594377216e+00 8.458400301852323722e+00 8.322890022790636166e+00 7.242120493499709433e+00 9.338337259653528122e+00 9.031492421299144979e+00 7.198801135867508805e+00 8.099159200288204019e+00 8.297813212015704210e+00 6.993644162248764395e+00 7.376506628036230140e+00 7.440945884878213512e+00 8.474946203424668312e+00 7.935261547397767679e+00 7.956212045971122748e+00 1.125186803439679650e+01 9.934570192708138237e+00 9.221889876306205380e+00 7.881127228594471568e+00 7.664837973651668079e+00 8.080362274177927517e+00 7.347874781929781385e+00 4.840742294626188880e+00 8.273751763017672900e+00 6.440591997381743816e+00 6.577414336211904633e+00 6.168310010650411179e+00 5.348693615567872151e+00 7.868810360281945471e+00 5.483013765319715738e+00 6.241905657542496044e+00 4.451500300174032532e+00 6.332086327166527084e+00 6.798239547615591682e+00 6.391296720504345608e+00 5.637375418955716810e+00 4.715484236806747553e+00 5.288037797430945375e+00 5.319490987594201137e+00 6.298258344517710050e+00 7.680594873895858932e+00 6.162341452714497514e+00 6.813615249607892110e+00 7.656336900431047532e+00 6.556205492800639689e+00 6.761985644719022304e+00 5.650854234376404328e+00 8.709346895802420718e+00 7.056408084673273073e+00 4.882514298126881869e+00 5.307434541239786085e+00 7.712260802312020047e+00 6.298262331805401182e+00 3.895896902706539322e+00 6.613044399941996332e+00 6.649164064214891035e+00 6.073712730843302765e+00 5.265838875902870697e+00 8.085806541549230175e+00 5.760177167306789414e+00 6.491540589854944088e+00 5.195025357353759254e+00 5.528027829024502182e+00 7.001002493394366866e+00 6.344096698272950086e+00 5.395356439623558487e+00 5.445988297055811778e+00 6.384110465400905099e+00 6.911819163411823119e+00 5.668246679930343035e+00 5.731764423752222726e+00 6.580279456753481249e+00 6.852877444466586532e+00 6.725300351425006262e+00 6.952363834285554489e+00 5.727049285622855201e+00 6.079165273229774513e+00 5.935756670645724320e+00 5.548637424818684494e+00 5.422144313891009482e+00 5.365296349668311038e+00 8.849489787057947865e+00 4.963170784246000444e+00 6.140327848934246546e+00 6.073474017562413785e+00 6.082621820607707619e+00 6.204682922887681862e+00 5.354989726905182934e+00 5.914115237730037222e+00 9.141612058022086984e+00 5.109153262468522527e+00 5.187998235691510196e+00 5.626343363554771493e+00 3.639456518241185545e+00 4.292433537342974503e+00 7.209452759355587936e+00 7.144732244840551694e+00 5.512995941404359890e+00 5.991179884306525594e+00 5.881287920748784259e+00 4.938512820599830988e+00 4.315118991616678557e+00 6.512074250711457069e+00 4.639198820702268300e+00 6.359754868612449208e+00 5.243007023518883258e+00 5.488488016761707833e+00 8.396388004258346527e+00 5.667613258181251723e+00 6.988907054988716006e+00 5.868731401643172418e+00 7.349234997005964942e+00 6.087882982734575066e+00 6.845582466633121754e+00 4.083251350962960657e+00 5.969269240178932456e+00 6.464945305513456475e+00 7.114637907586282672e+00 6.054402308929554444e+00 7.543175280141475092e+00 5.662852623801224894e+00 5.113642980251760228e+00 6.496880816550920201e+00 4.850978501200616577e+00 6.757141369310910584e+00 6.435889076581127632e+00 6.949356033696242108e+00 6.849049361309400119e+00 6.472613956353053588e+00 6.319114676019861321e+00 6.955755981982588487e+00 7.374753495177156282e+00 7.132924065643181599e+00 5.285171086325623158e+00 6.689310950713053927e+00 5.033026123495141668e+00 5.145904985390478359e+00 7.194042846046166062e+00 5.141298529426099329e+00 7.554987377056515463e+00 8.587240168300315446e+00 6.911441229695817867e+00 7.343794744727486723e+00 5.327546438374288762e+00 8.459692276180057036e+00 6.537138092111055343e+00 7.906888231533499400e+00 4.521606774261475614e+00 4.602825373925446328e+00 4.933146810947069305e+00 4.474815394141065106e+00 4.536136902657096570e+00 6.644838039134200791e+00 5.367666258172475224e+00 6.490027862019818627e+00 6.067404879955441643e+00 5.913854318884320449e+00 6.651365819813310765e+00 7.025396679114556342e+00 5.624181052970182115e+00 5.634198191829680624e+00 5.730169993519076854e+00 7.023073186476967322e+00 4.086066035662307527e+00 6.585746911574129392e+00 5.339850342916248493e+00 7.362210290881431973e+00 4.599183590764433838e+00 7.201240455207361002e+00 7.878248425513326936e+00 5.917406097427865497e+00 6.040592196845807393e+00 7.070907794612402597e+00 5.478280358921246318e+00 4.087838804400639958e+00 6.893919147365241251e+00 4.432254175255449624e+00 5.828140147347974143e+00 6.935324123623846759e+00 6.834819289587267477e+00 7.045164318449260499e+00 5.665013595430842486e+00 5.192005294679194805e+00 6.534468290108525146e+00 4.406276327531671200e+00 5.314905966521239478e+00 4.025429042257170131e+00 6.106405187472025986e+00 6.504818973323649445e+00 6.428503572319635317e+00 4.967301947568191878e+00 6.355214713071619670e+00 6.093392836762573594e+00 6.807304753605514236e+00 6.362931764925663813e+00 4.887958647717423943e+00 6.717004401492713939e+00 5.283159955113912787e+00 6.218347526963317939e+00 6.027831568040060262e+00 7.545868906343964788e+00 4.650593793900238637e+00 7.628725831395427370e+00 6.809286919868686283e+00 5.029923875434140434e+00 5.205095638036187466e+00 6.212440948246326755e+00 6.333795985967310749e+00 4.498779833486224788e+00 9.193873128937013917e+00 5.116686606343437305e+00 5.248894328210190530e+00 6.932287068896551219e+00 4.719932531390375274e+00 6.276065579975084852e+00 6.363811931507987296e+00 5.025621561650844171e+00 7.181047765492505341e+00 6.610947266317228177e+00 6.330493477879843844e+00 6.882201302635487572e+00 6.818032510091136977e+00 5.233749521918256598e+00 5.928288132946465616e+00 6.042049830470265448e+00 6.601635056353853948e+00 4.632825662351545581e+00 7.231838041968385866e+00 6.535892125986592305e+00 5.014600694352509436e+00 4.851328668960665169e+00 6.803704360537348172e+00 7.210238943327583527e+00 6.662453211494631766e+00 6.387287169138552656e+00 6.986431706047733670e+00 5.856895165005262527e+00 5.157366124400069474e+00 5.014758634870949194e+00 6.067153171550452306e+00 7.125408599338594939e+00 6.467081565486161310e+00 5.287250272693831299e+00 4.398458573334265154e+00 7.115723373429255538e+00 4.707230644302279110e+00 7.026177218269084257e+00 6.895073403277984347e+00 5.954412036374666428e+00 5.431737824283648486e+00 9.218595292723811951e+00 4.955140616808302312e+00 5.405920982235326022e+00 6.021718970731412490e+00 4.586356580341759859e+00 5.481051828157341710e+00 4.184109443157770336e+00 6.049944501546777431e+00 4.849203386209278044e+00 6.345806719699590204e+00 7.669771254365661761e+00 4.758067910443692483e+00 7.028720098364561686e+00 6.119177056607471243e+00 5.591288998272885280e+00 5.270700381195000617e+00 5.946483226690146395e+00 7.139145962938838075e+00 6.847759383072736128e+00 4.765983921214099084e+00 4.609246903560965336e+00 3.595018503366563145e+00 7.209133291641484753e+00 6.375001246715926939e+00 5.847122422318864920e+00 4.069877927524971462e+00 6.231889889356438950e+00 3.558649587911516754e+00 7.190873870585636318e+00 5.779123388553661478e+00 6.179382570708579436e+00 6.650400193782679992e+00 6.033524638258922046e+00 7.912051901145813027e+00 5.345573663490373661e+00 5.964081756001759160e+00 5.369785060999883619e+00 6.530180983817163387e+00 5.408716178254643125e+00 4.322361403032614291e+00 4.281336005331833228e+00 4.744670239181970395e+00 2.842865383526922418e+00 5.721128028058283022e+00 6.148386004853188425e+00 5.749007091714157802e+00 3.628466641557129613e+00 3.626371042417540824e+00 5.803866408000726729e+00 5.716265460494957651e+00 4.484392909385709558e+00 3.487973853745437669e+00 3.642937565036196812e+00 6.032097804374092931e+00 4.825047544645656217e+00 3.307610519583453090e+00 5.447268971317603459e+00 5.007659872703600357e+00 3.383569641887568036e+00 6.354548037543888306e+00 6.522423889556940857e+00 5.172485318640378082e+00 5.498039415139090558e+00 5.489651410008614896e+00 6.161363767649717715e+00 7.061224516334191570e+00 4.398295388972360165e+00 5.176488715325493040e+00 6.445372281667503422e+00 4.330554408654956333e+00 3.871926362426252766e+00 4.813214569022102651e+00 6.471793996791951997e+00 4.713920853046662529e+00 4.866003778711532668e+00 5.387657185958050654e+00 3.966931824139523499e+00 6.046049387260686636e+00 3.793117282105296084e+00 4.121906433356179456e+00 5.341240292315901250e+00 5.531523527047149003e+00 4.691048083240141331e+00 5.223616088699998272e+00 5.701092598651510635e+00 5.470570312022941195e+00 5.111536346858247981e+00 2.833743887810026063e+00 5.365629174461256312e+00 4.230426744036845044e+00 5.484310084969578725e+00 7.541332319611075974e+00 5.124061100534776259e+00 4.807396973809924923e+00 7.961667354898989579e+00 4.684953238492695071e+00 5.738639650229814038e+00 5.075134340133892863e+00 5.471101958487246009e+00 5.955571296122993630e+00 5.846925373982696961e+00 5.768887331374153327e+00 5.779363735530204771e+00 5.225077734289444997e+00 5.713041437300075742e+00 4.354510280954912105e+00 6.230214669993011434e+00 3.156550337180315857e+00 3.987166909469745057e+00 6.315615688983457154e+00 4.768161456626367034e+00 5.466398816857484633e+00 5.109711198587172376e+00 4.884934651483091805e+00 4.337973240995977697e+00 4.799039107370320245e+00 4.923483054413145155e+00 5.569936078690457926e+00 6.398506691379048483e+00 4.725436795950928470e+00 4.322955955847464615e+00 4.296207696299076950e+00 4.747908411720804800e+00 4.944445550673327361e+00 4.420605349253984961e+00 5.591996276750340833e+00 4.224943748580633596e+00 5.227121253202358098e+00 4.356002738573664601e+00 3.614787198419957104e+00 5.394899466975749291e+00 3.718167637258490643e+00 4.456277931275355542e+00 5.749635892603251364e+00 3.535663814314822684e+00 6.221326164716940887e+00 3.056735482488011524e+00 5.914967647985275967e+00 5.128593084805249447e+00 4.781436097562075993e+00 3.599913065107563703e+00 6.834169142097853644e+00 3.398991214447503406e+00 4.845622842375463257e+00 2.583258015681345832e+00 6.450609461443204573e+00 3.705019495185830181e+00 6.198516783051127632e+00 7.019858567093606894e+00 4.829000654938786496e+00 5.472640543489893261e+00 3.327113450765680547e+00 6.512905885975762921e+00 6.429994572731537517e+00 4.648248194156732183e+00 6.372776172393156635e+00 4.899628180997812166e+00 4.146741161770233219e+00 4.366845228607383333e+00 6.115129499226064524e+00 5.097609760530816381e+00 4.618824754825968881e+00 3.477476737066685253e+00 4.956821064661685483e+00 7.028095091051089760e+00 6.167845341891569078e+00 4.893666633896106788e+00 4.361635257743269101e+00 4.554157486273005873e+00 4.236410939017946298e+00 3.933464469054539059e+00 5.027032267986097480e+00 5.311405744345806923e+00 4.581981103769488861e+00 2.468165301956943836e+00 7.124796989771826183e+00 6.072274897265249827e+00 6.985483270403351597e+00 6.188372301387047969e+00 2.929785789912260796e+00 6.226206940795304234e+00 5.794617971138082524e+00 3.447266035754948277e+00 5.216290770632940443e+00 4.308862625927634582e+00 5.288573041992354007e+00 3.367320220647028961e+00 5.879869405386229708e+00 4.036796342591392417e+00 5.031896504546329751e+00 5.392750655549161110e+00 6.857360416691445693e+00 4.937856721175777786e+00 2.914791477262875130e+00 4.691161982231910166e+00 3.847179564014248765e+00 1.668453519539042640e+00 4.381990270042123825e+00 3.884088303425869082e+00 5.309819201225442598e+00 2.970437002764414469e+00 3.302008998950134000e+00 4.595001930792129485e+00 2.941925223398825118e+00 4.178252417194402213e+00 2.855462489510843138e+00 4.269291827481360713e+00 2.572704592278276969e+00 4.392917315649130572e+00 4.442522358337753552e+00 4.635093529678733226e+00 5.123894036656892581e+00 5.133742932084148336e+00 3.808291242347346728e+00 3.925399309533037950e+00 3.642360944644047471e+00 4.228873304840467640e+00 3.315660089593994275e+00 5.061200738365083218e+00 4.387682435562775041e+00 4.467123665223247109e+00 4.996198727550259733e+00 3.895702610057500515e+00 5.338757932450659105e+00 8.282811702795187969e+00 3.724335885551880665e+00 5.071902314832218650e+00 5.289044322547313826e+00 5.184475082155938885e+00 7.116496581245272068e+00 4.683350753181556136e+00 5.394342123400159394e+00 6.327443210871561696e+00 4.037617852213299052e+00 6.797691206483007953e+00 3.839493697207917666e+00 3.796603713823048842e+00 5.387267796234869621e+00 7.713289094941962354e+00 4.697346700114855444e+00 5.177885503133298428e+00 4.768957036923004544e+00 4.832359515895587876e+00 3.986741099111259068e+00 4.271374674019123852e+00 5.197969925429963389e+00 6.372242597280670218e+00 5.035405032991931762e+00 5.202801943761672376e+00 5.662262152351911659e+00 3.724699531994872803e+00 4.542482211245739698e+00 3.359749525269636994e+00 4.658856763022417802e+00 5.309603358813285823e+00 2.088851645108741106e+00 4.238577234725898535e+00 6.268545701774852041e+00 4.335390832088303448e+00 4.212039338360971108e+00 4.073492112888819072e+00 6.074887834534067999e+00 4.794256681001555442e+00 4.625517914439545741e+00 5.011296006076205067e+00 4.704735912761384142e+00 4.683731189364247705e+00 6.616880916102286569e+00 5.984836191694506979e+00 5.677258823923801323e+00 4.982630796906459381e+00 6.156938292533240542e+00 6.131144257258320351e+00 4.113382103972075932e+00 5.356035171798432692e+00 6.974140274262096817e+00 4.939009107197461113e+00 4.093390266347105566e+00 5.177310642574902033e+00 5.614356779981861223e+00 6.945707861781550641e+00 7.092652549757277214e+00 5.637198385894465424e+00 3.620847736405760742e+00 3.933374773265065016e+00 5.434694259404156291e+00 5.526582943678628901e+00 5.137106574927639002e+00 5.274351880303091100e+00 5.353306632181695335e+00 7.535706442883081557e+00 5.222515897200663559e+00 7.976496293709675278e+00 4.147901003605739767e+00 3.964049043248959237e+00 3.760439232571008539e+00 5.834622830800118010e+00 5.179165418429645840e+00 5.486975098278594309e+00 5.330274669223225459e+00 3.986431111025978247e+00 4.684691503189009509e+00 5.172325192758435719e+00 5.386461346076921508e+00 4.315009704264289425e+00 5.056791896581582790e+00 4.062726199109524927e+00 4.267689127012765482e+00 3.782458554588318922e+00 5.148472579601657273e+00 6.346590644385590174e+00 4.483877293342742654e+00 4.964525580377393332e+00 5.323392035039060666e+00 5.993227996754068698e+00 5.829357951537752491e+00 5.264796625265571350e+00 3.761392966660388471e+00 5.209589262934008147e+00 4.312057930302068520e+00 3.752504710280026412e+00 5.447840037035438066e+00 5.758299621540120761e+00 3.762687145401175215e+00 3.483216731801376920e+00 3.052358990799829197e+00 2.980382610173045510e+00 4.337603493577603331e+00 5.757180418019407497e+00 4.164197935001316964e+00 3.667393462772806867e+00 4.700803165425365471e+00 3.720755907890470837e+00 4.301566392874578426e+00 2.955425110206982620e+00 5.439084235902850395e+00 6.098708772072040318e+00 3.750084956138524994e+00 4.827125277932537983e+00 5.037784033325883648e+00 3.174680500789047066e+00 1.595418812553702104e+00 4.304017348085579897e+00 5.620539841092109690e+00 5.929295569810871136e+00 4.786117959912744801e+00 4.335657463982980353e+00 3.857944170967832154e+00 5.163670712135091989e+00 4.670622095371853355e+00 5.443553088460661549e+00 3.962890037944234223e+00 4.233056621031256128e+00 4.003645588471090200e+00 3.314927446403622024e+00 4.921180627275110631e+00 3.266417857872601971e+00 2.994243486706831270e+00 3.367621947812832861e+00 4.657318289195348626e+00 3.166345423868254905e+00 3.116646988948084118e+00 3.560158237576486862e+00 3.455672952220893102e+00 3.810044208223064111e+00 4.559155447133749206e+00 2.504163217049633960e+00 3.756049420744875356e+00 3.997382885373197414e+00 4.182725240371146569e+00 3.804491816140940674e+00 6.364734209947892296e+00 5.430156126835635533e+00 3.024884203059617693e+00 4.828416430823100569e+00 5.056491497291879078e+00 4.370987289470864567e+00 4.607804593847431462e+00 4.190097525795562383e+00 1.621812848918632088e+00 3.430629762642167790e+00 5.354067452622619960e+00 4.836514695130096797e+00 5.459600454701486250e+00 4.760975633096442117e+00 5.637320037674631301e+00 4.711090369113251519e+00 4.830529723724634295e+00 4.297831746171711487e+00 5.140947698302773539e+00 5.606427887202895199e+00 5.599714960999162550e+00 5.931351460519212360e+00 4.069232739827183032e+00 3.204565230202420789e+00 4.879406647605129876e+00 2.415296104891006657e+00 4.026046847518685468e+00 2.660180459804580622e+00 2.655455264905639101e+00 3.864882883772317701e+00 2.949429163167848422e+00 4.728447254533161725e+00 3.103847732641487500e+00 2.975756241925945567e+00 2.702723272373682928e+00 2.471713068992017703e+00 3.991903709806635447e+00 3.085007285521437659e+00 4.487637373141378561e+00 2.869602342989722832e+00 2.294898233276773336e+00 3.718472321779762613e+00 3.841488399026951495e+00 2.593247649546160716e+00 3.108061011184916289e+00 3.281256684136528712e+00 2.845674273418814959e+00 4.378067361968795090e+00 3.412824643067050356e+00 2.583402938270667359e+00 5.519493210726943211e+00 3.935089462270692451e+00 1.676936461420766467e+00 2.967517368740326233e+00 3.673637392280640235e+00 3.587132490031273324e+00 1.129705932166195526e+00 3.070964356109024074e+00 3.857441102318256654e+00 4.201380525554748724e-02 5.201695924060783405e+00 2.659225100186471291e+00 3.343715503266367239e+00 9.762685748499148053e-01 4.183128673923064866e+00 3.090842230991107886e+00 2.924488656564846245e+00 3.487015313122263649e+00 2.023555722233238985e+00 4.294853095265939835e+00 1.297065495873716223e+00 4.667241616766726331e+00 2.986770020094156930e+00 4.558714596182411594e-01 3.081982113738211293e+00 3.492429982090189178e+00 2.681412135507737826e+00 4.257972380931400735e+00 1.418036715459384034e+00 2.346004385489933952e+00 2.312629293023009236e+00 3.978459154552187904e+00 3.821417051044871283e+00 2.021141193080322029e+00 2.764021414918234942e+00 1.859833041219833838e+00 2.603741623754435852e-01 3.195066230470921198e+00 1.621284189713586787e+00 2.408955128974873627e+00 5.137235226552240519e+00 5.259399575922929948e+00 3.038618287204763124e+00 2.545621577725671436e+00 3.265187868204424859e+00 2.044844649494260480e+00 4.041378951142700515e+00 1.072036304446304378e+00 2.552922509020305153e+00 2.737121187817156631e+00 2.874260067920493267e+00 2.460262388813877266e+00 2.573962533445335321e+00 3.061577966170176968e+00 3.394591832402389375e+00 3.185223638398576806e+00 2.784724723374552013e+00 2.860345288249793949e+00 2.162391038653461717e+00 4.319188061863783012e+00 2.722970935799700953e+00 3.606502552799765837e+00 1.617539120156165300e+00 2.267662044431216994e+00 1.221658547995514210e+00 2.524660208353507684e+00 3.447788966083150886e+00 3.230121212016381804e+00 3.365070012878856431e+00 3.369885837477335055e+00 3.969721562071582444e+00 3.705192803396214707e+00 2.749750018772680438e+00 1.927959384928478848e+00 2.045555526851494665e+00 3.579585814702376023e+00 1.789271988144137238e+00 3.682157696073520281e+00 2.176134117597644302e+00 2.467150826374367334e+00 1.941448378718503731e+00 2.381376699482499415e+00 4.120604267986986535e+00 3.065473914465606242e+00 3.527084121622384050e+00 2.811413893714486800e+00 3.279521295782826584e+00 2.517872031886878137e+00 2.008971625220302037e+00 3.213284737414496384e+00 2.560413238761956034e+00 5.006631469508904253e+00 1.248823176414658676e+00 3.140163890891397802e+00 3.604122419795962706e+00 3.351979870976445675e+00 3.011551680017442667e+00 2.119303891536903350e+00 1.501521119107965152e+00 2.577381267693022782e+00 3.153680305483622881e+00 4.239457953828166481e+00 3.000582941461771735e+00 3.389252871797284961e+00 5.099809644440555623e+00 4.395637276288181461e+00 2.788613789897418815e+00 3.679295494044934944e+00 2.608463428135026074e+00 1.783527994511937331e+00 2.431229662833272798e+00 4.646635256463194530e+00 4.561216968463492449e+00 3.592447223935056666e+00 1.226437290944815572e+00 1.224200709234042783e+00 3.016697426187830988e+00 1.651405263119326783e+00 2.522031080062544284e+00 2.515918401817534455e+00 3.340505629401079979e+00 2.931888933560462984e+00 1.016634132830987802e+00 3.528446242690444823e+00 2.396045587974244828e+00 1.017470605762944125e+00 2.624365476791510332e+00 2.132460295415596452e+00 5.264335080718269388e+00 2.768324333068799881e+00 4.538461405481704958e+00 3.778937132834427004e+00 3.438723013714847898e+00 3.412123584731888482e+00 2.975834489810224248e+00 1.640638326785848644e+00 3.746435909811566489e+00 4.788176954277278519e+00 1.893042390644649409e+00 4.049132301915101984e+00 2.698070363481762879e+00 2.114523290873846051e+00 2.463570409800117655e+00 2.720156587392449143e+00 2.573867791324681242e+00 1.954929981007218931e+00 2.730237026841212167e+00 5.622723704810913326e+00 3.144918275655759210e+00 4.454587948031661249e+00 1.687940455182968202e+00 3.354234431346069467e+00 2.969888322013381821e+00 1.780091546302088990e+00 3.024904264336162996e+00 4.483521921735776239e+00 3.762226837118966216e+00 3.689494504590144608e+00 3.529701706690437035e+00 2.805990646000691147e+00 3.325442654342687820e+00 3.018387716180139346e+00 2.689540856591832174e+00 2.467022739933796061e+00 9.815235749323197867e-01 3.069691235536573082e+00 3.438395170114768362e+00 1.880950411077845885e+00 1.707801928558025928e+00 4.424097559724614825e+00 3.859014503559363263e+00 2.631383632172178189e+00 1.780378154736295571e+00 3.512101077664852689e+00 3.327328657161255254e+00 1.793802318972508969e+00 2.729284604225099553e+00 4.430127296852353069e+00 3.376391799869177035e+00 3.798712649910385597e+00 9.308572760284382630e-01 7.837634837433101742e-01 4.499392905646208085e+00 3.901908983654433616e+00 2.760611578609297734e+00 2.797177978306372825e+00 1.224675167116841878e+00 3.906195409312324340e+00 4.940484675160202066e+00 3.013200050612637071e+00 3.930152440487090892e+00 2.062033842283763185e+00 3.162226491732567535e+00 2.443954219115857640e+00 2.553382176264144210e+00 8.458692926618621710e-01 1.253798666887929070e+00 3.377169916584936704e+00 2.193601200976004861e+00 1.634909845964604536e+00 3.598257933595254254e+00 2.589216312975815892e+00 3.389824443964867928e+00 3.100252148455261647e+00 1.812292177017475803e+00 2.222474801726058047e+00 5.257670194413487152e+00 2.802332776760487754e+00 4.293173963962442663e+00 1.812048881696352698e+00 3.891681735734874970e+00 2.939404900349510186e+00 3.452857149666050507e+00 5.205765026350994695e+00 2.947391950101457159e+00 2.534647584938110487e+00 4.721160875965347614e+00 3.647212739230469403e+00 1.909572118498155113e+00 2.202900986569378716e+00 4.442036993707895398e+00 2.694921721691077021e+00 3.473335885302606840e+00 3.731207352065978089e+00 4.277402557820265017e+00 1.096982770804469265e+00 2.704704487844789895e+00 3.764696441837007690e+00 3.739968589035997937e+00 3.324656350298159424e+00 2.108006021789576412e+00 1.355672611200807731e+00 4.402296768244491787e+00 2.079682258730925604e+00 2.401650069737939930e+00 8.760965160876535984e-01 1.997685948744194917e+00 2.905727677109428697e+00 3.795800841037883622e+00 3.745891647905452704e+00 2.540768498471528414e+00 3.182347351532772706e+00 2.725505753770937734e+00 4.163723318376661986e+00 1.638021660191063544e+00 2.191963892886468201e+00 1.767723905880010715e+00 2.315816628129846677e+00 3.100452758332431280e+00 1.997621587674409005e+00 1.022861929398420022e+00 3.190965070304059292e+00 2.458318197589574261e+00 2.579316469057358674e+00 1.882608938167881885e+00 2.578731940388119703e+00 1.064073442281784132e+00 2.945030821386692033e+00 1.734734632289491874e+00 2.004896620218358905e+00 2.963084898261750588e+00 3.120591286561996913e+00 2.737352438298379376e+00 2.116939010913358565e+00 2.312803417334260203e+00 3.478573273254382592e+00 2.756981041455583092e+00 1.857602333083895996e+00 1.841952198724569945e+00 1.420582276319855008e+00 2.323656892842918431e+00 2.711676150965949272e+00 2.839924795775329081e+00 1.917548022843959865e+00 2.711479162761304629e+00 2.637983113193439255e+00 3.014220235086658928e+00 3.070712235192582185e+00 2.792520850487971718e+00 1.004382945728658605e+00 1.375161710789164715e+00 3.361814305728558772e+00 3.016930943767898832e+00 2.260906179361038326e+00 3.436564536438410311e+00 1.966313410310267740e+00 3.817804079221764013e+00 3.596459948581368082e-01 2.939488216325710113e+00 2.342495674414403872e+00 3.422241178373428561e+00 3.662789163665063352e+00 3.125854223607457349e+00 1.546470134447477385e+00 2.623905702536568629e+00 4.109626478062951449e+00 4.479078694926791115e+00 2.833190574656811123e+00 3.717841198923496293e+00 5.339007771263131197e+00 5.760733077226316112e+00 4.471273705334695592e+00 3.774381424923698436e+00 3.513996323600606431e+00 3.533915180203083040e+00 2.229713078134773152e+00 3.109620110391583481e+00 2.387179456191420357e+00 3.757935459961336377e+00 1.855059561181118477e+00 3.288489372312848324e+00 1.966214945065288155e+00 2.231093487198454017e+00 3.713798367395463540e+00 2.992812797918399603e+00 3.011066645214699466e+00 1.829268133264230212e+00 2.266152373167030110e+00 4.305429079266527737e+00 3.469782229520793404e+00 3.287926537491415502e+00 2.285812752648595403e+00 3.326347806428217257e+00 4.237408615927668265e+00 2.478082926256922391e+00 3.473393042849849621e+00 3.436439451464460060e+00 2.679107248188775880e+00 3.455043073077716187e+00 1.229939877896652378e+00 2.946852306240091757e+00 1.321553669621926774e+00 1.278399739177100924e+00 6.168263162569799896e+00 2.733017138098194021e+00 2.781394303154893777e+00 2.719453799846950126e+00 3.346832066102308989e+00 2.112148345645039171e+00 1.993301120914244606e+00 2.202725708886452693e+00 3.750436362341828644e+00 2.585652657969471413e+00 2.961006284870646876e+00 2.086146891870560349e+00 4.736998102090101526e+00 4.544449855240377367e+00 3.364325250863759553e+00 2.013139952304185520e+00 2.547000748437182160e+00 2.788369440778414088e+00 3.197753283880018671e+00 2.914954755039396161e+00 2.820226872711759203e+00 2.055711795905678319e+00 2.999741615117826665e+00 1.314229780454610585e+00 1.958150604647516557e+00 3.074235198345334652e+00 3.352766676849987526e+00 3.461686743101711539e+00 1.926462972645972993e+00 3.562866008875074542e+00 2.871171396797360220e+00 4.519531524863023897e+00 3.355432912371139054e+00 2.162997996511371035e+00 3.324188911666433377e+00 1.363871918650746418e-01 3.076108785633154596e+00 3.232135844553317927e+00 3.997266466215316338e+00 2.574623786788319713e+00 4.222878079652482519e+00 4.469089319990978026e+00 2.186471828637567505e+00 1.629266604958372611e+00 4.330209303882600835e+00 3.142803781380600459e+00 4.509040717524106512e+00 1.301337637640659128e+00 4.502157454102936107e+00 1.558891053097590573e+00 3.622148802563729397e+00 1.680197337804110624e+00 3.415987988075356974e+00 5.324075396882013145e+00 3.806953528981584789e+00 1.995351224359886766e+00 3.746739243339478609e+00 2.624048830257260434e+00 3.226632403536502824e+00 3.554661649389676104e+00 3.030551580523193955e+00 1.200859332633032572e+00 2.445026378733579087e+00 3.930386700628602625e+00 2.104962039186726752e+00 3.026761815785354859e+00 4.246096915997880750e+00 2.405540472305551347e+00 3.708666652709193823e+00 2.557257547204419001e+00 2.824611665710233588e+00 -6.518411687064031845e-01 2.981684576347483517e+00 3.981638138889985523e+00 1.979311060850486470e+00 2.145920709407933114e+00 2.095762973448583644e+00 3.464570936213426045e+00 2.756492833712110180e+00 4.085463256051193426e+00 2.631879627776479769e+00 3.184525206919701645e+00 1.502133610475559378e+00 3.238216976876691522e+00 2.195977202484446167e+00 2.645358185503264625e+00 2.972141678667692410e+00 4.467639428968340098e+00 2.555606617083363119e+00 3.724578917466416783e+00 3.364832952666438004e+00 9.700295639284772786e-01 3.966184438825694603e+00 4.670498055450983621e+00 3.521390365737403716e+00 4.662109156830625878e+00 2.674409721696843878e+00 2.638055272030493725e+00 3.626654670206474140e+00 2.882950091239351753e+00 1.514550308437992765e+00 4.224388198476336065e+00 3.058243600108209836e+00 4.388595004217994422e+00 1.109394274509783340e+00 2.713525959642853813e+00 3.577631716109707760e+00 2.363103093753897710e+00 3.230176749744820608e+00 2.433004276882658523e+00 4.555126892641913727e+00 3.447476000886674274e+00 4.669969980955342770e+00 1.982357335313499114e+00 9.348305037361471781e-01 2.506447470284966617e+00 4.234910563200032563e+00 2.765814396595343005e+00 2.119258039201641797e+00 2.144716623477423756e+00 2.338223500584736936e+00 2.332360388739350032e+00 2.090098932888066141e+00 2.465679709330558023e+00 3.630114166634042849e+00 2.219204098028448424e+00 2.973435204184985192e+00 3.525906914753951682e+00 2.805458209977033324e+00 3.737646480520559145e+00 2.723411403928488905e+00 3.639051124067941068e+00 8.506368660901175716e-01 4.198670162460548916e+00 1.525180284224366023e+00 3.104643031864761760e+00 3.966857723151371307e+00 3.338938941008152028e+00 2.721814545627915916e+00 3.019186512475341644e+00 3.168181645589329687e+00 3.320872932903952357e+00 2.952795019568371426e+00 4.787897659364038994e+00 2.726654476619373657e+00 1.593808857010146296e+00 3.118667759015156360e+00 1.199805194077430581e+00 3.625717052319481049e+00 2.236004437201033035e+00 2.195834525363236533e+00 4.163368240263904951e+00 2.405628055344589900e+00 1.157730474104310847e+00 1.798243292487219147e+00 2.521081608248346928e+00 2.740609101456092045e+00 2.388605021435503240e+00 2.044558786412939977e+00 2.318190412483977614e+00 3.003541226583628543e+00 1.022421514890712313e+00 3.086469923461583331e+00 2.171335902066142243e+00 3.602921672794411334e-01 2.270474886584858076e+00 2.897902482702871207e+00 1.916864915871360431e+00 3.641496640767994730e+00 2.986284253710038694e+00 2.430589364883889214e+00 4.340471291771085482e+00 3.078440035219427440e+00 3.336587047959427732e+00 4.693890473538447239e+00 3.679891297703108854e+00 3.665145233110545409e+00 1.815298036639390489e+00 3.782503089915441041e+00 -3.492396585013627375e-01 8.018364984838022291e-01 3.703189818608024542e+00 1.072435664675977396e+00 2.078237662933139163e+00 4.083091866264438430e+00 4.029425910776406994e+00 2.003251931675885444e+00 4.010315571851163163e+00 3.736478041136417794e+00 2.694587240588139032e+00 3.858205519214307433e+00 2.581902478825168323e+00 3.928259258655176112e+00 3.082415371772813995e+00 5.254480854086952535e-01 2.168964305866529330e+00 1.639435097458903590e+00 2.994199959097083585e+00 3.653438560540408275e+00 3.289024789729719789e+00 4.023965807964560604e+00 1.868177694683409884e+00 1.173536327508804211e+00 3.311498921234145687e+00 2.649387177795340609e+00 4.092032395349826324e+00 4.345950841989086655e+00 2.997633097452711226e+00 4.602818961932434227e+00 4.826959680566238475e+00 4.156905678715897778e+00 3.993632379632333862e+00 2.871537280065010744e+00 1.403271434647927807e+00 2.496454615502626595e+00 3.063510565203972469e+00 3.667338059889654556e+00 1.950197635569606680e+00 2.370892556560341813e+00 2.933497793675539533e+00 3.425687653875075789e+00 4.070956898537463342e-01 4.377441290320408740e+00 3.805740954851323021e+00 2.102986403626652123e+00 4.862241710718625320e+00 3.535244138036869099e+00 2.304806237104337185e+00 2.523176229192505726e+00 3.002458714052486766e+00 3.486586110698576046e+00 2.218145168528567801e+00 2.985707645722224246e+00 3.324488049388169664e+00 2.772641325087796815e+00 9.939724047478762925e-01 4.110894846053533946e+00 3.861128913367700033e+00 3.190350844787161577e+00 1.869196313213400851e+00 2.432563772440109240e+00 3.378525923605459003e+00 3.294524866527228646e+00 2.755737689785396238e+00 3.671377801969646804e+00 3.004659777672670007e+00 2.482290166800482645e+00 1.826282545984939887e+00 2.607246886881709802e+00 1.902269808836641873e+00 1.503475142801118603e+00 3.817411959947463629e+00 3.025788962197658361e+00 4.141432859954746526e+00 2.731592839454695110e+00 2.071444935591637559e+00 2.840823368029753659e+00 1.448352953950182709e+00 2.691598598109470775e+00 2.452481143866836355e+00 2.488223717625196674e+00 3.049361987553797615e+00 2.200917462613589226e+00 3.641199640209664690e+00 4.239669885996044663e+00 2.082247507395202035e+00 3.709427151209903961e+00 4.005907847056818127e+00 1.493200791417601092e+00 3.245584474133312636e+00 3.317528393760551975e+00 4.691692234000456874e-01 3.956161565401720370e+00 3.457433685084066344e+00 2.432333193175153063e+00 3.810325509153116741e+00 3.024348463040963608e+00 7.055120430920529540e-01 3.928586599540696778e+00 3.808884919778901867e+00 1.849413227646862223e+00 3.060472345639279723e+00 2.377286211496148383e+00 2.199269902377284147e+00 4.612120620154175121e+00 2.795686895940908911e+00 2.867711755224866987e+00 4.070764611961533497e+00 3.440849185412101274e+00 1.144783638311022145e+00 3.514304740314986741e+00 3.034247137467192879e+00 2.376673802352736509e+00 1.846804675125668371e+00 2.015374164568031645e+00 2.542261064073248811e+00 4.081439564385955343e+00 2.582317459748425303e+00 2.239788815183131998e+00 4.183672367790053137e+00 9.022350752992986944e-01 2.969515500606587199e+00 3.281181572814218850e+00 3.363168323436234175e+00 3.113494178292150139e+00 3.377093823633990688e+00 1.824816825077675952e+00 1.408268464883843718e+00 4.342981378770383927e+00 2.477485184747386882e+00 2.687034893356552434e+00 3.126544139751051610e+00 3.612733544467626956e+00 2.260990993400077809e+00 2.521980688113547586e+00 3.703380995862742608e+00 4.661098168519131946e+00 2.186500734551069858e+00 3.511524441673338881e+00 3.985861745415467450e+00 2.785591764647833646e+00 3.086537293387525249e+00 3.294133109924713754e+00 2.635862331863699115e+00 2.465266378804867209e+00 1.958873725228371887e+00 2.657885313550267803e+00 3.448289826618382126e+00 3.889519452347640183e+00 3.307188924975775546e+00 4.316389066302596333e+00 2.754607391875183886e+00 2.334864884463315082e+00 1.989961469925919380e+00 4.371770815075496586e+00 1.431871610611739065e+00 4.774290291375336004e+00 3.452457341216534470e+00 2.140875387042104894e+00 2.677289229147973515e+00 3.776352934093071045e+00 5.340015297067645328e+00 3.463534025230368130e+00 2.077283698091256348e+00 4.399573797497911443e+00 3.254478202276833709e+00 2.282004623816479061e+00 4.328446965602210206e+00 3.985266874664791459e+00 3.606137127107237994e+00 2.486619682215415406e+00 2.200316065990159498e+00 4.765594530018040231e+00 2.687864269115427529e+00 1.877972736014794197e+00 3.972238498086694936e+00 3.775938908216621037e+00 2.809532607092871448e+00 2.845437681617726255e+00 3.602567659419279700e+00 2.647938951351599179e+00 2.382126806012911047e+00 2.177536078732801528e+00 5.528284491649087862e+00 1.544431706522394254e+00 2.309111538755753479e+00 7.135490229097400938e-01 3.425416196832006044e+00 3.062377829528923012e+00 2.494138191429318141e+00 4.307872257512860514e+00 2.935392774572170183e+00 4.394102305958527133e+00 3.432275553476271224e+00 7.592150677497705447e-01 3.781120760541800685e+00 3.931315119479190212e+00 2.445762953408368467e+00 2.156965285780594765e+00 4.791227733440129199e+00 1.611932670383526389e+00 2.664570920323406700e+00 3.659502037226439075e+00 3.434053029555654390e+00 3.291496860265071156e+00 3.645585030462339837e+00 3.706580787541995825e+00 2.460942313452668895e+00 3.796870199733103579e+00 1.841351537428854934e+00 3.172201160813309162e+00 1.926819521508186028e+00 2.049657637196661941e+00 3.385575213944517881e+00 3.004717659099987781e+00 3.390481639162848726e+00 3.109920985105400160e+00 3.543479773650451303e+00 2.491655795540179241e+00 3.100586697206603848e+00 4.704859823621285742e+00 3.323247331307249919e+00 3.342556692635434867e+00 2.435310154998802101e+00 2.462937977742969409e+00 -2.836803296409927677e-01 2.028288168580222095e+00 2.714248745807815499e+00 1.615695645673401959e+00 3.146167597042478725e+00 2.271835616847770911e+00 3.596562774743588875e+00 2.260636370557312702e+00 4.477053102842010190e+00 4.349144618135329488e+00 2.479947855529532674e+00 3.002445974802759654e+00 2.332355704926618589e+00 4.094901705615974663e+00 4.232793360907514568e+00 3.148125820615462533e+00 2.731025482234156865e+00 3.342623466632835605e+00 3.166891665262728583e+00 2.602011662604600595e+00 1.576736048438958759e+00 2.337414788099474450e+00 3.442150804857285085e+00 6.048907805179812414e+00 3.720171358842859100e+00 4.315531871797120722e+00 1.012626315191114346e+00 2.075488950232492247e+00 2.092701084772540021e+00 2.107855510426754009e+00 4.661689070399384072e+00 2.525612356930520441e+00 3.355641980738284680e+00 1.755148920726290251e+00 2.972122495329946545e+00 2.837854644098607437e+00 2.008678897091037641e+00 1.532910079554268945e+00 2.344932152647412060e+00 1.161566664197959842e+00 1.444053366634969082e+00 2.265395774495281067e+00 3.088495885902033056e+00 2.024629306513612725e+00 3.411534858771748890e+00 3.389121025470990034e+00 4.175114264084863080e+00 1.331793743056245205e+00 4.217135223565313673e+00 3.146848408327589830e+00 1.772213610221767155e+00 6.362399979279349527e-01 2.829195961933220094e+00 2.195950214834136105e+00 2.763022022385403620e+00 1.758441367827797919e+00 1.259476156791833334e+00 3.860855774227692994e+00 5.945781372821216104e-01 2.182501001748565539e+00 1.004336939945604357e+00 2.767731938130080227e+00 1.016598939330785267e+00 1.486719175597902343e+00 2.338312840279029192e+00 -3.491535369256488358e-02 3.536489061690152536e+00 1.427786268699204220e+00 2.197379484333028543e+00 2.995941800572190949e+00 1.505131113169198231e+00 2.449656540012145722e+00 1.361444041381346004e+00 3.721178797026260643e+00 3.339937030785211203e+00 1.919076382885200605e-01 1.939355596647033053e+00 2.767264506190757256e+00 4.775563393093804621e-01 2.295775319505118706e+00 1.688562751397124417e+00 1.190999220420322136e+00 1.208200029310842583e+00 2.077996210985095349e+00 2.222161118363892740e+00 3.527058299390988250e-01 1.287554196029597975e+00 1.590633647497478709e+00 2.233593027941461973e+00 2.991268158866744464e+00 1.827202376393867178e+00 2.028150607764295899e+00 4.765217986478998746e+00 2.340355352850996606e+00 2.885756814845492624e+00 1.370329418805968702e+00 2.144631718511119889e+00 1.679774722786336438e+00 2.272223658196045548e+00 3.024561392626337941e+00 3.619516752332434251e-02 2.132664163393355850e+00 8.852155534746458665e-01 2.229898477565546600e+00 1.894099181867762161e+00 1.627442330377329549e+00 2.217409267539212969e+00 8.918032331898506637e-01 1.730270649798985705e+00 1.179176180818866326e+00 7.969429812893666920e-01 1.481239468137262261e+00 3.958835597373826509e+00 2.344817327718188071e+00 1.311593124184916137e+00 2.053164507602054378e+00 1.485267863103796993e+00 1.417923151992279474e+00 2.621721424800953937e+00 6.702785002977004192e-01 1.922868021911686265e+00 1.811153891656552606e+00 8.567607344945640246e-01 2.179137468078140127e+00 2.580683907098015872e+00 1.574662979817481601e+00 1.390149337767251803e+00 3.865327255466242562e+00 2.420036021334746490e+00 1.987240227460858266e+00 3.186079279233759110e+00 1.367595216572964567e+00 1.967094280453315580e+00 2.093052819208324866e+00 2.046745516084635508e+00 4.014282020698487052e+00 2.400929648287440710e+00 4.772118553104722216e-01 1.213033924208513969e+00 2.514168162178486821e+00 2.397641611489921054e+00 2.651819830836997238e-01 3.016521401210507047e+00 1.051324898711707423e+00 2.967516792004042170e+00 1.327875565168485483e+00 2.001750633486587994e+00 3.462469804644184634e+00 4.956885492885705347e-01 -6.873543326132596221e-01 1.642743032413813919e+00 1.864569543810224994e+00 1.861259050819195737e+00 1.442170077227980629e+00 7.279172289538128338e-01 3.256073702463500030e+00 3.559744760425866517e+00 2.126179157047626944e+00 4.463134045149618756e-01 2.934377195151358642e+00 2.261651477838124702e+00 2.172839479436664778e+00 4.322952062367031445e+00 1.361813480477427341e+00 3.066630520311251829e+00 1.678545792678050930e+00 2.081505443178806480e+00 1.146438144163139938e+00 2.024137610682192001e+00 1.597025368629889197e+00 1.414163687380931567e+00 2.855472856541391380e+00 3.070403742005548775e+00 2.776598752305678097e+00 3.049092903626540174e+00 2.986488802756401384e+00 2.541663339484815154e+00 6.099327217956628244e-01 2.246298217279131482e+00 2.570697376361878117e+00 2.782046423181097516e+00 3.108458707364183393e+00 3.383081427222100146e+00 2.064729918403132913e+00 2.203985131211051218e+00 3.299659825353251197e+00 2.095232631635551179e+00 1.089949279485914690e+00 1.258019252731712889e+00 8.953442059535705599e-01 1.119356623079415414e+00 2.464312341807990414e-01 3.255139433297733031e+00 1.860954194811258677e+00 1.859351118448779427e+00 2.527303004601267666e+00 4.885221384574584214e+00 2.936764628271094857e+00 4.654716384579218880e-01 2.132418149778858130e+00 1.441913596768693129e+00 1.241525908976454096e+00 1.183507151017531012e+00 1.806657984558075247e+00 1.838941184687389097e+00 1.170335133525216786e+00 3.100405999606247853e+00 1.008421291188308810e+00 6.543505337556834167e-01 1.926725711436804600e+00 1.702307735640339992e+00 1.483857360470806741e+00 2.694310207212917252e+00 2.979156267439761141e+00 2.457908674387375925e+00 2.454285542638580342e+00 2.255323970624776297e+00 1.472447886970136510e+00 4.980435531363888724e-01 3.912214775813888323e+00 2.278515465574421306e+00 1.847351195741280927e+00 2.875851318351641428e+00 1.505054065033012645e+00 1.164205663360064591e+00 8.339635788381231096e-01 1.925055475018340401e+00 2.274467646372314356e+00 1.926196784751542657e+00 2.192817806961064431e+00 1.190977566795234033e+00 1.960869784896464241e+00 2.109053477916813968e+00 1.874375227382727438e+00 2.626064403384873014e+00 1.501655561658542082e+00 3.115123277646639099e+00 3.027393890646017827e+00 1.213083002185670001e+00 1.844698718706489160e+00 2.440089937061047376e+00 1.130435405633209989e-01 3.006707107068883555e+00 4.041246772255314923e+00 3.606385284046820683e+00 2.555226970781513618e+00 2.093380014535844325e+00 3.123981246838896553e+00 1.882757750253122753e+00 8.683660612521785227e-01 1.070725318540367121e+00 4.038325991992845587e+00 7.400156759957412511e-01 2.650454969791976367e+00 3.747277334192354203e+00 1.370704738017110236e+00 9.365890659196833834e-01 1.410956579138123335e+00 9.337050260050738792e-01 2.004521033366235550e+00 2.756292090537847184e+00 9.717791588045791018e-01 1.489267929139124869e+00 3.728050654286471755e+00 -4.660727065384169254e-01 1.871148858111433055e+00 8.364131760089175138e-01 2.489326135093208325e+00 3.657542107424872846e+00 2.245028141088718954e+00 1.508527676764060743e+00 2.148410067407735990e+00 2.055543286930788582e+00 2.655758883322393071e+00 1.542094522016203673e+00 3.721168570448965873e+00 2.464563510368943611e+00 1.333544785385932352e+00 2.138444996533074516e+00 3.099157371571537922e+00 3.600716374622447535e+00 1.786697113328061581e+00 2.140393023178356557e+00 8.093720883565160840e-01 4.098902128886271257e+00 2.394134684186000950e+00 1.819558284941804605e+00 3.938138869422372679e+00 2.324263325232747146e+00 1.691340464385633346e+00 3.054826151061377004e+00 3.163772470370500578e+00 3.154049156641362206e+00 2.833411120830902630e-01 2.051172589625183118e+00 1.825396627844777964e+00 2.837171074052863950e+00 1.720229416167050385e+00 3.482800311615291022e+00 4.356635314453088270e+00 2.837598658315046318e+00 2.777788161013369894e+00 3.286231989257188069e+00 2.606021289761558002e+00 2.005232520165458610e+00 1.107098404417726778e+00 3.357217772092753627e+00 1.299519031411746850e+00 1.741183243624971899e-01 1.334955495508242773e+00 2.214119883263373723e+00 2.483625666835127976e+00 3.740627502810958682e-01 1.142701329120645370e+00 2.314051658342476170e+00 6.970174769336971998e-01 1.040347313698340326e+00 3.896907384357209292e+00 1.955209015501997438e+00 3.701702737936419574e+00 2.699133571152829703e+00 1.494190570501201298e+00 2.186935599827880772e+00 2.250628487629106611e-01 4.040748162858962544e+00 2.870287615003434656e+00 1.900367530639110347e+00 3.562176352937217239e+00 1.270970184383051649e+00 1.861920347284612864e+00 2.896112828530820416e+00 1.576738841337483654e+00 -6.959215162674639577e-02 2.713665536543672818e+00 2.477811869391571553e-01 1.979062265312104163e+00 1.152214091783514638e+00 6.386347686195822382e-01 3.308120746177038995e+00 2.465387781341904727e+00 1.254466048758876129e+00 2.472893267767868331e+00 1.684622510813774898e+00 7.687577760135710925e-01 3.465108603495371753e+00 2.138136479751365115e+00 3.241526209564286720e+00 2.420439792516322797e+00 1.647198173622197004e+00 4.365755941734388301e-01 2.111584488198740672e+00 2.463361947879836755e+00 1.062332590744747618e+00 3.324676613754153465e+00 -4.900442285395240072e-01 3.469030071535698312e+00 2.608680598441684317e+00 2.207015891014705300e+00 1.299251889725376863e+00 2.251488625231874430e+00 2.691535083637702108e+00 2.460100211021251648e-01 2.212926172941563907e-01 6.318637914881132245e-01 1.161829415978201219e+00 3.986625959938822739e+00 2.890831568518993588e+00 1.840028613785244627e+00 1.439686553071372277e+00 1.422936800103157706e+00 2.453001755381089666e+00 2.930056503152979275e+00 2.752589722757227797e+00 1.631648642992124199e+00 8.737912828557198308e-01 1.921203349878770616e+00 1.729928443867744248e+00 2.076851138151822873e+00 8.429289877051829860e-01 2.135480950328140892e+00 2.937575249642813802e+00 4.365271416542511607e-01 4.233191822052713604e+00 2.130084084932443389e+00 2.500911477413173767e+00 1.142246090159152683e+00 2.746533904341475818e+00 1.462440987534953107e+00 2.890476220537202767e+00 2.306002389558881482e+00 2.233140926410973837e+00 2.806342532678665513e+00 1.745997101778888450e+00 3.182132641279824536e-01 2.561055929947314347e+00 3.269441644301033012e+00 9.502290700500909404e-01 3.576034714564644723e+00 1.972877561682330416e+00 2.308758703691571323e+00 1.620537142966886002e+00 1.778306475369652473e+00 1.614235462661117726e+00 4.951436712771958293e-01 1.923881460579587976e+00 1.400936798015217866e+00 2.798139478984728701e+00 1.299306131619764049e+00 1.961305437857501888e+00 1.742938274644607155e+00 2.053464513554798643e+00 1.085035555238607952e+00 2.411792277679721153e+00 2.477191162738185515e+00 1.649046257008041305e+00 3.139559490106269557e+00 2.916706164895728648e+00 2.865253129528065212e+00 2.183097901765496118e+00 2.518799689378710571e+00 1.648185656103035690e+00 2.548798223748607317e+00 2.363345826252279736e+00 1.104681072931849695e+00 2.514693665703580105e+00 -8.806664790432826573e-01 -7.782086723585701638e-01 2.520412604686048108e-02 1.443139354778994576e+00 1.470655125496802995e+00 1.837485299023287055e+00 5.365371395018065925e-01 1.256923271746022586e+00 -7.571073144042259062e-02 4.736790691880030657e-01 -6.306802058569786762e-02 6.716318498126518932e-01 -1.352800686492504068e-01 9.155457993680051754e-01 -2.040325640677936869e-01 -1.433830443306454594e+00 1.229632089225456637e+00 -2.903945760721432512e-01 2.130593742989741912e+00 1.192377036845955862e+00 1.999462829416574827e+00 5.066930497894861496e-01 8.583893447334280946e-01 2.141104049876459303e+00 2.117074802798827982e+00 1.367941026826010376e+00 -6.435622535319295290e-01 2.821917957726187254e+00 2.566769916373177640e+00 -5.091280384728548158e-01 2.702892639704735256e+00 -2.272730727807065199e-03 1.019446788353316258e+00 -3.638860869157140576e-01 2.690498368140478824e+00 -2.416061388870465454e-01 6.213160925943852497e-01 1.264305045998496801e+00 2.826757668506224563e-02 4.132952229120747667e-01 1.523200865142335658e-01 2.248619360940149470e+00 1.660022771301754796e+00 1.044829531701500613e+00 2.483248825990945985e+00 1.249000146457892146e+00 8.543016713833552211e-01 3.982478547601119301e-01 1.950902045440849442e+00 -2.050358024386773198e-02 -3.899659013425440524e-01 1.496663165421544317e+00 1.485804713988049475e+00 3.907167660247236607e-01 2.095647306023624257e+00 2.849084664826390112e-01 1.967783696783277803e+00 -2.735579497374857061e-01 4.718676972549982196e-01 1.084026905750471892e+00 9.796791834807283550e-01 1.306291632378929091e+00 1.001750388666364344e+00 2.271481967563490301e+00 -1.058861519888099068e-01 1.800775737923444142e+00 1.973272967146693979e+00 1.015050369339004943e+00 5.604167067194153473e-01 9.718596346613450621e-01 6.502342829257270473e-01 2.083938873041613959e+00 2.042819573406811529e+00 7.481730117483842424e-01 4.631028674639021125e-01 -1.418936810715140107e-01 -7.853809741934557609e-01 2.672013117419709261e+00 2.230160570932240294e+00 -1.502876687482365359e+00 1.108864010077003082e+00 2.468453775326126198e+00 1.151687416033824629e+00 8.978826468138422223e-01 -6.028513509270646553e-01 1.017275826476065737e+00 2.502600897831636306e+00 1.298253827955236250e+00 7.574297726033510925e-01 -5.285471019396090764e-01 -2.194464494321167747e-01 1.342224030377164201e+00 6.768746105011005376e-01 2.019011134340008784e+00 2.755259191639134464e+00 2.594509113856973581e+00 -8.862363297661562944e-02 1.061201104537863871e-01 1.166431258960394901e+00 2.618455949729760146e+00 1.578503639411531267e+00 1.685705224572962457e+00 8.265252775716764866e-01 -9.124067283354146962e-01 6.399173676606725314e-01 1.218311088726931279e+00 1.793471489273361918e-01 1.371955419055236991e+00 3.950728268070019755e+00 4.149398425858759065e-01 -1.444468999746452820e+00 1.029248138279284630e+00 9.100390180129704909e-01 2.294346033578547051e+00 4.614109530770702516e-01 2.186064045046357318e+00 -5.678963365774828409e-01 -2.318325346755404914e-01 2.315080207421545744e+00 1.204062997203558583e+00 -1.419319469883066898e+00 1.633814759237357528e+00 8.571727091083625183e-01 1.422508752967697854e+00 1.970355675381473937e+00 2.650410618686770414e-01 -2.843186032057677393e-01 -8.234955277777334937e-01 3.767224827630593076e+00 1.747900053455439640e+00 8.707912686727417029e-01 3.505059929464772184e-01 -2.914584318608328672e-01 2.539830062271955846e+00 -1.205636375889104439e+00 1.854561527158660628e+00 9.328780754757206584e-01 -4.629177744729369159e-01 3.147894191979930145e+00 1.557093576198963047e+00 6.743427259093147663e-01 4.419388675982168779e-01 2.158361079317704156e+00 1.544894262952067443e+00 7.491385104668573103e-01 2.569687513001703838e-01 3.317010674560045280e-01 3.131982798591805284e-01 9.233327157113870864e-01 -1.156191067576396225e+00 2.596462155400973693e+00 -1.109426188456559270e-01 3.216406097918768081e-01 1.279470378183819035e+00 1.276135184469367134e+00 1.661622114362949265e+00 1.367746413409441697e+00 1.558477268103943381e+00 1.308587449852152140e-01 7.200699288436707146e-01 2.285942509642049369e-01 -4.582296159956461001e-01 1.626401046068176037e-01 1.626549354788722423e+00 9.525025518899838950e-01 8.849699331003880731e-01 -8.035755173538510210e-01 -2.198555959996476794e+00 -2.112234511712064722e-01 -7.163169738212517013e-01 4.048032695340809117e-01 2.531253536298786688e+00 1.003902625831600171e+00 1.380192241177545132e+00 1.229810056777290272e+00 9.706703915024402773e-01 1.827958229583306560e+00 1.154577262020109574e+00 1.136711610867139566e+00 2.107563924850403225e+00 2.287889114664118040e+00 5.111848495844361073e-01 3.739462452050874020e-01 -4.356694471042577010e-01 -1.852973575099980397e-01 1.212514563089660102e+00 1.283247455170478890e+00 -5.638726869596396574e-01 1.625421583950923621e+00 2.207885157150146771e+00 1.910717393688254662e+00 -7.177491427205655306e-02 2.368225284793107899e-01 9.681890977410916310e-01 7.050277294464156741e-01 8.331907922947028311e-01 2.423702606495424128e+00 3.459412392893514987e-01 1.963408723414044044e+00 3.364380864159976503e-01 2.258654120592442638e+00 2.607929416582847715e+00 1.336583069609172503e+00 2.687307042192068174e+00 9.894335212967179105e-01 5.834151453201228410e-01 -9.421495636768326687e-01 1.298809862276407934e+00 7.886105443584998653e-01 -3.986997889824150931e-03 1.961203248490291706e+00 1.732838052928244776e+00 1.801657133778032271e+00 5.628451145285355839e-01 1.994867112326095260e-01 3.138422966217193633e-01 -4.846415964627620032e-01 6.628204619316353519e-01 1.157114108368288152e-01 -1.200505635125051818e+00 1.472269715164050474e+00 1.105084319230740242e+00 9.182262574663955235e-01 7.442521880394691314e-01 -1.073905904609265161e+00 1.146697134950027896e+00 2.133958127864977961e+00 -1.028520240556276555e-01 1.073566329583783174e+00 1.534106605489760966e+00 1.422181229378815415e+00 1.582442243508736412e+00 1.096377281387350466e+00 1.157901992055647256e+00 -5.237124438283510819e-02 1.151521696996533395e+00 4.829493761530937457e-01 2.738525079698026499e+00 1.952343689240144009e+00 8.517485441666970969e-01 2.255709614244301164e+00 1.352341747649069781e+00 1.202458621844509912e+00 -1.815795794764181403e+00 2.114660535082931947e+00 2.731827271260404366e+00 9.463107443075765568e-01 9.330372082276167101e-01 1.497865080737928345e+00 2.269394429901839150e+00 1.196248065115474990e+00 4.894906822195931317e-01 8.181882243736867677e-01 -6.792612779829152458e-01 -4.156992395166401733e-01 -1.814587846922826597e-01 5.986658437246343833e-01 2.011753469395076266e+00 1.686105967464515798e+00 2.520677959914028765e+00 1.682367903255143293e+00 1.887186519854677502e-01 2.016788413734015517e+00 3.017829133028628319e-01 2.144538290864193453e+00 1.067961436762878691e+00 6.223915021399434311e-01 -1.064029732741794021e+00 1.248587805153811292e+00 1.672608091935947616e+00 1.247682447425286917e-01 1.439201165318926723e+00 1.789328019210703280e+00 -6.017474656352298501e-01 2.246924076252113878e+00 2.170557737117922992e-01 1.493400700743638065e+00 5.975608738617743665e-01 1.048886268984509318e+00 -2.094908265239145972e-01 -1.733813699400709174e-01 3.231830893477386502e-01 2.020977849962624529e+00 -5.364813368020329154e-01 1.963401364681280681e+00 3.301772813789320082e+00 1.400254516063019983e+00 1.447507205262963836e+00 1.566096536374821824e+00 7.129277339138676561e-01 -9.677981066840027902e-01 4.089218027406058553e-01 -1.188438594858097497e-01 2.134768802718604253e+00 2.004442838624074685e+00 7.057270415523755336e-01 6.915172794250992183e-01 -7.693434809072535741e-01 2.630740665226946717e+00 1.658170742995852098e+00 2.260157793285881400e+00 7.148088754433079561e-01 1.403249356307977536e+00 -9.593056373340402843e-04 -2.589845489300132142e-01 1.977422800648825474e+00 1.673843462643179292e+00 1.533850693125695663e+00 2.072062207895578378e+00 -2.893675364999028221e-01 2.306717266579961123e+00 1.642692661317805891e+00 1.641366994097745113e+00 -3.526763167880925948e-02 6.035015125142795256e-01 1.882001311030217394e+00 1.046976699931024157e+00 2.150323100292034439e+00 1.684869098798052356e+00 1.279796146486131159e+00 1.116246038538039720e+00 3.056552359621368398e-01 7.151591919722338764e-01 1.374450820857747280e+00 2.054944615739651148e+00 1.461093066317413536e+00 7.168462169638250003e-01 1.323464254416110597e+00 2.280097765745467520e+00 6.286100710737042574e-01 -3.677435896072731580e-01 1.813304786661314782e+00 6.859835855370057800e-01 1.556964077108656253e-01 1.207125905544283340e+00 3.904807569177041748e-01 3.436480768961399868e+00 1.182514711478933167e+00 -1.546062074373819595e-01 8.335783292966336688e-01 2.068516577271598322e+00 5.898001470620217734e-02 4.976068886949522319e-02 1.018045631281546015e+00 1.858932716388556061e+00 6.021189159484622300e-01 5.159404693285194465e-01 -9.014270356463190970e-01 1.627321629678985415e+00 1.267718696091974406e+00 2.162993007651660804e+00 6.943328237016610505e-01 7.112420158201492315e-01 9.911678789479011487e-01 7.609793481170126217e-01 7.062040748539754054e-01 1.206798379396810006e+00 1.540703638640418260e-01 7.898098988503737816e-01 1.881572851211875896e+00 1.805653960029796501e+00 8.717160423960099713e-01 2.294035675044540756e+00 4.493154436898534887e-01 1.323419924412329252e+00 1.349527261538685741e+00 6.974276121647046134e-01 5.488650860199041359e-01 -4.469682533551772030e-02 4.784057408225064201e-01 5.155897919187224510e-01 1.838374400162751332e+00 1.109162649037193082e+00 8.483229087779411426e-01 1.239438536938458402e+00 1.830904301270758872e+00 1.463222743301040296e+00 9.297573381449534269e-01 1.288851381828667542e+00 1.388600221865186279e+00 -9.484275221032401060e-01 -4.838847337958816497e-01 2.631863092798605308e+00 3.574872980697886282e-01 4.015061030477893866e-01 -7.610446508762488405e-01 7.128942270974243378e-01 1.871478727747106330e+00 2.477992710291365419e-01 -5.890270705224880388e-01 5.061194815496451449e-01 7.244561792803657641e-01 1.652063806294479242e+00 -2.556529461195872210e-02 2.130508463422235710e-02 2.624063381102276438e+00 -1.067084951183789043e-01 1.670510427405966336e+00 4.447444838005906731e-02 -1.198887311949251855e-01 2.372935066509706203e+00 -1.145638351313793546e-01 1.235408775821968286e+00 1.970257500913640492e+00 1.069715416044059175e-01 9.194820314987292020e-01 9.294663832404658210e-01 -4.158040855545913628e-01 9.397950637927642292e-01 1.139612062565078077e+00 9.327774696642222585e-01 6.822275317528153638e-01 -4.569219942767971387e-01 1.803507667718073471e+00 1.566618583272880283e+00 9.937618192602428735e-01 7.950349373265073183e-01 1.213694884169263188e+00 1.996397276483606209e+00 8.333985944380896127e-01 2.428223963539256403e+00 1.534634213802446467e+00 9.988451216979131742e-01 1.802383425257704230e+00 2.620438621591733575e-01 5.677897429737863710e-01 1.423803080479750571e+00 1.685542170502871695e+00 1.162557458286093359e+00 1.943966527101115060e+00 2.043774793299942605e+00 1.425364599816566047e+00 1.354950873127786615e+00 2.500722588241246047e+00 5.920151137543523401e-01 1.913368210708742190e+00 -1.120574341676554342e+00 2.719680206031712899e+00 4.737833905508070931e-01 2.285211955959995045e+00 -2.917337652567039141e-01 6.716887446725079425e-01 1.282843981942842992e+00 7.463486341575957805e-01 5.862368123144408028e-01 4.250015970152085792e-02 1.445376547955128377e-01 7.388074152799541938e-01 6.875176696932464582e-01 1.902117330175844279e+00 1.308092550307855539e-01 1.421231967801542373e+00 9.681184281634558353e-01 1.024817947033209720e+00 -3.169440405215285250e-01 2.543560327941368548e+00 1.856182445675863546e+00 1.250631437630784104e+00 3.459905993909963673e+00 8.662589764464694031e-02 -6.425113919665090823e-01 1.700682324634075870e+00 1.372264897959836194e+00 2.178524753178614493e+00 1.321747647237629941e+00 2.566112750327592895e+00 1.226713905999592846e+00 2.253347184300479977e+00 8.105201871663501034e-01 1.561831631334047898e+00 1.934768804961824573e+00 1.153871885773075645e+00 3.134395793082839221e-02 1.735309464822611281e+00 -5.326250000351009373e-01 7.411193744420263574e-01 1.225819033742576725e+00 4.549767977963988796e-01 -2.411897355241070517e-01 -2.393418683328378538e-01 -2.114481938300177138e-02 -2.559732470026293005e-01 1.510821746846722435e+00 1.256024994481644841e+00 2.527007301195355993e+00 4.547815872546733251e-01 8.306808388688588507e-02 4.406626454311126095e-01 4.129626448190779620e-01 9.721273235503348209e-01 8.154330633802728823e-01 9.260225185567955153e-01 -1.430244550534421455e+00 4.304546258261063851e-01 6.787720334261664323e-01 3.287088428349052460e+00 8.497610291669139837e-01 1.483264327456526921e+00 6.911600294176891701e-01 1.114425757642508452e-01 1.663603994611154491e+00 1.444995058049930226e+00 2.198350868100496847e+00 2.075610471752855180e+00 2.696783212269960206e+00 1.923909382088358822e+00 3.523386599426926447e-01 1.657207196510432468e+00 2.305578216568243466e+00 9.023150525223447849e-01 -6.469147570757690646e-01 1.634968925560083441e+00 1.553133709828568243e+00 4.593184217745230891e-01 1.764504943420110772e+00 -2.099585635263769567e-01 6.449263306805198825e-02 2.616083154558442647e+00 1.679975588916703400e+00 1.665277066448776822e+00 1.695299601940804868e+00 1.935132626459126426e+00 2.522716582289184828e+00 1.821430265715765273e+00 9.045432526911156845e-01 9.441362560880619537e-01 7.719556615773156549e-01 8.373759592560123810e-01 -1.300090966648669299e-01 6.528978547792244624e-01 1.111145618783558664e+00 -4.247316099420750390e-02 1.259063498066859799e+00 1.334037757560361026e+00 1.858603002974724472e+00 5.516305380018143856e-01 -6.197340767235084424e-01 6.150332618687742725e-01 1.006722972939028571e+00 1.320675655134253779e+00 -7.474266387510444254e-01 3.620399028741377312e-01 7.420790094362889056e-01 9.979743341644300436e-01 1.348639810178570597e+00 -1.325114673671336230e-01 4.352747201034884439e-01 -2.736855807621302317e-01 2.467530013065559302e+00 -6.906492286115020196e-01 6.627681726498255710e-01 9.861580588308275219e-01 3.005525879593478500e+00 7.889823556207734567e-01 1.376519043872445058e+00 5.756786934349784890e-02 1.848859605057802113e+00 -5.089943265427046004e-01 6.078062633408156668e-01 1.563921124738681945e+00 6.885986555886655092e-01 1.545711813563236114e-01 1.573122165063081557e+00 -1.253990316329068877e-01 2.067760393333839986e+00 3.669041939933654350e-01 1.718056747757235492e+00 2.264298394613392773e+00 -4.475123627438051810e-02 -6.304363134782838829e-01 1.657067822160261272e+00 2.350719515483286060e+00 1.875930353442903264e+00 7.810144066908438765e-01 1.335462875592686061e+00 5.118339454204132721e-01 4.503601531416359105e-01 8.390643176059215946e-01 2.324120210777361084e+00 1.006704357068992195e+00 3.977585051463460308e-01 -9.557386048039888671e-01 -3.146472385934284688e-02 1.380399475459261449e+00 1.964364653774994141e+00 2.304662573155492389e+00 1.340183165795133746e+00 1.148804780877242582e+00 1.366757186106445920e-01 6.140032380333264594e-01 9.143297761306730109e-01 1.359348784349742933e+00 9.712689726014219760e-01 1.278209685243941518e+00 3.106221770840322249e-01 2.270240624925779382e+00 1.519249179122966087e+00 -3.523510862384239828e-01 3.341848439249447411e-01 1.099595330380827019e+00 1.996815243253810435e+00 1.541122936567655533e+00 1.655322245559589511e+00 5.343989159020041679e-01 3.631689447314800923e-01 1.198012618919336081e+00 8.748402035609139649e-01 1.247287737850800715e+00 1.128434589153916701e+00 1.893669744146708744e+00 -5.319446249512489039e-02 5.875297904008444094e-01 -1.370031749573804580e-01 -9.242784924694241733e-01 1.252912087624360904e+00 1.509080734062110851e+00 1.082283994522770021e+00 1.738201420504814187e+00 -8.934969756069004454e-01 5.814206399500374545e-01 1.109282441517443485e-01 1.262008396819224387e+00 2.548388496134050829e+00 1.827285935690667662e+00 -7.445503483699605907e-02 1.365446852379466058e+00 3.045402974548185426e+00 -2.066902353097230249e-01 7.586276631191748443e-01 2.387139136005813900e-01 1.783212693006286598e+00 1.678853474017796943e+00 1.788173853281549430e+00 1.418247824645526567e+00 4.455199756025102209e-01 2.466051468577842853e-01 6.525604955839120480e-01 2.558632889543736577e-01 1.711129819640121452e+00 1.820509121257206875e+00 1.132165715376942439e+00 1.322812747717462045e+00 4.386183859456264100e-01 2.035817374128993940e-01 -1.825637372147142501e-01 6.035219709663307563e-01 -6.511565825207441538e-01 6.870229310278621604e-01 -1.179988170111668566e+00 -6.351650125928881563e-01 5.710522998643415837e-01 1.865862757972979180e-01 9.439056839389463605e-01 4.409234911826507286e-01 3.734249453759156956e-01 -4.430264726428516653e-01 5.865033873141689558e-01 6.242116788236996561e-01 -4.868570648130592371e-01 1.376704334365652205e+00 -1.015817018848367004e-01 1.159209965650607410e+00 -1.272642371273485118e+00 -3.457693106211682799e-01 -4.230350305057988813e-01 -9.609743411443487648e-01 -8.751999228034571532e-01 2.928369247958769184e-01 -1.451179008026364237e-01 3.640794959450632112e-02 1.594868259644391273e+00 -1.232979646935498108e+00 -2.336550206310085809e+00 1.267877121647956074e+00 4.227797439952231673e-01 2.944919574663357187e-01 6.351089337836544058e-01 4.003398947114317763e-01 -6.530167351728385361e-01 4.363801263386073437e-01 -1.231769007065126736e-01 -1.340741640543821722e+00 -1.800565410021577606e-01 -5.330275378577978840e-01 8.240914322352391741e-01 -8.964906022347118864e-02 -1.440144604598455336e-01 3.547812455635098172e-01 -1.086323327099225633e+00 9.857657676040936234e-01 -1.587809183844774152e-01 1.587118078273055177e+00 -1.431015897218996358e+00 -1.098527222307569717e+00 1.346347130102612644e+00 3.118215682315806925e-01 -1.460598321342727046e-01 3.111793316341315285e-01 -1.273925781614981823e+00 -6.309940681152671482e-01 -1.082109097449747148e+00 -1.316704341430133818e+00 1.203905574397493572e+00 -5.878123829612000861e-01 3.473522818195964867e-02 6.030612671202956188e-01 1.022168495779013808e+00 1.939357837892660585e+00 -2.030628800630897013e-01 2.739343382729974019e-01 -1.743556516928726152e+00 3.005329181056529131e-01 -1.042659800078699295e+00 -4.580950833190973182e-01 -8.493328373376417550e-01 -2.590618456926189750e-01 -9.705611190982776915e-01 -2.597341894557495756e+00 9.073714456357641067e-01 1.441326773253873483e+00 1.588874518201572217e+00 6.037564235356217557e-01 1.400749806632970884e+00 -7.461891501173750774e-01 -5.897103427240142359e-01 -2.592544177003048844e-01 1.158899609720768442e+00 -1.432303070793348176e+00 -7.079518958775157245e-01 -5.667718168790486510e-01 2.058054304630515252e-01 7.423723294249799931e-01 2.705233119753305826e-01 -4.511743480400571271e-01 -9.247617619139204548e-01 -2.213000409754408704e+00 -1.801924771986262330e+00 4.249405076227796285e-01 -1.142357663773388765e+00 -8.817477332516765465e-01 9.354701634370404806e-01 -2.727308461332535461e-01 -1.184548558828505849e+00 -1.440551239510490689e+00 -1.688601174747688338e+00 2.517055700521434458e-01 -9.408737097466123300e-01 6.674063382926761490e-01 9.337746711283489986e-01 -4.432469887822220733e-01 9.097194661232850255e-01 5.954213883186818546e-01 4.021468579239356189e-01 9.719786615131784102e-02 7.176009970317097642e-01 3.016981900098118508e-01 2.148169949409703072e+00 2.798186916704707983e-01 -2.525053866450657214e-01 7.779135554325726787e-01 1.531510708396276232e+00 6.019751334562432887e-02 -3.353084643306815660e-01 -5.121688522501438579e-01 3.613262473041932710e-01 -3.716653250412391141e-01 -1.210174063655895305e+00 -2.000183635331379772e+00 2.508736713783806804e-01 -1.068647280560566099e-01 2.412489289843879892e+00 -7.541648627673582794e-01 -2.653376330291614682e-01 1.082800632062298041e+00 -7.838352779630014533e-01 -2.868346800955947629e-01 -9.643802245006193319e-01 1.103056387578823738e+00 6.509753814392614801e-01 7.979025424598784610e-01 7.795010460248236184e-01 -2.138963189123341380e+00 1.176920826701745304e-01 9.029265283968158640e-01 7.662441006346307204e-02 -2.803922764158466863e-01 -6.520130725061782373e-01 1.872230400436289965e+00 7.381051079045541918e-01 1.040283466242268862e+00 -1.110766034000499003e+00 8.484794787810232553e-01 2.291864111142852545e-01 -1.542058685553240327e+00 -2.094686782787466672e+00 -2.663127260123179241e-01 -7.793577183792673724e-01 -1.436695141389857877e+00 8.748549709476307612e-01 4.244875667055035828e-01 8.852846223433632478e-01 -2.088328880662104758e+00 -9.120242435698543426e-01 -1.631122215807533082e-01 8.193274047102653279e-01 -9.633140509352153269e-02 -5.058615648214948024e-01 1.290124615266523556e+00 -3.504910833889405275e-01 -1.742864318260382017e+00 7.123411977524702898e-01 -6.116856105651431452e-01 -9.627120352147180427e-01 -4.402962370996995611e-01 -1.979483443499243434e+00 -5.839446220459556525e-01 4.889322581079026397e-01 -2.185548261603323938e-01 -2.900744070940406427e-01 7.095986866595338505e-01 -1.850379717161987791e+00 -1.529793062577981290e-02 2.150474632393013230e-01 3.599092703850099717e-01 -4.558421385304682882e-01 1.560134340981463197e+00 7.203335749111786646e-01 7.279899688616600639e-02 1.679510048771663877e+00 -1.227347251788685201e+00 4.553003430053020328e-01 2.519901504426014793e-01 -9.089434479199439698e-01 -1.900014653319903157e+00 -1.149705769280739087e+00 8.094037940897087502e-01 -1.496246846253238838e-01 -6.036435662721614803e-02 7.170745409696434036e-01 -1.659075686608451061e+00 1.102679859801225515e+00 2.212750250938388397e-01 -1.667416192678892850e+00 -1.237786324966837048e+00 9.596108125751021678e-01 -1.580382559813493515e+00 -1.091256807752818636e+00 3.675921987576878935e-01 -4.536207000817361057e-01 1.783391355848892745e+00 8.652381585772664918e-01 9.590430833750707151e-01 -4.946769499617231225e-01 1.320858160310121487e+00 8.268302041139785619e-01 1.255122794879414805e+00 2.228708637488671096e-01 8.047838373440320270e-01 -8.100772864768989168e-01 2.224834089630586487e+00 -1.014102705917802050e+00 -2.511665628299462050e-01 5.802706437887980018e-01 1.958699703894295485e-02 -1.147223659903265774e-01 -1.104891534166066031e-01 -1.025225393821264319e+00 2.363175064586491014e-01 -2.185259538654497735e+00 7.416694562254994016e-01 1.018304446052939127e+00 -7.966034953382891137e-01 5.628187140781888420e-01 7.975562855222535497e-01 -9.431907685377801664e-01 8.198931448899716978e-02 -3.701339326145261510e-01 3.220432393758538292e-01 -8.032021400525423127e-01 -6.700509259570233134e-01 4.163802095471552112e-01 -8.464431284778490827e-01 -2.049490757733264168e+00 8.260177865800893970e-02 1.413704997454627854e+00 4.468518934195084280e-01 -5.093300001049801962e-01 9.160081456973762082e-01 -1.436593845083230514e+00 1.448265615567839726e+00 1.815037507147469364e+00 -4.782774270150631502e-01 -1.338047599229211571e+00 4.011034838713642414e-02 9.687417707486697394e-01 -1.768603378366811474e-01 8.767877497347533744e-01 -1.203251609154994517e+00 -3.303557879560209964e-01 -1.038288520009102989e+00 -1.799378680036070266e+00 -3.390391030540210182e-01 -1.571069341396596153e+00 1.078112328899535788e+00 2.535422956439153941e-01 7.912044046602221270e-01 2.758657506482296018e-01 7.551354456312646679e-01 1.184317360957833243e+00 2.215156433775156586e+00 -6.295339626748742701e-01 -4.911191773844261199e-01 4.348247977005362808e-01 -2.877153852778769894e-01 -2.593854695443722491e+00 -1.177115335653515782e+00 1.436942794331109163e-01 -1.904402404061396603e-01 8.435592264086457792e-01 -7.664739133680895655e-01 5.736953382447950167e-01 -4.320742609402862811e-01 3.348176102283061950e-01 -6.362453982888774950e-01 -3.717342602297247778e-01 4.859261672093775353e-01 1.924141974025513235e+00 -7.218624944365414908e-01 -1.682579883370248108e+00 -3.887105475614032191e-01 -9.397479471417834462e-01 2.936650320008358239e+00 -1.373870450184771164e+00 1.055912268185706521e-01 1.955508531354835711e+00 -1.250117919059828164e+00 7.430483882057308254e-01 -1.498263870838929535e+00 -1.991042790051860356e+00 -4.785737490387039772e-01 -3.315326663843515265e-01 2.063728510145500294e+00 6.359835958163507774e-01 -1.680609657896469988e+00 6.516898820716803264e-01 -1.586989741141118515e-01 -9.805692385808543188e-01 -1.566489672706861347e+00 2.421421642039105759e-01 5.161632592393688990e-01 6.556803939405014825e-01 -1.686508687238863768e-01 -6.291845969517941839e-01 -2.856148926162728752e-01 -5.738486571080935184e-01 1.384231799296794296e+00 8.835772612390810909e-01 -5.715937356679956505e-01 6.072986468020664663e-01 -1.093332785655283246e-01 -1.050395877032600289e+00 8.211051909844059304e-01 4.754994909088160471e-01 1.040246729012276772e+00 1.918150730666693393e-01 -2.190322699882104374e+00 -3.547562158480413452e-02 -1.068285994410164808e+00 7.958706808044584413e-01 2.069314123545701545e+00 -8.418633284179567050e-03 -1.282564779528822863e+00 -1.400094979959256580e+00 -3.661012965211979386e-02 1.674891408143722504e+00 2.367115884898170208e-01 -9.717486029860301633e-01 -4.122957264259159427e-01 4.748684274716955533e-01 1.059730592369912405e-01 1.043245737659302952e+00 1.138616364398933767e+00 1.293053674196414482e+00 -1.653795840415039214e-02 -1.074126117374426093e+00 -9.057589265497699715e-01 -4.382760435066718196e-01 -1.129912665833810170e-01 6.333318877427069893e-01 9.071271777662542890e-02 1.337072965021212312e+00 -4.078632270784066649e-01 -4.003525218704832023e-01 -1.134044557294229705e+00 4.635046484361196040e-01 -5.152458137886676282e-01 5.978257433261136011e-01 -3.136822802238591890e-01 -1.506661786020017657e-01 -1.772050084245348378e+00 6.765026062184510691e-02 -9.707853026156321175e-01 3.642848583605823864e-01 -1.209814218927350860e+00 9.608087523301969135e-01 -1.818194109414695170e+00 2.276026527109844988e+00 -2.300265211284780731e-01 -8.756820818099443349e-01 1.440818666002660342e-01 -4.318564336774389778e-01 -1.524132213498695876e+00 -6.803512716159101359e-01 7.321067339853858380e-01 -2.289004010995780714e-01 1.338744660293376354e+00 -2.112657260376934243e+00 -1.021530038466269774e+00 -7.118339722147347670e-01 -1.705949597318650035e+00 -1.564658357488178053e+00 -8.460472507079510596e-01 4.597899851252437164e-01 4.749639552121520669e-01 -7.083239948598365476e-01 1.153627038782521153e+00 2.706691289645907217e-01 -1.838592558160619062e+00 -6.954237025764661295e-01 6.928909580939640600e-01 -3.916952538379792070e-01 -1.697221412643681537e+00 1.151655739306000070e+00 -1.133587080586948154e-01 1.392669776565355511e+00 3.849389566317458211e-01 -9.465605079543205624e-01 6.084738502716057207e-01 -7.971495523061837840e-01 1.687549822840000158e-01 -7.630757542544264194e-01 -1.874687420695617668e-01 3.016288147570750366e-01 -1.076959759388882887e+00 4.752589702754108636e-01 -9.305526214880711633e-01 5.479419004845870189e-01 3.673439264842205398e-01 -8.177886229921706995e-01 -7.938807188551447735e-01 -1.478275813268744798e+00 7.575553981691739436e-01 9.191348521211879508e-01 1.351817649659974974e+00 -1.837053302165498891e+00 1.989635844779933105e-01 9.763951716918977120e-01 -1.432349234113350356e+00 -1.541866919380273204e+00 2.074822260021422338e+00 -6.627968833052803044e-01 4.125194977879086400e-01 -1.023462217953388931e-01 5.896521561414711510e-01 -1.539466826698652202e-01 -2.314216818973017897e+00 -1.698630324931482971e-01 -1.777029891449283694e+00 6.698158601544434987e-01 -4.648986026654118309e-01 1.991234347282324069e-01 -7.332648923230902956e-03 3.968965977375250032e-01 1.361926868395739509e+00 -4.425367978559590076e-01 3.864617846523853983e-01 -2.560278702977231702e-01 -9.241849486126948454e-01 1.130154335487873141e+00 8.619030753472854967e-01 -9.341591027014916060e-01 -6.232978037080919576e-01 -2.996385542883553410e-01 3.000188510112855034e-01 -3.888950912716501174e-01 1.207987380529806226e-01 -3.748744647725663071e-01 -4.315883864707200646e-01 -5.391351774397742380e-01 4.368090087840474922e-01 -2.840269070282429587e-01 9.050747465662923874e-01 4.143033984054470542e-01 -3.443851382213152651e-02 -1.756049456472697390e+00 6.275065104642493230e-01 -7.072911470195843986e-01 -2.133809154522350038e-01 1.239942088323496616e+00 8.396311247631993435e-01 8.169109893440437142e-01 -8.844520875164695317e-01 8.364977074180710015e-02 -1.632039239950268339e+00 5.537102832648017614e-01 1.118784667910821762e+00 -3.417574854572839049e-01 -6.072835028200231910e-01 -5.435248002445616233e-01 -6.420495869562695135e-02 2.514819780762461016e-02 -8.325955662751400865e-01 -1.246292452799082073e-01 4.358074063280437671e-01 -8.803325898142788652e-01 3.301850877672686813e-01 9.445626513115369383e-01 -1.646718701084702197e+00 1.133779120888680353e-02 8.819849546830732523e-01 -5.593916364701090327e-01 7.768818648521623738e-01 9.746203348790014598e-01 -2.511277978790675824e+00 7.930080435913262615e-01 -8.462282967317634741e-01 -7.996820007448575129e-01 -8.248530951921264620e-01 -6.790116879458464316e-01 -1.609555432722778179e-01 -2.077286188389932509e+00 1.366527307297221716e-01 -4.496184191947675823e-01 -2.213945537991359458e-01 -3.290308847594124453e-01 1.176701315358767985e+00 -1.412564607636635605e+00 7.313136697354030158e-01 -4.768599138323954545e-01 6.841023968627784058e-01 2.595649931618843054e-01 1.202283787806421866e-01 -4.060290234132398202e-01 -7.153401329516494433e-01 1.745425988041846010e-01 1.017307295270259981e+00 -9.612661650281281167e-01 1.332609838826621582e-02 -2.580273703991235457e-01 2.492522859865877294e+00 9.645586867520558050e-01 1.828557314235188747e+00 5.462646703439250073e-01 -1.165721245473185341e+00 -3.562255799819420976e-01 7.039206937228544847e-01 4.634830068741339626e-01 -1.243607518234573876e-02 1.334889053638122158e+00 4.110911573537406015e-03 -5.415155660781637570e-01 2.275732197246614630e-01 -1.375023607292293004e+00 -1.153638372664379075e+00 5.741609648799942400e-01 -8.689283224685978579e-01 1.066417042883468058e+00 -6.041223936177846365e-01 1.814827992007337798e+00 8.166582951490118925e-01 1.702465185257238334e+00 3.202451466557986182e-01 -8.548058257843367536e-02 -5.594119592146760134e-01 2.236926820743684985e+00 -8.122434133995536099e-02 -5.385296005306050571e-01 -5.537100647600516901e-01 -2.794059937727562115e-01 -4.404142795202182770e-01 1.988530513144707079e+00 9.074573540945720662e-01 2.463439301319808872e-01 4.438851844814804548e-01 2.053091185655656847e+00 -3.735223439775761656e-01 9.278919900313455926e-01 -7.027178788285814992e-01 7.057400294849067168e-02 2.245135991544431053e-01 5.652316542405921851e-01 3.984883899151437370e-01 1.575770520345261660e+00 -7.829763860722221969e-01 -1.670987682929360729e-01 2.223617729961994624e-02 -6.744778162105888875e-01 -1.512165441742047665e-03 9.692227353949578461e-01 -8.793870276628942828e-02 3.394814734571271475e-01 8.607337432726982485e-01 3.033267403481590962e-01 4.734046099290127596e-02 2.043137401377780993e+00 -8.579818313906897309e-01 1.898176139630962656e+00 -4.924916682368183918e-01 -6.609718854366432028e-01 6.280118337519152716e-01 3.154233078179070615e-01 6.958483099932243343e-01 -1.133528287060204143e+00 1.945088053424443908e+00 -7.599252946305686818e-01 1.023429675875920042e+00 3.244574694700720352e-01 6.056903409700714613e-01 1.455862902628644262e+00 -1.320788059688557725e+00 -4.400721798373964933e-01 -3.907916691238249446e-02 8.041834252276079675e-02 -4.598443569541954545e-01 -9.451314185833346038e-01 -2.459788906522611396e-02 8.860175769705369575e-02 1.216516531148374991e+00 -6.776587768982960114e-01 -1.566417768519844156e+00 6.202272583036593234e-01 3.182423447621384738e-01 2.243209224517855205e+00 4.531344227855372830e-01 -4.628612620038906056e-01 -1.106539926474095159e+00 3.577953165517857026e-01 2.494947963112467415e-01 1.666531629498167466e-01 -1.193758446326312894e-01 -5.285046413228382534e-01 -2.781053224887297323e-02 5.856942679977691357e-01 9.066364765063774644e-01 -9.106997916869880028e-01 -1.824219285766794929e+00 1.202415707862609207e+00 -2.629268075630179502e-01 5.260263122274208003e-01 1.452735083528846394e+00 -9.101010196822489906e-01 3.851844056279287165e-01 -2.127172276574817555e+00 4.194386564470911072e-01 2.245296563850425198e+00 4.044003090104206777e-01 -1.396450772992280598e+00 -1.073530955652010732e+00 -9.756679366650852780e-02 3.355706767243332722e-01 2.275763665204784569e+00 1.737964749740415371e+00 -1.489604008223581300e+00 1.079075147256468359e+00 -1.674724280456113823e-01 1.154296708924652970e+00 5.261202090141139376e-01 1.046253368651208771e+00 -5.112703622473013104e-02 -1.244240985632281804e+00 7.561926573749249147e-01 -1.037143400068223809e+00 2.674065970401303893e+00 -1.078277443510285705e-01 -1.905923115994616612e+00 -6.761220727387466933e-01 2.857271160273421873e-01 -8.637772762745068444e-01 4.229441945315682294e-01 9.740426338427561614e-02 -1.364568477156170134e+00 -5.383895610560650580e-01 -4.484941951909693358e-01 -8.361048872005435451e-01 8.769046218447883456e-01 1.455994176355219327e+00 1.102723302081382917e+00 1.209588110954260998e+00 3.918892558756563171e-01 9.367736513178165358e-01 -2.252161461833687983e-01 -7.397579301405222685e-01 -3.131248494875039645e-01 9.555602306584036476e-02 -9.650044898555353301e-01 -1.606304702350579428e-01 -3.640322400159862193e-01 2.168145153563052041e+00 -8.619267298791952747e-01 1.203425035416536781e+00 -2.688660410130896405e-01 -3.720039646384486476e-01 3.653388346924914543e-01 1.661426875375433543e+00 2.842626906682257579e-02 1.167134085787585374e+00 -4.093124747465477498e-01 3.128408258371910278e-01 9.177556389174386098e-01 -2.202837879776093022e+00 -1.070024070976274055e+00 -6.442295633166233992e-01 4.611945172528186809e-02 1.185220766792482561e+00 -5.894691264602061054e-01 -5.798805066586161239e-01 -1.028584221196146287e-01 -2.133599881803009080e+00 1.501581917943101363e+00 -2.434036223312344482e+00 1.223850518612162458e-01 4.654196593403541193e-01 -8.169332880552782061e-01 1.943870436551459857e+00 1.050761862006700742e+00 -3.238840195693616142e+00 -3.342931446792301586e-01 -5.448465157947584014e-01 1.651813634444581957e+00 1.868820375094445430e-01 6.354921963969828447e-01 -1.792503748971292776e-01 6.645472629332206393e-01 6.555265466292171661e-01 1.632786748206601191e+00 8.396914805642302637e-01 7.291059917726419037e-01 7.179405852381362529e-02 7.980466230410064865e-01 1.474099057765385634e+00 -6.444867448320437120e-01 -1.450081727893948624e+00 -1.543521952164735200e+00 -2.392454102766330859e+00 -7.803755265706107114e-01 1.431977399350059299e+00 -1.454371509222415870e+00 -8.330842498114413575e-01 1.645073463098907895e+00 -1.792377072517386649e+00 -6.630265370922600043e-01 -7.475322365609106123e-01 1.942470024498818837e-01 1.377148057564603123e+00 -3.581734325651300122e-01 3.015267818473716388e-01 4.163971315013609842e-01 -6.524491237061501581e-01 1.613384031779367123e-01 2.200016342610483511e-01 -6.591538560849131700e-01 6.448736444465088535e-01 -2.602249373834410129e+00 -1.271606569024615219e+00 1.501434267757245922e-01 3.461201450269824065e-01 1.118757890750259776e+00 -1.331161139406082661e-01 6.563765594441917095e-01 -7.175636920770418481e-01 1.537102993939534479e-01 -5.141057213885948940e-01 -6.511729739772535996e-01 2.977137909500000013e-01 -8.075285331190755755e-01 7.574463101819663979e-01 -1.572555721831169873e+00 -4.802447273783506110e-01 -5.863877246152153777e-01 -1.942380549145994895e+00 -9.180677608952668711e-01 2.387788896293467911e+00 1.055102965234169465e+00 -4.650855534401961838e-02 -5.980653079628076019e-02 7.165302392049031910e-02 -2.010105456484798658e+00 -1.664512281266834925e+00 -3.715469792758308576e-01 3.238820394140287107e-01 -1.055285370646544596e+00 5.426478288317483356e-01 -6.919559944936341800e-02 6.794082724682732888e-01 8.741729856895336104e-02 5.680919043094074805e-01 -8.278193931953914397e-01 1.267222280321654182e+00 -1.632436032637225587e+00 2.321316509762441083e+00 -1.199209729609894692e+00 -1.023329358896835739e+00 -2.580945797214036386e+00 2.736542715882528953e-01 7.810227648362097486e-02 5.833329787700741731e-01 -1.195255544700418449e-01 6.117972065498628043e-01 -3.762039669308795964e-01 5.530170954091372382e-01 -1.545611981102770649e+00 -1.737656435292638468e+00 1.307529030334875220e+00 -5.463594245993893539e-01 -1.134731151325272469e+00 -7.217953857284736818e-01 -5.319986140907397715e-02 1.670833344650003716e-01 -3.437701722950210481e-01 2.797194103346198446e+00 8.087100220469910505e-01 -1.519326908606188076e-01 3.081198154923684984e-01 -8.901965294791537309e-01 -3.880223548828954372e-01 -2.366378098529010876e-01 5.455969551200696710e-01 2.212732457009904119e-01 -1.920716380202430740e+00 -3.471643243503781395e-01 1.939274145410899708e-01 1.040814479195363518e+00 -1.458058713606359413e+00 2.203055497350164538e-01 -6.979892803802849599e-01 6.395913855736404807e-01 3.802804264031973691e-01 1.527395962322122269e+00 1.084284175245312953e+00 1.058259680270188019e+00 -1.805100515214685286e+00 -6.477779761428062999e-01 -1.948023699350250659e+00 3.402257468151048125e-01 -7.286065362196998407e-01 -1.245849322755992583e+00 -8.715026407360797478e-01 1.338367487895147478e+00 1.365152956807840212e+00 -8.969380666551277637e-01 6.977649622383628181e-01 -1.081470904811907108e+00 -6.290643473006307662e-02 7.677547829785319466e-01 2.427831149442251313e+00 7.287980235474078583e-01 -2.108510699073852523e-01 -1.623203557331054023e-02 -4.125139749808428569e-01 -7.349628171079470862e-01 -1.209420808453537388e+00 -3.099786740080241909e+00 8.432931074964432616e-01 -2.181522532284057903e+00 -8.758646115655949194e-01 -3.901928762557680397e-01 3.675828373005964739e-02 -5.850310698799437992e-01 1.252668906888953493e-01 -1.486819844261263734e-01 -9.838535984066308915e-01 -6.691876568253124491e-01 -1.697679292059096623e-01 1.856442913997757405e+00 2.356070763220398323e+00 9.552006073389753826e-01 6.622337569197788154e-01 7.235010181174524879e-01 1.807510657912656971e+00 8.588553943748707953e-01 2.515695522313479593e+00 -2.842974092092329652e-01 2.000578617663637815e-01 -5.331991143821942503e-01 -3.375851747062113550e-01 -1.398574255411484946e-01 4.515322828016841705e-01 -1.138627626627256861e-01 1.883660148388263122e+00 -1.026500306522709405e+00 -2.752762341719166561e-01 1.490060609641483458e+00 4.764536248836593324e-01 1.902868029691754115e-01 -1.838009952538329328e+00 -1.175776851640274900e+00 -4.353657854349370776e-02 6.408707042161586598e-01 8.945356598526945646e-01 -7.257354185844561156e-01 -1.812922803600294785e-01 -8.236781402798131202e-01 5.280367342365561711e-01 5.635289953716510203e-01 6.159345070983202053e-01 -1.301705183862999826e+00 1.306769162408684792e+00 5.028436668263126519e-01 3.624779436116168374e-02 5.014505731706410119e-01 -4.433284588046035313e-01 -1.480550316601845495e-01 9.136267331307330597e-01 -1.276526248923933515e+00 -3.873467754803825991e-01 -1.951926454441091696e+00 1.379137003154315699e-01 -6.349044091822393376e-01 3.337384629010217152e-01 -6.638815656502202733e-01 2.647682071861082953e+00 5.295296977843360064e-01 -1.657363203941137453e+00 -1.357194871566173688e+00 5.083718904337099220e-02 6.926880431884112621e-01 1.013977303938843333e+00 1.266307149229193518e+00 -4.866585648139372666e-01 -2.175190290965138273e-01 -5.625238644377684727e-01 -4.759030585853729622e-01 1.725879840637908336e+00 -1.760290976636265325e+00 -4.695161675457672490e-01 7.179218158813328587e-01 -3.359315894940432395e-02 1.468403411085175136e+00 -3.055296102653990431e-01 -2.503631878778602271e+00 -9.879557646790720904e-01 5.864688632158759907e-01 -1.506799941049173919e+00 -6.464774899165177668e-01 -1.183015637369281281e+00 1.106983284411715118e+00 8.619961950685640639e-01 3.125085142289533713e-01 1.598850603074375210e+00 -3.284917254690350452e-01 -2.900046250276203663e-01 1.424436825653106406e-02 2.834062574830320536e-01 -1.123828940852848568e+00 -1.937610743824506598e-01 3.570150140505067848e-01 4.354445099635782523e-01 7.641644618863957517e-02 1.171803095937258732e+00 -8.849339165264173968e-01 1.025064307467292712e+00 -3.412827197976361915e-01 -2.836388796628419584e-01 -2.866351378343777068e+00 -4.796956859632305337e-01 4.253141759056435212e-01 -1.263635753593127964e+00 7.876971846875401306e-01 4.176174193191293793e-01 4.491696578529784101e-01 1.523458316318248240e+00 -2.244827277244313968e-01 6.188880620402553712e-01 5.170030763578870037e-01 -2.913064631899813794e-01 -2.108655019882025583e-01 7.373091285032690179e-01 -1.477959482919417589e+00 -5.641894177715368608e-01 2.480296419776220063e-01 2.927879542519616907e-01 7.434395472842386665e-01 -4.208020831700881037e-01 6.779989140539346426e-01 -6.456084643600626949e-01 -4.247655663909018393e-03 3.666911461009631501e-01 -4.334890197841410053e-01 -1.786069471257601293e+00 -3.527366790118043882e-01 -7.761887906837938722e-01 6.943884580157704267e-01 1.339716838250591291e+00 -8.972099432580356304e-02 -4.045845113881943456e-01 1.288859451689365665e+00 -6.297425185096020561e-01 -1.381435320946652334e+00 -1.056838472863247613e+00 -3.814355558132030422e-01 -1.556737894426378777e+00 4.508223556251890751e-01 -5.330444588872600420e-01 -3.247999959691958982e-01 -3.055404933364828102e-01 -7.870034427790236764e-01 -8.485265807136030403e-02 -1.011954845026346694e+00 3.170760617897939171e-01 -2.144197201662751517e+00 -1.270789828448170899e+00 -1.283759699043087288e+00 1.246441645177570390e+00 -4.920079430986733227e-02 4.746364715690959968e-01 -1.644496628994651655e+00 1.478823277347419696e-01 1.152068158696215594e+00 5.002191328873318438e-02 4.250042385645128595e-01 -8.305724285670732510e-01 -7.978820930397368949e-01 -1.310056825312340356e+00 -7.443002011367814141e-01 -1.763141060051034714e-01 -1.130099509382604506e+00 1.240687161555822593e+00 1.207672305110428779e+00 5.641084998546702645e-01 -1.799046418310231488e+00 7.501362115642673523e-01 -1.053436564095901362e+00 -8.310092568956569670e-01 -6.630632433391848712e-01 7.846725260977861494e-01 2.593126812108173862e+00 1.425452040529222808e+00 1.053466322784705200e+00 1.241699527685821813e+00 -2.889478262209838055e-01 1.159148987027784239e+00 -1.324235368066385699e-01 2.389424021865799441e-01 -4.526976372163750706e-01 -7.779319863196073603e-01 3.213333404185094722e-01 1.042471436679049512e+00 -3.985055865814253473e-02 -8.532320040600763766e-01 6.246698088436268836e-01 1.365668774155317067e+00 -4.107599464445688131e-01 -1.147608048693929517e+00 -7.254177738882965354e-01 1.490994296568363797e+00 8.846528775393033284e-01 -1.040605342111093012e+00 -5.643465885088461143e-01 1.327408188463787608e+00 -2.533927006566167872e-01 -2.243214435595304312e+00 -1.081255655565049878e-01 -2.074474401098546916e-01 1.525699125199038164e-01 -2.563613595247884458e-01 7.154509906583141898e-01 -8.391674156619316483e-01 3.078749988706547813e-01 -1.301176361308916674e+00 7.645847584949037046e-01 -1.561440154952930648e+00 -1.123402429929677204e+00 -7.372982138327052182e-01 6.252488017826665079e-01 -7.239442332743863950e-01 -1.257607936609648203e+00 -5.286999250866888933e-02 -2.006128794489504319e+00 5.135359442879791625e-02 1.171053674643812270e+00 1.368153082149030197e+00 3.670872974838968461e-01 1.826723154246456149e+00 -4.119429304335358033e-01 1.505411062079153428e+00 3.733504217233248879e-01 2.960724780137025669e-01 -4.541015267880734729e-01 7.764889350527882650e-01 1.398110660699722452e+00 -6.369933389306567939e-01 -5.791480286895811513e-01 -9.360321232388356671e-01 1.635259615268696232e+00 -7.411823457513262436e-01 -1.526609787329636703e+00 1.262337449848400572e+00 -3.808825792450027392e-01 -1.957077612480255246e-01 1.186677959363673374e+00 3.478894834371120126e-01 5.636779128846878262e-01 4.222449811544122245e-01 -9.482482890848240586e-01 -7.783087172358904571e-01 1.194386323397969296e-01 4.141400263221576838e-01 2.988509294145522688e-01 -2.759603093452752190e-02 2.158777873457178309e-01 7.833829931584689321e-01 9.496367457517018718e-01 -2.056190952469426847e+00 5.453908660877100356e-01 -5.546318653004228549e-01 7.451547926392685373e-01 1.200271734826860337e+00 -1.002167594122222727e-01 7.127491885268549821e-01 -8.357644885563634274e-01 -1.664976702532353858e+00 -3.827774755317920330e-01 5.418527226269496122e-01 1.203277476097757814e+00 1.181380870017999296e+00 -4.531776770120193865e-01 6.002324704239396791e-01 6.457484210152053539e-01 -2.795019876824119009e+00 -1.269478712330355474e+00 -2.234706901803763524e-01 -7.684898690570067803e-01 -8.106994100265988434e-01 -5.795184425825916641e-01 -1.033278855100738580e+00 -8.129199356968512813e-01 -5.797291613354996764e-01 -2.061174476007755274e+00 -2.779494901110059479e-01 -4.228592508909012060e-01 -2.979371513764638824e+00 -6.710469399425287307e-01 -1.431131677840759675e+00 -3.688619763082058300e-01 -1.398219759870282797e-01 -9.868623841986917666e-01 -1.487864044138266229e+00 -4.363542240445660858e-01 2.178228612694962582e-02 1.939185078013161423e-01 3.608647241246363407e-02 3.901702549800401543e-01 -1.228255151964709802e+00 -4.219591994889061448e-01 4.750670029237649139e-01 -4.280362633370780046e-01 -1.385770876825912490e+00 1.418996797251314890e+00 -7.560840464224612978e-01 6.143080745969049516e-01 -8.448026637202084022e-01 1.036378686207876543e+00 3.188619214405497004e-01 -7.591827056544329100e-01 4.974061062048947823e-01 -1.827603248906956246e+00 -4.190420747546844127e-01 8.325714651077912309e-01 -7.262845631724983431e-01 5.296778453888491278e-02 2.672507571216284461e+00 -5.911903125288200389e-01 2.103278722808219037e+00 -1.970734576050439335e+00 1.087574274451085676e+00 6.041081606406566162e-02 8.664891065899666955e-01 1.314209351374113321e+00 -7.987813912806379646e-01 5.803678772578670930e-01 8.581715306256503251e-01 -7.995031424257756369e-02 8.187680577663246639e-01 -5.697413422099041336e-01 1.240526759571878301e+00 1.248096836039857216e+00 8.023176087233708786e-01 6.764378940265893814e-01 -2.448565976810682887e+00 1.772024871637307153e-01 -2.389404924486733695e+00 5.227531208359553760e-01 -6.185076857672692219e-01 1.655669057358518215e+00 3.325872532500449147e-02 1.344076146046828235e+00 8.016593509115601535e-01 -2.251482264936172317e+00 8.857065472089100666e-01 6.724266997598696838e-01 -8.340492907451706461e-01 -2.764265876498468444e-01 -5.045899519257678323e-01 -2.189429086787118839e-01 8.431995124007520825e-01 -5.868325940894484338e-01 -6.532152878098803628e-01 8.225261145450171174e-01 -3.229601770346029799e+00 3.161325250007228083e-01 -1.537959967488686575e+00 -1.412019067087657564e+00 -4.126711712239827801e-01 1.954805912928530898e+00 8.080610228285701746e-01 -1.795182452872511991e+00 1.222920493340431847e+00 2.875804552613138165e-01 -3.375325159724743007e-02 -1.008502007601962402e+00 -2.565106596352877411e-01 4.524908534107331959e-01 1.217717498343767080e+00 -3.582910624876049256e-03 1.586432444595139657e+00 -1.392350846806600373e+00 1.895027218125136803e-01 -1.374585186281185756e+00 -1.086915389573870350e+00 5.544892052083858491e-01 1.269705413417286488e+00 -1.122553939120144229e+00 9.115048338671102313e-01 -1.040600661460971299e+00 7.333601233890250093e-01 -4.641605285622563692e-01 -1.541786790712475819e+00 -1.413593975319099583e-01 3.772261504068812006e-05 8.201137812732568477e-01 5.998955366146681012e-01 -2.392538805816652125e+00 9.335452841377585298e-02 -1.696905506072987901e-01 -8.692563838275306765e-01 4.419628758985957862e-01 -7.608748078879820076e-01 -4.646173713735377714e-02 -1.487778018065496255e+00 -9.298702292180536233e-01 -3.342143376907414365e-01 -1.594084502768208234e-01 3.697149166844244661e-01 9.479325863995469170e-01 -1.414899680172335472e+00 -2.235978429758353481e-01 1.105335742033409785e+00 6.381814308743345432e-01 -3.694559934196342543e-01 1.649222456828885353e+00 1.298897811027985016e-01 -8.189135954414265006e-01 5.509273056901103915e-01 4.875223457296119500e-01 1.997512641417825419e-01 1.014349177259777468e+00 -1.040827964990351129e+00 6.951596429203542593e-01 -3.092704213858158413e-01 -9.108286195752528513e-01 1.525498064965868039e+00 -2.419305555498570959e-01 -1.495873354460704352e+00 -3.873875536464870678e-02 -3.992330056971823415e-01 9.249683228515176436e-01 -7.823752569813292590e-01 -3.405059359475777203e-01 -6.837072826068686660e-02 1.142948393315140976e+00 -6.028077246024149405e-01 1.124894959771902264e-01 -1.671428106334489072e-01 -2.295322205672863269e+00 2.109262134650215226e-01 5.999089791777334479e-01 -2.073959434463039209e+00 -1.377741744845949017e-02 -1.120619304061142740e+00 -1.708493292837479194e+00 -1.594583782796143323e+00 1.588267022078315494e+00 1.009738532651037524e+00 1.432885417082381263e+00 -2.162300805825142225e-01 -2.033166409936792429e-01 -9.794977834816029905e-01 9.617687322360260471e-02 -7.810782766121938669e-01 6.538114099020313486e-01 1.417295456977796908e+00 -8.894627217677131270e-01 -4.987981899052928991e-01 -1.185246665880282047e+00 -2.215556885994693012e-03 1.371496100259759210e+00 2.234696886420237949e-01 1.553066947656080554e+00 -1.418356514785388545e-01 8.640787312456985614e-01 -1.737651413560828750e+00 -2.040607034788147534e+00 8.902383130943749556e-01 8.091451916320238080e-01 -2.173052430745053165e+00 -1.590815455784400090e+00 -8.192134284137444489e-01 -5.186035530700118246e-01 -7.861836118329194045e-01 -4.361026448436555181e-01 -2.928677799419174277e-01 -2.030554580523234787e+00 -2.304545879880586678e+00 2.606778845898398422e-02 1.242163689033985108e+00 5.121328115515439983e-01 2.420397102723261251e-01 -8.796348961689457457e-01 1.428322133590732568e+00 -7.454511212166712308e-01 -2.904195756594820099e-01 -2.853517128653650370e-01 -2.088109071363497202e-02 -2.188876358112058773e-02 -1.996039342848648035e+00 8.950512047003947869e-01 1.919312898038612492e+00 2.309917504737581950e+00 -9.326329199652445556e-01 1.500980374994600686e+00 -2.009279394546140463e+00 -2.002156585857311821e+00 2.529756637327241986e+00 3.908210307401017714e-01 9.148610331557194622e-03 1.153112823049749824e+00 5.754047757103183391e-01 -8.610252565175701145e-01 5.133026954671834341e-01 1.150321525664882022e-01 8.372098606047567726e-01 -5.757476575997274582e-01 5.735567457096334421e-01 -4.717689892410157904e-01 6.845277091939190317e-01 -8.985298462937897357e-01 -2.398051352413572632e-02 -1.870443561832459078e+00 5.263284511352483985e-01 9.082093637888516424e-01 3.347240292428126929e-01 1.128935475399302744e-02 2.366407396473660385e-01 -4.693377787557977965e-01 2.485669723399550890e-01 -5.740395988472937194e-01 6.284523718220207389e-01 -7.324386981251304052e-01 -8.732488428197207053e-01 -1.292669787988356633e+00 -4.022051342630479920e-01 1.222747388177122030e+00 -4.599802582424434849e-01 1.409377842899226518e+00 1.193811767117064049e+00 6.296608271479001706e-01 -6.457016605025045486e-02 -1.599988621808088540e+00 4.644481051737521238e-01 1.543385840809438969e+00 -5.898181990623193593e-01 -2.053578858114216033e+00 -4.426967034368301523e-01 -6.021954539927906191e-01 6.041463284031686198e-01 1.242743759707216844e+00 5.347307770385378856e-01 1.767830678714065629e+00 6.753325723578168516e-01 -4.649130395792986370e-01 7.626175720853473061e-01 1.852758148750665246e+00 3.212256419156892528e-01 1.022255160108395344e+00 5.092668933981882029e-01 5.924803105113470858e-01 -5.563184834385423994e-01 1.057216652968806070e+00 9.885473794782820844e-01 -4.191147579903596321e-01 1.141331082087173598e-01 6.833406663966741235e-01 -3.647927857313231215e-01 -1.017111207980844645e+00 -1.736346208019895920e+00 -1.207854764760407429e+00 -1.939218533386356969e+00 6.596711228786447112e-01 -1.442181104816152581e+00 1.070193668279374011e+00 2.568182948276083177e+00 -6.719045089697905926e-01 1.632434653797628865e+00 4.259433052234777584e-02 1.013169133341169204e+00 1.704311001454542618e-01 -7.001625164070187646e-01 -2.210541448065360015e+00 6.579528232343564431e-01 2.421281265726586973e-01 7.197079248854246214e-02 6.255717179316538923e-01 1.115468282588655047e+00 -1.577540706025803097e+00 4.776984420683428878e-01 -1.875040002899007519e+00 6.957833315062225132e-01 8.235708308330231819e-01 2.455528367453781724e-01 -9.937972680260038771e-01 -1.206294836783388114e+00 1.032881040486986146e+00 1.677334425587547084e+00 1.391696403259349069e+00 6.264521010789244615e-01 -6.885211259880136270e-01 1.931369249358583784e-01 -4.035392314476087816e-01 7.903660533186444015e-01 -6.534517285696604949e-01 -1.407417455395296446e-01 6.214664609111758553e-01 5.760607788030883136e-02 6.083394428004672561e-01 3.534989825718024559e-01 -1.070124351167162535e+00 1.235296479331899011e+00 -3.917139008528377486e-01 2.024042795007606976e+00 7.091608395887800675e-01 -9.987107480410032379e-01 1.536352380968995623e+00 1.389924574819665137e+00 -1.576804509547508282e+00 -3.965158991072502137e-01 1.324504056094749416e+00 5.140638787103942731e-01 -1.548904033413161518e-01 1.349226049962771068e+00 1.712758202369461635e+00 2.547529662281418639e-01 -2.708603246731204339e-01 -4.953546574691390925e-01 -1.924624096415882724e+00 -7.199385852931161622e-01 9.642325791984976066e-03 1.148119153811553855e-01 6.854198772032054077e-01 -1.164908985050414181e+00 7.258288278457107889e-01 1.200851602957915126e-01 -4.705524236880017641e-01 -8.908025855505830037e-01 1.521095067374968135e+00 8.622132597023686174e-01 -4.258134865004594705e-01 1.218441632878967784e+00 -8.604651312080903169e-01 1.410900319882430753e-01 4.676472568032696286e-01 -3.126064923696718068e-01 -9.365827151250344373e-01 -1.561217381990474440e+00 -5.727694949915648204e-01 -6.005297940809924961e-01 -2.555880505010263426e-01 -1.197923769265940797e+00 7.304678863621164031e-02 -1.637910348237333169e+00 1.137916269324281249e+00 -7.632880098921052126e-01 4.422000120762758502e-01 1.250907001348808834e+00 -3.755557975196522902e-01 -3.604355756131807920e-01 -6.887572414510760577e-02 -5.677604914394585034e-01 -2.266977086676682518e+00 -2.587426761812003373e-01 3.523892745807526844e-02 -5.951121408710031702e-01 1.141005508588187611e+00 2.027692645667035221e-01 6.653155516587446749e-01 1.825546912283491752e+00 -3.379939241878480716e-01 1.382179674899676747e-01 -5.065745473476174210e-01 -7.590003223368768648e-01 -4.982310762593397113e-01 4.362050243420945717e-01 7.488303662692830098e-01 5.927555675136635394e-01 -8.490918880673048452e-01 1.721578683036340873e+00 -2.243542581049466633e-01 -2.547228298358717447e-01 -1.979728880389838852e-01 1.325248788444411741e+00 6.313421572718893593e-01 -2.401246705669376480e-01 7.407461844671194839e-01 -1.970909602403129735e-01 -7.313957105744098852e-01 8.206282073285185996e-01 -4.255060738215289962e-01 2.069253370823018190e-01 4.051168818922981085e-01 -2.349144327295657586e+00 -7.522759206515063912e-01 -5.925143669111910816e-01 1.533828857358031428e+00 2.221833146317898910e-01 4.430829226527310816e-01 -7.232762693636216045e-02 4.585051316153224144e-01 8.173594008342165429e-01 6.421380516263990035e-02 3.307320387384089511e-01 -8.861872160724142411e-01 7.852665037320191166e-01 1.662635197708891344e+00 1.833238675102206727e-01 6.243795326948174962e-01 -9.151312173126791016e-01 1.641502104641694215e+00 -3.301716986863679759e-01 -6.019845909320127586e-02 1.318582016222290099e+00 7.418055119777889894e-01 -7.007788556938494562e-01 -7.926849927355434922e-01 3.212107201364742259e-01 -6.570997100098255883e-01 -1.445790645972873101e-01 7.470132687681386718e-01 6.585791512286743865e-01 -7.258283501053803821e-01 9.891078722420406644e-01 -8.995194329381850373e-01 5.533887963581322067e-01 1.197072491348431855e+00 1.453271744189961856e+00 -1.438236931724777179e+00 -6.582061140908843644e-01 -1.380196429531453939e+00 -1.169157329525152944e+00 3.698659638016379286e-02 -8.807716746042723033e-01 -9.498154886521429363e-01 2.412426284917423489e-02 -4.187285255206805168e-01 3.536736970169658822e-01 1.037266216346759640e+00 1.255957042136131019e-01 8.441149089435455444e-02 5.332624291276225614e-01 -8.542890057995656816e-01 1.299825768004742699e+00 4.334807488774653494e-01 5.804812579906812875e-01 -1.947970653532107160e-02 5.767349777962792468e-01 1.367575379507536271e+00 -8.251604278279790483e-01 -1.252469668089473687e-01 -7.024543888133467640e-01 -2.191958427816073918e-01 1.348519670423948824e+00 1.000463380754770926e+00 2.787222599185434357e-01 3.518761822679564166e-01 -2.233722946654811414e-01 2.252938630745786153e+00 -7.567906525714482857e-01 1.344799986488049992e+00 -4.741571889758399577e-02 -1.940152515431983415e+00 -7.803594979163190892e-01 -1.233750500140665673e+00 -1.968144779287457624e-01 1.557923625751078234e+00 1.582107381123302181e-01 -5.718039025616202808e-01 -2.899775556825162637e-01 6.039718461895062784e-01 1.106128332765232841e-01 1.107443650396463086e+00 5.118722732779079632e-01 -4.729189343778328891e-01 4.273133105948566657e-01 -5.946759191822543755e-01 -1.091439176321425120e-01 3.604568340093735057e-01 -3.729477607389299065e-02 5.455033331041441169e-01 1.266028991620447020e+00 7.148450260373784282e-01 4.146249139222079050e-01 -1.618918412863412093e-01 -9.756805606084139049e-01 1.038399183375607188e-01 5.343934548473600055e-01 5.428870100484345373e-01 -3.586538436071619040e-01 1.576405493892763632e+00 -5.937406052132032652e-01 -3.082688970620064972e-01 -4.717527946517893755e-01 -1.174779987981001028e+00 1.100161847648198465e+00 -2.351585532600162787e-01 6.683518577179305975e-01 2.126063275637854133e+00 1.379796953395709513e+00 5.998886275600082696e-01 2.556344988474813507e-01 -1.033126596111943463e-01 1.291807231464700001e+00 1.101672264090566067e+00 -9.000392518680331300e-01 6.357166271997946039e-01 -1.730291577971552419e+00 5.329939893052533240e-01 2.059119716955399415e+00 1.561284931299863121e+00 1.447925425571976898e+00 1.288413517445917700e+00 -3.215893255451782173e-01 1.936716058167739618e+00 -1.287677524937876239e+00 6.380824624563872227e-01 1.326269222445771501e+00 8.174779065696430314e-01 -1.117716358197898135e-01 -4.351934336972554940e-01 5.728517348022167388e-01 4.293262181875611705e-01 1.253259860939662795e+00 1.570867719407573304e+00 1.469085902787603815e-01 6.072820343443963154e-01 6.926519606892185266e-01 -9.513513556554954453e-01 1.315756362438192384e-01 -1.168816205804208641e+00 1.342226187801799364e+00 9.829145115239609209e-01 1.620647303388341287e+00 -2.433576217186380220e-03 -4.475395359263409367e-01 -2.522331024744686179e+00 2.203715850478359606e+00 2.511043348633127947e-01 -1.116752670035966011e+00 -9.471686043001347199e-01 -3.198714307530836076e-01 1.200049670101351884e+00 9.191593936487579830e-01 1.596679481053427940e+00 -4.118171271198736716e-01 1.111830631870331487e+00 -7.381361721364350093e-01 -5.062795587351921756e-02 9.124864300681531093e-01 -1.661356653653215110e-01 -1.369915755889774323e+00 1.345597377078129098e+00 9.035916210787212632e-01 3.936990213986937270e-01 6.591858520283364609e-01 -7.417243381925537893e-01 3.309416053070766695e-01 3.585507480007726899e-01 -6.570825046411985504e-01 8.300928632824520204e-01 -4.114321690566655199e-01 1.437256297351436618e-01 -1.216261922340879709e+00 -3.867166569709757362e-01 -1.071479735325234328e+00 1.679414061363752264e+00 6.473806465434331914e-01 1.233405096109397858e+00 8.040572926970508405e-01 1.437120059455260501e-01 -4.115205553130213412e-01 -3.154815960343952397e-01 5.796651837755159020e-01 -1.308360045669213489e+00 2.202385632635849022e-01 3.327448989251562406e-01 -2.387167177290440978e-01 -6.317586180035819066e-01 1.568264809319527053e+00 4.795775563874846159e-01 1.005370978303827600e+00 -1.425317388147780751e+00 9.154448141057244248e-01 4.711614112187306191e-01 1.684079053794323988e+00 8.032594973547094730e-01 -1.233279526424635009e+00 3.731733123309426969e-01 2.228213788930419603e-01 1.107644824881313328e+00 2.241529768403071721e+00 1.891980347261718265e+00 1.274415543887778668e+00 -9.788683882228214062e-01 8.355532630060493737e-01 1.044425594389678968e+00 -1.186092510498068187e+00 6.951950047895827378e-01 -2.174160430138205313e-01 -5.375487594011529868e-01 1.039408985723011547e+00 -1.134651702479161361e+00 3.213107487772846049e-01 -4.724754794197242869e-01 -2.052550725316510671e-01 -7.149293413358414062e-01 2.329590989327300132e+00 1.467672161466999081e-01 3.546672468849286219e-01 3.321488132157020268e-02 -1.874552596888941158e+00 -1.668581322603998052e-01 -8.846939703139321542e-01 5.018503146978114948e-01 1.132823953681492357e+00 1.100943191634558893e+00 8.053269846353777739e-01 5.721092688583514496e-01 1.024998487945242009e-01 6.000788660690692389e-01 -1.294271561756045852e+00 -7.051496795215388413e-01 -1.648859975368689890e+00 -4.682308717832961986e-01 -6.259224125214366552e-01 2.953565785874317506e-01 1.322619048837387901e-01 -4.990024850709964266e-01 1.614434179038089390e+00 -1.623348021193371515e+00 -3.750477612101096869e-02 -3.376782357267710810e-01 3.460900386823639319e-01 4.526662057256873595e-02 1.040857230768369932e-02 -7.125263036717921494e-01 1.101066017945825815e+00 -1.553546061256288746e-01 -2.469066013228523107e-02 -2.624554915554831447e-01 1.199465722050431671e+00 -9.272895387908373088e-01 5.531257100680364580e-01 -1.103435766268761054e-01 -5.189692393571984086e-01 -1.214488741068652650e-01 -5.439939080912836733e-01 1.048660679702880794e+00 -8.017751056013894262e-01 -9.248669209213682407e-01 8.069627146521146654e-01 1.463788264576712628e+00 3.203529208663394301e-01 1.100536149474144798e+00 -3.567100743059476442e-01 -7.141937814365422188e-01 -3.722339727438677137e-01 -3.788911323748748172e-01 -6.442222942905660998e-01 -6.123838953638875982e-01 4.832262359604891366e-01 -1.138542987016651908e-01 7.257000112288140847e-02 -1.632992558999226684e+00 -3.894027719410355082e-01 3.152840165511224813e-01 -5.130817870678869852e-01 -1.214845574548801821e+00 9.416041270954492726e-01 -1.262115504580851866e+00 -1.176669686255589431e+00 6.433547112650166155e-02 4.811377701588486211e-01 -1.203873065598514591e+00 -4.571363623533742926e-01 -4.102019555335120193e-01 2.743894527757974600e-01 -2.493262848793407482e-01 -9.720860475329631267e-01 2.025631945030110348e+00 3.461427239781324494e-01 -7.089677283042916667e-01 -8.246234031002812603e-01 -2.173927595215374153e-01 -9.247840489654299279e-02 5.693372768132651807e-01 1.980702252886099024e-01 4.977698070202805081e-01 3.650900751599072680e-01 -7.760280645529452070e-02 1.823605777582502918e-01 -8.746339637683633317e-01 -1.181496935998823661e+00 -6.419767335089843208e-01 1.105567359957728840e-01 -1.358204619578078642e-01 3.275058771700969928e-01 -1.038049907359506641e+00 -1.350721908268961657e+00 1.369941184435072401e+00 -3.282231943894565740e-01 -7.308485974547210828e-01 -3.891133165340682210e-01 1.045662614495474596e+00 1.624670809431649765e+00 4.664851585211204910e-01 4.537967459904168610e-01 -3.048514898091581604e-01 -8.561155382891775245e-01 -4.887686886682593435e-01 -4.928307191933387066e-01 5.004988999916049064e-01 -8.436320264839959338e-01 -2.060603912620571909e-01 1.083547090186089079e+00 -7.977247688261345226e-01 -5.991832079939024905e-03 -9.301364452647556957e-01 1.032916946969996697e-01 -7.489381804795278708e-01 1.041788299392944595e+00 -3.442247969351464598e-01 8.622514919938147893e-01 1.648340424276590888e-01 -5.300228909264516064e-01 -2.661119306905235238e-01 -1.377134174569172309e+00 2.634020924670145147e-01 4.700999161457378728e-01 -3.542095125252425980e+00 -4.921311979534080672e-02 2.601720161960476396e+00 1.016331010378054511e+00 9.304335646259859205e-01 3.097927062913155560e-01 -5.564987031771260195e-01 2.000888815765803908e-01 2.139643369685985397e-01 -8.540430046685220100e-01 -7.969463781411206815e-01 -3.520076264987883063e-01 -4.804146498236040452e-01 1.184885553266339098e-01 -1.483828161027376247e+00 -1.553482755082287725e-01 9.003189539679293807e-01 9.066247984237635338e-01 -7.339280687145880444e-01 -8.023089957469595190e-02 1.683276250267778662e-01 -1.146860796529889336e-02 3.111498101154706486e+00 -1.082391337250379726e+00 1.173992738218069709e+00 -1.317194542885054886e+00 1.011647248910629848e-01 5.793086001939315999e-01 -1.361268016734269892e+00 -2.186918259276634302e+00 7.149697616625774188e-01 1.268032281909934333e+00 -6.116347231537828666e-01 -8.823027277167978522e-01 1.990651427948854635e-01 -3.547295235038956385e-01 1.091485051329016853e+00 -1.880416024603110081e+00 -5.415916105253066881e-01 2.806199120774174327e-01 -1.349658404226879549e+00 -6.798301804317323782e-01 -5.916408717379150195e-01 -2.303656217680549456e-01 2.495310728252852772e-01 -1.265230085611321442e+00 -5.223799743389447026e-02 1.401164975454814110e+00 3.893398291084479435e-02 2.899198606624840746e+00 1.395819361258731961e+00 -1.288882395283509341e+00 -1.524086450227349232e+00 -1.432159919699710904e-01 1.037222083184230925e+00 4.961574673845879913e-01 -2.975144717374986758e-01 -3.335304400378365508e-01 -1.103498382993095550e+00 1.170378584265510113e+00 4.154196229632883819e-01 -2.774341427460861875e-01 1.443124503550806459e+00 -3.921709618791826557e-01 1.149519201008268512e-03 7.004217855206898435e-02 -8.310344585133289108e-01 -7.083641773735083191e-01 -3.243991507114440398e-01 -1.531471034631921024e-01 3.662804552608499020e-01 4.501083365176360429e-01 4.047639637646191502e-01 3.089565686506723363e-01 9.622169737467582973e-01 2.478239315603307513e-01 -3.915145462290604006e-01 -1.124323430108849386e+00 -8.601544254341628726e-01 -3.853231634947449913e-01 8.071092669101935790e-01 -7.365166265604302653e-01 7.993206229436833343e-01 1.875647629226741220e+00 -1.062179520245111419e+00 5.856531623889578153e-01 1.962691285779266936e-01 -2.362302462029647110e+00 1.620408219330974786e+00 -8.417070132639244973e-01 1.504863462820819620e-01 8.054670198877811327e-01 -6.690893255884542562e-03 4.025618793032867959e-01 5.966397996931067926e-02 -6.355726397432872599e-01 -7.317011538779288893e-01 4.525322685034775527e-01 1.110408718938234313e-01 2.396386989589858629e+00 -5.515925694671949264e-01 -1.713716978222588949e+00 -1.123751441280729901e+00 1.231567638412527144e+00 -7.001830250773291575e-02 -6.737341238078428107e-01 1.123137496328230789e+00 1.087152327160536558e-01 1.358269511248957340e-01 -2.650204882036085174e-01 5.117841096963839931e-01 -6.496756296246470885e-01 -7.810832320312501853e-01 -6.093928298435817847e-01 3.477798252304868942e-01 -1.170995289905213226e-02 -5.394917477641493209e-01 -7.558743116219162061e-01 -2.877442704162203602e-01 7.532497624705878358e-01 -1.273624466222754492e+00 4.978660586046039782e-01 2.030061892611462859e+00 1.014743794352724049e-01 7.105953131625711849e-01 9.246161106898995730e-01 -3.381175071954122258e-01 8.758217530858131150e-02 8.585010574344189571e-01 -3.795002434788075779e-02 -1.363504884076884582e-01 -2.293694773647658169e-01 4.121378708289915593e-01 8.639906439707651514e-03 9.228281827599776888e-02 -1.309902623090591023e+00 3.059146008076498280e+00 -3.524753400399327496e-01 1.339807584792385153e+00 -2.147917351731983004e-01 -8.596207328508911338e-01 1.025015051333970861e+00 4.293641974906873271e-01 -2.927956061582226988e-01 3.912991407361470220e-01 1.959550027577063203e+00 1.701061041970709786e-01 -5.640947221417967894e-01 -1.209147939161924867e+00 -6.816911913113095078e-01 -7.278078815009642044e-01 -9.044381329384563184e-01 1.444500591878310702e+00 -6.888568810841817491e-01 1.821241905971438646e+00 -3.073185000672457035e-01 -4.709484975678121521e-01 1.363937303422515290e+00 -3.876384666743007412e-01 6.280221729877671910e-01 -9.234497862182020622e-01 -1.577735407941235124e+00 -5.101667857275533902e-02 -4.208248898209728667e-02 -9.308748167028099152e-01 3.664992603953239336e-01 -8.585110097050926425e-01 -3.448764530598771860e-01 -5.224566067144221782e-01 -3.240713444106825269e-01 1.043740469805296334e+00 -7.426044435521460541e-01 -1.745400369029107335e+00 3.721456174408260265e-01 -1.017542269071192162e+00 2.052121808989540774e+00 -2.235158566612432285e+00 -6.480054650654616666e-02 8.810209990735508312e-02 1.064796581157902017e-01 -2.952396912177103205e-01 6.808848356018972758e-01 1.757748208100848419e+00 -7.273440910353918820e-01 1.006179723058603592e+00 9.902033552866180699e-01 -2.118517068003069603e-01 4.684207221186745818e-01 -6.811861426087151283e-01 -4.440862417403396156e-01 -1.844069298630891973e+00 6.852415297875309452e-01 6.959928607878680396e-01 2.488953407919581862e-01 -2.025134736094909904e+00 1.291785717925869825e+00 4.021774684521892684e-01 1.101152663969748868e+00 1.009062077566671156e-01 -2.737557514917646095e+00 -6.153098963652556819e-01 -1.266465950732228229e+00 2.388822322739723614e+00 9.349747372482813956e-01 -3.161548883085471551e-01 -6.682886244103899420e-01 -1.804046706393134469e+00 -7.749609090327080896e-01 -3.196863166192145250e-02 -7.017189494715637688e-01 1.468828285353996677e+00 1.060163694882075847e+00 -4.387216307011058136e-01 -2.436288494585195641e-01 4.440105853009792547e-01 -4.869354675211738925e-01 -2.810272578474061755e-01 2.607181976431062753e-01 1.266451012447105395e-01 4.014066663726071904e-01 4.555243171227232879e-01 -8.129695988686288510e-01 -9.988205205759870253e-01 4.142728265830954437e-01 -3.755974267369132091e-01 -1.304535253589352184e+00 -1.498391218149632553e-01 -2.215518486727120206e-01 -2.977268919505140499e-01 -5.969441118089575671e-01 -9.621757424390432467e-01 -1.129338503175977504e+00 -9.456393569583709802e-01 1.080950952292481615e+00 -7.124579606088455863e-01 1.910488671049750620e+00 -1.114822924254073477e+00 -1.372667404608054476e-01 -8.583540355687454548e-01 -1.365503278393460418e+00 1.653583637981193899e+00 2.794363112205354160e-01 8.036675601147764691e-01 -1.583145412138933228e-01 5.606821966731259099e-01 4.937288151008348835e-01 -1.660915703242178632e+00 1.814182042361033587e-01 1.626392318460253117e+00 -1.310427148894562910e+00 -2.198994795854392892e-01 -1.760735804981844010e+00 1.137869264731264263e+00 5.092745525910256088e-01 -1.299703302536137084e+00 1.206316973103311874e+00 -4.974821454996429804e-01 1.186541494425150389e-01 7.722529567253058058e-01 1.912598152316024480e+00 1.114274055792333851e+00 -1.107505482238296590e+00 1.047675635049996723e+00 2.374134821463909528e+00 -4.925083773734578174e-01 2.727562561285902021e+00 -6.056401838924184711e-01 -1.572358031465360406e-01 1.618645449342232867e+00 4.123583272168712122e-01 1.184013543640985322e+00 3.366805305262077219e-01 -2.967344931782588402e-01 -1.927749604598027328e-02 1.071770226489069389e+00 1.139228493026885669e+00 3.890182819338983133e-01 1.945295178760541449e-02 -1.312768968826592442e+00 1.179723968259793088e+00 8.465958419827851467e-01 -5.705247148883620806e-02 1.784178757447036842e-02 -4.165093614252423637e-01 -9.758986602077458494e-01 -6.107599325151539249e-01 7.663808317574786200e-01 3.619203960904776030e-01 1.486784299926603214e+00 7.155170743277982082e-01 1.763485117448872597e+00 -1.154478939694050278e-02 7.109083180560277215e-01 5.517456836507332874e-01 1.721032804669271332e+00 -5.467941143203793875e-01 -1.323210724755015333e+00 -6.264368227014363022e-01 -2.493219408280627214e-01 6.067626521448064164e-02 1.257605477770702640e+00 -6.206592332688288804e-01 -1.426721485128723765e+00 -1.505780524806506149e+00 1.487621407420991027e+00 1.010561281825039376e-01 1.349469079105984903e+00 7.743941216799251626e-01 3.978155255820733371e-01 -6.055422071738669754e-01 -3.912724343905104596e-01 -2.845822012117498745e-01 -4.684494400347744003e-01 5.970561443961629466e-01 1.741265592491647141e+00 -1.296046163131989726e+00 -7.034012276836590916e-01 -1.574952583412271512e+00 -1.473391415692884676e+00 9.810653663811604031e-02 8.735438028790316611e-01 1.061393630745136873e-01 7.594061417442267425e-02 1.507215409702846287e+00 3.802252738818029942e-01 1.095666649998140674e+00 1.022985258313199974e+00 -4.710682773469599405e-01 -4.025955714481221359e-01 -1.273708526558747778e+00 1.300258443169143296e-01 1.657188076209177019e-01 4.877591227436432475e-01 1.047248452270775232e+00 5.219755070169161959e-01 -5.314872643257569917e-01 1.308145034636413406e+00 9.595328835613895491e-01 1.057038774306728213e+00 -1.158436678215659432e+00 1.390688751988793659e-01 -7.866468016058548729e-01 -1.961388620165443575e+00 -1.269633457655943154e+00 -5.221275842092706343e-01 -3.548428727742956035e-01 3.949700618344289538e-01 7.807567593750984747e-01 -4.285720373043697684e-01 -6.196720220893313646e-01 -9.848078250428975444e-01 1.274101739554932333e+00 2.286807408594655477e-01 1.571037326532538358e-01 1.436554787321326243e+00 1.526675714689037067e+00 1.445986624858288438e+00 -1.228541687926682613e+00 -6.590983560963176169e-01 1.074691826933494410e+00 7.431799677179714569e-01 -1.193906898083250789e+00 -4.613476489469218733e-01 5.473977612679843674e-02 -4.317564342941581090e-01 -6.208946927006849803e-01 1.366623565214149849e+00 -5.196885496266774318e-01 2.562845807487421634e-01 5.210544767663802812e-01 7.582769206956930796e-01 -3.060858172365784058e-01 -5.771473294567917856e-02 -1.320824534501354286e+00 1.156887312973220450e+00 7.761973449310354267e-01 -1.175415806483455228e+00 -1.585166762419676356e+00 -6.947665289819712209e-01 -9.739973342396274214e-01 -7.035986367357444961e-03 -5.325831790853735592e-01 -3.065330765284901560e-01 -1.134097683192286099e-01 1.297612744479378633e-01 2.460410133483654782e-01 6.259726248550050165e-02 7.470008394309962663e-01 1.459247438005917941e+00 -9.074800896807326822e-01 -2.260831743003221400e-02 9.941359818109285484e-03 -3.504671740440715721e-01 -9.759342837012026095e-01 9.411995616269824838e-01 -4.817986818261293380e-01 3.558143249071605840e-01 -7.639348324036970839e-01 -5.160393697233041088e-01 8.145086011877346044e-01 -5.018165328653718671e-01 2.175867207554451899e-01 -4.127632831394951740e-01 -4.602670051776125981e-01 5.323634221261237531e-01 -6.666699218045245567e-01 7.532098460146601226e-01 3.237710108516052288e-02 1.715938586993301040e+00 1.157039684311685468e+00 -1.059151589778777991e+00 7.652026139464933596e-01 -4.046416352364418101e-01 -1.560863931179461706e-01 -1.135822094959757722e+00 5.009767897819950022e-01 -1.187232786207192969e+00 -8.902234559597852481e-01 -3.147557108215635613e-01 7.932627836080865524e-01 -1.315362987913289761e+00 -1.382045806883451244e-01 4.076780036794903639e-01 4.334342478556360567e-02 -1.458725963291352734e+00 2.060020367284749465e-01 1.708556225325053912e+00 -7.354537863200234504e-01 -1.015859508138201139e+00 -7.827698868408287103e-01 -1.576308327932968600e+00 -1.764745484247890905e+00 -3.266984065108554103e-01 -5.674763339801259798e-01 9.536335685371566395e-01 -9.744293951835180101e-01 1.145006403864254008e+00 7.961865063743237547e-01 3.360315022637703763e-01 2.368327080030568077e-01 2.005749856950203320e-03 -1.166186274225130992e+00 -9.245583249096128720e-01 5.227931403041793379e-01 3.407131541347143550e-02 -5.946300452261090719e-01 9.984459646095714680e-01 1.374282999455701537e+00 1.642711571725287700e-01 4.128912695075347972e-01 1.603507820047232801e+00 1.695517733840855135e+00 -2.334119810903230618e+00 1.233234096264812729e+00 -8.308606164692334817e-01 -5.606209403126337643e-01 7.614978159062434360e-01 -3.782887822110181375e-01 2.524672876937918420e-01 2.012594976614261899e+00 1.250870388966556446e+00 2.246372494940245268e+00 1.221673301492968294e-01 -1.622859652944937059e+00 -2.745387170847338520e+00 7.236399678340655894e-01 2.060944628198504991e-01 6.185073489839106042e-02 2.492467403254619907e+00 3.478057241734990729e-02 -1.878415631686685405e-01 -7.167617562553617594e-01 -3.236097215058299503e-01 -1.231801076859293520e-01 1.941390062220761603e+00 -4.236886718945129249e-01 -1.726721344221834875e-01 1.078706824780220508e+00 -1.086731878425165165e+00 -1.258612392405305869e+00 -2.915823519765013000e-02 -6.935378938858567377e-01 -3.932627703229333305e-01 3.197148041325890699e-01 -5.774179664374201604e-01 -2.106354648175403910e-01 7.477213288638239197e-01 -4.006004283670582256e-01 1.599122123399932649e+00 -5.718181495492280497e-01 5.092726264631343147e-01 -2.728264255524370352e+00 -1.510714937826784787e-01 1.679626961380719319e+00 5.097535068709397876e-01 -1.060752245689577933e+00 1.933107430492072079e-02 -1.284136006203595581e+00 3.476007007140214378e-01 1.122361459772649006e+00 -3.095067066269643341e-01 -6.582716238874206649e-01 3.316722486032352285e-02 -3.298766050258301885e-02 3.684659062693015907e-01 1.026797376847591453e-01 3.006653670716425905e-02 1.779271842003144588e+00 2.103377367978887524e-01 7.875240080323625547e-01 1.226467706763995080e+00 -1.509267407939228978e+00 8.858414368021859664e-01 2.612466799080095936e-01 4.953749931668068873e-01 2.663443769159290486e-01 3.925041553391316884e-01 7.134963571589556519e-01 8.914020927527881444e-01 -6.126124725168504703e-01 5.320557548589956998e-01 -4.663495376392818303e-01 -2.110410826770740211e+00 1.234533496483321890e+00 1.560868319880875266e+00 -3.500254661824307445e-01 -6.834029602805494763e-01 -1.020723771769848298e+00 2.136016296574136941e+00 -3.351304957861645506e-01 -8.688650823423409164e-02 -2.020442449603777613e-01 -9.643730294471042699e-03 -7.634242234840078467e-01 2.601236024441052064e-01 -3.207906533330153603e-02 1.048628386835920301e+00 5.941799787667111366e-01 -5.236261409369795672e-01 -1.732212533550227196e+00 1.293927223506612600e+00 2.459851746298313824e+00 -5.179809508554498176e-01 8.242812433064309330e-01 -1.336498686622802357e-01 5.820137103284778179e-01 1.640765626037300251e+00 -2.629204880008194634e-01 4.270302568151294054e-01 5.494973014134136857e-01 -1.115029219397913218e+00 -3.313882840558420306e-01 -7.533848541411884980e-01 9.036593918075705445e-02 5.252100299725325633e-02 2.081656053476607926e-01 6.349495328132340743e-01 -2.957814768732407451e-01 4.857756760305987909e-01 -7.694927848760925171e-01 -3.267827391940382742e-01 1.518859256207153008e+00 -4.051884093913114132e-02 -5.192820747379951474e-01 2.783467542618839108e+00 3.539348446772854206e-01 -1.228710195405399025e-02 1.185230541223062151e+00 1.209623573526352330e-01 2.548028625427163352e+00 -1.401206050002860470e+00 7.300640080954552413e-01 8.506168570016001684e-01 -2.920210645456146614e-01 3.091400923169115855e-01 -9.460667722741264996e-01 -2.019334132499976397e-01 -2.927031561218598199e+00 9.194977087961101470e-01 1.526412765369843605e+00 1.359589555992895882e+00 1.449585720523991761e-01 -7.543521808585250399e-02 -1.545280036693684189e-01 9.386667282768123011e-01 1.006804760448610114e+00 9.141269687443090985e-01 5.221443719718701828e-04 -8.346546483210356415e-01 -1.300132218427655584e+00 -1.068999546597296790e+00 1.062386802176045197e+00 9.362410560520190161e-01 5.286374138350264512e-02 -2.383459952700679035e-02 1.015937689985188630e+00 5.663113434079599523e-02 -2.499012030932956208e+00 7.826745198871829512e-01 -1.604725451891837906e+00 -6.025517073265634904e-01 2.254347007405965719e-01 1.358739141396659855e+00 -1.683838837676969291e+00 1.672254945264310289e+00 -4.894539092211349085e-01 -8.484700777540606920e-01 8.676243376350216696e-01 -9.410195459969292187e-02 7.296055351242450859e-01 9.118500250283400055e-01 3.296555030548492526e-01 1.041709148071522817e+00 2.052531403944186927e-01 1.140701701598454854e+00 -1.147956334204742745e-01 1.660844211452310315e+00 -3.735134164152539155e-02 1.080350642997357280e+00 6.530681402204440156e-01 -3.833786830591347922e-02 4.526028487821383006e-01 -1.672281877596610844e+00 4.654412581170711688e-02 7.743203368662169295e-01 1.929643338302723388e-01 2.262253335940139221e-01 -2.420848718316936488e+00 1.153943110262291155e-01 3.529167449143665314e-01 -3.129469653083268854e-01 -1.176114684540226385e+00 8.262468312228918310e-02 6.998779057877368981e-01 4.150883352150336880e-01 -7.279821353249621430e-01 -1.772464191973990744e+00 -8.161895755768074912e-01 8.759231124213373576e-01 1.730939763645711338e+00 -6.066171715650573448e-01 -2.696326754097387868e-01 -5.464104566948205788e-01 -5.942138553371720811e-01 1.090732290712558950e+00 -3.793219226609416128e-01 -1.813700576514459817e-01 -3.588576419675490459e-01 6.633039182141432510e-01 -2.857598779424738722e-01 -1.219285790432730554e+00 -8.052935970755965567e-01 2.910084726070371053e-01 1.090276311921972052e+00 4.558034514131931170e-01 -8.692760265107477569e-01 -9.005863720847344656e-01 9.224457211425413083e-01 9.006020197510639091e-01 2.547342307375289328e-01 -9.576114575559329101e-01 -4.491427781700137456e-01 6.115024704518373655e-01 -1.507435658343780238e+00 1.099305423460573625e-02 8.369478299966949253e-01 1.279492840882003879e-01 5.676366183755658656e-02 2.759467898724915269e+00 -3.036894101807483329e-02 3.524176249983013709e-01 2.813218469031904603e-02 9.851946416339555368e-01 1.176146309459610961e+00 8.197393653680115078e-01 9.657589498870549072e-01 1.010830353762667722e+00 -1.685411517118221292e-01 -1.312183302851949174e+00 -1.312237591946845638e+00 2.566881823992947509e-01 -8.022921591231058080e-01 -4.299861657864033071e-01 -5.695634309147039609e-01 1.611538709844136941e+00 7.608118318141040559e-01 -1.872869483445893102e-01 -4.911706871865963442e-01 6.979454107016543896e-01 7.028936647179527819e-01 -8.526345197154375777e-01 -2.087693084975550839e+00 1.408340141348931596e+00 -5.454403646013948892e-01 -1.292551709241681390e+00 1.290356929000529840e-01 3.678775234216932755e-01 -2.408921560902309800e+00 1.669424783475691010e+00 -9.534313248106149885e-01 4.664736187403919487e-01 8.702787385536251419e-01 -1.139026408183762662e+00 1.778497391855368981e-01 2.105235893924974011e+00 -2.676474817943558238e-01 1.185802749920107146e+00 5.110700929062408360e-01 1.404696986761339916e+00 7.030939715260409173e-01 1.986206981786132197e-01 4.308405361434621827e-01 -3.610314623811389789e-01 -2.077962499120133699e-01 -3.800153701609212953e-01 -5.961613469067676974e-01 -1.319540503842519044e-02 1.449671668784870082e+00 -5.623251812294813856e-01 -1.156593043970196993e-01 -8.920053219802657196e-01 6.794337752037648004e-01 2.555976124578773767e-01 -1.208468509842333338e+00 -9.482593802955804341e-01 -1.470109522116571865e+00 8.676453908034409412e-01 2.199908195728711713e-01 2.008157096768375283e+00 -1.875496994266776518e+00 -1.886690604562888951e-01 1.441210824007110647e+00 -5.890018005182428018e-01 -4.739926759710432758e-01 -1.235287489161192853e-01 -1.456586574679188839e+00 2.311017756496374975e+00 -2.009323366776631481e+00 7.593784475879820084e-01 -6.042690134718108341e-01 8.211368361947715133e-01 -9.996697082378523946e-01 6.789468680509274101e-01 -7.867349978485849160e-01 5.136021469725499111e-01 5.629899830469589084e-01 -1.632286631763072704e-01 4.275060101221467290e-02 -6.157958522842311710e-01 3.287270522923497196e-01 3.973365733304177194e-01 -1.078363457272096593e+00 -1.434596768757600282e-01 -8.773867708258298315e-01 -7.693543502399931011e-01 1.269047043619066784e-01 -1.856304716462629401e+00 -2.570232694365947590e-01 2.097067274809929494e-01 -5.606744328398025612e-01 -1.583470121680314424e+00 7.542956242566001279e-01 -9.801913588178261527e-01 2.234175722818982468e+00 3.425608148704442635e-01 1.218566418519161781e-01 -2.020095460757515837e-01 -1.057563596523676708e+00 1.362821248816626474e+00 9.521988654864612656e-01 5.042928033710442071e-02 1.582972867583933296e-01 6.322604096994187683e-01 -1.018732144821157037e+00 -5.404964716084529330e-01 -6.251144417387161090e-01 5.798842210546807374e-01 -1.737736249302865854e+00 1.263698244338514298e+00 -4.360471725178440283e-01 -2.548548158601494640e-01 -6.051365509211296123e-01 1.537547045512765331e+00 1.418096568615916153e+00 1.450510477095962703e+00 -9.119691852602237470e-01 8.482050510609087102e-01 1.102680808089212983e+00 -1.167812251962135672e+00 3.378102230454269606e-01 8.241037071377235179e-01 1.013121246975415696e-01 2.480283925010413171e+00 -1.389123495167691846e+00 -1.739001381000295998e+00 1.425610933062666230e-01 -9.369717348991677408e-01 -1.609393752295391611e-01 2.706229382123137572e-01 6.532402249086073365e-01 1.214780940642452567e+00 9.774103723095737065e-03 1.081335978223233463e+00 -7.308077816073149657e-01 1.075029386738790116e+00 1.713748160150350280e-02 -8.421614308352184386e-01 -6.993882656363675787e-01 1.476191769585534441e+00 2.895118511423145496e-02 1.049632634584432678e+00 1.144529782564659870e+00 8.570522627168355445e-01 1.942851639512315431e+00 7.212330210985816725e-01 -1.268228636379264973e+00 6.742332843465547176e-01 9.480844116641304886e-01 2.343996119431000391e+00 -1.299609695496278805e+00 -2.534722796117476751e-01 -7.596644900292067737e-01 -9.672373503988932475e-01 -1.520769431325978693e-01 -6.152640424157842514e-01 -1.561055449508699233e+00 -2.916039994928534274e-01 -8.422212171667523561e-01 -1.612449466770022322e-01 -8.016292139894026780e-01 8.053219902599282332e-01 -6.821443476918963578e-01 3.474747327477000769e-01 -7.782695904152971966e-01 -5.718829578091257915e-01 -2.621173535925119258e-01 1.432533796381605384e-01 -1.409833015554777136e+00 1.422502615561361150e+00 -8.712627888458253089e-01 -4.824110427636982279e-02 -8.866102466368803725e-01 -6.564198015795107422e-01 7.224786550698172327e-01 8.159833519618758801e-01 5.503892568138223362e-01 -2.697049746722365970e+00 -8.012521400427263796e-01 1.088057495622756665e+00 8.352151805776855120e-01 6.822368147152728657e-01 2.069710107655407527e-01 -1.331230545814314770e+00 -1.572939682280674711e+00 1.832132505808675038e+00 -1.045146631123194947e+00 1.170763127678526416e+00 -6.441446970716119269e-01 9.229642986389278159e-01 1.356304569411767025e+00 -2.914368735015593903e-01 2.674171654920505237e-01 1.911150975720590006e+00 -8.078386679752466160e-01 2.461404127397441854e-01 8.320580545563057706e-01 2.223585599146805425e+00 1.272808197721306600e+00 -7.593872345129697443e-01 6.561598432559706540e-01 -4.582675102160005953e-01 8.721649709540481021e-01 -7.173115497408771857e-01 1.899852603271689588e+00 -2.075633454193366867e-01 -5.960789738636220608e-02 1.941773649042704886e+00 4.812823985620420242e-01 -9.386968854514383676e-01 3.313833856310760551e-01 -1.132569170558626270e+00 -7.866574467158288231e-01 -8.376574105489164035e-01 1.056659619772529091e+00 -8.614845532424398877e-01 -2.174742447004658977e-02 7.472503908742100798e-01 4.472162935981817133e-01 4.172822948726979120e-01 1.318076208999602095e+00 -2.056292956533973371e+00 8.535725334115618068e-02 -2.086523082399776463e+00 7.350339816217017486e-01 9.564583571765106207e-01 5.985182698683375602e-01 -2.427662061805839488e-02 7.751535675693763117e-02 -2.089060962552307110e+00 -1.356355344151556119e+00 -4.244150989246565087e-01 3.805943168330412352e-01 -2.525001260340090647e-01 1.088619866538213188e+00 -7.341698590015796055e-01 2.350365259185147326e-01 -3.112137961723188684e-01 -1.223009601037464922e+00 -2.182889750446453725e+00 5.461312427188829144e-01 5.653763909276902089e-01 8.404179488986350810e-01 -1.328459145911677630e-01 -6.842337866223709986e-01 -2.455954399284654699e-01 2.063741081190272553e+00 1.318651610031000843e+00 -2.250732261522558342e-01 4.765453344082705156e-01 -1.281239651169115312e+00 4.296064310026096456e-01 1.599792938038319401e-01 3.452416633220186659e-01 -1.100498655444581919e+00 -1.660940130969690287e+00 -1.578446291578488481e+00 -3.097019439452975906e-02 1.321420455783090198e+00 -1.982821755382794038e+00 1.748924114424845300e+00 1.593332934610690588e-01 1.579545789681359391e+00 -1.588344268197402265e+00 -2.073454811849621826e-01 2.904095434344008964e-01 -1.094826445264455717e-01 1.419240052252604301e+00 -4.292116414986852924e-01 -4.687196926297678701e-01 -1.763034736455603435e-01 -2.937333329097355228e-01 -1.566835009774000476e+00 -9.216463442150248930e-01 -1.159786947810309998e+00 9.553787851215215232e-01 1.115788964879160350e+00 -5.727099292971574718e-01 -1.111327931006952374e+00 3.772312856235784384e-01 -2.243975687542247854e-01 2.066411012993904228e-01 1.244175338294062350e+00 4.654722748802805343e-01 4.398826658405147749e-01 1.723495283812518375e-01 -3.733472754893644718e-01 4.007112546984709089e-01 -1.671757486717654617e-01 -9.698361646827079463e-01 -2.664332688550793971e-01 1.454002268575774304e+00 -2.269191214713019988e+00 4.272060703758829292e-01 6.286682113373869285e-01 -5.374546981423066194e-01 -4.085039576020988439e-01 4.882198015458387441e-02 1.926341157872829335e+00 -1.032393734347368364e+00 6.658446229325232224e-01 -1.192461468877831665e+00 -6.574807096202456291e-01 1.453609529861837224e+00 8.656939512232293410e-01 1.544757535896065903e+00 -6.811730056083804552e-01 8.543258111534053345e-01 -1.512863284753448667e+00 1.799294211971228519e+00 -4.220897006345433189e-01 -6.268192223435857802e-01 6.022608187785386535e-01 9.607945906156085680e-01 -2.935496496801325295e-01 5.195142022779445368e-01 -7.898757377189100648e-01 1.140876031001691215e+00 1.455890316067003809e+00 1.654083870082624586e+00 -9.404379642218776425e-01 -7.865350297041115990e-01 4.959414678607916294e-01 4.311642253060781194e-01 1.650457342695617502e+00 1.052176160223529111e+00 -6.168938018895931963e-01 8.276870846782322655e-01 -1.184268075220731853e-02 7.231847956240314845e-01 5.841696747877063167e-01 -7.067986392191959455e-01 7.347336412968971109e-01 -5.913305395652125318e-01 -5.936401642739889128e-01 -7.848660619064605770e-01 -1.876345713145963767e-01 2.307066595600801850e+00 1.799977944629673754e+00 -8.127683209663791875e-01 -6.886372860563657605e-01 -7.451984791754393544e-01 6.917548453379811502e-01 4.919528520549828476e-01 9.491924084662993755e-01 -1.185790425123584013e+00 3.620107799226991441e-01 1.654404055177041588e+00 -8.172136958274049956e-01 -1.135043169780107775e+00 1.194332670942857444e+00 1.537018990379060757e+00 -5.564524198499674057e-01 2.702987354663123898e-01 1.964605439964105749e+00 -3.635499962075643965e-01 1.048181028104026469e+00 1.744118612043749961e+00 -1.041798334436211171e+00 -9.641940563768242045e-01 3.621605208333745773e-01 1.665032850880565407e+00 1.384375648781338342e+00 4.068567390793836891e-01 -1.916867297013234439e-01 -1.155797650129584575e+00 8.844400350620647000e-01 -2.538918874465956321e-01 9.329785619214376879e-01 4.403490461097784303e-01 2.619769541316446237e-01 -1.137200328904235613e+00 4.866261122601853173e-01 2.429289866756884630e-01 -4.319305910614396060e-01 1.382738390969384668e+00 3.092731241911189297e-02 -1.004570145011518312e+00 -1.646495779182322483e+00 -1.404783242557044787e+00 -3.786673195810703607e-01 6.729155006399471783e-02 7.593062077694823220e-01 -7.661567052479197892e-01 -1.965976465897627812e-01 -7.441144639691945617e-01 -6.756770654199432125e-01 1.764682181025387930e-01 -1.656196899132466482e+00 -2.503952477405660737e+00 1.387401357538253110e+00 -9.240254227040645141e-01 1.993598587213379347e-01 -5.105582341241844402e-01 3.255817388553871039e-01 1.768100947737089035e-02 1.067638978592436061e+00 1.830462713174783485e+00 9.146862059568865166e-02 -1.743342621194911901e+00 -5.994055100436398303e-02 -1.728228112886481260e-01 -8.221683042096835647e-01 -7.545253008552428309e-01 -5.437633539891075785e-01 5.499278348415806983e-01 -1.439443577172218713e+00 1.071278943248765492e+00 -1.342199200511478674e+00 4.209268869198617979e-02 8.362075587632444851e-01 -4.369051716509229077e-01 2.116314125187321871e+00 1.240946515323415045e-01 1.502419530908002621e+00 4.711706690291920796e-01 2.730064548864287399e+00 -6.525657939225533166e-01 -1.528621359315087413e-01 -1.027870924343064624e-01 -1.224359480857555971e+00 5.970408992791250702e-01 9.300228604265282639e-01 -3.714570508321504150e-01 -5.961113545445425460e-02 -1.616138410175608886e+00 2.796455061257636654e-01 1.509869478623728334e+00 -5.660617356658369514e-01 -1.254352516228851355e+00 7.317375031958852638e-01 -3.404403715395160068e-01 -5.934199585194330773e-01 3.412805232513716480e-01 2.660616526031664986e-01 1.061594274883143951e+00 8.621930712447528622e-01 -2.918556355919112999e-01 1.705457368384133199e+00 -1.690657272499568597e-01 3.323910994878831460e-01 1.034013667354773958e+00 -8.709778013544758890e-01 4.636029151261204101e-02 -1.361356703200146789e+00 5.001462173161501656e-01 -9.866542617520428493e-01 -6.023039058804734447e-01 -1.162992941588609330e+00 4.040308799255916683e-01 1.339626043697220048e+00 -6.889037088267471187e-01 -1.122136521880027660e+00 -1.054664150192944350e+00 6.068510986206422375e-01 -3.160675827841430419e-01 -6.053216076861916983e-01 9.831902548700535704e-02 -1.128486758090849473e-01 -3.566792441327454322e-02 1.986330952300317809e-01 4.401607862745545718e-01 1.324826279012381258e+00 -1.489066392205561917e-01 -3.496837666852480320e-01 -1.105286404241162979e+00 -7.314995286823346987e-01 -8.817777252025035262e-01 4.467940321944045556e-01 -6.240288180853232891e-01 -2.792065459525385318e+00 9.707949688952316469e-01 5.072174843654292387e-01 -6.192809925814591887e-01 1.647970302496280792e-01 -4.806236007134755406e-01 -6.361395514733066969e-01 1.487775257020718667e-01 -1.072949782305260946e+00 6.969421340890126215e-01 5.625825285047943991e-01 1.172986611884794916e+00 1.561425306271947422e+00 8.222585832381186233e-01 -3.248001272360601099e-01 -1.433939592546375597e+00 -1.397445624852397539e-01 -5.536031654432119753e-01 1.258028558291651944e+00 8.354785688186404380e-02 1.300299114547230683e+00 4.152006217463373727e-01 -5.097027261534540221e-01 -9.984906923516365662e-01 -1.699648365052159882e-01 1.685100365208070494e+00 -1.868567058789902258e-01 -7.111879555941769127e-01 8.216303501794832709e-01 4.487259369809766529e-02 -7.305598015916175969e-02 1.555728005621084264e-01 2.775885350553549125e-01 -2.561301283829355846e-01 -2.535137562064311290e-01 6.409086639592018741e-01 8.985488646150845415e-01 2.088822531801554749e+00 -1.199849229525935312e+00 8.176995001939734165e-01 -6.627287744255444535e-01 5.828985164839061150e-01 2.126516376922222840e+00 -8.294679748964965682e-02 6.860704694283090710e-01 7.965062936894491408e-01 6.102549937230065114e-01 9.304218854940614625e-01 4.157149998984995820e-01 -9.884804447400247565e-03 4.308535589349244549e-02 -1.168369606580294651e+00 1.329871649315222726e+00 -1.200861782990125803e+00 -1.077314593897561679e+00 7.738543147719304516e-01 -5.814172449614118943e-01 -1.895345967383321173e-01 1.863096710159583447e+00 1.286788253742732646e+00 6.091901037099438643e-01 1.524616620889958640e-01 5.678327037115037390e-01 1.374356992883521311e+00 3.460260346505443230e-01 -3.951189381653106292e-01 -9.689959694530015932e-01 -4.209455462055921582e-01 -5.898852121189859243e-01 1.062487638365697373e+00 -1.786808295922568846e+00 1.884278868885971014e-01 3.895237615628847627e-01 -7.482141466467479018e-01 1.402533246109868736e+00 2.103887769586362033e+00 -1.079025099272904686e+00 8.471564718324765542e-01 1.779106147401547267e+00 -1.146312319462637230e+00 1.353231571488809459e+00 1.058771891906782781e+00 5.599825431888993954e-01 -2.790853398297518773e+00 -1.420976567088037545e-01 4.089752873738025096e-01 -2.427378457567300196e-01 -9.048677327214512678e-01 2.439977983977579701e+00 2.301717686949214525e-01 -1.904858811433668198e+00 -1.050985883186103115e-01 -9.215272077309902832e-01 -7.929180802023250152e-01 -1.614438630493737703e+00 4.592073414424621136e-01 1.586310145585817788e-01 -5.242634419256929634e-01 5.475563948526850355e-01 -5.702517124578752039e-01 1.194986187610924233e+00 6.791229251614649964e-01 -3.031214077879673674e-01 9.734755523377643938e-01 5.530609199622209537e-01 -3.041576959917274836e-01 -1.302263231568199897e+00 7.446234932131004514e-02 1.337327935349065466e+00 2.489277447851964975e-01 -2.415193966559747024e-02 7.023483794161491933e-02 -5.861602602080789870e-01 -4.732235682964686801e-02 -9.955056150788463842e-01 -4.553681568674179392e-01 -1.789011508992704558e+00 5.923610851011993361e-01 1.369006770824299224e+00 -1.550010262903258385e+00 8.115397386454541451e-01 -1.217802039230247768e+00 7.558631151882306831e-01 1.626664283031359348e+00 9.092516961127316000e-01 -7.242670337022949489e-01 -2.125314089327923553e-02 1.103805174705080883e-01 1.021190893515040221e+00 7.036658341075526790e-01 -2.070937860363550431e+00 -1.921354407790123009e+00 -1.558729713073812251e+00 2.911718550623175195e-01 1.723416766851367576e+00 -5.112402780623032106e-01 -4.847057996259972468e-01 3.087341105045662282e-01 -9.185243491795183068e-01 -9.549523799324284301e-01 1.324732398962850333e+00 2.822231887844638409e-01 8.093294063659012272e-01 -5.242153329355395686e-01 -4.245737633127256716e-01 5.863661598666924935e-01 -1.988498710547842663e+00 -8.236683449581744254e-01 1.322462063558292211e+00 1.308955249259857956e+00 -5.656421624988271502e-01 -6.617935917011846803e-01 -1.789548095454825405e-01 -4.806115867104330808e-01 6.513338603151931361e-01 3.933435816768093840e-01 6.004831519103143167e-02 -6.795064387739487843e-01 2.130104137955596943e+00 4.432365122992003026e-01 -6.617250911654700696e-01 3.004761513041981913e-01 1.422788827127079436e+00 -1.001325249968738174e+00 5.731041357909043565e-01 -2.045248146684551571e+00 8.672668634809091448e-02 1.190890276955321347e+00 1.221081162549291887e+00 9.465518072912114667e-01 -8.254576103490454120e-01 -9.849937862703683766e-01 -1.159531746043990452e+00 -3.888488525720402156e-01 -6.107110351999732734e-01 -3.731638453741143446e-01 -6.617223652286231550e-01 6.255932448889313102e-01 3.640143309984164577e-01 -7.860154208034417778e-01 -3.398596848411390980e-01 4.833572389854655094e-01 -8.629147225269238053e-01 4.866411694257869458e-01 -2.672795679545868497e-01 9.783864114293880920e-01 4.343898692630269176e-01 2.105360457362432047e+00 -2.304080292765593008e+00 -1.543029013687608364e+00 -2.460528614727174102e+00 -5.212139799823670705e-01 -1.218659969170256263e-01 -3.227817738443246598e-01 -7.202115984660015791e-01 6.640913448433677368e-01 5.873524925733614177e-01 -3.364639753344368933e-01 -1.911731330117798722e+00 9.364877112663515524e-01 -4.599995867509113490e-01 -9.825220003477418140e-02 -2.030887418433912295e+00 -2.068106632946629109e+00 -8.689165458069642023e-02 4.660847234557298213e-01 3.499349336387483356e-01 1.519811018863628460e+00 -2.412215673052889198e+00 6.311692749819193260e-01 5.997167401664241781e-01 7.744276194334583918e-01 1.027201305163937678e-01 -9.420703524815088326e-02 -1.625963003755619862e+00 -2.622889603725220287e-01 -9.184268327891029760e-01 -3.151686788810851292e-01 9.056372949327206046e-01 -1.743472529017104367e-01 1.071303744014874715e+00 1.171548278513010244e+00 1.254280744746850799e-02 2.539435649087898650e+00 5.637878204755113476e-01 3.174924395863724325e+00 1.807908127889929772e-01 7.776323874548614068e-01 5.855560325676530953e-01 -6.874076544444189807e-01 -8.573912520902615686e-01 -1.252763119584499929e+00 -9.881524225514266152e-03 -2.048210317237398326e-01 -8.177575366060249595e-02 1.266420983687072788e+00 -3.520626843032850228e-01 -1.411899585311641725e-01 -4.072271225822116092e-02 -1.771820813267247052e+00 6.174206607641304911e-01 -1.807456863851537365e+00 6.527858027509223504e-01 4.266712758395397320e-01 1.071363666314973484e+00 -6.937255234872051757e-01 -1.022164651076969744e+00 -2.034801198886700413e-01 1.681333502010041503e+00 -1.564815427424815830e+00 6.324586438186260429e-01 1.433816689849711778e+00 1.355090445375478181e+00 -1.561795561512492991e+00 -1.403842252369785104e+00 3.517648131862619598e-01 1.207877287245210512e-01 -8.938673328254769235e-01 1.608997846856536629e-01 -2.000146517876666419e+00 9.578384644466200193e-01 -1.834728222483133497e-01 1.599071164238345055e+00 -2.900183824772776253e-01 2.498988021391883307e-01 -1.054134443119607134e+00 8.969197427185531257e-01 5.990013542317540463e-01 1.049857798468955883e+00 -1.955830831070901832e+00 -1.705958949446189643e-01 8.763827553240977064e-01 -1.568196102995485841e+00 8.681423103947485398e-01 2.392556601565964502e+00 2.240512353030934101e+00 -1.103351024593381524e+00 -5.037154721537452362e-01 6.052054043855462639e-01 -6.180610014412861730e-01 -1.800564457126787588e+00 -3.902377857129687433e-01 -9.984788160007659341e-01 -1.363188375825822529e+00 4.610160809751351341e-01 1.192773648337034142e+00 9.741359442711927663e-03 -1.143598511629035253e+00 3.055959748024242861e-01 1.273336910425216351e+00 1.858922857229019787e-01 2.090192585928264957e-01 1.199906549831077085e-01 -6.539920922311587281e-01 -6.637061311726005775e-01 4.788475454771148332e-01 3.349337388720309283e-01 -9.169178147305449000e-01 3.383494763644537828e-01 6.012995251473463032e-01 9.356618265222825803e-01 8.234126916051394129e-01 1.318562221253686551e-01 -6.626477055798023486e-01 -5.237948942793885232e-01 6.118820920741478986e-01 7.024533530892094202e-01 -3.646974848975482741e-01 -1.844929468023400743e+00 -1.088685178442292623e+00 1.463566614615031680e+00 1.509556190882730187e+00 -5.347961451843146197e-01 9.814520144238003674e-01 7.568788136872877104e-01 -5.642768678333085486e-01 -1.138902563449033511e+00 1.121476072593431406e+00 1.630129421546529178e+00 2.270172089826501871e+00 1.679598277013546470e+00 -4.637738297693470568e-01 1.369639702818287452e-01 -1.326469333579003651e+00 -3.423802519933820121e-01 3.353901969557802620e-01 6.644937329056781194e-02 -1.461770810863994852e+00 -2.164245970520085327e-01 -5.591088454915058570e-01 8.290982009536945752e-02 2.052205479058629226e-02 2.072518008118584998e+00 1.735803792022146685e-01 -1.834475361823917794e+00 9.194633868297349966e-02 6.248773322321742318e-01 -2.322980448773683537e-01 -1.540285314842318731e-01 -1.513276206749656794e+00 -1.692014948525469575e-01 -6.239750284895746388e-03 -1.198718620729486206e+00 -6.901995894044672397e-01 -5.487506667414672190e-01 -9.521390988384584864e-01 -5.634576119428266194e-01 -7.878924371941128380e-01 4.251285376383147074e-01 -7.045073337875022990e-01 -6.101300797111084417e-01 1.207741040575104563e+00 1.941752475801781230e+00 -1.085724139648329034e+00 -4.957495733299809859e-01 6.176773522215458501e-01 -5.668213045636572023e-01 -1.244090892326209952e+00 -1.705581799130231779e+00 8.228663593880963800e-01 8.095762357421428801e-01 -1.296185572559193533e+00 -1.262828750686110446e+00 1.080976511610229229e+00 5.391379118779445756e-01 -4.212515127070923238e-01 7.488427913412881720e-01 3.506220060802475724e-01 4.674810773622707638e-02 -8.043762077365615992e-01 -8.438162779553032289e-01 2.837408722202543199e-02 -1.376571151933946524e+00 -1.811829146935017565e-01 2.894664888796017466e-01 -7.726915489282066840e-01 -1.236552973000598410e+00 8.178168967637939879e-01 -3.868664775564412128e-01 2.462680108997868378e-01 1.263599445076832861e+00 -2.164134839949089173e+00 1.499407899024469693e-01 2.004214843332729590e+00 -2.685417709264216746e-01 9.055975663225808159e-01 9.523890061952111630e-01 4.623785138440285603e-01 -1.324386976450768971e+00 2.505341501289398698e-01 8.248667596019962911e-01 -1.195930771489262384e-01 3.408552451198899602e-01 6.154710658996077610e-01 6.571136815716343005e-01 -1.025762379638498478e+00 7.253668669079562648e-01 -1.898265983124479916e+00 -5.209872591112917339e-01 -2.016870526768235194e+00 9.521516170910151455e-01 -6.087646253936054297e-01 -7.079806453100603303e-01 -9.571928050862502646e-01 3.269394551393036141e-01 -3.106230548792243140e-01 3.081598505382137643e-01 1.238055959505755643e+00 -2.235061225336432977e-01 1.003543164505402263e+00 4.863139997614956411e-01 -1.918413492794546205e-01 9.650157252239656147e-01 4.007045016494155676e-01 1.784494402983991812e-01 -9.816934939778897418e-01 -5.161386072724851726e-01 9.748819677308341314e-01 -7.645508802547361371e-02 4.563425395838963672e-01 -1.767552601677184754e+00 1.030045137959956447e+00 -1.643263998355097844e-01 4.999935720101538750e-01 -8.472034962301487893e-01 -2.851901214878127533e-01 1.371877659784417024e-02 5.164650478191142868e-01 -6.767716403096914191e-02 -4.773738434073165199e-02 -1.990484334516873233e-01 -8.853916526167632250e-01 3.825813170350431669e-01 7.829005014941834428e-01 8.722465407184015751e-02 -8.971315293328223361e-02 1.605966788615759144e+00 -9.495112309207699441e-01 1.598976541923711414e+00 -6.935716758044888630e-01 -1.739516759604864057e-02 -1.381671949921914333e-01 -1.956007391747036417e+00 1.658383913421604294e+00 2.244557690118253568e+00 -4.569037243048643671e-01 1.107451988559018830e+00 -6.318062934638255523e-01 -8.414646507410632470e-01 -9.612806433480421964e-01 -5.514275672481055990e-01 -1.693605465211196703e+00 8.818457274635486121e-01 -8.090637981337988061e-01 1.419015282433892855e+00 4.527036667119403029e-02 9.692083327030934781e-01 4.003981360072203510e-01 2.563249393534086096e-01 -7.262950404320629438e-01 -1.203095963155707548e-01 2.492140457325518754e-01 -8.276852659109324994e-01 1.010057358739761435e+00 8.818113079547325039e-01 8.285030831440518551e-01 6.853314647339848742e-01 1.073097496265855849e-01 1.220684338082620890e+00 -6.337376627183847200e-01 2.073885297069475719e-01 1.311163982628184232e+00 5.995419257597539575e-01 3.941647720399745203e-01 4.133476241003423701e-01 -1.151231260612295138e-01 -6.062936906788343183e-01 -1.681011883259231066e-01 -1.707812076380640365e-01 -9.833267127925874318e-01 -1.346544806606643885e+00 -3.183637729800873895e-01 -4.184571744834088003e-01 -1.957773977777520491e-01 -8.016670597305067814e-01 -1.679971341248797101e+00 1.323731598182496416e+00 -3.483693635289235591e-01 -1.100630801389716140e+00 1.509669769033022080e+00 1.242133732857189088e+00 -1.985675879901979968e-01 9.964878887776087435e-01 -6.329839420032923325e-01 -9.273848278148991708e-01 3.176936289078248210e-01 7.259657441051512450e-01 1.135528879364138932e+00 -6.041544853964057049e-01 1.474807155279308279e+00 -2.734920711110844782e-01 -2.954872247764752102e-01 -3.038374839348795264e-02 5.741930077207694216e-01 1.653265540968611447e-01 -6.097608631711716187e-01 -1.673852061886138776e+00 -1.878853598490987098e-01 -1.055816965068867019e-01 -2.979672180542321941e-02 -5.702640731997866280e-02 5.882904391281120748e-01 7.640242294250203514e-01 3.013666075839825265e+00 1.896122964466055438e-01 1.009397387939201307e+00 -7.704835115074452068e-01 3.171365970722064831e-01 1.553092880449653101e+00 -7.039561192867606065e-01 -7.347411415769049547e-01 -5.196371499564507168e-01 1.441510681307107689e+00 2.857389364184132141e+00 -9.167974551477171830e-02 -6.598410106458755253e-01 2.598960245857236395e-01 1.013017273345061087e+00 -1.819028302146308951e+00 2.320824107114473733e+00 5.473805889271494696e-01 -1.616280352326115777e+00 2.460507131915402601e-01 -8.353587534015317895e-02 -6.499342980222470034e-01 1.080541557067935088e+00 -1.615148231584113692e+00 -7.689263118557252419e-01 4.547007208409434287e-01 4.619875448646877936e-01 3.210839818348250052e-01 1.001699225505100044e+00 -1.918385462845276779e+00 6.600624482254954239e-01 -5.870710382278038209e-01 -6.146046505838318463e-01 5.148232024625798431e-01 3.345527100919293839e-01 -1.049728192868602639e+00 1.451968118367419125e+00 7.281203035361816234e-01 4.002096640779234660e-01 -1.994910295817636792e-02 -1.526935715548082939e+00 -7.878037650123512758e-01 -2.484193983850257470e-01 -6.269689239690612315e-02 1.092477906658558151e+00 9.898146236524499875e-01 1.309165000588153216e+00 -1.447999051803913639e+00 -6.754644735306738479e-01 -1.478872295594349184e+00 2.002573300616239116e-01 -2.019652742008105406e+00 -1.898301478425206135e+00 7.917671541032749172e-01 6.772708199847814470e-01 -1.568969031481579401e+00 -1.222377205604995742e+00 3.431467795316142100e-01 -2.601817015601489147e-01 2.907854734735907387e-01 7.957947230622658408e-01 -7.618717079240885925e-02 -2.392955979072791950e-01 2.524465360393875368e+00 4.893466185231563625e-01 3.621663846331259484e-01 -3.156479160468703138e-01 -6.825395076927401883e-01 1.093353305697019273e+00 -1.526089754802945932e-02 4.168553761085923015e-01 -2.178022291351263018e+00 -1.049501649349528831e+00 1.443135519095859687e+00 -3.743243627795920236e-01 -2.062213939148806741e-01 1.932927615224962592e+00 2.212777628461468638e+00 -1.783170986507880418e-01 -1.203345391133048059e+00 3.904404402238818017e-01 -1.742063225933770942e+00 -1.116420702886668170e+00 -9.264472821287652593e-01 -4.329958947138061176e-01 1.206189335666510987e+00 6.486225005203463123e-01 1.740474817279294095e+00 1.263958132521921351e+00 1.744050954532052833e+00 -1.125803141607281344e+00 7.166744443128984787e-02 -4.124465652100661184e-01 -1.781799670148225934e+00 -5.555517112036280347e-02 -5.452647496838425312e-01 1.784438451027929196e+00 1.915221095109838345e-01 1.911095085999337528e-01 -2.252391397751686064e+00 1.023565596741725786e-01 4.890559701869137132e-01 -1.528114051060518452e+00 -1.214237560373155445e+00 -5.134461889592708550e-01 -6.726386770830923290e-01 1.036523997932665475e+00 9.228366718840584904e-01 1.628120808937895347e+00 -5.858091314459666910e-01 -4.919666728193399785e-01 1.470021172076341198e-01 4.915423995562509529e-01 1.317133416388400091e+00 9.611225830746622512e-01 1.117367848704488242e+00 1.099150263774926473e-01 -2.780914646413784053e-01 1.426708403814841875e+00 3.283221693058919755e-01 7.098068030561682784e-01 1.377318929832007932e-01 3.052357313591644861e-01 -1.835140284641538777e+00 1.122368592074397681e-01 3.284181363336107218e+00 9.935163230543085922e-01 5.761186688316083382e-01 -6.374635161776993630e-01 5.256102136046083562e-01 -2.001249865916112203e+00 1.176615396412160619e+00 4.748941708117751515e-01 -8.854098320481506024e-01 6.137596959455435819e-01 -3.926976258352686266e-01 -1.849384752093330975e-01 -9.542413183941356181e-01 -1.314610931653450443e-01 -1.402335035796069329e+00 -1.450751501605618277e+00 -9.368577381468135012e-01 -7.808474541540689762e-01 6.091875982290380076e-01 -2.875313950184478440e+00 -4.519060756500302145e-01 -4.089178615237561432e-01 -1.139355971709698157e+00 6.030347252559298266e-01 1.074037582328200846e-01 -1.337946639928352832e+00 1.124411980950610568e+00 7.485800003512055323e-01 -3.063946607079389151e-01 7.026598189774728720e-01 -1.246751032186848684e+00 -1.235255435917517602e-01 -2.717312540341179083e-01 1.312023196051073537e+00 4.951123704990865182e-01 3.411916424961802252e-01 -1.006716646750653643e+00 5.157977070757762128e-01 -1.536763119743014716e+00 -1.923091048928532665e+00 4.218708836006267865e-02 3.353047372751261773e-02 -9.933343156141025698e-01 1.423127271910234137e+00 -3.416535693061149570e-01 -2.050090867166312891e-01 -9.588424038311052500e-02 1.323161724161767028e+00 4.114490665034762351e-01 4.112672277363561002e-01 1.672331653873759261e-01 -5.490175095383662551e-01 1.329740835133788046e+00 1.389334409359808675e-01 1.150124744854879033e+00 -7.017458727050835954e-01 -6.495224058796106315e-01 -1.140050030581478469e+00 3.222179178833711188e-01 1.958466616916380243e+00 -9.217714081058394626e-01 1.472665795988065796e+00 8.023784588191408274e-01 6.086161765691248116e-01 1.236224807326159469e+00 1.653210380837625504e+00 -1.550321506116798254e-01 -6.884141386830376907e-01 4.384843304179926737e-01 8.068493299070762514e-01 1.067577222781354251e+00 1.156171896896444062e+00 -7.452455172098052527e-01 5.712477189904957564e-01 3.802781698570562585e-01 6.626107116842104849e-01 1.728165427342653049e-01 1.562994944458862001e+00 8.516673622239605557e-01 -6.544665202463396669e-01 -8.600253034639267213e-02 -2.723586004610742406e-01 -2.333491537560846707e-01 1.029370742205645506e+00 1.901847624580504270e+00 -1.242909871731470606e+00 9.371989089219003866e-01 1.977781901627005401e-01 -1.734954490930394000e+00 4.699171579327930948e-01 -3.228814417359542749e-02 1.199506416237267725e+00 2.483281432019902812e+00 3.911843233635324824e-01 6.058377549207911716e-01 8.683826227613636317e-02 1.085365070684425781e+00 -6.763143030940930479e-03 3.585939028273832374e-01 -9.903034487152763132e-01 3.724880696990886531e+00 2.006001841461055313e-01 -9.485062303528070116e-01 2.615585241096016755e-01 -7.289235424780310391e-01 -9.755581174336389605e-01 -2.298727615411711167e-01 -8.219011751062537119e-01 -1.017236573039135061e+00 2.341270329096697272e-02 -8.507890954801133887e-01 -2.762397852012936084e-01 1.227417578806566878e+00 -9.488171025697728078e-01 2.706287901394310857e-02 -1.372279961153051620e+00 -3.877806432193645625e-01 1.142616210904135732e-01 -9.045368995041356275e-01 4.310002000449260073e-01 -5.990412795598059059e-01 -5.204720656728138994e-01 -1.997076194809189298e+00 -3.072946411977139913e-01 -6.334293671539684700e-01 3.245579086272388780e-01 -1.168653560308395623e+00 -5.065111754325756221e-01 8.033851275952725857e-01 -1.193792169594276364e+00 -1.222732342360933311e+00 1.286774366915506951e+00 -1.720848873309194005e+00 3.365979709495623418e-01 1.434892575438658224e-01 8.803774821516916482e-01 9.108676997032485456e-01 -9.182503059694181458e-01 -5.857277738544646173e-01 -8.792271334005893335e-01 -4.414375481148326008e-01 6.394775197879498663e-02 -4.434905470979577102e-01 -5.969338034680400362e-01 1.623357302220620690e+00 -6.078806331011589181e-01 -1.047602008418702768e+00 1.154206214205580672e+00 -9.341517266164262034e-01 1.454196994568419665e+00 1.536808027947468736e+00 6.494759665464726606e-01 1.291352570517140030e+00 3.544185020938201425e-01 8.916728126836155344e-01 3.934881468000150928e-01 -1.346967008599278648e+00 1.566679225589340474e+00 4.080921751288719285e-02 1.317024289537458204e+00 -8.852087423906719599e-02 6.897503145348591325e-01 -6.205805440118059568e-01 -4.149603161084315373e-01 -4.435852753044500774e-01 -5.835612798643400323e-01 -9.315482364973616258e-01 -9.409060129982020904e-01 2.381943835946288335e+00 7.031043394119300405e-02 1.172205854547725690e-01 -4.085769785851372377e-02 -1.709957994321183450e-01 -1.172255313730021092e-01 -2.961093954455382704e-01 -1.069144874586994920e+00 1.266509624570296255e+00 6.004820829653300523e-02 -1.635317964553423542e-01 1.784243637009643724e-01 -4.523152792845074321e-01 3.782068420710497092e-01 9.364771019000649455e-01 -7.779526248782115960e-01 -2.878099803404962076e-01 -7.969661835952079887e-01 -4.944440395338198235e-01 -7.538215486058942316e-01 -7.877978043746544090e-01 1.563622021134112972e+00 -7.303740147473625210e-01 1.204499178339196036e-01 -5.510543362380425636e-01 1.353576537772297694e+00 1.512443384328455043e+00 1.407762283538283477e+00 1.000786537537033727e+00 4.373945343643874661e-01 1.378908300630377948e+00 -1.609608163293620109e+00 -7.688122577559681758e-01 3.813019450738917016e-01 -1.552322826874792021e-03 1.347272183459552686e+00 -9.791274790849394671e-01 5.436623979623094183e-01 -1.338324962781204608e+00 -6.256331057527523276e-01 2.395927301200672654e-01 1.756329492965600148e+00 5.972466850740604238e-01 7.653583867627212767e-01 4.847575969407113550e-01 -1.319171042530436821e+00 -1.605264813821560832e-02 -6.042041766717043405e-02 -8.563263353340161421e-01 5.011376264855541551e-01 -7.619662742388910726e-01 5.716552142483644072e-01 5.765312067978858313e-01 7.146380675382656422e-01 3.285638221652090740e-01 6.507586705354454493e-01 -2.353909011246936578e-01 1.307113911494769631e+00 9.031627806371370637e-01 4.679617158813063199e-02 4.064283561766864894e-01 9.539762946017052991e-01 3.429475444691693076e-01 -2.933423483002806642e-01 9.079074131928189795e-01 1.054835031950074775e+00 4.732256173192322390e-01 8.944838478616400357e-01 -1.247122027168891201e+00 5.489500668927792537e-01 4.317059979696897254e-01 2.460474237301523218e-02 -4.145384552501044650e-01 1.288679622046238649e+00 -1.622031440795928814e-01 -3.654415541758442854e-01 3.410407297244035796e+00 4.902621364630731504e-01 -1.022726149235624327e+00 1.028675443468538564e+00 -1.118914538824843596e+00 -5.950418193556429314e-01 -7.963160196873916297e-01 -4.002416147877128627e-01 1.369171431962323604e+00 1.120793194590407049e+00 2.299301110069951193e-01 1.301780414631755534e+00 1.765084528164753586e+00 2.260440891538767760e-01 -3.723252225093169332e-01 -1.395892170789503561e+00 1.440263614857985708e+00 2.364756994539628232e-01 -3.843572060867602724e-01 -7.381844536735352458e-01 -7.813024459992111426e-02 -1.583436294611206829e+00 5.200755243505706948e-01 -8.679015506666634128e-01 -1.234224926690108637e+00 -4.583665321867760878e-01 -5.753810672842728513e-01 -1.652417316432591154e-01 1.138664640049583641e-02 7.936796463765376508e-01 -5.505917449752223414e-01 3.531265955227478326e-01 -7.036256592892028427e-01 1.171263040162685565e+00 6.392400670812945496e-01 -1.627099564081035954e+00 1.587655441143319246e+00 -1.376271033695831980e-01 1.028418476405151383e+00 -2.068440421713058364e-01 4.696655724573282065e-01 -2.476714724943974710e-01 -1.390246688527074337e+00 -1.240357498315921125e+00 -6.641841274668801587e-01 -1.449445152125991454e+00 -5.473670752693834407e-01 -2.089989619916212404e-01 1.303289803544643854e-01 -6.996946400728629722e-01 1.194902494195314135e+00 2.895346280758590019e-01 1.696126320093695572e+00 1.037355645976233975e-01 1.125236018293077761e-01 -1.095843616726034364e+00 2.641593222793148232e-01 1.423264565637556656e+00 3.680748616718474420e-01 -1.546925734686060316e+00 -1.182326857859082730e-01 2.320186069005661378e-01 9.230369375388413067e-01 3.109584597245290682e-01 -6.782102240883876032e-01 -4.073183305316446234e-01 1.787681362646762959e-02 4.103591301910718414e-01 2.671760823648084426e-01 -1.555861064154543394e-01 -6.027038956652308599e-01 1.085227279910727649e+00 -1.252643264458088934e+00 7.579813931421377493e-01 6.574659980926140790e-01 -1.751505222766046144e+00 1.408236742098367911e+00 1.588081598411143380e+00 -9.744402240685814398e-01 -1.325450042644774618e+00 -1.771137850518219314e-01 -1.359035770139840060e-01 9.533304696686030200e-01 5.709791998666979146e-02 4.074955258772666733e-01 1.300132813840652490e+00 1.287578615474229249e+00 1.101835951983170386e-01 4.357344497340392420e-01 1.417160156068872690e+00 1.209240573827182308e+00 5.882110069428327925e-01 6.331344260168207949e-01 1.892710709913553391e+00 1.350490586934270043e+00 -6.761977495762094836e-01 1.490218837096714655e+00 1.148848096474869518e+00 5.597664532895525458e-01 -1.465821340327557065e+00 2.906935326176745549e-01 -8.077008171096082823e-01 -1.181326055895467242e+00 -1.198185449860578400e+00 8.424574049673256848e-01 1.502329446860637852e+00 8.085439011106282381e-01 -4.905433091311576232e-01 -9.411307089881897348e-01 -1.120684922139298489e+00 5.776491924170497061e-01 -9.532545235384775051e-01 2.607276506975989006e-01 3.455711338599080085e-01 -4.414670329396996329e-01 3.842262956387832335e-05 -4.283614997130262836e-01 7.171335601516046765e-01 -1.210569079239635748e+00 -5.903885131659036833e-01 7.235882672747676603e-01 6.510884138246825215e-01 6.091218670460782914e-01 -2.174335402481588631e-01 -1.180275904777886437e-01 4.138497615519613482e-01 1.008597428884774327e+00 -5.829734444468062105e-01 -1.585581723178661750e+00 -5.767603827884454359e-01 -9.219780641905624963e-01 4.762105594970004185e-01 -2.670999871151734095e-01 3.473430907991211236e-01 -3.885342081383597046e-01 -4.170764557987528542e-01 -1.958048589177278087e+00 -2.630542351714289517e-01 -5.056307856161453840e-01 1.111597775783515152e+00 1.423590960587716392e+00 8.408049029756377024e-01 -1.026197381576964718e+00 3.274572922686848075e-01 3.319775151878054942e-01 -5.074835736675999132e-02 -4.229317717941371013e-01 -6.425340760859264977e-01 2.914016032967284286e-01 2.077727568819807580e+00 -1.268977242877186891e-02 1.804073815967250694e+00 8.613117887081397361e-01 -2.160876738493560545e+00 1.420531614859158021e+00 -4.067364453868900775e-01 5.512718682958958061e-01 -2.073013380269512346e-03 -1.197277046950527390e+00 -1.805458711443574948e-01 -1.132858309107292127e+00 1.274347024303708498e+00 4.901223430629338823e-02 -3.955690673754178044e-01 -9.151434813635073162e-01 1.888381668368524835e+00 1.078060440053443675e-01 3.815019312009638730e-01 5.161506645452779152e-01 1.401957772258003665e+00 1.384143195760878520e+00 -1.436334320439023593e-01 -1.098001024259194436e+00 -1.068932155885657487e+00 -4.802977464549805786e-01 1.098146355466973922e+00 -2.103102270505502247e+00 3.479796342750443028e-01 8.172755207907894670e-01 8.285170946220820065e-01 2.380246268411077004e-01 3.895737843264291955e-01 -7.812820699268423486e-01 -1.177638251635496902e-01 7.763174261284143673e-01 -1.111831870581955206e+00 -6.140721886597587664e-01 9.121105111789923336e-01 9.350169026142164386e-01 2.041189696428949985e-01 4.304079732671516334e-01 1.021559454376039927e-01 -8.585077595410250950e-01 1.599099971469688519e+00 -1.161581268235807318e+00 1.967610057622745989e+00 -6.017610837860758455e-01 -2.025401258963192674e+00 -9.821561095256102492e-02 7.791383966657094984e-01 -1.364832761619454160e-01 -1.429111756446924231e+00 -3.885391763272452031e-02 4.789288175599452080e-01 7.147498749136679264e-01 1.319475179549520760e-01 1.535191238346903964e+00 5.461255504476389966e-01 -7.041863962245807906e-01 1.861352406770110157e+00 5.767833167184220899e-01 -3.960957254886911527e-01 -8.490489590420332577e-01 1.414619421552294698e+00 -1.454343224237234500e+00 7.895300246253728060e-01 2.668590381520039370e-02 -5.103580792859811754e-02 7.962545681885099258e-01 4.431632868980981965e-01 -1.828699145947965399e-01 2.154311081294565389e-01 -7.211752742607148159e-01 1.588726562283572508e-01 -9.795143146443201498e-01 2.032095110351476996e-02 -2.251509896395123889e+00 -8.117001481810766084e-01 -5.969329512639313107e-01 2.237325153562897892e-02 -1.288364132761153691e+00 5.702697449012498199e-01 -1.377273460660419779e+00 2.532229392830687154e+00 7.621838008261068165e-01 -1.343648462640775643e+00 -1.761724371847356752e+00 1.154569303866480157e+00 -3.858559191948533473e-01 -1.188660033413031059e+00 8.026941806649644517e-01 -1.105661256232986389e+00 1.338843731383814184e+00 1.023115578418597016e+00 2.153160499119833204e+00 7.700957741784598687e-01 -7.974331722385111787e-01 -8.038801929694626702e-01 5.391838481922430759e-01 3.740540652765204643e-01 -5.077468686342753168e-01 2.522257138477310145e-01 4.686602425071495492e-01 5.874010832037126345e-02 -5.681399235198154596e-01 8.511370826898810582e-03 6.845029504775862472e-01 -6.489671628634674505e-01 1.027545633486210530e+00 3.292212574329257957e-01 3.658528141862895100e-01 1.014261598395393982e+00 -7.620934382133289775e-01 5.598241287364571495e-01 4.557428397245692486e-01 1.288167430678133218e+00 1.227761720666654899e+00 1.015424084296421503e+00 -8.501798496959911411e-01 6.371600453347701087e-01 1.072241124447248506e+00 4.565378418603087129e-01 -1.140993579142975056e+00 -8.666422158201846082e-02 -1.952616370558005521e+00 -4.766825314470871100e-01 1.416167016820387980e-01 9.561138495106022428e-02 -2.894497129435406046e-01 5.239331556945157065e-01 -6.297839664145780114e-01 2.515916080650310693e+00 4.169090420115222906e-01 -1.186128214568199946e+00 1.336910692363908471e+00 1.225730800655025821e+00 -1.186470692393467141e+00 -2.325579346143675785e-01 -2.006430544953821116e+00 3.078877814048566752e-01 -7.212842163519300742e-01 -1.531667428703261669e+00 1.215270246973290558e+00 4.114092656988237451e-01 -4.109313811885786927e-01 4.524558561483845165e-01 -6.981146226502661367e-01 -5.317654823969316658e-01 -8.216775510972667007e-01 -1.809849531474315265e+00 2.077755112570815577e+00 1.727177336238024052e+00 -1.758276739841636349e+00 1.227524903832347025e+00 -1.948647506142264507e-01 1.986505513527688116e+00 1.279901901400305908e+00 -1.940053940704431282e-02 3.137784973284791779e-01 5.191620157096776822e-02 1.935413452659731082e-01 5.050826393366752987e-01 1.527339119242969279e+00 7.841321315086970944e-01 2.056531499132509822e-01 1.148413421184947714e+00 -5.884696205371534594e-01 1.128948857969818365e+00 -9.139823300331832712e-02 3.034171659313786296e-01 -7.701089476552733792e-01 5.764222832734582358e-01 5.413326706049047532e-01 -2.639147101369503090e-02 -3.026757223062561120e-01 2.834756714517957299e+00 1.492223903615118807e+00 5.621524420715863224e-01 1.410907716631762288e+00 1.001053733778571209e+00 -2.147412804461652780e-01 -3.330445211315608556e-01 8.045791923515642763e-01 6.841595823510031593e-01 2.876892371165014062e-01 -9.413308458061047101e-01 4.044626266663470249e-01 6.686725583344371726e-01 -1.239897117565703866e+00 -4.050795052869320956e-01 6.918132206071319068e-01 -2.507399851146556446e-02 7.459002348061204435e-01 2.006391961604395924e+00 -8.141547657361443147e-01 8.008808605708879202e-01 7.252178325825966443e-01 -5.919999916414953045e-02 -1.588067945218218036e+00 -4.125954371734570358e-01 3.476751456990958555e-01 -1.022614779509825045e+00 3.998186777110477319e-01 1.202211523306613919e-02 3.372172343354886137e-01 -5.625518773395102867e-01 -9.962479258353797162e-02 -1.185724191556485563e+00 -5.832064951323363555e-01 -1.699513803123352318e+00 -1.957781658682280490e-01 -1.364018635959051151e+00 4.091474704132288531e-01 1.291189950274164167e+00 -5.084905911592020322e-01 4.063103726711891350e-01 -1.149085256047136294e+00 -1.151541278402301804e+00 5.746184107991212375e-01 1.007350650378133983e+00 -6.353219080645354788e-01 -1.253757018767667653e+00 5.127438846852959420e-02 1.014445823986573070e-01 1.207138204220717492e+00 -1.556730680430450153e+00 1.135779798704519283e+00 -2.695350571402668205e-01 -8.464387249391117432e-03 4.784998745481258697e-01 3.966939963801384694e-01 4.951985671422323015e-02 -3.304169153372026914e-03 -6.248085643350077822e-02 -2.262547750380398348e+00 -1.090191652694968288e-02 -3.242670292099163465e-01 9.710070082724481244e-02 -1.197842323690174737e+00 3.534504781050283317e-01 4.297357944411242525e-01 -5.432994733304906676e-01 9.936963893238830448e-01 -3.835027127629372368e-01 -3.736311542458486956e-01 1.045851354900214913e-01 7.750588579483441709e-01 -1.244128901316437011e-02 -9.423895870218522708e-01 -1.046255290787102110e+00 -7.393917502365435768e-01 -1.933905243870292168e+00 2.385775397851094548e-01 8.896354381853897875e-03 2.656099549182142083e-01 -1.940239695149192367e-01 8.201088988698999049e-01 2.721841633791947102e-01 8.076706231635425448e-01 -5.798986565099791823e-01 1.384255737093157634e+00 -2.410118514036287518e+00 2.579311093962938783e-01 8.433047001062238257e-01 2.330878799389584088e-01 -1.423356957085076258e-01 -2.968332369526933689e-01 -1.268817881957516214e+00 -3.838278073947322122e-01 5.137470436739712820e-01 1.996405709349266810e-01 -2.499833869172491396e-01 -4.833320895430200936e-01 2.027686684146752238e-01 1.475148344696486813e+00 2.257734304490726096e-01 5.921284185503579156e-01 -4.172019535252173839e-01 -2.179432956908093633e-01 -1.067103471389069691e+00 -6.218513389683258952e-01 -1.389308986514572464e-01 -4.851968948795390424e-01 3.097904018546579485e-01 -7.548189848765857191e-01 -1.215102762452561214e-01 4.210844581684608512e-01 -1.397211763864439016e+00 1.662382558371977792e+00 1.345608656270402603e+00 1.876727937933505563e+00 -1.113487086149229643e+00 2.321919570756633355e+00 5.437780538911800576e-01 -3.676610619405618618e-01 5.324947142027006697e-01 2.334998366900376543e-01 -1.620169964881591262e+00 -5.566040134688918783e-01 -2.096162603998034391e-01 4.777591930581008839e-01 1.176994414632631658e+00 -6.037665295415930444e-01 -1.011187336628990741e+00 2.370647200561527834e-01 6.752456449579742337e-01 -1.074186812378477240e+00 8.542179965453006174e-01 -9.916349664782962703e-02 6.225291494881771692e-01 -6.247357613691325584e-01 2.018247705888287780e-01 -3.934752999868803003e-01 -2.975557918422916170e+00 4.022210164650299458e-01 1.210898439019072459e+00 1.484368475908598439e+00 -9.312532086646592155e-01 -7.954222634145198256e-01 -8.235318087148602029e-01 -9.071044949517940159e-01 9.190180329053825037e-02 8.249195495062758843e-01 -1.303584951274267656e+00 1.815256515318893760e+00 -8.540074625689422216e-01 -8.275412524039210682e-02 -3.570034157394689767e-01 1.186835576950087540e-01 1.534935752276490373e+00 1.320882338438679193e+00 3.808628807854119169e-01 -1.227317242535145958e+00 -4.016938614447317923e-01 -4.215243190925667682e-01 -3.689799641480921433e-01 7.231196951658297456e-01 8.549244385390157852e-01 2.587199751068182119e-01 -7.025998855390083175e-01 -2.016572053253786745e+00 2.639036016234950349e-02 2.732588460927065088e-01 -5.776783264677761709e-01 8.238813911463290784e-01 1.258991176619797425e+00 -8.318224455105788229e-01 7.437635538179023786e-01 2.176043215762243133e+00 5.608559924430003285e-01 1.035686717652597899e+00 -1.601376124928501343e-01 4.976537558383309356e-01 5.163513466699907184e-01 3.996141354010634417e-01 1.380356715659000866e+00 1.013714172657558255e+00 -7.200684052939618773e-01 1.449113986094624495e+00 -2.893268724380342882e-01 -3.595579968678384031e-01 1.343858773655429939e+00 -1.044024072811028381e+00 1.005742493780764413e+00 -3.595032663830169395e-01 2.015773035759471088e-01 -5.897559025503760211e-01 -3.228330865594494781e-01 7.415162053523376429e-01 4.710809684728318736e-01 1.258357842060494836e+00 4.097026354569947015e-01 -1.910530754185492397e-01 -4.282755242819687447e-01 5.691790327527821436e-01 -6.552184534909342162e-01 1.034207858302419014e+00 5.719882692452132877e-01 -1.438611449865383751e-01 -8.586424636780691788e-01 3.761695534445521627e-01 -2.051898516131310801e-01 2.095672338492869380e-01 -2.246606448917282339e+00 -8.400447210703799739e-01 -4.093210499815561065e-01 7.385946509607604904e-01 5.155234714458931666e-01 7.938676903675460084e-01 -1.243237071739236921e+00 -1.932836363078571651e+00 6.289231534383579181e-01 -4.915363091840870835e-01 2.070326329254967290e-01 -9.891970346073372666e-02 4.963495233868881473e-01 -8.342311922001436342e-01 -1.310723124837786191e+00 -5.782559064545234051e-01 -4.254362754311074024e-01 -1.294713506881260079e+00 -6.402664631333249146e-02 4.382410393942764992e-02 -2.243616130760843763e+00 1.050157113148041610e+00 -9.157306506314667749e-02 1.522190238415345398e+00 -1.943941485946059922e-01 3.945180215829037773e-01 1.293587757691662121e+00 9.975585758839317085e-01 -6.184001497679261217e-01 -9.594375648017451352e-01 5.239231189832911362e-01 -6.279909546371315043e-01 -9.474365073250867741e-01 1.133261140796893329e+00 -4.065679389940103916e-01 -4.834733944229230862e-01 -6.651127172283267663e-01 -2.588988137291821090e-01 3.573391118807829892e-01 -6.897465902948788363e-01 -2.743787423884762669e-02 -1.563709203077051191e+00 -1.162495980884658692e-01 -1.163405121458385288e-01 1.313775773321704810e-01 9.987661559194707106e-01 1.266205461756115591e+00 -6.405710434119232799e-01 1.575751269657171161e+00 8.902322190741137620e-01 2.726986708434178119e-01 1.810373322858154443e+00 9.318121837045096889e-01 -5.759371750644990406e-01 1.641125989697968190e+00 -4.650471801468048644e-02 -5.145730783316398993e-01 8.824701781693045088e-01 -1.064266986756118305e+00 3.741744275680709553e-01 -3.310955247883604624e-01 1.250088807699670568e+00 6.574263312340139498e-01 7.136166822456516678e-01 -9.720194684895772097e-01 -1.045594273494839133e+00 8.396489295373440465e-01 1.783190918814892556e-01 -1.302004102590605811e-02 -7.081615772736545855e-01 3.666466934767493302e-01 1.261105019715970554e+00 1.093104954456667999e+00 -1.618856537289633524e+00 -1.051387593290001643e+00 1.788042851019744361e+00 -1.058830388016918311e+00 7.978455771733772295e-01 4.686057367875947066e-01 -8.698011260615404749e-01 -1.121624854185208076e+00 -1.313590645748721863e+00 -1.132674063213887194e+00 -1.125699023075348970e+00 3.154664203116236409e-01 2.239743063225501929e-01 5.425133995614239701e-01 7.320312101383188441e-01 4.979454609222438988e-01 -3.964330022702974854e-01 -3.716376455850813887e-01 8.742401484731534556e-01 -1.685894306560374589e-01 -8.222817695265706162e-01 -1.094841682141276307e+00 1.199485792456681521e+00 -1.165619819296644710e+00 -2.879130161511451059e-03 5.206205472251841382e-01 8.329292331869411203e-01 9.871982612101306565e-01 -7.436509097434133020e-01 7.092836265060955547e-01 -2.488038019593983435e-02 1.694869186653256699e-01 7.438730930150766474e-01 9.787235362263073668e-01 1.367872403666026582e+00 -7.213662592564940024e-01 -2.005096333965774857e-01 -1.027730808005580698e+00 -5.325977947547662072e-01 -9.760998792961848025e-01 -7.396844018863287795e-01 -8.422136112130466090e-01 -1.369542084654613301e-01 4.071075289395935104e-01 1.778689380872866266e-01 -1.709464199305310572e+00 7.502648705319270306e-01 -9.156814346339072763e-01 9.195017098162892033e-01 9.445052200799095021e-02 1.173057978652972455e+00 6.140913188134595746e-01 -1.764264866793086028e+00 -2.998100192802640063e+00 -7.217391703847972906e-01 8.589451348553918397e-02 5.097572985260819811e-01 -4.484956612595818182e-02 -1.228572085401652414e+00 1.009122238646509073e+00 7.293721304755050872e-01 7.190294001090513643e-01 9.861883083124016458e-02 1.015735639797464396e+00 8.233083240992011831e-01 -4.172644058254881272e-01 5.983100730679393742e-01 8.132561333189363140e-01 8.141795008940737599e-01 -6.136548579551985572e-02 -3.481263849414575895e-01 1.226961974787487142e+00 1.644339477579300546e+00 -5.658414376794448364e-01 2.741536651572734629e-01 -1.236183178011103223e-01 1.178398442257369227e+00 -1.157559224287119104e+00 -2.297768715431873221e-01 1.212784685146831132e+00 -2.104877812456331654e+00 5.860336603750457840e-01 8.094275619467647953e-01 5.500630762989210387e-01 7.590838902292409984e-02 3.196166982368651710e-01 2.698875385545607686e-01 -8.744226267536211461e-01 1.605001424970591839e-01 -4.846021125314242117e-01 5.460430089921302077e-01 4.286234414224212030e-01 1.288639281851647611e-01 -7.651613076667820312e-01 4.621908870389621615e-01 1.877568539912071177e+00 -8.258783013576164178e-01 1.746257173733725576e+00 4.028222048187476978e-01 -7.573547365823057875e-01 1.480988050647763288e+00 3.804626186800773580e-01 1.501602335189411719e-01 -9.438773829044552199e-01 -1.825219155310098484e+00 2.025301544534996445e-01 1.464821588766888283e+00 8.050645054594417482e-01 4.980531255259707524e-01 1.148663822246043020e+00 -1.042941969891688414e+00 -5.769871841489833120e-01 2.139138943606696819e-01 -6.338789412291088998e-02 7.723532601081564142e-01 -1.410204346969762490e+00 7.187828512007032877e-01 2.191608198655263240e-01 1.818581458333252687e+00 5.128951893665658623e-01 2.166339348419949462e-01 4.392550512954996877e-01 6.146975076898320012e-01 -1.262171779455000697e+00 -2.517750699953779092e-01 7.355931891491054309e-01 -1.212733516155986013e+00 -1.888144990479147634e+00 -1.302752390419281703e+00 -2.564165685571463182e+00 2.005772959744500095e-01 3.036519718314889538e-01 1.223446975859223129e-01 -1.761528833692929563e+00 2.059331172222149675e-01 4.342267232122123954e-01 -8.779256834173493340e-03 -6.465655132683717499e-02 -6.727394927496694876e-01 3.306029604143674305e-01 -8.639167545406537529e-01 9.884619867775905622e-01 -4.097080326158948349e-01 -1.129050494044401498e+00 3.652278486760209275e-01 -4.213903729170755397e-01 -2.674120019286131168e-03 1.306547719825888798e+00 8.976326972806426552e-01 -3.294336847912064381e-01 3.236521866913985024e-01 5.109142013859575560e-01 2.695928817122328902e-01 -1.989674178030317875e-01 -4.304809796464902361e-01 3.078808551161265061e-01 3.410700269403897922e-01 -1.029177957718532266e-01 3.050980367037886554e-01 -1.626551058849372566e+00 2.314067871343995081e-02 -8.966511141633489723e-01 -6.199315399238124191e-02 1.668837424700896133e+00 1.045997657304551298e+00 -3.241513814949858463e-01 1.716824641754696845e+00 -1.412509651813350198e+00 7.021394715474522652e-01 1.140748755590797137e+00 -4.319244673977594151e-01 -1.057474830200382243e+00 -1.776685006838280290e-01 -7.989942457620018146e-02 -5.259678051954375100e-01 -4.566982593063066975e-01 6.144320957589883836e-01 -2.571636279362922162e-01 9.976502001761011762e-01 1.420076230364291092e+00 -1.248050309842534816e-02 -1.422401170303259743e+00 -2.286622158129194005e-01 -7.626561036807192329e-01 1.219646277242632415e+00 7.650814067694157172e-01 -5.509933664051616109e-01 1.271529254976526024e+00 -3.645336587090431540e-02 -8.617971131432488052e-01 8.975358304471258153e-01 -1.390491988182048999e+00 -1.012063957394472968e+00 -1.589973928613025667e+00 5.110934982520272118e-01 2.768476340404913416e-01 -1.080405962260368780e+00 -4.239744820608588594e-01 -2.550199994442841511e+00 -1.505148360702622146e+00 -1.606472963464404824e+00 6.526393585141965215e-01 -3.438584551479439422e-01 3.222861529887319776e+00 -2.699454991427335249e-01 1.145568335150469963e+00 -3.055609611543044779e-01 -1.029882249112350712e+00 5.249515014530260482e-01 1.731493055202747711e-01 -3.483356918619559539e-02 -1.783929111800752754e+00 -6.926198407869709195e-01 2.177044342944404742e-01 6.778642760557046509e-01 -2.095528990946966097e+00 -1.797858552372545438e+00 2.775337194933227836e-01 1.370836839290922704e+00 1.275366079327789670e+00 -3.064807457157920495e-02 1.258894819034198420e+00 -7.691092761886748619e-01 -1.528022080736268495e-01 1.703025654729162452e+00 5.169056883293816629e-01 -2.592996615749685319e+00 1.012159474644075408e-01 -7.214859500263667846e-02 7.601772322600467424e-01 2.022676339593889039e-01 -1.612166320542619102e+00 -3.649558024308920956e-01 2.434478745896954399e-01 2.226960803789549415e-01 -1.538320583052850798e+00 -4.102155177323744129e-01 -1.027837747037698923e+00 -6.691848685548639208e-01 -1.626198607742221913e+00 -8.539379027481953655e-01 4.023991417831893624e-01 1.406779884657458624e+00 -9.698607132840210143e-01 8.266820929488036818e-01 1.509829399347562440e+00 3.956727943808298342e-02 -5.327774678354565280e-02 -4.700971724689805842e-01 -1.101350262868965091e+00 1.538548317883897953e-01 1.719853803013621896e+00 1.130406142622946586e+00 -1.918044532579770589e+00 1.745910711404678461e-01 -2.110817131071426100e+00 -6.598915663846439683e-01 -2.633065149148736128e-01 3.943160102865357342e-01 -8.517729758158899545e-01 4.254538543003065776e-01 5.582900276369552328e-01 -8.045480202466800401e-01 -2.011203654152436737e+00 -6.968363776472472626e-01 -1.255264655041395117e-01 9.200245180356576569e-01 3.073612786509749562e-01 1.035858678659001830e-02 1.150569509629054910e+00 7.159186284466707850e-02 5.161850489149227839e-01 3.413241900765156545e-01 -9.155891742979997971e-01 -7.020787028094540583e-01 1.420629726621306654e-01 5.929396597923588530e-01 7.643422476286054756e-02 4.397480462796114070e-02 2.459779166348323998e-01 2.713283439553906717e+00 -8.680463856566351666e-01 -3.878502515763334046e-01 1.040927874516675455e+00 1.091454556340326398e+00 1.301890848123817168e+00 -2.283878429851931013e-01 1.147842192331132827e+00 4.304730993969934638e-01 -7.152763956389379674e-01 -1.166561799475969607e+00 -4.712473541516182252e-01 -8.502713355972575382e-01 -1.602069123145369645e+00 -7.154524835443606401e-01 -8.953176193726245513e-01 1.371455762893588837e+00 -9.011767646086680239e-01 5.927185265742683784e-01 -7.959088568628484017e-01 -1.874788073484825013e+00 6.941883428003919887e-01 9.797123645370755529e-01 -8.848656500764200405e-01 -9.725094082801954976e-02 3.271475086623645279e-01 -8.818532266649355966e-01 1.317201369129897159e+00 1.987892122089461033e-01 1.779125754755758737e-02 6.900726232449166941e-01 1.778105788764957840e+00 6.477209912294539657e-03 9.135853105955142883e-01 4.600506802645196180e-01 2.723071780354530347e+00 2.740533456809614576e-01 1.238372660278899362e+00 1.576742787135116730e+00 -1.399113017107009638e+00 1.070414054647157664e+00 -5.518777506814791234e-02 -3.668900179929283634e-01 -7.357473850672285876e-01 -9.872970607980789959e-01 -3.992673832350100704e-02 -4.795974430408110889e-01 7.644530505082616223e-01 -3.833972203871812146e-01 -9.893528059968868804e-02 1.376947281860817718e+00 1.288537124838847747e+00 1.441963264871174433e+00 -1.088739683073224052e-01 -1.588067278204700727e+00 -1.231283598747265673e+00 -6.735128301059999378e-01 -4.473018481119303003e-01 -8.859863887696437512e-01 -5.406666314919635896e-01 4.771694188750237320e-01 -1.983550200192981880e-02 -1.157242086590086094e+00 -1.275487140918471152e+00 -2.323117059855798860e+00 1.487910416024704752e-01 -4.898859469319483684e-01 4.739924873656436444e-01 -3.702634010946408150e-02 -3.448284100118798046e-01 8.713820920375658918e-01 -1.096034639626318530e+00 -1.167900910039721074e+00 -3.924313130855372478e-01 -4.065444176885143479e-01 -1.039457642318096786e-01 -1.053673653654892822e-01 3.470082214304469614e-01 -1.600796208995548808e-02 1.914139523747502070e+00 6.707726313900932436e-01 -6.021072850689177525e-01 -9.869746500200982098e-01 -1.400640163221738232e+00 3.507414854000177051e-01 -1.895533941401855271e+00 1.101560834913033693e+00 -1.214776015542706755e+00 -2.612878938858371747e-01 8.564340514681846317e-01 -1.258876628701397493e+00 1.057400327048214073e-01 8.252101621978635837e-01 3.392479361341143029e-01 -4.037107133982170137e-01 -4.419448518428057970e-01 -8.003137290905074641e-01 -2.353804706484420584e-01 -1.955413245187823112e-01 1.188910839889858240e+00 2.202569291596614409e+00 -1.352431860723126045e+00 -8.949066039008747309e-01 4.726483395653658937e-01 -1.540090624051610790e+00 1.152839076071685787e+00 -1.647131765444997675e-01 3.342134838130610963e-01 6.432535169934541219e-01 4.401636359103265339e-01 5.867842260814190025e-01 -6.114489732356113150e-01 1.422821008591325764e+00 9.045421620762149617e-01 1.556281379023391143e+00 -9.367507006838435846e-01 2.766838799771767388e+00 -2.461144067694674753e+00 1.671231573298647577e+00 4.364485053217585508e-01 -1.907043234644656415e-01 2.993264009882162791e-01 -8.271619712087928677e-01 4.216718983958603340e-03 -3.606106429028736460e-01 2.004630047820525007e+00 -9.479007188419440455e-01 9.806676226191962664e-01 -3.949259174696848063e-01 -1.302509018723627010e+00 4.253562109782053069e-01 3.707393143957620762e-01 -1.035527034058150164e+00 -8.187949935116127509e-02 1.728028739127953628e+00 9.200905317645506898e-01 1.082335474964038480e-02 -6.514967442990233781e-01 8.130036715761111976e-01 2.920508379896724627e-01 1.763927882653318013e+00 -2.033349725787444995e-01 7.628137643008106039e-01 4.675267163315626751e-01 8.395919968118573662e-01 2.159510129182446114e+00 -1.158687896444707155e+00 -5.042097267739217292e-01 1.760810996938529105e-01 -1.334511540678108954e+00 1.126346423922230293e-03 -4.380090213140729028e-04 8.068042289931325328e-01 7.175383987279679854e-01 5.301870735795286560e-01 -6.414816973398931310e-01 -1.085825577726525104e+00 -1.440893879806284028e+00 -3.973852520230384405e-02 1.210904823244281225e-01 -5.078995071209074785e-01 5.905613727824277071e-01 1.356722617400454300e+00 -6.774761885450921728e-01 -1.084852286619190975e+00 -4.448177142073742596e-01 -1.435407215252907820e+00 -1.997322147000086145e+00 5.580083474263639598e-01 1.119376291814748514e+00 1.836233278909948363e-01 1.942651908703199704e+00 -5.506782789311706616e-02 -1.157515705964340391e+00 -2.860553188509497025e-01 1.229856323629101855e-01 9.370433908732319628e-01 6.592410890327879969e-01 -9.541698755834484569e-01 2.525251325701421301e+00 9.085186423281057522e-01 3.624334829446236306e-01 -1.051514339536810727e+00 1.384579339997771552e-01 5.208373185304492059e-02 -2.638787117277354710e-01 -6.710607518176718855e-01 1.593340097620836504e+00 -1.302425486375543562e+00 1.353770477889374879e+00 1.118225978161983436e+00 -1.998933599443058762e-01 -6.786975229292188105e-01 -7.647368211284574224e-01 2.996066896701857218e-01 -2.027999269119981074e-01 1.978197618346656805e-01 3.657198951172047074e-01 -1.718823946449235529e-01 -2.240522230873362997e+00 -1.245360568918059352e+00 1.353503817690435485e+00 1.154509661022272982e-01 -5.011986751504761139e-01 2.603305417616204598e-01 3.675416325268553441e-01 9.063880488141253799e-01 -1.945194222605352463e+00 6.144874833303902717e-01 -1.055403641479650823e+00 -8.316329680554485071e-01 -6.310085011419254153e-01 7.470101028659542619e-02 -1.318050013971067802e+00 -9.599776558561260442e-01 5.259212070664075478e-01 -3.710853334711307072e-01 -2.101517649660261666e-01 4.883782345039267558e-01 -1.457997099560651710e+00 1.186831397814784861e+00 -3.873083071126955101e-02 -1.211799949908339835e-01 2.513705630084406284e-01 -9.578896873763028674e-01 1.135136974383946507e-01 -1.053782716439727762e+00 3.619737491219489067e-01 1.544478816243897379e+00 -6.629066252185827901e-01 3.869423688635404424e-01 -8.787531774410847762e-02 -2.994330890606416440e-01 -2.341427839398751154e-01 -1.745916540507321368e+00 -2.164753658376354029e+00 -4.262431306824977506e-01 1.675110996096767169e+00 6.954976225949766055e-01 6.626482208309807109e-02 -6.924771125184900344e-02 -6.133604984957012896e-01 -1.870358724154254013e-02 -3.629545815384110138e-03 1.561125476142203594e-01 -1.126962684733350123e-01 -9.347241926790712530e-01 -1.782705254342711321e-01 -7.539431258640408862e-01 -1.014279311844771714e+00 8.129852356454760898e-01 1.066300243033982742e+00 -2.370511247671273636e-01 1.422096306950351163e+00 1.090437048693262856e+00 2.764626597710831746e+00 -4.258186847770107364e-01 1.166199356670813536e+00 -5.317352538893349578e-01 1.219966091322326474e+00 9.631451100820028755e-01 4.153986892478807591e-01 2.451590738976685280e-01 1.533444199041744949e-01 5.892111754564057780e-01 6.294151971290038450e-01 -1.060361134295566776e+00 1.802714075714966002e+00 -2.810530028607668984e-02 -1.464904549912525722e+00 3.261311552557100146e-02 -1.187983646262023907e+00 6.362171678350833082e-01 9.225145824473208744e-01 -2.607789870191380976e-01 -2.610478059153993335e-01 -2.145354867976486446e+00 -6.951965387163061560e-01 -3.226644808407334031e-01 -1.058089177383466417e+00 4.218468516033628823e-01 -1.696485493903771707e-02 -3.318938958558168006e-02 1.319964573853961376e+00 -1.074401902292694055e+00 1.037200852622760516e+00 8.566943866162638477e-01 3.892266954806532508e-01 1.771823627063132456e+00 1.293553432334271225e+00 8.384698767075241532e-01 8.842915579694625716e-01 9.895411315798565699e-01 2.544101232336604124e-01 4.752490827702709475e-01 6.205087760349887738e-01 4.499231466916641109e-01 4.397300705375686292e-01 -1.108084297755861813e+00 3.447429214414713394e-01 -2.462052442234828331e-01 2.534033073329120977e+00 -1.205098222059729635e-01 1.380601933996457253e+00 1.939018585514574178e-01 8.719365736593577276e-01 1.135480380427313918e+00 1.410968263348758578e+00 -8.636973448475898651e-01 9.384539414130655954e-01 -2.045767009808565629e-01 2.423120224703626327e-02 6.958196979839038621e-01 1.833894581087349041e+00 4.396003876379025455e-01 1.726798621634028308e+00 -1.299538909336832804e+00 4.798558796536576687e-01 2.783228489228588565e-01 1.313453829150877938e+00 -1.006398576402196321e+00 4.689758848316999962e-01 -5.349251532484374794e-01 4.546701685252944602e-01 -1.738577210944002749e+00 -3.781588421058989513e-01 -6.990151660747200291e-01 -8.171748836038030817e-01 -4.009364703956443954e-01 -1.442898462054201136e+00 3.910024300337400782e-01 -3.273187173640057512e-01 3.523360315491051442e-01 -2.314039092786332186e-01 3.356442084993528363e-01 2.140054220582714883e+00 -5.208728957418033989e-01 1.339400031184770079e-01 1.002166787471866494e+00 -1.278354952652118515e+00 4.236197466113478804e-01 -7.095937718048018761e-01 -1.454421325632859530e+00 -4.653734061378883569e-01 -1.423448930555592185e+00 -8.913827075973256298e-01 9.746047112878417074e-02 -2.548428020565232988e+00 -2.123603819560125228e+00 -4.726502760766038147e-01 1.600407229598065084e-01 -5.824644197579089688e-01 -4.309392035384778663e-01 5.614165046165965345e-01 -2.864147905329389454e-01 9.736479339255661447e-01 1.987173583887005476e-02 -1.651428033576959775e+00 -7.196503483312177707e-01 4.669519405833785775e-01 4.257764038705161291e-01 -2.597956230280418777e-01 5.473264399962444182e-01 -5.395693247623822852e-01 -6.261238552038655980e-01 -7.664518621788803943e-01 1.859859270602990389e+00 -2.290675500539683718e+00 -1.320727473940961905e-01 3.889377060161054445e-01 2.848172578830679980e-01 1.485805714415976864e+00 -1.574744326731301935e+00 2.849227166519795462e-01 -1.848986987043155783e-01 2.790749485740836033e-01 -5.215400996771213382e-01 -5.921617158074651138e-02 -3.455900834481003825e-01 1.030075000164508703e+00 6.070507264692499849e-02 9.118154165775983477e-01 5.364274476554314885e-01 6.589896879448392530e-02 6.686958858391935934e-01 -1.289986399714333931e+00 -5.640164731756522887e-01 -1.066984792849799302e+00 -8.975979334976443846e-01 -4.590015873852862360e-01 -7.079036061225788545e-01 -2.601541302822742499e-02 1.995689241059556363e+00 1.425809190441129637e+00 -5.000527032999029231e-01 -1.981915450431025016e+00 9.715062574944582918e-01 -1.008236728834836171e+00 8.415329580370554952e-02 1.015841309992806085e+00 -5.258281002129800985e-01 -3.066019774603387371e-01 1.329328104268782784e+00 -1.261733993841172907e+00 -7.926349316712316684e-01 1.342832453543923554e+00 -4.483598594309582963e-01 7.434580237807149050e-01 1.128207302947442425e+00 1.096714963007070082e-01 7.174252401641930676e-01 -7.445903122192379930e-01 2.074127572873988787e-02 -5.131857795509991993e-01 -8.546533615489274038e-02 6.973866086111978058e-02 -1.299962778519546447e+00 5.566468593161346678e-01 -4.998300127345015054e-02 -9.406573379548017755e-01 -3.073219776816000226e-01 7.159417539716786960e-01 5.103449234478210639e-03 7.990441245827077932e-01 -1.240282892497430317e-01 1.684420278898402179e+00 3.429881778139815679e-02 -1.847895737701632859e-02 -1.432195372101169539e+00 -9.453842704393826679e-01 -7.698893564497670816e-01 4.661322438744334162e-01 5.287890832849722056e-01 2.929275597650888296e-01 -2.206605090710291386e-02 1.021813779561055346e+00 -5.040672433873122360e-01 4.812989784363426171e-01 2.782540984843647758e-01 1.391349020540699533e+00 8.250312030130910745e-01 -7.456851491311564661e-01 1.896831560443435483e-01 6.652078205717995019e-01 1.156735810257781161e+00 6.419055276131304666e-01 1.273097481126759911e+00 5.340895123809784595e-01 -1.392706131085988674e-01 -5.521740299379661598e-01 -2.662695706496282511e-01 -1.615207015002457336e+00 8.573378634713271218e-01 1.115610714154193106e+00 3.221823591660989416e-01 -1.481126230610575467e+00 -3.912492223066224017e-01 1.608733602979082411e+00 -4.980608313356509748e-02 -4.343340068443092838e-01 1.293301571664871918e+00 1.217389335720146182e+00 -8.840269003673851822e-01 6.898336810575498301e-01 -5.865696183290154408e-01 7.917639128621718481e-01 -6.075920655002603477e-01 -1.378904876078113940e-02 -3.329142434842380371e-01 4.039523731013523467e-01 -4.915819350879717109e-01 5.356593052896271301e-01 -1.280013659563770334e+00 1.065779087625397636e+00 1.477864371453447623e+00 -1.665027669542319400e+00 -1.430056267640467671e-01 -6.308310781521195842e-01 -1.427226781784972198e+00 2.493964449046253418e-01 1.429381841006210241e+00 8.710004727712160610e-01 1.717101358998638500e-03 5.583359197442556293e-02 -9.341745957140652479e-01 -1.456946466790989714e+00 -6.754118273625508984e-01 -1.548815557231927764e+00 -1.284085905671162431e+00 -1.276197587137262168e+00 4.448473595648071155e-02 -1.100051961791094213e+00 -8.324778411877941098e-01 4.375555967376094091e-01 -1.245636601335654015e-01 9.914895435029632553e-01 -7.215048269091374200e-01 -1.080696118256204930e+00 4.649625250770336171e-01 3.678919072242811117e-01 -5.570170761831053641e-01 9.297446680474148462e-01 -1.702569631540332029e+00 4.718035971701697862e-01 -1.895201015649283782e+00 -3.404051957686728969e-01 1.614535639426128544e+00 9.456260949795426418e-01 5.339428715890814914e-01 1.180640278680213484e+00 -7.441114245963557083e-01 6.933956046725797684e-01 8.729032543419310564e-01 -3.840741937862340166e-02 2.143570613823814752e-01 -1.069046085898218701e+00 -6.794775138105986212e-01 -6.244290081023582406e-01 5.420168020458570463e-02 5.463408694353114603e-01 -4.782395750058923700e-01 2.153632800074861908e+00 1.424812471222287602e+00 8.045968009539127275e-01 -9.795309476008969840e-01 4.472290648500510946e-01 5.678063259292708276e-01 9.126930217440669679e-01 1.008808642434510405e+00 4.857977043867722222e-01 -1.440544207408067656e-01 3.690923861210705925e-01 1.751961176213956417e-01 -1.272776735575745333e+00 1.086244763035353555e+00 -3.688606976838016555e-02 1.147677285961573146e+00 1.158488491053572211e+00 1.119781655379252117e+00 1.698994017983216920e-01 -3.078160944977788027e-01 2.532115155415108454e+00 -1.605508738847193362e-01 -4.413797274981168806e-01 5.968983877009208516e-01 -4.040707690664162577e-01 6.700396486748904090e-01 1.027820374266079195e+00 4.427785650895075253e-01 -1.468210386903007425e+00 3.075146782631750231e-01 -1.421512196638712977e+00 4.774985939766643872e-01 1.728933919590099233e+00 -9.986113999021062337e-01 1.337145837459690623e-01 2.410303463859986284e+00 1.096780172014330645e+00 3.246337135393698864e-02 -1.025329118054506328e+00 -7.584251976876713597e-01 -1.047918049242417604e+00 1.214654664538971328e-02 -7.458829663880408578e-01 1.744732979363651015e+00 -4.839616695973859573e-01 -4.353063711318351237e-01 5.347630891448650337e-01 -2.434356864844818003e-01 -9.059849693393298153e-01 -4.900418157172103939e-01 1.528913795294342959e-01 1.274464455733711477e+00 1.109031259993978669e+00 2.285985989197686641e-01 1.025609672585117371e+00 -1.274113143675789983e+00 -1.686617684415034346e-01 1.846809835276686407e+00 -5.501409696845458441e-01 -5.065753538510290310e-01 1.016420597283711480e+00 -1.125370617630057746e+00 -9.295783240632667921e-01 1.467610197092095392e+00 1.149626695239582608e+00 -7.796026082849248917e-01 1.358617587304500107e+00 -1.644513839510309605e+00 -3.058468144449642545e-01 1.473162434987654645e+00 -9.909181575400706210e-01 -2.329445832727760068e-01 -1.674340241845841404e-01 -1.159319699007511639e+00 -9.050371121906203298e-01 -1.514035379277927307e+00 1.163500705910635480e+00 -9.518399241291750079e-02 -1.005088636082660525e+00 1.342254963846850335e-01 4.975758348251888563e-01 -7.390761404064613016e-01 -3.424878958928590511e-01 9.070287195553826398e-02 1.065876129100351150e-01 5.289357537052314928e-01 1.594856294046295420e-01 3.814789679073463113e-01 4.823082240757676775e-01 -7.719139228218783177e-01 8.647338995086423230e-01 5.996241084065210281e-01 1.444140543432302914e-01 1.058515016397021252e-01 -1.250027780846106662e+00 1.163633944276511345e+00 8.108091326584114800e-01 1.517664275151825726e-01 1.594211308945544303e+00 -1.406797512507660608e+00 1.373536228183884322e+00 -5.313678420897898214e-01 -1.557522625418089612e+00 5.892157895470755830e-02 2.055161438671162244e-01 -6.458885668477212239e-01 6.290147441374001336e-02 9.393106454473180156e-01 1.385244797940481165e+00 5.164753002338711568e-02 -9.824436085866041779e-01 2.136340830054751283e+00 -2.400350167203070040e+00 -1.689071946400561242e+00 3.447047098450559122e-01 -1.757437679128812380e-01 3.352745297055966245e-01 -1.721660644642924315e-02 9.304888172942815325e-03 2.392947398317263552e+00 1.669831061686209983e+00 5.316200666011566822e-01 1.829770166026159384e+00 -1.104270316620054260e+00 6.153629650165503007e-01 -2.231417828236173850e+00 8.236902256979776737e-01 8.962461042804044098e-01 9.303680395920160828e-01 2.070734911016794411e-01 1.492891275150870722e+00 -9.354211528328471026e-02 7.619359322903329623e-01 1.802407189330736126e-01 1.558720290272740949e-01 -1.125666141154048061e+00 -8.501342664500584068e-01 2.771325927049335558e+00 4.584913087599898907e-01 -1.629267910510313833e+00 9.725454516433152952e-01 -8.683002743454394379e-01 -1.331717958594728302e+00 9.687613872653564329e-01 7.705907965859600806e-01 1.221610671785793079e+00 -1.055282921545316055e-01 -1.421669283439779052e+00 -8.569579269859815829e-03 -2.299600645942352362e+00 1.124093748150250649e+00 2.017870150762790082e+00 2.555371195317671651e-01 -1.403213881239499417e+00 5.235023650208023849e-01 1.693267183690886801e+00 -1.238759546639688069e-01 -8.993122102373523052e-01 7.286372928230707702e-01 5.966611433246876706e-01 4.374755517420791384e-01 -8.072002525925029426e-01 -2.920256979360748573e-01 1.261212827734574882e+00 -9.162098626974027882e-01 1.766028850333082323e-01 -8.861733525932455890e-01 -1.699671414908032974e+00 -7.169797579486365535e-01 -9.657454474228033270e-01 -2.177360141374650171e-01 -1.005421512630972902e+00 1.612270822645512247e+00 -2.183063760469440506e+00 -2.608916477534395373e-02 5.008406373185102511e-01 1.594921032460706600e+00 1.231864788361157981e+00 1.198503690398651900e+00 -3.348944719779323870e-02 -7.788010869789289137e-01 1.971269013839327844e+00 -2.203515260922720431e-01 3.874160061341511696e-01 8.681507002248770588e-01 2.950286326405001103e-01 -6.382904976435106736e-02 -4.812885956706159374e-01 -2.543286194712537363e-01 1.699362993354237572e-01 2.365952214468723946e-01 1.930425604362911995e+00 -9.908877880814075112e-02 -2.267025413003509904e+00 -8.121336100158702553e-01 -9.970398518263516863e-01 1.230542250396450488e+00 2.439706050317257402e-01 5.236213172852789005e-02 -1.329653062523647122e+00 1.739386286488445177e-01 2.939353952328912500e-01 -2.747882394887103952e-01 4.123517401408556826e-01 -1.597734922493006415e+00 3.500220155292001478e-01 1.968193347594465958e+00 1.885071344558895357e+00 -9.553459069552886485e-01 4.511493707631228922e-01 -6.786655166173166664e-01 -3.711785730301710995e-01 -1.425971071486928921e+00 -5.059518454788495267e-01 8.528655523085081069e-02 -5.234167634139209602e-01 -1.203095941139041614e+00 1.876872056290753266e+00 -1.163716293149625214e+00 -1.382337727767095070e-01 -4.317922707406545157e-01 -8.954080894956268910e-01 -9.183367868842141624e-01 -1.861621794385380335e+00 1.041341068109500556e+00 -1.108472721066281697e+00 1.256629292980121049e+00 -1.825509866754244648e-01 -3.816209326667164836e-01 2.102666107365310566e+00 8.189659086201853122e-02 -2.755101128036000713e+00 3.724573726321215861e-01 8.903398563538285071e-01 -1.111476267346450247e-01 5.069778424158931651e-01 1.031939901069311855e-01 1.352127668263008342e+00 2.630252472032600097e-02 -3.159290911637830379e-01 -9.383709020466196593e-01 -3.165902163937806546e-01 -1.472050219197649501e-01 -5.756612893456159591e-02 -1.819839554515175095e+00 1.747275592953987822e+00 2.171847064554680851e-01 5.306786724964084323e-01 8.098822799560710939e-01 -3.411644054254716618e-01 1.566043874003386627e-02 1.825840349703136356e+00 -1.910110404611168100e+00 7.901329141657238431e-01 -8.760241015655509944e-01 1.484649852135096371e+00 -1.564518488552487652e+00 2.555077214964160404e-03 -9.114219737210643713e-01 -4.905502695653571887e-01 9.318847203773001908e-01 3.129546868028466600e-01 -5.019182267534967323e-01 -1.698261361156555127e+00 4.379415425712750443e-01 -9.402667845831064186e-01 -2.218059808735946437e+00 -1.319954183888789323e-01 6.090486976128007823e-01 1.119746178151052707e+00 -1.419188536350217023e+00 8.444572454850561849e-01 3.639060814244663433e-01 1.383027546057897572e+00 5.459736064907826369e-01 -1.127205949492333215e+00 1.146630278176196116e+00 -1.353610686472444646e+00 1.659693185780975355e+00 1.231539704939073054e+00 1.351365840074312263e-01 2.104780070537982661e-01 -6.119206779339882163e-02 -9.785394806932585787e-01 5.538603355584578170e-01 -1.111804438458801475e-01 1.827138541342707256e+00 1.414034266180907995e+00 3.415301311724385225e-01 2.787410098470884945e-01 -1.250257971322190353e-01 3.882119798797881716e-01 -3.090566237202611033e-01 -1.796515552408633143e+00 1.008705613256152267e-01 -1.695124884020215647e-02 -3.191074919006665206e-02 1.226664013478210968e+00 5.458987392156645635e-01 -1.790778579956574079e+00 -1.590981521417830225e-01 -4.432728026551272515e-01 -1.241125981058899264e+00 1.821375218796752238e+00 -1.231465455154029609e+00 -7.093697929468120722e-02 4.987183439892424637e-03 -2.619170420157730828e+00 -1.502539599034093953e+00 5.436175814833421605e-01 -1.098015889796296829e+00 3.444926005872671060e-01 -1.429373655238185714e+00 -1.385789000849917685e-01 1.360903727403524277e+00 -7.138898029331562922e-01 -8.178669067138585325e-01 4.295726919852433517e-02 -4.086440410672798618e-01 -2.383208077847231154e-01 -1.569723071597678432e-01 -7.586671047603278373e-01 1.434648027150950744e+00 1.750077965571616101e+00 1.578647316830381175e+00 5.677533862761960370e-02 -6.479057343691264625e-01 -1.399133043465236037e+00 -1.290262254467297476e+00 -3.723053484738305524e-02 -8.658124777454229148e-01 -1.591584106953289335e-01 4.979988607212537111e-01 1.439939865982574840e+00 8.373624580117527971e-01 -1.611545815610006427e+00 -1.229919335395032398e+00 2.847512790365379076e-01 5.518591136870967806e-02 -6.475692168790223580e-01 -1.185760618553206441e-01 3.642186563179233838e-01 -3.983406338699942983e-01 -1.168069021339666058e+00 -2.592004595959296331e-01 -1.006273029364086247e+00 1.148525028262253667e+00 -9.321137823537413158e-01 1.297794316431368111e+00 2.791577343370365422e-02 1.211991913529948617e+00 9.232776404317570851e-01 -7.414101311809524475e-01 -1.692191083306247457e+00 -1.053268901704678573e+00 1.018846904574425727e+00 -4.313663789775816770e-01 1.587229780431555493e-01 2.176903290979075312e-01 1.836806832031874503e-01 3.563812145729085556e-01 -2.856301813044765936e-01 -3.599237324451873832e-01 9.722253355385833684e-01 2.208060383647143521e+00 -1.230578461829046066e+00 -1.604134131356945270e+00 5.405471797212859641e-01 -2.929445080593428008e-01 1.162451428094745554e+00 1.869194743029173544e+00 -2.252151243612357412e+00 -4.204357096093393475e-01 -6.741016294859539792e-01 -3.740142602297309438e-01 -9.155079856340287980e-01 -3.199472595025197319e-01 -2.674044375986474043e-01 -8.246527206256628606e-01 -5.393000393052967967e-01 -9.814439231179031831e-01 -2.525861726761489567e+00 1.876098408960867603e-02 -1.491206205643390348e+00 -4.764270976661268836e-02 -4.086603752596291161e-01 2.155645800626999342e-01 -1.165457093824905366e+00 2.245673644035401373e-01 -2.231914335847633435e+00 -3.665006217286305157e-01 1.622597835856625315e+00 3.473339407562428538e-01 8.298907178984102906e-01 -1.169693387825497671e-01 -5.472259405769716034e-01 9.006715893694559050e-01 -8.049398539666352548e-01 -6.167051856993572834e-01 1.435676132986593301e-01 1.143934351338369071e+00 -1.002301344704970454e+00 7.266980146553124742e-01 -1.146817603830833088e+00 2.134404301085610189e+00 1.446721361135493655e+00 -5.649622403850051988e-01 1.424713717975547855e-01 -1.359749111649130926e+00 -6.221193814980323644e-01 1.447176816736335248e+00 1.432229382029928388e-01 -5.449171832974383095e-02 3.156834546234106587e-02 -1.399384808096680033e-01 1.374582533517240357e+00 7.705437627358848740e-01 4.761862350118741261e-01 -1.020987415081950456e+00 1.575484231207404218e+00 -1.039684020698363964e+00 -1.594777974664550457e-01 -1.414867383630801667e+00 -1.281383943725277474e-01 -9.350515900229592337e-01 -3.474722621477843720e-01 -5.650915678076073867e-01 -1.489505714356745281e-01 2.425412597245319435e-01 -6.055613179386272193e-01 6.816023476216918064e-01 1.117767200180017906e-01 -6.311321533167395526e-01 1.528755899111241323e+00 1.377510168749819019e+00 5.840210749531311585e-01 3.220856125413633642e-01 -2.884772777573402780e-01 -7.760144741350656350e-01 -9.143408800488296295e-01 -1.169091360399792778e+00 -3.420459333831207260e-01 -1.224861934339833924e+00 3.436829807869527520e-01 1.899366842146203715e-02 6.002202357136108279e-01 5.018814103160267326e-01 2.288588724810658170e-01 -9.018051327662741645e-01 1.187872623776220049e+00 1.356369580375304640e+00 2.116858608047382351e+00 1.086104853493459421e+00 1.563190726769624783e+00 3.279567190081604522e-02 6.599679008061944963e-01 -1.354427973591880496e+00 8.888604905524412070e-01 -1.499345458752322058e+00 1.068965796001138058e+00 4.057855148423058500e-01 2.031495867850307419e-02 -3.103154032951510044e-01 5.075874497382388828e-01 1.239567242885931675e-01 -2.394842247580851544e-03 -1.410215493885119020e+00 9.586551096206128442e-01 -1.404369901147184629e+00 1.453898295691621101e+00 2.018204803623872279e-01 5.605103765192422927e-01 2.537943597916822558e+00 1.078188944097397517e+00 4.683563781018459243e-02 -4.054767899750185561e-02 -2.655478409919485916e+00 1.568805246866451786e-01 -5.642418773519274344e-01 -1.263998548358500118e+00 -1.807121806879771642e+00 -3.942559544884228218e-01 -6.351759557973762904e-01 6.082394075119903487e-01 4.356785354468569182e-01 1.638957093780713803e-01 4.591266355753690354e-01 8.616941338004017181e-01 -2.186696541012867367e+00 1.018087991722539803e-01 -6.941384569019971584e-01 9.740284541137352869e-01 4.234487730487545010e-01 1.188281028341776624e+00 1.483999713558065370e+00 7.429632647204288398e-01 -3.904013115032251013e-01 -4.026336760616189836e-01 -5.145558832841247154e-01 -6.178081270054856800e-02 -4.615197045192599989e-01 8.521457945426518243e-01 -1.413938857510647962e+00 1.037583651134632579e+00 1.202158027679969932e+00 1.689647353371529270e+00 5.710620069557732492e-01 5.573752434524672505e-01 1.553055896379593293e+00 1.426248193590169189e+00 2.742976149671358943e-01 1.102240662194903020e+00 -1.416392786477675969e-01 -1.068067362561141848e-01 -2.478421713732029463e+00 -4.339052492574377307e-01 7.037921731704570583e-01 -2.112881444464524139e-01 1.189181425552573890e+00 -3.536685214366490637e-01 -3.382618725055748787e-01 -1.338057230418484123e+00 -5.519420115336844956e-01 2.920422076001717437e-01 -1.180393496271656018e+00 -3.516593813434661930e-01 -1.307588884208772839e+00 -5.816866802992011198e-01 -1.808382287986538828e-02 -2.856483022792759563e-01 -9.095281587036938564e-01 4.512064359776706834e-01 1.740209070594426199e-01 1.504610559346600596e+00 -4.660312828899543236e-01 1.206581360186134821e+00 -1.773894834762160144e+00 4.682806068181992742e-01 -1.752569081545545471e+00 -1.053857689077063009e+00 -1.476534151355615165e-01 -9.431905443353953977e-01 -2.433824337706251006e-01 8.418272174364722638e-01 -2.470544284619147768e-01 3.695245776661613135e-01 -4.409716693247293651e-01 2.014427248022711836e-01 1.705036618414222271e+00 -1.080964742221898423e+00 -7.377830185919999062e-01 -1.949232671494779412e-01 -1.638712179532188395e+00 -4.877392888374482705e-01 8.921005666955870161e-01 -7.941282045109120113e-02 -5.835578206378387589e-02 5.555572856940291793e-01 2.129338874903058676e-01 -2.419844500665182252e-01 1.466502118089125783e+00 -9.559430554842895944e-02 3.896091997976610100e-01 1.122513748426669844e+00 -1.454189959246342534e+00 2.223426105897712557e-01 -5.140272947735847753e-01 -6.410894386514075505e-01 8.777736234749256017e-02 -1.715243996127548520e+00 7.415185814134360731e-01 -1.480546821057505458e+00 2.194138200490545199e+00 -2.838160763728002078e-01 -7.197325471908413430e-01 -1.007914413547437382e+00 -4.118920461299707125e-01 2.221418646655931806e+00 -3.788157766864471143e-01 -1.627828688139808591e-02 1.474856726914648419e-01 5.226807879860483341e-01 -1.458762492258272481e+00 7.384190020917098529e-01 -9.075047581751206627e-01 -9.834150837648003574e-01 5.316649520448191862e-02 1.788661514740849556e+00 2.057023163180895231e-01 9.720486496904587881e-01 1.215845966520721966e+00 -6.449720970946544174e-01 -1.121448297848793407e+00 -5.008959211254763177e-01 -3.649013573137848354e+00 -9.569914640645736936e-01 -1.405415973382165395e+00 -1.500780952758061337e+00 -1.151446891067662293e+00 -1.010538416505235126e+00 -8.107051571370882392e-01 8.321144423547251201e-02 -2.060638945017242429e-01 -1.277213023568066985e+00 -5.287428597143485343e-01 5.300790389632032973e-01 1.109199287657642446e-01 -1.842356701583242606e-01 -6.958521316361795765e-03 -1.163256264717875688e+00 8.944066551321143699e-01 -3.171262450581037173e-01 -8.120461672764103800e-02 1.242300416599306123e+00 4.730545135812024848e-01 -2.574224304746801639e+00 -1.944744538816619017e-01 3.187488176200469758e-01 -1.790713320613898096e-01 -1.033898335910295119e+00 7.134242815773643720e-01 2.083502347602348870e+00 9.424300390457343579e-02 -2.518717335852017070e-01 -8.697734159513468288e-01 3.570256668374323095e-01 -1.677610962643520054e+00 1.892528916242458115e+00 1.384802845684382167e+00 9.079040963376425744e-01 1.305535980104165938e+00 1.127541415923480200e-01 3.830237698861989615e-01 -1.563325410989189423e+00 -4.955750288584630514e-01 -2.879109149102144216e-01 -4.000631577439928699e-01 -8.013757317622883791e-01 2.702171647032865498e-01 -1.606895369089557102e-01 -3.392948488156356524e-01 -2.787747004996193323e-01 9.969686086839769645e-01 5.229284809517596999e-01 9.818626203464721203e-03 3.261314170652634958e-01 1.691824131658086205e-01 1.087014318685946446e+00 3.804133212782631612e-01 7.683940480337749790e-01 1.056989082840099625e+00 -2.709416204607827394e-01 6.758502436018049009e-01 1.297027212580426303e+00 -2.280694634142045540e+00 -1.153044009573436446e+00 1.481929496820715095e-03 1.244955744754176141e+00 1.377012029511614832e+00 5.424367623502684976e-01 2.427158698760040867e+00 -3.238562574180950393e-01 -1.870782766756794169e-01 2.590666630476550658e+00 -4.560533537536047843e-01 6.118375312316571835e-01 2.835012416715345096e-01 -3.949759223917285733e-01 -3.255025426323364668e-01 -1.592492354924746056e+00 -2.502125118652737679e-01 8.560413915127823570e-01 -4.240362103784395820e-01 -5.964491214190320578e-01 9.214227849637782741e-01 1.361286470471285925e+00 -1.643379533554996941e-01 -1.595744504344921710e-01 4.149240754824345401e-01 1.101139521333868165e+00 1.453777631593132558e+00 -2.925453601059920319e-02 1.412364332573970982e+00 -6.477001102908546137e-01 -2.980456230529539563e-01 -4.883860191876928103e-01 4.469282373329115376e-01 -1.082299602985493936e-01 -2.329237539098646947e-01 -8.408286699676784659e-01 1.845524148390741137e-02 3.044761607600670605e-01 -9.849541857181128846e-01 1.696659357304598770e-02 1.781761396472110848e+00 1.016428240816890094e+00 -1.238535993735974339e+00 -5.358413317881793869e-01 3.777653871991309420e-01 -2.425974543655669974e-02 1.940751410877970651e+00 -6.003478537118801528e-01 -6.617843580682779281e-02 1.087656587599148683e-01 -4.025018652394676821e-01 -2.339373303967358098e+00 -1.435654904926363162e+00 -1.692299819739735200e+00 -2.676982472195376106e-01 -8.127591375305296406e-01 -1.041008990419970859e+00 -1.162039490152242172e+00 -7.433607799654330384e-01 -2.227134373494457364e-01 -2.120585972408440156e+00 1.391072865154039606e+00 4.172070227161039369e-01 9.037560352451553536e-01 -1.151257194611303936e+00 6.339075245372164380e-01 -5.164493027017827975e-01 8.091262511254484480e-01 -7.105773884800883344e-01 -2.496324493042769710e+00 8.984031421992878519e-01 7.115029428444207271e-01 8.587629401381989547e-02 8.327235444064343683e-01 -7.089508225991579538e-02 7.953284461330107913e-01 2.297062099859615569e-01 5.738945258039905850e-01 -3.656929554172955177e-01 -2.216716590314405932e-01 -5.464106242611962427e-01 -9.527388880211057343e-01 1.303999152682620288e-01 1.851734741985950228e+00 1.895912389880247406e-01 1.670302688298287430e-01 -6.891271913339991340e-01 7.702675051444882737e-01 -3.733471337635292653e-02 -1.345879446848517569e+00 -6.611945326038500825e-01 -3.419584144226174849e-01 -6.731549716287464624e-02 1.861684906013063356e+00 9.030040941639320973e-02 -1.954157961130698618e-01 -1.260032820223158989e+00 8.991280044265479443e-01 -2.737859477679238207e+00 1.384063338243218366e+00 -7.206034276867320232e-01 -2.373239441431995167e-01 -7.968513762555499147e-01 -8.194178411169168452e-01 -2.552223966843328640e+00 7.539446736714018327e-01 -9.953291457167210421e-01 -1.230045719461953846e+00 -2.121580806086491133e+00 -1.649664143558113638e+00 -2.525104005131374674e+00 -6.898234683132679068e-01 -1.463869858990423989e+00 5.390586772506209545e-01 -1.421902436716089735e+00 -8.864194066631221336e-01 1.338806272614884829e+00 3.253476481130396225e-01 -8.974373062867239126e-01 -1.199184958709076154e+00 -3.911825820048721036e-01 7.685684134447033911e-01 1.181330438901412760e+00 -2.357167616486807171e-01 -2.484684516231447926e-01 5.164177755772403344e-01 1.095082080274411673e+00 -1.172001146031032892e+00 3.412554558609733335e-01 4.024796519060458433e-01 -2.689847916411313156e-01 -1.784070113808248648e+00 -1.229618009397252798e-01 4.829608052411764330e-02 5.368193690273326268e-01 -2.006996293340486126e+00 -8.510541326048378652e-01 5.146849983179200283e-01 2.053752093758335062e-01 -1.317733311408384012e+00 7.875722680553450816e-01 1.483594741045055176e+00 -5.319076140224823224e-01 3.292846933006670640e-01 1.240214293055493355e+00 2.766081907802483975e-01 -3.556397628083826645e-01 5.473857211978736537e-01 -2.283681274151233342e+00 4.634663615259226876e-01 -6.933863556413685236e-01 -6.227310555669953729e-01 6.000138002375149382e-01 -5.020750780141500780e-01 -3.133925064226936730e-01 2.620159306525361997e-01 -1.487740841087170418e+00 -1.102219233877214766e+00 5.787086029408978760e-01 -6.573941586645569712e-01 1.645597104544788802e+00 1.709507741104537404e+00 -2.608945312957920981e-01 -2.243022235407456044e+00 -8.165450007574422964e-01 8.720364045333852537e-03 -2.209918151125387364e-01 -7.096525566493521175e-01 6.630653684312816099e-01 -1.693120746386445052e+00 -1.375224504907861300e+00 -2.430406875358638086e+00 -2.025289599172183763e+00 7.374060405756196479e-01 4.801102085822825938e-01 -3.011598988053663661e-01 -1.242816431605379357e+00 -7.947299623423681458e-01 -8.357616625309703673e-02 2.719519349945366260e-01 5.182361247225452106e-01 2.856892941079703929e-01 -4.557225151781894024e-01 9.356631674455931913e-01 8.095159292025225772e-01 4.836264741430052472e-01 6.419507520179609239e-01 1.268157998684824594e+00 1.509853176035379940e+00 1.746593481131069880e-01 -1.588045924329045122e-01 2.568269683342353504e-01 -8.812374747456501733e-01 2.542917575985081946e-01 5.973482918510904932e-02 4.366093113993768093e-01 -5.986552439844984308e-01 4.527358545493871955e-01 -7.351506043268697388e-01 1.067911962874249721e+00 1.431299363786414203e+00 -3.444776120835947308e-01 5.456274605423645507e-01 -4.916329994496351774e-02 2.013577622169618664e+00 1.695610125169336735e+00 2.579826420792213248e+00 -7.738089280574299567e-01 -9.113274750284205972e-01 -1.438209161070904407e-01 -1.934467119505126176e+00 8.767349051181484720e-02 -1.414744506598820672e+00 1.739983769018516868e-01 5.701279913799803811e-01 -1.163161171714367281e+00 8.991154386713147151e-01 -5.479522434448135249e-01 9.836405427607912075e-03 -4.477463480331800305e-01 -3.804914663682204545e-01 -1.325705826950461352e+00 -5.517692178303004735e-02 -9.990692311444374085e-02 7.041063168556559448e-01 2.515899569894802790e-01 -7.508714338148648748e-01 -8.980685367022720467e-01 -1.973695044206738927e-02 1.157532025548694943e+00 1.375215637364336496e+00 5.724349785675627578e-01 -1.274119741691530194e+00 1.294698171210875604e+00 -1.132988614901944580e+00 -1.703404534171177209e+00 -3.708990348575016416e-01 7.278706239512253151e-02 -9.534279555552522822e-01 1.613322744685297128e+00 -3.944299790310519249e-01 3.557272180276625090e-02 -3.441572503292634200e-01 1.627498243714053494e+00 8.298565803875451730e-01 -4.948971810615463429e-01 -1.617434213101877905e-01 8.346322352651619481e-01 1.354204856125862610e+00 -6.421212684760175815e-01 -6.022345724711408721e-01 -4.869470583076299791e-02 1.197211645317679096e+00 1.167659905355326183e-01 -5.034915525009049375e-01 -8.952894383894141050e-01 7.349392962908597449e-01 5.406305872501940835e-01 3.917381980374525230e-01 -3.892213074710259013e-01 1.876798237668691360e+00 1.870754871578832884e-02 2.454674182209442071e-02 9.239812861413050360e-01 7.062172734294038801e-01 3.172492377023433674e-01 -1.287823188685318088e-01 -1.471968226378413513e+00 -1.089505108107208020e+00 2.103770579873775581e+00 2.791654363820363360e-01 -1.943817128755880308e-01 1.211168703742845576e+00 -9.888582738904699854e-01 -1.386767273871695405e+00 -7.415221984491782159e-01 4.126823533279485590e-01 -1.085828178485752193e+00 5.545684529357001180e-01 5.123425989375189893e-01 -4.118045950738771221e-01 1.635270303093139477e+00 -1.121178581179000489e+00 -4.836158577291661542e-01 7.644925769495172219e-01 5.931511788473770030e-01 7.170256017908934743e-01 -5.999674161724206645e-01 -1.473568465266766880e-01 -4.404073689873312936e-01 3.194869944672407841e-02 -4.973491950421828345e-01 -4.420465022779329067e-01 1.552052645883658322e+00 1.367602339134055045e+00 5.534282149477173229e-01 2.814652439735958467e-01 8.982488577254369444e-01 -5.351533481182126906e-01 2.885127591939713909e+00 -9.600418643286683373e-01 1.532695688106539278e-01 1.217926532601195877e+00 1.078899080476903860e+00 -7.583860905239894201e-01 1.009754724350268473e+00 -5.049533818187258438e-01 -1.794863590426548861e+00 -8.691845702836186183e-01 7.320859013272539295e-01 -1.708570143551634279e+00 -5.741657242062782329e-02 -1.612499222353517281e+00 1.256601490454663850e+00 -1.343423572871151439e+00 -5.817135282582940325e-01 -8.593448806562085096e-01 -1.823881132823279572e+00 2.469049842651058757e-01 4.334662743376326843e-01 -6.906719504712117985e-02 -1.325112611945727659e-01 7.990119500090764326e-01 -1.397442105935208789e-01 -2.609558526862139072e-01 2.756378584555777000e-01 -1.464250840452876901e+00 1.349144421099892188e+00 -5.444689590234267351e-01 1.332823699465086165e+00 7.346876352550167910e-01 -1.451070927665111254e+00 1.304032591888603099e+00 -1.040303496546219231e+00 -8.250195392164637598e-01 -1.533938630458863139e+00 7.307862752040503174e-02 -1.096100702843412655e+00 8.145405016215477856e-01 -2.314606277376848320e-01 -1.032221777342715363e+00 3.173836523207910765e-01 1.463340276978597032e+00 -9.970437076337679283e-01 6.820076059317879968e-01 4.013400864289015102e-01 1.037350474051448174e-01 1.326511139725414345e+00 -1.582445662195268277e+00 -8.684815179963462084e-01 3.432290673671000714e-01 -5.632794682265144237e-01 -3.093117796731080782e-01 8.892327561423379878e-01 -7.885337250502748585e-01 -2.077497711493964117e-01 7.342031535184069257e-01 -1.308172277481047585e+00 -1.322185912220185111e-01 8.530213393693949486e-01 -1.603707528110572156e+00 -1.044923453234237964e+00 1.145640443574238443e+00 -4.220318936050691527e-01 1.042629197945739605e+00 -5.299181880891510321e-01 -1.522707956317893352e+00 -3.794390817119795978e-01 -2.512592886168395490e-01 -9.475182675421026657e-01 -7.621635488707211303e-01 -9.807032159266265703e-01 1.516729057166248618e+00 2.399972407439962541e-01 1.281391912280687162e+00 -1.269793896910021702e-01 -1.488105469652631685e+00 7.837320881923529603e-01 -6.006687383594162544e-01 -1.869981957018081786e+00 1.732634156997377717e-01 3.373720845260822498e-01 -2.490844278808178602e-01 -6.465981927310748834e-01 -1.361795275320057730e+00 -5.429661278510444777e-01 -3.871421823414097352e-01 -1.374691932072259482e+00 1.619843154653863304e-01 -1.000896159611281089e+00 -3.498292089837617969e-01 -6.040703474059906375e-01 -5.792670654852309919e-01 1.453404741353691611e-02 1.348594505636668384e+00 2.813476194169290401e-01 -4.604281752244760439e-01 1.857876833551688200e+00 -1.630208271033166956e-01 4.332590658919819870e-01 9.954089812205616505e-01 2.674962489141163413e+00 4.292308470949468546e-03 1.836227586180660953e+00 -6.989094448486615763e-01 -1.952769639955774572e+00 -1.062540082321128176e+00 1.421991841482933339e+00 5.620160174140013121e-01 4.793428861275688124e-01 7.637886833886540217e-01 7.678246452951104084e-01 -1.784710351625689917e+00 1.794982807342581976e+00 -3.289684349942628705e-01 -4.021678569548670645e-01 -3.731318992319673788e-01 5.339451124017177142e-01 4.994829025055180782e-01 -6.104474053220797503e-01 -1.575197858495287206e-01 -1.069521188870767192e+00 2.495645782990732808e+00 1.822167394751617320e-01 5.792763127689956049e-01 1.618120844761713251e+00 -5.704489965727024270e-01 1.210489782473840092e+00 -5.737243790546910915e-01 -5.244380781606394065e-02 2.853554091367828338e+00 -1.418315047031460524e-02 9.132946689314529465e-01 -7.396431673162082721e-01 -5.933967723091280490e-03 -1.156657028882670302e+00 3.266368119911418066e-01 2.882409437264090712e-01 3.332203534589742167e-01 6.477432657526335236e-01 -5.983989024491068731e-01 -1.917721273438429408e-01 -8.325803842259731358e-01 -3.141722216292792691e-01 -9.586593234935679719e-01 -9.762972864669994255e-01 -3.293944859752333532e-01 1.751282887799592070e+00 1.379931747364151751e-01 6.645995550765555482e-01 6.645684051243877510e-01 -8.3074850817880807
[truncated: 3,608,624 more chars]
