# Supplementary material for: Bayesian inference of kinetic schemes for ion channels by Kalman filtering
Source: eLife. 2022 May 4;11:e62714. doi: 10.7554/eLife.62714 (PMC9342998; doi:10.7554/eLife.62714)
Supplement: Figure 7—source data 2. — Each of them has 10 ligand concentrations. The number in the file name reports the amount of ion channels in the patch. [file elife-62714-fig7-data2.zip › 20000current.txt]

-7.495881323408652985e-01 1.486345319050903724e+00 1.234896734011534214e+00 1.470325697383878805e-01 -3.964600498126470973e-01 -8.398014903275707876e-01 2.088810495103749609e+00 1.925866225825015876e+00 -1.010586609731997543e+00 -4.720642428769510346e-01 -2.667791897767033404e+00 2.852247358640511710e-01 3.591129272165208275e-01 9.233003542900237726e-01 2.128883684155450096e-01 -5.618964912300000725e-02 -1.325173081839249312e+00 3.754910023382155293e-01 -3.705274650119881885e-01 -1.830909606975354154e-01 2.446647841910278565e-01 6.235946513805600278e-01 -1.172349232566120003e+00 9.819961137034856069e-01 -8.243155306312157649e-01 1.553351245286810345e+00 -4.818654087790682494e-01 -3.404074409567221793e-02 3.157466086638634484e-01 2.816545212068659043e-01 -8.723852856901929131e-01 1.777537952145682665e+00 6.639037820983626492e-01 -5.995548481071790725e-01 9.815678783173932276e-01 -8.428299808358472589e-01 -9.938872223813980389e-01 5.435339607330044176e-01 -4.997073582531481595e-01 -1.754633855341244386e+00 1.049645370257346944e+00 1.133577299675121886e+00 -9.397712446565874567e-01 -2.368525826524598976e-01 -2.708769348690798773e-01 1.196983068363004721e+00 1.607083505324893025e-01 1.748304410964891753e+00 5.492604970092905825e-01 7.282882609875510616e-01 4.021151199286781552e-01 -2.215696430972489139e+00 -2.114642882116796185e-01 3.282017402270058781e-01 1.721604021201190715e+00 2.989617692147819028e-01 2.036330969834738158e-01 9.106928514430161492e-01 -6.594450023486786439e-01 -1.027746695950875616e-01 1.461459340437094356e+00 -5.569231296163450473e-01 -5.175501071593437974e-01 6.687347287492306780e-01 9.934204495288002645e-01 1.953098608534212799e+00 3.522253144419009718e-01 -1.420423137685201675e+00 2.778776482270037818e-01 1.601375699782255912e+00 1.302189238620101719e+00 -9.190579274371767360e-01 -6.635361131940295532e-02 1.333614077569553968e+00 1.891829769123889227e+00 1.195579172273994739e-01 1.860431998092980099e-01 1.350856833145093416e+00 1.951375030607237937e+00 8.592638539904124961e-01 1.587772667596055454e-01 -2.300922865181818655e-01 3.593681618889089102e-01 4.392079094810268786e-02 -9.682534004770122493e-01 8.241545063435407048e-02 9.371964088048253538e-01 1.613503368591050480e+00 -1.820590158802174174e-01 3.881125351722132522e-02 -1.351925689052221546e+00 -1.035859526247627560e+00 1.196905137313009737e+00 -3.774644612918225395e-01 -3.419894910615461359e-01 -1.432842263799125160e+00 1.947111608126923452e-03 -1.343609122269976863e+00 -7.366767885458155307e-01 -5.035238173666485295e-01 2.759440091978075937e-01 -2.984581040002892705e-01 -1.312803976439475662e+00 -5.969254377839705583e-01 -1.387997399443184232e+00 1.298894342376904376e+00 -4.797488956282496830e-01 -9.107739820681598486e-01 7.460965894609500326e-01 -5.632905541685735429e-01 4.117746606856891312e-01 7.288796417336530498e-01 -5.731206036905011070e-01 -3.166837191707529975e-01 -7.126994932929029414e-01 -7.051836435216071175e-01 -2.519875291129057282e-01 1.544614555517664911e+00 1.431634522154156208e+00 -1.219273679004809763e+00 -4.745837312158774496e-02 2.791950345551981183e-01 -1.278189987607435629e+00 1.219255795306673829e+00 -1.859295897348337279e-01 1.684154112908921253e+00 -9.099449920537482361e-01 -1.086557931308868685e+00 -1.159146425858398333e+00 -4.500673825120308225e-01 3.081583182437518942e-01 -1.009230092917359878e+00 -2.034251522943140433e-01 -4.805523535622617803e-01 -2.712649358490116791e-01 -6.391859906125548774e-01 -4.169814895474138056e-02 1.188236794026642951e+00 2.415624812058339288e-01 1.347573990108703601e-01 -1.368720772638652550e+00 5.413089217638102912e-01 -5.051558908158861882e-01 -1.534781237581030577e+00 1.838384706469771701e-01 6.904067654695902334e-01 -1.134726479751684280e+00 5.515888619547525407e-01 1.266672286383614177e+00 -2.362290674153074699e-01 9.034343033499512288e-01 3.035202906603591266e-01 -1.265474946643099008e+00 -1.027889001214927905e-01 2.105385077484107637e+00 -5.729787194308429837e-02 4.495760293105964256e-01 -3.088927419783337847e+00 -9.758575789213680407e-01 -9.787379061058022467e-01 8.285964478498331065e-01 -4.479400273301444857e-01 -9.162642304689958550e-01 1.772900603071417613e+00 7.693944821827263247e-01 -9.577037772802483584e-01 2.868811626877992293e-01 2.147767394952742048e+00 6.280679239393829327e-01 2.508555353635870677e-01 1.287063429415929772e+00 6.411587360135317937e-01 9.045844696971633292e-01 -2.177186956031740728e+00 -3.193449478953996334e-01 -5.729113853599697437e-02 1.577979385816303148e+00 2.149779842276059671e+00 -6.804317980403793431e-01 -1.799251282720981449e+00 -1.464001898707636862e+00 -6.664772016807015698e-01 1.196743646751800283e-01 9.657603751981086448e-01 5.265885724946919311e-01 -3.458702831182096649e-01 4.995390795972664000e-01 -8.913338277469688986e-01 -1.588033287453407549e-01 -4.273064712002015986e-01 1.201323766474901467e+00 5.050902804830620374e-01 -1.325393175840550719e-01 -1.368096032988956046e-01 -5.539691415299032862e-01 1.971930468928936975e+00 1.604043397060190834e+00 1.429298459493221429e+00 1.589366621174356675e+00 8.705172314442291004e-01 -1.178335304860104404e+00 1.112269458560414398e-01 9.067361043972560486e-01 -1.677063129796229901e-01 8.521117998537450777e-01 -9.419473996499171109e-02 6.421374261237884351e-01 -1.250503601969947587e+00 2.295217958297805783e-01 -2.499154688900557530e-01 -4.217923199356970465e-01 1.311415174672562189e+00 1.674017687137687171e-01 -3.764833844245671912e-01 -1.952369936134383366e+00 6.567886281883188460e-01 2.450521197838235743e-01 -3.678628722059592016e-01 -9.552245537995368574e-01 -7.219847225323994255e-01 -5.582943355699373500e-01 6.104857106260825478e-02 -5.705632966482880597e-02 -3.777211757576877660e-01 4.661809798690073059e-01 -7.016371203002823576e-01 8.706170277724226136e-02 1.239455836277343570e+00 -6.551670577909034510e-01 3.951761973311721521e-01 5.903833552442755428e-02 -1.247627093770073525e+00 -1.221439008012549232e+00 -9.578292715721515860e-01 9.113848817703131822e-01 1.200121361469840497e+00 -6.339349538850922450e-01 2.059906832747231409e+00 4.807773664036165545e-02 -3.179131315327145546e-01 3.803771785216183421e-01 8.026005766594587199e-01 -5.068169592276271507e-01 1.032628208172854167e+00 4.381655379421128815e-01 -6.155100533742096092e-01 -1.467109833818033504e+00 -2.436448770227885863e+00 -1.574550756829766529e+00 1.655367006917312311e+00 -7.506330583441181981e-01 2.293784459941204112e-01 -1.165791009998398353e+00 9.050266659804279135e-01 -6.804142577457756857e-01 -2.247610777197651899e+00 -4.486319798378450296e-01 -1.029395531785352036e+00 6.318515585960950975e-01 -1.890402574116131773e-01 1.322261037994696409e+00 -1.036644968122320432e+00 -5.691620474911835981e-01 -1.804389838714365535e+00 -2.062529281401190295e-01 -1.260119251132247431e+00 -9.875286159223753413e-02 -1.702565011939477513e+00 -1.914319349944627824e+00 -4.295188365688428767e-01 6.018701497824382463e-01 1.285924042783735510e+00 1.446871513849892210e+00 -1.271517380024778987e+00 -1.296292905650053839e-01 3.864395117240556066e-01 7.880709828506364811e-01 -1.930818063944344520e-01 -8.647305846350207270e-01 -6.163166331673007869e-01 -1.449426708621854631e+00 -7.866229779001508715e-02 -3.274710752997034291e-01 -5.996732338615965441e-01 2.429886823505599924e+00 2.023810797833131225e+00 -5.916157300804006924e-01 -4.931574437197204785e-01 2.601672878902853370e+00 -2.754407171898590079e+00 1.246252338908595964e-01 -3.875153520444876154e-01 7.148206491977726618e-01 1.448291280700940709e+00 1.054503753047625558e+00 4.257133880444874396e-01 4.267138574521344152e-01 1.220051299885937857e+00 1.757397013413002362e+00 -8.124114771272263058e-02 1.410527550526327334e-01 -6.996671095971737087e-01 -3.117366067891139680e-01 1.003636833158899400e+00 -1.641031141091987555e+00 2.085857705929080819e+00 8.829569428666738107e-01 -5.483228160673621066e-01 8.498667589677346701e-01 -4.500447670770784669e-01 -8.724200399052456367e-01 -1.970268186346587180e+00 2.493555783923553815e+00 -7.462547606712266468e-01 8.349631369300067885e-01 3.346333358552714965e-01 -1.692880582390042576e+00 7.732610564109003715e-01 5.932423411133183055e-01 1.469344172918233715e+00 -7.085419587812710196e-01 1.032740940671367680e+00 1.182702232578354273e+00 -2.026474547306584384e+00 2.460582646024477849e-01 7.756673205183547415e-01 -1.053192477832651797e+00 -7.601536027074803359e-01 -4.653360705579718259e-01 1.698961176049055943e+00 5.940553269164841055e-01 1.406877070512015271e+00 -1.000794215670883780e+00 2.850462748774920563e+00 -5.306569299929101424e-01 -9.566090055912628287e-01 1.848477386982299908e+00 1.118497902578558634e+00 -4.219451452546938430e-01 -9.033697364211633607e-01 -1.112899648685283571e+00 6.335430239281882869e-01 2.116834361916787977e+00 -1.511767353877176978e+00 4.462744648096099165e-01 1.403556646168504063e+00 -5.085064542695153511e-01 6.583991585885211606e-01 1.005934937736807200e+00 -7.505999946177994708e-01 1.871187174031130329e+00 5.191403253005399954e-01 -6.349399685424383932e-01 -6.732655704600156721e-01 -9.542233063248009572e-02 -8.411919591500914561e-02 -8.859411422211191933e-01 -7.846290750998690111e-01 2.999440882448592971e-01 8.448547983204597323e-01 -5.543671361633305539e-01 -1.038155231662220901e+00 -4.182608326467939647e-02 -2.804923228746519781e-01 1.460608297004503342e+00 9.065178387867657284e-01 1.542602056766234908e-01 4.567634583468158094e-01 3.347412735884937707e+00 -2.925382708635028139e-01 3.672297653023861019e-01 -1.122190602280827808e-02 -1.290540770427752504e+00 -1.920503669599423480e-01 -8.365158415655359336e-01 4.673900735481769098e-01 7.005683588970283981e-01 6.707990712906367614e-01 2.428144987317173431e-01 -3.455987847885807485e-01 -4.507334827440809821e-01 1.020806765192053600e+00 2.685117602268535242e-01 3.619728580932161238e-02 1.294710691362825239e+00 1.711703005100073893e+00 8.415368015251455391e-01 7.847157542325294832e-01 6.696650177474471333e-01 -1.157720664257660514e+00 -7.358811419499456941e-01 2.986773802629663077e-01 -1.052040769900084882e+00 6.168826267106779504e-01 2.371224255398047376e+00 -9.189091385303880255e-01 5.887338990977510900e-01 -8.197390743441175520e-02 4.377090320695992687e-01 -3.576026793124534309e-02 -1.013889980782854305e+00 1.272704408292192779e+00 1.149860594512795320e+00 -6.004125345471633679e-01 -1.246845544970616587e-01 -2.616739807726793932e-01 5.916077103505110735e-01 7.883243004925525321e-01 2.450821125713309012e+00 -2.859858819139320940e-01 -9.495155839522503305e-01 6.446386391057489229e-01 1.113511484404281077e-01 -4.079430928583466232e-01 -1.459460485543566222e+00 -9.490582253990303974e-01 -9.680593659551172125e-01 -2.409046878475610831e-01 -3.777952463506492053e-01 -1.275075518303779409e+00 8.442722769751658252e-01 1.185139346255471793e+00 -2.433602291329995115e-01 2.699483057622964477e-01 -1.833319573489069043e+00 -1.775818027467338522e-01 -9.537751167289971743e-01 7.424128520468247228e-01 -1.203661398933286303e-01 -1.225349542102206701e+00 -1.121098852809724322e+00 -5.396714704230286541e-01 6.443534938843580306e-01 -2.226888452085007408e+00 1.888995802554567893e+00 -1.292807579713031396e+00 -7.518455035923230501e-01 -1.474378858257026303e+00 -1.561230266702012148e+00 6.512433058491042814e-01 1.064118805379080657e+00 -7.735723599233191861e-01 -6.949253353831527300e-03 1.045686021314616854e+00 2.073164672497899819e+00 -6.160305340756339065e-02 1.110497598938042230e-01 -3.984835517193470733e-01 5.215888952646553500e-01 9.751416225604373489e-01 2.130323128815703460e-01 1.356939986301140433e+00 7.814501161391178563e-01 2.443311991121037419e-01 -1.910606336911890024e-01 -8.347768094538662309e-01 5.818570200265674730e-01 -1.242352617945221560e-01 1.319310926310946153e+00 -8.572268166683875978e-02 -9.081028560564130547e-01 1.346804559276069568e+00 -6.477706910222755798e-01 6.434589416736140599e-01 2.507579041125600483e-01 1.031163543881669975e+00 1.596486058948374476e+00 6.426564107882904997e-01 -5.433520798768756710e-03 -3.063159050223376312e-01 5.083361514240410939e-01 -1.795121102009763492e-01 1.553960773096060732e+00 1.761946046701787560e+00 2.876154481531067453e-01 -2.108605058552516162e-02 -1.336623983620834455e+00 -2.320294204052292530e-01 -8.373136893870555264e-01 7.183683146811645041e-03 1.370545626759950064e+00 -2.351824821481877659e-01 8.409785400401806332e-02 -1.135460371560189641e+00 -9.041398810839905709e-01 1.339913540484682475e+00 -2.722597588432407179e-01 1.014329812485821769e+00 6.689053717172118718e-01 5.712124306366123117e-01 4.991062360181486995e-02 -1.625584311077715727e+00 1.713228999162083266e+00 -1.850845470151931460e+00 5.081891580486824767e-01 -1.023944633294767481e+00 8.533284549703510358e-01 -6.665827351122073363e-01 -2.238306791661575923e-01 -5.704320115146407355e-01 -4.728118220727876020e-01 8.426026945101935395e-01 9.282106937509302866e-03 6.767051765610793135e-01 -1.678875463621121167e+00 5.482660777565857568e-01 -1.890298260515157702e+00 8.553899882968418744e-02 -7.253304090006811311e-01 8.361403591837363036e-01 -2.783917093428386336e-01 -3.152232568098868870e-01 -4.426284417873561639e-01 1.023902189582682087e+00 -1.609886776176270295e+00 -1.124436383130811956e+00 9.712688270019438352e-01 1.661710533768915032e-01 5.994664092043953119e-01 5.305229029418652154e-01 -1.779753352970756763e+00 1.524032796529096068e+00 -1.435928049939423357e+00 -1.302146475900642697e+00 -1.172963695998837652e+00 -3.790007063027545642e-01 8.201323043122239476e-01 -1.707645677457891864e-01 -5.407523928987898465e-01 1.845224380604938430e-01 -2.450378575847035112e+00 -1.069329690173761893e+00 2.975279768807932990e-01 9.620170597062360773e-01 2.858676255890038043e-01 -8.344475720042792144e-01 1.332646593863932860e-01 -7.103625806498325979e-01 -7.007139247430522744e-01 1.151516965863194297e+00 5.454952414008398254e-01 6.347799114544027121e-01 -1.272046650994004713e+00 2.221237155956718112e+00 -4.368996647267220923e-01 5.631594687056989262e-02 -4.104651145000961510e-01 9.690624019618965246e-01 -1.212493238949085228e+00 9.506197615121071420e-01 -6.140889274259550001e-01 8.953294849404143108e-01 8.335116601665689684e-01 -7.364302665433103412e-01 2.277764250489998088e-01 1.355340387140793190e+00 5.213388756369177202e-01 -9.378384557396117760e-01 5.414398936632145443e-01 4.035991673719331874e-01 -1.841362496131670745e-01 5.556295184364995476e-01 1.014712060694564350e-01 -2.174961949994496935e-01 -2.852601580672054493e-01 -1.334315191893726604e+00 -4.420123849163327678e-01 -2.447535097649792935e+00 8.202221073929202855e-02 3.886577544619203989e-02 2.312621924947338148e-01 1.179719348876284019e-01 -1.053685013345885491e+00 -7.149449631515724102e-01 -1.652348925569293803e+00 -1.388503664244388647e+00 -1.244783854156877589e-01 4.453134574501423915e-01 -1.003433707032229893e+00 1.338683757365633387e+00 6.175596487167730464e-01 1.160971459067060341e+00 -3.150752844477536785e-01 -7.279027595608508205e-01 -4.474307406129888753e-01 -1.152766750432293597e+00 1.051002047643297965e+00 2.016783349278382875e+00 8.753150253730977992e-01 -1.064508662686963536e+00 -7.285917184688077697e-01 8.534977643517538404e-01 5.594941155862923621e-01 6.482410061171836047e-01 3.032078540146502799e-01 -1.099444001097197088e+00 -1.350967126708013000e+00 -4.453482826209060885e-01 1.413204053670420457e-01 -5.755220310815906126e-02 8.325388988541583268e-01 -4.744719898444557660e-01 3.670252061652046205e-02 5.596483577472204096e-02 3.805031404124047945e-01 7.804538729986385537e-01 1.588110436076791476e+00 -2.093786066299440085e-01 1.322288959770578698e+00 4.590490316081792255e-01 -1.045776562017850297e+00 8.495488793012867523e-01 6.444348376743499474e-01 1.023342719278360846e+00 -8.860260841766820494e-01 -1.620495389614868831e+00 7.420034231184147178e-02 1.826021256478946586e-01 1.563131675058640591e+00 -9.007556576062505371e-01 7.025341134430765910e-01 1.526529807658559834e+00 1.231263461048157870e+00 -1.359343941633796238e+00 2.822602295932415295e+00 -4.945140255590492750e-01 1.804165568585323065e-01 3.493729312538703113e-01 -1.054293044502168319e+00 -3.911484563296838829e-02 1.972123580189770298e+00 1.311140458981275847e+00 5.733422365651423824e-01 -2.527682300543109273e-01 1.414664648661025481e+00 -1.601803658830679433e+00 -2.684686194147820060e-01 -2.809970592013901203e-01 1.390987598752950083e+00 -7.104396540343033140e-01 1.107294118627432322e+00 6.436695534108415329e-01 -1.986845886652337800e-01 -5.613925533717253197e-02 6.129682518230235022e-01 -7.006446254768289306e-01 4.632101867322277466e-01 -1.754071095830209981e-01 6.448317998122102823e-01 5.244161965602357478e-01 -6.779056339026171552e-01 -9.375972110624090083e-01 -1.262991455157925325e+00 -6.151697274328664644e-01 -8.133760577114561297e-02 3.328812701148328723e-01 -2.571354559716256816e-01 -1.843062063576704768e+00 -1.736397719219179014e-01 -1.307327317198890837e+00 1.703735936304812348e+00 -6.055714315554353577e-01 -5.225450050190733053e-01 -3.865250748685367110e-01 -4.802351079844235232e-02 -7.731517156902155685e-01 -4.996558893241270782e-01 2.842420394013312479e-01 1.198934382821026601e+00 -1.865371314013375970e-01 -2.803029135322630538e-01 -9.244920490853961725e-01 -2.790492947577621230e+00 -5.169811081814649212e-01 7.133081838449851775e-01 6.402032933955329463e-01 1.411465226184454247e+00 -1.334990988538863554e+00 -2.236910392680376836e-01 1.051398557850176996e+00 -1.225275499630638754e+00 9.301029203869314310e-01 -2.130748699109990540e-01 1.018445617880328280e+00 4.485480318600052474e-01 5.847227236594046973e-01 8.373548980537831588e-02 -8.064585013458777096e-01 8.647311872686439527e-01 2.045986317626378725e-01 4.276976183000631981e-01 9.980646991169196403e-01 1.030601567277360298e+00 8.177495060944305061e-02 -8.351573089343682366e-01 1.161450368612447909e-01 1.770463028403857608e+00 -6.958000953177896630e-02 -7.912165830818905510e-02 1.737523672951095444e+00 -2.244176188331890032e-01 5.641694436250742628e-01 -9.939879858580875638e-01 9.460693962629498355e-01 -9.453784716322467530e-01 6.888731018102408621e-01 -1.126474510253809402e+00 7.208022482976135237e-01 -4.926727657309472042e-01 7.497077389310755624e-01 6.151363022494864552e-01 -1.993675706086220356e-01 -3.959259358483645519e-01 -5.349970390269318532e-01 3.588584507444997351e-02 2.110878234051667413e-01 3.239850958173531303e-01 -1.938254739004993121e+00 5.747921288517600369e-02 -9.863441258464037409e-01 3.798307514640392180e-01 -4.751393667361313300e-01 2.436396828917990920e+00 -7.811213461386813384e-01 -2.278717053245471191e-01 -3.315594326919434343e-01 5.750843074056922744e-01 -2.608066065779542364e-01 -2.835244099968776688e-01 -2.913277597340015457e-01 5.737587530831761429e-01 5.138656534089464101e-01 4.565633110007413231e-01 1.987470940511391893e-02 -2.266449000800046409e+00 2.962975446789803957e-01 9.621477163272569300e-01 3.979819766109600754e-01 2.970440057102352246e-02 -6.664870352409129062e-01 -2.861532312801581823e-01 6.585886416453303749e-01 -5.385525778600003255e-01 -2.567822046544089576e-02 -9.348271209307181806e-01 -5.242452889649368286e-01 8.097320675713896021e-01 -4.208389000894363630e-02 1.581934616363445123e+00 4.663156865979521393e-01 1.460920535509910190e+00 1.459223915897797652e-01 -7.379158461013658465e-01 1.766857438841817896e-01 -1.189136589324203269e-01 -6.311931578537489651e-01 1.421580866796383402e+00 1.267326353832282315e+00 -5.407755237648580460e-01 -1.188758220004180327e-01 -1.311714027365213475e+00 -3.734910276675988405e-01 3.313222164296392713e-01 -5.583941961227643080e-01 1.593347124971205009e-01 -1.475863583171337146e+00 -2.998953715926986133e-02 4.395507721877841556e-01 -3.305455587432553632e-01 4.151607334618019340e-01 -6.193071267876026909e-01 -1.457871632412257146e+00 4.836721696341647614e-01 1.517321928811883325e+00 -2.692515168878714782e+00 -7.206311330969109585e-01 1.088830631618085132e+00 2.367946041383387212e-01 3.963891712069414486e-01 6.210321869925685689e-01 1.072244841969991702e+00 1.908048355025843135e+00 1.229135389014732072e+00 -4.689087518018839607e-01 -7.949203941824002362e-01 -4.156731390615244770e-01 1.200827528108701303e+00 -1.623609198254804875e+00 -1.933972068718410098e+00 6.558947116786741915e-01 -3.801357302891315570e-01 -6.725608342115707398e-03 -1.292020707142502944e+00 2.833073190631188454e-01 -1.479232156996239667e-01 -9.548328168631128321e-01 -2.254118019257306538e-01 1.398488686093070532e+00 -1.687828021617364671e+00 1.467685298771505442e+00 -6.474589715943787072e-01 -6.424867760896220137e-01 -2.166667488069550895e+00 1.034474952110782997e+00 -1.116879398939923496e+00 2.021544542456817251e+00 -8.199049396644434440e-01 2.640337358397170098e-01 1.689293102927240664e-01 -1.546716826402002809e+00 -1.896905879291983066e+00 6.634078139839524324e-01 4.326426656658388104e-01 8.683732922686825395e-01 1.449508085031741444e+00 -2.296623887693676480e-01 2.449576217199041506e-01 1.083761326097167021e+00 3.261779366350453513e-01 2.017394919573891054e-01 1.721239978103018986e+00 3.597626271010461729e-01 2.869827253359435310e-02 2.863284394067850402e-01 -4.722644780039901846e-01 -4.199197948203123865e-01 6.881711739068335776e-02 -1.468030250533288172e-01 1.805113027734104036e-01 8.664773027348182666e-01 -1.324053702604656380e+00 6.064102723605941936e-01 -8.035006130884088105e-01 9.336596081816842529e-01 -1.490295923619545437e+00 -4.465124098912352513e-01 1.208858134372800652e+00 -2.156339996917131518e+00 -5.018751216590300324e-01 -7.671697196200379931e-01 3.490395942529167517e-02 9.333918482465451971e-01 2.587801504292590038e-01 1.113642104133086619e+00 -4.119918458364471014e-01 2.966782279814343948e-01 1.229076646646760640e+00 -4.902544530064960326e-02 -8.229833777262049455e-02 -2.009626146818581094e-01 1.422679058073310410e+00 4.969385184603719030e-01 -1.541841347282948638e+00 -2.493953254905794115e+00 -5.188255254465456989e-01 4.882893455050160147e-01 1.010624335185554556e-01 -6.994608709906989796e-01 6.004200701748686475e-01 -6.391705790175288282e-01 -1.846752035857812321e-02 5.055590803898718510e-01 4.201487237087133120e-01 2.987092533836732122e-01 -1.161353300422824253e+00 -2.496389640129337839e-01 -1.487084673290765657e+00 1.128438762219299507e+00 -1.248696545043788797e+00 -8.344819079560834574e-01 4.483290889415521008e-01 4.414878328739705315e-01 1.104892965112140718e-01 -1.593993307975573259e+00 2.877352897278431798e-01 -4.383690045537824154e-01 -4.654633684510500746e-01 -8.678772728755850263e-01 -1.096390773062414642e-01 -3.516419003314039116e-01 -9.028118166051283255e-01 2.930306148188673299e-01 -8.513251338847007688e-01 5.087563660114774455e-01 -1.806596834989651901e-01 1.425609824538390802e+00 -5.586102444076121998e-01 9.127676871875901599e-01 7.845668893164246815e-02 2.059146309826448196e+00 4.308839389304880939e-03 -1.114929039945332212e+00 2.356526799107683534e-01 6.644835770268829878e-01 -1.329614010153156167e+00 1.320032060074039393e+00 -1.980274071526549440e+00 1.954829291036547581e-02 5.911768285477786433e-01 5.774162690643650508e-01 8.796173770915688417e-01 -1.080076172679052426e+00 -1.501655613219702867e-01 1.002858624166371504e+00 -3.203303196785272089e-01 6.404092461398730451e-02 1.054572074285210936e+00 -6.717677785520936862e-02 4.360141978779467631e-01 1.554777038323630622e-01 -5.168238591089545642e-01 8.962899388482725715e-01 -3.450494251213194641e+00 3.462860077154975791e+00 -8.276710075714551751e-01 7.701588543403153908e-01 -1.635026637969605234e+00 3.281732266365723905e-01 3.049493282326464980e-02 2.796988084301825217e-01 -9.052071950857857319e-01 2.094160395404424391e-01 -9.819074501436434455e-01 3.016899422473039438e-01 -1.135142502144569077e-01 4.408056256634138581e-01 -2.036972201305882191e+00 -8.265597906773021475e-02 1.601250357860790396e+00 -4.710372416132694862e-01 -7.216548641148703425e-01 -7.135210689054595212e-01 5.842111504712076409e-01 -8.396937905682608783e-01 -2.891045517009153687e-01 1.104972787734651712e-01 -2.422948625437641113e+00 -9.209011511964013685e-01 1.876914123240833732e+00 -2.202821660979365770e-01 -2.903908078803373385e-02 -1.395252408411354006e+00 -8.976690893379825065e-01 -8.954097020222437364e-02 -8.562226259266689232e-02 -1.252096529622588106e+00 -2.011404200801198139e-01 7.241846012390574794e-01 -8.764593296825622382e-01 -7.812303840324361648e-01 7.453577175831521684e-01 -2.158749652959485843e+00 -8.277932301929205039e-01 -2.724505987033545296e-01 -2.624833066307515894e-01 8.392721538308478557e-01 -1.869913090904515629e+00 2.671182690111512659e-01 1.228721080231762075e+00 -2.357372112099821448e-01 5.858291714922794213e-01 5.125978982601608891e-01 8.384629920643011936e-01 -8.438965960559078328e-01 4.420412577326526260e-01 3.114204390202953143e-01 9.123407147935977748e-03 1.118346384730428023e+00 2.571704083464149693e-01 -8.548791011129786011e-01 2.261600839168058208e+00 -9.450181246114527367e-01 8.600568879776827880e-02 -5.179505453058926845e-01 -1.558339743396907284e+00 -1.818724212033395071e+00 1.313149741451346553e-01 5.183205471239625828e-01 1.106596344511096008e+00 1.964450007343938875e-01 1.111964688191313666e+00 -8.408312009960950961e-01 -8.171411005310030840e-01 2.281591911609418266e-01 1.790149756724656260e+00 -9.526351249131451149e-02 -5.059888639360850954e-02 -6.152669031769007063e-02 2.818708261710040630e-01 1.563077012126577736e-01 4.225157676871663104e-01 1.126008312298296454e+00 -8.350253239650367032e-01 3.565529599780751790e-01 -4.319423362065978877e-01 -8.221039160209233643e-01 1.972751123956717256e+00 -4.978899271610793403e-02 1.663514924310067089e+00 -4.406460577550077584e-01 6.786284021512229980e-01 -1.033554342245469826e+00 5.579805840621854252e-01 1.067682239408045630e+00 -1.398920977743548733e+00 -4.323823754488194115e-01 3.673928261218085689e-01 2.089421081361618526e+00 -1.315715397495138550e+00 3.622219301743881958e-01 1.544420034061228797e-01 6.091385726296404401e-01 -5.606481188247147696e-01 6.799203139855138911e-01 1.152262163831694552e+00 -6.724358232656690859e-01 -5.935716413861982232e-01 -2.494086370197373670e-01 1.219522416793308084e+00 8.266493031567959671e-01 2.220214194300261235e-01 -1.728362041974396829e-03 7.178499327745048175e-01 -3.598113407033247391e-02 8.585918191354503515e-01 -2.145178113246146712e-01 -1.290690772935485287e+00 -2.084896301335376290e+00 7.292406650787177647e-01 9.395557618575985093e-02 1.621169946043366616e+00 5.007957804470374308e-01 5.991684352633313004e-01 -3.200116370426125262e-02 2.846343519486773666e-01 -6.597670202637635484e-01 -2.142498798414212147e-01 2.249489785519211138e-01 4.522058182791705017e-01 -9.478271095051569173e-01 1.874529133551161852e-01 2.482550705552324377e-01 2.222689465924219676e-01 1.698295953805668557e+00 -5.312074527245774780e-01 1.085086130907893631e+00 4.063260852351899266e-02 8.208646160170884887e-01 1.343296552155228418e-01 1.937492080794783744e+00 1.486428129464966164e+00 -7.945785365939869171e-01 6.236705136086299062e-01 5.771269330930161034e-01 -1.253529695773607289e+00 -6.134436880786113822e-01 1.358977558273072317e+00 7.393550709349304695e-01 2.161207317352583868e+00 1.098574278674721239e+00 -5.434992603040713632e-01 3.340847060238333333e-01 3.328176473689301584e-01 1.248520897032816768e+00 -9.928400407866569966e-01 7.039348407880481329e-01 -6.397504060047042307e-01 -4.136728391801834381e-01 -3.122401641127351413e-01 1.800804910446381468e+00 -9.103082158266376789e-01 4.188844165561528832e-01 4.946142437473950437e+00 2.681804035645109163e+00 1.482285889609105123e+00 1.124362927811980856e-01 1.981457934519608388e+00 1.057491341161342469e+00 1.966743192206364066e+00 2.672533406700446701e+00 2.022999188903747303e+00 3.114068887530215157e+00 3.227643425850949210e+00 1.563925792693037442e+00 3.957901365997261056e+00 1.076306495422189036e+00 3.090382569593779660e+00 3.096074211849904056e+00 1.368020276139153779e+00 2.820816883626384719e+00 2.401694269085950850e+00 2.954203769278563207e+00 1.665804522161008050e+00 3.094249310026890409e+00 2.700860503480044805e+00 2.463653610825564666e+00 3.507579873279670579e+00 4.320381272257443506e+00 3.678860898617430042e+00 4.981356639697942512e+00 5.249186827412971823e+00 4.290163176561232916e+00 4.541621886633573801e+00 2.677956906647525948e+00 5.472221237253704906e+00 3.907334757068629649e+00 5.486050574701988758e+00 6.240367135519001351e+00 7.725261349148730083e+00 8.789586800854673143e+00 7.284009262215098701e+00 7.201468634665863178e+00 9.101544899858780013e+00 5.271577139452987559e+00 8.687624787398743109e+00 9.681529383048312454e+00 9.397937253301543947e+00 7.931175285554180832e+00 7.494937185697806648e+00 8.555597238097234936e+00 8.665713360198969539e+00 9.222079368172797942e+00 1.211749292190592620e+01 1.081841156598143883e+01 9.460844356295496027e+00 7.731223649356445016e+00 9.150484022741256496e+00 1.032627451331931745e+01 1.134027037166275242e+01 1.067803241752748278e+01 1.023465316624787391e+01 9.633993372292378510e+00 1.211891260684988225e+01 1.018806491785376522e+01 1.206208751455478634e+01 1.144163525642942147e+01 1.401427738644716925e+01 1.039179674639152218e+01 1.193043017626453128e+01 1.167393998074244621e+01 1.191849426742767371e+01 1.312237779092227008e+01 1.447062798736305034e+01 1.121229629203819300e+01 1.410708244960888536e+01 1.320653511004879732e+01 1.546581365549874931e+01 1.343117149092321760e+01 1.442846683741143643e+01 1.334419825071240950e+01 1.407768390644648449e+01 1.382960802200936534e+01 1.474272929234830976e+01 1.545441960352354549e+01 1.505059795301427528e+01 1.590492798829653687e+01 1.698340731062630482e+01 1.271623580342767923e+01 1.501477853226072945e+01 1.504472730380676637e+01 1.592596663910824439e+01 1.639425140837282413e+01 1.851455123601087749e+01 1.723715183651873772e+01 1.531638514949574059e+01 1.552767270823134105e+01 1.608210900733553572e+01 1.798562900293726585e+01 1.741948100861384319e+01 1.728922317394999553e+01 1.778939168461684162e+01 1.698154343300532076e+01 1.913945879923446469e+01 1.826409826200022479e+01 1.892083979683618722e+01 2.081882593058509201e+01 1.905192618746258049e+01 1.876464183290416088e+01 1.943127921610608766e+01 1.951412348642696415e+01 1.954751731217756827e+01 1.982215075804134941e+01 1.714209235934810849e+01 2.013920791923926146e+01 2.115168268609082247e+01 2.120208368617166528e+01 2.092882244203439157e+01 2.076747723763587317e+01 2.301425735359046953e+01 2.259062728943075626e+01 2.149335266166639613e+01 2.200794151307072610e+01 2.260653178675948993e+01 2.079501942694058769e+01 2.169149728032932245e+01 2.147112323980639204e+01 1.959858664760115587e+01 2.009493464806024932e+01 2.354658410179408179e+01 2.782357672111972846e+01 2.343636450853415099e+01 2.563230798041424308e+01 2.547935644358746288e+01 2.412084011941650985e+01 2.574808194114277526e+01 2.404623697226325163e+01 2.388311881529987701e+01 2.378189555252949106e+01 2.560798435094746850e+01 2.536017066426878230e+01 2.596343250607816344e+01 2.392082963844218924e+01 2.645854997398973296e+01 2.956277703508243704e+01 2.630436308104722443e+01 2.886021218835846724e+01 2.724294422314488173e+01 2.702631962003284372e+01 2.868018414191594800e+01 2.806957461793438924e+01 2.784835495307653019e+01 2.778971346124813380e+01 2.820144946024981536e+01 2.877593640218938376e+01 2.671586411930765337e+01 2.804575650812128274e+01 2.652365578924183964e+01 2.694230921677504398e+01 2.848366308429104521e+01 2.875847733946708118e+01 2.633152608812449458e+01 2.725738452316857519e+01 2.937279911603943816e+01 2.716040534369585302e+01 2.692406094607266809e+01 2.833776005278722465e+01 2.858892613581610931e+01 2.798512689611509430e+01 2.918908001982842038e+01 3.042023242454509102e+01 2.932925598058509209e+01 2.833055577740186237e+01 2.955236505689371995e+01 3.075860804179535890e+01 2.795234460889247075e+01 3.056981384667508550e+01 2.908804961304539916e+01 2.877712076206157832e+01 2.999409354406937567e+01 3.015349876182000344e+01 2.945153468078433079e+01 3.016819375109552936e+01 3.024227946413417811e+01 2.980016152336179047e+01 3.008969126321399301e+01 3.287011574155692983e+01 3.319237485186257430e+01 2.997326900796474192e+01 3.294615027555553866e+01 3.375803769746239880e+01 3.414561909463083111e+01 3.341000078567557807e+01 3.388716779516593647e+01 3.124569718126752704e+01 3.099886293661726810e+01 3.330106104009894352e+01 3.107338575778422296e+01 3.056409452963365680e+01 3.092251807625927995e+01 3.343801423534697648e+01 3.147522685176658896e+01 3.131439803265236677e+01 3.314544407762607392e+01 3.314336628771859949e+01 3.636963069941430149e+01 3.361090789810052115e+01 3.334402309263115427e+01 3.478537739220311664e+01 3.616958855754788971e+01 3.393164536696763633e+01 3.495747146872955824e+01 3.348872560924920094e+01 3.187057741336178651e+01 3.213150191835890723e+01 3.424570838214087587e+01 3.389962360734242708e+01 3.248395550392213238e+01 3.451166478015832695e+01 3.754462076954182947e+01 3.664977595979551239e+01 3.604481882433287865e+01 3.415231423024375346e+01 3.787564386043204223e+01 3.532809726839361986e+01 3.478789727210533300e+01 3.671294071969025197e+01 3.639978328409538477e+01 3.565351871151039376e+01 3.355007865324944305e+01 3.526423342137459116e+01 3.557522862249695095e+01 3.682177108377273811e+01 3.654162865780656944e+01 3.443485851711350421e+01 3.616174761683792838e+01 3.621160390959215647e+01 3.523486696172852817e+01 3.890226139236906988e+01 3.808166388964696125e+01 3.807756905817142012e+01 3.895648949610280454e+01 3.672595328566322337e+01 4.034527187787654867e+01 4.125196421782369072e+01 3.962761768955211039e+01 4.037662717289920522e+01 3.872824081219949477e+01 3.946633358600823271e+01 4.137056389874880580e+01 4.036935358112825867e+01 4.234796507157641798e+01 4.070071354179254541e+01 4.432746091442626835e+01 4.222912892074412383e+01 4.226291560189022789e+01 4.011787307979250983e+01 4.207451455656367756e+01 4.357606143429158863e+01 4.159905045512361710e+01 4.117793812491094485e+01 4.239161798253909552e+01 4.389784840930708043e+01 4.485750737038004132e+01 4.359590565291938447e+01 4.617000671720600735e+01 4.433101190352633836e+01 4.535031804757476692e+01 4.736603905455826435e+01 4.831975644846165352e+01 4.775056296636548581e+01 4.838171761225272149e+01 4.785188494207606880e+01 4.686964749076014414e+01 4.517220011825233428e+01 4.833627291482181931e+01 4.766467885514159519e+01 4.514556488014623170e+01 4.389280677585832535e+01 4.700858208505148639e+01 4.599585057895426132e+01 4.860311939378595980e+01 4.949688034168030271e+01 4.840712079523778755e+01 4.819364690020577768e+01 4.585493525267532533e+01 5.004491455660330246e+01 4.881637498699352307e+01 5.061814241614078469e+01 4.894629772388979205e+01 5.058017429235158602e+01 4.820619994844622624e+01 5.099863090417657219e+01 5.134947219290783238e+01 4.938156083801483476e+01 5.129969154816319588e+01 5.418166412105900775e+01 5.121977041088856453e+01 5.318056876313237780e+01 4.996727063002090574e+01 5.143489187788611616e+01 4.989581130455630387e+01 4.973367605034432870e+01 5.249485272257257407e+01 5.145931048879957359e+01 5.240327509482393253e+01 5.220809311786917561e+01 4.964197851767975322e+01 4.942670954492629676e+01 5.353964925977837908e+01 5.700444721442661944e+01 5.615340535968997671e+01 6.000114303158019169e+01 6.015656273159494560e+01 6.061106018761446990e+01 5.892884033336264338e+01 6.005735385143805161e+01 6.079377437001781459e+01 6.236767196806316349e+01 6.325670996696983650e+01 6.436671632834180912e+01 6.126606724122571279e+01 6.363742553830530824e+01 6.318686301820003592e+01 6.368100173593039415e+01 6.491696964138300530e+01 6.504574292366868349e+01 6.691936165917023516e+01 6.675322974459865577e+01 6.594816810638852189e+01 6.576323673218136889e+01 6.641575754728887659e+01 6.627088153602656462e+01 6.762844560659817716e+01 6.644336851922635390e+01 6.755806043891702473e+01 6.612570010200964532e+01 6.766969120063764365e+01 6.610642859217186640e+01 6.552893098179822573e+01 6.654231204388334220e+01 6.643496935032653994e+01 6.859371170480656588e+01 6.781259612361999700e+01 6.827667847906147358e+01 7.150157203420238261e+01 7.108217428184866549e+01 6.819762641823126614e+01 6.927586441781484439e+01 6.972129213763929556e+01 7.047213369636889979e+01 6.910732533072922479e+01 7.173049586517399234e+01 7.337079838444275026e+01 7.028358122638182692e+01 6.871267605808691314e+01 7.188260367485192148e+01 7.274616915928862682e+01 7.073161705110292985e+01 7.135398170210584112e+01 7.226354144132082524e+01 7.062726268493129567e+01 7.293612465429650626e+01 7.335790296555956047e+01 7.161185454344244761e+01 6.884588187269255855e+01 7.413366471059785567e+01 7.247465062907519950e+01 7.114977763755562989e+01 7.418592004945554663e+01 7.593216975430864579e+01 7.487602956975678126e+01 7.406711500042250407e+01 7.692434476236459773e+01 7.531359375993153549e+01 7.539742456495281431e+01 7.444467644698502795e+01 7.511237628552459000e+01 7.815630269697471988e+01 7.823535790763668274e+01 7.424167807526953311e+01 7.718160424981691392e+01 7.869265682784663340e+01 7.776602068293132675e+01 7.844274439308341584e+01 7.729844262331062055e+01 7.867463676918772819e+01 8.030573716594886946e+01 8.244983427744477922e+01 7.997758306215337143e+01 7.891682764356328050e+01 8.112286249179773279e+01 8.122355403486591285e+01 8.212981062058921111e+01 8.375930579603326009e+01 8.490348109822858191e+01 8.332757577075361155e+01 8.221414846584319491e+01 8.265316630536317177e+01 8.409289642434438861e+01 8.466144866592283336e+01 8.373475226021355411e+01 8.450678340460370919e+01 8.529404314003986087e+01 8.465959007130746272e+01 8.526185630062475695e+01 8.745346610740588744e+01 8.652668201760644706e+01 8.626617892212593119e+01 8.704978473711572917e+01 8.741222550947870218e+01 8.688266368584820043e+01 8.805389963535662901e+01 8.839680211118717068e+01 8.766798068502603769e+01 8.795838888630383678e+01 8.699991670155799284e+01 8.698806941953274929e+01 8.963103845249415258e+01 8.958423907368943162e+01 8.904535142616447274e+01 8.844461824832553987e+01 8.966021492406723326e+01 8.854543424859446077e+01 8.994500311280630456e+01 8.942967987763083215e+01 9.076594817439929841e+01 9.257712808877867872e+01 9.138758604293906274e+01 9.134112254711979517e+01 9.338095045694991825e+01 9.370544791631955661e+01 9.672239653193302900e+01 9.517600258707820160e+01 9.576722580156167908e+01 9.834194242572253586e+01 9.592879230921495548e+01 9.823461961045961743e+01 9.792312619129226903e+01 9.866980664233659581e+01 1.000661069694200620e+02 9.774646292758687594e+01 9.526787475825814511e+01 9.590085405098602678e+01 9.627389072657133795e+01 9.647327324659048031e+01 9.578745090169533682e+01 9.661607756558645121e+01 9.688675661707348752e+01 9.843438543686770004e+01 9.530058211637587817e+01 9.846312779303303842e+01 9.834357212484030697e+01 9.789920956183782152e+01 1.008270976507616155e+02 1.000342197254761203e+02 1.005582582020566349e+02 9.938056185434179213e+01 1.030532521939136359e+02 9.984154131201559323e+01 1.024964939264406638e+02 1.032596128835767644e+02 1.008224419266248759e+02 1.010450666991516044e+02 1.006536136226199858e+02 1.021236628841796943e+02 1.017968709005219239e+02 1.018200492893256666e+02 1.022149162614613260e+02 1.050408934031606663e+02 1.019775572566912842e+02 1.021992733543902148e+02 1.002584191549401140e+02 1.042242209368520349e+02 1.014338224355534521e+02 1.016811310064454688e+02 1.015810457372626416e+02 1.008503022906646720e+02 1.012859312433850931e+02 1.007432843633697388e+02 1.023755609213909281e+02 1.002476358891013462e+02 1.005426382038055380e+02 1.014344490005364037e+02 1.011352282932331264e+02 1.024621968560223735e+02 1.003902133412869517e+02 1.009304128003055325e+02 9.917695495144978679e+01 1.013015995268672071e+02 1.050162796760856736e+02 1.039426348597313421e+02 1.034724821742907892e+02 1.033771735873176283e+02 1.046091161083288910e+02 1.061013395614908745e+02 1.028808014307012826e+02 1.050958890023396037e+02 1.076128244168060064e+02 1.052024895223064220e+02 1.058137842459773736e+02 1.057958387155802313e+02 1.051379185925231923e+02 1.029275557976447573e+02 1.056733115599034392e+02 1.059841647271248775e+02 1.054893923778519991e+02 1.087893725870180646e+02 1.077642121898554421e+02 1.084129793752907460e+02 1.092515817188392475e+02 1.066124698417012411e+02 1.029713126277234210e+02 1.032470998105506226e+02 1.040861885508184770e+02 1.051711835597010918e+02 1.062177885419850440e+02 1.048221236687348750e+02 1.058132273932475442e+02 1.035525166024305150e+02 1.053422723189945884e+02 1.075601552185343905e+02 1.075928258380194507e+02 1.045576863015572542e+02 1.060134359189835038e+02 1.045461072810527838e+02 1.054734838488222408e+02 1.065959854786876804e+02 1.052116540411825980e+02 1.039281455260120453e+02 1.057085470743438265e+02 1.055765898285057034e+02 1.071460266929839804e+02 1.108795221234468329e+02 1.090652711877061876e+02 1.085680715198854216e+02 1.100550931343365590e+02 1.090044762201233794e+02 1.083251575346942985e+02 1.097026577037914592e+02 1.075490835097942011e+02 1.089827619359339366e+02 1.112302504112770976e+02 1.099595287696862158e+02 1.111074634889927069e+02 1.109227067358804533e+02 1.137286681521179759e+02 1.142234291768102992e+02 1.134208179633161677e+02 1.107303779318105512e+02 1.103810186138349394e+02 1.158787456480160643e+02 1.108999695322250005e+02 1.103190203737403010e+02 1.141744186113994459e+02 1.149256014141794537e+02 1.127708644770333279e+02 1.147583764590393258e+02 1.132678783002260872e+02 1.154632094708573646e+02 1.154842040941332044e+02 1.130449445711652174e+02 1.193018765266176757e+02 1.153006758034546095e+02 1.140204547185679758e+02 1.157737765608998188e+02 1.186139551253851465e+02 1.160131549066851875e+02 1.157955159822970188e+02 1.165572748898168101e+02 1.185058013662585239e+02 1.164895749965254055e+02 1.176211993292862417e+02 1.204364590542353426e+02 1.142434538481611668e+02 1.196006727275596404e+02 1.185402290325562262e+02 1.149100929107302420e+02 1.143955658273936820e+02 1.166165654595916976e+02 1.191647273723361735e+02 1.163967358887837236e+02 1.159927276820659188e+02 1.160031148891675485e+02 1.139173932251463413e+02 1.169075979397106977e+02 1.167195773635101403e+02 1.153413950648086796e+02 1.164950230616708780e+02 1.161537506924116201e+02 1.166683429256077886e+02 1.162272371123928423e+02 1.143331515169191732e+02 1.145115390418336716e+02 1.148890770321191610e+02 1.158046579661817077e+02 1.167840723504830152e+02 1.168968383397042032e+02 1.133954879767462813e+02 1.172710218106073086e+02 1.186781525178212320e+02 1.179728377052625348e+02 1.170872557140373971e+02 1.140195228593948968e+02 1.160531246933189777e+02 1.177572756037282460e+02 1.164772408477709007e+02 1.141470841516584329e+02 1.197992328172425971e+02 1.189722855300377375e+02 1.195150066789855998e+02 1.191608285926478317e+02 1.194860014662181271e+02 1.192003087393955525e+02 1.195695330618753189e+02 1.213445652622984454e+02 1.177955321444259909e+02 1.163243640862375798e+02 1.189361464078154853e+02 1.172166450706644838e+02 1.201852840489815719e+02 1.201104115157503145e+02 1.222488160884861941e+02 1.229972396587826893e+02 1.253748691714734633e+02 1.235556903020452069e+02 1.196636921199779096e+02 1.214466754272131652e+02 1.216768094089451893e+02 1.195721332374634187e+02 1.202456249561443826e+02 1.208556188398901838e+02 1.190768183157447311e+02 1.194498724037685236e+02 1.217506513528932857e+02 1.199180616673655777e+02 1.214999338160801727e+02 1.206457918559786151e+02 1.230363635219239313e+02 1.207349597519987583e+02 1.221710729898581462e+02 1.242945433467566403e+02 1.227514827706163061e+02 1.233722134376083375e+02 1.205047831075282971e+02 1.195725396003852268e+02 1.218881771537301120e+02 1.239249557690807393e+02 1.197832622034361378e+02 1.232301495757494507e+02 1.212233826525886968e+02 1.239749363256558752e+02 1.212433735013741227e+02 1.233981617730822649e+02 1.249745325830385951e+02 1.218992707308705832e+02 1.216577615863333079e+02 1.202199126848298221e+02 1.219426310765804686e+02 1.223892230589241592e+02 1.225069490825705856e+02 1.235947965526318626e+02 1.220479571709245903e+02 1.221978137987281769e+02 1.227661212222508880e+02 1.226107732338203959e+02 1.213879878023827530e+02 1.211769663670655035e+02 1.231521798624557960e+02 1.228727917104748570e+02 1.229048250637864186e+02 1.243151770487835677e+02 1.246479472307206748e+02 1.262967738362152375e+02 1.246827110347917511e+02 1.280495212124815225e+02 1.248386052145084477e+02 1.261698293372214152e+02 1.259167898870408635e+02 1.271778859739581264e+02 1.255219919744461663e+02 1.273372065228933394e+02 1.235106618424883322e+02 1.242804676028090682e+02 1.257848378349395801e+02 1.264265379991413170e+02 1.264110982014409217e+02 1.266908103481009391e+02 1.246866862641015814e+02 1.237461677845940358e+02 1.266239012773321093e+02 1.266522493911346459e+02 1.242480361805161380e+02 1.282637317504488976e+02 1.251490929657289684e+02 1.257847526221971748e+02 1.285107422949984084e+02 1.293162516586218089e+02 1.299160518616261299e+02 1.319325508661858919e+02 1.290914186881682610e+02 1.305633917569758466e+02 1.292889431462650123e+02 1.277778474268904745e+02 1.318728021143221554e+02 1.309948331655643869e+02 1.276351397908476457e+02 1.271962552636197330e+02 1.285792045435191540e+02 1.309840407154779314e+02 1.301907179002781163e+02 1.300464144024904840e+02 1.280856614923941379e+02 1.315001438853387015e+02 1.319083195014921728e+02 1.321555880090550943e+02 1.320054881836620382e+02 1.326925533869653009e+02 1.320616952320967812e+02 1.291159595046494530e+02 1.301640022629841553e+02 1.296208926703882298e+02 1.292889630083716668e+02 1.318480772616119339e+02 1.341314118219041518e+02 1.326085910869212796e+02 1.316898489731530333e+02 1.324194010819899461e+02 1.340712047015297514e+02 1.350505896198192204e+02 1.326319144096436844e+02 1.345511222158416444e+02 1.357658424602080061e+02 1.348415854770397289e+02 1.333531177841193198e+02 1.354317828671404413e+02 1.353677935261330276e+02 1.365589493701906463e+02 1.324625607483783369e+02 1.363146345487929523e+02 1.334194383936214763e+02 1.338320916375337504e+02 1.375749463498032128e+02 1.317448521378750570e+02 1.340276009802820454e+02 1.342310947826940435e+02 1.319154294604277311e+02 1.321797320750841322e+02 1.357964678107380507e+02 1.342404074836197481e+02 1.327272656963001225e+02 1.335156755914011342e+02 1.378675837097889598e+02 1.351606675525662524e+02 1.344250888565070170e+02 1.347369242744921394e+02 1.336118561336398045e+02 1.351826177000033056e+02 1.352396147069280801e+02 1.325659761122141731e+02 1.353695409659778761e+02 1.350664894668796592e+02 1.366233821937489097e+02 1.353795253611111491e+02 1.360374377086048696e+02 1.328133133045702152e+02 1.341942253333990323e+02 1.338580543472895101e+02 1.368793773939297580e+02 1.364136503226519608e+02 1.355632643191199520e+02 1.379756666955798607e+02 1.376639985430477680e+02 1.421357328281678178e+02 1.403100033627065386e+02 1.442722363055950439e+02 1.382544842207866793e+02 1.412368922799519169e+02 1.381060317440169740e+02 1.423023372862545273e+02 1.420677705899002206e+02 1.448108660059925796e+02 1.411482153856134119e+02 1.414063835679884562e+02 1.421166649958323660e+02 1.434905932994614375e+02 1.432977348263183615e+02 1.438532695650446556e+02 1.428113812597582921e+02 1.446937262257387999e+02 1.444344901398959280e+02 1.433972690966561458e+02 1.437925403882086641e+02 1.446434640860348679e+02 1.448215890572033970e+02 1.471492602710407027e+02 1.447070724709450644e+02 1.473302897305566717e+02 1.451572340504332033e+02 1.422500622529725263e+02 1.440889862705894302e+02 1.424083461828869304e+02 1.405837479441557321e+02 1.407739210444631794e+02 1.416356135060830752e+02 1.427113073196815662e+02 1.426480445252121285e+02 1.427806330409711677e+02 1.433620557733624423e+02 1.437125482389018600e+02 1.473456136814832007e+02 1.439395155789013927e+02 1.434517924447202120e+02 1.443807325217348421e+02 1.444324720193828000e+02 1.472138090273370494e+02 1.452465034220713562e+02 1.428212377737157510e+02 1.479228864276435331e+02 1.463998910634028334e+02 1.479087284406733431e+02 1.474546018998258603e+02 1.453383531641963771e+02 1.457869249159226968e+02 1.457309443502658439e+02 1.449065483434933981e+02 1.437877629594137545e+02 1.445729176816184065e+02 1.440431154943188119e+02 1.453022887552529880e+02 1.446152924788524388e+02 1.455121914875129505e+02 1.450977721602439772e+02 1.439230607745573707e+02 1.422245185841723867e+02 1.426034265442904996e+02 1.453811980343284347e+02 1.385128813985519400e+02 1.418379255466407187e+02 1.437067588897241421e+02 1.448486957192166642e+02 1.442208904918116161e+02 1.436681093901885333e+02 1.429485447054786391e+02 1.459823892168862471e+02 1.479456935753474625e+02 1.473806938345797448e+02 1.469793090232935242e+02 1.487844514563888083e+02 1.483358200206500612e+02 1.452960116079584907e+02 1.483989129532587583e+02 1.466164077622326261e+02 1.451469156485530618e+02 1.451556821779964537e+02 1.441777016412027024e+02 1.474049078518252429e+02 1.440382927120956538e+02 1.457007674512147162e+02 1.442797383009833538e+02 1.442051252614173507e+02 1.463217940610765595e+02 1.446251454329749322e+02 1.447583295795003835e+02 1.444969701325560436e+02 1.420442501470539582e+02 1.453677279840207177e+02 1.449355473911623164e+02 1.469139376240272838e+02 1.441104883302234612e+02 1.445007563420989527e+02 1.459201893794781881e+02 1.452479157741999813e+02 1.434342635846590497e+02 1.452345836262234684e+02 1.470917095668927175e+02 1.420283737767650507e+02 1.472532315366729563e+02 1.432393785190974427e+02 1.473037059358801173e+02 1.452616309923229494e+02 1.454820094132570034e+02 1.443702105334128873e+02 1.447344666155261734e+02 1.422068646303410446e+02 1.419562735878855051e+02 1.431649642219028067e+02 1.462447474657096222e+02 1.462700877326683440e+02 1.456904801804524254e+02 1.480310833574943956e+02 1.493231484166244627e+02 1.459539196879045164e+02 1.472383955632265042e+02 1.485572965798922667e+02 1.461739154739216247e+02 1.493259268456011455e+02 1.477320248433412360e+02 1.463744448266932068e+02 1.475631548223558696e+02 1.474655368066671883e+02 1.511824768111799813e+02 1.460830728128473481e+02 1.483195483653747146e+02 1.483753229346401383e+02 1.480196613449441543e+02 1.513255819705742056e+02 1.532009947400071326e+02 1.511026448655478021e+02 1.499138854777134497e+02 1.493218236570847353e+02 1.523214411188011468e+02 1.506378459797919902e+02 1.508193213633868197e+02 1.551765742602360376e+02 1.519096012905054636e+02 1.520330803037056739e+02 1.544430744404432403e+02 1.553430693136162688e+02 1.526726427821605512e+02 1.567839196494142300e+02 1.545788120982668090e+02 1.525813394176720976e+02 1.549434586391795108e+02 1.564546825164099744e+02 1.541142059608756938e+02 1.545837411757137261e+02 1.552028759836030076e+02 1.548378032553652019e+02 1.555221940834557870e+02 1.522174627358215560e+02 1.555024839871460642e+02 1.548434130255354830e+02 1.508051363127594300e+02 1.531667598856237191e+02 1.595229593460138346e+02 1.557602180762055184e+02 1.555914131215962186e+02 1.557391333849519413e+02 1.534376851267741415e+02 1.557120192576613249e+02 1.562527085494700145e+02 1.558416642913093426e+02 1.539311486746255753e+02 1.579395047638510903e+02 1.556336390212844947e+02 1.540714890958153376e+02 1.557008926603578516e+02 1.553708900217799851e+02 1.568022490421911641e+02 1.579514376406569625e+02 1.576464847347916134e+02 1.583902990242785904e+02 1.588757959928679782e+02 1.582248133500612823e+02 1.596510704093033723e+02 1.594892268321254676e+02 1.600150516083669174e+02 1.587624301751985456e+02 1.593492772035470750e+02 1.631732739883923387e+02 1.601025659077596970e+02 1.622722369360299979e+02 1.628537772901959784e+02 1.629676513335462857e+02 1.628673266976815341e+02 1.636021657934081190e+02 1.654069698229669712e+02 1.616781752419873044e+02 1.669967997412917100e+02 1.653992603641265191e+02 1.685236847125614190e+02 1.673932620712495520e+02 1.680722659440939424e+02 1.639420007395331709e+02 1.625448916694244588e+02 1.673823741858183212e+02 1.643907676595407850e+02 1.645255707347861005e+02 1.639880603028040866e+02 1.641567959191127670e+02 1.616521289803019670e+02 1.660031572784572518e+02 1.647883274435958754e+02 1.647761481047128598e+02 1.636451713157613028e+02 1.644731994222773892e+02 1.635130548145935165e+02 1.668030635220634963e+02 1.654588428826781126e+02 1.618232233489503642e+02 1.669401782690380287e+02 1.670621512916893892e+02 1.656909153083385320e+02 1.634397954433091513e+02 1.620167541035107774e+02 1.640558605682192308e+02 1.631175508934371123e+02 1.655264112838937649e+02 1.664113194648590763e+02 1.645475926524472072e+02 1.668791627337776049e+02 1.650035926478078352e+02 1.699351613601809561e+02 1.670696267948246998e+02 1.682977251058316028e+02 1.672271471651870058e+02 1.703040305573633191e+02 1.689823551897276275e+02 1.663335576329357650e+02 1.708420251601754103e+02 1.688611314417962035e+02 1.680910927563390374e+02 1.677072306277563314e+02 1.680711551282452660e+02 1.721547130931540437e+02 1.733950015228377026e+02 1.712675281946539769e+02 1.755633450260453117e+02 1.754008239206837629e+02 1.771186559783184009e+02 1.763891089285529006e+02 1.753904269766319430e+02 1.768183590024787009e+02 1.802448020262292800e+02 1.757498239885291866e+02 1.787369256140636651e+02 1.766726105009988146e+02 1.756703090404719489e+02 1.768909510127948295e+02 1.764179895257790918e+02 1.765718570943941472e+02 1.737609573726311396e+02 1.747940204631961478e+02 1.776771224850607211e+02 1.761754459939958224e+02 1.794584169753993024e+02 1.775326994845354989e+02 1.754100533302543568e+02 1.783372091059628985e+02 1.793202260873012790e+02 1.772723868387004984e+02 1.760642840626304633e+02 1.773656170029463794e+02 1.767608273363911735e+02 1.781921028828539022e+02 1.802061312511578990e+02 1.752894270681037483e+02 1.776607543024726397e+02 1.755500039987449270e+02 1.783440576718238333e+02 1.759663168774766859e+02 1.789756295923081950e+02 1.769649905054686201e+02 1.735117679171917757e+02 1.784637447198543612e+02 1.802046688723991963e+02 1.793115219995776783e+02 1.812105344056050171e+02 1.834127392547835029e+02 1.788570686064680899e+02 1.803026145299630514e+02 1.774334397794317795e+02 1.791387774817078764e+02 1.830482836016113879e+02 1.808746653911805140e+02 1.806947512569932996e+02 1.775836786854738421e+02 1.785583013631083418e+02 1.816856181064084410e+02 1.798380913967436356e+02 1.848561198337196458e+02 1.827150694623408640e+02 1.839671406721631968e+02 1.867485393108710241e+02 1.843406997615727505e+02 1.818964695694975262e+02 1.829546454493278418e+02 1.853089377707631797e+02 1.855952561634101414e+02 1.861772994700652077e+02 1.840669377445385066e+02 1.807893182447952256e+02 1.834323577652979509e+02 1.861789899370570538e+02 1.866284433269260603e+02 1.883448699779549713e+02 1.870300236655460537e+02 1.872608991565656424e+02 1.850940294144256768e+02 1.910990909015295358e+02 1.878702525379156327e+02 1.893598789058948171e+02 1.908263957187164692e+02 1.921029495056784526e+02 1.950679202973474560e+02 1.906449239674210503e+02 1.926230324795682520e+02 1.921899227876732823e+02 1.926771691200850682e+02 1.938119219418467480e+02 1.926209238643573372e+02 1.881197843340378881e+02 1.941591565470659191e+02 1.925653214621278551e+02 1.925782129354525694e+02 1.964694016360996898e+02 1.957073014655411498e+02 1.906370329843424258e+02 1.932733050700585409e+02 1.926886781423647221e+02 1.931546939321498542e+02 1.931470516255357097e+02 1.916809163594770382e+02 1.874714950776043452e+02 1.907543344098370142e+02 1.891378379501491622e+02 1.874803895635939170e+02 1.886582101808830600e+02 1.869420955092985253e+02 1.868452016570269052e+02 1.858972191284693736e+02 1.864332330750028746e+02 1.878585222586052907e+02 1.894984087776407193e+02 1.880128906008631304e+02 1.879289655799519494e+02 1.853369554999190427e+02 1.855221757786711407e+02 1.895062531543690056e+02 1.860633115423563595e+02 1.863513151897871012e+02 1.887327381128063450e+02 1.867830444965212848e+02 1.876062701042398544e+02 1.880551965991224392e+02 1.893379750967682753e+02 1.875897920661281830e+02 1.884854311465988417e+02 1.852131401562944575e+02 1.872671046763388460e+02 1.852333820899881403e+02 1.849985268432919554e+02 1.871052740202975713e+02 1.843344080161978127e+02 1.846612108610255234e+02 1.844421154756655028e+02 1.861687243903253091e+02 1.874122736677203136e+02 1.883393476804328088e+02 1.837120589278604257e+02 1.864009923051047508e+02 1.885679246588713340e+02 1.877061397429776832e+02 1.906352572758142401e+02 1.903202340525682246e+02 1.914290671909704713e+02 1.948294561526696498e+02 1.948646735891736057e+02 1.934365490892407422e+02 1.942601333136432231e+02 1.942539760924674681e+02 1.940645718932360069e+02 1.912173539663518511e+02 1.906473131024873453e+02 1.897538025859598747e+02 1.922429850642841416e+02 1.913797751978940198e+02 1.949934673093372908e+02 1.927094433576431811e+02 1.933018791348526122e+02 1.893609630136370185e+02 1.906585065125093479e+02 1.892303506279608314e+02 1.932655187453458439e+02 1.936991668654251839e+02 1.960058065279097264e+02 1.921652894087608843e+02 1.937161910214093155e+02 1.905534648781801366e+02 1.937662297547547041e+02 1.915227604711043341e+02 1.915615225642960979e+02 1.899200008573616003e+02 1.869125680183916813e+02 1.895194939758660837e+02 1.890978547663835911e+02 1.928572013377139172e+02 1.913296962479772958e+02 1.916717015615187734e+02 1.900614280379391232e+02 1.910392420828074194e+02 1.910339483898704032e+02 1.936544041516760615e+02 1.934540390280038764e+02 1.936720283311341575e+02 1.909915039689010996e+02 1.904238748214511645e+02 1.882262107159257596e+02 1.882885557093335933e+02 1.925865750859520915e+02 1.943461623111463723e+02 1.939034431983738500e+02 1.943584360571756804e+02 1.938980579327011355e+02 1.933452171348476725e+02 1.938128238616555166e+02 1.926288662462932280e+02 1.908694651509568416e+02 1.935121096465282449e+02 1.916112970646626081e+02 1.929856922576006752e+02 1.897953163938083492e+02 1.919518796612228471e+02 1.933159558689878850e+02 1.947631235445481082e+02 1.939505821597013551e+02 1.961396505719029904e+02 1.897351472115076092e+02 1.907220319852635839e+02 1.960136785444126986e+02 1.928241113196110064e+02 1.924161703283163831e+02 1.954984268511149708e+02 1.942786270031028550e+02 1.967699867746183600e+02 1.966130242061582862e+02 1.976706585131155407e+02 1.979440096010812056e+02 1.984192717913489048e+02 1.955839443492680800e+02 1.969343957960784337e+02 1.961213255075049631e+02 1.981397641986456222e+02 1.958341789465656575e+02 1.955960977330576043e+02 2.005999714962864289e+02 1.975033626199264916e+02 1.999137578366645300e+02 1.947893676707406598e+02 1.984798790979251919e+02 1.984165781033649694e+02 1.987336249959174381e+02 1.995050902966665944e+02 1.965240139647574438e+02 1.953764206562902359e+02 1.991038939896309046e+02 2.027246592236603817e+02 1.987708881941805430e+02 1.984771091485085321e+02 1.972219037266067403e+02 1.986332127665032488e+02 1.982488842389217893e+02 1.979593692758303973e+02 2.008607663369352849e+02 1.992196015937745699e+02 1.976788328665638517e+02 2.001844201098423355e+02 1.988320797480087094e+02 2.039547671378459199e+02 2.053346476025449476e+02 2.007872659615087230e+02 2.045794115765555716e+02 2.017331238172679093e+02 2.045563433939133517e+02 2.035401512876269123e+02 2.037903828942392579e+02 2.051726056693624400e+02 2.045891402187180574e+02 2.074132974438750239e+02 2.071856429003976814e+02 2.049221497547032698e+02 2.081593121275509475e+02 2.088849566054644242e+02 2.031430608431905398e+02 2.040262176645016154e+02 2.073360267855864549e+02 2.052148191733838871e+02 2.033007360224975457e+02 2.044699505557816508e+02 2.018734868705805923e+02 2.040656742211986909e+02 2.064177460520863576e+02 2.057280683274505861e+02 2.045196022051958948e+02 2.086512084515769345e+02 2.031815518933135252e+02 2.044420863611815946e+02 2.057784973758500655e+02 2.050249988306864850e+02 2.035520124918669467e+02 2.048351853790481414e+02 2.004757830809051313e+02 2.019460111530522681e+02 2.039628564656867695e+02 2.047134648923402267e+02 2.027901112320578818e+02 2.000286074543631969e+02 2.038177886884840291e+02 2.019053037559090740e+02 1.973232713114519470e+02 1.995692431538886353e+02 2.016603238872599206e+02 2.044015780051683180e+02 1.992462464690379704e+02 1.997057449906134252e+02 1.992037805769148520e+02 2.004633270041164792e+02 2.018735226765522839e+02 2.078080500923529712e+02 2.039500156299873765e+02 2.058777323141088686e+02 2.060589818117564960e+02 2.068722814171883613e+02 2.085339357416051485e+02 2.065503942441188201e+02 2.073419048835282581e+02 2.091082739536181521e+02 2.057263164648426823e+02 2.064321926309797846e+02 2.019823280855896144e+02 2.048787704500177256e+02 2.031379119377574511e+02 2.066937925974413588e+02 2.061878309354949295e+02 2.094979961404547169e+02 2.076369312609762687e+02 2.055024928757738962e+02 2.085643926252255937e+02 2.057684814989003428e+02 2.069186533008000879e+02 2.099830326616866785e+02 2.063349716757765009e+02 2.068998189311884630e+02 2.079932216625180388e+02 2.068972202921612791e+02 2.054100526118176901e+02 2.062577318321941959e+02 2.068118508008030290e+02 2.056985199980219932e+02 2.086092273765112566e+02 2.056042933643415154e+02 2.098161253650330877e+02 2.130238820183986377e+02 2.114479220863669866e+02 2.123640803824347074e+02 2.096048711923739347e+02 2.102508648240950606e+02 2.117045296859737675e+02 2.132293886074654665e+02 2.099761299934554302e+02 2.098580665024565235e+02 2.111577768431567961e+02 2.115310822621535181e+02 2.118589781500448339e+02 2.109612566869155899e+02 2.142487891832028311e+02 2.129556383385099423e+02 2.120013929586786503e+02 2.141475752763385003e+02 2.124153139579345861e+02 2.115151073122097216e+02 2.142243114459652986e+02 2.107973860226014438e+02 2.095104711616694999e+02 2.118099229669904844e+02 2.103309150895214259e+02 2.135182306701803725e+02 2.145996065799152177e+02 2.170090033528369418e+02 2.189461236586132600e+02 2.181736692660905419e+02 2.180317139778570095e+02 2.172129303361162158e+02 2.153296038170461486e+02 2.171902549606437844e+02 2.189451887134370907e+02 2.213932123731235890e+02 2.185753228315460603e+02 2.137303027217764964e+02 2.130234514115316813e+02 2.199223746372074402e+02 2.192598824224695875e+02 2.174177850245878290e+02 2.154198228807410658e+02 2.195810240596878202e+02 2.204368212047970417e+02 2.186130444822546508e+02 2.171271888480868881e+02 2.153097327511705146e+02 2.175042272736747577e+02 2.188330645070375056e+02 2.164183538550660444e+02 2.170130740378344569e+02 2.160333607211201752e+02 2.189217025354928694e+02 2.181553597506101596e+02 2.166449825954770745e+02 2.170148745927182574e+02 2.186103845923052802e+02 2.199677661112365570e+02 2.161684210737972762e+02 2.170096431910196770e+02 2.159151485158982098e+02 2.153800425859093082e+02 2.121975252566195991e+02 2.136315270994295474e+02 2.158176230255681673e+02 2.127905885373572801e+02 2.192552761585249641e+02 2.139469064535569203e+02 2.141785159353737242e+02 2.170894843208203042e+02 2.160060005364975666e+02 2.144400769034936332e+02 2.098463338618527700e+02 2.155957291755395318e+02 2.134738341682064515e+02 2.123870603901800678e+02 2.115934425273664203e+02 2.113052712495359629e+02 2.140594526854882815e+02 2.129223251275158759e+02 2.144489868711570182e+02 2.147448600213292309e+02 2.105850016389023835e+02 2.142420116273759731e+02 2.147693606247229923e+02 2.153315068815590223e+02 2.141788272371143478e+02 2.152372491995286907e+02 2.136173627067191489e+02 2.157261483313320696e+02 2.167969422584242807e+02 2.158442791063953621e+02 2.169882469610426199e+02 2.140402686286165874e+02 2.163899466216696794e+02 2.161348177581906498e+02 2.164583613931978334e+02 2.155438696516313257e+02 2.172316412204644394e+02 2.147227578853045031e+02 2.174825346114533033e+02 2.149126297655644464e+02 2.133562723921905615e+02 2.162609121475543645e+02 2.168848874101904300e+02 2.178713502119665861e+02 2.168830754251784469e+02 2.152285385120556214e+02 2.172700228547482482e+02 2.142080309025842553e+02 2.158255986620077636e+02 2.174799454556285525e+02 2.153300528745078850e+02 2.174399810501686545e+02 2.186202953407346286e+02 2.127394151438921597e+02 2.166139061756828710e+02 2.173134868096041430e+02 2.192394180180843648e+02 2.191002144504380169e+02 2.171782229846566565e+02 2.197559967929650782e+02 2.179905670151066488e+02 2.153466682567908492e+02 2.182908322373500312e+02 2.168097650936016123e+02 2.194883405093973749e+02 2.180317652386021336e+02 2.181857922484495589e+02 2.159476967528373166e+02 2.186520991868378303e+02 2.118317129224348889e+02 2.129316427252870199e+02 2.173628092578102269e+02 2.171902540625891618e+02 2.179762093573576749e+02 2.221096240067604413e+02 2.200049255956653838e+02 2.212735899471989001e+02 2.179771829318592324e+02 2.204483064649018331e+02 2.203007466616175520e+02 2.188496043532706494e+02 2.189110382153304215e+02 2.223483063922339795e+02 2.216698428521291078e+02 2.197475700688185327e+02 2.215198475618880423e+02 2.231101320046980732e+02 2.209803184543824273e+02 2.205478693504784644e+02 2.237126318103280198e+02 2.247339083515603875e+02 2.201182374776355744e+02 2.238449167888996385e+02 2.210272625331580798e+02 2.218513632096147319e+02 2.227079026415179328e+02 2.217934633843285042e+02 2.242317505823529302e+02 2.245051397666387629e+02 2.200413258531412168e+02 2.233332749879901371e+02 2.212795054560838537e+02 2.235328793103161047e+02 2.222688493282414015e+02 2.240302190583410038e+02 2.228431286770473321e+02 2.203343798017756114e+02 2.241951169187652226e+02 2.246174248928858788e+02 2.238225417720981909e+02 2.232944394393526579e+02 2.223935917183842150e+02 2.218937350926364616e+02 2.255529949785627934e+02 2.247991361773364929e+02 2.297251405471100156e+02 2.309881999828462540e+02 2.272080437032108478e+02 2.257380370911882892e+02 2.224600693677394645e+02 2.258086932470588408e+02 2.262398942553468544e+02 2.224733025644734425e+02 2.241973033207135586e+02 2.221197364200228321e+02 2.244642242741168729e+02 2.262445295754731092e+02 2.204500159900672429e+02 2.262652089371783291e+02 2.197683602383156085e+02 2.224021577766993119e+02 2.273163163677582475e+02 2.232725165972594255e+02 2.252354013979768297e+02 2.223889909914724967e+02 2.197308049843528579e+02 2.202148461969282209e+02 2.197669602917091538e+02 2.187053687470204295e+02 2.204668529569581494e+02 2.210551331837868929e+02 2.196226698479887887e+02 2.225684857100730767e+02 2.210768584535494767e+02 2.214639862866601163e+02 2.190546473078395309e+02 2.252274148352672114e+02 2.238482993961159195e+02 2.220598864814015201e+02 2.221406162541153435e+02 2.232769714540446842e+02 2.217432458634294221e+02 2.193435684465346185e+02 2.202221022166596924e+02 2.184491748555180664e+02 2.228771445580535158e+02 2.224331774653903437e+02 2.229271614709948892e+02 2.211512852109986795e+02 2.221818474187517154e+02 2.241258558265578245e+02 2.246633398724743813e+02 2.214744609418915502e+02 2.235080751565691628e+02 2.226485286918700126e+02 2.257183495122028773e+02 2.252668439349742755e+02 2.241684545055296383e+02 2.243638763769220930e+02 2.252006945934125497e+02 2.234852019731829387e+02 2.237258679563685178e+02 2.234135641929298117e+02 2.254270910266636179e+02 2.259421571259765358e+02 2.199005896566186777e+02 2.225942114098366460e+02 2.210168211834741498e+02 2.245654328505570447e+02 2.255104900294447532e+02 2.192834328102458699e+02 2.252774314526321859e+02 2.289803494303812670e+02 2.257341616569734697e+02 2.239709361534411300e+02 2.267932321374981086e+02 2.227268398059406138e+02 2.291119181501370008e+02 2.265591485947785202e+02 2.278392320427489892e+02 2.287047941043894070e+02 2.286061200983188257e+02 2.267089132102283031e+02 2.263823855688296192e+02 2.271657883196927514e+02 2.277648774389643336e+02 2.281342019604872462e+02 2.248381526294691355e+02 2.305868725536927855e+02 2.306132451707811697e+02 2.279901746443084960e+02 2.270166092262100506e+02 2.270713652231062554e+02 2.319499088599999936e+02 2.284389356467207222e+02 2.282430381677517346e+02 2.304803882536411948e+02 2.298187071627700959e+02 2.334942855440235405e+02 2.320327276177110321e+02 2.283872542349178048e+02 2.288006535687678138e+02 2.361351484356372907e+02 2.310094364617417853e+02 2.336656812479425867e+02 2.333805642329058685e+02 2.313174294016753549e+02 2.304892004722484558e+02 2.343475048556179559e+02 2.319762587335263220e+02 2.308510422734806866e+02 2.333721578101632872e+02 2.310132627311446925e+02 2.309162090652197605e+02 2.297136564674214014e+02 2.288674802177038714e+02 2.282317143135272772e+02 2.308716923751647698e+02 2.314444354454378754e+02 2.330890811852202944e+02 2.334604451168486605e+02 2.293200289957365499e+02 2.379666409948113426e+02 2.351419545291025486e+02 2.335985886112765115e+02 2.304627294067268792e+02 2.311345392562234338e+02 2.321185562941161606e+02 2.317188563427114332e+02 2.292374996198159920e+02 2.307422971062696035e+02 2.313447274910048179e+02 2.334382375748610059e+02 2.340456853742083467e+02 2.314438581791627882e+02 2.338098799834676811e+02 2.318927544267252472e+02 2.355596341935952296e+02 2.358691102560466959e+02 2.321963200707524493e+02 2.362591293059875284e+02 2.345371772282207985e+02 2.375376221596661992e+02 2.346448874287449939e+02 2.394428172950329667e+02 2.383431393900022499e+02 2.386535320123264796e+02 2.332098248465945005e+02 2.345888759316132450e+02 2.385483361332103414e+02 2.423858474585430827e+02 2.376786214019340377e+02 2.366748275678226037e+02 2.386782446009659111e+02 2.385501519951136231e+02 2.446907139644320637e+02 2.382760495485639467e+02 2.371542163056682284e+02 2.378506216851058923e+02 2.376819152765826004e+02 2.390207224584521555e+02 2.400931949184381153e+02 2.359960671506470646e+02 2.412385601854526556e+02 2.392107533553114536e+02 2.399486795903752352e+02 2.387412030993697840e+02 2.408193746450686206e+02 2.428924017361789538e+02 2.383502418790906745e+02 2.402960382480966643e+02 2.406211017838145949e+02 2.448253392494432603e+02 2.419276913165465999e+02 2.415989339494635146e+02 2.388056170187128373e+02 2.444792871276223423e+02 2.426575677656840071e+02 2.429238565117651660e+02 2.426258442222796532e+02 2.442065901762244664e+02 2.477952285639768206e+02 2.439924038399396125e+02 2.458376372896610462e+02 2.435417888008214788e+02 2.425836798298492170e+02 2.387798193885872422e+02 2.428557831464281662e+02 2.429730913775838133e+02 2.456929683506847368e+02 2.436427460858631662e+02 2.419249467795930855e+02 2.461688088114248387e+02 2.457525587584950415e+02 2.458760623645883925e+02 2.461796036415364881e+02 2.452853326162214671e+02 2.480844148936184865e+02 2.472920511751511583e+02 2.474534916422821027e+02 2.476180717760984749e+02 2.475077089959729335e+02 2.467864970816233949e+02 2.514592587648525068e+02 2.467055708851662246e+02 2.472871237973892562e+02 2.516852507261698406e+02 2.521929197153094151e+02 2.538098083526381004e+02 2.544956745481059102e+02 2.532091688905439071e+02 2.499342048530859870e+02 2.546865021143686931e+02 2.523972933237689062e+02 2.554006441343506424e+02 2.531765195343927530e+02 2.558487999135334405e+02 2.561180671800634059e+02 2.556990443308335159e+02 2.540863224962886591e+02 2.558345849062348520e+02 2.592111095456594967e+02 2.579591296235557820e+02 2.552050612835763275e+02 2.549936847454383155e+02 2.557774548910039698e+02 2.582057298238738099e+02 2.557581174392479397e+02 2.548718839192779910e+02 2.542620270368191484e+02 2.592758084542839470e+02 2.588038604715618476e+02 2.589082665779866375e+02 2.574688892221173546e+02 2.612004793082307970e+02 2.555204699675433062e+02 2.556490817142014862e+02 2.604546446637711483e+02 2.562036988824573882e+02 2.539794450993471457e+02 2.597851693204363528e+02 2.554336545023687961e+02 2.588817357003738380e+02 2.563821944327949041e+02 2.589238798726543678e+02 2.573636029757602159e+02 2.566066859130536386e+02 2.590610949233723090e+02 2.633321777755432436e+02 2.642374412812150695e+02 2.581363925159342330e+02 2.593389429366967533e+02 2.569133168082483962e+02 2.586143008993266221e+02 2.568031955972655282e+02 2.579226469173102601e+02 2.565887412643765515e+02 2.570897764032819737e+02 2.574059179853935575e+02 2.602209163834285164e+02 2.606728992402589711e+02 2.583827536222119647e+02 2.583363129020816018e+02 2.563379626458320217e+02 2.552316882161559306e+02 2.557988470801650180e+02 2.583536073634929267e+02 2.612240037201796667e+02 2.606313907124052207e+02 2.598572092043456792e+02 2.597183989117207261e+02 2.618858544414125618e+02 2.604407789241222417e+02 2.590651728657310855e+02 2.584352518145526005e+02 2.561570391097887409e+02 2.597661345528102288e+02 2.539531991938519582e+02 2.592424592324788932e+02 2.573223244302330386e+02 2.572821456524281416e+02 2.560592700488081164e+02 2.531854666299579151e+02 2.565822957169206688e+02 2.593070569735114077e+02 2.579153785423796990e+02 2.578549438678278420e+02 2.595148148705883955e+02 2.554471600872854822e+02 2.600348610398059463e+02 2.583535692389885980e+02 2.572395857383378939e+02 2.565525862791907912e+02 2.562283667922255290e+02 2.580306386879685761e+02 2.595900457047670784e+02 2.543796810098620540e+02 2.550497802668699308e+02 2.546503967770523502e+02 2.520891636401984215e+02 2.523472153644681839e+02 2.494012578960277153e+02 2.518003524225810565e+02 2.550931628211850466e+02 2.499365493467692261e+02 2.526729525157871876e+02 2.512411370672710973e+02 2.551788476494634779e+02 2.531352376544670335e+02 2.524787611722227041e+02 2.565230514661517418e+02 2.554497708883667428e+02 2.531013020676173824e+02 2.541211096864874719e+02 2.527795830945200919e+02 2.552548721113919612e+02 2.588952889529845720e+02 2.571684624375817521e+02 2.567717409025204915e+02 2.562570016268093696e+02 2.558462161086268623e+02 2.562987157271644492e+02 2.597460137289714908e+02 2.582485103531069512e+02 2.593749454003395840e+02 2.571160996447220555e+02 2.592989117829491192e+02 2.643581066409612390e+02 2.596935298227058979e+02 2.542714635874449129e+02 2.599402529158307402e+02 2.600398334812148846e+02 2.582685379377697927e+02 2.593042592850916890e+02 2.589276455938299932e+02 2.618979488064244947e+02 2.579269235189069605e+02 2.644402001237596664e+02 2.624388941981579819e+02 2.631464689016261218e+02 2.586493481890429962e+02 2.585496149965210861e+02 2.607896054188462358e+02 2.568161663014696501e+02 2.570229997691411086e+02 2.603775962676563154e+02 2.617549834606329000e+02 2.645329127137366072e+02 2.617725902673137739e+02 2.619101827963850155e+02 2.610116619869784813e+02 2.612564718298468733e+02 2.603592830138521776e+02 2.643575557117205221e+02 2.637030499667885124e+02 2.629996791181809499e+02 2.640201764908284190e+02 2.623665208623209537e+02 2.645913749821478973e+02 2.642777788148488867e+02 2.655062868144805748e+02 2.615152944421819825e+02 2.625552613105959381e+02 2.627167177884126659e+02 2.627963679547211768e+02 2.598508306844645972e+02 2.619666684657478868e+02 2.608051399010117279e+02 2.617544319991259272e+02 2.634062754282388710e+02 2.633630076131276496e+02 2.613853172663558553e+02 2.635756003883474250e+02 2.634170458431013344e+02 2.604648869685632349e+02 2.623510017486252082e+02 2.630143502657463159e+02 2.617796402135289213e+02 2.627924343480964353e+02 2.635478533805416532e+02 2.689068343768948353e+02 2.689921572082802754e+02 2.629139034350409361e+02 2.639907895780696094e+02 2.694256403570408338e+02 2.692015078954722753e+02 2.653205028830037122e+02 2.641156693932174448e+02 2.659175317701085532e+02 2.658290525615514071e+02 2.656833949724925219e+02 2.658566382115705551e+02 2.687107957232851163e+02 2.679945699581753047e+02 2.654556880458384853e+02 2.629779097000762818e+02 2.688767970081963199e+02 2.656416764578151515e+02 2.660666192943320425e+02 2.684212719298449201e+02 2.663927424980584533e+02 2.674667562595357708e+02 2.692055355858486791e+02 2.706062338838598293e+02 2.663693326150621488e+02 2.705097566832296252e+02 2.618780183819860667e+02 2.684631507205942853e+02 2.692265702047242257e+02 2.730644372044470742e+02 2.737529394724894019e+02 2.695250242992150902e+02 2.674192513019852981e+02 2.699876505952057641e+02 2.653282500178911505e+02 2.694721296042920358e+02 2.712193555457168372e+02 2.688827632625660726e+02 2.686550859815270655e+02 2.703057952296964572e+02 2.721940444063293398e+02 2.722934802151021927e+02 2.715775771924463697e+02 2.726690390135614734e+02 2.719075874075492720e+02 2.718997660262074305e+02 2.719154677744297715e+02 2.744684102502754399e+02 2.753529582240310560e+02 2.758351805890260948e+02 2.765301556618611585e+02 2.770299912664933117e+02 2.789829628873788465e+02 2.823853747699636756e+02 2.763436107146606560e+02 2.808801645316040094e+02 2.798799578603762939e+02 2.760587910381347569e+02 2.772989643568400311e+02 2.762132262893923667e+02 2.755236341626170429e+02 2.780021465302700108e+02 2.770281233919544093e+02 2.779077559969242088e+02 2.757700535437105032e+02 2.749107883001756250e+02 2.751605986151311640e+02 2.738824517114945252e+02 2.781400834254770871e+02 2.826053587488113408e+02 2.784513168190002261e+02 2.756788084538193289e+02 2.786896020102268494e+02 2.783310881643427592e+02 2.789552104568978734e+02 2.821911951058231693e+02 2.812379528475831307e+02 2.774828590741784637e+02 2.795170495917018343e+02 2.779327291009528835e+02 2.810327196991092933e+02 2.812379097594817381e+02 2.782594088757772965e+02 2.799421963134159341e+02 2.784024776233464991e+02 2.806509289763518495e+02 2.774864560147229327e+02 2.806140879959957033e+02 2.805571319235715464e+02 2.803640100052784305e+02 2.787023092488542488e+02 2.766838527855550183e+02 2.779844910867329872e+02 2.774959750881436094e+02 2.785261313593333625e+02 2.802798701100236372e+02 2.818885444216367659e+02 2.800062794615249686e+02 2.803903916497667410e+02 2.797843353306038807e+02 2.771901369097438987e+02 2.792396900359006509e+02 2.813473164511460141e+02 2.797508986844759420e+02 2.799718928714914910e+02 2.812547161693557314e+02 2.836330917381235395e+02 2.823407960472375748e+02 2.883897449742607364e+02 2.837745570468305800e+02 2.820037180720011065e+02 2.845844339342873468e+02 2.882873012661776784e+02 2.890840805062418326e+02 2.906048304790223824e+02 2.910390953120705149e+02 2.877651426668842873e+02 2.866702111516523246e+02 2.894358351289539542e+02 2.878227849151114697e+02 2.872748755123371325e+02 2.898107685907747850e+02 2.900255119547848039e+02 2.931679168581080148e+02 2.904775568658447469e+02 2.919337525164372664e+02 2.932952197371054694e+02 2.887376538098120022e+02 2.882690738678788875e+02 2.880122314589463031e+02 2.904262806995552069e+02 2.895694713341967486e+02 2.924277255550957193e+02 2.918080669226485497e+02 2.890122587270683425e+02 2.871945256155347010e+02 2.871181319151218645e+02 2.871411783583503166e+02 2.875549413923067164e+02 2.887169951279018392e+02 2.887698200226130325e+02 2.872376843471307097e+02 2.909758469063640973e+02 2.885210539687067808e+02 2.861328783931861039e+02 2.849929416553845840e+02 2.880636209148108833e+02 2.891365914235945525e+02 2.842444557979337674e+02 2.892673970809311186e+02 2.923134782786956407e+02 2.926146184386113305e+02 2.897717349598735268e+02 2.929838454513138686e+02 2.901835305073855125e+02 2.909833862841042560e+02 2.879202933636086641e+02 2.890332668372389548e+02 2.942172655243176109e+02 2.960619734860921994e+02 2.953405215896108871e+02 2.898845818770149663e+02 2.882112341518284779e+02 2.894309606379409274e+02 2.882342071955501979e+02 2.909651946531847102e+02 2.886542478242218408e+02 2.890063835786971254e+02 2.879564259401794288e+02 2.867271427640787351e+02 2.879921116235054797e+02 2.858381349647514185e+02 2.886745950449859492e+02 2.884173229189907488e+02 2.898291755500057434e+02 2.889108271579893312e+02 2.885463574237693365e+02 2.900191991395638524e+02 2.913515120020974791e+02 2.928512808413277071e+02 2.922977950929965800e+02 2.914400907834304348e+02 2.914645943093698293e+02 2.911551191865274291e+02 2.883314190499814913e+02 2.889111739889594901e+02 2.896313151235264627e+02 2.927697740540687619e+02 2.923245773113441146e+02 2.953242253368449610e+02 2.978584486679042129e+02 2.996588975592986799e+02 2.942151509482199003e+02 2.956459579239175355e+02 2.955793583531529407e+02 2.945934744402459842e+02 2.949738436209722181e+02 2.950326586551207697e+02 2.945414198413263875e+02 2.959178501376338204e+02 2.970172313241263851e+02 2.971049566595307851e+02 2.964295768236840445e+02 3.021335448470796905e+02 3.003622555395677978e+02 2.949113057610625788e+02 2.997332633016761747e+02 2.960209506063869753e+02 2.972524562174181710e+02 3.019931275068734067e+02 2.981114994253760528e+02 2.978232953049969751e+02 3.016387983333854663e+02 2.991359809738833633e+02 2.976771037808722440e+02 2.944573722859185523e+02 2.978073734399812906e+02 2.949391618513567437e+02 2.983028022759854707e+02 2.967682501795605390e+02 2.997276909964546689e+02 2.986156807016861308e+02 2.984142152595243260e+02 2.966289032081821802e+02 2.957640721216797033e+02 2.969255396229531812e+02 2.961163309809913926e+02 2.937226549037504242e+02 2.955576317791539509e+02 2.965275740592644524e+02 2.909224826388801262e+02 2.979207719237104470e+02 2.943165428585511449e+02 2.945730994818199520e+02 2.957624427025808131e+02 2.933898083996366495e+02 2.935121603315777179e+02 2.945912964047515175e+02 2.935449779839899520e+02 2.899114443574602547e+02 2.931491563899115818e+02 2.938905501783403906e+02 2.936119341785939696e+02 2.949818534147564719e+02 2.966459619760934174e+02 2.909148198612120382e+02 2.941446209490963497e+02 2.995231009336555417e+02 2.934978556435233372e+02 2.952934333646174423e+02 2.973810866574522151e+02 2.965464164701069194e+02 2.992005710250435300e+02 3.002886556175412807e+02 2.984504719034132449e+02 3.056653930597323665e+02 3.009023741443755284e+02 3.042906543728951192e+02 3.036013833584538588e+02 3.012762183137453462e+02 3.049718054373564655e+02 3.019778478748445423e+02 3.057724929859546137e+02 3.023652468457362374e+02 3.013590744912424952e+02 3.019941448943164914e+02 2.996283337224872412e+02 3.015296184723736133e+02 3.018520327215821339e+02 3.004412243514739203e+02 3.009137460261943033e+02 2.994579032890309804e+02 3.054929108125543280e+02 3.033906113977187715e+02 3.004452813899997636e+02 3.017186218533334454e+02 3.028940891068538690e+02 2.997420363047494334e+02 2.995701878499246504e+02 3.010209541930784667e+02 3.028501600299654797e+02 3.003017551533549749e+02 3.025904655388762308e+02 3.009723455382225552e+02 3.016007441467859849e+02 2.969401570420623671e+02 3.038573413506671272e+02 3.005561600480011748e+02 2.996296624321701074e+02 3.007602993505961422e+02 3.007338798495824221e+02 3.014464202058434239e+02 3.019147853921338083e+02 3.008868268701717170e+02 3.032897720650011024e+02 3.058157901644703998e+02 3.061341599931731139e+02 3.022766762035690817e+02 3.052980434016201912e+02 3.101019035573124256e+02 3.025089889593938324e+02 3.107575172017857312e+02 3.070174202964154802e+02 3.052275158167638551e+02 3.032850768001033543e+02 3.023177222076329826e+02 3.104661290652650791e+02 3.064712776525518052e+02 3.114998836935507143e+02 3.067210284511014038e+02 3.058466428431873396e+02 3.061759507856235700e+02 3.063944521989001828e+02 3.087322025958087579e+02 3.086449975778841690e+02 3.060596884669296287e+02 3.106394241389195372e+02 3.064924281318095041e+02 3.074152060011836056e+02 3.060970366511928091e+02 3.078920131061051961e+02 3.087586840968720594e+02 3.080080475378063625e+02 3.104549592047319493e+02 3.066499325295077938e+02 3.092282937578972337e+02 3.109823805270677894e+02 3.075901593025096759e+02 3.080007238232765872e+02 3.096335399850403860e+02 3.082752068601724886e+02 3.108475552324026694e+02 3.095335280564770528e+02 3.121139411642514006e+02 3.104517745564279494e+02 3.116524142292813053e+02 3.074752458671169961e+02 3.122661171943337308e+02 3.107625654171917517e+02 3.084644103811867240e+02 3.136482608730995025e+02 3.147200959882517850e+02 3.169553261159376234e+02 3.126847179207118756e+02 3.123771441524882562e+02 3.121586021292688997e+02 3.113296683620445719e+02 3.157305615104713183e+02 3.127769361929952083e+02 3.142960104082962971e+02 3.157157997582705775e+02 3.155382148081098990e+02 3.150997395475572489e+02 3.107585129216298583e+02 3.143447158405575124e+02 3.167532940873852567e+02 3.164703064253745310e+02 3.112967079754987481e+02 3.126575432607708080e+02 3.135118615512605516e+02 3.151894717960852290e+02 3.149791695343127458e+02 3.162182399835731985e+02 3.127457860713632840e+02 3.121108098860455016e+02 3.128155054424505011e+02 3.203380363334752587e+02 3.101772668233575132e+02 3.115558666155909577e+02 3.123515945743407656e+02 3.100248138583374384e+02 3.104341410634735894e+02 3.099891584874443993e+02 3.087379929270629759e+02 3.063969940553269566e+02 3.115454673536960968e+02 3.106413672302397231e+02 3.080642068297283913e+02 3.121418265691582405e+02 3.093510651072986661e+02 3.104784560731126248e+02 3.106328333168831364e+02 3.138848746877823146e+02 3.126589807092783531e+02 3.140019599715264462e+02 3.177556693319219789e+02 3.147478450299918222e+02 3.142288982728138649e+02 3.124924731929118025e+02 3.116306354731468105e+02 3.120008829374497736e+02 3.113381731442640330e+02 3.139501197851720349e+02 3.117923990059128982e+02 3.131976156930417119e+02 3.127098394493091860e+02 3.160313588148147232e+02 3.194996783288597726e+02 3.186013365023461006e+02 3.189063743147092396e+02 3.174995140871218950e+02 3.191594154260798177e+02 3.183475392014909175e+02 3.159476095802094164e+02 3.192570695054592989e+02 3.170735591415731847e+02 3.187137811774150009e+02 3.168122418065756847e+02 3.182429270972318136e+02 3.166448408944728499e+02 3.156673646313946620e+02 3.170379265288947863e+02 3.152130999680268246e+02 3.197686864244009826e+02 3.206476771612423136e+02 3.164039696030589539e+02 3.156466464545169401e+02 3.201229005080750767e+02 3.181737819168961323e+02 3.201986584730556160e+02 3.192686729661610912e+02 3.183039068972979067e+02 3.185335146608571790e+02 3.212776134259759715e+02 3.186636284616275816e+02 3.178514752507563230e+02 3.235033742110420576e+02 3.218153814586568160e+02 3.182939376867676629e+02 3.231118904615186125e+02 3.212193545698830803e+02 3.249638856441866324e+02 3.237838471236630653e+02 3.201069719238531093e+02 3.216128856575031705e+02 3.165422599470206251e+02 3.168036726923587025e+02 3.236068371185050978e+02 3.176464415842711446e+02 3.187425943130518817e+02 3.143862395951146027e+02 3.162588460053232211e+02 3.191748041724420659e+02 3.146611079459574967e+02 3.134057529501768045e+02 3.155862920681524884e+02 3.142912303577080024e+02 3.173516607031118042e+02 3.168768944535523815e+02 3.188788667203451723e+02 3.187480170790971101e+02 3.188970764827724338e+02 3.199432471755641814e+02 3.181365763206211454e+02 3.230118743933561518e+02 3.228422316986657847e+02 3.222651804856490685e+02 3.208410847394683856e+02 3.236588699246430565e+02 3.224841068201732810e+02 3.182851710112426531e+02 3.225972837433657787e+02 3.208182845786732287e+02 3.168377936945303190e+02 3.232065222280093622e+02 3.269206097980301706e+02 3.211246998146693841e+02 3.242750317490931593e+02 3.236738679839421593e+02 3.250664264709400300e+02 3.215696240166860775e+02 3.265042411204167365e+02 3.225137170699541116e+02 3.267061054611762643e+02 3.261402910485917346e+02 3.230463544398012345e+02 3.219546178390837099e+02 3.254906770863848351e+02 3.255560673726455434e+02 3.220683055254586975e+02 3.245133036261210009e+02 3.277787295091395663e+02 3.219107413478615740e+02 3.244530096451464942e+02 3.255560225420955476e+02 3.256012315725581061e+02 3.299658324996061651e+02 3.227441227717741299e+02 3.248774548275729899e+02 3.278460427708741918e+02 3.221731223966558559e+02 3.205272394444039605e+02 3.138232452969760971e+02 3.248387299717807082e+02 3.205300037042032955e+02 3.185242882945468637e+02 3.219780061402607316e+02 3.164930994440950940e+02 3.235028246992079630e+02 3.201633098720039357e+02 3.176947977933019729e+02 3.198838294990047189e+02 3.224372124653619380e+02 3.192935372784530728e+02 3.193969393293800749e+02 3.189345388613514842e+02 3.183668838648123938e+02 3.198336070134184297e+02 3.216277203908620095e+02 3.223211537024587301e+02 3.239056159338956036e+02 3.205462653127109434e+02 3.258109855933487893e+02 3.205683744427736315e+02 3.261601252453999678e+02 3.214795700547844604e+02 3.223711571670918943e+02 3.221479222382842522e+02 3.227171328649234852e+02 3.213502361124034792e+02 3.227050695321941589e+02 3.236723126115982154e+02 3.249979343761986001e+02 3.216674490484449507e+02 3.221519222112154353e+02 3.244926892418102966e+02 3.268547519235616505e+02 3.259022790312673123e+02 3.249992172140860021e+02 3.217200313915632819e+02 3.226317494872162683e+02 3.236062882195048473e+02 3.247382208878824486e+02 3.260379681930630227e+02 3.225093284717978577e+02 3.227670572465667078e+02 3.218057613547300662e+02 3.246870669580163167e+02 3.251547693780188411e+02 3.258142391786881831e+02 3.226542967266667006e+02 3.302652937219132809e+02 3.231884026003521626e+02 3.279183563526455600e+02 3.283353032812878496e+02 3.273575510855463904e+02 3.265236544111510284e+02 3.318673786380213073e+02 3.274275193563267976e+02 3.309746857120273376e+02 3.278053815192353113e+02 3.283937581919767581e+02 3.265358010576101151e+02 3.288703215714232329e+02 3.273605092310294253e+02 3.286338486107979975e+02 3.298668710141932934e+02 3.273308309247665306e+02 3.268772606908432294e+02 3.268958138444749579e+02 3.309318667613991352e+02 3.262884754779252603e+02 3.249058127001840148e+02 3.285470940984114918e+02 3.261024607209951114e+02 3.254682602707830483e+02 3.290972743882295504e+02 3.279984347055295757e+02 3.272938518345113152e+02 3.275970937720630900e+02 3.332453673167935904e+02 3.286190045935633748e+02 3.282398649382388953e+02 3.330438393632009593e+02 3.276591557869156190e+02 3.363502008523462337e+02 3.301490606247814412e+02 3.340576000561401315e+02 3.328507072674467508e+02 3.338499370019160892e+02 3.298908019970033934e+02 3.309489574947635901e+02 3.292224126450707331e+02 3.326913581755230780e+02 3.304437721551462346e+02 3.357482626909192049e+02 3.321840519556246250e+02 3.359355350422516722e+02 3.363687661649467486e+02 3.340028271679416889e+02 3.384803115025195552e+02 3.366559690924875667e+02 3.325963459131933178e+02 3.350072514114299906e+02 3.356147076201278878e+02 3.329592419467868467e+02 3.356682317547599723e+02 3.362838709825410888e+02 3.349751123625800915e+02 3.411308898469121687e+02 3.386936900312547323e+02 3.340482841009741719e+02 3.379395150949463869e+02 3.380377985719915728e+02 3.356818112878275997e+02 3.415283293815036814e+02 3.403874598920556878e+02 3.394904001198095216e+02 3.407331596030956007e+02 3.384027589784546990e+02 3.418081633158425916e+02 3.403793688556412462e+02 3.348774134331269465e+02 3.341939049559727550e+02 3.377479582110880756e+02 3.340736302358045577e+02 3.389956696890872649e+02 3.412581996531085338e+02 3.357012582174345994e+02 3.367640504888748296e+02 3.443521280827933424e+02 3.441284738079126555e+02 3.454408498606289299e+02 3.409678045373922259e+02 3.444742615785484077e+02 3.394409466159250996e+02 3.441942159836181077e+02 3.409612874892838477e+02 3.460552068015783789e+02 3.393617986483151867e+02 3.393732116397265486e+02 3.442480906096375861e+02 3.404309438330316198e+02 3.437726757395375898e+02 3.437048014722179232e+02 3.396348105688009582e+02 3.382568373635371586e+02 3.339879776007899181e+02 3.318002875236055615e+02 3.382159662791643200e+02 3.403060409566171529e+02 3.426187366707081878e+02 3.374968211090600221e+02 3.386424938937464617e+02 3.423372494121385330e+02 3.442782801112389279e+02 3.420764867934361178e+02 3.400655211325864116e+02 3.431152295448011955e+02 3.409433803377385175e+02 3.429166258393999556e+02 3.450941911070967762e+02 3.456836628930107054e+02 3.413144826243840839e+02 3.433215130078130528e+02 3.467823988492547187e+02 3.430186383223476696e+02 3.419399427276698589e+02 3.451712546636011893e+02 3.399063176160113926e+02 3.454941824818452005e+02 3.434613616782521603e+02 3.417599204496264065e+02 3.392601480062454016e+02 3.427376389504723875e+02 3.426292543066064695e+02 3.457487813652829800e+02 3.467943458078092362e+02 3.461750741662710311e+02 3.411717636108533043e+02 3.421751425124983257e+02 3.418314067200936393e+02 3.442259078466817641e+02 3.403208518167763259e+02 3.439794879799115961e+02 3.463886247466519421e+02 3.465807781470411442e+02 3.502261617366386304e+02 3.514333120444791803e+02 3.503871498407341392e+02 3.449565013815333145e+02 3.446240729265383607e+02 3.452381242278560194e+02 3.515612971019553470e+02 3.463813030966296083e+02 3.477424646179882757e+02 3.480896484470879955e+02 3.430122466889075667e+02 3.467111162372755757e+02 3.465310035613848072e+02 3.447275220058078844e+02 3.442888113977289208e+02 3.480949329279857238e+02 3.466895118945779473e+02 3.467433188314010977e+02 3.430719309380593813e+02 3.463427026883844064e+02 3.441760774549880466e+02 3.469713601842609592e+02 3.432441884551468547e+02 3.410131270305151929e+02 3.449044148459126404e+02 3.412985242777445478e+02 3.454103120904787261e+02 3.489552445795486051e+02 3.433497630378197982e+02 3.448151284114629220e+02 3.442331311525280739e+02 3.412115800952941527e+02 3.416231431939150411e+02 3.389544626440137449e+02 3.385681606837449635e+02 3.393409713061009256e+02 3.422188047416247514e+02 3.417140981848223191e+02 3.411597343548657477e+02 3.369805120512900203e+02 3.463804576386646090e+02 3.469754721236772639e+02 3.447512415644425232e+02 3.515741172368176422e+02 3.455886808586070060e+02 3.419382446946963228e+02 3.500804828136502920e+02 3.475282807226565183e+02 3.504172584416406835e+02 3.477834154711517272e+02 3.473001088758286983e+02 3.495019526524760636e+02 3.521847170247434633e+02 3.468250380921377882e+02 3.507190555444776692e+02 3.499737125298401565e+02 3.506239260855560360e+02 3.519963863032247104e+02 3.524631229476266867e+02 3.523726706048479969e+02 3.546550676971465350e+02 3.545585331026250060e+02 3.538950494301879530e+02 3.542125132219189254e+02 3.572230196995897700e+02 3.528852529922193639e+02 3.507339964036436868e+02 3.573286476922247630e+02 3.551449338384307453e+02 3.543969460249388703e+02 3.494575726807877913e+02 3.559405913402941906e+02 3.503189397694836771e+02 3.492282395432309841e+02 3.555393050046875487e+02 3.559008458154308983e+02 3.554854645626773504e+02 3.539421434082701694e+02 3.575867426739904431e+02 3.610126474416017572e+02 3.642124145302120155e+02 3.632083493667039420e+02 3.642256765541837353e+02 3.629986100282774260e+02 3.613278674871388034e+02 3.586490429061515783e+02 3.621450267912041454e+02 3.601226197388870105e+02 3.627965508472739202e+02 3.626526302310880965e+02 3.635575522370571662e+02 3.593128066766591928e+02 3.585231464226545199e+02 3.610417837853851779e+02 3.644846975378724210e+02 3.639948113029921046e+02 3.651612139626091107e+02 3.619539015572092353e+02 3.621755851782289142e+02 3.619094342009482261e+02 3.657590296029447927e+02 3.687056577340510444e+02 3.679613632821070723e+02 3.626876793392577270e+02 3.661272463208758836e+02 3.583833325814837849e+02 3.609562985039962655e+02 3.608687392798034352e+02 3.609952454146774699e+02 3.602756459220183842e+02 3.588121097856878237e+02 3.578009738426953845e+02 3.536532292974100642e+02 3.614741577803242194e+02 3.554690916204611426e+02 3.554966118007569094e+02 3.589789860339949996e+02 3.522107717888313232e+02 3.625580851324374976e+02 3.591240360928296695e+02 3.597603700134138762e+02 3.573661459610711404e+02 3.571640201329450406e+02 3.584157940227643167e+02 3.588068519106988674e+02 3.583689987313879897e+02 3.542882330446097967e+02 3.565621388314850719e+02 3.558956433402346420e+02 3.542976470895254693e+02 3.548457124853269988e+02 3.562951555650796536e+02 3.564131370631004074e+02 3.563900460137022037e+02 3.586069098297595019e+02 3.549161362445139503e+02 3.577650037621039019e+02 3.507738246755622527e+02 3.588537783435378401e+02 3.563049727661885413e+02 3.513989633518992264e+02 3.536676992534036117e+02 3.512235519176314824e+02 3.513257432607261421e+02 3.503345564106228380e+02 3.538009050458476281e+02 3.511400991950751518e+02 3.538610224823599992e+02 3.543015432108525715e+02 3.537947771254378608e+02 3.603124924762840919e+02 3.586485314009292438e+02 3.570154104330160862e+02 3.557963527253940583e+02 3.532742644973529877e+02 3.561578353561556582e+02 3.536801788394295727e+02 3.529086731031031832e+02 3.514336376220826423e+02 3.489891881141801946e+02 3.501547394441270171e+02 3.546308856660299398e+02 3.557998947977719695e+02 3.554617582358543473e+02 3.559212983213448638e+02 3.561941903476093216e+02 3.553644222129121886e+02 3.538793328694998763e+02 3.589778305591272556e+02 3.575228498300632509e+02 3.585164272583230627e+02 3.566936436525888325e+02 3.533485934081720643e+02 3.573608787981017372e+02 3.588263162425349719e+02 3.545228286968829821e+02 3.531815922944535373e+02 3.591294057192525884e+02 3.571011975516528310e+02 3.614641347172087080e+02 3.620793508077766205e+02 3.582767279563641409e+02 3.608979429851209488e+02 3.573845330662518904e+02 3.630183524950932679e+02 3.573707803174320929e+02 3.607492650731442154e+02 3.610012654471890983e+02 3.565883175034245482e+02 3.581749611832973414e+02 3.608127359847500202e+02 3.599863967645548541e+02 3.595622531559100139e+02 3.583466727757688659e+02 3.572061721760118189e+02 3.604996247713891648e+02 3.610567475624996518e+02 3.577627335417969903e+02 3.616125850761849847e+02 3.612437242671276749e+02 3.624233723032855323e+02 3.643983358904612828e+02 3.581014100117668590e+02 3.610455640064731142e+02 3.630337319273594971e+02 3.613318775960166249e+02 3.601264563587462817e+02 3.640502231248000840e+02 3.638873334667083554e+02 3.617543149214549771e+02 3.642639607287366630e+02 3.647370201334570083e+02 3.612221583374994793e+02 3.636639689876216721e+02 3.648280797739169543e+02 3.624914997043895255e+02 3.632817184266601203e+02 3.580748090579498921e+02 3.642393410731389167e+02 3.630671305235156296e+02 3.671271087901765213e+02 3.644596898739344510e+02 3.670062310385349633e+02 3.692736961033145917e+02 3.699912757654806228e+02 3.720454361629665527e+02 3.664529212789935286e+02 3.681809621225169735e+02 3.699933614266972768e+02 3.678076853829157926e+02 3.717572193910320379e+02 3.685415325411448748e+02 3.723800199010224787e+02 3.717877354941480803e+02 3.717478934694615305e+02 3.727710231001979082e+02 3.732199834047211198e+02 3.675003233399243072e+02 3.688833121003704036e+02 3.679925349501179426e+02 3.678512213508049058e+02 3.665297118682548216e+02 3.706329739910489707e+02 3.617351916529245273e+02 3.654695956874663239e+02 3.622600377731245658e+02 3.609256193616159294e+02 3.610416180808057902e+02 3.676709032793713163e+02 3.620957291781334106e+02 3.655286759147790008e+02 3.662103951597700302e+02 3.696593548877117996e+02 3.649965027677431522e+02 3.687217352483675086e+02 3.643986523802976762e+02 3.680574173336949002e+02 3.644164543548567963e+02 3.691471981809765452e+02 3.623179664670957436e+02 3.655067900949135264e+02 3.645582547564392257e+02 3.713282563725417162e+02 3.671745026895065394e+02 3.674674333966618747e+02 3.663905802318329279e+02 3.675570485332606268e+02 3.697889729673824490e+02 3.689616505120497436e+02 3.673651104825559059e+02 3.721867375846862842e+02 3.655731669049529842e+02 3.699817371274097013e+02 3.656329392060306986e+02 3.722575247440194062e+02 3.672037706102807988e+02 3.678795566126778454e+02 3.722981904315212773e+02 3.694703480711891643e+02 3.717360144365663359e+02 3.652957848511708789e+02 3.686092365042147208e+02 3.711000578543394681e+02 3.654648841700281423e+02 3.651494240397174735e+02 3.648481111797840981e+02 3.726514004638684128e+02 3.698675520025421974e+02 3.696137385822691499e+02 3.682712269861285677e+02 3.743583330265203699e+02 3.736235535386048809e+02 3.707952412223065721e+02 3.716218080836183049e+02 3.693789939292773852e+02 3.678970211300880919e+02 3.689301155272365804e+02 3.688262469636212586e+02 3.708517664006292875e+02 3.695839975626041110e+02 3.713204132965568078e+02 3.715662039403642893e+02 3.710891704356002947e+02 3.741975100746359431e+02 3.720420670968915147e+02 3.732800775880604647e+02 3.729246988630789019e+02 3.749222737846235418e+02 3.699388321034211913e+02 3.715396716962246160e+02 3.735240482500724966e+02 3.685107877475246028e+02 3.701771414732505718e+02 3.675904440886669136e+02 3.684874545793837797e+02 3.655826451835792454e+02 3.706797594341745139e+02 3.703378555904012046e+02 3.686767819326150857e+02 3.690747972047701637e+02 3.726193638666690049e+02 3.696168742655129904e+02 3.722637708117694615e+02 3.731588786391058079e+02 3.716311688101231425e+02 3.691056145158761979e+02 3.720213682326425442e+02 3.707412897829179883e+02 3.754678051432092616e+02 3.679705079072834906e+02 3.673718695856197769e+02 3.712978975834692505e+02 3.732375762500305996e+02 3.742082530059822716e+02 3.771894872037769915e+02 3.731986413255808657e+02 3.733038726376676664e+02 3.736001404617513799e+02 3.750949991209344034e+02 3.725478519622641329e+02 3.734744790606602010e+02 3.783462893442319910e+02 3.737306458769064079e+02 3.738299454449233963e+02 3.751350962978567622e+02 3.701778437774390795e+02 3.742881189321399802e+02 3.673748376182526272e+02 3.693137580713968759e+02 3.693301646091969701e+02 3.706784187691685588e+02 3.718469577508387260e+02 3.639500106698585000e+02 3.677034543682317462e+02 3.663993110704928426e+02 3.702316514145596216e+02 3.636674035491313930e+02 3.682279239845565257e+02 3.638559621214827189e+02 3.647974289333070601e+02 3.639228246475449851e+02 3.652441997890939547e+02 3.656076317983461763e+02 3.679063876981671228e+02 3.718652132946135680e+02 3.685707207882913963e+02 3.717552483660205098e+02 3.705380270986573237e+02 3.718516130921190097e+02 3.707353540078592005e+02 3.706726450549227820e+02 3.697726149353923120e+02 3.665963365040580015e+02 3.653277635356669748e+02 3.667232753130354013e+02 3.686988941426616293e+02 3.680258328996617365e+02 3.692087583565183309e+02 3.667748002806680461e+02 3.697188240489531381e+02 3.649943058099085533e+02 3.749477450442797704e+02 3.692561013214399850e+02 3.669961196454729020e+02 3.754645922055000824e+02 3.683410972016990286e+02 3.718550101825001093e+02 3.697688955940969890e+02 3.701539503054383999e+02 3.730223479147186936e+02 3.710001000546861860e+02 3.739716828219620766e+02 3.694734388047301650e+02 3.699302079689092011e+02 3.685166599431514669e+02 3.709502223428148113e+02 3.701059950522719078e+02 3.742938814161153687e+02 3.717165573534108489e+02 3.728482962045052318e+02 3.683746772922319224e+02 3.686553835732759694e+02 3.679363076504831156e+02 3.731589888961717634e+02 3.691582744615637353e+02 3.716007358457100054e+02 3.696049219464418343e+02 3.669949526628946614e+02 3.620912529529028347e+02 3.678617700655921681e+02 3.682631583556070041e+02 3.698678086468708557e+02 3.692836620607968712e+02 3.694918842851096770e+02 3.725162822959437108e+02 3.688597602277274063e+02 3.723360185051011513e+02 3.696835941405907988e+02 3.712716957922372103e+02 3.695944862256260990e+02 3.710836926802554103e+02 3.722402489535612062e+02 3.714130953279275218e+02 3.719917666004851640e+02 3.673749812303726685e+02 3.701158086318226310e+02 3.648848707246256708e+02 3.647529519655621471e+02 3.691312502284292236e+02 3.659471939749392391e+02 3.673829776511622640e+02 3.658880992744478817e+02 3.699964922592832295e+02 3.635188872188577989e+02 3.671011049090638494e+02 3.697320127796122051e+02 3.703710227683586140e+02 3.673541041387397286e+02 3.698398170147979158e+02 3.682482365741446984e+02 3.739588515775368478e+02 3.724709918366492616e+02 3.745669637684713962e+02 3.696052699071560141e+02 3.762697583770333267e+02 3.722319478133291568e+02 3.716937210922432655e+02 3.775823275978096376e+02 3.718797603352519445e+02 3.735261637543665643e+02 3.737032838368000967e+02 3.747212786815258028e+02 3.765307544159696249e+02 3.759055256481468064e+02 3.745282151081285633e+02 3.792214758457238304e+02 3.764965823033363677e+02 3.792755473692394048e+02 3.744101929286743484e+02 3.757820298954699751e+02 3.744986434248395994e+02 3.802199109890859177e+02 3.770539335046433962e+02 3.751392833574360566e+02 3.726348457959014127e+02 3.767225192065150168e+02 3.752853140680836077e+02 3.786566372707760593e+02 3.759620129621385445e+02 3.776577497257589471e+02 3.727068303302426102e+02 3.767265013752530081e+02 3.755480842663126850e+02 3.822056886559400368e+02 3.786978963137200935e+02 3.771173543082501851e+02 3.820872288443368348e+02 3.798981214687779016e+02 3.779743885045604657e+02 3.798767065016351694e+02 3.815572800769322157e+02 3.774592515415274647e+02 3.786550234565564210e+02 3.795336757940243615e+02 3.803820832279477031e+02 3.780874686319318698e+02 3.843273312643705708e+02 3.850961209618267844e+02 3.839656354716048554e+02 3.792620259222546224e+02 3.827223362372362772e+02 3.803784063457991920e+02 3.810237927994144798e+02 3.786024903252894092e+02 3.846888912607700490e+02 3.832610659087334852e+02 3.798819204960600473e+02 3.793380287810983873e+02 3.828895933432404490e+02 3.835995585314365712e+02 3.788076756625552548e+02 3.800759118831418846e+02 3.739073152982134616e+02 3.811268711880241540e+02 3.794992406622757812e+02 3.761964270715999987e+02 3.736843615105804588e+02 3.786243822668753296e+02 3.799031561074637011e+02 3.786160273583178082e+02 3.817550072594789299e+02 3.734272852157799889e+02 3.740721413534766953e+02 3.765158187777446983e+02 3.720712120552195188e+02 3.708685311623338521e+02 3.704559355897256978e+02 3.755972971615915981e+02 3.759932943055812302e+02 3.727166647662171499e+02 3.765685838763876063e+02 3.741907620020194258e+02 3.777821649941649866e+02 3.739197450913873126e+02 3.781986722256576172e+02 3.762150069367388596e+02 3.748877006412616879e+02 3.751051488135169052e+02 3.736976165827156251e+02 3.766036255936827502e+02 3.768918302223130468e+02 3.773661018148628159e+02 3.731267964214183053e+02 3.794019038742211478e+02 3.805214684428185592e+02 3.747483112071724918e+02 3.816943814353218727e+02 3.736915901271003690e+02 3.771750681550699937e+02 3.761510144393658948e+02 3.693117091231492850e+02 3.727611669332392808e+02 3.732177703565907336e+02 3.720995962665411412e+02 3.703277589477813763e+02 3.710351972537437746e+02 3.723795739013440880e+02 3.786574996976240755e+02 3.739801213118266787e+02 3.759664180660788020e+02 3.789767693726004723e+02 3.758669588898296752e+02 3.723633424059809158e+02 3.779778137805877805e+02 3.732060523062919515e+02 3.795616007404062771e+02 3.757916846884263009e+02 3.810332653424973728e+02 3.789110602865184205e+02 3.807559908475603265e+02 3.789625986696134987e+02 3.798029349790850802e+02 3.727613829182220684e+02 3.776922826290301600e+02 3.718609305073269979e+02 3.717738173250243676e+02 3.748841896089188026e+02 3.729192680177890225e+02 3.730611720705340417e+02 3.753364986682038307e+02 3.773322814860512722e+02 3.787461318580737384e+02 3.795191418673019257e+02 3.754849377416878156e+02 3.786125258081148104e+02 3.763939120364760242e+02 3.774299968258597460e+02 3.808765368515594218e+02 3.781061960018842001e+02 3.820740286863222082e+02 3.831687554280622976e+02 3.795488617761877777e+02 3.782968007471998817e+02 3.801274571621168548e+02 3.839036802742263035e+02 3.772316228263464950e+02 3.831965566132224126e+02 3.835090300172443563e+02 3.817892090045402256e+02 3.780997409600129799e+02 3.814346936374703319e+02 3.774928721728667824e+02 3.793833834774267189e+02 3.809214062796978055e+02 3.784109269729681273e+02 3.783293681729660420e+02 3.814788983454346862e+02 3.763746792518277289e+02 3.744771395207474143e+02 3.762694871286012130e+02 3.821177300404102652e+02 3.809720846938375303e+02 3.811093221378918656e+02 3.837897617671663397e+02 3.830134938809778191e+02 3.802891577554274818e+02 3.802262521344391075e+02 3.838062922477496954e+02 3.783306279489698909e+02 3.786036068619662842e+02 3.796605119959252193e+02 3.789111422943371394e+02 3.780382252829804202e+02 3.780426443167466459e+02 3.788091852819841279e+02 3.791211196051436900e+02 3.815628607056411852e+02 3.822167536669959418e+02 3.838830830886275862e+02 3.786087442204623130e+02 3.826741756071836562e+02 3.800385555282508676e+02 3.798943679282010066e+02 3.801702664882313911e+02 3.833691019278861063e+02 3.817027077272744009e+02 3.806459465365553569e+02 3.832964845185671834e+02 3.787836585499932198e+02 3.770626820900154712e+02 3.820801521919195807e+02 3.803089844982674208e+02 3.769150223948162193e+02 3.814791530790827778e+02 3.799337370991603393e+02 3.823355144653415323e+02 3.765540924563654244e+02 3.832483360690745826e+02 3.861485102485574998e+02 3.809927302593939658e+02 3.791982235010891031e+02 3.813341586914693266e+02 3.814977615720201811e+02 3.858918487651957321e+02 3.832821873959708796e+02 3.828579778215340639e+02 3.809173723361141697e+02 3.818359875160275578e+02 3.774883632853834001e+02 3.783613784307399897e+02 3.774777698880632215e+02 3.812512993058333564e+02 3.758417319577980606e+02 3.749866981076490902e+02 3.717999876332428926e+02 3.728505108680780609e+02 3.721082778084196434e+02 3.773824915690066177e+02 3.773158197477289377e+02 3.754896299386273313e+02 3.743256271636917631e+02 3.789814821761708004e+02 3.774319696515464670e+02 3.761322475092830473e+02 3.749551927571829992e+02 3.757315518208864091e+02 3.747470688145169788e+02 3.748737216044316369e+02 3.786195144597444369e+02 3.793481703817117250e+02 3.802229216820651914e+02 3.778350254527136940e+02 3.788478500170854204e+02 3.793906723970346775e+02 3.800731909855910544e+02 3.794341099911617334e+02 3.784438794060858413e+02 3.754936194160517857e+02 3.803268607025912047e+02 3.797815053741190923e+02 3.801133924666015105e+02 3.790636638037131547e+02 3.769294054879724740e+02 3.793101719207730866e+02 3.797439838247564126e+02 3.794284860014785181e+02 3.792888904771547232e+02 3.796866177062908037e+02 3.798324818299197432e+02 3.832312744595147365e+02 3.816752039739744191e+02 3.780478521616576586e+02 3.792010520209394713e+02 3.785215563732972441e+02 3.830783004843810318e+02 3.826643212799404523e+02 3.780550214080548130e+02 3.778649913703970356e+02 3.814061432321577172e+02 3.879655857501032301e+02 3.834111703704440970e+02 3.809770188278297383e+02 3.881049087231303929e+02 3.822385375779612104e+02 3.815171050990769572e+02 3.783151442141767120e+02 3.821239060952888735e+02 3.785174885722615841e+02 3.806647720125941419e+02 3.790139717100012149e+02 3.780124239743274188e+02 3.799306188723739979e+02 3.774961047875392524e+02 3.789307201042473707e+02 3.814111044313889352e+02 3.775646921393659454e+02 3.803107152774146584e+02 3.774795216751819567e+02 3.795678064883778688e+02 3.801833299101574539e+02 3.814645551836652544e+02 3.826436733262254961e+02 3.793149989493697944e+02 3.818455699987786716e+02 3.783628003309041787e+02 3.767428786640375620e+02 3.815815397464069179e+02 3.822856273537121865e+02 3.830651222294812897e+02 3.817276016259791618e+02 3.829189295346345148e+02 3.848295728846010206e+02 3.859045177595491509e+02 3.808331191200387025e+02 3.856531885582145947e+02 3.823979677139553814e+02 3.806227606557865215e+02 3.807087750741060290e+02 3.789103354571995510e+02 3.832489643825320513e+02 3.797832668176814650e+02 3.803641086131524958e+02 3.829547683019934539e+02 3.839760792088595167e+02 3.811076628620634210e+02 3.774191526809299830e+02 3.782849308972794802e+02 3.822532337201264454e+02 3.823981983653041539e+02 3.845372165846047778e+02 3.806726570728604884e+02 3.817488192731739218e+02 3.827232499239279377e+02 3.824597471130960002e+02 3.815692611973814223e+02 3.781988656572783611e+02 3.744794513268235505e+02 3.805200717709194009e+02 3.776233827215609722e+02 3.838236307034045467e+02 3.726686871404542671e+02 3.782351865024098743e+02 3.782870598661000372e+02 3.762989347669502536e+02 3.720663644346550996e+02 3.766503175701274131e+02 3.791838719894346355e+02 3.758887678551496947e+02 3.729748201174814994e+02 3.780739019130452334e+02 3.761856551072884258e+02 3.749071044926786840e+02 3.764617325350784540e+02 3.755093813173750732e+02 3.755970238876110443e+02 3.793057599503694064e+02 3.806458320590830340e+02 3.778093050073534869e+02 3.795897434193772710e+02 3.811401123630172378e+02 3.748665756872812267e+02 3.734875291451890575e+02 3.783264113718664703e+02 3.791283527659471702e+02 3.784523349467854700e+02 3.767310514413840110e+02 3.776020744982559449e+02 3.716111838426009513e+02 3.768500926982888473e+02 3.774433768707735908e+02 3.747254481927844267e+02 3.756146140313833826e+02 3.821886391035596944e+02 3.782219807115067169e+02 3.796919949122703315e+02 3.776328995316540045e+02 3.799939782346851302e+02 3.758029737936972765e+02 3.802930872975431953e+02 3.801156156209328856e+02 3.801596913550383192e+02 3.770695770088313452e+02 3.829861850585043044e+02 3.827606252980691011e+02 3.761453386241974499e+02 3.772354868957292524e+02 3.775857200038435622e+02 3.753394705668400206e+02 3.768878403184973536e+02 3.795822292458830134e+02 3.748698214063071532e+02 3.764436254762471208e+02 3.761772765101804339e+02 3.819179303965227064e+02 3.793106035339011441e+02 3.816852578997262526e+02 3.774837208227278325e+02 3.770773902006222897e+02 3.763982141827559644e+02 3.802787309402798996e+02 3.745216091992278962e+02 3.758776626244502950e+02 3.771450003704469509e+02 3.818128141095862702e+02 3.822047876137694402e+02 3.758365243047094850e+02 3.778227570289285495e+02 3.794002352642201572e+02 3.821490612417554189e+02 3.841114070775346363e+02 3.825665458374361947e+02 3.785974994381315355e+02 3.804905032688471920e+02 3.803823479284520772e+02 3.834611533724312267e+02 3.819270491993839869e+02 3.773960912254923414e+02 3.849827983251525438e+02 3.854997341895162890e+02 3.837368009677200575e+02 3.872990044382196970e+02 3.796185271690420677e+02 3.806545643338322407e+02 3.826631849204328546e+02 3.814327404248031712e+02 3.837865957114651110e+02 3.817886245260615965e+02 3.787508335867058236e+02 3.795383341000228938e+02 3.823492052568499275e+02 3.810700647215634262e+02 3.819241997203601500e+02 3.792051015115838482e+02 3.794006475717175704e+02 3.782903283594437198e+02 3.782701190956395862e+02 3.738738665948872608e+02 3.740740837953676419e+02 3.776083122470775493e+02 3.809479282915160070e+02 3.726734932885007083e+02 3.767919078533211632e+02 3.735492763438343218e+02 3.745093679967649791e+02 3.739239701457318006e+02 3.770375226019345973e+02 3.646291445316992963e+02 3.692525676534944523e+02 3.727050493970464800e+02 3.698327912231012533e+02 3.709078554771126051e+02 3.706634414390402981e+02 3.776042265944052474e+02 3.720287563585847579e+02 3.766800844950003011e+02 3.701135304608532124e+02 3.722859217730785986e+02 3.735379381189031278e+02 3.722712204801379130e+02 3.741798987009588018e+02 3.758667482391499561e+02 3.718202680448774800e+02 3.753192280693407952e+02 3.781985639680506210e+02 3.747943915804220865e+02 3.724817804359137199e+02 3.775456672626730210e+02 3.782542460841959837e+02 3.750802715899507120e+02 3.801730731436620658e+02 3.722036053624966598e+02 3.772373444376038947e+02 3.745021185348895756e+02 3.755371555574147351e+02 3.767149557268796229e+02 3.730449956426038511e+02 3.808205661207344974e+02 3.743009532678468645e+02 3.749879770128700329e+02 3.721440511603350956e+02 3.748067727505961102e+02 3.756359681117764353e+02 3.715057826357779049e+02 3.771526062733546496e+02 3.726919870265760437e+02 3.728092436740085986e+02 3.738391470175100721e+02 3.723930760702609746e+02 3.736313535979440985e+02 3.724095507753943934e+02 3.719796679831600841e+02 3.770206273323769892e+02 3.781131216689937560e+02 3.791678062573079728e+02 3.720004150280547037e+02 3.721616658738285537e+02 3.709966201476943866e+02 3.720371949136511489e+02 3.684743358282707391e+02 3.722980606735763445e+02 3.709325496828006976e+02 3.716232877077164858e+02 3.695161860476722495e+02 3.686104367049151733e+02 3.648966415614974039e+02 3.718507802936030089e+02 3.683654305006333516e+02 3.706798913392323129e+02 3.716167210385941075e+02 3.655673721198496651e+02 3.648595606517671399e+02 3.602403225567512663e+02 3.696334647345538542e+02 3.688594030225714846e+02 3.695364258437959961e+02 3.687356633275021522e+02 3.693572596125912924e+02 3.704869115692985133e+02 3.701352051923997237e+02 3.665156712607118834e+02 3.681687070200869698e+02 3.706628509862740088e+02 3.710072140595545989e+02 3.689891675149940511e+02 3.754079650852153236e+02 3.718179144529439668e+02 3.738414384344747532e+02 3.764002796512020268e+02 3.766476682394792306e+02 3.739560813636971943e+02 3.761222983201941474e+02 3.803813884800070468e+02 3.770274409845226273e+02 3.759004364461546857e+02 3.701111693342973012e+02 3.772209904235244835e+02 3.754143032076180475e+02 3.743367277854731014e+02 3.770812785768046069e+02 3.763430362175641903e+02 3.819672598072184542e+02 3.742964427272237913e+02 3.750013540561069476e+02 3.776659298513905583e+02 3.743379922969436393e+02 3.767641443131876713e+02 3.762808687887132919e+02 3.718178761678544220e+02 3.767614820117365753e+02 3.761957292221301259e+02 3.748580940723122694e+02 3.737691961585687181e+02 3.731231027620327154e+02 3.740628235254170022e+02 3.771850058665160077e+02 3.747861643686331945e+02 3.786796609725645339e+02 3.797298144200124739e+02 3.728283806014517836e+02 3.745138661893519156e+02 3.777343610246200001e+02 3.816983843385879140e+02 3.786386837294111842e+02 3.814082435535344757e+02 3.796846983484971361e+02 3.797807687981770641e+02 3.830275221935810350e+02 3.838719325112091383e+02 3.829378793044063514e+02 3.811337766326333281e+02 3.792862872971140860e+02 3.828898316673093518e+02 3.797122672486901251e+02 3.824594252364952922e+02 3.813834378710995452e+02 3.828015127552916397e+02 3.808482358466715709e+02 3.844505280470414164e+02 3.831609374373058472e+02 3.818500247434023436e+02 3.826466616403836269e+02 3.800435311737030588e+02 3.824818924734276493e+02 3.802763113954885625e+02 3.728903001832329664e+02 3.808942029524725399e+02 3.815044161679096533e+02 3.788567715344656222e+02 3.734040328412995677e+02 3.784901566993551114e+02 3.765065553692451203e+02 3.782894527415448351e+02 3.786241605985158571e+02 3.770009160439183802e+02 3.739107999270088953e+02 3.774176292583074428e+02 3.777258145270554905e+02 3.752980968018796943e+02 3.758472319193289195e+02 3.759295130902791016e+02 3.786044276937880113e+02 3.731889982858322696e+02 3.766808710911398066e+02 3.770149900520291908e+02 3.777431640816196250e+02 3.762929333910398668e+02 3.752278367780826898e+02 3.761044936664202396e+02 3.799225616858042827e+02 3.823586310525838030e+02 3.746082289536046801e+02 3.817073394121370598e+02 3.824072594802400431e+02 3.818684814088218786e+02 3.803772541401370404e+02 3.808362546046864736e+02 3.834936208783286702e+02 3.842459267780782852e+02 3.809260242354476986e+02 3.818520747696409785e+02 3.795066978243722247e+02 3.835696540978487405e+02 3.851287191673071675e+02 3.817942879834656082e+02 3.831684982653633256e+02 3.834426275524135121e+02 3.798978767013560400e+02 3.805561807979948981e+02 3.799120838945464698e+02 3.818870680662516293e+02 3.804498607921685789e+02 3.801605716182863830e+02 3.796323496305653862e+02 3.836742921660094794e+02 3.815816690800230617e+02 3.804821251958353514e+02 3.888024690851341916e+02 3.820289025288701623e+02 3.853117807781570718e+02 3.847073893734854551e+02 3.916341872381783560e+02 3.867243067362006741e+02 3.874512996893890886e+02 3.870332024314441810e+02 3.873689129770759791e+02 3.883593330549380198e+02 3.848729413787517615e+02 3.888311147408481929e+02 3.942836345500763855e+02 3.899063858118963708e+02 3.887467430455287740e+02 3.896040824887201097e+02 3.881301181031305987e+02 3.919608077231138736e+02 3.910003281919035771e+02 3.943135614713838208e+02 3.898027761407238359e+02 3.926582245527655459e+02 3.906718128827585019e+02 3.934811473454664110e+02 3.932556522252729110e+02 3.919102679978383890e+02 3.961305894969075894e+02 3.916918454858709424e+02 3.903875435835454937e+02 3.913133572803535571e+02 3.950690852489732947e+02 3.940807754702814805e+02 3.924907540786238656e+02 3.950936059837201810e+02 3.960457018069620290e+02 3.910754719071256886e+02 3.929219765081439277e+02 3.987831316174109020e+02 3.988812281997154514e+02 3.966468135058832445e+02 3.990918009288957364e+02 3.983022532798535735e+02 3.922732399499439566e+02 3.970267263677450842e+02 3.956195363333509363e+02 3.964781482832579513e+02 4.003101981517524450e+02 3.944161595926401560e+02 3.948568663367178715e+02 3.945530710215192016e+02 4.030672587183257747e+02 4.007071426904454938e+02 4.018397340724620221e+02 3.944362385356275809e+02 3.977449130553467285e+02 3.974556301589452687e+02 3.981555540655953109e+02 4.002914140300571830e+02 3.962643271473835398e+02 4.015803685483720074e+02 4.002619135380923012e+02 3.967640603229256158e+02 3.948401925084834261e+02 3.977277946940166089e+02 3.968669493153086023e+02 3.970754435754580527e+02 3.977387697753992484e+02 3.964931065962935008e+02 3.949909498519344311e+02 3.959912330089300667e+02 3.988283155992401134e+02 3.981056768572609030e+02 3.927495157285198957e+02 3.952460990283145748e+02 3.967871297265485282e+02 3.947056260048993863e+02 3.967026282464208293e+02 3.933454557689868807e+02 3.927824754475344093e+02 3.926221211105687985e+02 3.938267291287860985e+02 3.950757332090435057e+02 3.908517807355246987e+02 3.928264396457990415e+02 3.925012300579829798e+02 3.940871268755428218e+02 3.917529784775259714e+02 3.917751883690694399e+02 3.916832143705659064e+02 3.931833381974909685e+02 3.921239963810008362e+02 3.891342614883437818e+02 3.907241943585999024e+02 3.917748581651611062e+02 3.916915181509268677e+02 3.939300874470204121e+02 3.918993337326933215e+02 3.931463196171621917e+02 3.881779128750135328e+02 3.911381883861599249e+02 3.880412399523429485e+02 3.887529319848875389e+02 3.919419005871693571e+02 3.951120334252929069e+02 3.926701020663711574e+02 3.913538590448058017e+02 3.960138690016141254e+02 3.948392380469855425e+02 3.931378139391096624e+02 3.951273670298867842e+02 3.937867544806622959e+02 3.962409817390806097e+02 3.947874200040959636e+02 3.941210219164274804e+02 3.894350311658591863e+02 3.937219399960909527e+02 3.924327878497298911e+02 3.903980696199788554e+02 3.925328640374524980e+02 3.931129011662507651e+02 3.892863575833713412e+02 3.907310655038736513e+02 3.958561647016813367e+02 3.954522038747875854e+02 3.937912532695735877e+02 3.969670918825238459e+02 3.961105124463895208e+02 3.955637036021806807e+02 3.913763506464304669e+02 3.928910848311884365e+02 3.916333775410034264e+02 3.932440725051611707e+02 3.923964424863407316e+02 3.957116401032964745e+02 3.960043962351229538e+02 3.941070649680744395e+02 3.884524247423443626e+02 3.888526618334025784e+02 3.911457938445213358e+02 3.916002589644788259e+02 3.954045438400647754e+02 3.955211924836459048e+02 3.941037939142468645e+02 3.954455490812295011e+02 3.970386221234956565e+02 3.946279129059970501e+02 3.986249641718478642e+02 4.008914029101051710e+02 3.912954941450606157e+02 3.941030777439553390e+02 3.990380289188636311e+02 3.918500931788108801e+02 3.954742745492112022e+02 3.999490089011779901e+02 3.996077231142488131e+02 4.000837221104856098e+02 3.994465406231477118e+02 3.975398112961465245e+02 3.999613875481750824e+02 4.003045781876016918e+02 3.929555253355550803e+02 3.955038971260792096e+02 3.942135535381932527e+02 3.952556214839921154e+02 3.978099688031653614e+02 3.963951767383280753e+02 3.988250280471425526e+02 3.999434519227490341e+02 3.955238355169457805e+02 3.954878488359515813e+02 3.985441954563436866e+02 3.949560822971998846e+02 3.971737138307629493e+02 4.002130728693207971e+02 3.988069194729513924e+02 3.986868104994654232e+02 3.940288956608765147e+02 3.944165319108952303e+02 3.949442002471800492e+02 3.933866578588292668e+02 3.944187916934318423e+02 3.947531854435120522e+02 4.010755747894855290e+02 3.941140919489598105e+02 3.972507520054913925e+02 3.938534094025370109e+02 3.950392922698142684e+02 3.953468444711935490e+02 3.932161798807987907e+02 3.897722989384417929e+02 3.928751171795942128e+02 3.938535118603602996e+02 3.935703430396577005e+02 3.910298702416952779e+02 3.907785536991887625e+02 3.913768668624696829e+02 3.902444136504246330e+02 3.908828154348497605e+02 3.935558076322447505e+02 3.936585393435413494e+02 3.984634497408397920e+02 3.909675281308774970e+02 3.902888339290466320e+02 3.941723811267607402e+02 3.942938038216801147e+02 3.919442344609594215e+02 3.932021328653959813e+02 3.903134097505004547e+02 3.918191050221961973e+02 3.875353924274871247e+02 3.864285385104323609e+02 3.912652119400170818e+02 3.905768032691323128e+02 3.851545333365135662e+02 3.870633871151645735e+02 3.879350055709467711e+02 3.889192976622764490e+02 3.873699520245896224e+02 3.845448233993882354e+02 3.889430343314950846e+02 3.865552396972246356e+02 3.870179786721385540e+02 3.885068143245684951e+02 3.860490510857064237e+02 3.875327160942778733e+02 3.864457044605512124e+02 3.837635316673196826e+02 3.842182192294977199e+02 3.847375223927747925e+02 3.886661751374517166e+02 3.824559197231920393e+02 3.876435681982263759e+02 3.882614818981012377e+02 3.918756225756711160e+02 3.900784168964121932e+02 3.891628627457680523e+02 3.918363800944416653e+02 3.861966435911871258e+02 3.905022298562363972e+02 3.925529986353158165e+02 3.917480738668051572e+02 3.914170983880448489e+02 3.883916701431588194e+02 3.878505287875946124e+02 3.863346859166614990e+02 3.867351996222122352e+02 3.827733682608239860e+02 3.844826181411732477e+02 3.873576046096998198e+02 3.880371675180870739e+02 3.877060371186083216e+02 3.908886707686553450e+02 3.915317491090515318e+02 3.885832671067080923e+02 3.872071614443105432e+02 3.943845085253009302e+02 3.910867967321458423e+02 3.936730092336414941e+02 3.898204914191799162e+02 3.900782281886258147e+02 3.938958833577152632e+02 3.927923452755787252e+02 3.914188491918114892e+02 3.946051801596165092e+02 3.925239735198907738e+02 3.916901030173677327e+02 3.886615493651595443e+02 3.921946995788042614e+02 3.886236089300672916e+02 3.908614804621944359e+02 3.887904623437318605e+02 3.952873750086309883e+02 3.926873013102297705e+02 3.911281630753758805e+02 3.893840005905142903e+02 3.911541345886011527e+02 3.910736206020975487e+02 3.895169597893959690e+02 3.890498681064337916e+02 3.895098429737319066e+02 3.927495966855536835e+02 3.875783456241683211e+02 3.927024022101364267e+02 3.924451366647076611e+02 3.951398487476595847e+02 3.897640735896874844e+02 3.895637320849273237e+02 3.946438424024346432e+02 3.912004439041960495e+02 3.971977547912875366e+02 3.972081990101602287e+02 3.985919992055974035e+02 3.953883382331444523e+02 3.964351390553810006e+02 3.922546125926401714e+02 3.960052944792754488e+02 3.989642303419051927e+02 4.020268662837654574e+02 3.957349845334357497e+02 3.921295574102064165e+02 3.954245672667099143e+02 3.948035233939218642e+02 3.964400405460410184e+02 3.938660061865899138e+02 3.944074212521182972e+02 3.948675609349179467e+02 3.933273350361592975e+02 3.935311302179592303e+02 3.926891032053899266e+02 3.988956759258733200e+02 3.964786786155430036e+02 3.971299430513263360e+02 3.947278474038454306e+02 3.990482647104176976e+02 4.002072323447816302e+02 4.030483231660397223e+02 4.015374238567757743e+02 4.023887148877464028e+02 4.017865466382672821e+02 4.015012295801195137e+02 3.994382264683745802e+02 4.018937785729008283e+02 3.947150941742669374e+02 3.984202336703049809e+02 4.011646307490224785e+02 3.965077622394609875e+02 3.977591619310402393e+02 3.964708486021124259e+02 3.964499038673272935e+02 3.935680322131172488e+02 3.922059271802037870e+02 3.981131585582833736e+02 3.970043378972363826e+02 3.946853526110332382e+02 3.965229384901703611e+02 4.007315751112816429e+02 3.965100405821110598e+02 3.950165999986839438e+02 3.954188514964911292e+02 3.994351982092075559e+02 3.948971670896696651e+02 3.967058956776040759e+02 3.947084514523676830e+02 3.996623640062884419e+02 3.959842704957002297e+02 3.989935386122672298e+02 4.012175429408128480e+02 3.985935167648289621e+02 4.009813310559594015e+02 3.996370253040927878e+02 4.020734820429702836e+02 4.039501398706427153e+02 3.998749221516149532e+02 4.013990631934641442e+02 4.009519172413034767e+02 4.047110073830999113e+02 4.013337663665714103e+02 3.974344726786933393e+02 3.968075181760435157e+02 3.979992554937028331e+02 3.971173918652719976e+02 3.960904737358644638e+02 3.962570856934723906e+02 3.921689942596659648e+02 3.952700691282992693e+02 3.990236177922011507e+02 3.946675844001384235e+02 3.929276030427517412e+02 3.926286543073418329e+02 3.953436945415538730e+02 3.907218849269048064e+02 3.898951181330018017e+02 3.967332447055632656e+02 3.957794330072023854e+02 3.945322001168147494e+02 3.930375911256195991e+02 3.923895377226829169e+02 3.937013055431967814e+02 3.944895943427342218e+02 3.909044536841576019e+02 3.955968848223758982e+02 3.936321572174213657e+02 3.963527022288208173e+02 3.880851757677708065e+02 3.956004455995161493e+02 3.968035085929927277e+02 4.020595996824494591e+02 3.935981047396511485e+02 3.997558652918036159e+02 3.955220841824840932e+02 3.967083660422754861e+02 3.940331484545910712e+02 3.938076795594264468e+02 3.923938991269071153e+02 3.884202974918845825e+02 3.978741272697457703e+02 3.971534400980524993e+02 3.939433897733496792e+02 3.942650091198141808e+02 3.973181151000597993e+02 3.946256326229332103e+02 3.945632546835003609e+02 3.896892756686144139e+02 3.920436386510376110e+02 3.945055350044711417e+02 3.980360404457959476e+02 3.921272841250078613e+02 3.978984932785600677e+02 3.982038881820905658e+02 3.970055610779016320e+02 3.927083198499660739e+02 3.920858486810782892e+02 3.963724830719011152e+02 3.915652588416021445e+02 3.929178456842785181e+02 3.987719536309340356e+02 3.911529899652534823e+02 3.964281379956390765e+02 3.952201460722399133e+02 3.966504566119649553e+02 3.964602305924163375e+02 3.959041888264615636e+02 3.956558895343103472e+02 3.971260074899475399e+02 3.981523771579050504e+02 3.994043030029919805e+02 3.936213341793541076e+02 3.987781380299638272e+02 3.919967893349157180e+02 3.988048951077242918e+02 3.972792730093579507e+02 3.999522247485962794e+02 3.998444945963467489e+02 3.946876408437270811e+02 3.988246747247584949e+02 4.009719459149203544e+02 3.965140011210623925e+02 3.968195441729177446e+02 4.060908991280412010e+02 3.978421735889350543e+02 4.010507628194740164e+02 4.006850862168147387e+02 3.968819963464621310e+02 4.000414375377130227e+02 4.018490495844995962e+02 3.971384282238735182e+02 4.021962303081896266e+02 4.011987189053182306e+02 4.030423299113988946e+02 3.992797613593572805e+02 4.022606451807653798e+02 4.051251347879691025e+02 4.016506028840791487e+02 3.972924710417438519e+02 4.007837883312822100e+02 3.986796980153230265e+02 3.971019200698069653e+02 4.011807891151728427e+02 3.973036442128243380e+02 4.023810340635089347e+02 3.979198261595821577e+02 4.000528513144501517e+02 3.995465174179324208e+02 3.998801363860237075e+02 3.977140158419627483e+02 3.968401092330028632e+02 3.917118507719704894e+02 3.973500606024613262e+02 3.944517284617021460e+02 3.937878073397447451e+02 3.985389906960321014e+02 3.965725470209582113e+02 3.940227888129119265e+02 3.941465163540651133e+02 3.957801096300274253e+02 3.955257597721609386e+02 3.943317765691978138e+02 3.960507788382340664e+02 3.982985804437786896e+02 3.921001734197946575e+02 3.952991733212839449e+02 3.952261198827310977e+02 3.963845749520798449e+02 3.979799767259513601e+02 3.995697810814454556e+02 4.011405498931861189e+02 3.988403395722553455e+02 4.024115889742333252e+02 4.013539306908881485e+02 4.035856835378996266e+02 3.989341228296452186e+02 4.025610055450508753e+02 4.063968554288595101e+02 4.019586980136892862e+02 4.010161606494855846e+02 3.985242842487820099e+02 4.001680257418952920e+02 4.013379136632013342e+02 4.024427020563118731e+02 4.023249138857610205e+02 4.039105887263849013e+02 4.030728813729646731e+02 4.020477157326791939e+02 4.031328603590469584e+02 4.033935327040182415e+02 4.044106788793289411e+02 3.974863160783214653e+02 4.053783381130330667e+02 4.050103301532898286e+02 4.063566837990118756e+02 4.018201251728144143e+02 4.051424254486994982e+02 4.071009156549175145e+02 4.094766151136586814e+02 4.081846331940269579e+02 4.030881651893830053e+02 4.086038026203548270e+02 4.102386172860938700e+02 4.088835077875551747e+02 4.038209897138645488e+02 4.076345274182082790e+02 4.119819942258673109e+02 4.132518556935505671e+02 4.145001502408337615e+02 4.065008199674228422e+02 4.161046265663329677e+02 4.130033858723430740e+02 4.124624049939091606e+02 4.161544071468408106e+02 4.133933745327107090e+02 4.137294181542131923e+02 4.190791317983073441e+02 4.114175970535223428e+02 4.164465192094082227e+02 4.133312314905979292e+02 4.189779850216996238e+02 4.129814107937241374e+02 4.205099556417517874e+02 4.193721372770274911e+02 4.144234106886574978e+02 4.138883670473502434e+02 4.181574203541593988e+02 4.111819480347330114e+02 4.134719971132757905e+02 4.132534935595334105e+02 4.119618821168228351e+02 4.149723343120927552e+02 4.095874871415468874e+02 4.072765871327684977e+02 4.140959703212013778e+02 4.092905615083935800e+02 4.105999350121900875e+02 4.092560151678038665e+02 4.070138243137585619e+02 4.152043165335559252e+02 4.137143292360729561e+02 4.106755084254264716e+02 4.077969709421609537e+02 4.148640459726137237e+02 4.123297622147763377e+02 4.128137969151056268e+02 4.172417104765708018e+02 4.105915547154974092e+02 4.100501678236251450e+02 4.096006756502944199e+02 4.107486102557213030e+02 4.105168026388564613e+02 4.071321690151622761e+02 4.096901354295915780e+02 4.067162210913787703e+02 4.088713512439216515e+02 4.077626544518013816e+02 4.056039182417580946e+02 4.059112824524480061e+02 4.088693714654875180e+02 4.069779445601994894e+02 4.078472170125418188e+02 4.067176268819324036e+02 4.090926927847920638e+02 4.072854600317016889e+02 4.083685742683825879e+02 4.085471599459963272e+02 4.091977014102720887e+02 4.110227410102597787e+02 4.074640073201701966e+02 4.087687031069303885e+02 4.079856428785946605e+02 4.062114351313653628e+02 4.102454519599901346e+02 4.100518729019104853e+02 4.074543389386926719e+02 4.069813365236662435e+02 4.100580462504378261e+02 4.102669254304877313e+02 4.104247167406758763e+02 4.079653077957918299e+02 4.103413551071448637e+02 4.071771466115658313e+02 4.099101666698450686e+02 4.075656500240900755e+02 4.094848801861244851e+02 4.091456189878725809e+02 4.111501481835861114e+02 4.102662054387907347e+02 4.080398402975036447e+02 4.116859096450281186e+02 4.083123815490454831e+02 4.147849725260817308e+02 4.085531772351550330e+02 4.087209229504957193e+02 4.073985487776399737e+02 4.060037422701925607e+02 4.079942701893401704e+02 4.100507311839986642e+02 4.058225443071129348e+02 4.111536285294725417e+02 4.071102509296640619e+02 4.097671113388554431e+02 4.078414325824423372e+02 4.099615899038222437e+02 4.094560099429695583e+02 4.052569599179058173e+02 4.054540116431676893e+02 4.122211684155601006e+02 4.163171696073395651e+02 4.113711572709937627e+02 4.140371726512826172e+02 4.165682525889030217e+02 4.089115783699201074e+02 4.090924345965692055e+02 4.117838040117620722e+02 4.157306811383890022e+02 4.133688789723611876e+02 4.146952594888817316e+02 4.149082339115824425e+02 4.166333119372386591e+02 4.173386497245043074e+02 4.147974346851577252e+02 4.156848018324231475e+02 4.161155271863820531e+02 4.148009107207177522e+02 4.194315857415198820e+02 4.121517307858924823e+02 4.149151777668880641e+02 4.135367281728452440e+02 4.160243616086920611e+02 4.160356497881421092e+02 4.130046130372717812e+02 4.167591149578186673e+02 4.166419392840190881e+02 4.187639744585727613e+02 4.168677907445173787e+02 4.117608368527019707e+02 4.184216780984110642e+02 4.209750845409246267e+02 4.148963435927005321e+02 4.134846242907188412e+02 4.189228180261022203e+02 4.167481886195874949e+02 4.215763016866321209e+02 4.127699732182219350e+02 4.166161911924770038e+02 4.187938058640284567e+02 4.141916892558790551e+02 4.131185892383452369e+02 4.136909163529122111e+02 4.168048044880397356e+02 4.160985738180783642e+02 4.174025816402550504e+02 4.192928864128815576e+02 4.204793593058319061e+02 4.173530245701853119e+02 4.184626152613253680e+02 4.179076893500555343e+02 4.190712287321966869e+02 4.172664285179074568e+02 4.197275452011685388e+02 4.218010999554945215e+02 4.194116550231282758e+02 4.187166552837134645e+02 4.193032947889507795e+02 4.206585322391038062e+02 4.174805057392348999e+02 4.175179785132010579e+02 4.230163571890344656e+02 4.188147999518947699e+02 4.191273230574466879e+02 4.208825290933985457e+02 4.170651768246482334e+02 4.186550495054656267e+02 4.125228184845476562e+02 4.181028034840991268e+02 4.161375875744447512e+02 4.137746659413180623e+02 4.150847584929651930e+02 4.118243132418354548e+02 4.160513432729138117e+02 4.137164480780544409e+02 4.204217081538286038e+02 4.186414826904066331e+02 4.191164341378728864e+02 4.150802285259845803e+02 4.168631548253806045e+02 4.097901595240049915e+02 4.150647401636792893e+02 4.177623174202958580e+02 4.182047450791014853e+02 4.180584232782962317e+02 4.154047376770756728e+02 4.148931188201468672e+02 4.165535995899716681e+02 4.189479184592518664e+02 4.169443894786926990e+02 4.192628594515508667e+02 4.184664976847994922e+02 4.169772556471413054e+02 4.217472948437265359e+02 4.193934888186785201e+02 4.200739024556319805e+02 4.163991082331955909e+02 4.199846671692062046e+02 4.195359889200975658e+02 4.223776522763947128e+02 4.159575346000668787e+02 4.175058630686006609e+02 4.140083638612766208e+02 4.167124419012727117e+02 4.149613947037869934e+02 4.136597480936237048e+02 4.137591605146870961e+02 4.147331279640894195e+02 4.126234588097704545e+02 4.138587697944473689e+02 4.168480246714361783e+02 4.175493734880040506e+02 4.149004373761076749e+02 4.192893429365857969e+02 4.184282515791203423e+02 4.143871586152651503e+02 4.212654552016293792e+02 4.168688586546652459e+02 4.159519632866143297e+02 4.221488229267604311e+02 4.191367716837912667e+02 4.183522995823900033e+02 4.210617195005924600e+02 4.260430653491926591e+02 4.246792106379732559e+02 4.233392708878297412e+02 4.268213558745287628e+02 4.259237417977006999e+02 4.242111244384998940e+02 4.257708853507566005e+02 4.273685243319783353e+02 4.226118133353043618e+02 4.261637362946794951e+02 4.244415283445587193e+02 4.266988636196525704e+02 4.212110412335791239e+02 4.260121973200008370e+02 4.246818799305701759e+02 4.282957085718903727e+02 4.263801522720095249e+02 4.272003030080811072e+02 4.323158200673480565e+02 4.268600999635640392e+02 4.235705494716904695e+02 4.263680556520639016e+02 4.258076073400227415e+02 4.266577827921565245e+02 4.262469512418973636e+02 4.290684168227584223e+02 4.276246387977718655e+02 4.267142217392307657e+02 4.274895919011664205e+02 4.228335489755489789e+02 4.243415154985113418e+02 4.279570483189466472e+02 4.327999568068310055e+02 4.251147305938234240e+02 4.239027693525140421e+02 4.292875716873455758e+02 4.281618841828762356e+02 4.294023076316769334e+02 4.318749963795464168e+02 4.328077032461475255e+02 4.263570945370001368e+02 4.264816518372160772e+02 4.262073852115289014e+02 4.291713497117024190e+02 4.289990408962489141e+02 4.319414985310733073e+02 4.345272889820693649e+02 4.339534057034524039e+02 4.350146856708329892e+02 4.311979328429384282e+02 4.308431785538350027e+02 4.328617496506432758e+02 4.280615988748304517e+02 4.313497813146830708e+02 4.295490406695101910e+02 4.331390681279999626e+02 4.298460306709390579e+02 4.322710864883820250e+02 4.317387879186784403e+02 4.331454004102893123e+02 4.369515652277362392e+02 4.287543245338902693e+02 4.308274216151786504e+02 4.341322989931633742e+02 4.352009763719897819e+02 4.273253862468682200e+02 4.270582117812361389e+02 4.310764451281171432e+02 4.340862412859954134e+02 4.333079277099878368e+02 4.357996645225341013e+02 4.321639135517363570e+02 4.356493405372046936e+02 4.284122743355335956e+02 4.273980686157639184e+02 4.320032919003323286e+02 4.301000878842535258e+02 4.285510125380387194e+02 4.300471818843575988e+02 4.314738120718262735e+02 4.335514311456085466e+02 4.263021954046239443e+02 4.296058833976131268e+02 4.310492982212704760e+02 4.312247523082757539e+02 4.304074390732843653e+02 4.282414184252385212e+02 4.297469567400868300e+02 4.310645579971444477e+02 4.322326745401562107e+02 4.326323565234501984e+02 4.321959011805548698e+02 4.288394665233097385e+02 4.342822018503525783e+02 4.321468709421583867e+02 4.305389383405570811e+02 4.320201780044853308e+02 4.348674351248670860e+02 4.257193134668606831e+02 4.313484561424320418e+02 4.320825746465390580e+02 4.302897497023080291e+02 4.276573819182722787e+02 4.284267004498444180e+02 4.283471351458909453e+02 4.263360184146620213e+02 4.258583521559718292e+02 4.318372151698239350e+02 4.264514096567032766e+02 4.346587784999969699e+02 4.320456062204311252e+02 4.279080887880056139e+02 4.292284126654849388e+02 4.288377166385499208e+02 4.317794684761332746e+02 4.302493742725992547e+02 4.355662674877085578e+02 4.309654966819539936e+02 4.316986978280287985e+02 4.324583400366972228e+02 4.317962608771929354e+02 4.311632758382652355e+02 4.297632984185997884e+02 4.310058237741561697e+02 4.279753961954656916e+02 4.281127485342045134e+02 4.270699952324114292e+02 4.332507696427192059e+02 4.262155039700922998e+02 4.290586039542367871e+02 4.355511228376266786e+02 4.314455927675691669e+02 4.335225599758591670e+02 4.330589308025621449e+02 4.286639343465176353e+02 4.334034503139070011e+02 4.300934251828414290e+02 4.332501046232851536e+02 4.299692853571416435e+02 4.326944000619204189e+02 4.321768278942002439e+02 4.284925995532883576e+02 4.291993895649096658e+02 4.361613312907236946e+02 4.340023607590002825e+02 4.328466944845839066e+02 4.396223163966386664e+02 4.341912426208710940e+02 4.348507750741995892e+02 4.362753028008556271e+02 4.283774837826704811e+02 4.328614809816182856e+02 4.284525160642664900e+02 4.309579676654641389e+02 4.331307122420697056e+02 4.287731650301181503e+02 4.321690978443837707e+02 4.313576387907521053e+02 4.331687840450063050e+02 4.277017594033745809e+02 4.284629921347814161e+02 4.289249080251117903e+02 4.295444056585717476e+02 4.322870730678098994e+02 4.336650154521420291e+02 4.326568243076183649e+02 4.338852028249588670e+02 4.310779535226561165e+02 4.245945418824518356e+02 4.315666878563387172e+02 4.265675724170134231e+02 4.261766410941059462e+02 4.273626503786891249e+02 4.221285380135013270e+02 4.309105526001799262e+02 4.285440216114943723e+02 4.285369366653396241e+02 4.306840797863615649e+02 4.348652513337181631e+02 4.361483060750063032e+02 4.342701944504918288e+02 4.334588164537223633e+02 4.334028088447321920e+02 4.344500514026543669e+02 4.352517830406125086e+02 4.340065744516480777e+02 4.311007895137028072e+02 4.392237939556991932e+02 4.368466806285189250e+02 4.338244698436504905e+02 4.368082489369726886e+02 4.360124080659142010e+02 4.349839158886356358e+02 4.394735759749891599e+02 4.341602139440658448e+02 4.375084467925653371e+02 4.366059408805454041e+02 4.345627441886641691e+02 4.324690938963542521e+02 4.335053219222755274e+02 4.326012694880881213e+02 4.333196535836648877e+02 4.289064263666616625e+02 4.268107547337087340e+02 4.318071298459207696e+02 4.321925395304331801e+02 4.330551308557194830e+02 4.308141271397504966e+02 4.369865737340487613e+02 4.369128472525142683e+02 4.318386798220830087e+02 4.300965632122690181e+02 4.334139083640140484e+02 4.299000577149456035e+02 4.324947586097312637e+02 4.341314266854950574e+02 4.324054990046116131e+02 4.316534029319312253e+02 4.328883943084355224e+02 4.325125295969010608e+02 4.337649294876400745e+02 4.320726855274399441e+02 4.319559399961237318e+02 4.314011984781802198e+02 4.375675095466943958e+02 4.336123425644660188e+02 4.337899787976089669e+02 4.394975134369739749e+02 4.385689597504035646e+02 4.358601348596995422e+02 4.380798187629530958e+02 4.400794590825216233e+02 4.393714455396588505e+02 4.355321092290225238e+02 4.338604768838214909e+02 4.355008192147879527e+02 4.388816683462009109e+02 4.316678336095335453e+02 4.367819846665018417e+02 4.373038266513505619e+02 4.436469915112493254e+02 4.366367084810631809e+02 4.444685288872491356e+02 4.372966132335951102e+02 4.408683998549588523e+02 4.382697124663627619e+02 4.399530715567823904e+02 4.424405855266862204e+02 4.443307993817778083e+02 4.428756243172132940e+02 4.405245274015287578e+02 4.443911091804061471e+02 4.444412618589960857e+02 4.402648255008993488e+02 4.475708686489560932e+02 4.450284996565749225e+02 4.409405356542835648e+02 4.434975720680034215e+02 4.432259768772615303e+02 4.447914088938081250e+02 4.437994514110293380e+02 4.421831126257194455e+02 4.417041224644753470e+02 4.424830039313957855e+02 4.397887055150187621e+02 4.390814287752000951e+02 4.413093529945937235e+02 4.399825498434508972e+02 4.394060344508101821e+02 4.351269674648979162e+02 4.354191806733985004e+02 4.404453859313018711e+02 4.392975604361607225e+02 4.369159279483594105e+02 4.423261833049991196e+02 4.429065848506145926e+02 4.406478933920620875e+02 4.384899929415541919e+02 4.386613441054674354e+02 4.381474389781329251e+02 4.434063715403135575e+02 4.400077286741835678e+02 4.420281775378733755e+02 4.407472276249734477e+02 4.426786124210961475e+02 4.409829471756453358e+02 4.372352293918774535e+02 4.467620743018064786e+02 4.444405033497291697e+02 4.413166265656684004e+02 4.422135245563908938e+02 4.428725211318654829e+02 4.445871935859983637e+02 4.400936798781444281e+02 4.459412954292050131e+02 4.452626115982828310e+02 4.471520852034569202e+02 4.445794294185523086e+02 4.422954835164480869e+02 4.416155047342982698e+02 4.404207067140512777e+02 4.446547030789216706e+02 4.459136521121732812e+02 4.443358207611120747e+02 4.418357958261159979e+02 4.463859291440035690e+02 4.465248251557218850e+02 4.455602194268518588e+02 4.424758715583816411e+02 4.454839739473426903e+02 4.429841981147907859e+02 4.462934132775740181e+02 4.444222143870006221e+02 4.432258617099007552e+02 4.433561914213072441e+02 4.418556064336455620e+02 4.428287878076715742e+02 4.422639375133937278e+02 4.464818804682566906e+02 4.415130156147516232e+02 4.388232004723221280e+02 4.443908473873270850e+02 4.425403527565405852e+02 4.426652137107329281e+02 4.475708887584534637e+02 4.431859786908296996e+02 4.459767801574266173e+02 4.428260641308399954e+02 4.401212748084921031e+02 4.430923702908534665e+02 4.465417063784070137e+02 4.403570218453579059e+02 4.416677763161370081e+02 4.454623474645488841e+02 4.441646498395984963e+02 4.447184563923018459e+02 4.434320841859311031e+02 4.437341049689811143e+02 4.489631158606932217e+02 4.483205746448111881e+02 4.455907783607938768e+02 4.419343939317635659e+02 4.452768058556370647e+02 4.476985187847222392e+02 4.445036759917310292e+02 4.453214879510873061e+02 4.482220212570110220e+02 4.439383316166454279e+02 4.415329993439434588e+02 4.434225920813848916e+02 4.447911436927117279e+02 4.399760623044947465e+02 4.437161808309627986e+02 4.415352109605963165e+02 4.451128629866041138e+02 4.422028179308097151e+02 4.404259694071487274e+02 4.464761017718306562e+02 4.417514595140905840e+02 4.427638815514959560e+02 4.452623718518493661e+02 4.447046326190159675e+02 4.396837596627518110e+02 4.451004487996398780e+02 4.397089108127012764e+02 4.431333123015473348e+02 4.385267282444187344e+02 4.427042382709605022e+02 4.395031207169002982e+02 4.446977213522824286e+02 4.445978710730905732e+02 4.409598346261098527e+02 4.450471281891296371e+02 4.450159711393978341e+02 4.413088690335909519e+02 4.422473151623936474e+02 4.431199876456046240e+02 4.436072312776210538e+02 4.415754654218341102e+02 4.426357067045530584e+02 4.402084195476631407e+02 4.392869717698217187e+02 4.415228028560033522e+02 4.455965920865236853e+02 4.416471206796281876e+02 4.381023048029818483e+02 4.386757127701033028e+02 4.415890143647527566e+02 4.383149780212276596e+02 4.419081399662400713e+02 4.404909244325502868e+02 4.387366417370034810e+02 4.385748694338744826e+02 4.356930780884719638e+02 4.375291283510670155e+02 4.409335407567590437e+02 4.400817610095898544e+02 4.407266934675707262e+02 4.401990395195954306e+02 4.390644535220780540e+02 4.391099903512094897e+02 4.378798336142598941e+02 4.381769557323875119e+02 4.377996634846141433e+02 4.399333742626248522e+02 4.354657676741197179e+02 4.378556487603777896e+02 4.394733300096715993e+02 4.353859613068427734e+02 4.389974050637690652e+02 4.382656308489589492e+02 4.374741538811352939e+02 4.406526993577829217e+02 4.392125556779171234e+02 4.373303539569605505e+02 4.397339324832365719e+02 4.409839574029161895e+02 4.395016414636876334e+02 4.407673151506053273e+02 4.399813134757653188e+02 4.421543893546904656e+02 4.419229023464761212e+02 4.409777642441229091e+02 4.409433502476680360e+02 4.418809296742600736e+02 4.396330546116870437e+02 4.432711991080304301e+02 4.402361068355127145e+02 4.443391077213176459e+02 4.453723485888056075e+02 4.502567399123439031e+02 4.428297742926382057e+02 4.469913221746640488e+02 4.393583449040024789e+02 4.400812829978276568e+02 4.441405988031826837e+02 4.414407842357433083e+02 4.454746548316362578e+02 4.412421159598204099e+02 4.440345740384357782e+02 4.379404861154120567e+02 4.401188793411062647e+02 4.445504353324113254e+02 4.472613790663076543e+02 4.455590226818244446e+02 4.421597062308388217e+02 4.496995148934119584e+02 4.485741021616678950e+02 4.463345533893428865e+02 4.454132953306779541e+02 4.512420694554883198e+02 4.454194560082784733e+02 4.447871473201052481e+02 4.447416608045260773e+02 4.484270783995066836e+02 4.407990167966209469e+02 4.432070285599213548e+02 4.433849302866255471e+02 4.460965081671878920e+02 4.459841248993313343e+02 4.469277848826354784e+02 4.445864465765807267e+02 4.454559041838951430e+02 4.477587349011147353e+02 4.432259213003119953e+02 4.418453643844042062e+02 4.450797777280983496e+02 4.462906332516353700e+02 4.463301470299455218e+02 4.436374430611069783e+02 4.431257683513113079e+02 4.465518645006260385e+02 4.435672478182965506e+02 4.420062370063179173e+02 4.440507993317118576e+02 4.384712124714033052e+02 4.446951652140958799e+02 4.473716280369789615e+02 4.462915784464424860e+02 4.460074658157568024e+02 4.426302552542761646e+02 4.487619457830124929e+02 4.479290797239257813e+02 4.410112650426953564e+02 4.457267254058847357e+02 4.455787183182226272e+02 4.438776483322700983e+02 4.428740725190853027e+02 4.484920132597024462e+02 4.468828666534355989e+02 4.413269509654300577e+02 4.392032114018056745e+02 4.429415946808269950e+02 4.419802284297142023e+02 4.439450551640442768e+02 4.450375566377815630e+02 4.455743242386933503e+02 4.397278435514493253e+02 4.400371371911867868e+02 4.428089265240960799e+02 4.420253573874198878e+02 4.469637132481272488e+02 4.416996628073168836e+02 4.403213438465121499e+02 4.365220905780087719e+02 4.400478628455829266e+02 4.429786837156930233e+02 4.407870517348377462e+02 4.421871656864061038e+02 4.408174883163375171e+02 4.386478913027473254e+02 4.409691510705158635e+02 4.397249450813212661e+02 4.418004062624962671e+02 4.390393013281626509e+02 4.445019906070518800e+02 4.456492318316276169e+02 4.421575758666030538e+02 4.426155971483585745e+02 4.449580165247477908e+02 4.387336820683024712e+02 4.376762776642362951e+02 4.383710966994044611e+02 4.414314775306197021e+02 4.394084348169449186e+02 4.354507080735741624e+02 4.334681024428925298e+02 4.286742088828554529e+02 4.413410528814075633e+02 4.394148406247859384e+02 4.355732828394740750e+02 4.368602869700031874e+02 4.413645834721269807e+02 4.417073076015897755e+02 4.431357210442052974e+02 4.422992041903953009e+02 4.355955570210155656e+02 4.451874063334350353e+02 4.382890649815951178e+02 4.418020103083119352e+02 4.381064649771764721e+02 4.345008822262958006e+02 4.388225102512800504e+02 4.382061131247639878e+02 4.383805030077998026e+02 4.416021950115183472e+02 4.417533223605640273e+02 4.418740554312227005e+02 4.361017588361823414e+02 4.404439337585324665e+02 4.393412251652252394e+02 4.426814529242162166e+02 4.375529384492693907e+02 4.414935344574815872e+02 4.411610483601035071e+02 4.446570737676406111e+02 4.404469698711975525e+02 4.348403428933960413e+02 4.377794699797240696e+02 4.408236834263747710e+02 4.353728446553553795e+02 4.392789775659437055e+02 4.392688139163510641e+02 4.394893183421831395e+02 4.393742895353050812e+02 4.425724156210954447e+02 4.383295308357876365e+02 4.400160426390998509e+02 4.416638543858932735e+02 4.399952521024590055e+02 4.463622185833980325e+02 4.427489435275148253e+02 4.388548834645611123e+02 4.403924451227510417e+02 4.365447672749222079e+02 4.368032093144283863e+02 4.352072960613508599e+02 4.346322382330837968e+02 4.353486460455893052e+02 4.340949198110447469e+02 4.353299844836341776e+02 4.351764666205722847e+02 4.306524419519760727e+02 4.302100076604016294e+02 4.294423260710658496e+02 4.280499495961196317e+02 4.305602284045140777e+02 4.272069746889082467e+02 4.270960420562547029e+02 4.298391473071109772e+02 4.239333694611838155e+02 4.258994577727892761e+02 4.266307000476594453e+02 4.255010833467263751e+02 4.213303514502010216e+02 4.245218258555057105e+02 4.270915126850247248e+02 4.262832988180126108e+02 4.250499091025370717e+02 4.240223970015400141e+02 4.219394643664948035e+02 4.283090591904570488e+02 4.250893845566963023e+02 4.252414807346001453e+02 4.244801801258620344e+02 4.237674986064119480e+02 4.221636967101973141e+02 4.194290595853208856e+02 4.211476118708307013e+02 4.225579644334673048e+02 4.244629372197464932e+02 4.244624089266542342e+02 4.247235404087952588e+02 4.256682389689904085e+02 4.273788912665085604e+02 4.255416382829394024e+02 4.215034753372723912e+02 4.270931361511404702e+02 4.200498758408086815e+02 4.279454799198846331e+02 4.214753589479187781e+02 4.228674813465952411e+02 4.231816645599002982e+02 4.235733990049694171e+02 4.267080218841308579e+02 4.254879619266096142e+02 4.252516025354802878e+02 4.278780889948118329e+02 4.161736929383110919e+02 4.211990445815920907e+02 4.200931966205461094e+02 4.230386668238417087e+02 4.259021677000383193e+02 4.182110295651303318e+02 4.228403594855445249e+02 4.211776460653537129e+02 4.213918980193512880e+02 4.233925066881679413e+02 4.183982480192309481e+02 4.196458518592997962e+02 4.195522068074483855e+02 4.239354169719531455e+02 4.232474089608451209e+02 4.170985188795413023e+02 4.202320573221105633e+02 4.164395838265872385e+02 4.180818593929005260e+02 4.175508502713428243e+02 4.171687340399541881e+02 4.201405406743833169e+02 4.212937477279112386e+02 4.183365221370256108e+02 4.196993687582123016e+02 4.205880509559585789e+02 4.193457259948082765e+02 4.182381959753450360e+02 4.218495249625512997e+02 4.215589210780868257e+02 4.197403430397675379e+02 4.168823653793238577e+02 4.198461487879285983e+02 4.161944101078882454e+02 4.168314488345303630e+02 4.161072285020152322e+02 4.149142788487664006e+02 4.151170862072858085e+02 4.216665794766092290e+02 4.149169318782276719e+02 4.184226092077400949e+02 4.160592161842196788e+02 4.146824865841992960e+02 4.139916866441046182e+02 4.181270242972354936e+02 4.170421344264434538e+02 4.163771653673434798e+02 4.138911722533125612e+02 4.187539742932337958e+02 4.108730147029760928e+02 4.159856039456056465e+02 4.161659174585389565e+02 4.191316143148684432e+02 4.112122968384204000e+02 4.135407192370980738e+02 4.110478223240011744e+02 4.107050017095017438e+02 4.153432025245989507e+02 4.075063767721511567e+02 4.136291336340447629e+02 4.102630909652625064e+02 4.105662914052438737e+02 4.084657296531186148e+02 4.107234478285284922e+02 4.117240774857546057e+02 4.124869066095338326e+02 4.109063346904145533e+02 4.132739543162019800e+02 4.125773984989698420e+02 4.126377302698916765e+02 4.128761014656417387e+02 4.135959630485000389e+02 4.125290278070288537e+02 4.129675849611797389e+02 4.128399247509723295e+02 4.138697786706686657e+02 4.094893262844058199e+02 4.129982171687972823e+02 4.107172604622528524e+02 4.124160021933723215e+02 4.118821513059830295e+02 4.079554077729316646e+02 4.094825331962335326e+02 4.046313488218106613e+02 4.076922807615321744e+02 4.015284416472428575e+02 4.020242176697325363e+02 4.010052050309803349e+02 4.018455435482855478e+02 4.055904478605362442e+02 4.026201275696717516e+02 4.050769606618457601e+02 4.046571867604275781e+02 4.046649512751588418e+02 4.000661870451690447e+02 4.050872195574603438e+02 4.071369394720583728e+02 4.027668101461846959e+02 4.033011930189969121e+02 4.000979327226145870e+02 4.012608677459794535e+02 4.071676420837110300e+02 4.074888580456915861e+02 4.007554615317653202e+02 4.019881794595535780e+02 3.971262734007141830e+02 4.010383729367759997e+02 3.978883393683921099e+02 3.999067303208207136e+02 3.986117529383498663e+02 3.995621068484562102e+02 4.010723798092677157e+02 4.029975648928174792e+02 4.012619101468681606e+02 4.026219546876498043e+02 4.044148548656867774e+02 4.000136060118026649e+02 4.023476007304535642e+02 4.053419944966802291e+02 4.035153650971782895e+02 4.018207288096452316e+02 3.962519573311088834e+02 3.972843457202425270e+02 4.043557678375200908e+02 4.003541336931418186e+02 4.017983366499066165e+02 4.007415834331319502e+02 4.020491631622829232e+02 4.029400633083322987e+02 3.968058659602413627e+02 4.017820997780514176e+02 4.009856696314780038e+02 4.039218051163741166e+02 4.023106062877312752e+02 4.002509925985437462e+02 4.006190957422849692e+02 4.000742766150572152e+02 4.052287223574555242e+02 3.993001582783783192e+02 4.025796655443687087e+02 4.013679558705557042e+02 4.007296715213606717e+02 4.011736696387222310e+02 3.963654277034590336e+02 3.963850708640100606e+02 3.972500294092171202e+02 3.961026764400828597e+02 3.993214249484597076e+02 3.957197568421979668e+02 3.967944746694372498e+02 3.955067892480103069e+02 3.978731112733900659e+02 3.946984842482704039e+02 3.975860221415649676e+02 3.928663825215464840e+02 3.893463717226463814e+02 3.950897341676657106e+02 3.941659079289477745e+02 3.926333266571443232e+02 3.964463947539035757e+02 3.958204640984509979e+02 3.960913220534723109e+02 3.940512697972409342e+02 3.945710437439751672e+02 3.952238890548621839e+02 3.941635091797307950e+02 3.961157693004884095e+02 3.931665642185640195e+02 3.969141607039501309e+02 3.912655293602934989e+02 3.920637734072563489e+02 3.926252168691040652e+02 3.945146689920792369e+02 3.932642447821812652e+02 3.926949534097929586e+02 3.930900382391074572e+02 3.881721284161525318e+02 3.917546938651256596e+02 3.916245685750459984e+02 3.944994138047102865e+02 3.856300543020600458e+02 3.897549727636549619e+02 3.901640096815862080e+02 3.876978978378079432e+02 3.867091520314302784e+02 3.807132912623885659e+02 3.866875055284418181e+02 3.890095202818679354e+02 3.871937271780918763e+02 3.836415138728140732e+02 3.838795875018246306e+02 3.810742061181851454e+02 3.827623499037832744e+02 3.833758086037594239e+02 3.821291392055773599e+02 3.859653086148045418e+02 3.812448550341227929e+02 3.838308445324065588e+02 3.829561843849133993e+02 3.864991865111682046e+02 3.851946166437111287e+02 3.829145627719623235e+02 3.782507047296201108e+02 3.846402015614399374e+02 3.843426733334831624e+02 3.836015890836468998e+02 3.813755233331055479e+02 3.844716970763897166e+02 3.811045316835471795e+02 3.789443098979879210e+02 3.754601828315946932e+02 3.801494246592464492e+02 3.769051775878203330e+02 3.795360782563207636e+02 3.799936521077650582e+02 3.787460522047858262e+02 3.788656174008659718e+02 3.771380706167448125e+02 3.741659865594695589e+02 3.781819902013315300e+02 3.767311509044345712e+02 3.713622144637260476e+02 3.761998472874341246e+02 3.740766820126019070e+02 3.716202569745620394e+02 3.742166437478107923e+02 3.708956290600955299e+02 3.749151791617543950e+02 3.697510518890899789e+02 3.702879821333823429e+02 3.767750882313181364e+02 3.736932899003267607e+02 3.763687516039317416e+02 3.724433185545053675e+02 3.729255629756776216e+02 3.750494215586630276e+02 3.719429061757810473e+02 3.722545716352128693e+02 3.701425920972433801e+02 3.750425231992584827e+02 3.703073815704287313e+02 3.685525879507226250e+02 3.670014865944160647e+02 3.676606139199194558e+02 3.707509143614564096e+02 3.702131480561633339e+02 3.678318443124206283e+02 3.722316234741888934e+02 3.706642724196743188e+02 3.699029256065625759e+02 3.640770860688183461e+02 3.688963462232184156e+02 3.733578004020839671e+02 3.702688627660950260e+02 3.708160538988518624e+02 3.694686380998479649e+02 3.698156718048147127e+02 3.696326028681925209e+02 3.706880409018236264e+02 3.688059599554698025e+02 3.716694180518230723e+02 3.697927255850343613e+02 3.710971369816815582e+02 3.688341114524046134e+02 3.675212675365637551e+02 3.736272428184072965e+02 3.687277207700888653e+02 3.658683834605958509e+02 3.674960747381533679e+02 3.700519140277044130e+02 3.645717414191287844e+02 3.662635250430732867e+02 3.662091084159598608e+02 3.648731893209567261e+02 3.647646770239374518e+02 3.650708391125948538e+02 3.665444200813027464e+02 3.684650502485570769e+02 3.655381254093993562e+02 3.635276067206241351e+02 3.652852890815753995e+02 3.644233153947189976e+02 3.632147179546416851e+02 3.618744445002739099e+02 3.604524507407894589e+02 3.643149367626231765e+02 3.634082818011878544e+02 3.651975167656023018e+02 3.618405152139505958e+02 3.634279586201593020e+02 3.646273093902602795e+02 3.640407352489269215e+02 3.622959318540425784e+02 3.609299667759989347e+02 3.630892576829245399e+02 3.613575266348009336e+02 3.624681933343197784e+02 3.603303172234726617e+02 3.577037435140472326e+02 3.584937198135845051e+02 3.583588851441933230e+02 3.573469411392946427e+02 3.610218881689696673e+02 3.592426850417134574e+02 3.607257512476244301e+02 3.590971315661165590e+02 3.603626074993849215e+02 3.631221222681163567e+02 3.663772836709594571e+02 3.648690715730962779e+02 3.629165149641117978e+02 3.605147706721717213e+02 3.627159614427433780e+02 3.614403105129642881e+02 3.626269565956003476e+02 3.639974246995955127e+02 3.610415842196784411e+02 3.599117667547332644e+02 3.585606028141632464e+02 3.598309938528126395e+02 3.588626954438263397e+02 3.586088144787403280e+02 3.583369100234614280e+02 3.602386912663552039e+02 3.588457138137227389e+02 3.608098539300455059e+02 3.606769352323341877e+02 3.605482010856529200e+02 3.599072828848097743e+02 3.587723078825081302e+02 3.531771936882998375e+02 3.560447567125559658e+02 3.571426840120281554e+02 3.526187261026387887e+02 3.563653964148607542e+02 3.564782515768264375e+02 3.544183364849811255e+02 3.545004270985216408e+02 3.560262936479281279e+02 3.555361957008361742e+02 3.559081862816354942e+02 3.556968039129492354e+02 3.591404781998570002e+02 3.545603569877687846e+02 3.495535980313656523e+02 3.525739127711081551e+02 3.527237546955967673e+02 3.541515887902741611e+02 3.500801530293974793e+02 3.501162325242952988e+02 3.531487888394741503e+02 3.479216902310259911e+02 3.512267112877190698e+02 3.503343864337527407e+02 3.493556063907392968e+02 3.496021368436021248e+02 3.514804593244419948e+02 3.519960067772061620e+02 3.519048971667864976e+02 3.507854394696112195e+02 3.486341424855029913e+02 3.501288007703689686e+02 3.498286173100126462e+02 3.509193249761876245e+02 3.505699386767304873e+02 3.493487829032042100e+02 3.532795745529326723e+02 3.489496132323536131e+02 3.477742929044060816e+02 3.455781017273283169e+02 3.492561259079257638e+02 3.511550196593205442e+02 3.493191118478789576e+02 3.491296627916254351e+02 3.505753389652106193e+02 3.507915476618057937e+02 3.520674177420460751e+02 3.496216823678200853e+02 3.504576517090175685e+02 3.526205051240379476e+02 3.494260880677270507e+02 3.533820549879472424e+02 3.493365001215437928e+02 3.574338153537224798e+02 3.564481371642094132e+02 3.542529619184180092e+02 3.559258617855687135e+02 3.512130142757167732e+02 3.540846026037482943e+02 3.545622834488061699e+02 3.508959098886417109e+02 3.508015706617272826e+02 3.546118446400466269e+02 3.517232762214175636e+02 3.543545043038000699e+02 3.463721411678747586e+02 3.502705135056399968e+02 3.477479528877905750e+02 3.499926564269159144e+02 3.502269998131959596e+02 3.412521247601022765e+02 3.460621125726047467e+02 3.461174652598751891e+02 3.439229829791186717e+02 3.426258868074128827e+02 3.439857848782688734e+02 3.427970423829107176e+02 3.442508533104103208e+02 3.404145225114130540e+02 3.447633073178317886e+02 3.393456015829306693e+02 3.413883599583866157e+02 3.431094867031065974e+02 3.442721589463921532e+02 3.392731266861246127e+02 3.378313591086483711e+02 3.425540097467727492e+02 3.423087663290745581e+02 3.430842292989926250e+02 3.456167789171380491e+02 3.416211189613447914e+02 3.444720719901692974e+02 3.453594587795735151e+02 3.428469297290494069e+02 3.448635034138339961e+02 3.416398333404627010e+02 3.410322318665710100e+02 3.441428393176117879e+02 3.401767967025999155e+02 3.408802282874628986e+02 3.444811094663589870e+02 3.417370319821653766e+02 3.427042236582323653e+02 3.452693595174917505e+02 3.467475335142762560e+02 3.469495656261436807e+02 3.425201459253871690e+02 3.428906568302715527e+02 3.410145171441124035e+02 3.458563893121605020e+02 3.436746704040556892e+02 3.409413408622599491e+02 3.459827827492383676e+02 3.442679766157913832e+02 3.448906122955696674e+02 3.433434567305433802e+02 3.417987412511920979e+02 3.431519814142275777e+02 3.426206038612971838e+02 3.417455075106765889e+02 3.410953508872863722e+02 3.389379969520583700e+02 3.366038627621941259e+02 3.363138438288367524e+02 3.384822424504933451e+02 3.382843669042714509e+02 3.388661841763547500e+02 3.397807151835089030e+02 3.367697271599724900e+02 3.386537028767558581e+02 3.382699932410245651e+02 3.381612827027635717e+02 3.358513719981730219e+02 3.363423326685955317e+02 3.332101916732321456e+02 3.335291609215140625e+02 3.303917427784268739e+02 3.357956250100494344e+02 3.332459723288836813e+02 3.309044900209174784e+02 3.329181868911316542e+02 3.329656215699031350e+02 3.327273168131729335e+02 3.311797648254787987e+02 3.330228247941018367e+02 3.282962130872344346e+02 3.304822990699738625e+02 3.322328048463502910e+02 3.309849115420524868e+02 3.351865679778049980e+02 3.344640606067151793e+02 3.321946002194582661e+02 3.350438080341614295e+02 3.347262922030398045e+02 3.304831986969148261e+02 3.310505959653245327e+02 3.315580562825803668e+02 3.335276881293738143e+02 3.278353158999736934e+02 3.266128742360862134e+02 3.304726228027911361e+02 3.271102536662799594e+02 3.272863778735587061e+02 3.310548259051180935e+02 3.254613791681520638e+02 3.283286097927243077e+02 3.313386980077340240e+02 3.273282532586965203e+02 3.297354914951601472e+02 3.276641338047747354e+02 3.269651187054226398e+02 3.303905560815998115e+02 3.227020496578996358e+02 3.237364816654606443e+02 3.240920816484953093e+02 3.233060755212804338e+02 3.268522533621783737e+02 3.198757028185889340e+02 3.222158214794148421e+02 3.259343290711057648e+02 3.216319594596777733e+02 3.278647378916682555e+02 3.249495075054801987e+02 3.231909268044006467e+02 3.281847826966039179e+02 3.268545394995735478e+02 3.237908640356469618e+02 3.248269032785051991e+02 3.242607662959151753e+02 3.286886968571026273e+02 3.239711297407248480e+02 3.221908486015678363e+02 3.270736185766417066e+02 3.245169102654646167e+02 3.255371629327684104e+02 3.272916514557826986e+02 3.282521775144946901e+02 3.254892962401348200e+02 3.230249981798062322e+02 3.261085580950315830e+02 3.227809093168964409e+02 3.232368168552961833e+02 3.249583237020524962e+02 3.219859341760173947e+02 3.214365375443646826e+02 3.242307682820394348e+02 3.249466929250851308e+02 3.201794864365058970e+02 3.231691048048264179e+02 3.201021502102759655e+02 3.217876655129709889e+02 3.206125610972421214e+02 3.198004247567767493e+02 3.226913305871088937e+02 3.220690772329422771e+02 3.216775879400695999e+02 3.225428233144762089e+02 3.220896918589878624e+02 3.205439614656598906e+02 3.249578055686274070e+02 3.188062768664332225e+02 3.185757690363058146e+02 3.189596309960306257e+02 3.178628291710288636e+02 3.172573716856256283e+02 3.180560525862242685e+02 3.194764037986869312e+02 3.227899644949501408e+02 3.226361829287731666e+02 3.205007729706782129e+02 3.195752812053142975e+02 3.193337642622415729e+02 3.192715481879891968e+02 3.199804937297165566e+02 3.218564187614009029e+02 3.191199301123043028e+02 3.206796418698764910e+02 3.168905211600012422e+02 3.185488656817897777e+02 3.203452036624124730e+02 3.165360089070842946e+02 3.163983209431154364e+02 3.173440428340341555e+02 3.196726070659810262e+02 3.155098709201669749e+02 3.164595664392168715e+02 3.156626715489375101e+02 3.174596303408479798e+02 3.173952590978130388e+02 3.195134382383586171e+02 3.216139492013355152e+02 3.207327882569974236e+02 3.180497932003952997e+02 3.180593036072741597e+02 3.160499757055541181e+02 3.213092066729766429e+02 3.180083152901501649e+02 3.183266170142062492e+02 3.157642852509825957e+02 3.141476952041110735e+02 3.178512704383689425e+02 3.192875923085979366e+02 3.156322736155673851e+02 3.157053297962536931e+02 3.154314470008411604e+02 3.116065578909078795e+02 3.164971029002022078e+02 3.147308108973219873e+02 3.123569349901251258e+02 3.128628327959185071e+02 3.137430845829284749e+02 3.163318631694539249e+02 3.177910650713704968e+02 3.174716132405243911e+02 3.156284390481889659e+02 3.205234970133017782e+02 3.173461842428686168e+02 3.159290434711390958e+02 3.177664421836106499e+02 3.159646147795750153e+02 3.143476499626618761e+02 3.124773594763751703e+02 3.159478980107284087e+02 3.143712112936766516e+02 3.143719878328358277e+02 3.073677763636557643e+02 3.171675873050647851e+02 3.083192822461496121e+02 3.085900203026934605e+02 3.143050339013057624e+02 3.153818090640660330e+02 3.141818837322324498e+02 3.134318414640225683e+02 3.166190560266990133e+02 3.105599982550618847e+02 3.122070545191146493e+02 3.115454390461488856e+02 3.162762334576850094e+02 3.117798429803054319e+02 3.143507762850885570e+02 3.155349632183373387e+02 3.109502546426670619e+02 3.097738809012794832e+02 3.095094488582173540e+02 3.111042338804781480e+02 3.090874026065012572e+02 3.078263459230070680e+02 3.063440952458433344e+02 3.036652598885161751e+02 3.102517549264387071e+02 3.010941751536723814e+02 3.109357533454726195e+02 3.102563108027805470e+02 3.049319684092762373e+02 3.052957996978948927e+02 3.065647400992023677e+02 3.104885805337226543e+02 3.131437286887586993e+02 3.073116811704164206e+02 3.076477478771038818e+02 3.076719415818046741e+02 3.092317095813226615e+02 3.113778121648545039e+02 3.079369860513441495e+02 3.055016832095121799e+02 3.085583027598034391e+02 3.084405333977163082e+02 3.060333885307908304e+02 3.110799001928649545e+02 3.066973611607023145e+02 3.035087687597581976e+02 3.101523426185495396e+02 3.026202159627042647e+02 3.096295749687719194e+02 3.056654841857888414e+02 3.101020393945194087e+02 3.079459875322309017e+02 3.073930452816264278e+02 3.087229177903608388e+02 3.056569696454009204e+02 3.080359880224051494e+02 3.077185501020395009e+02 3.043599501749167757e+02 3.043456359649025558e+02 3.044295458291687737e+02 3.114968491464127851e+02 3.027338771485221400e+02 3.074843185042457776e+02 3.047573734443135436e+02 3.081577556369157946e+02 3.061968629338644519e+02 3.060883195005405923e+02 3.092851861769827337e+02 3.052564435955333693e+02 3.101747911801300575e+02 3.048845681441523539e+02 3.115064013703945420e+02 3.138146002884604968e+02 3.084073323519415908e+02 3.102234080015337554e+02 3.135737933218939020e+02 3.134434749792433195e+02 3.075909230110530075e+02 3.094298212201863407e+02 3.079217060238548243e+02 3.052651525671357149e+02 3.057352587382486035e+02 3.084137753790703869e+02 3.072117731011814499e+02 3.070725665540077216e+02 3.052361125880873374e+02 3.031972482311730914e+02 3.022123976946068069e+02 3.076473426417009023e+02 3.051400528808812851e+02 3.056567483033054486e+02 3.040428110141753564e+02 3.037653623490187442e+02 3.062833822930121528e+02 3.034207017713196706e+02 3.057300096202081363e+02 3.056661415476978618e+02 3.068011557783629542e+02 3.075489914737779031e+02 3.039209425811873757e+02 3.040808508387683560e+02 3.064597795851535693e+02 3.040136597662244640e+02 3.054203433854688683e+02 3.008822326812833126e+02 3.057593470708264931e+02 3.047029601258047364e+02 3.035333261554128512e+02 3.049531593431951819e+02 3.010147936414093124e+02 3.018214576549366939e+02 3.005450752097266331e+02 3.008840882650397930e+02 2.986945955339600687e+02 3.018292280606632971e+02 3.023613313917391565e+02 3.043591056159703498e+02 3.040370984337426989e+02 3.049441100865306566e+02 2.991788010977518866e+02 3.029316855380946549e+02 3.051455668095891838e+02 3.007513231550891533e+02 2.995629900509360368e+02 3.002620000368702904e+02 2.968564450121860432e+02 2.957422820139381088e+02 2.966321544917456094e+02 2.964621388020168524e+02 2.985574063727038379e+02 2.978318041610637010e+02 2.969727829977188094e+02 2.975199057039448576e+02 2.962476223505285020e+02 2.970704507686630222e+02 2.961465512586652835e+02 2.975385374769663827e+02 2.930674091137860842e+02 2.959569794813959902e+02 2.974720951515608363e+02 2.963380482624487513e+02 2.966370151163345099e+02 2.967662165436284454e+02 2.983950851736948948e+02 2.949219930403465355e+02 2.958705249645300341e+02 2.953680102198621853e+02 2.967382004430255051e+02 2.949079568170499215e+02 2.879583375534683114e+02 2.971747767283969210e+02 2.950875324217827256e+02 2.922373600296734253e+02 2.941384544404392045e+02 2.900973543939533670e+02 2.898240157416759644e+02 2.892995030013323685e+02 2.894252542847090126e+02 2.879222308888902262e+02 2.898658416213151554e+02 2.911623327975801203e+02 2.910355021977909473e+02 2.909888457388733514e+02 2.881992456998761440e+02 2.880728056971985325e+02 2.895768042345562776e+02 2.879725424317476836e+02 2.897930951315785819e+02 2.861983044104154033e+02 2.879315636548681141e+02 2.856314260487156957e+02 2.903987834853627419e+02 2.892951665628891647e+02 2.896423220969595036e+02 2.857403937113937786e+02 2.892460864623728298e+02 2.867050650461712280e+02 2.912527227157279412e+02 2.928996944738719890e+02 2.885071366629705949e+02 2.869130234436197497e+02 2.893689696820031827e+02 2.909297716173520598e+02 2.896920973585519619e+02 2.901739571242523539e+02 2.889503101239845932e+02 2.879838194514586576e+02 2.901498908796016849e+02 2.883567091412772925e+02 2.860565421362967413e+02 2.887058107362036026e+02 2.900123889715765131e+02 2.881791146537497639e+02 2.921438104589538511e+02 2.882457287414834468e+02 2.889805713279456540e+02 2.869500675653498547e+02 2.858635715462008307e+02 2.870224830940019842e+02 2.854791053584777956e+02 2.889744718424627763e+02 2.848393267216154641e+02 2.862109379941658176e+02 2.852026133243708159e+02 2.841769676758972309e+02 2.871650390385984792e+02 2.877923278135679084e+02 2.866665421762524488e+02 2.895968303007395548e+02 2.931722515794351693e+02 2.881566385324614998e+02 2.876793343589896494e+02 2.857824994991603376e+02 2.880111566081272940e+02 2.857983762860947081e+02 2.852392961366522854e+02 2.823826990190896709e+02 2.864820773919005319e+02 2.854422319550511133e+02 2.884294711909483908e+02 2.871252543588661865e+02 2.869449270224572501e+02 2.855278145053755452e+02 2.839566759204152504e+02 2.840771071786571724e+02 2.867410941775801803e+02 2.873151693584952113e+02 2.882269262019280518e+02 2.847921488723037555e+02 2.853432969990722654e+02 2.815008113907139204e+02 2.833501850099644912e+02 2.813249280484475889e+02 2.870502004552208746e+02 2.884931245805724984e+02 2.875727295010514695e+02 2.854181838396590365e+02 2.874784716672610898e+02 2.857663956376946999e+02 2.826360671154593547e+02 2.832523096582218614e+02 2.880433964636557675e+02 2.885912208990081353e+02 2.824518946885120840e+02 2.829054031026024632e+02 2.796210888562537207e+02 2.836350116075722667e+02 2.810892554513575305e+02 2.814221468804767028e+02 2.816959469512625560e+02 2.810965988044307551e+02 2.810503691111737794e+02 2.789392639925268895e+02 2.769241344656908836e+02 2.753674424960775013e+02 2.771015146810444207e+02 2.762975888087177054e+02 2.766576855874036482e+02 2.777604706047154082e+02 2.803444608203972166e+02 2.773976376534376413e+02 2.770618929426091199e+02 2.809855789360278777e+02 2.809996403428004328e+02 2.796855255275329455e+02 2.769101839761980273e+02 2.765086592691803276e+02 2.778505216688772066e+02 2.814369890922267814e+02 2.769575365796276856e+02 2.745392870725668217e+02 2.713661013161820961e+02 2.745451172988663302e+02 2.741768056782502185e+02 2.749151104262633112e+02 2.747479727209346834e+02 2.700882386253756522e+02 2.706243922825082109e+02 2.708482607334956924e+02 2.723705499448517457e+02 2.764319432862934605e+02 2.703801628960718517e+02 2.724459268062461774e+02 2.712798834966948220e+02 2.783448353170483074e+02 2.754904323344096611e+02 2.759367997089599953e+02 2.686493041213119568e+02 2.754293731224551038e+02 2.708559342501478113e+02 2.782125518003080060e+02 2.715044028006778376e+02 2.747738257151622179e+02 2.732128325081533831e+02 2.727498263343238705e+02 2.733339456219043200e+02 2.727206495166406057e+02 2.757320664107215293e+02 2.763894030887488498e+02 2.721513502639584772e+02 2.707532722485199201e+02 2.730069769180734056e+02 2.713187371566864954e+02 2.739106818718981913e+02 2.769197671994264169e+02 2.710348507469524293e+02 2.742286898441890912e+02 2.728720183369134702e+02 2.727560465540458381e+02 2.753409746882043692e+02 2.741155669447015839e+02 2.735975926330910397e+02 2.713036983902190400e+02 2.725743911277447751e+02 2.752645658841313434e+02 2.745556192597081235e+02 2.758543967461153557e+02 2.754563397280132335e+02 2.727441951862315364e+02 2.720751810876907939e+02 2.741247082146348930e+02 2.726890224746050535e+02 2.733097393626018174e+02 2.739639449974971512e+02 2.763409415215124341e+02 2.730246304699136886e+02 2.728212807663824151e+02 2.697153664575166090e+02 2.699122718707781132e+02 2.707755870258187656e+02 2.680352573340921936e+02 2.705230941424341040e+02 2.707035220066280203e+02 2.701773467529426966e+02 2.732177456059962424e+02 2.723035410250600421e+02 2.726522400380521276e+02 2.736854592431761830e+02 2.710865439469009743e+02 2.753714207719235674e+02 2.712282262870291447e+02 2.712538266426312816e+02 2.721002513684808264e+02 2.719735178380343541e+02 2.718665439347453798e+02 2.680872065482691937e+02 2.657906429388096967e+02 2.693970582005636629e+02 2.708127833255382484e+02 2.742359396148094675e+02 2.708837639060386664e+02 2.661491784184741505e+02 2.691793575209533174e+02 2.668934126006025167e+02 2.696902888664171769e+02 2.662159163029122055e+02 2.663572670535601219e+02 2.644469899236851234e+02 2.665237938363976014e+02 2.648170956187169054e+02 2.664998444674760663e+02 2.691643788588105508e+02 2.722097224539522813e+02 2.634959952623995605e+02 2.652117998678092476e+02 2.618287200102880092e+02 2.669400240169758831e+02 2.635597477741214334e+02 2.605720818368158689e+02 2.638167516443607497e+02 2.613647409333865426e+02 2.631539222830472795e+02 2.635049936649186293e+02 2.592993410365650675e+02 2.643590972247318973e+02 2.599878129164944198e+02 2.572945572562475149e+02 2.636283122894747635e+02 2.637807009478838722e+02 2.628996331078245703e+02 2.593154756397295841e+02 2.618571822666294793e+02 2.603922349859794281e+02 2.629510735020394918e+02 2.655323759446278018e+02 2.626957777194721757e+02 2.608344915244960589e+02 2.633771571178084514e+02 2.628392162170808888e+02 2.627404523758698929e+02 2.613614558408684729e+02 2.591521283469801347e+02 2.581394187833277556e+02 2.587129585960386180e+02 2.588222377749708016e+02 2.572942919983954084e+02 2.568209940700941729e+02 2.583658898675440696e+02 2.591486393187879003e+02 2.620709069389661749e+02 2.567538888876622423e+02 2.587513715800931209e+02 2.556103002676424012e+02 2.586363370040519953e+02 2.557126165221121425e+02 2.570672298978702770e+02 2.552342319510566142e+02 2.586076897011705569e+02 2.600950748082687483e+02 2.592768509605066924e+02 2.563745381636820753e+02 2.600906773422281049e+02 2.585249548159391111e+02 2.576211234628689795e+02 2.550258741198483960e+02 2.588736275847156776e+02 2.567247559829210104e+02 2.609563739903341570e+02 2.587628811739687080e+02 2.578112696413506342e+02 2.548307995319590873e+02 2.550711251062053009e+02 2.573387263352621517e+02 2.552298856107122447e+02 2.521002711682346273e+02 2.512029883844443816e+02 2.572714333064992047e+02 2.568086786808737543e+02 2.528392633400446243e+02 2.530915021390314905e+02 2.530644270580043269e+02 2.566682716448659676e+02 2.564831526959034136e+02 2.536030332653484720e+02 2.520903653276511704e+02 2.541323400382757995e+02 2.480093367948978198e+02 2.514626142369018567e+02 2.501894998631778151e+02 2.499008032915193951e+02 2.565369313054840745e+02 2.462753532852193530e+02 2.548521638624796140e+02 2.562570937694331406e+02 2.529672982708832478e+02 2.564301985445490004e+02 2.536796598216854477e+02 2.556130035309556092e+02 2.557263032298859855e+02 2.543480784237152648e+02 2.512452468110088830e+02 2.494132732763508500e+02 2.544712010543666452e+02 2.527358830347833418e+02 2.521407368093166497e+02 2.538024284840572591e+02 2.536764173643570075e+02 2.543153566289279297e+02 2.519428585990795568e+02 2.559734383343943307e+02 2.528567691171956824e+02 2.535677371341914750e+02 2.545317468402799932e+02 2.540897414120843507e+02 2.532187347452756114e+02 2.523643600674963920e+02 2.545493673813681141e+02 2.494089803233660234e+02 2.517870798261092489e+02 2.523620996995676933e+02 2.530459468299419541e+02 2.500978973772171798e+02 2.531229599061186661e+02 2.545798395254073228e+02 2.528812417685062712e+02 2.500571314990339715e+02 2.541434101556348253e+02 2.531744970981247320e+02 2.502193553438803235e+02 2.496451771306442140e+02 2.485092112929639541e+02 2.499470976981127137e+02 2.494128018700654081e+02 2.481839666869450411e+02 2.507138891820552544e+02 2.462376655149424494e+02 2.502200362737784474e+02 2.471910552873503946e+02 2.457310260819113239e+02 2.491005040032699753e+02 2.453779068983521654e+02 2.484804949849141735e+02 2.498786165094306853e+02 2.435223591801543535e+02 2.491307984252269421e+02 2.459315073723722378e+02 2.478533087327980411e+02 2.429614849236406826e+02 2.454482576898751915e+02 2.475421171086430263e+02 2.428490455330459952e+02 2.471723897111721442e+02 2.445317538138394013e+02 2.458614008507342703e+02 2.422470702192755994e+02 2.396907698566244846e+02 2.407478889059551648e+02 2.422120020483000928e+02 2.431821543866574302e+02 2.434680409220806609e+02 2.426169633027330121e+02 2.412637409753914994e+02 2.427439882991226341e+02 2.404200830030133034e+02 2.418415742665104347e+02 2.426802989050928545e+02 2.438710977413165608e+02 2.437122353209417724e+02 2.407826735773066957e+02 2.441836329412473390e+02 2.414802720042411011e+02 2.450089085564312086e+02 2.429815037083340883e+02 2.409962707534061224e+02 2.416933037419720165e+02 2.430570533099638624e+02 2.406612154068761811e+02 2.432682983124204270e+02 2.408121783689139193e+02 2.440953557165638301e+02 2.418136533612135679e+02 2.443338988113633548e+02 2.418550379963592150e+02 2.416848443337953540e+02 2.395748039798280331e+02 2.391980087673495916e+02 2.400667361030384654e+02 2.410003077781154559e+02 2.395083709846360307e+02 2.396807519872423313e+02 2.312515538274417679e+02 2.362658368173375152e+02 2.351883492128605155e+02 2.364061775996589461e+02 2.384878773919720913e+02 2.376308527837151701e+02 2.373287203960407794e+02 2.350356657969335004e+02 2.383856655408816891e+02 2.372178830133995007e+02 2.328533612936853388e+02 2.367718387539298703e+02 2.327711923629458965e+02 2.364763939619232360e+02 2.366853650813701506e+02 2.368936761141073362e+02 2.365480012204106970e+02 2.356091890496595340e+02 2.354689120534740994e+02 2.351715878957527650e+02 2.385518515320989934e+02 2.346413300854175930e+02 2.356884415290316497e+02 2.352930461439962926e+02 2.362529460158003474e+02 2.368057681308015958e+02 2.354011870401017461e+02 2.361878887222711967e+02 2.343997778889781500e+02 2.338071614634069419e+02 2.332148863434598525e+02 2.317657952234506809e+02 2.294289601952828264e+02 2.340620324566000647e+02 2.339689018704004582e+02 2.305591827269217617e+02 2.312527953675366632e+02 2.324578362466833710e+02 2.342134949126964614e+02 2.333647191654226276e+02 2.321354329886904679e+02 2.338341620809834751e+02 2.332050604097175039e+02 2.309562570027196671e+02 2.327291796385825648e+02 2.319194185562656116e+02 2.317607149316337427e+02 2.305933189848078655e+02 2.321717524242040440e+02 2.317145440975793349e+02 2.276887725972619876e+02 2.318138687508332509e+02 2.323156157519519525e+02 2.319833976587419784e+02 2.333735769887591687e+02 2.303084066852182445e+02 2.308273528282880989e+02 2.302300020974363974e+02 2.301234712473803370e+02 2.289448941112787850e+02 2.300573863266734520e+02 2.310323860767327631e+02 2.333653943771204808e+02 2.293392110466829763e+02 2.294023286240571053e+02 2.292910177490474553e+02 2.271301161727694478e+02 2.270004484496361954e+02 2.266247642268685638e+02 2.265569995543928599e+02 2.294726702330525541e+02 2.268762803856305368e+02 2.286903767454932961e+02 2.284126819525788790e+02 2.233843403848951823e+02 2.276223030021213845e+02 2.222666024453364741e+02 2.256382643837200987e+02 2.250260087047905699e+02 2.238945457634709726e+02 2.249941821353183968e+02 2.287423992880693788e+02 2.269376408349066878e+02 2.238580458564219953e+02 2.275914475329191191e+02 2.284616283434262414e+02 2.244045219533825275e+02 2.266948733485584739e+02 2.244042455791262114e+02 2.272800898567844001e+02 2.297743876011966222e+02 2.294263363002092433e+02 2.258421755613671564e+02 2.241869016635507990e+02 2.229873627787223143e+02 2.262491342492063779e+02 2.222590062581341499e+02 2.258136736707416503e+02 2.230888322764836005e+02 2.250436857133815352e+02 2.249829236709185238e+02 2.208782092854403061e+02 2.242388392684779035e+02 2.247440064220462261e+02 2.227230783889627901e+02 2.265256247023525304e+02 2.220638130443738874e+02 2.262746204073851857e+02 2.229226790073929863e+02 2.243038205123312991e+02 2.268958537708989240e+02 2.244477482832850512e+02 2.221697457471817359e+02 2.246232804584802523e+02 2.256175989908559814e+02 2.214987026857302510e+02 2.240405761603767019e+02 2.252062484526663582e+02 2.259605852815445814e+02 2.276001043239048443e+02 2.194386953824230204e+02 2.232176777980315023e+02 2.223444797732882705e+02 2.195024946155602947e+02 2.197588371289567704e+02 2.198731802343693573e+02 2.168526573719935868e+02 2.198400621485637032e+02 2.178720221656176363e+02 2.200546470941245900e+02 2.187214409500594456e+02 2.163706707716705182e+02 2.176580617248901603e+02 2.195972046758164709e+02 2.176849594325764770e+02 2.186898499306340398e+02 2.136080382757023699e+02 2.165397035210426964e+02 2.209101175376539459e+02 2.210342774227632958e+02 2.187082031209549768e+02 2.193731410485508491e+02 2.214119370769926718e+02 2.215574885112558263e+02 2.175126917988360731e+02 2.196594872295936511e+02 2.188363180190480080e+02 2.192670151582186122e+02 2.198151714388473863e+02 2.166771227942115274e+02 2.176186730001863339e+02 2.182803653293456421e+02 2.164760242831931407e+02 2.136500423064517520e+02 2.136162204751102536e+02 2.121801217010947767e+02 2.115306412013115391e+02 2.133290926255054103e+02 2.140642641024811326e+02 2.149386302485596048e+02 2.120179207794442675e+02 2.126988504476593960e+02 2.134175647704768153e+02 2.128357651321467188e+02 2.135197653128405761e+02 2.162675152070258946e+02 2.149661724463048529e+02 2.116009678597617665e+02 2.140251316479349839e+02 2.168472134148493069e+02 2.143222385811793345e+02 2.145423725766621601e+02 2.133070912320518460e+02 2.120336228145355335e+02 2.137113455334229286e+02 2.136019413921677312e+02 2.135716704349360384e+02 2.102404587618727021e+02 2.131821680013711955e+02 2.115116755316604440e+02 2.124850505684906352e+02 2.104273962610971012e+02 2.127076338924905201e+02 2.112874121780917562e+02 2.114631425500038517e+02 2.102079817785923126e+02 2.108289712580198341e+02 2.100872451656368582e+02 2.099676649345776127e+02 2.107117278066473602e+02 2.130537807292141110e+02 2.134463992336177967e+02 2.108334319510950934e+02 2.137878598113364603e+02 2.107393688133986132e+02 2.095837239830444503e+02 2.088831745532953335e+02 2.067543181215604022e+02 2.109976698411757923e+02 2.087405111976066507e+02 2.080370420915445493e+02 2.062012774234125345e+02 2.119120313355927578e+02 2.082364713060228496e+02 2.037748514933305728e+02 2.053374317981734123e+02 2.029851959152193217e+02 2.099192503095239033e+02 2.075345984640746337e+02 2.056156231983038651e+02 2.032423110973057021e+02 2.047149163633175135e+02 2.016239791203403513e+02 2.074877133321860470e+02 2.079495275332350559e+02 2.051183904941489970e+02 2.078574924198915710e+02 2.048206756018671797e+02 2.040908842822982479e+02 2.066060450639182307e+02 2.060826689380022572e+02 2.057300712077664286e+02 2.023772553532539007e+02 2.070695975372109388e+02 2.076386402361500814e+02 2.059568035195450477e+02 2.074583250326850532e+02 2.025476877676142351e+02 2.048777700939432407e+02 2.047109380303298565e+02 2.060280308052597036e+02 2.024812364465763039e+02 2.054512212683893608e+02 2.029916732646935884e+02 2.030042573299346031e+02 2.066112688569060083e+02 2.059057466026016243e+02 2.022854871696625025e+02 2.027583454141268078e+02 2.057095363223044160e+02 2.024759001029960075e+02 2.050119241390101195e+02 2.041701649955741402e+02 2.079455053183162363e+02 2.050308529111755149e+02 2.077687177641308551e+02 2.010300268453165415e+02 2.053771597965137801e+02 2.030605361259042922e+02 2.054902137930696995e+02 2.061773748863312505e+02 2.058004367341699492e+02 2.038837948347937470e+02 2.034917660975604008e+02 2.036470610118244906e+02 2.040316867716394142e+02 2.063386419941372196e+02 2.020813694479595313e+02 2.055852090317490877e+02 2.024035392676996423e+02 2.070480357935558970e+02 2.047925488902657207e+02 2.048243837113264192e+02 2.016878646669834438e+02 2.028839399185737591e+02 2.043378771506505416e+02 2.008246051855348071e+02 2.008883218616386159e+02 1.997395320600522552e+02 2.032111751757615821e+02 1.993077262286623181e+02 1.977510473181933435e+02 1.966809206693360181e+02 2.004576714842337140e+02 1.972364717723090166e+02 2.020193207531862072e+02 1.943253350218238040e+02 1.962623523181886753e+02 1.966459468848901508e+02 1.954522510323850213e+02 1.981052366622760132e+02 2.006548811208178336e+02 1.974615063816187899e+02 1.997061741809388593e+02 1.967002768361579115e+02 1.980050038010706146e+02 1.990735378390778862e+02 1.939174515405407817e+02 1.968989948509233727e+02 1.972770470752263066e+02 1.953714638651672715e+02 1.989435019005108245e+02 1.984102462520067718e+02 1.987969850875522582e+02 2.028409968149281610e+02 1.975687545830420788e+02 2.009857842603669269e+02 1.993793142081954102e+02 1.976672855780840052e+02 1.994192176240213144e+02 1.971872346957118225e+02 1.985772355894697796e+02 1.996687319767540316e+02 1.962112947526663618e+02 1.999019224024836774e+02 1.996025773018631071e+02 2.006480354151393897e+02 1.985638504407546918e+02 1.979704060656742115e+02 1.995129373864964748e+02 1.972458831849017145e+02 1.972250292784324301e+02 1.947296611981664682e+02 1.978386450821290907e+02 2.003515894705580536e+02 1.971646292088235555e+02 1.987793698490062866e+02 1.963686487246205843e+02 1.991942962964264154e+02 1.988142448280510735e+02 1.994511251621711949e+02 1.989355707591486748e+02 1.989427129842788986e+02 1.968280062480765764e+02 1.962888969691984755e+02 1.990695381416058183e+02 1.980161336237446790e+02 1.993817895578324055e+02 1.931213099434522462e+02 1.948888529136788179e+02 1.957295719629816801e+02 1.965463478692852277e+02 1.974298523330654405e+02 1.977670978573292473e+02 1.944946275144081085e+02 1.954535616213416063e+02 1.987231896337376611e+02 1.986179773479739765e+02 1.952929968303236024e+02 1.934804595102913538e+02 1.957387341104131906e+02 1.953086421255903247e+02 1.921890599264680759e+02 1.935134268568074560e+02 1.970270161513993514e+02 1.919029832338021038e+02 1.957202252643990334e+02 1.952832102231156455e+02 1.913049436422799658e+02 1.930814030134588961e+02 1.942744056496180463e+02 1.929863257476647505e+02 1.899098035324522584e+02 1.890334824766383690e+02 1.929239394657171829e+02 1.899843106026497992e+02 1.942199984669975095e+02 1.940591811629947756e+02 1.908275326724161687e+02 1.912281931069564678e+02 1.885017226569690649e+02 1.878755174037746372e+02 1.876147126832021570e+02 1.903468572221754300e+02 1.888878429392793805e+02 1.897232051556704562e+02 1.895968999968908406e+02 1.919506032601799177e+02 1.927991617186213773e+02 1.928362033923268655e+02 1.894649260588345783e+02 1.898196866883124585e+02 1.921659947207531616e+02 1.918789301280657469e+02 1.912048330231074829e+02 1.953659843641045768e+02 1.949083300450156742e+02 1.924030636321348311e+02 1.941817086628029472e+02 1.937262156708698058e+02 1.920250711165023176e+02 1.884064666667566712e+02 1.901874251175213431e+02 1.909291526676435069e+02 1.915581244621072017e+02 1.930174304463043029e+02 1.921128471112957641e+02 1.893881174485111103e+02 1.898221669311484163e+02 1.898144402009010889e+02 1.866061768148692863e+02 1.929334205167296545e+02 1.908855955159093867e+02 1.909234680159468667e+02 1.917871265203052644e+02 1.907807319940724824e+02 1.872182829840075726e+02 1.864605887579779733e+02 1.891163741671684591e+02 1.857347806250259623e+02 1.871208993908086882e+02 1.891088669967449789e+02 1.850126055017022111e+02 1.888635498257132213e+02 1.875255624927001463e+02 1.897013746693218366e+02 1.869054070944572175e+02 1.853926737693364828e+02 1.876507244723122767e+02 1.891682664694571088e+02 1.867493138580578886e+02 1.874346975802787085e+02 1.870117980229821342e+02 1.868877987814299786e+02 1.855064637384720641e+02 1.859557276669028454e+02 1.836175285686326220e+02 1.861625090939849088e+02 1.852009906431686090e+02 1.856004390220596179e+02 1.832722513818052334e+02 1.839300561022236877e+02 1.862444469408058580e+02 1.861563835187620555e+02 1.845864162090846605e+02 1.834976025943923901e+02 1.840499525317789846e+02 1.835495411725901818e+02 1.854348319917079948e+02 1.849877674748339587e+02 1.866402546627464858e+02 1.823815827754526993e+02 1.830585974764386492e+02 1.812692830280681164e+02 1.820637044747654159e+02 1.840814828892524986e+02 1.826212810467552288e+02 1.794048726321808260e+02 1.848122309951330067e+02 1.807753799414100513e+02 1.810710629736612702e+02 1.801164938679704051e+02 1.813437978261101478e+02 1.828575138768183592e+02 1.816203141182676859e+02 1.796630089426125778e+02 1.807538619813681748e+02 1.808521417821577018e+02 1.796251141252642469e+02 1.815363483129890767e+02 1.783389997841773322e+02 1.798356644705629321e+02 1.814343904592613228e+02 1.824761929393881985e+02 1.856447428684476506e+02 1.829510545401063268e+02 1.816784861712185375e+02 1.824907234929386846e+02 1.859285487896400184e+02 1.823329538722145173e+02 1.820210571911721615e+02 1.808225086703251918e+02 1.859773518634596314e+02 1.819827642258367462e+02 1.842739175784203098e+02 1.815975718789983091e+02 1.796915110217003644e+02 1.826707885443996986e+02 1.840326667803916791e+02 1.835475657912560905e+02 1.798020632819767854e+02 1.803961814895604903e+02 1.823256054487095810e+02 1.822741260893839410e+02 1.783808348393644110e+02 1.810378689734538398e+02 1.809788304036966622e+02 1.783896908004863917e+02 1.791634969633805383e+02 1.802329856504852330e+02 1.824357409558424763e+02 1.770145434394088966e+02 1.799600016218423946e+02 1.773244910589557435e+02 1.783928804593888344e+02 1.757357036936753047e+02 1.807101055435099397e+02 1.776714655922006614e+02 1.803698328244965410e+02 1.756766550022693991e+02 1.802599866753967319e+02 1.779897768558577980e+02 1.806611169922387319e+02 1.799593454064824130e+02 1.832464057180096972e+02 1.808726283210192491e+02 1.797936478425098983e+02 1.796753690136803243e+02 1.788347959234805273e+02 1.787300924558566066e+02 1.770421984465599223e+02 1.781534505411207192e+02 1.779813576069743419e+02 1.806375344365895614e+02 1.790680488455384989e+02 1.765136096678260458e+02 1.780611827932519589e+02 1.790917250112419197e+02 1.807508821873713600e+02 1.796379001914828564e+02 1.762956023850976521e+02 1.756586803970959068e+02 1.743812797231265677e+02 1.772648199423880158e+02 1.759355701830452574e+02 1.787956237152816641e+02 1.765506470677155164e+02 1.771468515929146008e+02 1.763466447935150541e+02 1.795762320565396521e+02 1.761198237455492972e+02 1.747854675867391450e+02 1.767508538083763199e+02 1.797799410987338149e+02 1.795433357311786153e+02 1.769508965338990265e+02 1.768502279720046317e+02 1.758589130670479790e+02 1.774987327062079601e+02 1.750998438572874818e+02 1.742885913534234419e+02 1.773297797821271331e+02 1.744777128250550788e+02 1.761906748765763098e+02 1.733346978225547730e+02 1.746261786514021708e+02 1.739854408928450482e+02 1.729740171620202602e+02 1.752793773706923446e+02 1.713390917484192073e+02 1.716995062143697339e+02 1.738252438501780546e+02 1.740327618899722779e+02 1.758967932972966253e+02 1.776836979938574643e+02 1.757214616892313757e+02 1.745275422232310234e+02 1.721589424434480975e+02 1.719342748248934925e+02 1.747624968316484910e+02 1.731164928419893272e+02 1.720610463503544452e+02 1.743235162462935364e+02 1.723602980892860330e+02 1.718889380545204517e+02 1.702519837925551656e+02 1.751800092177209649e+02 1.753287957110991329e+02 1.743520299266727704e+02 1.704823692490629412e+02 1.710999047865432772e+02 1.732224252570285898e+02 1.720846070639920811e+02 1.717751473027196027e+02 1.711418041987651577e+02 1.722694416462960021e+02 1.718625824230965407e+02 1.693434296624307933e+02 1.698036973582958638e+02 1.695653459294648542e+02 1.700331598260042938e+02 1.704395721902808418e+02 1.694677510017977511e+02 1.692621362665405229e+02 1.668298084211676269e+02 1.633649674084653043e+02 1.661419950436865349e+02 1.725376420148865293e+02 1.669222394408875232e+02 1.696288253038866571e+02 1.681231318662169087e+02 1.689508279712790113e+02 1.702371404075922214e+02 1.681781809185141583e+02 1.660608552095118853e+02 1.693762940685298304e+02 1.677205004988683186e+02 1.694091382676793671e+02 1.673212332254226737e+02 1.703742134775009163e+02 1.676170951465758208e+02 1.695194871795308700e+02 1.686606008619878025e+02 1.695723165554740035e+02 1.719455228025424844e+02 1.693313031219923630e+02 1.689075260544406376e+02 1.710529064826291119e+02 1.689001546039853281e+02 1.672630876891381604e+02 1.672802904773665205e+02 1.638794955287181949e+02 1.665039839151993419e+02 1.676143699196828436e+02 1.661748145858690577e+02 1.697603295000197363e+02 1.661848846450638462e+02 1.693468471383644385e+02 1.675403804467595137e+02 1.663997593580833723e+02 1.655990816274127724e+02 1.634365001047132182e+02 1.635446058177887210e+02 1.637877355157217494e+02 1.663955258988541743e+02 1.644862509099773717e+02 1.632887080770082662e+02 1.624751646396129274e+02 1.671562812800191011e+02 1.645809220417314407e+02 1.643739456603439351e+02 1.651632804453756194e+02 1.642871990245804170e+02 1.651280717104215228e+02 1.644138114204400267e+02 1.658834235820027914e+02 1.622534844353682786e+02 1.648837290614671929e+02 1.638397041627020769e+02 1.629641764941461588e+02 1.606583950544316792e+02 1.635795107423115837e+02 1.623335187446310499e+02 1.638859277044795704e+02 1.630838527399753559e+02 1.653028882420137791e+02 1.625527055863225030e+02 1.621637705296035676e+02 1.638940756678101422e+02 1.622415813842905550e+02 1.617561812547248223e+02 1.654067795028671526e+02 1.600250104090186198e+02 1.633088848965622617e+02 1.621853087703397307e+02 1.612275242025652346e+02 1.620878346990288890e+02 1.615739535465036738e+02 1.596391646020661028e+02 1.597325497660072813e+02 1.551283984016846489e+02 1.559582241883014149e+02 1.571353532120032810e+02 1.561719535198259052e+02 1.602982539448719024e+02 1.558621553787913854e+02 1.583985212284389092e+02 1.557868497137111206e+02 1.560503113259338761e+02 1.578794679475956855e+02 1.576726565565971327e+02 1.572235363207917374e+02 1.550893570990947410e+02 1.560382332538769674e+02 1.570476535722999927e+02 1.576523673979253033e+02 1.569206458266644120e+02 1.545473988856342373e+02 1.559541218433082008e+02 1.598493526428266875e+02 1.568564033771950221e+02 1.546615928884055791e+02 1.578272902895341758e+02 1.559912746820394887e+02 1.606279886818517184e+02 1.596662419177017966e+02 1.569081588615437113e+02 1.602306215648628722e+02 1.623485226743193266e+02 1.623293415724542399e+02 1.586126872689845584e+02 1.590092012208707786e+02 1.590188777519622363e+02 1.614783275076540292e+02 1.593606981103905866e+02 1.595596815952399652e+02 1.589182677130275465e+02 1.588632156523091226e+02 1.584399843001206989e+02 1.603840928808359934e+02 1.618030390240129179e+02 1.585759297611348870e+02 1.560958703200764148e+02 1.583380306480727882e+02 1.578595369958350147e+02 1.581366079867832184e+02 1.587628791869615270e+02 1.546071873409089790e+02 1.571496508953522380e+02 1.579442245218377820e+02 1.586782077478634108e+02 1.570676006662437203e+02 1.565080498687180750e+02 1.554340094575849207e+02 1.575245356786615787e+02 1.598346539412634684e+02 1.547304463665098808e+02 1.550994517062944169e+02 1.534078384981187639e+02 1.532097822503183409e+02 1.553807984473098429e+02 1.549002939474894447e+02 1.564620629817062252e+02 1.539750287474177526e+02 1.536371570710082608e+02 1.580866329784887228e+02 1.548980892043180972e+02 1.526246754406265609e+02 1.553839524516665165e+02 1.533528843129774657e+02 1.548896489156976770e+02 1.565918268547961247e+02 1.522957673196169139e+02 1.529219430942420388e+02 1.511707259120747437e+02 1.542683270975172434e+02 1.522545050972141496e+02 1.495362949453949852e+02 1.510002804194037935e+02 1.489379719612535666e+02 1.525497911319101831e+02 1.493319409995962417e+02 1.527976420588801147e+02 1.526283770636710813e+02 1.530529794390677978e+02 1.488613231989146186e+02 1.495401463051053668e+02 1.514982935547820091e+02 1.510462818146951918e+02 1.517577737687519743e+02 1.558443208676136464e+02 1.509309456675817103e+02 1.520665421475787866e+02 1.509451849664601752e+02 1.530251519796289585e+02 1.500994336667955054e+02 1.511348103810236978e+02 1.494006069487006982e+02 1.514867548979075025e+02 1.504889549127574924e+02 1.487466094713606424e+02 1.496333304511825020e+02 1.524198984823854346e+02 1.482969785793119115e+02 1.484833278310106550e+02 1.522669054976036591e+02 1.470437199218502258e+02 1.472706856110381182e+02 1.460937520066649711e+02 1.465004319818477825e+02 1.451875858438810951e+02 1.463506429726978411e+02 1.483430372141681062e+02 1.475949741677652582e+02 1.471792963715899134e+02 1.468880877214122052e+02 1.487526595933447595e+02 1.478568623078997177e+02 1.499608736236119171e+02 1.470392345698964505e+02 1.478548461850145372e+02 1.464860691042622705e+02 1.514831322810379106e+02 1.473789074144052336e+02 1.483440801640563222e+02 1.479791421697770204e+02 1.473487983914209281e+02 1.475085866628818394e+02 1.459972980374448639e+02 1.468432882182233925e+02 1.456154183128794841e+02 1.464196347344543767e+02 1.432631328181278434e+02 1.450214928525169569e+02 1.458248834324612915e+02 1.503861078164510729e+02 1.493130574902473597e+02 1.484899576410432473e+02 1.477992017026621170e+02 1.475343517876969770e+02 1.481256061410517475e+02 1.476316063286426186e+02 1.448273426461595079e+02 1.440802457223258273e+02 1.458363157979941889e+02 1.460047287452082685e+02 1.456671045996344560e+02 1.448924685726024677e+02 1.480416473333685587e+02 1.465204499726567064e+02 1.463016081966134152e+02 1.426590040769839902e+02 1.453687413294290707e+02 1.455221641555137069e+02 1.480364828388113665e+02 1.478608655987414409e+02 1.467486905760059130e+02 1.471999808857580661e+02 1.482165189141647943e+02 1.492594267828264663e+02 1.461884117621624171e+02 1.469217653456884420e+02 1.467565046574781888e+02 1.503874513245978051e+02 1.479430007600921044e+02 1.489091656550210416e+02 1.445763332672048591e+02 1.449055610355846113e+02 1.486101485526235138e+02 1.441293838636923965e+02 1.475760921110966422e+02 1.442694671957432035e+02 1.473033393541947760e+02 1.489699036122248401e+02 1.443141058389090574e+02 1.473765915850769943e+02 1.490238383800502504e+02 1.471268354447918512e+02 1.486086577947380363e+02 1.475499150275484794e+02 1.463071783860354174e+02 1.451165209770289266e+02 1.457732614118226593e+02 1.464915630017143826e+02 1.444158812865489097e+02 1.458036149008002553e+02 1.448989124928131105e+02 1.422386526987822606e+02 1.428579025567610472e+02 1.453188768741825356e+02 1.412667067688784641e+02 1.466615646104199300e+02 1.436565137963193877e+02 1.472068238415832582e+02 1.451578415255156642e+02 1.435049387175872369e+02 1.395384672021780261e+02 1.409802098556782255e+02 1.407509011583493646e+02 1.409663462321662166e+02 1.394844333225296680e+02 1.438218566521281048e+02 1.414925171854780217e+02 1.442685466457896268e+02 1.421709170280947774e+02 1.417240864698065934e+02 1.455028623556231082e+02 1.432404095184010089e+02 1.434738040186907995e+02 1.400096956391158756e+02 1.407571771210546672e+02 1.390961261051736813e+02 1.419214616306109065e+02 1.412981882935106910e+02 1.407249824589173954e+02 1.397649207262230107e+02 1.393232790869020619e+02 1.455509520205079070e+02 1.392931370375389690e+02 1.400040120610610757e+02 1.400298748407353457e+02 1.409641182798424097e+02 1.407255354825888105e+02 1.384659986006760448e+02 1.377217724820879141e+02 1.364808129116185000e+02 1.376780465488139669e+02 1.351881082118185304e+02 1.361433329498795786e+02 1.342122374422508244e+02 1.383635309146530687e+02 1.317149530862015467e+02 1.380473215892160965e+02 1.361038135278467394e+02 1.369033763145012301e+02 1.365238956382129061e+02 1.334044769954160188e+02 1.321471085314017273e+02 1.328768090311338597e+02 1.327177103816941042e+02 1.297787508280994189e+02 1.321582132347805896e+02 1.309447178995395120e+02 1.343663320126557892e+02 1.324593948977149012e+02 1.338177830885765900e+02 1.340414262648589272e+02 1.332118325733032123e+02 1.353648895888529466e+02 1.332523453921825194e+02 1.358228133122008501e+02 1.334770546142624141e+02 1.372457527760945197e+02 1.352618011562851450e+02 1.335548684515558477e+02 1.346799072944255897e+02 1.354018474519061499e+02 1.360891817001167112e+02 1.345731363198062525e+02 1.340606240747020479e+02 1.371136707285041894e+02 1.366963088498831667e+02 1.331291738325978713e+02 1.349888771060666102e+02 1.355747162164167605e+02 1.370665872240392673e+02 1.313744305048419108e+02 1.344795988790675949e+02 1.331842027169500113e+02 1.355999959943374620e+02 1.377335068905738353e+02 1.365235982550811968e+02 1.380787963971544627e+02 1.335307389691514004e+02 1.332461525101568043e+02 1.337167445390101648e+02 1.332129554622396483e+02 1.318021516671597055e+02 1.357125982451777304e+02 1.342681260708999389e+02 1.359635030163709075e+02 1.340823184449005225e+02 1.334400447966563661e+02 1.316364562043958131e+02 1.326465485786191607e+02 1.353166742499888358e+02 1.316347210894925297e+02 1.334141813280244548e+02 1.336493125172409009e+02 1.321785524744442739e+02 1.345786625022325609e+02 1.321276731457245148e+02 1.349935593644322864e+02 1.306795849983250548e+02 1.355720133465555932e+02 1.330098739884686552e+02 1.331488933746864802e+02 1.349758525892261503e+02 1.326397089021120053e+02 1.306073008725703062e+02 1.333611960287000215e+02 1.347725716400856300e+02 1.320526662696036340e+02 1.320246597419337036e+02 1.338379173362498591e+02 1.322895538883812492e+02 1.362716566978497781e+02 1.340861422201749917e+02 1.334411870631132331e+02 1.356805765123941683e+02 1.360706963016489510e+02 1.348855683205827063e+02 1.326651385996847807e+02 1.328203149652508728e+02 1.377659379405051823e+02 1.324814651043006393e+02 1.351306192993561126e+02 1.341022282887575443e+02 1.331146787006198622e+02 1.334557263668051803e+02 1.332200901738340519e+02 1.334867060019576570e+02 1.336691022779182276e+02 1.334178937471479856e+02 1.346655018576180964e+02 1.305384374005241455e+02 1.303923589606963844e+02 1.306720420606648077e+02 1.330846979355692099e+02 1.320944899539389041e+02 1.331111637957041012e+02 1.318131268647050547e+02 1.310595543750853267e+02 1.305507204075086349e+02 1.320018085803588690e+02 1.328262498011599462e+02 1.296131661457022801e+02 1.304611749664907734e+02 1.306994296873904773e+02 1.292429734324140327e+02 1.274279500936330010e+02 1.283094636616511650e+02 1.299392423020032368e+02 1.266717989438448200e+02 1.280862541524650169e+02 1.293283674339800768e+02 1.284921622540279031e+02 1.289843186254829845e+02 1.292282097381734900e+02 1.283152028074244413e+02 1.272795199840540050e+02 1.273318208103716245e+02 1.282181701613335463e+02 1.270881510936709446e+02 1.259282454914635281e+02 1.259942219527167993e+02 1.277862445193432137e+02 1.263573758566316343e+02 1.277400312684123804e+02 1.274670190982480023e+02 1.281995304341412805e+02 1.265660853368212031e+02 1.278212927399665659e+02 1.271581784235340251e+02 1.253200042845845559e+02 1.252761763406737572e+02 1.222516215959108763e+02 1.229139049583382786e+02 1.224995792498621512e+02 1.216086458448586569e+02 1.234640885593667008e+02 1.239976570274122878e+02 1.218339074385528704e+02 1.228175347234573991e+02 1.227318423661641305e+02 1.239942251756990572e+02 1.255190707569896489e+02 1.209489340525520902e+02 1.252532226671315527e+02 1.243479258523043995e+02 1.245164133145261758e+02 1.225547223145819800e+02 1.215227836411019666e+02 1.244918371973725755e+02 1.207505188953694528e+02 1.213647730302585046e+02 1.234407587926052372e+02 1.238018357416503079e+02 1.219827724159493556e+02 1.240613237451476181e+02 1.255935288534379595e+02 1.211861809009850504e+02 1.241292196700382107e+02 1.253553298128201021e+02 1.254381948908068551e+02 1.227562688213110675e+02 1.231928206557914933e+02 1.262629935795775111e+02 1.215613880087148573e+02 1.234006782590224702e+02 1.241805260083984450e+02 1.263521569956254211e+02 1.236395225922975953e+02 1.251243449107355730e+02 1.246445701763841925e+02 1.230847755412390825e+02 1.210343095405151246e+02 1.261064551971170005e+02 1.265214161969519751e+02 1.272769073536366733e+02 1.269484862288994691e+02 1.236349046621660079e+02 1.249934036120844070e+02 1.267313893221242296e+02 1.261669114624846628e+02 1.273626319948773329e+02 1.258617314468930033e+02 1.264174745281716952e+02 1.254594237093694886e+02 1.252609546160922918e+02 1.270825671871608762e+02 1.253652310351396579e+02 1.279878765318094622e+02 1.257376778158936190e+02 1.251664972093104211e+02 1.241489949227247678e+02 1.256744888637420701e+02 1.282108534083409950e+02 1.267260841582774020e+02 1.233092111185857789e+02 1.261565946212970459e+02 1.235289015245159447e+02 1.269083079929690996e+02 1.254635678178037210e+02 1.243660073829319543e+02 1.256232390325639159e+02 1.266907318695750746e+02 1.265845394850453260e+02 1.272608837156512038e+02 1.242691554274038310e+02 1.233379067664429698e+02 1.264200170308893547e+02 1.272502807930422506e+02 1.240378478161760825e+02 1.245871835155349885e+02 1.222946593601523659e+02 1.251333019291775059e+02 1.241811383626657346e+02 1.254484984135902295e+02 1.222595593381783914e+02 1.268344541358045490e+02 1.251100928279516893e+02 1.291093235436064504e+02 1.283088086341904841e+02 1.229423912415789744e+02 1.257713744466287409e+02 1.252909484614625342e+02 1.241582009168150478e+02 1.281424292515555123e+02 1.256307095346817704e+02 1.267662935635667623e+02 1.251950050335899078e+02 1.256667832195505241e+02 1.234494527267418249e+02 1.281535945473538334e+02 1.249109747069574041e+02 1.266895271171049870e+02 1.226193998412361168e+02 1.240170187426222412e+02 1.252974384206545153e+02 1.253559772436853024e+02 1.263079312452369152e+02 1.278926013587947068e+02 1.227008297389366902e+02 1.252485467931684013e+02 1.245401104829211931e+02 1.241517687617614314e+02 1.249415874442872365e+02 1.234086550304119640e+02 1.249862832877939667e+02 1.261877540805630957e+02 1.263029584425525798e+02 1.245917010247077599e+02 1.242044844837524948e+02 1.261914369005038594e+02 1.248401087178598630e+02 1.252944998278643851e+02 1.267199657656997260e+02 1.257469013103026469e+02 1.253494762840899455e+02 1.232552699465097561e+02 1.225653300482104981e+02 1.225550867771172534e+02 1.238759566368086382e+02 1.237673688491137654e+02 1.219805191642831232e+02 1.225638986973675060e+02 1.230250250436098298e+02 1.222924349054210040e+02 1.225357716953642182e+02 1.218818357632362961e+02 1.246161602687129459e+02 1.256610063527388803e+02 1.222063564874034256e+02 1.223934455639512180e+02 1.220918615226428443e+02 1.224476434028416065e+02 1.208103454286027159e+02 1.207124131022449944e+02 1.194265600488243990e+02 1.192810104063447341e+02 1.222747249300355463e+02 1.205609685463908960e+02 1.228860707991534866e+02 1.198247330866670524e+02 1.214113593803883475e+02 1.202102169684741568e+02 1.230509848997007225e+02 1.210001962042069863e+02 1.199955795075423737e+02 1.219548076463194093e+02 1.221689851686794555e+02 1.213521732197437757e+02 1.216674694892468125e+02 1.206804045519682660e+02 1.221552105103813233e+02 1.214723968472887918e+02 1.218928416064594984e+02 1.180504192479456407e+02 1.152550640801484860e+02 1.180842870801293003e+02 1.190002284147320353e+02 1.228370157117783350e+02 1.203621299192085701e+02 1.201990867628167905e+02 1.188505249338739560e+02 1.215391212042555367e+02 1.190165211834117400e+02 1.186818291735116304e+02 1.214926172269609879e+02 1.207925807823539941e+02 1.154770893838184236e+02 1.171352835660320579e+02 1.195451270788605456e+02 1.202280638252978520e+02 1.180776625381768525e+02 1.197800992620949216e+02 1.156170750674094023e+02 1.180575400789151246e+02 1.160040709796579108e+02 1.194512562233976212e+02 1.165687593253186378e+02 1.165524726253074306e+02 1.179756415172391115e+02 1.185839932878639758e+02 1.162292055446447137e+02 1.146964862000239975e+02 1.184499005335909771e+02 1.163035842228026553e+02 1.149069802571550838e+02 1.164264404688342864e+02 1.152351856336908611e+02 1.171470629320697014e+02 1.139942432414413389e+02 1.175583215841883487e+02 1.150392292405997949e+02 1.187510231713200852e+02 1.149186112037748728e+02 1.154685501907129606e+02 1.174528491665650876e+02 1.170747433714312393e+02 1.160924569470328436e+02 1.192917168850331393e+02 1.147146364912137955e+02 1.171265076433160317e+02 1.153135754373124229e+02 1.182857894248460724e+02 1.163533863909418784e+02 1.134529420800538020e+02 1.167799735623741100e+02 1.149541181829870595e+02 1.140518317631824914e+02 1.146859443697377543e+02 1.168166465363437965e+02 1.155207190829251687e+02 1.166591650684715091e+02 1.118986075521549282e+02 1.164769186094414408e+02 1.156717361877141172e+02 1.142826456770599322e+02 1.155379307300119365e+02 1.146969215335904693e+02 1.156223589441667627e+02 1.174290725755571714e+02 1.149625862308050444e+02 1.167429831970865877e+02 1.161434125142915548e+02 1.170366904576314937e+02 1.165383826495287991e+02 1.189387666587105201e+02 1.188165507626122093e+02 1.187848840072195458e+02 1.166652117691725010e+02 1.152605918990966813e+02 1.176907682380638960e+02 1.179216640947353483e+02 1.168377608428539247e+02 1.158885664636213875e+02 1.163549615909057877e+02 1.177427813430239496e+02 1.176595930570093032e+02 1.177685626960530811e+02 1.212194872867186461e+02 1.168494998519511654e+02 1.174541448364170435e+02 1.157294824855279671e+02 1.162910036737353465e+02 1.167495971572924276e+02 1.159654283249524411e+02 1.160838937771103048e+02 1.185675733081385204e+02 1.143272042790705854e+02 1.175111445002445691e+02 1.145798703641400635e+02 1.199737559664330462e+02 1.176059174305277395e+02 1.147551562608181399e+02 1.174019778456532208e+02 1.140245789976204378e+02 1.146515861942330758e+02 1.173006302332910167e+02 1.169479659842310184e+02 1.132177360039018907e+02 1.163720838292400543e+02 1.174804975119632786e+02 1.175754186406557125e+02 1.162974336434621421e+02 1.184660797063934723e+02 1.151890418465445833e+02 1.167010460493767710e+02 1.165784786474270902e+02 1.149057337190435817e+02 1.159744250723931174e+02 1.156376268966258181e+02 1.190676986806709863e+02 1.141847105163906804e+02 1.153794397891063284e+02 1.166982332689762956e+02 1.178987093701602191e+02 1.158435892920261949e+02 1.178442691496255321e+02 1.174142449984793188e+02 1.162780238636141235e+02 1.161954403201762318e+02 1.140016206438603632e+02 1.164154661032479794e+02 1.189189099000365104e+02 1.143215860520904954e+02 1.146432093478411787e+02 1.158779834572984555e+02 1.154040460750990604e+02 1.137077462339386500e+02 1.146642403583924761e+02 1.165130560493732474e+02 1.164789710369949205e+02 1.154367336988166386e+02 1.187589152809203199e+02 1.134544777513302023e+02 1.150992863829437312e+02 1.140163639416813623e+02 1.147964697847248345e+02 1.173290726352946791e+02 1.174406757732340481e+02 1.140924265482867952e+02 1.125403303056555870e+02 1.132243333630040354e+02 1.129950280492544437e+02 1.105178032657937592e+02 1.121957270805586262e+02 1.138265441045404884e+02 1.141287003185005062e+02 1.133601662480747194e+02 1.145715597210576533e+02 1.130134121742405284e+02 1.152170526586226345e+02 1.132240150701028796e+02 1.146643911273116743e+02 1.137544057625263889e+02 1.139444698447379238e+02 1.136052516038402729e+02 1.136631262451177236e+02 1.113091466925575048e+02 1.115827839544278959e+02 1.147527009164909941e+02 1.136474605072838955e+02 1.121427650209905096e+02 1.125474347809497573e+02 1.111357600446615521e+02 1.150681967392250584e+02 1.147414200718861252e+02 1.123791077400469618e+02 1.102226380342523413e+02 1.161265562976507510e+02 1.131086647105725262e+02 1.099915043107307326e+02 1.140722973690093909e+02 1.106289741079814775e+02 1.090391545370253539e+02 1.120004994992494858e+02 1.082247622348222649e+02 1.099128777741205312e+02 1.081635606511878507e+02 1.095811500803509801e+02 1.089038705382539121e+02 1.093183831047077916e+02 1.115588050355673460e+02 1.079594063370741850e+02 1.070087711303263660e+02 1.092939913714076141e+02 1.099978148372254338e+02 1.066407778374379802e+02 1.094413096470922255e+02 1.096206703216684417e+02 1.100916992759882049e+02 1.093263825326965701e+02 1.113801836555647071e+02 1.071797252069704598e+02 1.099594762514196589e+02 1.131232915109884658e+02 1.104957972357791078e+02 1.086431563135210752e+02 1.067399026683803953e+02 1.120893650225361711e+02 1.086098613302199283e+02 1.096062510148353795e+02 1.102179466912175485e+02 1.102124641932115594e+02 1.093936304079462900e+02 1.123718885751637515e+02 1.088557565715545650e+02 1.125393164044065486e+02 1.097230159701064878e+02 1.068231063546258923e+02 1.092621418587208524e+02 1.056795131656842557e+02 1.056140847459931535e+02 1.069157916469906269e+02 1.085423190068157169e+02 1.074086889315180287e+02 1.090698805291507085e+02 1.076036852844237899e+02 1.083702120446586150e+02 1.094558205308941723e+02 1.069308483381512502e+02 1.086708600628214896e+02 1.077745304081187641e+02 1.056559915458560539e+02 1.121304063215949469e+02 1.073279591717538608e+02 1.103126149170665116e+02 1.103417626772326088e+02 1.078493913548189340e+02 1.071392372131659698e+02 1.096726588385997587e+02 1.117357940653841126e+02 1.123410175500324613e+02 1.107357784888568091e+02 1.076545067975688141e+02 1.083372727080536748e+02 1.127405928415539336e+02 1.089013367765030296e+02 1.102548014618265029e+02 1.109565492644782552e+02 1.097201894130131734e+02 1.093334970853032786e+02 1.107548419939538604e+02 1.115856432529031537e+02 1.092859052073761603e+02 1.112076273851888857e+02 1.113866074644976294e+02 1.099650410438260053e+02 1.087479881578509264e+02 1.113167606611395968e+02 1.094591681175438964e+02 1.097983786141754479e+02 1.095004734905380275e+02 1.138869356136562772e+02 1.121469102035959082e+02 1.112220128704484949e+02 1.102981579202802891e+02 1.071978294364685240e+02 1.086550291899575029e+02 1.091933180607109932e+02 1.097813037228704474e+02 1.122383522911588898e+02 1.085678440286578308e+02 1.110022432554462171e+02 1.084220771453572070e+02 1.106170401285057210e+02 1.074414300622127314e+02 1.105491434414070540e+02 1.070729575690849487e+02 1.078441020884809518e+02 1.093153510337126022e+02 1.088065646494373340e+02 1.109775849913042265e+02 1.094948996388244922e+02 1.106058821137894341e+02 1.125239278902245417e+02 1.093742983702744738e+02 1.084820038495820995e+02 1.077537545725863595e+02 1.110482648182747170e+02 1.105424171553959951e+02 1.086815633848132023e+02 1.107806620125096515e+02 1.105070265018289319e+02 1.108126802330805560e+02 1.101199463642731331e+02 1.109241677723658057e+02 1.108862274490519297e+02 1.108116865954608983e+02 1.088310849123287483e+02 1.085465300735942407e+02 1.111942213576274980e+02 1.093958130137070128e+02 1.088187983690694693e+02 1.072457782609719175e+02 1.067935055422594814e+02 1.073271478620599453e+02 1.087955054045786198e+02 1.102532221064173399e+02 1.094708876365700831e+02 1.071674367321439973e+02 1.071702590914359376e+02 1.059374009928559559e+02 1.088910175876037556e+02 1.104997774788592437e+02 1.079316895696442344e+02 1.076659570181884789e+02 1.084828921788431586e+02 1.055762578126894766e+02 1.103095591536567497e+02 1.102140238367149863e+02 1.080986797233285159e+02 1.043211862369190612e+02 1.072445205667999062e+02 1.050242605701389493e+02 1.059552375623231910e+02 1.026671760460239966e+02 1.035285845997282905e+02 1.080358583829039532e+02 1.046417343657983565e+02 1.058357846278455696e+02 1.059151483869099337e+02 1.059107403183420359e+02 1.054631312253499260e+02 1.065012868159657700e+02 1.037479385971237349e+02 1.051404003934075178e+02 1.032876425332319883e+02 1.042011678278101101e+02 1.065347026947159605e+02 1.069186065847292184e+02 1.039619787107471893e+02 1.060216872918667264e+02 1.033303815549533056e+02 1.015280643035924015e+02 1.043266218518383965e+02 1.036479445885915283e+02 1.023909654699836835e+02 1.070870523055645549e+02 1.028292136770418495e+02 1.037252371296673203e+02 1.040556406557154645e+02 1.036135231200170637e+02 1.014321710978112350e+02 1.053678073185432140e+02 1.050951087266579691e+02 1.040033819710264140e+02 1.039136090475636252e+02 1.057097022651494598e+02 1.035591864702684717e+02 1.046898603362252231e+02 1.059807024418988419e+02 1.030538573821075232e+02 1.042232592869879539e+02 1.021001911833329956e+02 1.035330184272063576e+02 1.040112216438226653e+02 1.028939474780610510e+02 1.026095171087028604e+02 1.069336791447677513e+02 1.051798791434325295e+02 1.029975073524894356e+02 1.018017343028827213e+02 1.023932636284351503e+02 1.040479676551095594e+02 1.056526657742990380e+02 1.032014335694136520e+02 1.037206225664118051e+02 1.049451260158847816e+02 1.057329644787041900e+02 1.043542348627656224e+02 1.018258690008509291e+02 1.040785184038136180e+02 1.058782645296112577e+02 1.035768468062535419e+02 1.030879731719424797e+02 1.064632905458602750e+02 1.047362827748615075e+02 1.051927178572470041e+02 1.044230904475802930e+02 1.032985379945361473e+02 1.031933475596030831e+02 1.021619810739623659e+02 1.025985502679754973e+02 1.063896840367843595e+02 1.031616500632345463e+02 1.052423014073678900e+02 1.017060234406771713e+02 1.046451995394400001e+02 1.059268857263596431e+02 1.022651207796637891e+02 1.042421711161466931e+02 1.019058532612986880e+02 1.050285685114035203e+02 1.057681416649866577e+02 1.018648040071500844e+02 1.043302764138455672e+02 1.036949339972633624e+02 1.035369239446874872e+02 1.029007855486658087e+02 1.036683996952352658e+02 1.051238169896677022e+02 1.017628496258265614e+02 1.060602331918505001e+02 1.031978923172535474e+02 1.053044984978778444e+02 1.057360769669911491e+02 1.024263797372836819e+02 1.031179117352393177e+02 1.032152691784050660e+02 1.029521331200030403e+02 1.046746522945554290e+02 1.048379699504656770e+02 1.029061386560888991e+02 1.051123864400384065e+02 1.042502044596418642e+02 1.029391303351877127e+02 1.057350726620260843e+02 1.021571719860967562e+02 1.022836999709177945e+02 1.036527559106489917e+02 1.025954147218843531e+02 1.042457739591083765e+02 1.060645410721339488e+02 1.030939457908116736e+02 1.030668121433389501e+02 1.032590827297088794e+02 1.045464102147383301e+02 1.028339228791420936e+02 1.019922260556261193e+02 1.027615187645623678e+02 1.044206092992724138e+02 1.025583377330551684e+02 1.022923928916024323e+02 1.066945086668541194e+02 1.049396899680744610e+02 1.064489463430741836e+02 1.046317704220257241e+02 1.025041636758544712e+02 1.038516420847913508e+02 1.032183616756539948e+02 1.019264872360478051e+02 1.021754842088163713e+02 1.036954158930265066e+02 1.040171995251152453e+02 1.049367810990522258e+02 1.038467422501100543e+02 1.053662023543984816e+02 1.061988823081147757e+02 1.050662042451441494e+02 1.046424673612728640e+02 1.024388365458371197e+02 1.036426064456233291e+02 1.028479096705304983e+02 1.028256739042656136e+02 1.043550326277768221e+02 1.010753760525712153e+02 1.029690093643034317e+02 1.005373269313534337e+02 1.030044534242146597e+02 1.014532813527738568e+02 9.875659581423414579e+01 1.032219496064803508e+02 1.016651841768237290e+02 1.022811425824276199e+02 1.008266802414314327e+02 1.030979576274024367e+02 1.030505035546836723e+02 1.020012007040623701e+02 1.007387846745336049e+02 1.041047104392397245e+02 1.042516290812675948e+02 1.030565426171341130e+02 9.906745866558500779e+01 1.002260392279154644e+02 1.001731122364409998e+02 1.013586114940027585e+02 1.031987471526375941e+02 1.017407592897699828e+02 9.940267953617902208e+01 1.009550017323789746e+02 9.946519960660873494e+01 9.634229365094826392e+01 9.852931384693572170e+01 9.930318932219338990e+01 1.028534081527906920e+02 9.927275747999523503e+01 9.901770034012207589e+01 9.940042010220700774e+01 9.911061695543534711e+01 1.028760922947296592e+02 9.836996334538169151e+01 1.014332565748740933e+02 9.996256876135997516e+01 9.736049034449571593e+01 1.007587634102969361e+02 1.004065992854362719e+02 9.798143638604861394e+01 9.831618876187826572e+01 9.727702568415448070e+01 1.004662450298121286e+02 1.024354607277140303e+02 9.906082013249140061e+01 9.622437566249838881e+01 1.023455197925816975e+02 9.908672141509377695e+01 9.809826888429492442e+01 9.886682377530719634e+01 1.001989315251869641e+02 9.764128746613333476e+01 1.029689943710940412e+02 1.008563813286549617e+02 9.960540361987196434e+01 9.951141872883071926e+01 9.920853401407528338e+01 9.925167347801797746e+01 9.834867324705295744e+01 9.961277098337995994e+01 9.696907179307419256e+01 1.007170661051479215e+02 9.880965337623820233e+01 9.767814687543642549e+01 9.779648260910111901e+01 9.978562516907338420e+01 1.001641745289519179e+02 9.802463016436907139e+01 1.001920322735396383e+02 9.889977514925597291e+01 9.985752313675908454e+01 9.887764206386601984e+01 1.014731234754670908e+02 1.019718856556074940e+02 9.910499008324964620e+01 1.008650188623884247e+02 9.893554249417886126e+01 9.744439096832454084e+01 1.012818634134921183e+02 9.841818564160730887e+01 9.755029402614904654e+01 9.875825779788063130e+01 9.661196228314797452e+01 9.929444596442201032e+01 9.881188916435544911e+01 9.819316481303630439e+01 9.747946857520469166e+01 9.747732784010024432e+01 9.593484027037767703e+01 9.587014456835638043e+01 9.723980378124328183e+01 9.946088682091988176e+01 9.624657615915242559e+01 9.604444933739702606e+01 9.493366031019148465e+01 9.579160904090336714e+01 9.667402393034871011e+01 9.515700019620896910e+01 9.499634232468828543e+01 9.730574841668818920e+01 9.561352980770213605e+01 9.565534421966734158e+01 9.559214410160080888e+01 9.614014054134365495e+01 9.741763608525091911e+01 9.634777924475497457e+01 9.431179985773484020e+01 9.669770460314974514e+01 9.846797577620714037e+01 9.869535685577650952e+01 9.661849068315177647e+01 9.623421954711996307e+01 9.802513560494034550e+01 9.972688167258871772e+01 9.681604290054075079e+01 9.853929702871072038e+01 9.951175340491127486e+01 9.942902627359183043e+01 9.705197386188253006e+01 9.905303869461675959e+01 9.932111805128613469e+01 9.715112167510528707e+01 9.635531237225674772e+01 9.671323202661234575e+01 9.845776603676753780e+01 9.728420780606754192e+01 1.002642634459230493e+02 9.654252888913991626e+01 9.840587499515281422e+01 9.722718566419112562e+01 9.930331576748632472e+01 9.929317241503119362e+01 9.536802449659177228e+01 9.692331534811657434e+01 9.622018358675298089e+01 9.818040650472936193e+01 9.673060513176025665e+01 9.542060331110860716e+01 9.595792150989730374e+01 9.609703653279645152e+01 9.594347768409740240e+01 9.599415753602151824e+01 9.640076978399567054e+01 9.371234300972027143e+01 9.236753970652793555e+01 9.763618093890526950e+01 9.705164868010102452e+01 9.425287099243094247e+01 1.011550069403616874e+02 9.707970473864071437e+01 9.571064146257437244e+01 9.705292457605182221e+01 9.634490888129030850e+01 9.571388435592503185e+01 9.668371663950169648e+01 9.616665857028988285e+01 9.801838553354920691e+01 9.651928150604537393e+01 9.618178285960458140e+01 9.486841648112017822e+01 9.484274309982532714e+01 9.376119982902382333e+01 9.573102997279890758e+01 9.469338318363207918e+01 9.446056630210900096e+01 9.492272113307589620e+01 9.565325358610385820e+01 9.473989666456436964e+01 9.592379517943813028e+01 9.559977774142011242e+01 9.863301885887240417e+01 9.636163174658835828e+01 9.533924883995520361e+01 9.475098570840327739e+01 9.561415708727302842e+01 9.412420249373627712e+01 9.596192304793532912e+01 9.388903372281366444e+01 9.686069214870283872e+01 9.483197583523930518e+01 9.553581751271276801e+01 9.568214852483484378e+01 9.252058857609091547e+01 9.060542806560316365e+01 9.107662983209429797e+01 9.206748479022394349e+01 9.115888087115551741e+01 9.360610695247366664e+01 9.330742284442320056e+01 9.258137636693217587e+01 9.274509891493359248e+01 9.333834673234184720e+01 9.364008257898211696e+01 9.339767449820750755e+01 9.213859586752136011e+01 9.018068903172530781e+01 9.320766537983321598e+01 9.424738575758868819e+01 9.186319680271689947e+01 9.087028055781004809e+01 9.525353798195415322e+01 9.379245955293943382e+01 9.318534499203636301e+01 9.474241027690904104e+01 9.437189031083532598e+01 9.254255472497879964e+01 9.285655570936495451e+01 9.265776437494371010e+01 9.492786659693814499e+01 9.394536379778767810e+01 9.265299105126580059e+01 9.481416172315306312e+01 9.441830605659623643e+01 9.162039462423122416e+01 9.425317739030479913e+01 9.094411917589945915e+01 9.124049356439779501e+01 9.330927152831894489e+01 9.320309646991567831e+01 9.493278391668270899e+01 9.196440355084004636e+01 9.590186737132619044e+01 9.274294351108264323e+01 9.242215488462241524e+01 9.249249791285718914e+01 9.287485258626315954e+01 9.321096429091373636e+01 9.176597255025366451e+01 9.070663414237202460e+01 9.581521917299299673e+01 9.182371112017263215e+01 9.285974468349246536e+01 9.359435965065584639e+01 9.264212985469370665e+01 9.038418018198167658e+01 9.227198666912525482e+01 8.992080215810902644e+01 9.233930720341932386e+01 9.100432743207061037e+01 9.055983950064340604e+01 9.242610078313843758e+01 9.150824212075411879e+01 9.116065214702943820e+01 9.120221415306259871e+01 9.122753320839341029e+01 9.330458765597386162e+01 8.989790708660326857e+01 9.124766058634999411e+01 9.175002360195865947e+01 9.393184285491986429e+01 9.224481000545637244e+01 9.146400788510236168e+01 8.924755131273630582e+01 9.274618290007909138e+01 8.923366286174967854e+01 9.109843088618364959e+01 9.041175260030532002e+01 9.213225620010939565e+01 9.168105175248672367e+01 8.894660300965651345e+01 9.004322891727632339e+01 9.055425048597658133e+01 8.849510414451370366e+01 8.904916129452608686e+01 9.070747075166313778e+01 9.095878432193924823e+01 9.078030863766302616e+01 8.969987457171129108e+01 9.020706622974645938e+01 9.090152431958070167e+01 8.682276002421781413e+01 9.130423432266705674e+01 8.713601087212643392e+01 8.851159587407367724e+01 8.829037659593303999e+01 8.910208748239976728e+01 8.672274033464987042e+01 8.819097783412543379e+01 8.683759369296114983e+01 8.978554082703965378e+01 9.018953381089156096e+01 8.774407990985540096e+01 8.818419852183302510e+01 8.586296944110644347e+01 8.717824847343686656e+01 8.950715089578815764e+01 8.645399451319700290e+01 8.906174269085988726e+01 8.703580480726016333e+01 8.495374986955688712e+01 8.884255298780011856e+01 8.541429579135939321e+01 8.881200865631807062e+01 8.347893082739730630e+01 8.668083761993656822e+01 8.486165483146908173e+01 8.696603298476567545e+01 8.872193584691963508e+01 8.828408272188855221e+01 8.594756627628773060e+01 8.815710670290064854e+01 8.836359732180024196e+01 9.085527544485658780e+01 8.810321669597605876e+01 8.919029805494295715e+01 8.671694330452545785e+01 8.784154232469035151e+01 8.766922374500097703e+01 8.814843484390101480e+01 8.793002239246902718e+01 8.856396856755327462e+01 8.867017147780831010e+01 8.796049528839721177e+01 8.692278893075997814e+01 8.777409360382795001e+01 9.122120193044402470e+01 8.864613382658410501e+01 8.805921247725206058e+01 8.818859154868660255e+01 8.791980137344104662e+01 8.983144593937028333e+01 8.722715672009994137e+01 8.438338770487287377e+01 8.736966365630355824e+01 8.674673253864347089e+01 8.698650069818421571e+01 8.775533839204553033e+01 9.028820998520680519e+01 8.888420246044024964e+01 8.500294223634972468e+01 8.551223218731374232e+01 8.796582481732497172e+01 8.751857741733037699e+01 8.487413551449647287e+01 8.801037736280053991e+01 8.467922064552966788e+01 8.711864024382192895e+01 8.613826322646036715e+01 8.764770278742865628e+01 8.579635859189303915e+01 8.793897199520786501e+01 8.566340935292578251e+01 8.657015140852955426e+01 8.742975095389817852e+01 8.940255387387544772e+01 8.667390940850511072e+01 8.637522498388271686e+01 8.822007006611262625e+01 8.758510197432799771e+01 8.539901504668873145e+01 8.652416881851524977e+01 8.393523904950461656e+01 8.831782754361280752e+01 8.426454805530308079e+01 8.689024100616776991e+01 8.853092142575604839e+01 8.792183675469428294e+01 8.609138995581834308e+01 8.551711343009348809e+01 8.792474620894832071e+01 8.412079521131087745e+01 8.733553714684036606e+01 8.742615093688927175e+01 8.834629894143279216e+01 8.664328641741032300e+01 8.770688054318080162e+01 8.671637430171341521e+01 8.597203025666999565e+01 8.667877821989468146e+01 8.484341011980200165e+01 8.611011224292194299e+01 8.641245747307469571e+01 8.543391974177541215e+01 8.714203626118003854e+01 8.644942001467084935e+01 8.422342556828368743e+01 8.174531262478585347e+01 8.456317330868375848e+01 8.641075435062636245e+01 8.506103693156052259e+01 8.789948669432789075e+01 8.645332643317051691e+01 8.369464817879959639e+01 8.569892552768143901e+01 8.445174991343463944e+01 8.294139448443085882e+01 8.109533341076190993e+01 8.240846058575958466e+01 8.306737902290326758e+01 7.947544590896987415e+01 7.869458919721662937e+01 7.829876347439524409e+01 8.111169773838408048e+01 7.870398651223327136e+01 8.006459669581450100e+01 7.966219847068751392e+01 7.787865911038298350e+01 7.941837741326865796e+01 7.750805131822349381e+01 7.654392880060058246e+01 7.869522056174295699e+01 7.545996843438875601e+01 7.495802039776106085e+01 7.715922145268660870e+01 7.641138689856269650e+01 7.806871053231314761e+01 7.624338611452377279e+01 7.661586868633428082e+01 7.667582809818244982e+01 7.685399135767428902e+01 7.613167795802591797e+01 7.720615832164548920e+01 7.618652528644659583e+01 7.699192929690188691e+01 7.579364507094743431e+01 7.742906343950920700e+01 7.661479135957837627e+01 7.939673417900007735e+01 7.449223697759542517e+01 7.237079820902209804e+01 7.277798759469972367e+01 7.271660238252840713e+01 7.428943990902867256e+01 7.573333959911956015e+01 7.244404559814958589e+01 7.411021074317824286e+01 7.251880120264355867e+01 7.485115900683601353e+01 7.431138623558670986e+01 7.342804073018785971e+01 7.467370185741852140e+01 7.609858572265885357e+01 7.907690782982150779e+01 7.770705840543618592e+01 7.598732722126796091e+01 7.421180063917327629e+01 7.609311333721559834e+01 7.642088202375100536e+01 7.480191308696824137e+01 7.654360745773257690e+01 7.710162374716196609e+01 7.855237318046685857e+01 7.526400588033146732e+01 7.661056309749650950e+01 7.535477378722652020e+01 7.679931943830696639e+01 7.668689821560141695e+01 7.802817102930872295e+01 7.731267269954739163e+01 7.479408455362379016e+01 7.651751592354646903e+01 7.698724893009762127e+01 7.738958368173382496e+01 7.589278314617581600e+01 7.724326422040820717e+01 7.812605301321529794e+01 7.611707467465015498e+01 7.811330988851803170e+01 7.710405490501565851e+01 7.851104930351966971e+01 7.657185275737596442e+01 7.557022603963082474e+01 7.510356303124994781e+01 7.617788957866874000e+01 7.584155331531923139e+01 7.738817281757165745e+01 7.748189593146669552e+01 7.751880395196104701e+01 7.677475792625189399e+01 7.778007492244995547e+01 7.578771269868654770e+01 7.499330146201963032e+01 7.616653954054518749e+01 7.432577978886271808e+01 7.650330884230142203e+01 7.895390268300120340e+01 7.772382009839962791e+01 7.628727006158321444e+01 7.796442048448473372e+01 7.797683330769193333e+01 7.817501235523462810e+01 7.655034750601429039e+01 7.929161319906792471e+01 7.706260118774191881e+01 7.746279056910586291e+01 7.987140377693124549e+01 7.600907611329449765e+01 7.727887247943614568e+01 7.864459011641271502e+01 7.795563122171506620e+01 7.949636212573579996e+01 7.733532349341899703e+01 7.650366452535394046e+01 7.781725584543227114e+01 7.742124651347718611e+01 7.764702160082484284e+01 7.806411790638318848e+01 7.653707372776646878e+01 7.836473849924099966e+01 7.736016338808460091e+01 7.625232564589668982e+01 7.449368908056993632e+01 7.526976548099709419e+01 7.686657978089502308e+01 7.758687190245257170e+01 7.731267398341739749e+01 7.601146183115960753e+01 7.715692909344606676e+01 7.570729445448381512e+01 7.469909409138918477e+01 7.655332495224288891e+01 7.583785916938909111e+01 7.466485661879907809e+01 7.394666945100317434e+01 7.745774515853487685e+01 7.576900102135799386e+01 7.748612310584242380e+01 7.564386904207360374e+01 7.692628226399082791e+01 7.736064657033136882e+01 7.631239948821691144e+01 7.690441527816140876e+01 7.539591264740091958e+01 7.392233320740488978e+01 7.665216432326171514e+01 7.702274047754922037e+01 7.670932273718824490e+01 7.370418921386345801e+01 7.389006842123595220e+01 7.611098035187458777e+01 7.518581098535793217e+01 7.654414104571250732e+01 7.893769725897016087e+01 7.696777494879371773e+01 7.553217738018310001e+01 7.361888457843966194e+01 7.724721997274487251e+01 7.597621544757596723e+01 7.526723389880773141e+01 7.700495545512082174e+01 7.340614209942282287e+01 7.636139895247991660e+01 7.632931353821587095e+01 7.566358257644790797e+01 7.638789524901996231e+01 7.565885442288578133e+01 7.090244439237515905e+01 7.503976297528257078e+01 7.350864739138944515e+01 7.434216605894400232e+01 7.438515744067449020e+01 7.652531004022270622e+01 7.453038217157600798e+01 7.398823037271128555e+01 7.308357416339545409e+01 7.299999523553489666e+01 7.371729612018623357e+01 7.316461006388480826e+01 7.437328329770704727e+01 7.421855334124047943e+01 7.483201982351341996e+01 7.384465478774590963e+01 7.261357149600874550e+01 7.188993799811811414e+01 7.364808437549311293e+01 7.366109316485332670e+01 7.316827663751890043e+01 7.511035421758052166e+01 7.491377210352351312e+01 7.380642407162311258e+01 7.329791971729440547e+01 7.240480144489961845e+01 7.266562801930702165e+01 7.223035008090252518e+01 7.213510581813055467e+01 6.923753858408078088e+01 7.067780974064766042e+01 7.199164994146245533e+01 7.145242963352947640e+01 7.307464561005404846e+01 7.112637681044979843e+01 7.169612133979184421e+01 6.882192969009435046e+01 7.062505053504668240e+01 7.084068529810291182e+01 7.290788904498073464e+01 7.263297271236017139e+01 7.114554003014939099e+01 7.057166855595116317e+01 7.077239386967046642e+01 7.301395399345946657e+01 7.068640999941074199e+01 6.873143821386145191e+01 7.171790641679312728e+01 7.125132274044773339e+01 7.118134547504593002e+01 7.016381831864998730e+01 7.140665006091688838e+01 7.135667308995357416e+01 7.204669689612765637e+01 7.028492442866077283e+01 7.332114950874195358e+01 7.160085676806596666e+01 7.185698769624009685e+01 7.227107476126647612e+01 7.287163921657428034e+01 6.925261260967737087e+01 7.152796690221155984e+01 7.296472568752544419e+01 7.184381834913504861e+01 7.150761886246574761e+01 7.298775565643475716e+01 6.981768756311407742e+01 6.966589224408174630e+01 7.118569829123075010e+01 6.933024073691913713e+01 6.799708172892859182e+01 7.201700999765310485e+01 7.114072255443662129e+01 6.825358591006852294e+01 7.183517147886156806e+01 7.088569291272632711e+01 7.013830844662130914e+01 7.053563846518430580e+01 6.897542093234446270e+01 7.168344166083996072e+01 7.199323281419208342e+01 7.205549709585160656e+01 7.060591660066123154e+01 6.920303519898418187e+01 7.042668926055732470e+01 7.200383050668116880e+01 7.287495907244031912e+01 7.094903191686738353e+01 7.092693504852449848e+01 7.068354832671657562e+01 7.139189086961285113e+01 6.916710439117807141e+01 7.167684742067096693e+01 7.038420527174761787e+01 6.919713339224682613e+01 7.268313532524892651e+01 7.152986499101537277e+01 6.849205310452023809e+01 7.041649047213971357e+01 6.739929858570087617e+01 6.807265588085924435e+01 6.733667936572307156e+01 6.892072345635055797e+01 6.633200913649143615e+01 6.980377817162235488e+01 6.889362137398445896e+01 6.988720214445551449e+01 6.893715519184611651e+01 6.980129801563403191e+01 6.671610245269150141e+01 6.839063671933941180e+01 6.691200596084115659e+01 6.819981799214643559e+01 6.619986326800803056e+01 6.947125458848032054e+01 6.406258798329201909e+01 6.498058797631306049e+01 6.974002956216781968e+01 6.713303769864205606e+01 6.616677810650773495e+01 6.510881261679195120e+01 6.691487325692911270e+01 6.333927605895582502e+01 6.512744665336695959e+01 6.529754729727686424e+01 6.848624942341389499e+01 6.757122947517302691e+01 6.674376556930364757e+01 6.797899017470268745e+01 6.891239915104443980e+01 6.432164540310901657e+01 6.810292369116088196e+01 6.907772680436238488e+01 6.593654653145043198e+01 6.652325872109446436e+01 6.417741454590979799e+01 6.385931362349286644e+01 6.771916934801500076e+01 6.806697980043804819e+01 6.320363041726909614e+01 6.476862285669727726e+01 6.625345277540385780e+01 6.677039196698588341e+01 6.945576426015786353e+01 6.756236357016830141e+01 6.729959907744300551e+01 6.493385994769455749e+01 6.655727814210155202e+01 6.737934531254173010e+01 6.542262215258696756e+01 6.625417298371692709e+01 6.755469272369863631e+01 6.569990738994140145e+01 6.658830269342037411e+01 6.750422443232973535e+01 6.511761057343200321e+01 6.605385261870694080e+01 6.700451820132246894e+01 6.526400478753072321e+01 6.608970722406934328e+01 6.394725663966703877e+01 6.389787322921692692e+01 6.520876153951199683e+01 6.615190106531902359e+01 6.525538475896242119e+01 6.366695738826853557e+01 6.574195209067831058e+01 6.683321353882681137e+01 6.535679846914845825e+01 6.442701265265068855e+01 6.560109502065230913e+01 6.404105821856813918e+01 6.669324963154463148e+01 6.645001674665535063e+01 6.528777506122611385e+01 6.502507795590068440e+01 6.432027382780519531e+01 6.577222441938616271e+01 6.473625799223356125e+01 6.649894502466088397e+01 6.754680336752136327e+01 6.572386529132879218e+01 6.631803258276642055e+01 6.631575454545880177e+01 6.368114028775096358e+01 6.656343144211544427e+01 6.783993229043655049e+01 6.544368031490310500e+01 6.650224529145565100e+01 6.743525367286730443e+01 6.586616996210474895e+01 6.621957103277171086e+01 6.424304965278960822e+01 6.353578905187609394e+01 6.556460518559852346e+01 6.429734492417001945e+01 6.536251464815164525e+01 6.484697004091403016e+01 6.549004559907076839e+01 6.516357809530370560e+01 6.750357438147638334e+01 6.477693120947880345e+01 6.546105409932333430e+01 6.509185993962891814e+01 6.293890344017448513e+01 6.331402319022954117e+01 6.281372236261698561e+01 6.376102225004315471e+01 6.443899637567245975e+01 6.633804336402810975e+01 6.218962543052728620e+01 6.288443947439181869e+01 6.317239728855641800e+01 6.489333949190256590e+01 6.358690051557874057e+01 6.240480418421379483e+01 6.387782190627198986e+01 6.401601407104806185e+01 6.326883029565814809e+01 6.450535055879178969e+01 6.612590184063942900e+01 6.288716758948794450e+01 6.378690336989518528e+01 6.068060654616953542e+01 6.146505763589790661e+01 6.156918225772059117e+01 6.185572104083538392e+01 6.225211611511960541e+01 6.565935128879073091e+01 6.381149620732865202e+01 6.394702289237043402e+01 6.055731768184489994e+01 5.806297461406452953e+01 6.160815500593555782e+01 6.123726421541815057e+01 6.140213950745582849e+01 6.051798203156718614e+01 6.069419943826954267e+01 6.336061669028379129e+01 6.015461814803659735e+01 5.917625119658119814e+01 6.114247896130495263e+01 6.183338223412433621e+01 6.028173657315158351e+01 6.203527221005428771e+01 6.201787463821882795e+01 5.813855336665974249e+01 6.166716954043860710e+01 6.197757928305301789e+01 6.130550494258581296e+01 6.252537438024921812e+01 5.985828103345571094e+01 5.950333949156487989e+01 5.951682089751537319e+01 6.162593736870869776e+01 5.991779920654925462e+01 6.405762835107681497e+01 6.306438264109780079e+01 6.112546204836642971e+01 6.312272426405360903e+01 6.450059941008888131e+01 6.526779991513070911e+01 6.359265755533986209e+01 6.336496587301070349e+01 6.454475946421955257e+01 6.301694758930963047e+01 6.326416270288329002e+01 6.578917440276825346e+01 5.994861477738482591e+01 6.149923398448124345e+01 6.030860435190959379e+01 5.965056197246710923e+01 6.137209595083723457e+01 6.064526788118151046e+01 6.174956265706310177e+01 6.434656788517644088e+01 6.252189017937705273e+01 6.395110207102167976e+01 6.200561106989234617e+01 5.899555541489999655e+01 5.961724221937811308e+01 6.104985143629563993e+01 6.067183348340189042e+01 5.618085638673217375e+01 6.017128759499013313e+01 5.886213816774480989e+01 6.084918300099392496e+01 6.191605144624163160e+01 5.831027591208800231e+01 5.982454639953100894e+01 5.906056215710243862e+01 6.010062042057834475e+01 6.013612961759555731e+01 5.939272041236126398e+01 6.041947150515638754e+01 6.123850991166048630e+01 5.906106022409445444e+01 6.110157718119762649e+01 5.949111341193878388e+01 5.974523460196691360e+01 6.093357507791108674e+01 6.138906442102464212e+01 6.102602289584864081e+01 5.907444631283313186e+01 6.047657160281253397e+01 5.702430922877836394e+01 5.800496150685255969e+01 5.798769731620727441e+01 6.128094125248313162e+01 5.849879066508317749e+01 5.817500497292765260e+01 5.970518710354021863e+01 5.804727832115116826e+01 6.014124020898739076e+01 5.767344103093983421e+01 5.906440952848561921e+01 5.994661609972797578e+01 5.503055292015989863e+01 6.034527239796637588e+01 5.952562574601842726e+01 5.738668714308244034e+01 5.610857563342965904e+01 5.786433635193468206e+01 5.808146119910558269e+01 5.968283706728486493e+01 5.741587897650590122e+01 5.917465654345554071e+01 5.772249292871538984e+01 5.762707678823051083e+01 5.838862241943137121e+01 5.869844278228821111e+01 5.872258669453879776e+01 5.786333767057335109e+01 5.917836307830236819e+01 5.774535406625207656e+01 5.972192409600976504e+01 5.871996979726217347e+01 5.663894601550452279e+01 5.888776939193274274e+01 5.793871093980522602e+01 5.967972386440267485e+01 5.952246363632119142e+01 5.985003358047305255e+01 5.767343771292347299e+01 5.703943138511105104e+01 5.911680147885321190e+01 5.700552908086046244e+01 5.813433708094064656e+01 5.735456023927498848e+01 5.935110836500635401e+01 5.850844343794324232e+01 6.045657804346862463e+01 5.892862548621425134e+01 5.755274838382040059e+01 6.036625471521371367e+01 5.734338602207569835e+01 5.763757608182556424e+01 5.585043836257374039e+01 5.814161777537332654e+01 5.645740063808331399e+01 5.758749037793599257e+01 5.882509351482254090e+01 5.723540767581746280e+01 5.966262587177123322e+01 5.975905910083958616e+01 5.792414214011151330e+01 5.714659126311931203e+01 5.843594512602977886e+01 5.882965495841170878e+01 5.667653212047932243e+01 5.881730240299703638e+01 5.731936944297743963e+01 5.938338806877512610e+01 5.618064669314140502e+01 5.994640821637088379e+01 5.602102712186727018e+01 5.857493909597103254e+01 5.665564245568782553e+01 6.144603826115886136e+01 5.763405682137197061e+01 5.755131738311917644e+01 5.956641919060239587e+01 5.758057669436619364e+01 5.787446750197322842e+01 5.424954674666910392e+01 6.006093530145525250e+01 5.742302320599499410e+01 5.632628993517738536e+01 6.058070943291459542e+01 5.677084782215795400e+01 5.750024164756592882e+01 5.822491004181045327e+01 5.772546640965900622e+01 5.893532519294034699e+01 5.751586119866050950e+01 5.826359405655600199e+01 5.762465143929458122e+01 5.612810211088272183e+01 5.838646547199547143e+01 5.808830466118391911e+01 5.879999347993237535e+01 5.617267350517299462e+01 5.685517402569201550e+01 5.757200970205485646e+01 5.686342352596548722e+01 5.946018249102325370e+01 5.763581321153170478e+01 5.558804476720298027e+01 5.698603084278818898e+01 5.825521406852151074e+01 5.692420687059053108e+01 5.752266222366625925e+01 5.662550928388056803e+01 5.642000776689724262e+01 5.854108623994915916e+01 5.585932979239150598e+01 5.699875627997531780e+01 5.738542584528315160e+01 5.570640384289215064e+01 5.705320204808028706e+01 5.486648619509902858e+01 5.630133452521329218e+01 5.530453323375871122e+01 5.558661200674701064e+01 5.829315663985651952e+01 5.554975390185276751e+01 5.833286219574443976e+01 5.399673959134631929e+01 5.597461460460582572e+01 5.551631247143667736e+01 5.407890510192165578e+01 5.503478928162979855e+01 5.585173129797757241e+01 5.689183456815916884e+01 5.584084922111101434e+01 5.585698800597381819e+01 5.872258835269581567e+01 5.675727103850962152e+01 5.504590619170862453e+01 5.554890671234987565e+01 5.681014337327359698e+01 5.599196195222447159e+01 5.312584876980057658e+01 5.797808017662441671e+01 5.615980015709657636e+01 5.720322672985846424e+01 5.453486764651894703e+01 5.364413040927023957e+01 5.614277866294458619e+01 5.536310215580467542e+01 5.501641828653981747e+01 5.707802739068461761e+01 5.780770819302894381e+01 5.668179666959638041e+01 5.559685247414227405e+01 5.522202398149014613e+01 5.466291534701270649e+01 5.734526959126838364e+01 5.557771741549342437e+01 5.529935411667808154e+01 5.517907790183603112e+01 5.659054383073149808e+01 5.778062262672223426e+01 5.691184291382946725e+01 5.639725088855883683e+01 5.539383259263775017e+01 5.730627919491352174e+01 5.748512799937665108e+01 5.501700575198423593e+01 5.682458687044599088e+01 5.495559623839012175e+01 5.745351796005081724e+01 5.693291125246076234e+01 5.637399530915923407e+01 5.287917910835861335e+01 5.397657837514026369e+01 5.462620624253813872e+01 5.289923891814998314e+01 5.410799037244046161e+01 5.205526435219592685e+01 5.196085713910079562e+01 5.463461662936055063e+01 5.333408207940549062e+01 5.251331272268810579e+01 5.401500926306511019e+01 5.381288435579191543e+01 5.330160177897880658e+01 5.339251715284861888e+01 5.270193252983186483e+01 4.987412612290430047e+01 5.098961748596865817e+01 5.258156148253887352e+01 5.303522473368826695e+01 5.115400439647869746e+01 5.211192769384479817e+01 5.536534747205477913e+01 5.241111975665133826e+01 5.292299930182011991e+01 5.265719208004600915e+01 5.037290790682612851e+01 5.103019393389035940e+01 5.368609068022647790e+01 5.107621967680920250e+01 5.177433160062192030e+01 5.264764635697211759e+01 5.278416718331315849e+01 5.150248607398490464e+01 5.485053075292570668e+01 5.327472972836964260e+01 5.380823960790795724e+01 4.882231282658391791e+01 5.147272640879975114e+01 5.210920921361402947e+01 5.382662713031705692e+01 5.120805944481997329e+01 4.956379856347122370e+01 5.165858966173637157e+01 5.207087801896366130e+01 5.085119963540054755e+01 5.179296019900112924e+01 5.006631728418802396e+01 5.042085240294196069e+01 4.992042529681104668e+01 4.771596750807443499e+01 4.800589200691502612e+01 4.944677986825583105e+01 5.005221062943613930e+01 5.199228584854614610e+01 5.013490843049024193e+01 4.916051261450270005e+01 5.056480224091532705e+01 5.109217897257450858e+01 4.972257145374337028e+01 4.909205024629186198e+01 4.924784635933698951e+01 5.087236173520064852e+01 5.084774911477937565e+01 5.024409231872208181e+01 5.048801953647416241e+01 4.928791765300333338e+01 4.910228167462145166e+01 4.887533454102643304e+01 4.841839051964054619e+01 5.041542890128167898e+01 4.926561122944178095e+01 4.799899877810361914e+01 4.925152770051744255e+01 5.034171345542355169e+01 5.044848600017980544e+01 4.742824634162392528e+01 4.922598329159195174e+01 4.845251990728570490e+01 5.048961205283466569e+01 4.864590982055872104e+01 5.053573687516377078e+01 5.017904719692513282e+01 4.973021139590834139e+01 4.970378644301469251e+01 5.200421718509531388e+01 4.960492196733326153e+01 4.711131324433464584e+01 5.104512094907853026e+01 4.799516583639784528e+01 4.854563024344751909e+01 5.050676126770019891e+01 5.125200431824092107e+01 4.893685575448635916e+01 5.018400609641585675e+01 5.045803971361677043e+01 5.275082176086193186e+01 5.164662562179863414e+01 4.933201135377702684e+01 5.251544701321611797e+01 5.033270729228069484e+01 4.746168499874575275e+01 4.962746000602591323e+01 5.093504639333351491e+01 4.992981520074926038e+01 5.043243815858434687e+01 4.997821824094446441e+01 4.966979343786024259e+01 5.077251145866872406e+01 5.130485958886129083e+01 4.970386795171714311e+01 4.872734731402412933e+01 4.838481829157333891e+01 5.107275517681813426e+01 5.157681360023958916e+01 4.942558562429343283e+01 5.091265833253515183e+01 5.032941234505513961e+01 5.068237555029496377e+01 5.028516882689947920e+01 5.025330375101395930e+01 4.996584788717402148e+01 5.120477994182211745e+01 5.015628126611516535e+01 4.826128303777865369e+01 4.827663779514717390e+01 4.997814652727014106e+01 4.730398382739713270e+01 4.762554853909955455e+01 4.984740266351338533e+01 4.951451828237653530e+01 4.893115523670478240e+01 5.033081251628473751e+01 4.839581045970265905e+01 4.921380818880076191e+01 4.836392098972043385e+01 4.984305090880506839e+01 4.936871659619450270e+01 4.799312717227922320e+01 5.067132660810778333e+01 4.915333117103715921e+01 4.969416334044060335e+01 5.026857224041500416e+01 5.114612705040090646e+01 4.918303408292023704e+01 4.539554615261243242e+01 5.004874920421532636e+01 4.846681207351563359e+01 4.728927227622759233e+01 5.134304271567311417e+01 4.756248265837832889e+01 5.038666082109375566e+01 4.823057116006205547e+01 5.036523855568646013e+01 4.887343506292753403e+01 4.888270126418220229e+01 5.044041040018122857e+01 4.891913853015140035e+01 4.952137503292475174e+01 5.041899862255965559e+01 4.899790546959816595e+01 5.038029039077709825e+01 5.018185744769200340e+01 5.018292575186807625e+01 4.774357118063785776e+01 4.730608189195283586e+01 4.844050093027313864e+01 4.761628127739009386e+01 5.001126038756463288e+01 5.061662947238889387e+01 4.912306452668202184e+01 4.739897153549519970e+01 4.964432170821142165e+01 4.754545142784651546e+01 4.968282139257278374e+01 5.035883798494491259e+01 4.902615956739041536e+01 5.096638422629301601e+01 4.918777863480732293e+01 4.917832289172933002e+01 5.144397320668155515e+01 4.613110740544055943e+01 5.089761658032957570e+01 4.935232696345092762e+01 4.972826168286496085e+01 4.884172946039070240e+01 5.052246088543187597e+01 5.114248114799688949e+01 5.012667021559017400e+01 4.766326609728164954e+01 4.885554423998282658e+01 4.799500782660027198e+01 4.691905150293248283e+01 4.693204683252022136e+01 4.637805062801459854e+01 4.758306452777055995e+01 4.834151109410287717e+01 4.756400220753871366e+01 4.775498166641773423e+01 4.630468552991638376e+01 4.654468734176614220e+01 4.708949957252458773e+01 4.666763826405292548e+01 4.742138685854182967e+01 4.605146936062256202e+01 4.794305828390720592e+01 4.641870958155974591e+01 4.876407328839798083e+01 4.643220358246701807e+01 4.698441389091509279e+01 4.802969963115027241e+01 4.676319457231487320e+01 4.624109416946795648e+01 4.623304385291722696e+01 4.790893751230203890e+01 4.779842894655619290e+01 4.765449109422044671e+01 4.828006942354920739e+01 4.694090421187250683e+01 4.738576855953965605e+01 4.687999888617995481e+01 4.668623794323359277e+01 4.518774846636936360e+01 4.651302504196105048e+01 4.428649089856343579e+01 4.634227052421974946e+01 4.729656846372224521e+01 4.689592945699135385e+01 4.533015055812234095e+01 4.507177133014982928e+01 4.339279405194433537e+01 4.560650936114435439e+01 4.424155052101062324e+01 4.536308855074303636e+01 4.351113521475296153e+01 4.459716505958645882e+01 4.249440666587361193e+01 4.685813539450033716e+01 4.546935560739539994e+01 4.375671050397803441e+01 4.626821701442407431e+01 4.703510018723724784e+01 4.649905993588321707e+01 4.665369978950549523e+01 4.684302069014673719e+01 4.739435764677502050e+01 4.345548540553541272e+01 4.721536628307314487e+01 4.546173938453086549e+01 4.541130497064420979e+01 4.547326132504880292e+01 4.565452266561950267e+01 4.628984895633769270e+01 4.509511871353089418e+01 4.612676259286536151e+01 4.576789191176811045e+01 4.277275078837228506e+01 4.537122210902462882e+01 4.505838695048836229e+01 4.541232526796423485e+01 4.630845132771295170e+01 4.643466207352206254e+01 4.614243666908893005e+01 4.487842813151697641e+01 4.669500967628691512e+01 4.513891055792571194e+01 4.635814979345116882e+01 4.355303099037852377e+01 4.168247051739937348e+01 4.410472229067455885e+01 4.639764915756434505e+01 4.463574225906733517e+01 4.494029941839006881e+01 4.273448655492995130e+01 4.358554392997034199e+01 4.302246942343956704e+01 4.320725199700062547e+01 4.395126708924532011e+01 4.407896869816070762e+01 4.307526819312732869e+01 4.376934705303366968e+01 4.412749699185552998e+01 4.263883988778461287e+01 4.451714924754325153e+01 4.279214703591128455e+01 4.383893003262898702e+01 4.594960741114209668e+01 4.283022752361884500e+01 4.363802575746693435e+01 4.258854016213594917e+01 4.391917038544701768e+01 4.443352751649597820e+01 4.466047344235782646e+01 4.250328237060660541e+01 4.207215575648904604e+01 4.487790856717561638e+01 4.219641199632550865e+01 4.215646132157772996e+01 4.185432240319859432e+01 4.194478569594920714e+01 4.246985986976077498e+01 4.219480254109421935e+01 4.278008419993744837e+01 4.203181199282274605e+01 4.165518977549333357e+01 4.349364072568381800e+01 4.291283244865437752e+01 4.126610275467629663e+01 4.117381892736740667e+01 3.994463468370959447e+01 4.535944201230808659e+01 3.950911909593462923e+01 4.486925540372761390e+01 4.280613395546573230e+01 4.140768981205569332e+01 4.284495834901808564e+01 4.117148349759626313e+01 4.345371128961489404e+01 4.414710105033773857e+01 4.427492832095174435e+01 4.237716539115928072e+01 4.392518945797395702e+01 4.266500277318613854e+01 4.141620717108151695e+01 4.351867037854264453e+01 4.200346073647877176e+01 4.417098176213976046e+01 4.437013475847646049e+01 4.257188524295619914e+01 4.452475532763458688e+01 4.143289996014142673e+01 4.306841500600092587e+01 4.205785509407224509e+01 4.252845768943002724e+01 4.182904005778038936e+01 4.716285009584886723e+01 4.037277689774470701e+01 4.299409068597503847e+01 4.211285562993421649e+01 4.080007298074423971e+01 4.216207547175253723e+01 4.400481403953002513e+01 3.910067538318025981e+01 4.418600570396247917e+01 4.271554341931134502e+01 4.245085278659455241e+01 4.228113429243354915e+01 4.190483910697832215e+01 4.200733589041053762e+01 4.232317758139764408e+01 4.238998956549734487e+01 4.224562857129379267e+01 4.375241995450856081e+01 4.099276511748929153e+01 4.282534436173232706e+01 4.239225790768428936e+01 4.122292590601617945e+01 4.362604103472970962e+01 4.259613382133109383e+01 4.531357118930950634e+01 4.208070396302190375e+01 4.276890929830081234e+01 4.108067513165649842e+01 4.186856889756906952e+01 4.360825303152314802e+01 4.013440286336627594e+01 4.008961751179121080e+01 4.402477904203831827e+01 4.021319058715255323e+01 4.349406766370213262e+01 4.283864306861066495e+01 4.200105647392623354e+01 3.995984279619961654e+01 4.014563744596862449e+01 4.272842851692084309e+01 4.374255339231474693e+01 4.378030367666823253e+01 4.350418358510418670e+01 4.096244039580939500e+01 4.071815065396843636e+01 4.013236058815557783e+01 3.986278546133807765e+01 4.166211505415900973e+01 3.981412295245031174e+01 3.852752960077051370e+01 4.280828199555925551e+01 4.095920045461522108e+01 4.173884555183143874e+01 4.248831106151593673e+01 4.090308848240360362e+01 4.063125578163019469e+01 4.217311469730357487e+01 4.191498282668757724e+01 3.992016035825135845e+01 4.098406011784985736e+01 3.994601475100500210e+01 4.150040618318995200e+01 4.152939473523492353e+01 4.044028402495909091e+01 4.044348775480201397e+01 4.035370351732628080e+01 3.948186652349059500e+01 4.250918496169924765e+01 4.219445274266564638e+01 4.273968313033972066e+01 4.109726525460384039e+01 4.058613410278457678e+01 4.185184548998440590e+01 4.235342225597626253e+01 4.444387005179515882e+01 4.220610982216199858e+01 4.259979447785346451e+01 4.105429282831750726e+01 4.352873232804554959e+01 4.248875506140151970e+01 4.384156884957512545e+01 4.078610476868743717e+01 4.165847369341732076e+01 4.374987278368657684e+01 4.311418832138831903e+01 4.227077967750523868e+01 4.119433050711681688e+01 3.878888162012798801e+01 4.173745373188624797e+01 4.228018577406290035e+01 4.244013091548229255e+01 3.996691496305327718e+01 4.161303320549738061e+01 3.967498968113326185e+01 4.182117420312121681e+01 4.182504964693074356e+01 4.258214960202856503e+01 4.295166691741514597e+01 4.303850989839813934e+01 4.054072519415734632e+01 4.037799690802452801e+01 4.122671069843354275e+01 4.201037834591323161e+01 4.224251920075747790e+01 4.155306675380906256e+01 4.169000345243916428e+01 3.967144880457249911e+01 4.184925541801478488e+01 4.211620002318996114e+01 4.062625145907581725e+01 4.403908977437677663e+01 4.166891840389001089e+01 3.971955695220601257e+01 4.230326155953166278e+01 4.298755901028813042e+01 4.370269522551353703e+01 4.183035597529386962e+01 4.187818848667567551e+01 4.394101673978097722e+01 4.129711500106029121e+01 4.071492213073860000e+01 4.093471300709835248e+01 4.078064217919808243e+01 4.237752853420835208e+01 4.280330491171982743e+01 4.280738504552071788e+01 4.083202752093322374e+01 4.223342476260265954e+01 4.002394992902370774e+01 4.025837457368338335e+01 3.951855309851784881e+01 4.031932337858690829e+01 4.241894966001783729e+01 4.202128739748100372e+01 4.338003140084131815e+01 4.242296139158011670e+01 4.282742141856405027e+01 4.199493945253226457e+01 4.122995625184251622e+01 3.952734638430494130e+01 4.035340162557785959e+01 4.354193798927558134e+01 4.362946792204010649e+01 4.420946172703001054e+01 4.123418424553737793e+01 4.357547053115047220e+01 4.249113164232584694e+01 4.420408720071500142e+01 4.308653528218666651e+01 4.332387424414330468e+01 4.064485008687015011e+01 4.340065535875223901e+01 4.288248144894332370e+01 4.133420530620173849e+01 4.103237968930932311e+01 4.150150884842931021e+01 4.182937825078955285e+01 4.176851269512624754e+01 4.256910942415268551e+01 4.144314150959176857e+01 4.392176771924194867e+01 4.231122584461375169e+01 4.264158510943397573e+01 4.319630461913886421e+01 4.112646057517814313e+01 4.134514676552078072e+01 4.263302470255352716e+01 4.195019961040573264e+01 4.119526710851813078e+01 4.127201345076269234e+01 4.211929142083459965e+01 4.031625126196197328e+01 4.241243271933969794e+01 4.124554922987174166e+01 4.134510580296738880e+01 4.106069408405289778e+01 4.205946394440003644e+01 4.241722171965769661e+01 4.156163983126106842e+01 4.237714475195375741e+01 4.058807955325016792e+01 3.929759695654089313e+01 4.157331840858564931e+01 4.187088447944375957e+01 4.377197863274621881e+01 4.042817809647090144e+01 4.229643618428306695e+01 4.295691676640672796e+01 4.138012762552106238e+01 4.429377348625790489e+01 4.078681071710663986e+01 4.217112052943500800e+01 4.243607648384006836e+01 4.016301290612128128e+01 4.137254072024378360e+01 4.131413623494277232e+01 3.884508001393487575e+01 4.124156483644127036e+01 4.196249185807023707e+01 4.325325560222912458e+01 4.164229945293496371e+01 3.860399834231913019e+01 4.062224243602495477e+01 4.143512351237502855e+01 4.346314553996376162e+01 4.221441602246438407e+01 4.240007528502471956e+01 4.233181710859907554e+01 4.029399409862174508e+01 4.317885835986356113e+01 4.320152035792666112e+01 4.131651650964263212e+01 4.224963592364637321e+01 4.189460097896446200e+01 4.083491027818946861e+01 4.087267106262039107e+01 4.324041212937944323e+01 4.042299217912436404e+01 4.220670663341642381e+01 4.431120695283655664e+01 4.365130514356229696e+01 4.215740251998009569e+01 4.165338666852444760e+01 4.273447135324896351e+01 4.271038782000214695e+01 4.299043308368486294e+01 4.292734217654402329e+01 4.219232747106519099e+01 4.200590130201779004e+01 4.308138375910369433e+01 4.074781862477090755e+01 4.108437467911997487e+01 4.140227198541390408e+01 4.072597421037954746e+01 4.320656032842570937e+01 4.143001266992203568e+01 4.338596286674255254e+01 4.070642070837880766e+01 4.066274666985633957e+01 4.135054377248520296e+01 4.128355957681021238e+01 3.950323635257132082e+01 4.028109885073033780e+01 4.112978757396452067e+01 4.014597544821818076e+01 4.361753109057417532e+01 4.221689990787473334e+01 4.114275555178759447e+01 4.164775901923395907e+01 4.264714576481656394e+01 4.067158893267880160e+01 4.053256496720888435e+01 4.145470586179465045e+01 4.060650992045291474e+01 4.132591230438379171e+01 4.397298090207069521e+01 4.013892579694944374e+01 4.140672070545505790e+01 3.889209686337148497e+01 3.958652820305115227e+01 4.091654908174304239e+01 4.039971943018120726e+01 3.965309014773306018e+01 4.092879185782303608e+01 4.006080298290623887e+01 3.928799993229656451e+01 4.135429840526916934e+01 4.121151989724359765e+01 3.923565942579009658e+01 4.062034505870168744e+01 3.959018692538258222e+01 3.949715943664565287e+01 3.992941327829692710e+01 3.943629797216198796e+01 4.014946210383958913e+01 4.121857637175114064e+01 4.115501099710145638e+01 4.016151984338328873e+01 3.868359159164040761e+01 3.962383940533239723e+01 3.963876161514145480e+01 3.818777921525964558e+01 4.007283538958633073e+01 3.939792974697121508e+01 3.943089731184664970e+01 4.202007798978468145e+01 3.907668744890980861e+01 4.032642517645742686e+01 4.052063802635148448e+01 4.088855695038792959e+01 4.301931221035359698e+01 4.139458076566761235e+01 4.284546659052146111e+01 4.186787609846955149e+01 4.261691486134453299e+01 4.140697952976641716e+01 4.136509968232179801e+01 4.151545747000520237e+01 4.067419096954335345e+01 4.008887478938914484e+01 4.006984817532676857e+01 4.085157297357707051e+01 3.991046320694997718e+01 4.081875892601806299e+01 4.121334457163284526e+01 3.837327775723669987e+01 4.028267075720602008e+01 4.037251301214546118e+01 4.118855694728391370e+01 3.961905430192050659e+01 4.051952998138941808e+01 3.957390219532593534e+01 4.007637213614489724e+01 3.903751516115730169e+01 4.217299881936140338e+01 4.060331149897817937e+01 3.955463029148548770e+01 3.961705701579686689e+01 4.042503092342176529e+01 4.109483123743404320e+01 3.887934088377465969e+01 4.026458514667987032e+01 3.909573102004534917e+01 4.081176907944404064e+01 4.069672080552459192e+01 4.103864416718602826e+01 3.939417456687327501e+01 4.062697202321340484e+01 3.831055773505561035e+01 3.896640516638874630e+01 4.139724018329726363e+01 3.869974602680778020e+01 3.851540718939428132e+01 3.961222556386742610e+01 4.034936550573799252e+01 3.944759841258937882e+01 3.971825522919476725e+01 3.754920650423981243e+01 3.908249419970744754e+01 3.953038714776478457e+01 3.882193506432069086e+01 3.911607122502898903e+01 3.777567612235321093e+01 3.941312664819207612e+01 3.962100265220687589e+01 3.824829642645535444e+01 3.927482474845227500e+01 3.872208692394695362e+01 3.817446904252589235e+01 3.868960934871839896e+01 4.031397931936171375e+01 3.672741501490020966e+01 3.892263512132289804e+01 3.861398780794336716e+01 3.857856000453172385e+01 4.110375738148515978e+01 3.874310745688830337e+01 3.932335023361954995e+01 3.904444551091478388e+01 3.829866671686604462e+01 3.899300532808724995e+01 4.048980436598276356e+01 3.768300288494397421e+01 3.928733196497110924e+01 4.049353648772324732e+01 4.040859235906413005e+01 3.766185628927633644e+01 3.841646365576641386e+01 3.919904005127729363e+01 3.890967050824125550e+01 3.744450957314676032e+01 4.071014713526731299e+01 3.849272687014589422e+01 3.725125437826571329e+01 3.878047144865374918e+01 3.921228589543069631e+01 3.826923806115798499e+01 3.984797927547976570e+01 4.012727801620847856e+01 3.964063335485547412e+01 3.860024900230570921e+01 3.944606200602849100e+01 3.779118150893897621e+01 4.053417287650199086e+01 3.898170301578412023e+01 3.918167380030553204e+01 3.802253478921153373e+01 3.812409950657813340e+01 3.815374125606253841e+01 3.972465648505902180e+01 3.931569515062993503e+01 3.837209765729257782e+01 4.107036177726691051e+01 3.888370632919782111e+01 3.876381262068547784e+01 4.196454454460575789e+01 3.747534745387717692e+01 3.958810258046844410e+01 3.825327750554558293e+01 4.068706017406191222e+01 3.729767408704496745e+01 3.958823652392762682e+01 3.743400482835810550e+01 3.619987933967195914e+01 3.731568961285092456e+01 3.686489916452850935e+01 3.858195709917684013e+01 3.735030423920889575e+01 4.088709137660168835e+01 3.893793963975691241e+01 3.609198538230928222e+01 3.910082160358188474e+01 3.982837692200833857e+01 3.570226596920873874e+01 3.722147133628583759e+01 3.747962253454301162e+01 3.979956329561522210e+01 4.029545353640911287e+01 3.897844624104075706e+01 3.947357404879959120e+01 3.797380778166070314e+01 3.725074420900620709e+01 3.930067740499379170e+01 4.030563014986982040e+01 3.750152162402621769e+01 3.968834807849773938e+01 3.995790801250401358e+01 3.797353066617857564e+01 3.951797943188616102e+01 3.836119921572877445e+01 3.575649815969619283e+01 3.894258963987673638e+01 3.735188548914209861e+01 3.563950773911235359e+01 3.869401185257419939e+01 3.603769426390418573e+01 3.936345984715378421e+01 3.821149473635932736e+01 3.722249578850050966e+01 3.432322145391637491e+01 3.784188391450688727e+01 3.724546234376518328e+01 3.810327745904257313e+01 3.834146638951815333e+01 3.688430600628771572e+01 3.737524365494230949e+01 3.806694568552425295e+01 3.845335124624572387e+01 3.988491366456431564e+01 3.985199471436260410e+01 3.592723303205222152e+01 3.748179940225877971e+01 3.808249651139638559e+01 3.555282069496487907e+01 3.781473619843129796e+01 3.588565980163473768e+01 3.707927516391636402e+01 3.837321092420069135e+01 3.913035122544624045e+01 3.669770006172864640e+01 3.797846061528844785e+01 3.774052549990545913e+01 3.721875277381705871e+01 3.812111592605830879e+01 3.776652035063477086e+01 3.924829219115516565e+01 3.864482157709397825e+01 3.235768876329051835e+01 3.560701814454970560e+01 3.811130197393346464e+01 3.755719468923482651e+01 3.672949662945464411e+01 3.617338186631442198e+01 3.676031122182991595e+01 3.649317157501205600e+01 3.748550409702068720e+01 3.679653798846044310e+01 3.604138028050189035e+01 3.595183248945055254e+01 3.379072176645180292e+01 3.501056387414559623e+01 3.569740015434732072e+01 3.598212418756911291e+01 3.679581640763070993e+01 3.656019609820027938e+01 3.508641936289726004e+01 3.725740819606675558e+01 3.632175837868607715e+01 3.390883793084592668e+01 3.567218273139763340e+01 3.682952783056020962e+01 3.511350394090155191e+01 3.581674959205945896e+01 3.430170693651685809e+01 3.669191746800345300e+01 3.431487555995113325e+01 3.487050751421683970e+01 3.570440359236253158e+01 3.504759495085695420e+01 3.617956159445106579e+01 3.579950178875692757e+01 3.460502923963673538e+01 3.446513974852091877e+01 3.488486511430792802e+01 3.359188053039132882e+01 3.540864655732794830e+01 3.619544291385086865e+01 3.576541282148573941e+01 3.475560918152771706e+01 3.583713416407866958e+01 3.298796141319581210e+01 3.320061953450773728e+01 3.256682834127117587e+01 3.470053225040206968e+01 3.525453189169260071e+01 3.313240478833432689e+01 3.271154970933479689e+01 3.353410372488843905e+01 3.408765705867189411e+01 3.190361338693104543e+01 3.244110073816804629e+01 3.263730755244097281e+01 3.396887899235680663e+01 3.133107106861239544e+01 3.138513577339476512e+01 3.363003067713746219e+01 3.353346402154267736e+01 3.124090974359140205e+01 3.287268897781895305e+01 3.344729609130826020e+01 3.285688003868996532e+01 3.418272541713798063e+01 3.236615747038408131e+01 3.568244202666880938e+01 3.319980621316595659e+01 3.276481770166643770e+01 3.205174567120044316e+01 3.369647995649415151e+01 3.285448699754854829e+01 3.217471818668180816e+01 3.317065395000480521e+01 3.403736944252887042e+01 3.303186564232745326e+01 3.442203237020161311e+01 3.487388589210961243e+01 3.126165807638748007e+01 3.183400469289118107e+01 3.106412349526733863e+01 3.314461272575763218e+01 3.276850753028742957e+01 3.331943119608085624e+01 3.465039580105100470e+01 3.471260191858326749e+01 3.290983632871299847e+01 3.237746108671378664e+01 3.397490563536317865e+01 3.464771551703204011e+01 3.245643402962401325e+01 3.195796675726117542e+01 3.145653167841425812e+01 3.344762435969126813e+01 3.055414737580291984e+01 3.141133661600927240e+01 3.210372836039956468e+01 3.288512676304262783e+01 3.257918764214550578e+01 3.252415878061412968e+01 3.319421048836118615e+01 3.238181630947261169e+01 3.219687147759434254e+01 3.146139030737559139e+01 3.395026378317036375e+01 3.255489642181944987e+01 3.243597581422966414e+01 3.082034594047280152e+01 3.334872966641467684e+01 3.338800766565508837e+01 3.311203808620101086e+01 3.491933180634433143e+01 3.177411857188091204e+01 3.028432494164936628e+01 3.519308874579023438e+01 3.343169195847409725e+01 3.251340014990701377e+01 3.233658590240167996e+01 3.210365425360582492e+01 3.156913367894541622e+01 3.342757109679292427e+01 3.173215117806585539e+01 3.282167538286562092e+01 3.455316091846027149e+01 3.274129583244320685e+01 3.337146429563185279e+01 3.331080925534247683e+01 3.214341930405285552e+01 3.230027368373058039e+01 3.584446126887782214e+01 3.321638698014411517e+01 3.358653941083448302e+01 3.321630972055725550e+01 3.233990090612628165e+01 3.191125974175802327e+01 3.228252670106282096e+01 3.251985846904717903e+01 3.296993531931629917e+01 3.397615919896381342e+01 3.234560786888805950e+01 3.155541292363839645e+01 3.278638214630358050e+01 3.228938705330156722e+01 3.359593635586909244e+01 3.237969552189633049e+01 3.262640883931057090e+01 3.250278417133120712e+01 3.330712512485938248e+01 3.312833837221649702e+01 3.264070425548212739e+01 3.223370202893362091e+01 2.828705371610481123e+01 3.350129762065633088e+01 3.200860509916414998e+01 3.101136966800690331e+01 3.385103218579563134e+01 3.338215621507097808e+01 3.402748427396583963e+01 3.290434136212425642e+01 3.108937910316338460e+01 3.314830249599440748e+01 3.412748965916953381e+01 3.421315418244525119e+01 3.323041662539698393e+01 3.172299436742393652e+01 3.225177735723635664e+01 3.333840228710739950e+01 3.404668877043877728e+01 3.419818410477965642e+01 3.372533692671047589e+01 3.217711581264339316e+01 3.458875859976856759e+01 3.283768241006646349e+01 3.355358966436090640e+01 3.063422613011865181e+01 3.365080889034209832e+01 3.596578766942981531e+01 3.419496994434516068e+01 3.300087646522165130e+01 3.249295310819066174e+01 3.360027966923528453e+01 3.267585549261066546e+01 3.242338705170183033e+01 3.277936008211500507e+01 3.304475925710740114e+01 3.294974781579252721e+01 3.469159811508081503e+01 3.288194304786063071e+01 3.381295588582612766e+01 3.202900872222396345e+01 3.433974552821603510e+01 3.447602341598015840e+01 3.290463081855670424e+01 3.087905555208256203e+01 3.204112259363266446e+01 3.209756295049626829e+01 3.273931832488828064e+01 3.216226546856205459e+01 3.360954071894527573e+01 3.203599227649359449e+01 3.273425706146405645e+01 3.398626557028241280e+01 3.356502414775059862e+01 3.126226767854018007e+01 3.418605002323994313e+01 3.287336153672227823e+01 3.262097404905419751e+01 3.216300689862723061e+01 3.217688660726114591e+01 3.134434933376808630e+01 3.201935317722088570e+01 3.115310892988268776e+01 2.940293621629406573e+01 3.154007937701776498e+01 3.341244262729327374e+01 3.263304248257853857e+01 3.292903689891836194e+01 3.416083690425708141e+01 3.236636882011093519e+01 3.230837682816848400e+01 3.186540910973192098e+01 3.296370562340249677e+01 3.331275280498821445e+01 3.121871122034590940e+01 3.137849469484650911e+01 3.317609075502866745e+01 3.210644652385581566e+01 3.039270326885809581e+01 3.083436947520337412e+01 3.335099035792672595e+01 3.083203599255152128e+01 3.274501443780869891e+01 3.244014293675118665e+01 3.073589932857850116e+01 2.972045914127532740e+01 3.336790159323383875e+01 3.202456328750157155e+01 3.089521251953508951e+01 3.214380406429145154e+01 3.274225740811241536e+01 3.235695287700865919e+01 3.290686713285879961e+01 3.195992403785235680e+01 3.200999483000063606e+01 3.088380409497876755e+01 3.151190432769339367e+01 3.133609035415882360e+01 3.116425039283210552e+01 3.043422742096397826e+01 3.043217056816279609e+01 3.122068762137437048e+01 3.326774792947521320e+01 3.091646879925264813e+01 3.181797667903168758e+01 3.171027678939192285e+01 3.315443878866874172e+01 3.200761626995226550e+01 3.211657955709979007e+01 3.182827736893217008e+01 3.164386553256797185e+01 3.251007985758322150e+01 3.247914665738625928e+01 3.143255456323933927e+01 3.170325833949037531e+01 3.274513634385591132e+01 3.196616154121751663e+01 3.107846785741733342e+01 2.924306900846467627e+01 3.492785798074041281e+01 3.155286395332966976e+01 3.261447329723793587e+01 3.213631863358082796e+01 3.107177990173629567e+01 3.289365921251648217e+01 3.365951831127179616e+01 3.136148168293830452e+01 3.331488120459844282e+01 3.234318125873483751e+01 3.132894705906031874e+01 3.197068394386657886e+01 3.466076577505175749e+01 3.307297298942539499e+01 3.162262155106656536e+01 3.120154915961720121e+01 3.223247754619035277e+01 3.368436663178260204e+01 3.194062579319473016e+01 3.243334220995431139e+01 3.029906920123558223e+01 3.188584227040195529e+01 3.028551676085912447e+01 3.194802838213546536e+01 3.038855427085614380e+01 2.944987086117300024e+01 3.273303882190187153e+01 3.049753243186164653e+01 3.088087417844150195e+01 2.984613910807196646e+01 3.122718747971484632e+01 3.111663184890646150e+01 3.232123498251294080e+01 2.947619259851872897e+01 3.212387218903756292e+01 3.031782806137581332e+01 3.114763928725641406e+01 3.033635220159042944e+01 3.117426029175756952e+01 3.007972388566607336e+01 3.091183624399135965e+01 2.994240700402773570e+01 3.299342466112681649e+01 3.076408328760459199e+01 3.271969624351698513e+01 3.146167385996572818e+01 3.164364278174776146e+01 3.191994479065823143e+01 2.982974248742888435e+01 3.157347466309709461e+01 2.766218726497574210e+01 2.887311789333468681e+01 3.188039111593866082e+01 2.915540417967523013e+01 3.129386174766444029e+01 3.188825128194443081e+01 3.019906471845325058e+01 3.041427662228266016e+01 3.214334680532515875e+01 3.217196729599903193e+01 3.159336496489982693e+01 3.023387031234105748e+01 3.000488356523213440e+01 3.155069937920584522e+01 3.044103005138470763e+01 3.031219990836541811e+01 3.089172953055613746e+01 2.983152953253092576e+01 3.004934210960134067e+01 2.903620914546096188e+01 3.054371237233326397e+01 3.213445419929676206e+01 3.062210745888674879e+01 3.138162789099355976e+01 3.160782850136628852e+01 3.003167255886900477e+01 3.138647578786772030e+01 3.404212459766670662e+01 2.955901832427049669e+01 3.105555149095736667e+01 3.091473810854064297e+01 3.164421055372887182e+01 3.152633965874063904e+01 2.991646110893308474e+01 3.024992016156996755e+01 3.387547656534356122e+01 3.163515646169835094e+01 3.115965210868277779e+01 3.022030404458018893e+01 3.140410906358785326e+01 3.122119389954924529e+01 2.999400035871042292e+01 3.054392025834105695e+01 3.344346058817568945e+01 3.121900909498703669e+01 3.279756505320374060e+01 3.088039750624358604e+01 2.932213219655295333e+01 2.950368226467452004e+01 3.208815448618364741e+01 2.948189577104383119e+01 2.939020536425086050e+01 2.995823459790694798e+01 2.901369627141806973e+01 2.981293376352484970e+01 3.134656193681140124e+01 2.774879288626583218e+01 2.920350354408333615e+01 2.883380799598276312e+01 3.029224129053495318e+01 2.852135907284061389e+01 3.089034457608731898e+01 3.014218883002026672e+01 3.303305737088467708e+01 2.833660394427890239e+01 3.105315428433505431e+01 2.816259750189761490e+01 3.156010227837630566e+01 2.884327308240233023e+01 2.972909371562750991e+01 2.981326498212680676e+01 2.960317262426291052e+01 2.988803722152927378e+01 2.952613639381475963e+01 3.130001277699276230e+01 3.167645084478374784e+01 2.938185195788615189e+01 2.984855015420059487e+01 3.003586294267762113e+01 3.086234417448207168e+01 2.866659965714267599e+01 2.897013266038596768e+01 3.036078239980771798e+01 2.943032528013988625e+01 2.968058614335405565e+01 3.022638228473848443e+01 2.867302844024275288e+01 3.000136077781443689e+01 2.791795514102157938e+01 2.878237122544879512e+01 3.082945347019498072e+01 2.943513334840969975e+01 2.878138298789048477e+01 3.022815463478983133e+01 2.823668527873537570e+01 3.004248932264093597e+01 3.059993166593589464e+01 3.071804679423510365e+01 2.879030984069904164e+01 2.955808525763339745e+01 2.951751756961515127e+01 3.190697319366708840e+01 3.150492946431209518e+01 3.231266030433743452e+01 2.917056125942691835e+01 2.742266160750778425e+01 2.869434498830995039e+01 2.936925768031339246e+01 2.869731150378437334e+01 3.085859666354671305e+01 3.208211540295966557e+01 3.064011942972007319e+01 3.091540991107193648e+01 3.135779662820450042e+01 2.757236653062774678e+01 2.904137617197655175e+01 2.843844325566584530e+01 2.929860123481491385e+01 2.906421319149212934e+01 2.794574517992547413e+01 2.754291909559889007e+01 2.835253584324591358e+01 2.641919477414034390e+01 2.816727922857498712e+01 2.789348010896065944e+01 2.863133023943836974e+01 2.860497561170016567e+01 2.943534969131627221e+01 3.024722821834315667e+01 2.969255769479199003e+01 2.631140444245618326e+01 3.016057077198312086e+01 2.940461512924808929e+01 2.836096239193083335e+01 2.786576536481262423e+01 2.996646043758596889e+01 2.965675637307367651e+01 2.984407808153010677e+01 2.929463362564503726e+01 2.714125088029365074e+01 2.724580241170914263e+01 2.874623701541885268e+01 2.731393496195023118e+01 2.856255173509923040e+01 2.943803571718694201e+01 2.616306659803188950e+01 2.919054261731846722e+01 2.670837354074769010e+01 2.814640453020246369e+01 2.844140963002860190e+01 2.862318414301383029e+01 2.755269913197446385e+01 2.944004702085683789e+01 2.933860614703928604e+01 2.784650988500921542e+01 2.845328209010586562e+01 2.977813890704420885e+01 2.690739045424838594e+01 2.871665803798596173e+01 3.044820205477262931e+01 2.658723658582040272e+01 2.793998117497379141e+01 2.906413667896218556e+01 2.775195198236389516e+01 2.934123405527653716e+01 2.944990246462514705e+01 2.714889592485599934e+01 2.918481694980848573e+01 2.848101844159804941e+01 2.756491808334624594e+01 2.778127466397079459e+01 2.487658342341036999e+01 2.885867028184573968e+01 2.721928795750463692e+01 2.611160524653692150e+01 2.527005056430355623e+01 2.588095635470007849e+01 2.636357204316655256e+01 2.493523125893579007e+01 2.624935684567603644e+01 2.345227464835095788e+01 2.482296116251372808e+01 2.335458380225609787e+01 2.718621323475960949e+01 2.528313684471630651e+01 2.801851928529120173e+01 2.703522286786736117e+01 2.727788969763065907e+01 2.683312483698161088e+01 2.736985874845652589e+01 2.731016486956670519e+01 2.632186608354280821e+01 2.668279491319696817e+01 2.758975697738842925e+01 2.499871272500977781e+01 2.801600107900281600e+01 2.804786674134200908e+01 2.535657137236520242e+01 2.636116403489114646e+01 2.758820190085748436e+01 2.694568510166848441e+01 2.794102118400498469e+01 2.964998114909773719e+01 2.972072219591085940e+01 2.633924629663965078e+01 3.025643832665270594e+01 2.799542849357189311e+01 2.921540975726704659e+01 2.777839385047817444e+01 2.695387481936507257e+01 2.816220309016273404e+01 3.081941378168628987e+01 2.904582468713185506e+01 2.669250419441132394e+01 2.710648995420458363e+01 2.714439677445414389e+01 2.909525294393169759e+01 2.755072312978230897e+01 2.792911054748284627e+01 2.908370631177842824e+01 2.797010771971784138e+01 2.772671485016471493e+01 3.047135822377625303e+01 2.884315010528043643e+01 2.845699286685594132e+01 2.730470223269120567e+01 2.868239357718033489e+01 2.781958768002102644e+01 2.623164774194244941e+01 2.738448864402390370e+01 2.580443866948048992e+01 2.751343614073842048e+01 2.545519005462426776e+01 2.872847713671629677e+01 2.556541847417281588e+01 2.804013434710725505e+01 2.653231326006262236e+01 2.734946600389402604e+01 2.504017344162712533e+01 2.772983932314282285e+01 2.731343272501549535e+01 2.771512958529087101e+01 2.677675020643146908e+01 2.719304046889520521e+01 2.652683838488688295e+01 2.681213695771667460e+01 2.564719300905915844e+01 2.744051214921209336e+01 2.780254483471555105e+01 2.772442032740961437e+01 2.767789507022363082e+01 2.650699868501116541e+01 2.684513498600000503e+01 2.739419864943655725e+01 2.592260691103457049e+01 2.691228028034503694e+01 2.741815899441551352e+01 2.767113808498371341e+01 2.842967628354531584e+01 2.535223835390687697e+01 2.719833260770231576e+01 2.600022648035359651e+01 2.580139519210965560e+01 2.605476219530573445e+01 2.709650655837264566e+01 2.556872606084071720e+01 2.692682337592103536e+01 2.567627713970433945e+01 2.631668740066144352e+01 2.556596747949906145e+01 2.636048951165027887e+01 2.611786135545036913e+01 2.500626356304118048e+01 2.404687706111419843e+01 2.760727576301261976e+01 2.544905854184102623e+01 2.648883224063900954e+01 2.579394202767470645e+01 2.752498286962660856e+01 2.560431605950063627e+01 2.833543249910282569e+01 2.545220865954152956e+01 2.526398650040469462e+01 2.601976722487493277e+01 2.544408127695091437e+01 2.629882610602502524e+01 2.615774891881658348e+01 2.557499378932709888e+01 2.713081259896525310e+01 2.608090031974370149e+01 2.679251450544287039e+01 2.636065308322929468e+01 2.615683231938837139e+01 2.706893475805993532e+01 2.494073673335878993e+01 2.682036077093820481e+01 2.736760741737196767e+01 2.465596499464411906e+01 2.643965505398247728e+01 2.614717504305086493e+01 2.739854748290609621e+01 2.482875956805704831e+01 2.685580742083270067e+01 2.588720312976690252e+01 2.652928391549126630e+01 2.567700893422660613e+01 2.565542166578343597e+01 2.623135936853465466e+01 2.516988650542162631e+01 2.552748266656185550e+01 2.523757059794134605e+01 2.592997883128507297e+01 2.577374946048614035e+01 2.616968413738536370e+01 2.810553841018721499e+01 2.632736369355864170e+01 2.516883477104724065e+01 2.595515912371167389e+01 2.726460215665747810e+01 2.590027804455636584e+01 2.499672363485402471e+01 2.537962568906015548e+01 2.664980670669163132e+01 2.730609545331476085e+01 2.568778734674037523e+01 2.650562393901498837e+01 2.644177734362007115e+01 2.483553059942046914e+01 2.801142036994332685e+01 2.560073175127765666e+01 2.816182763820583546e+01 2.881687280569166987e+01 2.573790349741575767e+01 2.516300646114962447e+01 2.704189777947050644e+01 2.551363555018063778e+01 2.504312453315388609e+01 2.805615912633443898e+01 2.604783779744068895e+01 2.602232029616949305e+01 2.601480441345152528e+01 2.640784083061922871e+01 2.662168155990366714e+01 2.600801443199540941e+01 2.726913696032087131e+01 2.488681521355535153e+01 2.507746318570744037e+01 2.681791715810593502e+01 2.567137704256369801e+01 2.601532793350571637e+01 2.820019348020928973e+01 2.781148410569354468e+01 2.588043599726750799e+01 2.671700217326764104e+01 2.599540509301283464e+01 2.647420369529102757e+01 2.585033046922745470e+01 2.607661044066563250e+01 2.349812224718862907e+01 2.556022506824876572e+01 2.407745516213548242e+01 2.514070741908613371e+01 2.528462226881404362e+01 2.538103724238607128e+01 2.565895575433460962e+01 2.659028978235748042e+01 2.620425198991269866e+01 2.452239625513142229e+01 2.573645104578690024e+01 2.589828289134994321e+01 2.659067636681744418e+01 2.565940817047275857e+01 2.445916770687616193e+01 2.627784916056317144e+01 2.300560315078890028e+01 2.500700796297418549e+01 2.484723980500294616e+01 2.392096934631977234e+01 2.497286906633789982e+01 2.385221157326224173e+01 2.785396025286557631e+01 2.435237698202021051e+01 2.679818841364629378e+01 2.490619584040232226e+01 2.401695090453171488e+01 2.482264668379975703e+01 2.632564058443161770e+01 2.483284015668793643e+01 2.539474754586906258e+01 2.497429654072920613e+01 2.531737492937978828e+01 2.406234283652065287e+01 2.301487397863106565e+01 2.590075110628391641e+01 2.196834755770871084e+01 2.271560791954321346e+01 2.322762659675069585e+01 2.498409976936906673e+01 2.504399050145732275e+01 2.431457577845929663e+01 2.434550864412924298e+01 2.403933314370905094e+01 2.504211141579800781e+01 2.444032268771610106e+01 2.416473637319534262e+01 2.408715490944013737e+01 2.290797003081674532e+01 2.623961223238198670e+01 2.256861469016969579e+01 2.418345179113520160e+01 2.477164441763370206e+01 2.479692394982586734e+01 2.220099014912100088e+01 2.496009678541734544e+01 2.280065196439081276e+01 2.451968763484300240e+01 2.278751103717750226e+01 2.181198669402416712e+01 2.098150420963475682e+01 2.345059216788890666e+01 2.311063396320021468e+01 2.341226571138269819e+01 2.333759956698496296e+01 2.254415891831652630e+01 2.247352962446047897e+01 2.272521739998769874e+01 2.211008136938638557e+01 2.517243982770853705e+01 2.304692306251693878e+01 2.526034723934663617e+01 2.298955512027699299e+01 2.396317373639066872e+01 2.337048167925611253e+01 2.278032738429697091e+01 2.330705906488620371e+01 2.245413721209061464e+01 2.072725440196130364e+01 2.510887940790397721e+01 2.362750697075583162e+01 2.407054047429425125e+01 2.126666106922695931e+01 2.208956871099987751e+01 2.471421015733329085e+01 2.209149460908882290e+01 2.367975377823410099e+01 2.291374766045028721e+01 2.463081908828856825e+01 2.225336095328530917e+01 2.422250054308516454e+01 2.214949665967595038e+01 2.164574137213416094e+01 2.473824008117797746e+01 2.214261638236046181e+01 2.192329236708742712e+01 2.162448625719070705e+01 2.389393912009931498e+01 2.316409768628229671e+01 2.163253428415768553e+01 2.159288332081437645e+01 2.329372830722492083e+01 2.566158991833673042e+01 2.261496642914409350e+01 2.564173371111077060e+01 2.142801662205427249e+01 2.459480692221227116e+01 2.151592005418794429e+01 2.492174309772804008e+01 2.356243750867236741e+01 2.318071914993294769e+01 2.443798070905961950e+01 2.452771162162014562e+01 2.378008475662148058e+01 2.352627283289407600e+01 2.340720316804710777e+01 2.309040173231845472e+01 2.372950690543308383e+01 2.217772947254091775e+01 2.324453831231822321e+01 2.374490314054926543e+01 2.425621713798036438e+01 2.193891267217119534e+01 2.241204282371347745e+01 2.351518655384363754e+01 2.487589683710130117e+01 2.215294227927098802e+01 2.331365508518202034e+01 2.473419917767628462e+01 2.329916483075330191e+01 2.181453476055035168e+01 2.144227473373534920e+01 2.322193680691344753e+01 2.398919820810565895e+01 2.379169120661667947e+01 2.341994947220628021e+01 2.295781492852741934e+01 2.185622791843746526e+01 2.401525338846219881e+01 2.353729180763614082e+01 2.224616476900102668e+01 2.081433459441998934e+01 2.324610096832692108e+01 2.171302152362795468e+01 2.121842367215795733e+01 2.606534844917351634e+01 2.533162569987572610e+01 2.388181542978246696e+01 2.071314161914743224e+01 2.354727033186260954e+01 2.444033793469630567e+01 2.273261148634271933e+01 2.370541958160856666e+01 2.348361388437268005e+01 2.325172743321168056e+01 2.374020319145814284e+01 2.237430741458047123e+01 2.456510507459449499e+01 2.254962777306093002e+01 2.020347780435273322e+01 2.128428374369614673e+01 2.351737669370729122e+01 2.257967076307131293e+01 2.118072468508782435e+01 2.141686242910648019e+01 2.325961493723377416e+01 2.124775167174781387e+01 2.249572486894857093e+01 2.099511016761661253e+01 2.274429847514621272e+01 2.187065469870050194e+01 2.152091640061716404e+01 2.210813469044041923e+01 2.079787403377341093e+01 2.202877508641086024e+01 2.302115072775579208e+01 2.283740218715604797e+01 2.194035706844507772e+01 2.152562437746268031e+01 2.071126582851940157e+01 2.164476272103357957e+01 1.972698125231384125e+01 2.210030171934907628e+01 2.179398695183159163e+01 2.257804383303061613e+01 2.136334674062996086e+01 2.167578458813812148e+01 2.363665564751224935e+01 2.217273675333632355e+01 2.021384451726950005e+01 2.337636996082698104e+01 2.158518369500972867e+01 2.308995620537704951e+01 2.396626132411308774e+01 2.189896783811506964e+01 2.116698397790491626e+01 2.087410707815213584e+01 2.176639467467019884e+01 2.242115772352601510e+01 2.253366141653467380e+01 2.195088368386392119e+01 2.302640583175893241e+01 2.019825525065445149e+01 2.138169960433833694e+01 2.265240517221637617e+01 2.325041607888430306e+01 2.323508957221946147e+01 2.202968725815274809e+01 2.278237127872541734e+01 2.034530898848354141e+01 2.283370469777049649e+01 2.133434601535265074e+01 2.305714985381956339e+01 2.109429995214036779e+01 2.261265544861764099e+01 2.173392889145431894e+01 2.144158189854343632e+01 2.338046135928660263e+01 1.905539608047191535e+01 2.106981146129745852e+01 2.225394285938860861e+01 2.231907555189942016e+01 2.358535205223446951e+01 2.310761452929132176e+01 2.330742871759927581e+01 2.202242910289970368e+01 2.271135921919126588e+01 2.168316052700684793e+01 2.223767428374152999e+01 2.264450406789550385e+01 2.265259569038644116e+01 2.084173124325059234e+01 1.995514577834759606e+01 2.064138511213729643e+01 2.028660005286744905e+01 1.852280275494836559e+01 2.073105701462259987e+01 2.216882238398104477e+01 2.227377656122454042e+01 2.378929636633412770e+01 2.105832688321815738e+01 2.091438500231120301e+01 1.955874736391232460e+01 2.022434517077050486e+01 2.120897561088425221e+01 2.138570795864801255e+01 2.055788075225308731e+01 2.101763590042081731e+01 2.044933548021387182e+01 2.091482552052870147e+01 2.140766804782411725e+01 1.967807701135190968e+01 2.119312023550382662e+01 2.183061538265695134e+01 2.061450655152632905e+01 2.073253818709424579e+01 2.214962487161134419e+01 2.208368570750339543e+01 2.148081100848488845e+01 1.902275316037060549e+01 2.035279332194718549e+01 2.041701167437711817e+01 2.219880339073904807e+01 2.098378536833931918e+01 2.132062077559362834e+01 1.915696521313471123e+01 2.083447190992588105e+01 2.053277184646083597e+01 2.064811744144386907e+01 2.245668676526379670e+01 1.972784929387885100e+01 2.086068264573294329e+01 1.970499653169034815e+01 1.772352499068636433e+01 1.919949611085203856e+01 2.041411387874409655e+01 1.902239168429276361e+01 2.090640218150130991e+01 2.192970488461696732e+01 1.978995994047062368e+01 2.047764215627561768e+01 1.878237248583171493e+01 1.964524965270509327e+01 1.876353014340422831e+01 1.973520054512396982e+01 2.103161524236799451e+01 1.922604977015386041e+01 2.065803791487743979e+01 2.134765663647877432e+01 2.186480713716248303e+01 1.929496123789084905e+01 2.120216413637891861e+01 2.225903436826637716e+01 2.188339969452719558e+01 1.878117593378839700e+01 2.094767666319409827e+01 2.069241128588647882e+01 1.879876381014521769e+01 2.180784427862412755e+01 1.832133179979411963e+01 2.024414103066069615e+01 2.221402541580205181e+01 2.249980290676889183e+01 2.124614634958748027e+01 2.147956200574710905e+01 2.077306163025843588e+01 2.147775584824987405e+01 2.008884939080235199e+01 2.062715611997152010e+01 2.167121215951729951e+01 2.108670206837490113e+01 2.141201782968757428e+01 2.137645589179934547e+01 2.071063015914610617e+01 2.386405303179752480e+01 2.177143204063089854e+01 1.943636064830582555e+01 1.873479823777900322e+01 2.197129220300191577e+01 1.813935347262571440e+01 2.042837084428202488e+01 1.983482547035626098e+01 2.003456681563412900e+01 1.916182700805145345e+01 2.005174833918059818e+01 2.013472760742389056e+01 1.881292308257092216e+01 2.003548914890600940e+01 2.024985473883030096e+01 1.691150009322393899e+01 1.928026602419609858e+01 2.198735322702802009e+01 1.891652568045483918e+01 1.761319685696700432e+01 1.812494120902337968e+01 1.854345964445712980e+01 2.100224391937256385e+01 2.018181832861417746e+01 1.781347091518928138e+01 1.930988785938930619e+01 1.843886154378397535e+01 1.798736295013792130e+01 1.857305933397994480e+01 1.726735526668817400e+01 1.917558970521425366e+01 1.984614802861909766e+01 1.922934439051006095e+01 1.824092812979445810e+01 1.944377269324526480e+01 1.927111583263790351e+01 1.866761810873863681e+01 1.928203356308600647e+01 2.123921101755959739e+01 1.884431320504846497e+01 1.951669557202950145e+01 2.000812034260928129e+01 1.773191806749725430e+01 1.902012200812593079e+01 2.015453223443205744e+01 2.005618879400539356e+01 1.953183236865583083e+01 1.905993170929549052e+01 1.869892999610700812e+01 1.719923898296707776e+01 1.774685207505151752e+01 1.905693013647504941e+01 1.882087296024786838e+01 2.070641704760112134e+01 1.808320285264605687e+01 1.798920503185187769e+01 1.842132671222992357e+01 1.880787787216085505e+01 1.962139537678337931e+01 2.009692671854326562e+01 1.898815536044581265e+01 1.932592370958620975e+01 1.806154160443725587e+01 1.913191448469504152e+01 1.832594104568826410e+01 2.017225976068384341e+01 1.927473587779798692e+01 1.942269621071962504e+01 1.755636482144755206e+01 1.872062009840309926e+01 1.852118406245210380e+01 2.015812326582866376e+01 1.923841942979686337e+01 1.881313713101729945e+01 1.884584185628705910e+01 2.046198077598002030e+01 2.018395298936282245e+01 1.926487091424408504e+01 1.786149150838340205e+01 1.768837668035050825e+01 1.782338984891008238e+01 2.017480500283597422e+01 1.959209253894207237e+01 1.982142470932966205e+01 1.950512084791039769e+01 1.951249139569860702e+01 1.942905560512326346e+01 1.882311725210285758e+01 1.877872100591503823e+01 1.822209959954024683e+01 1.906920650203574397e+01 2.027951416572800980e+01 1.819598771046223007e+01 1.592782125454954389e+01 1.958440916220956751e+01 1.600650408710307460e+01 1.932863753278321184e+01 1.590864039022602761e+01 1.686265716339872256e+01 1.776526450183603956e+01 1.846228759869755010e+01 1.912545595140429810e+01 1.707756764952721085e+01 1.789231830301227788e+01 1.604510537041391061e+01 1.886838300511367095e+01 1.729535760873517347e+01 1.864853847767640360e+01 1.919800283246691563e+01 1.603073398349914669e+01 1.663955314907978433e+01 1.889398794171083296e+01 1.773886950264019546e+01 1.754317758439747976e+01 1.643377107832610307e+01 1.975237163030637433e+01 1.781783355668829927e+01 1.849628941873780263e+01 2.024333073179140996e+01 1.752745534884534351e+01 1.760793383399477108e+01 1.899036472880928628e+01 1.806495247767639611e+01 1.789550262394358171e+01 1.845273052189540763e+01 1.872551859753403747e+01 1.904236654320486366e+01 1.949448850986454929e+01 1.702834106225808242e+01 1.834817190150559441e+01 1.832056668514481856e+01 2.044733501704343581e+01 1.804313907387514959e+01 1.678132092353354210e+01 1.741107444940427840e+01 1.897012929089584077e+01 1.873398324871600096e+01 1.860140230099477776e+01 1.965031977078198011e+01 1.821164307390710491e+01 1.771036231537565087e+01 1.733982043742074808e+01 1.770884474984917389e+01 1.804148729422049868e+01 1.746847781228971286e+01 1.834866225109758275e+01 1.860257884871729672e+01 1.655160850692873709e+01 1.888892701563030485e+01 1.923223788387110034e+01 1.918042002031284454e+01 1.845960146605678531e+01 1.879940676022097179e+01 1.799895787051547202e+01 1.835009857447628434e+01 1.770467498876977075e+01 1.793988639763651705e+01 1.898901709035683538e+01 1.629522905850102177e+01 1.795735661655669091e+01 1.880616791012005606e+01 1.895504472771443361e+01 1.736228058068083158e+01 1.761944515721167903e+01 1.709414611879162749e+01 1.783473713013638573e+01 1.773420417459829324e+01 1.704350294581391623e+01 1.915748052585142602e+01 1.894205159600972621e+01 1.786422292154117741e+01 1.716125542978754837e+01 1.852702623403307314e+01 1.880756154649483491e+01 1.879713451483842945e+01 1.742896954246225505e+01 1.764174010484093813e+01 1.876932287957109580e+01 1.865209313690839110e+01 1.969775733695201581e+01 1.644043949298467311e+01 1.899169667265840644e+01 1.934908289115503877e+01 1.741352116230159552e+01 1.735909783112968441e+01 1.807608482925643045e+01 1.818750169017433649e+01 1.952279719854973905e+01 1.781612546814310605e+01 1.779524939203256295e+01 1.814596351299226029e+01 1.632579172525766609e+01 1.793252925074676440e+01 1.928498275667590889e+01 1.823856371975070800e+01 1.677046232352110522e+01 1.828899217707930802e+01 1.656943077398978303e+01 1.888839247512038000e+01 1.945332736920527950e+01 1.840519993577117575e+01 1.774726934694115954e+01 1.843460251599020694e+01 1.713706447899624408e+01 1.858063326134214321e+01 1.595172648020732886e+01 1.813546354131523941e+01 1.810710415513941385e+01 1.685305072256343095e+01 1.739901914231863245e+01 1.576797432674066712e+01 1.793604362455274881e+01 1.676390593602173240e+01 1.743388480722755318e+01 1.735696374145405230e+01 1.780063151169518321e+01 1.618296942454106357e+01 1.824519879560618207e+01 1.641641224274718880e+01 1.693683875299887021e+01 1.734593263569556498e+01 1.706980280695236729e+01 1.691126222906557075e+01 1.616181496549589980e+01 1.712350662611215313e+01 1.758663738083250649e+01 1.481236825749316033e+01 1.809175330487391165e+01 1.779898641127944359e+01 1.759193947451020890e+01 1.853704646118537980e+01 1.801538719233712271e+01 1.827873132497241926e+01 1.633336997536846980e+01 1.794094857925542641e+01 1.653202770363539997e+01 1.783167130444331150e+01 1.684659249444380436e+01 1.618979309584624815e+01 1.758004123034634247e+01 1.586656111063067698e+01 1.674435209540526870e+01 1.466823610521580434e+01 1.717606045116032476e+01 1.728035003844386353e+01 1.745516808692229915e+01 1.440856866873834541e+01 1.590321057296958429e+01 1.608726424215090489e+01 1.573921785224988845e+01 1.725437851405412104e+01 1.804372182438357441e+01 1.904522530866222141e+01 1.604100892401961787e+01 1.700305135670344114e+01 1.838513460890144913e+01 1.732258953206864049e+01 1.739878040447761975e+01 1.691001206565021775e+01 1.604072105088556910e+01 1.640651880103690274e+01 1.619213006289240653e+01 1.678182464953124509e+01 1.576758843112774144e+01 1.508290780650406404e+01 1.473381234502437387e+01 1.514634085310426492e+01 1.411614878503250736e+01 1.532857660144956746e+01 1.479641589423329506e+01 1.411295738633838504e+01 1.469975737009649741e+01 1.311882871643785009e+01 1.796158164808623781e+01 1.459527761032775217e+01 1.583636724365768345e+01 1.582963814253849755e+01 1.547243529368701687e+01 1.625089020438304033e+01 1.646261155598812564e+01 1.828514809789866646e+01 1.593568745375999995e+01 1.642429937280163799e+01 1.496574406640137234e+01 1.566312187765280228e+01 1.702382569781081401e+01 1.500152671754105071e+01 1.570049395661289537e+01 1.581183847623311856e+01 1.665259355495165039e+01 1.317238818405544976e+01 1.312654970439199964e+01 1.514040305002341213e+01 1.587560471913521276e+01 1.725955588658981554e+01 1.511929164350037524e+01 1.508438067431005614e+01 1.800295295575648069e+01 1.457919435907196259e+01 1.574197684245722328e+01 1.576724296104363354e+01 1.813004557096699898e+01 1.568262779546756924e+01 1.703289319739047869e+01 1.716743088647984194e+01 1.767462077620486127e+01 1.754410444715647799e+01 1.525222529891466472e+01 1.708117827363459185e+01 1.453065436099957175e+01 1.751680829700318398e+01 1.488008193500704301e+01 1.708326838448150298e+01 1.699182737065882520e+01 1.529013281441886640e+01 1.576049874516025717e+01 1.645277761994996979e+01 1.505290735539090186e+01 1.556190318916694082e+01 1.560116679520106864e+01 1.556123499277839528e+01 1.757927993614688944e+01 1.579252758190410511e+01 1.509013426580409423e+01 1.679788465282593890e+01 1.616309833888791658e+01 1.521982597582380059e+01 1.536741710497924807e+01 1.562203384198917888e+01 1.572942027497169981e+01 1.548720732879087159e+01 1.605068414123662279e+01 1.712051028564161825e+01 1.385882257939845630e+01 1.762208576654606773e+01 1.586779250890018922e+01 1.561707607206816739e+01 1.562189976703223415e+01 1.536884228292908539e+01 1.668577207402087126e+01 1.581407572612292434e+01 1.492688051130740767e+01 1.420518360698620697e+01 1.516653261227750171e+01 1.604872748975994412e+01 1.614847904367037046e+01 1.321698451627232451e+01 1.418928407563683614e+01 1.594464678446371231e+01 1.329400083343360173e+01 1.342838225124378759e+01 1.481020252847741503e+01 1.735682343039580289e+01 1.627148720661853432e+01 1.467140517898759100e+01 1.629620365702210449e+01 1.799539852599149370e+01 1.411768832324076328e+01 1.609719237872556619e+01 1.658235602132738151e+01 1.674900756108067412e+01 1.572816144169385311e+01 1.675027055716234159e+01 1.562285222696826281e+01 1.649457461743097397e+01 1.613905206989741714e+01 1.482022774838314660e+01 1.511321391389216373e+01 1.608494019699767108e+01 1.799154330068396845e+01 1.489660573281187794e+01 1.513246919088555664e+01 1.631593311659457157e+01 1.709547830227250387e+01 1.788224392991020650e+01 1.597424353314069023e+01 1.525339047155267025e+01 1.647174618819223468e+01 1.517929640030200389e+01 1.604892982164808046e+01 1.806069246942872297e+01 1.623861720164751077e+01 1.540309061983924899e+01 1.571395284224286648e+01 1.621023913028925278e+01 1.490342441672884277e+01 1.609018845111192419e+01 1.512072055735329812e+01 1.524595487615017930e+01 1.711367540282680011e+01 1.618090868385857917e+01 1.707985927434394569e+01 1.702803957039349925e+01 1.577488431047427575e+01 1.456150583166339096e+01 1.626351453822629267e+01 1.749411393129096126e+01 1.552827289174585701e+01 1.673764248614460115e+01 1.604175333071421861e+01 1.545163096250401402e+01 1.515321182183259197e+01 1.617207204855989033e+01 1.682659628906904814e+01 1.652040409932935106e+01 1.571726307276367685e+01 1.516088735355423189e+01 1.619666988796765850e+01 1.645494520799275406e+01 1.618956833181430000e+01 1.716077587185593956e+01 1.616311707642357476e+01 1.643459719818575593e+01 1.616849239320725928e+01 1.583457593015006459e+01 1.457876142826604848e+01 1.548003411609206204e+01 1.825515668141629533e+01 1.630438089700384197e+01 1.611270606786863624e+01 1.700191690399934430e+01 1.698962018556354892e+01 1.595891103542293621e+01 1.562461672275340518e+01 1.566592020598362112e+01 1.688931243769305723e+01 1.471908936058369655e+01 1.711575795785216059e+01 1.647222545370016888e+01 1.454420165918340579e+01 1.539014540039253554e+01 1.481037135459236431e+01 1.411402514808080788e+01 1.816997421111082289e+01 1.638913713422731533e+01 1.680304059171080056e+01 1.710116820918448610e+01 1.508169579490044576e+01 1.522916293419391742e+01 1.628988205224644048e+01 1.592382822645089391e+01 1.463454082776400611e+01 1.475148658280305014e+01 1.689632939813979817e+01 1.535885062095845655e+01 1.559806193505630745e+01 1.587614106360812016e+01 1.895691266413553322e+01 1.456129580622593345e+01 1.570966379420055681e+01 1.558314498229547773e+01 1.640255189192230745e+01 1.615171322140299637e+01 1.612021924065181011e+01 1.459337881829433314e+01 1.262553996231546627e+01 1.532869206465997713e+01 1.406726230334705363e+01 1.618081136847768065e+01 1.679600984372322614e+01 1.572542276657731009e+01 1.628036168971511088e+01 1.641138631845512208e+01 1.646857123467790984e+01 1.598856434230382284e+01 1.603232561569955550e+01 1.660588462413392463e+01 1.632703934493166642e+01 1.665911505726612063e+01 1.611245658318911111e+01 1.553316949013050596e+01 1.621915135364607252e+01 1.519046284851419237e+01 1.433002126328522330e+01 1.438479508776362792e+01 1.441377197232696439e+01 1.683308340472446574e+01 1.776504306343822037e+01 1.793301629405991093e+01 1.557894612262091627e+01 1.576627216830457812e+01 1.761393335133423221e+01 1.538600687237854814e+01 1.700004959486720679e+01 1.603884081702062758e+01 1.482879788855409586e+01 1.518423222336703482e+01 1.719306930829015556e+01 1.418701346355600812e+01 1.555162174003471165e+01 1.677656817231217445e+01 1.795182162704709228e+01 1.682432614129671222e+01 1.566926526323400459e+01 1.671144972618096602e+01 1.599766294184234816e+01 1.511277157551307582e+01 1.627720230558018599e+01 1.840920787416536797e+01 1.784477516583370971e+01 1.420671857573960573e+01 1.543213282864055635e+01 1.554141299301533152e+01 1.734807004456052582e+01 1.542496951651066617e+01 1.527867790358979860e+01 1.625981371312323276e+01 1.683711910080897667e+01 1.578188967106789065e+01 1.446779620032443958e+01 1.658557102905235325e+01 1.631051627415699201e+01 1.645678161271483120e+01 1.528149719808753559e+01 1.645193101968997595e+01 1.375307230298844274e+01 1.760759891297443147e+01 1.612169496055432560e+01 1.616719854966319048e+01 1.543157879315991465e+01 1.657856215161013225e+01 1.441933306410619053e+01 1.543259417389913857e+01 1.725691333881230705e+01 1.595073025922078713e+01 1.593937268504501326e+01 1.592277682293776309e+01 1.489364327385852427e+01 1.401094625410775762e+01 1.664527353247525099e+01 1.764254428692038346e+01 1.724773591739488054e+01 1.640957582484728050e+01 1.720125343750362390e+01 1.395364632223742340e+01 1.415277203812977014e+01 1.646908674218308732e+01 1.460161644926524005e+01 1.446052370315104163e+01 1.387651160159044039e+01 1.559343919418945923e+01 1.627669756359887643e+01 1.579975413153344732e+01 1.468964328768829120e+01 1.764591324024707930e+01 1.521462256593093443e+01 1.617856918060828875e+01 1.632295433011258012e+01 1.513482179209025169e+01 1.435259340047084109e+01 1.583343033823735801e+01 1.488498994353112437e+01 1.541625510518488795e+01 1.609886820543448849e+01 1.341985765746562720e+01 1.494276015339808517e+01 1.507102828176687837e+01 1.586288483421390083e+01 1.319532305696757390e+01 1.606872655015866158e+01 1.384314835121286613e+01 1.549265400341209364e+01 1.686159395138137285e+01 1.301607274954489490e+01 1.504013666679634120e+01 1.602790114235929408e+01 1.541088374913166703e+01 1.269250149279350381e+01 1.562388121873684810e+01 1.610005695620924726e+01 1.353157177779304376e+01 1.508497260648001159e+01 1.585663237074353660e+01 1.635304344283883893e+01 1.393204601149833977e+01 1.388425564815087476e+01 1.484844096142554903e+01 1.564096128476450254e+01 1.352896846498518890e+01 1.454828081335381995e+01 1.258229198287502371e+01 1.236695227814883147e+01 1.353695809547436291e+01 1.229730764418918376e+01 1.176074873809374033e+01 1.272030032699810498e+01 1.393304095715764035e+01 1.562868659893609724e+01 1.443163440622999438e+01 1.290966331298472625e+01 1.385442731365166402e+01 1.379503045909072512e+01 1.456238776036760818e+01 1.601191246161683068e+01 1.627298076123933512e+01 1.532283647067828802e+01 1.656299448696240262e+01 1.614286742608875258e+01 1.348386966488202177e+01 1.445124313480287803e+01 1.540367531629543407e+01 1.490381071797841095e+01 1.495427575732849235e+01 1.654737882229938606e+01 1.424365989609107785e+01 1.433258380420134159e+01 1.416158983512931435e+01 1.397341311956195398e+01 1.425100166324452289e+01 1.733586171158250266e+01 1.470026832377554626e+01 1.545041440751225714e+01 1.513349073176810577e+01 1.509321210391301094e+01 1.459640975787201889e+01 1.472514543133767972e+01 1.387670335532461863e+01 1.441155553471500639e+01 1.601142032538000493e+01 1.513892307962164629e+01 1.475928591079288665e+01 1.522398573403413025e+01 1.493720832734735282e+01 1.567238129235670385e+01 1.420288307534144145e+01 1.494998224247150453e+01 1.533425789055927524e+01 1.338281581504720741e+01 1.580866052500282670e+01 1.465885007261496220e+01 1.576508693233240699e+01 1.478191691945016295e+01 1.520491635265212160e+01 1.442407469212782090e+01 1.496446387633229413e+01 1.660277079077878781e+01 1.374427879325335589e+01 1.391728608911382636e+01 1.413156683239840206e+01 1.360858141731487869e+01 1.421597786484525550e+01 1.662179997472806647e+01 1.534704187084404126e+01 1.422808988493800797e+01 1.469284114766706040e+01 1.601713075176609280e+01 1.522803430471147479e+01 1.477093953286054351e+01 1.588560578911361176e+01 1.465068843148067756e+01 1.733416776953738747e+01 1.557857071526965598e+01 1.596494987555838030e+01 1.477248438085595339e+01 1.538886563166263599e+01 1.604737622243346351e+01 1.443532100460457279e+01 1.365910922238861680e+01 1.530069737628584647e+01 1.621574531083420467e+01 1.558620304081555297e+01 1.542914460914403030e+01 1.466842837694482604e+01 1.486583418360836539e+01 1.407391066949807445e+01 1.635698747372542172e+01 1.385773116640708658e+01 1.479065707170282451e+01 1.438609217289992159e+01 1.449127021170681218e+01 1.223678600072295630e+01 1.405678832165385295e+01 1.213189094926573119e+01 1.401830410491108481e+01 1.365443498712382464e+01 1.552974443764090928e+01 1.317549962632137728e+01 1.562937849153121128e+01 1.447641622077603074e+01 1.459366671418640138e+01 1.289143016702669087e+01 1.294932114514223187e+01 1.352271803602982203e+01 1.408164874778731068e+01 1.530446175572320122e+01 1.532833639990466068e+01 1.180508127625754788e+01 1.498212473721441640e+01 1.371535507114712438e+01 1.366092450101963074e+01 1.384264976450822360e+01 1.523042421163726523e+01 1.190365450305399797e+01 1.442756442669302608e+01 1.435929826433222800e+01 1.445077511343357379e+01 1.222966313691429718e+01 1.420148727539029743e+01 1.352027935387633484e+01 1.186226154076849149e+01 1.324640214057962595e+01 1.270283116996619022e+01 1.309089957095048184e+01 1.399275687734691331e+01 1.294540394357228408e+01 1.511885086929902755e+01 1.206736912738143985e+01 1.373779763659406150e+01 1.253058552005720117e+01 1.260725718139660323e+01 1.022366068966448083e+01 1.391099465974974514e+01 1.423013682146329728e+01 1.301006792716515470e+01 1.600944692315648510e+01 1.412234727883911312e+01 1.527749371089235275e+01 1.536518153797151776e+01 1.519095625899738877e+01 1.536747863201722097e+01 1.492860221917389296e+01 1.484506753838927828e+01 1.351175484364433821e+01 1.550930471231899332e+01 1.563457534963526108e+01 1.547563671606020819e+01 1.428043705369932148e+01 1.512274349834620324e+01 1.512017151188200970e+01 1.522388801472526865e+01 1.503128303100209529e+01 1.503861523079997120e+01 1.506114796762189734e+01 1.576826345021809850e+01 1.659776608726134128e+01 1.360059526608757174e+01 1.594178475688958940e+01 1.586408283497819482e+01 1.606426403312632445e+01 1.254134889107859685e+01 1.662942393444145850e+01 1.369391643792315350e+01 1.613906816057472682e+01 1.618664320666425738e+01 1.570356279879942285e+01 1.505132989885081152e+01 1.581069733944146449e+01 1.307921872107988293e+01 1.725333739801688182e+01 1.523084659712050382e+01 1.361153753304591696e+01 1.582062094828030396e+01 1.513891829093822494e+01 1.621187637887222266e+01 1.418291457302817626e+01 1.490358432453875182e+01 1.733150441162442235e+01 1.572830507024033153e+01 1.551804234073310518e+01 1.508712101822916907e+01 1.498131354014675232e+01 1.521562690223550796e+01 1.527968303797505456e+01 1.455165529314606410e+01 1.580582505233042312e+01 1.286290557155396819e+01 1.486415925276987693e+01 1.622758326310707488e+01 1.478777449535644806e+01 1.545211092960356147e+01 1.562286945353630330e+01 1.358068080454841997e+01 1.755070000878979641e+01 1.707516422733414174e+01 1.491911578030207508e+01 1.397406667707342542e+01 1.689215034904304957e+01 1.531729614488418356e+01 1.490454922142264316e+01 1.579278506906688762e+01 1.511437496251286738e+01 1.517193414807876017e+01 1.183982448466527870e+01 1.492559984202069323e+01 1.454187787580877256e+01 1.517265674052150004e+01 1.553879258802319185e+01 1.497005577378439867e+01 1.697448722116383024e+01 1.509530163227879385e+01 1.576853215937592090e+01 1.404224795836893591e+01 1.538368696318120676e+01 1.450633544724522750e+01 1.601799738674859697e+01 1.477267627900434377e+01 1.314299976350798005e+01 1.564738837327506893e+01 1.545010837039550644e+01 1.426211413662473859e+01 1.589122677134783856e+01 1.309817045408808944e+01 1.533724475797813724e+01 1.526271418244637346e+01 1.620054829071280267e+01 1.575073290734008502e+01 1.501950791739184154e+01 1.680405289244512801e+01 1.340909855460945366e+01 1.522216182401989215e+01 1.719605059522645263e+01 1.451491366105353187e+01 1.512120858775850607e+01 1.478236174314909945e+01 1.540595163424590908e+01 1.526359530505233764e+01 1.607345045262735894e+01 1.463803020731283056e+01 1.713982833920067606e+01 1.589810898575759346e+01 1.711247089811690003e+01 1.731382970601719151e+01 1.417058635064954508e+01 1.535980902270334703e+01 1.495141187921373316e+01 1.375871280765554694e+01 1.615671349846607896e+01 1.460676785739276795e+01 1.391441821640173515e+01 1.555081160902645721e+01 1.700441755199738125e+01 1.617439482097768888e+01 1.724309277297156129e+01 1.353356814701004573e+01 1.370474833470519194e+01 1.547739078088580200e+01 1.536569446200362954e+01 1.430746395450014141e+01 1.603435897747629824e+01 1.549036100741722777e+01 1.350727185579981793e+01 1.462057545304129569e+01 1.598583107502533984e+01 1.473168912953808807e+01 1.601632059496226290e+01 1.543741164071134264e+01 1.422083712783294729e+01 1.469725312178590038e+01 1.478944464829950611e+01 1.476457781825634896e+01 1.264335248304677251e+01 1.400926127145124767e+01 1.486868934943888476e+01 1.731591420888870658e+01 1.385354208966519174e+01 1.483088382491816049e+01 1.619639656874106493e+01 1.334269970903574531e+01 1.494139545196543928e+01 1.507850677126945804e+01 1.506387502654420274e+01 1.516490682006291379e+01 1.651897287050504914e+01 1.353658448377972690e+01 1.675594254616697043e+01 1.637896617400924271e+01 1.487308738997995761e+01 1.551666061847687672e+01 1.387596366620079991e+01 1.585084010757616468e+01 1.682942469295490184e+01 1.309430087760992834e+01 1.205676705767885259e+01 1.527990810459277071e+01 1.309876596968796392e+01 1.335904632639825529e+01 1.449068360946623812e+01 1.367332752149158992e+01 1.456326630828415070e+01 1.416413570858482807e+01 1.392623971794903426e+01 1.389238415361072931e+01 1.387636430298736911e+01 1.536584216627693422e+01 1.373411966616480484e+01 1.362582414488092297e+01 1.196498993148208712e+01 1.366564829501577982e+01 1.455880767856236346e+01 1.441196669090742333e+01 1.547678253142966120e+01 1.498491798167354716e+01 1.462362421832999004e+01 1.396772413033068716e+01 1.242014228152480726e+01 1.462874456088591657e+01 1.294064899690407877e+01 1.283893853217354142e+01 1.299388655660929537e+01 1.364048251797683875e+01 1.266898902600871857e+01 1.413222286127433769e+01 1.581184261300105476e+01 1.310366426639586734e+01 1.422409548834058945e+01 1.567764696780605327e+01 1.319165623851224467e+01 1.578703380293381464e+01 1.487995537195213736e+01 1.261660817157533465e+01 1.346979007005778151e+01 1.548634769497893338e+01 1.317444834489984018e+01 1.485524428587416423e+01 1.422928774327614931e+01 1.521164851776126170e+01 1.288735217231658758e+01 1.474667959826976826e+01 1.577488226371922586e+01 1.546262583669354385e+01 1.507742503550360880e+01 1.645401496293177246e+01 1.311711305979204134e+01 1.259295322236990700e+01 1.479845597816380121e+01 1.364682616011538840e+01 1.384817588611917927e+01 1.461682358177532848e+01 1.321545805333786561e+01 1.487655989906241238e+01 1.491447809691325865e+01 1.376114250081726809e+01 1.441558597611622261e+01 1.349333953420111065e+01 1.484804928130234103e+01 1.315718150957345500e+01 1.321985742937803820e+01 1.388309741919895934e+01 1.409610763917483389e+01 1.494333218652078443e+01 1.250257039263107828e+01 1.179155951191091134e+01 1.301217625092752428e+01 1.555089061609154477e+01 1.288328523194443420e+01 1.327839552599292894e+01 1.459915776896786355e+01 1.328241270139605845e+01 1.369332042936061100e+01 1.407539273402712077e+01 1.400575533368774650e+01 1.405615367351876799e+01 1.379402037766084099e+01 1.395350920207582135e+01 1.362651276976807679e+01 1.473557504345191838e+01 1.279045458481555464e+01 1.385057106897210133e+01 1.445056888302897136e+01 1.494362737107700312e+01 1.423428360542575533e+01 1.504414855083833835e+01 1.456814464002283671e+01 1.336274171705979974e+01 1.357498182148575161e+01 1.307094436046974550e+01 1.465621171793872790e+01 1.254237367151735683e+01 1.103825870681381538e+01 1.465521659621143336e+01 1.467994193946180381e+01 1.435936486388828470e+01 1.432833126732679574e+01 1.402003810235858161e+01 1.384279171245387019e+01 1.508703136590503036e+01 1.520872345970383677e+01 1.471177762560727231e+01 1.537620662232905566e+01 1.588596217818839840e+01 1.394801847348071000e+01 1.505102452595372675e+01 1.381445564489721356e+01 1.359975340779535991e+01 1.289444567030054678e+01 1.398390248462526664e+01 1.411433563930109969e+01 1.334345653953240785e+01 1.536231979510985646e+01 1.395946157961597045e+01 1.226971014934234461e+01 1.414337701744012854e+01 1.432133030528663120e+01 1.594741912244134596e+01 1.267476244953925857e+01 1.537503664226034239e+01 1.340651525936150001e+01 1.647737446268531869e+01 1.375758175615772849e+01 1.353523007345260609e+01 1.431185598932736092e+01 1.616372700896016212e+01 1.406101828556383104e+01 1.387265266039468159e+01 1.334437864154267395e+01 1.364402523526885780e+01 1.449308974960044871e+01 1.424009830776966368e+01 1.609126320206098981e+01 1.292912913928802787e+01 1.243839855137920658e+01 1.410034073304240110e+01 1.374228149740142335e+01 1.480363727389807416e+01 1.437163881696013945e+01 1.397364095341010248e+01 1.456984413623602670e+01 1.476299803918141507e+01 1.403994626240357313e+01 1.368438007542249579e+01 1.561575373773646547e+01 1.459048090743281456e+01 1.189164220740891764e+01 1.223966698248404050e+01 1.167034430503215603e+01 1.203933113027711244e+01 1.291297098314380065e+01 1.354195231122596255e+01 1.210420795627505264e+01 1.392567253764621071e+01 1.346400506863737156e+01 1.244410628511375805e+01 1.122695043271654569e+01 1.317331711758784785e+01 1.169979336220265331e+01 1.151583944855917174e+01 1.127512816034910514e+01 1.110619824552487600e+01 1.043970064162617284e+01 1.048088748593389852e+01 1.077631070457531060e+01 1.218876947853367376e+01 1.153714372922694409e+01 1.485458715197538737e+01 1.218836427145137513e+01 1.205168801356414754e+01 1.174119559307570348e+01 1.305435144586199492e+01 1.289086257395307911e+01 1.179928901398839258e+01 1.371717776904090691e+01 1.143364352454171495e+01 1.260902383505253077e+01 1.238645400855380529e+01 1.348289063076137495e+01 1.304494155013071754e+01 1.185415156087977095e+01 1.189511460823482025e+01 1.315037552316169389e+01 1.162102677592926980e+01 1.190915825389388516e+01 1.126372760628057534e+01 1.271954312785404895e+01 1.124664499011513286e+01 1.231705510510135326e+01 1.212002053259348422e+01 1.360944609033775521e+01 1.035055567411402322e+01 1.177972854840973405e+01 1.411050835106523138e+01 1.150921270447710043e+01 1.164596237849181826e+01 1.148953725223935862e+01 1.277774823935964754e+01 1.045170881689112896e+01 9.903330724187208389e+00 1.128118470975681475e+01 1.187931043780388052e+01 1.007949976481094900e+01 1.133780004667700503e+01 9.602653787537438035e+00 9.798803040518563989e+00 9.303758330470971671e+00 1.031907322896076806e+01 8.806944270278140863e+00 1.046853416810728987e+01 8.809543626653150383e+00 1.097326425212884260e+01 9.281679007306086859e+00 8.783923280901221986e+00 1.106717287729219379e+01 8.150068395097754603e+00 1.148608794663455868e+01 1.099124218418804233e+01 9.467216539568056533e+00 1.147099119145795321e+01 9.006047246333061196e+00 9.318167024909994822e+00 9.081014600766721401e+00 1.091121233579829841e+01 1.039833325537050790e+01 8.717185096232498154e+00 1.071632281416479771e+01 1.165093471288669313e+01 8.594066301902138605e+00 1.076428982995843953e+01 1.086685121743449933e+01 9.336517716847740900e+00 9.568309863330890508e+00 1.002553463229533826e+01 1.120826396704547356e+01 1.159466616148243112e+01 1.088569770274848558e+01 9.969588009646972893e+00 9.027989792303671379e+00 1.146070889259245007e+01 9.683280891528561085e+00 1.061576455171739930e+01 8.900160481334772555e+00 1.071464260176216321e+01 8.840001458603575557e+00 1.021200573223826069e+01 1.042160590821752031e+01 9.958850023376356830e+00 9.433122413388925764e+00 1.138915281278577396e+01 8.607579230660062919e+00 1.007950181090822994e+01 1.124960573987964274e+01 9.236342980911651068e+00 9.893425990132026726e+00 1.175301257926153120e+01 8.449116569869968174e+00 8.466068798062694967e+00 7.412406369227658942e+00 9.534546836061005948e+00 1.020968029849371383e+01 9.693112781050006177e+00 8.775667971706029746e+00 1.191645848652366624e+01 9.243633540384609049e+00 7.371734026101631088e+00 8.695868809973681834e+00 8.946598881208096543e+00 9.272947335914363265e+00 7.216615511059387700e+00 9.551222731303328217e+00 9.649199876960535605e+00 7.453534343867815437e+00 9.172100175336902694e+00 8.935117285187200054e+00 8.650600065035757069e+00 9.497530998604121422e+00 9.287194208159778697e+00 7.581097158966018768e+00 8.984062657713421274e+00 8.347508758639243354e+00 7.828410791823814385e+00 9.366875390338231355e+00 8.261574365946389165e+00 8.848108672123256468e+00 7.398407721175157548e+00 1.030574052881059366e+01 9.103273702751657481e+00 7.422814043443369592e+00 1.016546675748618966e+01 1.035947533927175535e+01 1.121893145531194591e+01 8.185549441902352896e+00 1.062521434716971847e+01 8.650715631663194571e+00 8.091876536395172792e+00 8.599905784568647960e+00 8.931656446931338422e+00 9.125094119986389529e+00 1.022733819286568924e+01 9.430511775485735271e+00 7.519879147874063641e+00 9.758741849446403549e+00 8.245438010686024555e+00 9.210130919422706341e+00 9.634260935108670765e+00 6.170155199820333891e+00 1.033932968512734796e+01 8.126410089375207590e+00 1.046262056113996941e+01 1.032255903984434120e+01 8.182067713246322427e+00 9.091646642525619271e+00 8.008590638430753472e+00 1.021078936422228800e+01 8.470385285024100597e+00 9.322312225430440691e+00 9.086874499648873282e+00 9.118179450254384477e+00 1.138916938052200756e+01 8.522779739591438641e+00 9.298576717396089819e+00 9.821723974375501598e+00 9.095938747110162481e+00 8.580702842142851949e+00 1.060523260050142902e+01 9.262481132974878406e+00 9.559414011934292077e+00 1.015578549218768778e+01 8.900810270358977760e+00 9.002180809814827711e+00 7.248956174883433690e+00 8.377056936474874149e+00 8.568548187853950893e+00 9.496164774357492178e+00 6.944543425326643593e+00 8.194589411174186822e+00 8.788137305797357968e+00 1.001851429418802475e+01 1.104645407672103197e+01 7.963520371488112204e+00 9.693654482186062182e+00 9.688527819879364955e+00 9.198216203754894238e+00 8.016509876468777662e+00 7.554221516692464888e+00 8.595215876127024757e+00 7.973557187098582411e+00 7.414887525314140859e+00 1.021976355834611994e+01 8.564006845938902046e+00 9.204844183253211298e+00 9.215991125033218268e+00 9.713459376792707545e+00 7.993149982705038958e+00 8.976387816574129985e+00 8.210086983335799005e+00 9.058989972915330924e+00 1.045899268875067811e+01 9.567743626883912000e+00 8.850938665071758749e+00 7.903021933033250512e+00 9.728202397595014261e+00 9.331626061267627392e+00 1.074488435358615845e+01 1.021435051767324964e+01 8.147392123656112872e+00 1.044085345179845170e+01 7.271331077042161972e+00 9.533021998446818301e+00 1.044014606434044623e+01 7.962590719091235947e+00 7.577938469739523342e+00 8.202221879039347741e+00 1.215225847575040952e+01 6.680341612895366765e+00 1.009698167008615499e+01 9.739550273115401779e+00 1.029677677670423108e+01 1.077158784310055850e+01 9.592570346898110500e+00 8.371734194632818316e+00 9.809840042804765403e+00 8.937961587930981722e+00 1.025561718471947259e+01 1.098274011510227588e+01 8.762577706227066443e+00 8.940007591954291399e+00 9.752938505964108273e+00 9.671603511015893773e+00 9.189250916408530756e+00 9.080678516808815104e+00 9.841831763690406021e+00 9.078271946134730541e+00 1.044102577774643947e+01 9.277679489991152550e+00 9.780387826302133547e+00 8.281004559124420794e+00 8.930603176049677572e+00 7.975215092590562271e+00 8.981934814515524224e+00 8.398076083290487048e+00 9.368733008060218026e+00 1.012637133653736932e+01 8.003517679646952487e+00 1.007768357797434433e+01 8.117510758325607867e+00 8.687691687739867774e+00 6.958488521971751162e+00 1.043320954156073732e+01 8.623539691025920106e+00 9.539208922889663711e+00 8.651329746257646391e+00 8.672301016183643796e+00 8.523085883632129267e+00 1.131648931366259880e+01 8.709637569992711548e+00 8.951148683350561797e+00 8.651853115451702436e+00 1.119511322233912765e+01 8.604686772975361109e+00 7.626711327700607335e+00 7.980744420515990534e+00 9.132080477366233850e+00 7.187971729948904098e+00 8.237830056185835303e+00 6.575688678009882437e+00 9.191156396907691928e+00 8.450308328946304570e+00 7.859203561058906828e+00 9.830428413072977989e+00 6.902267565572216768e+00 9.344478152284475314e+00 8.434918392922984509e+00 1.058202887014270566e+01 9.272224199570034742e+00 9.405463682227720668e+00 7.373247348182706773e+00 9.370195649841599916e+00 8.223951184997401853e+00 9.252046196582583093e+00 8.643457883032068523e+00 8.021901815448739370e+00 1.104568597110966266e+01 8.545521187350471948e+00 1.023740602661986365e+01 7.707429901329031274e+00 8.380989584074269416e+00 8.928282415788197923e+00 8.963384208660974295e+00 9.181416826014185517e+00 9.830580012365366827e+00 7.988082840599224355e+00 1.056758534646095882e+01 8.182267836061786426e+00 8.341221041836071493e+00 8.751411966854613311e+00 1.002093441910504978e+01 9.690502891208945258e+00 8.606496687789698896e+00 9.007932139754215584e+00 9.103571704030054335e+00 9.567384407617552711e+00 8.188610401120991256e+00 1.031080238919168224e+01 7.831324252829424459e+00 1.094167784317082770e+01 6.300434111349511923e+00 8.594902625376700911e+00 7.351891787077553531e+00 8.493098214383184796e+00 8.800408661872070937e+00 7.546809689214198258e+00 9.503790444509203184e+00 8.759064859548844950e+00 7.248439192675098397e+00 9.040440150653338947e+00 8.236632824660356178e+00 8.201587119077000665e+00 7.319284123492687755e+00 9.022995906194049454e+00 7.785822640257736182e+00 6.685651651876635349e+00 8.328130690020195459e+00 9.303596834399584736e+00 7.856172288727056419e+00 8.293152234595632777e+00 7.140272009715125989e+00 7.162935293761900191e+00 7.866448934525628545e+00 8.498724464319050043e+00 8.634249204099059938e+00 7.964646327078501287e+00 8.199472317414457478e+00 7.772629124267425027e+00 6.997229962666374981e+00 7.660318415458339913e+00 7.964625230384900334e+00 8.997073593309321993e+00 8.913346820779969093e+00 8.401977810076157738e+00 7.253042392186826781e+00 9.560443296120444856e+00 8.794011558622981894e+00 1.127669166599965500e+01 1.047724940630895141e+01 7.517200941139955184e+00 9.434001095966200623e+00 8.617457575517734725e+00 6.597471414378942356e+00 8.481861290945023057e+00 7.718973929985043725e+00 7.844809242048918385e+00 7.040481848873943349e+00 7.382028551169323549e+00 7.274434217795277213e+00 8.218996088463713434e+00 6.568257945457403046e+00 7.196370556446513689e+00 9.717143523339057509e+00 7.489686656210949423e+00 8.496570851293471449e+00 6.791316154434468899e+00 9.688009375953038571e+00 6.452754938513075800e+00 6.941077004566589714e+00 7.447556498691174198e+00 7.796388206067812909e+00 9.381478023226833329e+00 7.491689472214580370e+00 9.372092863072175817e+00 8.917879988316528284e+00 8.717013993530736471e+00 7.903190148943204818e+00 8.762809071671446404e+00 6.092478571404673637e+00 5.416500878977313249e+00 8.460688704450349817e+00 7.980957146158738524e+00 7.685168862778153809e+00 8.149562210574281096e+00 9.591055588219761674e+00 8.375980190043325280e+00 8.124424926163564820e+00 8.797865382608490492e+00 9.412940931099452513e+00 8.709098050648353961e+00 6.299862780242079907e+00 6.972460074525440810e+00 1.047199564511921466e+01 8.434516084787640366e+00 7.466014356500649818e+00 9.607193431322764710e+00 7.282850919301582238e+00 9.425378746235606897e+00 9.379301881442664524e+00 8.341703038271310433e+00 8.231147403836326149e+00 7.390065935415941034e+00 7.964261037440599544e+00 8.136416547673766431e+00 7.250577620963884584e+00 9.216555041489748135e+00 6.604182124100105078e+00 8.384419182752656852e+00 6.177883380427838134e+00 6.097196791135274907e+00 7.591810044147554670e+00 4.630380920489115759e+00 4.946923411128118175e+00 8.237959848880832325e+00 5.229948609812534954e+00 7.322359149800060862e+00 6.503761238388329424e+00 7.427684840311128411e+00 6.648105646903744947e+00 7.590670741571249103e+00 6.304265290236869212e+00 6.065869625975786050e+00 8.208140994092664400e+00 6.642040048901066029e+00 5.953071922371568903e+00 8.289146311946392842e+00 7.569554355578429039e+00 6.649651234664103683e+00 6.037894624066231231e+00 6.621944539509401650e+00 6.456855693536502905e+00 1.035397842000287660e+01 6.243492197096643714e+00 6.299958913753842538e+00 5.930566708745796056e+00 5.905874700580759473e+00 5.992934760076444434e+00 7.261486035785573279e+00 5.869856727394612506e+00 5.378616630919873742e+00 7.318137527934470477e+00 6.031126587975708553e+00 8.144833326821057540e+00 6.500159689460745405e+00 8.984654420669496488e+00 6.580929459730839426e+00 6.811187417055357685e+00 8.449593128958394317e+00 7.979881871949912053e+00 7.091976108620516861e+00 5.965535854699659524e+00 5.866040839411615693e+00 7.353543988668477027e+00 9.425933499371915048e+00 5.893473788056233786e+00 7.607317650443307322e+00 7.734326748433007381e+00 7.020974084967122053e+00 7.610944002534937525e+00 7.151463975473483003e+00 6.640528223648659356e+00 6.557215792022336842e+00 7.085018993805231702e+00 5.941382761443958493e+00 7.740263603810174864e+00 7.550599007150851527e+00 5.729476360491187137e+00 5.090813505281893470e+00 6.383928297207967617e+00 5.339175825626283789e+00 6.580833089293339100e+00 7.670284999645901713e+00 9.625287291802127498e+00 7.345730707386189273e+00 9.063831859623627807e+00 7.811474290280577826e+00 7.220412496052579954e+00 7.991319685280561913e+00 7.077264639770682209e+00 6.563963399208583738e+00 8.508790770304129225e+00 7.399645313283685688e+00 8.320011525381790563e+00 8.360920665516857753e+00 8.014654991581927845e+00 8.007900973106108822e+00 7.083869038567881304e+00 7.925888703312311101e+00 9.180181611367226324e+00 5.606408776908616609e+00 7.972746762880956517e+00 6.697099690320181153e+00 7.317316614239977923e+00 6.782765342863419811e+00 6.108375335641073711e+00 7.793388941402807468e+00 6.310511751542797754e+00 6.516708253971654763e+00 8.025598268860605344e+00 6.329856157863262389e+00 6.392699087504942312e+00 5.148735732348470151e+00 6.220145733093926488e+00 6.571641154837859489e+00 7.049938758371459002e+00 8.480536148061993629e+00 6.148637945223779155e+00 7.321768455669173115e+00 6.274512887568697295e+00 7.643567189788553762e+00 5.695376166067133816e+00 7.865437364519028307e+00 7.804719904846969314e+00 7.526305856392048632e+00 8.164775374164111810e+00 6.322720296866253697e+00 5.108736015308594780e+00 6.592841571428762037e+00 8.453257660927748773e+00 6.003639630284096640e+00 8.050125166461741699e+00 6.979335113078747987e+00 7.175285007948863480e+00 6.462413348310971806e+00 6.983280544694863146e+00 5.644498100579976807e+00 7.019022162592936098e+00 8.315183056751459745e+00 9.998241218716129808e+00 5.216618394333738529e+00 7.312168435937499211e+00 6.375112484880848029e+00 5.172823538921575093e+00 6.654489712125130296e+00 6.993039384919042867e+00 4.396417715592875197e+00 5.722708067408461829e+00 4.670310384181189711e+00 9.102664315192185995e+00 7.213401748185026996e+00 5.732961615044840364e+00 7.045111977779930257e+00 8.746486287480003341e+00 5.896270068135375020e+00 7.991576097680814783e+00 6.734233446024360248e+00 6.758054502342152325e+00 5.695972455881967988e+00 5.109285441913493209e+00 4.192080041859683526e+00 9.503157646515163037e+00 6.973484140100443263e+00 7.392977030745835343e+00 6.384327530554462449e+00 5.545760015084234773e+00 6.678020652213310981e+00 7.812494483898822395e+00 7.362495926400760560e+00 6.547682924298951157e+00 8.956886081352761764e+00 7.596839520383730004e+00 7.146591448609481922e+00 5.231739703983431689e+00 4.994901794836122733e+00 7.499475143662391652e+00 8.865962516106112190e+00 5.930307894721605244e+00 8.961041289914586372e+00 6.841370705511188532e+00 6.749181775165816077e+00 8.310867258882952413e+00 7.163520029406626577e+00 7.826998915878255580e+00 6.945478856745396001e+00 4.830141243115522620e+00 7.169383976013353532e+00 8.303361524262816928e+00 6.670726715195065104e+00 5.106910348755928197e+00 4.807406005749447431e+00 7.148226831013950289e+00 7.307845562186352950e+00 8.850112183705668656e+00 7.054933986931538392e+00 5.664474602305002549e+00 6.192469270152054506e+00 7.299294336015756279e+00 7.606679071040987061e+00 7.682721718984039327e+00 5.190231575116499130e+00 7.579160017564630536e+00 6.975576659662382717e+00 7.210051682576805732e+00 6.715864429144063230e+00 8.416805881756335594e+00 6.808944450564860418e+00 7.095225728592354564e+00 8.564764438560372284e+00 7.115445947888567879e+00 9.315298675111158389e+00 4.706145448087809768e+00 7.846685462262216859e+00 6.570132553019012889e+00 6.809010780733473212e+00 6.169322430105876442e+00 6.018671585927363843e+00 7.147135228731698930e+00 7.260512673026414454e+00 8.857766248379506990e+00 7.351458604185423518e+00 6.383773995548249758e+00 6.794646817015324913e+00 7.401016127179915749e+00 5.444989460784818824e+00 8.652466413557624136e+00 8.820480606209313734e+00 6.417570850099956203e+00 6.799084828031840999e+00 5.724937558537759763e+00 7.113673548207874120e+00 6.032630143387822663e+00 6.551128221421913977e+00 8.588667920586447124e+00 8.416797033756063584e+00 8.020002205743542945e+00 7.268504015482424307e+00 7.331977505441443554e+00 5.235575930794945876e+00 9.140836792853178849e+00 6.468390149487819762e+00 8.211839256707012424e+00 7.874715852013156159e+00 7.772228194192486228e+00 6.522591934643821254e+00 6.400890756216349509e+00 6.320044563595573095e+00 8.268654300567629178e+00 6.931086495749438470e+00 7.147225933152674848e+00 7.707765946410172653e+00 6.965622712059841959e+00 7.281796670853516673e+00 8.103416930071889013e+00 7.208078579420143406e+00 8.721327779277979531e+00 7.596216881164126633e+00 6.612432734524294808e+00 8.182272071119289336e+00 5.466044815755413566e+00 6.368871230439635767e+00 6.954728775683037156e+00 6.949973342178657809e+00 6.747195312599414407e+00 7.406609430609038647e+00 6.973063946963737436e+00 6.791402619294171217e+00 7.685507613975205210e+00 6.706294614200592363e+00 7.164265030613687912e+00 6.208729900820724623e+00 4.563025530867176549e+00 9.534702342556046872e+00 6.854388429701662844e+00 6.386272025972743904e+00 7.513156416869629872e+00 7.279383350302075506e+00 6.478559181272999901e+00 8.640878988648388770e+00 8.017809482696920398e+00 7.819958186312039317e+00 6.972321409297238759e+00 6.657116625211569882e+00 5.850425507097850364e+00 7.053291625294175304e+00 8.385631804302850156e+00 6.439459044210668281e+00 6.498526022543741121e+00 7.832036235221131903e+00 9.513914512467371409e+00 4.647778758818609468e+00 8.470881149659380327e+00 7.433015957765150006e+00 6.478045144616322304e+00 7.118474432101289828e+00 6.594955436063557386e+00 8.530521791246400198e+00 6.518362342657879616e+00 8.662579199720628509e+00 6.747364708932559907e+00 7.290768371681130233e+00 6.776260600323814387e+00 6.961018212741993949e+00 7.470421162662407077e+00 7.541533965775991000e+00 5.846767505952834121e+00 7.868192690263327904e+00 8.438573310463807431e+00 8.187957587273290372e+00 8.608257126725298747e+00 8.182161538073613016e+00 7.385612355610555291e+00 4.859205689297882103e+00 6.704229330754714056e+00 6.416514705323800527e+00 6.226062195768635732e+00 6.304335709952903599e+00 8.240385692464132106e+00 7.923995758448592497e+00 7.586052084490969349e+00 6.923429796864907004e+00 8.165211312015260958e+00 6.977251965338841622e+00 6.611850432003500089e+00 6.528381821899395199e+00 5.198055550001738467e+00 7.100101300402295479e+00 7.383541250022973124e+00 5.470994748826235821e+00 6.203143177744387060e+00 9.163484712252248698e+00 8.430140583408425314e+00 6.514880349142279314e+00 7.702456579494505462e+00 8.062758139114963640e+00 6.219448296568963919e+00 6.311164218979374851e+00 5.172364321661554243e+00 8.376513115618203997e+00 8.181210914099985132e+00 6.565752736628861719e+00 5.438118943056707622e+00 7.405578877994603459e+00 8.641841191075940287e+00 7.946532302314794016e+00 6.120490792020329529e+00 6.887455784010995785e+00 7.524851495754151465e+00 6.114830269947368890e+00 6.648278525112131021e+00 5.483008302608785911e+00 6.126271716788492583e+00 8.352057320814868291e+00 7.514156640142394927e+00 7.281058904539147392e+00 6.013198866325494940e+00 7.177029071570983021e+00 6.305010365223671087e+00 6.432561000890089531e+00 7.527839056165372966e+00 7.688757447038009119e+00 7.325700233974840714e+00 5.209480002442010260e+00 6.043626922415084479e+00 6.640506526136241483e+00 6.840370491919681051e+00 6.975934049938079085e+00 7.517540080194994978e+00 6.073604756668111726e+00 7.249482511440213273e+00 7.028306829276639967e+00 6.948931274750719922e+00 6.112003142517007603e+00 9.339283566598211905e+00 5.529576513447050701e+00 7.386524271783515339e+00 6.856555806738095171e+00 6.016107904904104409e+00 6.077180706512452346e+00 7.460328778573958708e+00 5.284209854593344247e+00 5.900901977792925024e+00 5.463927064631850072e+00 6.402251697819526299e+00 8.169508500435025411e+00 9.181196019171537159e+00 6.873127557279734567e+00 6.557062210981116301e+00 8.750593870055444867e+00 6.955920678145114167e+00 6.312088425136930248e+00 8.541578664699530421e+00 8.337995110897240991e+00 6.951615144587294459e+00 5.945298159803837024e+00 6.988968849579655362e+00 7.419942258763290610e+00 7.098285344419394960e+00 8.166969302891518012e+00 7.590788341740016598e+00 6.564754216711215840e+00 5.107312370716894812e+00 7.086724446675921385e+00 7.780018179062897055e+00 7.476198550860646108e+00 5.104325396568518691e+00 7.448004000958748705e+00 7.520827557028832544e+00 6.213506476817271640e+00 6.609982834738751478e+00 7.671658116709413555e+00 6.867118349290789681e+00 6.720160386979557643e+00 7.481607219610871162e+00 6.175688253644342041e+00 6.620146761582922146e+00 6.490426049179588652e+00 5.985750555639183901e+00 6.814138380215847945e+00 4.961581661628059692e+00 7.069268097928993910e+00 7.954966305090660939e+00 7.022078818540385292e+00 8.627396189280998939e+00 7.215134630772110924e+00 7.278386354240369727e+00 5.629252119126952003e+00 8.634905475602604241e+00 6.852981969244657634e+00 7.399433275398262566e+00 6.562781697162497707e+00 5.637671693438385923e+00 6.728226987213211885e+00 7.439805280399601983e+00 7.535090285513063257e+00 7.604909410545894310e+00 8.862787611737564575e+00 4.378152240429337816e+00 8.417330372257275428e+00 7.560405851621776918e+00 6.555894689214993853e+00 7.114397965581689576e+00 7.547195011638123674e+00 7.633144700586567133e+00 7.083118822588144958e+00 6.883759051759088976e+00 7.956157948710194106e+00 6.460371968958416034e+00 5.876533140290259638e+00 7.115437307640823050e+00 6.524142393689952080e+00 7.024855167742985351e+00 6.103655493053225634e+00 6.207034888025022568e+00 5.653201806913471295e+00 7.070145317191110834e+00 7.107390990659478547e+00 6.858747787839680754e+00 7.573878142410425340e+00 6.629490325600514211e+00 6.555904662683029294e+00 7.052550256812594398e+00 5.887328091937613195e+00 6.168128967622054759e+00 5.400605078438456275e+00 7.414673076246510952e+00 7.363845142531237009e+00 6.987719544568324892e+00 6.197475511150732252e+00 5.536445335445234761e+00 7.915075202554878508e+00 8.620478397866145670e+00 4.557905824606595324e+00 6.957679420861293984e+00 5.852826998492988153e+00 6.087872549088017671e+00 6.841521876947393999e+00 7.234544041585726504e+00 7.436536424940295653e+00 7.756138832439148700e+00 7.803361526400384385e+00 7.479724167588631012e+00 5.644339000012010388e+00 7.730593094164114554e+00 7.425932824617799355e+00 6.715151187471207095e+00 5.779306626998163665e+00 7.450744895239254539e+00 6.141878151768489502e+00 8.008787152796793762e+00 7.421175669514151529e+00 5.412781422262958664e+00 7.096204190091778941e+00 6.553580929404136057e+00 6.463641768791637432e+00 7.476809578949281665e+00 7.393380798423951461e+00 6.727690477839326277e+00 5.188030404528333861e+00 7.353324374915573891e+00 5.486394366983693871e+00 6.715490824271057591e+00 4.937455241619273849e+00 4.370343491907362043e+00 6.359946994803628684e+00 6.639012684793220487e+00 6.085029191024982964e+00 8.841810831348995592e+00 8.370343748104257742e+00 7.373922455895594474e+00 7.615495950790112545e+00 4.969295088195923249e+00 6.482104446247401341e+00 7.875709566920570559e+00 6.637242309674591390e+00 6.238251848750025808e+00 4.970894402896619546e+00 6.199972872248044276e+00 7.321778350401381807e+00 8.555505648106182193e+00 7.741816698502370642e+00 7.901853782826568029e+00 8.196115871520966323e+00 4.201987185166473182e+00 5.787323202210269635e+00 7.484999548924866630e+00 6.907058151751115815e+00 6.307482428852894785e+00 7.638939355134049869e+00 4.930209050665058435e+00 7.497134824511539897e+00 8.210411155289115470e+00 8.817963411916167615e+00 8.461414074492701332e+00 7.252593757141089448e+00 5.892071456156112497e+00 7.161531785767446756e+00 6.874441640837329004e+00 6.531580621515416851e+00 7.074534248160500027e+00 7.911680796736741073e+00 6.331939285465050027e+00 7.112554748532165405e+00 7.819387278121307183e+00 8.314792350801441856e+00 7.063069884751598693e+00 6.056498193719408007e+00 8.320626180199978350e+00 5.454599447122693512e+00 7.658643705245019362e+00 6.560919169130333017e+00 8.903473021753848471e+00 6.332247535881967870e+00 5.650006959121474104e+00 7.269423551721240884e+00 7.157246064192052337e+00 6.297350286067495695e+00 8.597222555186764481e+00 6.697555765480880829e+00 8.224053653874307201e+00 7.724985912757992068e+00 6.299713949601091656e+00 6.954434582338560489e+00 5.811015854730865904e+00 7.573732868035945032e+00 7.797473810027088170e+00 7.618592608982333481e+00 5.722246430251676230e+00 7.284205625221975566e+00 6.852964637493012212e+00 6.598706828642312061e+00 7.608249199454918177e+00 6.107596616834777059e+00 7.729365291827127393e+00 7.254782717813752058e+00 5.893949693929701361e+00 8.135492943391936294e+00 7.407042295070900728e+00 7.448797661488288924e+00 7.558785518653150959e+00 7.630627048398024748e+00 7.170551761211797270e+00 6.112369052718085172e+00 7.163015085882523003e+00 6.132433491879696774e+00 8.230786193143357465e+00 5.130806142548043347e+00 7.167381362713785009e+00 7.516034164980089471e+00 6.490950803626589050e+00 7.683062882509872793e+00 8.396540814833400646e+00 6.526035397134179128e+00 6.064184741052563332e+00 7.511126274682478510e+00 7.837108352488111329e+00 5.075433161957895400e+00 6.176163080954909290e+00 6.287553786339719508e+00 5.055322511289523923e+00 7.076049482802655888e+00 5.406405013689572492e+00 7.175282712585825173e+00 7.517146286038452807e+00 8.299847516767474787e+00 5.239449292515314660e+00 6.739157756685476564e+00 4.368477216486703618e+00 7.295537074287803847e+00 7.965543546459451285e+00 4.373232229276065475e+00 3.613708442444780733e+00 4.037894904026972931e+00 5.909347901209065057e+00 6.175167742510076607e+00 8.107104379615641676e+00 6.839220845921520464e+00 6.663533825778100272e+00 1.038292924495504543e+01 6.023202954402910869e+00 7.950662644665965395e+00 6.481974102520761782e+00 8.461787120045753952e+00 6.112265042823576522e+00 5.507520332564459054e+00 6.224080037519876818e+00 6.962279862676483688e+00 6.897556861734137179e+00 7.350830135761245110e+00 7.000282001807311083e+00 5.496046489173975758e+00 6.907924723101769970e+00 8.136692613882422265e+00 9.555391247096110874e+00 5.881467493956176185e+00 5.574295819140853148e+00 8.530786287175892824e+00 7.244150066532768051e+00 7.313416986598721969e+00 6.238939859975621616e+00 4.557159338727935882e+00 7.480119700522219972e+00 6.697336290943089132e+00 7.152963806582492978e+00 6.480420830350832162e+00 6.810059242209795194e+00 6.889676578907627302e+00 6.324114922923556925e+00 7.490948355753661581e+00 6.819328186378198708e+00 5.317448323789221831e+00 7.596091785702522081e+00 6.562118614483247292e+00 7.943797279993333404e+00 6.856270578450188502e+00 5.221255846221777297e+00 8.026807915646276825e+00 6.119511195373069867e+00 7.619712051501188022e+00 7.517945111994155383e+00 7.792110651754365236e+00 6.480308212221890685e+00 6.323113508157211626e+00 6.518470739848981843e+00 8.968868300530294491e+00 6.692154872025995793e+00 7.958017787222739337e+00 5.038833295977217297e+00 6.746397449845321859e+00 5.975647193959308545e+00 8.366516290652803889e+00 5.588184594351729650e+00 6.596585933326791995e+00 8.559936049865978447e+00 7.779424583277244842e+00 7.611882531092220461e+00 8.385451405644996470e+00 7.038723757494541822e+00 6.441734407825551401e+00 7.586256888213028127e+00 4.913806386757895162e+00 7.689577162585350401e+00 8.601498822792224885e+00 8.382203382249503676e+00 7.406266474364196384e+00 6.900616932557412930e+00 6.136018589570682025e+00 8.601181370359341827e+00 7.408371183637675550e+00 7.019440905851556778e+00 7.483473428419149087e+00 8.025888186700528948e+00 8.450859898527077974e+00 7.313175136791325137e+00 6.607044129157189083e+00 7.593867065939152283e+00 7.524732971282275251e+00 5.617202069308190993e+00 6.261613056645490616e+00 6.218023159699468394e+00 7.215846724674345403e+00 7.451985020680655936e+00 7.049088815057626967e+00 6.969531939094551376e+00 5.376526114939921719e+00 6.938457963220632685e+00 6.802992114657148370e+00 7.206128072471954304e+00 6.429504296119599616e+00 5.395915172466306586e+00 6.973460431742743992e+00 8.149330944991662662e+00 5.888385873748998023e+00 5.385694018130191552e+00 7.945923901110914400e+00 9.083559176171702276e+00 7.051498083549610385e+00 5.559062555372622505e+00 6.701957105418183680e+00 7.193602686961668269e+00 7.028120911135820492e+00 5.949258931849897181e+00 7.725227854166855757e+00 5.516122153045825982e+00 8.004490539655499504e+00 7.836756145741138546e+00 7.874262764299216677e+00 6.117377515922744813e+00 7.734267568175154928e+00 6.973479584383968088e+00 7.410332409283459043e+00 7.788918941234244997e+00 5.109985753881804982e+00 7.823860728245583651e+00 5.941053938795852751e+00 6.231267839211739989e+00 8.433665143325633551e+00 7.749633047676444342e+00 4.382616224975015129e+00 7.729183792812700737e+00 8.422225955327238722e+00 6.000395991682270669e+00 8.209696512178377148e+00 7.867289156016777696e+00 6.863174237250121656e+00 6.649456185842390177e+00 7.075107052169973265e+00 7.369492694890764639e+00 7.224731947768122886e+00 5.682836123990115063e+00 5.806436877717925604e+00 8.633408361574922196e+00 5.608901479951536651e+00 6.738606399150488535e+00 4.729096757367294401e+00 4.950177550370137070e+00 7.120591385413574059e+00 6.547845120066658531e+00 7.579998159509957922e+00 6.492950511314546702e+00 5.628243836704287517e+00 6.347927044942328401e+00 4.569352932901608710e+00 5.394467073621011188e+00 4.774826304451143422e+00 4.014587458271239306e+00 4.293843496418424444e+00 7.312695546828630100e+00 6.142239587526688638e+00 4.958154941909669766e+00 6.700175742378694288e+00 6.840950106574751999e+00 4.885332993875428187e+00 6.882295941766530589e+00 5.270973451375986052e+00 6.369698043394994791e+00 6.346065036294240791e+00 6.470507554053019916e+00 7.705816928159941348e+00 4.552988247076746653e+00 5.879953075529098960e+00 6.211794246567654554e+00 6.009270381870142508e+00 7.586987194350828467e+00 6.218747069982557107e+00 4.109960987304457802e+00 5.033805035768311953e+00 5.362939217207203235e+00 5.075243410899102692e+00 6.240988665017364490e+00 4.949234655654223936e+00 7.678752718182180637e+00 4.469057043876316193e+00 6.468223561257189225e+00 6.641396787013445824e+00 6.799848509413697784e+00 5.234347205936195735e+00 5.713862971061377749e+00 4.426527047441957130e+00 5.469297473634656015e+00 4.255272055829393274e+00 7.553682609593154851e+00 6.882659997932580431e+00 5.887851958752068349e+00 6.844406755170291845e+00 7.930564922851085718e+00 8.429298152489494100e+00 5.092199668758123465e+00 3.424535571412671509e+00 5.217965513620946183e+00 7.113922196529819608e+00 5.539873771585863693e+00 6.237890334954052207e+00 4.557845017324972936e+00 7.806599172870425818e+00 5.062394122484901615e+00 4.446660003463221322e+00 6.841930576424767096e+00 7.155806964045021701e+00 6.668213985171679070e+00 6.294215310494326587e+00 6.798758636343332995e+00 5.523868281653449230e+00 6.539415545086187720e+00 4.884203771186081511e+00 4.937441589402977726e+00 1.016894755443823328e+01 7.177966640814858579e+00 7.416465442036313860e+00 4.819728571982125231e+00 7.161933482614707636e+00 4.820618757093040330e+00 7.419582170432705404e+00 6.752300657283226037e+00 5.318915110076924968e+00 6.352306756647814190e+00 5.945247082981203413e+00 6.629310152520736743e+00 6.197965221726672524e+00 6.674937242671041382e+00 6.474578408313595546e+00 6.697185910907895057e+00 5.364131572467380593e+00 5.268795607445627915e+00 5.646390609581653841e+00 5.777400946813288307e+00 6.414205074398038775e+00 7.629410637701435682e+00 6.224877551183778834e+00 6.767973172585701747e+00 5.488821733793662005e+00 4.118193162134526908e+00 4.471777373979196391e+00 5.810586758245982253e+00 2.812334660636815364e+00 6.692565792436748318e+00 5.375027602345995525e+00 5.555616132731377554e+00 4.397423927615386141e+00 5.419895378377338702e+00 5.400159039229505353e+00 6.444500469898989614e+00 7.831832061426782232e+00 5.489419948168396068e+00 6.839187754470676950e+00 3.040505928246949541e+00 3.910230404618501687e+00 6.919095786416039395e+00 6.261810076548289139e+00 5.828097761073285810e+00 6.783223959631773603e+00 7.797217514105819980e+00 7.214571194463301751e+00 4.301484057933549821e+00 7.382664486313787577e+00 4.401460141555016747e+00 6.307703364696586767e+00 4.740279514390245197e+00 6.730375641498679506e+00 8.285996078794045872e+00 5.821257342501348298e+00 6.581807198409755699e+00 5.910888755006451944e+00 7.515017582331643631e+00 6.188510202672210525e+00 6.660553551648900950e+00 4.391439590874762544e+00 7.686542221331241542e+00 5.084806645967948846e+00 4.036206399157164171e+00 4.654072081681653650e+00 5.391667008096955094e+00 6.915498142166983442e+00 6.432702710489683895e+00 8.430675122228260321e+00 5.956243925172116427e+00 5.740503168376244858e+00 7.797052936929466327e+00 4.263638015282693594e+00 5.672958748491669034e+00 7.413534851850102747e+00 6.145526954212770399e+00 6.606370699417656311e+00 8.437964701875104723e+00 6.376588329674932609e+00 5.914588766224046168e+00 8.058227847209913364e+00 7.257766998063351238e+00 6.948339669270202634e+00 6.620078164460899472e+00 5.180347625883988449e+00 6.444387974893903248e+00 5.685282227110343811e+00 5.979517878799269326e+00 6.225080078937381245e+00 7.603011725414191346e+00 5.722178841464071297e+00 7.529878553870270608e+00 4.000825629448310217e+00 7.030223044726275461e+00 6.977456745632124147e+00 6.159107677692156280e+00 7.084700182223147458e+00 6.188396067919729404e+00 5.064502684989469650e+00 6.188596602831617943e+00 7.575468034722320887e+00 6.263262674414606934e+00 6.501579940655025425e+00 6.810533483660447196e+00 6.284881755113032042e+00 5.562269848898585778e+00 6.924952008029771733e+00 8.013441849362342495e+00 7.279568679248063390e+00 5.196277941833531422e+00 5.495218003561529230e+00 8.217936067912461340e+00 5.653455575306405301e+00 5.910931769709574901e+00 5.320651905761391021e+00 5.851135211845234885e+00 4.606354268023563847e+00 7.629115619724164965e+00 4.208457386244804255e+00 5.302072327335470625e+00 4.360059070278527571e+00 7.517839389208758938e+00 5.891009576331862618e+00 4.230507467983849246e+00 7.667936796295140134e+00 6.803822104400915727e+00 4.969156099737612742e+00 6.298338575288178198e+00 5.518174100918995961e+00 4.404095661608153023e+00 6.099852578326829367e+00 3.575545420230105798e+00 2.060720784465820188e+00 5.145300423591706362e+00 6.778872025943555535e+00 4.912237470388500782e+00 5.428721879559567753e+00 4.257521641043778615e+00 6.242783485818802269e+00 5.050639321988117381e+00 3.387513823443411010e+00 4.557654714587086708e+00 5.791136480581450918e+00 2.807584719996945477e+00 5.843316081064021894e+00 4.805051172142709603e+00 2.191906674456533199e+00 6.302915546459685991e+00 4.446917138253683177e+00 4.363565738193033283e+00 4.567541077472823119e+00 5.144081126286229377e+00 5.458861687757407211e+00 5.183263984179049544e+00 6.128546206321783707e+00 3.750670706190320836e+00 5.124021374881879254e+00 4.479743106445728706e+00 5.028184622420408978e+00 6.756441247313307308e+00 4.749932892167017862e+00 6.988353183388643863e+00 6.396276056665959331e+00 5.530395589033806125e+00 7.232508498393179330e+00 6.440521845653513822e+00 4.617772888870199210e+00 4.532045897828894887e+00 6.297858115007808344e+00 5.962353051706961615e+00 4.797526272416400950e+00 5.587746759309647260e+00 7.381864527115568286e+00 4.991607374008164122e+00 8.562662791139551643e+00 7.383334267493108172e+00 5.570543616563381484e+00 5.105575002796190809e+00 6.581152144122948577e+00 6.304459963805675748e+00 6.379508042234585119e+00 6.621546528486165428e+00 6.667892723960020973e+00 4.892159140544186435e+00 6.530786076847894250e+00 6.542858015845651742e+00 5.486296106325469601e+00 6.373913260962236649e+00 6.559449248828815193e+00 5.733597079262975349e+00 6.353234137245625135e+00 5.985041472056372491e+00 5.364121514521004386e+00 5.437526803869289438e+00 4.933222326035981986e+00 5.517402510020646744e+00 7.472595191499959100e+00 5.791923914296724263e+00 7.497009550036930925e+00 6.985635038586000434e+00 6.973234189863864785e+00 6.710898914956086259e+00 6.729194946813585432e+00 6.224503748939563152e+00 5.638705114774403171e+00 5.094554827871804470e+00 4.670048094091311164e+00 4.464868231193063863e+00 5.886211169466754711e+00 5.577308461547967333e+00 6.686465006505697417e+00 7.120995005756647345e+00 5.447183896262782987e+00 6.375764678821099096e+00 5.350444676580224268e+00 5.129955454183486196e+00 5.760132305134297859e+00 5.745239683847058743e+00 6.915577094701498062e+00 7.669675608648230281e+00 4.591629460047791156e+00 4.829986840029463657e+00 6.142215038847334441e+00 5.953145735811334660e+00 5.502828035147430796e+00 7.326882302709774919e+00 7.032342363512828598e+00 8.573940722006497595e+00 6.193865497985802548e+00 6.804139860293657804e+00 5.584471519836483822e+00 6.207914330620413423e+00 6.122821694791985792e+00 3.787822982491133583e+00 6.067989320300258171e+00 6.578086812851742238e+00 5.789380601226346457e+00 4.446518552406835134e+00 5.134317800563767520e+00 6.533417047137315414e+00 4.398615784106606696e+00 6.671820181019399776e+00 7.353986257793097892e+00 7.276569056803092295e+00 6.963371250513504584e+00 6.273923053953301299e+00 4.635760181756635845e+00 5.753127486246853550e+00 6.655174047424433859e+00 5.882641761765189159e+00 5.246458389659503396e+00 6.103373385743177337e+00 6.952290421967747491e+00 4.903134548980990992e+00 6.586086604010050749e+00 6.050734280636964613e+00 5.163588088804892173e+00 5.527928055857135980e+00 4.810202891655406710e+00 5.756086740425024217e+00 5.119905879235278512e+00 5.401502075382034640e+00 5.770859172418361105e+00 5.916391196207933412e+00 4.704056960368665941e+00 5.439942052658734539e+00 4.378702168390267602e+00 6.257407928230668936e+00 5.424577629826860203e+00 6.293430495362210664e+00 5.727044622224371828e+00 4.786365066485937625e+00 6.976221128329894938e+00 6.359139780050981017e+00 4.099313053321635536e+00 4.345315807789784657e+00 4.892700241629771796e+00 6.046394004192173099e+00 2.582563087175810068e+00 5.013616684042263572e+00 5.583508642676164868e+00 4.363178668278310468e+00 4.621898345300378352e+00 5.495790133969149061e+00 3.804391810836794008e+00 5.710345318300954709e+00 5.046908202837793844e+00 3.406261973660334341e+00 4.214349542675686955e+00 5.361660053148136207e+00 6.423750124158869923e+00 3.095049184174976986e+00 4.539228637236654151e+00 6.369978888432060060e+00 3.657781140573229006e+00 4.898088782193179114e+00 6.056260594579748968e+00 4.888674632902541006e+00 6.377175511378511352e+00 3.839684908713911771e+00 3.807818663217211519e+00 3.782364498806563891e+00 5.209338098171629738e+00 5.745078616099114299e+00 5.091035948180521409e+00 6.654515539857018602e+00 4.162267951141679134e+00 5.408693596116453506e+00 5.804916594600708635e+00 4.384940216529564339e+00 5.732018920730514999e+00 3.756877432481230183e+00 6.549384087911742647e+00 6.617212275791915843e+00 3.329378478724645429e+00 5.156006962528327797e+00 4.291744642920384045e+00 5.318618571938657169e+00 4.616542431997683771e+00 4.925243206944228014e+00 4.926653066038801043e+00 6.223124604743338395e+00 4.898970664901986183e+00 4.468592886128856634e+00 5.129251509741124870e+00 5.243189729463439086e+00 4.984016057251171361e+00 6.394932626975755596e+00 5.837486698340476288e+00 3.928846223274098826e+00 4.019424504021044342e+00 6.741969199015263925e+00 5.938011402623148527e+00 5.090472369721234180e+00 3.804933539073290127e+00 4.061616769486036560e+00 6.361700926784978449e+00 3.190207899244072109e+00 4.093017798221860737e+00 6.224466598205674828e+00 4.396867760440946071e+00 3.974319477858060612e+00 4.078953801289094017e+00 4.081297861931883375e+00 4.436278648681856396e+00 4.784246980418541462e+00 4.273185019834785159e+00 4.292423357184822486e+00 3.818454438341503998e+00 3.009358940718626307e+00 3.788910549039311348e+00 4.371866776910120933e+00 4.014201638648519754e+00 6.357031852448296050e+00 4.681304451492459329e+00 3.205963597179155133e+00 4.387939102194517993e+00 5.578670618090954214e+00 4.766345750128612835e+00 3.750785653224747662e+00 2.948988152809628449e+00 4.084545532651207900e+00 1.580279237443469098e+00 3.113869864527833098e+00 4.367021751296761956e+00 3.562419982886928516e+00 2.131480771637744631e+00 4.524169203317139676e+00 2.824159249150457907e+00 3.776105857765534868e+00 3.091868231697941560e+00 3.200725810277081695e+00 3.761029502117612999e+00 6.449008810325002727e+00 4.200148791551164607e+00 4.766907632614991286e+00 7.160309638743386884e+00 2.760458189546896701e+00 4.510779973566429568e+00 4.602172958428411675e+00 3.347138321844827402e+00 5.123201501178065165e+00 5.721351020420756051e+00 3.896942543879319931e+00 4.764400861461825620e+00 5.473281788604571929e+00 4.388637284258279259e+00 4.896820406044250618e+00 5.522286485149692226e+00 5.671540633599194692e+00 5.841882599808117860e+00 3.052724655429035039e+00 5.998658618443446500e+00 6.258247508123913505e+00 5.546359327709082798e+00 4.403765354683870648e+00 6.056649931417461552e+00 4.476659050585282351e+00 4.597926804597419981e+00 5.520199248673147707e+00 6.068276717951871291e+00 3.343929196611570287e+00 6.358358910806668263e+00 5.175380790731018976e+00 4.118833107159431961e+00 5.048044139660023077e+00 2.679934150177908592e+00 5.809956442735370707e+00 6.084681084621493596e+00 5.027295976993954696e+00 4.953375310588191915e+00 5.654694392292883620e+00 5.070506885610800651e+00 3.356967627613183680e+00 6.144659939667747928e+00 3.949838742351949428e+00 5.261868607078249660e+00 5.442286658824728285e+00 6.247776236838389785e+00 4.330125790549524289e+00 5.737076931454079265e+00 5.073851924914791311e+00 5.373931150384549049e+00 4.933407579657264286e+00 6.210277933709097198e+00 5.296356441520720715e+00 3.084808382582000075e+00 4.427440890498626658e+00 3.339987416496895900e+00 5.842811321357364918e+00 3.517809464185618573e+00 4.700188492558766029e+00 5.642011548573370838e+00 7.738819878182173539e+00 6.448012616642398775e+00 2.256009017085659707e+00 4.509251036493412634e+00 4.959817779546794370e+00 4.946822273402762704e+00 6.490162938686543370e+00 5.795903719920755925e+00 5.618932523528902045e+00 3.507892189391369264e+00 1.434703127709487269e+00 4.413563486975868422e+00 4.423188551512945210e+00 5.047514993080371326e+00 6.386660193164561683e+00 2.561028823967548274e+00 4.067536016846045044e+00 4.624133121457218998e+00 4.203641658881818621e+00 4.716911183068695834e+00 3.982005044711939501e+00 4.350882069588023704e+00 5.963253519773655142e+00 4.803384748255226988e+00 3.012357468260311144e+00 3.789484975922871257e+00 3.345759826265661374e+00 3.186462629740312025e+00 4.108633660168529822e+00 2.319246685053780066e+00 2.622860162935491513e+00 3.247251451359546515e+00 5.401021043925773313e+00 3.193343198947627304e+00 6.156587470304648591e+00 3.618221493770384267e+00 2.064581692232222210e+00 4.641896728235710867e+00 3.904850626059475527e+00 3.929154640270512644e+00 4.917395755083947329e+00 5.970840997807436601e+00 3.376128296702417764e+00 2.884215383838447000e+00 3.327388271252503138e+00 4.149743976720329464e+00 3.912957447212589202e+00 3.966411754556173452e+00 5.570451217836806634e+00 3.176380152493907261e+00 4.582267955465404441e+00 2.882014583106052186e+00 3.806487794140291925e+00 3.550527000079995332e+00 3.709609017572436773e+00 5.686428336889147062e+00 3.115187081440310202e+00 2.879231098301628933e+00 3.023598565610539080e+00 4.040692181788924309e+00 4.137330447918158072e+00 4.974779844608269386e+00 3.554502370097932573e+00 1.688100014203014032e+00 2.933106637534041994e+00 4.845248735211979074e+00 3.594833010138651197e+00 3.804961700439173367e+00 2.754334140104973461e+00 5.435787014743884704e+00 3.230435183934065257e+00 4.424075048521038056e+00 2.884805847238503862e+00 3.645668166915807085e+00 2.990914707656697313e+00 3.909538139480021712e+00 2.994084528976155735e+00 2.772567824351923615e+00 2.839259583611166260e+00 4.790660935262327058e+00 3.883858112545997443e+00 2.313448048545772462e+00 4.648247770779198262e+00 3.709728773838747884e+00 3.417489857387726815e+00 3.527635506998916703e+00 4.286302463783393968e+00 2.573031230376085166e+00 4.356132457212592790e+00 5.666876944898453949e+00 3.341438178421445748e+00 2.748825695886556009e+00 2.928574545661647655e+00 3.891064767310236316e+00 3.300246944817346151e+00 5.723054570655728313e+00 4.264300204855890009e+00 5.264726345088311277e+00 4.662138546111258997e+00 3.256787822320958536e+00 3.415301867097519484e+00 2.597320149710182324e+00 5.954835255636674596e+00 4.035040556538717738e+00 5.782975166385244670e+00 4.921967427750424839e+00 3.105957769490720999e+00 4.808274053425600769e+00 4.843186165997645176e+00 5.501760267714487895e+00 4.283408974579936412e+00 3.961575245332354722e+00 4.221934708321089857e+00 3.776616056509628283e+00 3.364190631182588653e+00 3.075339050441042943e+00 4.059806106596328235e+00 3.464667515199610914e+00 3.767995254653488946e+00 4.344973089025208068e+00 2.535162221730044241e+00 1.555926879356564152e+00 4.129513376626491095e+00 5.089601290797181932e+00 4.063691846326510593e+00 2.520628808603046167e+00 4.096367795238525567e+00 5.268427242046950454e+00 3.736512870021808208e+00 3.835606525428842062e+00 5.463536811164416029e+00 4.052819480240520633e+00 2.078008543042873857e+00 4.012418915846566847e+00 3.927933659426599444e+00 4.471502955576601934e+00 3.357941345659911647e+00 3.629612406893178989e+00 5.012980188929482495e+00 3.308359631694388625e+00 4.212258680919312326e+00 3.353389902930702604e+00 4.238313284103172762e+00 1.857143989653303073e+00 5.609653598442755573e+00 4.942563811129073059e+00 5.335940018473713131e+00 3.427745759758870303e+00 3.639558039503660858e+00 3.350808088518766770e+00 3.201767752466222028e+00 4.101546657757680237e+00 3.739336966571503496e+00 2.346703616271258230e+00 5.434384490761753561e+00 4.471665889210097333e+00 3.726642659765818433e+00 3.204261092787036969e+00 4.207360377233175797e+00 3.037530439007500860e+00 4.658797259143169889e+00 2.167861111222029180e+00 3.911905217250857270e+00 5.598766905326079346e+00 4.507274475415822046e+00 3.044622398374160266e+00 4.555698490611836071e+00 3.404834575609616998e+00 3.506962853631246713e+00 2.957981205736930796e+00 5.450310806261208008e+00 2.474517319279673888e+00 3.135788865176531104e+00 4.746087520765593482e+00 4.022125887999625782e+00 2.444838867250558323e+00 2.706064910664039758e+00 4.456057969773457472e+00 4.833641463403689720e+00 6.014354355470652891e+00 4.623340823564737967e+00 3.439511941976351572e+00 3.027977025684839951e+00 4.921314069262421320e+00 2.503422661764621360e+00 1.540079448158742537e+00 3.719902296904021632e+00 4.708329343326242977e+00 5.178847065362273128e+00 4.057295678202264888e+00 4.841756254778410984e+00 3.111418676208590917e+00 3.930307110933682679e+00 5.436189937909139402e+00 3.843629727539084051e+00 6.202098025107005697e+00 4.334667336803587290e+00 5.350595309915908260e+00 4.552479635233503963e+00 4.584450561418766057e+00 3.590256746019821144e+00 1.672855020445819685e+00 4.481491980298861755e+00 2.269226711060551960e+00 4.332758381387581181e+00 4.227483084852421413e+00 4.409275146654727529e+00 6.403659666793505068e+00 3.359726323904823175e+00 5.210993407160732893e+00 5.283466872611802145e+00 1.847717711458066958e+00 3.524114449637499646e+00 4.001285441606832194e+00 2.849275502411814376e+00 3.598335451037440791e+00 4.150899728919261733e+00 4.748540468392160818e+00 3.829377350936437274e+00 5.675821319335842219e+00 3.559894385004989559e+00 2.889284978372033130e+00 2.759112011457418134e+00 4.487470939222155231e+00 4.173622902880316232e+00 4.736156968090007524e+00 2.673136659728594378e+00 3.383583285178714206e+00 2.224596434201063122e+00 3.141516962681364156e+00 3.472160694914624646e+00 2.480003064355303266e+00 3.201198012089589984e+00 2.978989716674308674e+00 1.871864259932151553e+00 2.891169786595780611e+00 2.974295405768373257e+00 4.052665104562358067e+00 1.923928313646347865e+00 2.377495570578021855e+00 3.942904775320643651e+00 5.035426747612438136e-01 4.218826504048047710e+00 1.574293742399043072e+00 2.317296525260327034e+00 2.553159057511259267e+00 2.966009837511734748e+00 2.064950163182213139e+00 4.383112204430307912e+00 2.931626570332482196e+00 3.258371063581946281e+00 3.673140626674641140e+00 2.471271195185460900e+00 2.348449074909787271e+00 3.759027778179122592e+00 2.275636758833675444e+00 3.687738767685243335e+00 4.251534274943520764e+00 1.211898900531234835e+00 1.148394433794455605e+00 3.191823358228834895e+00 3.607091808995226412e+00 4.664865941170525332e+00 2.925655245621638922e+00 2.035831891352320788e+00 4.257749303840912880e+00 2.730859907658530261e+00 1.179622594140006475e+00 3.241813159699288516e+00 8.599296643786852323e-01 3.044380653768877121e+00 3.498964486747036418e+00 1.692390693348257757e+00 1.987214433453608819e+00 1.478003282302006838e+00 4.754062137613455086e+00 3.305404879859869194e+00 1.460298508575223808e+00 4.499210421031271778e+00 3.634093147801658485e+00 3.883611991788859186e+00 2.453722365058308430e+00 3.452097910336659137e+00 1.768214695214664012e+00 3.244972843125625950e+00 3.461828439222339071e+00 3.133380089738742047e+00 2.200441603848938055e+00 4.301664070608151036e+00 2.916385212240715674e+00 2.161558125577211165e+00 3.576960740380051185e+00 1.189422091545833116e+00 1.580435982919754512e+00 2.142756422651983961e+00 2.460811784266780045e+00 1.628227759416569942e+00 2.275064152585958510e+00 3.747433536676204824e+00 3.549347748898830979e+00 2.821588340278275098e+00 3.853567322474486634e+00 1.739154614073971317e+00 1.120254810420485692e+00 4.291938732127823286e+00 3.494625909460092661e+00 1.518432634771428535e+00 1.686752538554593173e+00 3.411893193262695245e+00 4.975488446925445452e+00 2.689704398572536181e+00 2.677498391764315588e+00 1.872145207771076070e+00 2.415364819911742345e+00 1.396177286866926437e+00 3.145769486580474172e+00 1.659129193393311441e+00 2.281552595477439827e+00 3.173415898906571275e+00 2.463492760864047781e+00 3.311006278784732748e-01 2.386727231658695825e+00 2.449864359218716814e+00 3.494300078950057120e+00 3.520098453814483275e+00 1.490381139959972234e+00 2.297101662895244978e+00 1.620970933731848529e+00 2.947538027810569172e+00 3.474716363524620544e+00 3.434186211059582661e+00 3.544208205079447893e+00 3.851310652427732517e+00 3.374649423060089415e+00 3.138931295186962345e+00 4.500493793967466516e+00 3.130671955237040116e+00 3.531547963574127369e+00 2.912991257706182058e+00 2.903482980380036604e+00 2.238385952043233651e+00 3.390430390490538404e+00 1.561024857014742917e+00 1.419822724727964225e+00 4.100384927097410426e+00 2.161004018385436876e+00 3.622021432911998406e+00 1.745692974782463436e+00 2.967436140750328466e+00 3.406453474352169941e+00 1.910913029177605083e+00 3.628073585518042599e+00 2.408903604882004945e+00 5.241744048638259379e+00 3.972746970079889195e+00 8.564496525664000437e-01 2.998854469711040860e+00 4.522430382716806641e+00 3.412350886797014926e+00 4.010713856705169000e+00 2.302610484730342577e+00 3.391303532489596151e+00 3.200974869482873686e+00 4.072535006630627841e+00 4.291964467924684001e+00 3.618094755438959531e+00 4.780327559322756770e+00 3.988969230472721783e+00 2.556845135507193056e+00 4.449979857684573936e+00 1.297690428854800793e+00 1.219297865951460835e+00 4.164846275898836048e+00 3.084974437457514984e+00 2.965862557579615810e+00 4.328717712494377423e+00 2.220459683372611792e+00 2.494470422869297543e+00 2.220203620657072552e+00 4.249102408523055985e+00 2.114828614398454487e+00 2.453299583110117421e+00 4.121601304379137076e+00 2.566181558769215609e+00 3.042265429182950509e+00 3.270773717974550632e+00 4.171326222475890688e+00 1.516799185945680195e+00 2.748972830489521346e+00 3.223313431975381338e+00 2.643340244133590033e+00 4.151290881057660975e+00 2.994192038987342208e+00 4.661102829756091914e+00 2.192911170066107474e+00 1.910454609253500191e+00 3.680663249225873734e+00 8.479571463462435288e-01 2.928218387402836687e+00 3.672101720694197713e+00 3.536122208012946189e+00 1.607873746734667986e+00 3.761414187033948142e+00 3.390649562141207607e+00 2.189924220676944255e+00 5.619659077984308082e-01 2.087854108019702615e+00 2.256128233211554868e+00 1.259585178666758232e+00 3.857999275779560033e+00 4.977777976110988156e+00 3.006917188228491966e+00 3.844608085402139608e+00 3.448247577786648144e+00 2.965353909808865929e+00 2.685884975246563666e+00 3.238471851778232491e+00 3.457339345281812637e+00 4.489899368611330210e+00 3.871498931322952419e+00 1.995606138392572948e+00 1.936618484192407008e+00 2.509060089198734911e+00 3.845716606213074318e+00 8.984021977420150740e-02 1.097420168006234986e+00 3.838980813949147919e+00 1.534003398175353805e+00 2.757963603990269963e+00 3.878255193705375969e+00 1.907144283734339751e+00 4.325902560076268166e+00 2.157900552777183290e+00 3.362231741370710125e+00 2.405788279342378821e+00 2.091838321011309620e+00 4.098563569455150990e+00 3.881174559451274320e+00 1.506698329568277206e+00 3.471254598766827293e+00 2.590525879271576404e+00 2.461534070055140688e+00 6.078422058590907895e+00 4.435995097098171414e+00 4.075947767356719709e+00 2.757492410372170966e+00 2.505550340584171032e+00 3.671358436439410955e+00 1.842212623409057226e+00 2.028208419688156461e+00 3.157107803318335737e+00 4.390394428087803114e+00 2.998270935174154328e+00 2.871323523648743326e+00 2.140531651466377472e+00 2.570944668458934323e+00 3.416407809816055074e+00 2.512102544701113160e+00 5.280397645692418429e+00 2.722582409966817885e+00 2.095601685914216805e+00 3.456487815343587844e+00 2.263596982046892414e+00 2.681041109431783198e+00 3.667595743766158822e+00 2.591187869640179109e+00 2.695238058670707204e+00 3.907977936822140119e+00 2.858184124134640403e+00 4.007397540368673461e+00 4.655163523682841920e+00 3.341625256375035491e+00 2.708507741797394175e+00 4.601382299911954021e+00 5.114090562963777842e+00 3.529418997979353101e+00 4.231676020652376913e+00 1.789775669879536180e+00 2.863942712049624806e+00 2.056304506528709997e+00 2.083170624978999630e+00 2.658727162479375572e+00 2.019257855610893770e+00 3.010811804782486778e+00 2.989950222816179171e+00 2.759923475636101298e+00 2.861433117385717040e+00 2.719033645962546597e+00 2.928416267786754901e+00 1.920170243175774560e+00 4.610567448823267966e+00 1.830027545773223352e+00 2.814463829973360198e+00 3.319604747330321182e+00 3.006156511209830295e+00 1.396919674783894560e+00 2.865404199367223903e+00 1.464226891029090316e+00 2.771750898559624865e+00 5.303634860463215084e+00 2.367313632162766801e+00 9.554851281646794536e-01 3.044863274277328724e+00 1.532935535301138685e+00 1.886106293648984966e+00 3.161627751476863590e+00 4.741235543386765450e+00 1.397319905439203813e+00 3.577275961622215839e+00 1.402050071725966296e+00 3.895604326445765153e+00 2.565188810931792407e+00 1.517941164589408531e+00 1.332435473813202931e+00 8.617802865835669790e-01 2.161823344113767309e+00 3.083809401107774573e+00 1.849832837889669346e+00 1.511594724947002977e+00 2.548921720537777880e+00 2.775231038932609362e+00 1.956053992744828385e+00 1.848041065708373676e+00 3.094082955356450171e+00 -1.527252477109128648e-01 2.541071685696570270e+00 2.475153900564741161e+00 1.213338068787971347e+00 3.075237637316558192e+00 2.053059183567576884e+00 9.621049008319306761e-01 2.847023466415541382e+00 1.131825856112877782e+00 2.986606926933604189e+00 1.987508836228346176e+00 2.964294851732854230e+00 1.035523990185587717e+00 4.376056979275099401e+00 1.481618390087706016e+00 1.694802526906697082e+00 1.348787242413908904e+00 2.353098474814018903e+00 1.626880478472882752e+00 2.616625488854074533e+00 2.530902464019971987e+00 2.341927816419325570e+00 2.204336251942484726e+00 2.399486349757856907e+00 4.767027539616920939e-01 1.267700850746989127e+00 -5.680518521639306151e-01 2.263004472633458608e-01 2.210780271798212571e+00 1.453253714514721517e+00 2.447453420453090001e+00 1.207337525275595347e+00 1.918124399549339110e+00 2.601971176151776088e+00 3.184780562386234415e+00 2.297935900078811766e+00 4.009332106379829286e-01 1.314017831906866496e+00 1.960560348186875634e+00 1.723320762014963314e+00 2.992132560620363257e+00 3.684386322688163684e+00 2.871658968516748622e+00 2.389452459444044052e+00 3.959036112821166409e+00 4.231443348239993796e+00 1.349969904336102200e+00 3.532194090267527287e+00 1.475227288599792352e+00 1.213491908625967675e+00 1.800605846412427491e+00 1.312048553301193632e+00 1.374168529193599220e+00 1.335699467518114636e+00 2.688163041139493004e+00 1.873969288630988883e+00 1.932690486660003870e+00 5.407686643024093298e-01 2.019866903368793931e+00 1.517663403805275424e+00 2.433445669506212550e+00 1.912854131904086818e+00 3.161972867120695252e+00 2.397538890606744300e+00 3.055082904860592752e+00 1.601086150340177428e+00 1.051328375495066414e+00 2.263078378895592380e+00 2.406774945957915968e+00 2.907750824314453197e+00 1.880950068250915486e+00 1.930918747395254265e+00 2.787776935996368888e-01 1.092719265360487801e+00 1.428713653221101776e+00 2.724998877764781113e+00 1.632920887629241147e+00 7.198738761987177881e-03 3.580494138368332191e+00 1.389140872498606738e+00 3.188054980951988249e+00 3.556261092471159291e+00 1.923901657694783607e+00 3.100147493550604150e+00 1.328952335197856272e+00 3.426516892612524678e+00 1.657534156805527736e+00 2.762190625417738410e+00 8.533419985762118465e-01 2.672139889519181022e+00 2.879000422214289756e+00 2.453525416368571133e+00 3.499512605304881507e+00 2.537993638163497323e+00 2.255827054759184769e+00 5.909014318423467804e-01 5.349220259556630719e-01 3.905335091572815109e+00 9.960822758565003321e-01 1.542877580059694553e+00 2.329143536747243282e+00 3.198843673328855441e+00 2.425153952638219756e+00 3.080878467002626131e+00 3.022549150415017927e+00 1.176561155192087593e+00 1.270700707374108784e+00 3.622045818589322952e+00 6.704056492031390535e-01 2.744886870000156076e-01 1.461518571604358829e+00 1.825512084524838707e+00 2.007848763340113862e+00 1.522365857662221877e+00 2.842948651937616589e+00 2.261384577598677392e+00 2.443766172883958809e+00 3.809872166454974618e+00 -1.718473189298846404e-01 1.460351858077284071e+00 1.350479126340278002e+00 1.486164812310270422e+00 3.358587771682679524e+00 1.868556032343883899e+00 1.941166127995758828e+00 2.209789956544421674e+00 2.301036373248396938e+00 1.972795480422250058e+00 2.211305124329252081e+00 2.530024733766807365e+00 4.819555670441627582e-01 1.331621207686516373e+00 -5.011426838811281481e-01 1.325318524193690894e+00 1.289188679531818371e+00 9.108424609673494432e-01 7.070090459049732656e-01 1.217262697418342920e+00 2.237995722586871405e+00 1.874112233701525465e+00 2.802792389719956478e+00 3.515255107385162781e+00 2.978043358356094572e+00 1.170971051982778066e+00 2.768885874175182060e+00 2.257871651513452704e+00 4.891988926460728027e-01 1.666935829074571496e+00 1.788318938142168246e+00 1.996089028672604293e+00 7.016695088326938001e-02 1.514818121196008782e+00 2.672207614421846955e+00 2.692435769430024273e+00 2.247100543984236420e+00 2.418212216169001394e+00 2.638928166060069636e+00 2.906479170947170232e+00 1.105417462292199282e+00 2.781674201041072436e+00 9.552734294303590890e-01 2.474746963381334819e+00 1.507862455073341934e+00 1.485339193910460098e+00 1.416206162338687902e-01 1.043199225685920828e+00 6.627074709003718533e-01 2.924716948383923043e+00 1.081177487337265930e+00 2.796074696466013698e+00 2.876913130982766020e+00 1.745093955031002730e+00 2.591655979447489155e+00 1.588604238778497324e+00 2.792840112689573662e+00 2.069804851235612198e+00 2.225976856970369067e+00 1.628109566274590136e+00 2.093529258738876742e+00 1.323799019792578413e+00 -4.770745612112059497e-01 9.365826700522312809e-01 1.760222221107476281e+00 2.254769926898811949e+00 1.996666666862890072e+00 1.117925471925600656e+00 1.788778997043452668e+00 2.328674652779711973e+00 3.081639652742100388e+00 6.103509839980253426e-01 1.676242081380693527e+00 1.307562812849451195e+00 1.712568380942779189e+00 9.759487866018928814e-01 6.774563947659488772e-01 1.721252955634008375e+00 4.418817239558346377e-01 4.066534434185085090e-01 2.887388564298305038e+00 3.340363252475907263e+00 5.959283616535062666e-01 1.776593923117437690e+00 2.084748384383330766e+00 2.693064739939180274e+00 3.370546453908945139e+00 1.761534505282152940e-01 1.806676170207396570e+00 1.985939432859392895e+00 2.207719474141103255e+00 1.040260791617738878e+00 8.777699378500016802e-01 2.476559412586256670e+00 2.964093489337276566e+00 3.975898551217091348e-01 1.458933390764396210e+00 2.757393112668925728e+00 -8.505438180233533263e-01 2.607681442545276784e+00 2.931368976250909419e+00 1.205619619011855104e+00 1.323020213558815161e+00 1.450137875903586115e+00 2.424846907422111286e+00 2.318818700073353778e+00 2.269228214849704273e+00 2.910739655901898537e+00 1.667794514551808938e+00 1.714276982165158669e+00 2.517364205887552053e+00 2.799258994035128012e+00 1.473395015572570799e+00 4.781334735427851257e+00 1.915724119929750779e+00 3.093159845005878594e+00 2.770436838877619046e+00 3.411631125017464239e+00 2.548906594689666516e+00 2.415457430876679634e+00 1.322345600998491522e+00 2.563140178656280632e+00 1.640736771178156195e+00 1.457097958300082707e+00 9.740763672126890871e-01 9.691682849644785991e-01 1.313406167078208231e+00 8.597452426345708609e-01 2.387910583813937837e+00 8.794869024518809919e-01 1.482470419112921434e+00 2.280850001054063991e+00 3.278499086996655709e+00 5.136084558583874360e-01 1.639513978916558479e+00 2.012230425028254555e+00 2.084399494391605767e+00 8.183956699003852586e-01 2.404769656233841868e+00 2.914817638810245803e+00 1.495691152787884670e+00 1.421810622830744553e+00 -3.869950638390954878e-01 1.349669952047862997e+00 9.874212565367568306e-01 2.369066869816661480e+00 9.801748492212354336e-01 2.665962529747396004e-01 9.096675078704344886e-01 1.091400426298131610e+00 3.273299727928300040e+00 1.544698622752171957e+00 1.798105017521745008e+00 3.026140815436407117e+00 2.623543476057474066e+00 3.691079031299515645e+00 1.834447061537567647e+00 3.648643394603008350e-01 3.620864747381815629e+00 1.511699741989615209e+00 8.577315559153093627e-01 2.076906956600463872e+00 7.066482934396601800e-01 1.643157062984979655e+00 2.596779269894505582e+00 2.731923786224650375e+00 3.073227336422393652e+00 3.072670165056858416e+00 3.879164812161354892e+00 2.765235477021394939e+00 1.317947357454705593e+00 4.571080144945487866e+00 1.172578645725734559e+00 2.072804561769659326e+00 2.272367085890979688e+00 1.788381033465854530e+00 2.887953785833351272e+00 9.832488309381326452e-01 2.588990999639551926e+00 1.031797590087591088e+00 2.089594462792259577e+00 3.231764714879968192e+00 2.811112415236010964e+00 1.479212421850706116e+00 1.740562774846818206e+00 2.262571556428529362e+00 2.888122617877268095e+00 2.847590824932415110e+00 3.427712902903454761e+00 1.572807465760076129e+00 2.184593021006166147e+00 9.377430082312619986e-01 3.747093395879239175e+00 3.639777070188948471e+00 2.909874354168267452e+00 2.329744132543406288e+00 9.639376303119341349e-01 2.638516839613930021e+00 1.657449044861196930e+00 2.856308801769454675e+00 2.637212592034286374e+00 1.312922815634983253e+00 4.340987543463714626e-01 1.998497535944185222e+00 8.354420315343230596e-01 1.648479928351997748e+00 2.709359827978248703e+00 2.004389335222100943e+00 3.133043073331487793e+00 2.796342150108301450e+00 3.319936538559394634e+00 1.801316622253378963e+00 2.262499650541862362e-01 3.706569996793371402e+00 -2.174937480360116804e-01 4.351463142618605673e+00 2.540211356424451949e+00 3.533434976091812008e+00 2.216381495103119548e+00 -9.549383752753240473e-02 3.880141187495536603e-02 2.234172620926762498e+00 1.999425086897456350e+00 1.171217856106919308e+00 2.188863712375522130e+00 1.789092075965888373e+00 1.784389881863336136e+00 2.175007619146131610e+00 1.879647204443511521e+00 3.033700999282962663e+00 8.464903633506204450e-01 2.078389426354397163e+00 8.950122981932986388e-01 2.416995794162050792e+00 1.656507726864082430e+00 9.841397764746220300e-01 2.297452129069440518e-01 2.566359505216610604e+00 1.604579381384017678e+00 2.534149343181923975e+00 1.616527215120290961e+00 2.614523447360504793e+00 1.381640772918436788e+00 2.367842451141823901e+00 2.574117738874427186e+00 1.559480315521896587e+00 1.030967937035724091e+00 4.404471279957660634e+00 1.114747419676376472e+00 2.152982271166940187e+00 3.043623454000016437e+00 -6.993852641636582046e-01 1.453310745460244080e+00 2.384999139958447145e+00 1.832149637535148035e+00 3.603189152504173265e+00 2.438509273297267743e+00 2.664543855532045313e+00 2.745930755859891548e+00 -2.764635407376658249e-01 2.179635470805458386e+00 2.100398348972827289e+00 1.046317789072952031e+00 2.684985950988812764e+00 2.182111718067359707e+00 1.540160595850018632e+00 9.570111911844864094e-01 2.829660553206287066e+00 2.339941490166110860e+00 2.461249017230182190e+00 -9.353490867614205895e-02 7.276118478517448196e-01 1.723800407377498178e+00 2.930048395212352830e+00 1.842967370759473589e+00 1.445346991255530789e+00 2.381435394327357180e+00 2.642069081665986641e+00 3.502583747515849666e+00 2.335804099903938003e+00 7.199119990974569561e-01 2.936291263294201315e+00 2.443773998653625767e+00 1.809820389751220837e+00 2.524925874314281504e+00 1.385264189679683344e+00 1.398002213722980169e+00 6.681739960948723800e-01 2.436364415314737020e+00 2.054062891105224775e+00 2.471326856320502863e+00 9.367958070170950835e-01 2.350906834816709257e+00 1.520023375754755213e+00 3.503473490658598699e+00 1.478886542879858768e+00 2.199003392812916680e+00 2.815055871447548874e+00 1.936802831351489784e+00 -2.150922241300041449e-01 1.876982087323872950e+00 -8.456073546406456254e-03 9.786389881932422430e-01 1.154541079654421099e+00 2.153498303000978442e+00 2.551624302289351442e-01 2.614971251475236014e-01 2.945657807009900431e+00 1.317984660258072482e+00 1.174931892265722588e+00 2.580635950976905235e+00 2.162830523431576335e+00 1.530310691026003811e+00 2.683512732800751088e+00 9.358167509741952550e-01 2.758868075648166940e+00 1.735898004485720625e+00 1.031774236709652959e+00 2.646933383193760925e+00 2.332104217020585235e+00 1.623271048286232032e+00 2.544019497225015858e+00 3.409507171030078609e+00 2.525634650296292971e+00 7.705574284871806734e-01 3.345249072986094863e+00 1.862037568837996648e+00 2.832391771862573737e+00 2.167493562395644613e+00 2.252060776650686158e+00 2.281527155949907737e+00 2.538836930813016757e+00 2.143470952620178505e+00 2.276008487398634372e+00 3.729972603892922400e+00 1.247569210642422100e+00 1.738759479656794449e+00 2.131325160561779342e+00 2.985019807329261088e+00 1.346898577765885063e+00 4.980683866420127504e-01 2.811107479615928550e+00 2.308415487370462760e+00 3.717435575531943037e+00 2.208931805159175976e+00 2.575401371192763467e+00 8.529136373832294504e-01 1.198250646681641829e+00 8.081321305021242907e-01 2.818625213870753488e-01 1.495985052793091519e-01 2.316708535015325587e+00 2.616911193820422810e+00 1.670263927895940803e+00 2.980449058132026874e+00 2.191671858499871117e+00 2.102237479702769196e+00 2.542773249072587838e+00 2.220061957708298284e+00 3.943732460060504597e+00 1.910017057792100958e+00 2.299723932257190295e+00 2.136960999505946646e+00 1.349814090622129426e+00 3.221937675615128005e-01 1.995998518110633890e+00 1.930584758206044249e+00 1.271963673148008178e+00 1.896212125374429958e+00 2.078669818322485430e+00 1.159560363427848184e+00 1.242341303052586637e-01 1.501536501611763663e+00 6.828835140112531343e-01 2.095840317360888161e+00 2.834777908213098829e+00 8.085223191940061893e-01 2.583127973251473364e+00 1.951276019063798550e+00 1.338398390171462227e+00 2.445040354163245055e+00 1.738364649559623665e+00 2.768199250025106917e+00 3.519626841470790080e+00 2.083413342235244325e+00 3.135042680165335938e+00 2.190079042326988024e+00 2.595984363463058386e+00 1.084786223258333293e-01 8.244472942500218338e-01 2.133222439973181839e+00 1.451169442812893617e+00 2.783769347785647774e+00 2.952019434766853578e+00 2.932201692744323740e+00 4.945379208280681893e-01 8.600378259191128194e-01 1.501365040892237879e+00 2.530759625597962525e+00 2.815691845149055794e+00 2.664017806877827965e+00 6.273312366281448282e-01 3.909730951518652020e+00 1.107370263668697286e+00 6.586268998376453299e-01 9.459801598170615167e-01 2.548760030132254606e+00 1.882524374877603490e+00 8.506903549404979392e-01 1.346375357512460180e+00 7.455484953158484362e-01 1.253592281536757280e+00 2.810967687094399370e+00 3.614509949255855670e+00 1.868289345881362307e+00 1.973610640802106353e+00 2.202874086742691251e+00 2.479328084323224601e+00 2.405242527784593687e+00 1.861158496476017943e+00 2.862902283555556870e+00 9.205896762000989053e-01 1.011692613667599439e+00 9.828090267613495135e-01 4.051284018296746225e+00 3.234840376866620293e+00 1.803472740556546494e+00 1.342582950960202748e+00 2.018247025422796881e+00 1.545063119853514300e+00 1.576509465602069726e+00 2.051648628968790966e+00 2.546437968507836991e-01 1.472309374007372496e+00 2.677971882353868516e+00 2.594426848563091248e+00 2.266727538729564895e+00 3.041113439023940046e+00 2.619324145108739010e+00 2.951561548146105718e+00 2.485763293813896713e+00 1.585927789346786021e+00 -6.775656150565664837e-02 3.558182996364629869e+00 3.043529082910971795e+00 2.032478447835601276e+00 2.757101288455678034e+00 2.268859873284577944e+00 2.570297313367242431e+00 2.421476364422662453e+00 3.907293627492224530e+00 1.849819925113312946e+00 1.988832500108333123e+00 1.058482660867170688e+00 4.355126894726662812e+00 2.254343038021724421e+00 2.759804222134914387e+00 1.420967688735551571e+00 2.385016458440291753e+00 1.307984377308122892e-01 1.114973357950140853e+00 1.815575581008565864e+00 1.844693016109290928e+00 5.938417811407705749e-01 1.487679996640607571e+00 1.404810306376307771e+00 9.146539182479214158e-01 7.785958363176781472e-01 2.869618252338411946e+00 1.394258004307676213e+00 3.011551986221536303e+00 2.684361044511146766e+00 2.256030445427069431e+00 2.058872396964206875e+00 2.499291313365641809e+00 2.936571796189634931e+00 4.198265766415489431e+00 1.643998690623037939e+00 2.904746435193502840e+00 1.289863571140931864e+00 2.554522176777825671e+00 2.804542516514402450e+00 7.945963429029581082e-01 2.558986196574954075e+00 9.224620567648693648e-01 1.243287799748303391e+00 1.217254278298858017e+00 2.009627994232573656e+00 3.558189898535633056e+00 6.787461184596537134e-01 3.271228624021402354e+00 1.870288884368193738e+00 2.551750291684707683e+00 4.844352586367833280e-01 2.821991166349684388e+00 1.358165885654579519e+00 1.279562589519005034e+00 1.438757438790367882e+00 3.087456932976784252e+00 3.018652362293673952e-01 1.198291987878607134e+00 1.578693108171018045e+00 2.234937830957746119e+00 9.735642830534469994e-01 2.505787942784379219e+00 3.651224455460710505e+00 4.128259128544643275e+00 1.911191884332975155e+00 3.803055416113261256e+00 1.807022589891938535e+00 1.193432080946114526e+00 3.149461728089936408e+00 3.654993318139138303e+00 1.728297572334818843e+00 2.044797970973378121e+00 1.773930826661762383e+00 8.384974910041405050e-01 2.937307669021002710e+00 1.711620820092954798e+00 1.242936803324637074e+00 3.040258853881244949e+00 3.800458277991182854e+00 7.167431983289827002e-01 1.796560459599201964e+00 2.313592611883944716e+00 1.581009188503361473e+00 1.973909519805151502e+00 3.071593397159495975e+00 2.725475286537353270e+00 1.681471028453731531e+00 1.371592609158726050e+00 5.701267537175515043e-01 1.929292580918603450e+00 1.149342628877125128e+00 2.033520071181919242e+00 1.942087433298074650e+00 3.046270366024268483e+00 2.282304280827979870e+00 3.344705519515522307e-01 1.076194890906897017e+00 2.453724114062514894e-01 4.214400555245697566e-01 1.339717450336761040e+00 9.508322414641046105e-01 1.864660234434008634e+00 1.999451237928513425e+00 7.318668447615890305e-01 1.906282971380873326e+00 1.505538197384597598e+00 9.165010347695099480e-01 1.948838416652758587e+00 1.289064377400150008e+00 2.365605280991792458e+00 1.124343928130278281e+00 1.006643611407563643e+00 1.148497382402793976e+00 1.757939574763371260e+00 1.313032218387263583e+00 1.134623083199828741e+00 1.698202876161160724e+00 2.219954922116155416e+00 1.349113495776222971e-01 2.074952328306594485e+00 1.193880538318094153e+00 1.893875359724985552e+00 2.400321957215739044e+00 1.435261920503891231e+00 -4.163501333086708223e-01 2.369787273958567919e+00 1.284729033092484540e+00 4.899384247900345213e-01 2.218837425426363197e+00 2.122199119811465917e-01 1.582505928000410123e+00 3.693918552314594983e+00 1.275481041359914247e+00 2.247924525805300444e+00 2.099953456393220286e+00 1.638512297148251529e+00 3.853714335300374438e-01 1.892387303556165801e+00 2.908386248870558966e+00 2.003385481625947762e+00 1.489782368949648772e+00 2.066940708796364490e+00 2.685599393063593077e+00 3.861987473710648544e-01 1.204178105616247940e+00 3.488801481049920383e+00 1.225424430393112218e-01 1.552624546931318239e+00 2.385273595918994349e+00 2.990530409230326647e+00 1.141815859521934096e+00 1.677717257287170805e+00 8.402810488156021718e-01 2.484931658797965071e+00 2.040389510202063938e+00 1.042702582766968256e+00 9.549253211165266153e-01 2.969505430364152598e+00 1.221511040911865686e+00 1.147725639533843545e+00 1.174800610345267282e+00 1.929222014430948207e+00 1.581086893599231047e+00 9.313345367913026251e-01 1.201262371721126265e-02 3.008855402289707826e+00 2.878489010810040494e+00 2.929630705644584499e+00 2.195853811070971329e+00 1.619458263028905165e+00 1.465530672467407758e+00 1.085354389261722563e+00 1.743609273549183047e+00 2.272491104219156899e+00 1.601510161318572045e+00 2.228254931745476508e+00 1.973070965749967431e+00 1.895398380895286117e+00 1.426196882779419139e+00 3.737356212224597130e+00 2.945363482562798563e+00 2.668097463964727023e+00 3.065535617562536785e+00 6.710773542831203198e-01 2.770736959966626500e+00 2.940237555233550903e+00 3.481164051702411388e+00 2.461921927613943240e+00 2.807193307196079957e+00 1.268395690037516177e+00 3.560473417316209588e+00 1.532433572635530039e+00 7.335899719254117546e-01 3.308869715981805015e+00 2.326708276659105845e+00 1.941537756323034047e+00 2.696532282470599728e+00 3.258232693870448671e+00 2.139081799510567983e+00 2.234061179564237332e+00 2.164827085406434204e+00 1.766227218891912865e-01 4.451656375630106410e+00 1.528744368821434163e+00 1.912236711255159927e+00 1.918437523302930048e+00 1.849805196030103627e+00 6.595376480427370680e-01 2.519090654218318903e+00 3.237427538856525011e+00 3.028374185450864786e+00 1.374221394338031921e+00 1.848929613579825659e+00 1.784595309363261606e+00 1.980886185050381387e+00 1.965920208771107403e+00 1.530044754133432106e+00 2.757720012148116240e+00 2.064454805891743572e+00 7.444842609874333661e-01 3.810482365601645771e+00 1.080240741783547120e+00 3.869913256041616734e+00 2.817566326927623432e+00 1.970999280954707666e+00 1.522495356915305686e+00 1.299597443293438959e+00 2.291991252822766612e+00 1.227073974945024126e+00 1.244505236319845665e+00 1.294544947447031635e+00 2.454527671807486655e+00 2.098434170569029256e+00 2.858877882642536949e+00 2.478397483944576596e+00 1.741300354970510167e+00 1.849091611124954682e+00 9.537671131522015289e-01 2.626867678092938085e+00 1.579906971761843915e+00 2.813029373001483702e+00 -1.512272328417181566e-02 2.955602548532098695e+00 2.072375826587835590e+00 1.562872424007613059e+00 2.951651172597204109e+00 1.732048439501172599e+00 2.821913963007378623e+00 2.082597864712949498e+00 1.707416570440161818e+00 2.804669114019787024e+00 5.353278434765543770e-01 9.694088849397530794e-01 -3.409324393129881114e-02 3.392637923257205479e+00 2.916727156735714921e+00 2.020590044499260163e+00 1.678641004924599667e+00 -2.525441964234184655e-01 1.467119984300159885e+00 2.493579524156655847e+00 3.414561054071673762e+00 1.321901283963049734e+00 4.558512246443398475e+00 3.510760755347352546e+00 1.542958901141734840e+00 1.895032074551457058e+00 3.908739277810270085e+00 2.143866632014643503e-01 8.225995164738736376e-01 3.279060053427371280e+00 2.418199563578128153e+00 2.139309285681489037e+00 2.041988623239780143e+00 2.321811554049362680e+00 2.344146540259958833e+00 1.657264676288086269e+00 4.460129465786131231e-01 1.396006486553419634e+00 1.327197255914381646e+00 2.663905508709987657e+00 1.762658999311410568e+00 4.179649142181106392e+00 1.720791708784206619e+00 2.571849006253859038e+00 1.643438384627472715e+00 2.134713966260961548e+00 1.614744784786553478e+00 1.172511189186769887e+00 4.126240075934672902e+00 2.211633945942135693e+00 1.770965880198920317e+00 1.979833845349272314e+00 3.561407504704158900e+00 2.361374401403521617e+00 7.252865569413544655e-01 3.272592161504018549e+00 3.525437055095220540e+00 1.897454018636243189e+00 2.625814231092456819e+00 1.438308235863146933e+00 3.938112582794752736e+00 2.877971433068144513e+00 2.402010554741095483e+00 8.182689682403782028e-01 2.829346315582789373e+00 2.182210789160040409e+00 2.005948954173916832e+00 2.069485608644039853e+00 2.123678779695963748e+00 2.170322355958437033e+00 -4.912696424820434116e-01 7.664504605458598574e-01 2.316611659528980294e+00 3.184157331498870036e+00 2.356290131766007878e+00 1.052798348355137525e+00 9.188607587395087872e-01 7.653954255729668033e-01 3.109400861612030997e+00 4.033029544164364211e+00 1.517898038662284232e+00 4.943726134122464755e-01 2.416861409031567653e+00 2.400632477626688743e+00 2.325785116041346967e+00 3.596689147659992258e+00 3.082052178620273697e+00 2.025450696502185455e+00 1.110928495269959626e+00 2.241153095931459394e+00 1.816786125037831434e+00 1.998338897360429023e+00 2.571833043440147737e+00 1.990324664267590027e+00 8.825724763929250205e-01 2.144522004191032227e+00 2.674071638309278409e+00 2.516242057969160228e+00 3.630256782459664766e+00 1.313448605212683695e+00 2.462310263531782617e+00 2.068435369261035550e+00 2.278155000983415057e+00 2.905641917390284767e+00 4.235898315999662156e-01 3.180865978177704001e+00 3.179874920705347385e+00 2.066531821810131841e+00 6.168916570854385828e-01 2.360102038045309492e+00 2.130524441865991658e+00 1.702284431685976651e+00 1.345944642970182015e+00 1.772789722679220636e+00 2.042989891942409209e+00 1.352833674919567963e+00 2.726109875272610505e+00 2.095055330858098586e+00 3.087851680414566147e+00 9.705666525441399850e-01 3.283921886390800626e+00 1.506841230526666076e+00 1.694510250311182187e+00 2.457540846622282338e+00 1.191795729626428546e+00 1.100023237019978950e+00 2.149157649731970210e+00 3.868673504845291600e+00 1.515522854637768146e+00 2.518180027220467743e+00 2.965284487160308569e+00 1.875070473977614727e+00 2.490907744404095236e+00 1.393105464171245922e+00 1.119073692189464175e+00 2.755944592348143374e+00 1.265764984325266962e+00 4.558775593699734285e-01 1.551269013891781956e+00 3.043075873828914091e+00 2.363950004605116284e+00 2.537858337018874977e+00 2.793344533226136406e+00 2.990443506584105293e+00 1.495728127997243417e+00 2.933113406793126376e+00 8.445577761421796392e-01 2.510158801484652091e+00 1.809198850324005070e+00 2.450352405644581122e+00 2.631470680328505285e+00 2.923407544500086885e+00 2.122917316083478667e+00 2.963077453166814479e+00 2.308712380292251787e+00 3.413082552223082988e+00 3.457066131116561358e+00 -1.041512600069459671e-01 2.016818910207860860e+00 9.987268128727686545e-01 1.565291438062196727e+00 1.737391996665701432e+00 2.447568102328643302e+00 2.118758791845604339e+00 2.628030885927818971e+00 9.577870954008274040e-01 1.603475755582825180e+00 2.114347766934731698e+00 7.640380863840401382e-01 2.286656707391381271e+00 8.481148234940989461e-01 1.208541931339526698e+00 2.922446812558152640e+00 2.380337793716315264e+00 2.190159047038541029e+00 2.435309631235150485e-01 2.370119576771098302e+00 7.634389052017725996e-01 1.423878447660858360e+00 2.268044829692771103e+00 -6.134466598651173719e-01 1.906380641217405580e+00 2.361854888021412524e+00 1.514855526953148512e+00 3.897096534566991122e-01 1.743847113140956528e+00 1.572675960140626383e+00 1.764502080085017077e+00 2.312235901080902156e+00 2.881377104765018515e+00 1.927250149255967049e+00 2.166028927890309319e+00 3.125989440443717626e+00 1.494788704890288367e+00 2.419644726800412649e+00 1.491281242565167142e+00 2.468317446645697633e+00 1.024927967049884980e+00 2.446494071475966869e+00 2.553229109934245677e+00 2.415958119186436548e+00 4.075139266974296959e+00 1.076800145485111715e+00 2.395336186460503392e+00 2.066585241140566076e+00 2.693696218954734434e+00 9.634846683338181839e-01 1.589757727551040833e+00 4.201587832599550154e+00 1.935170599326224483e+00 7.241473571829526445e-01 2.059888270434115043e+00 1.941608360407442779e+00 2.985440989704442494e+00 5.464035433088056948e-01 4.939662364301068642e+00 2.621849170693237863e+00 4.321068278909365734e-01 5.641968507379231390e-01 2.303806781232450973e+00 2.063193132374434136e+00 2.548815512835272301e+00 1.231741469038542425e+00 9.778894602641080569e-01 6.212428284415417723e-01 3.470568606161247072e+00 1.194108745697104901e+00 1.760109068971857482e+00 6.718921608204531104e-01 1.285108749275575724e+00 1.479235354426300164e+00 1.030300559753989376e+00 5.708482918597043154e-01 2.663918634595098478e+00 1.691758160927617327e+00 2.572836817545939292e-01 1.624365992514140267e+00 -8.807345463140794917e-02 2.297140198917176690e+00 2.486203544470423077e-01 1.871121441628581739e+00 3.674460218945474921e+00 2.876200818690622274e+00 2.728288463011131704e+00 2.303863374217554938e+00 3.122727359472565745e+00 1.596276282320281181e+00 2.031003014326187017e+00 3.975668709889098040e-01 2.162340973845179093e+00 2.696730736506819159e+00 4.844189561076427397e-01 2.197148783393219507e+00 2.438563886366427180e+00 1.366000292242836034e+00 1.277771629348000815e+00 2.797863464102551490e+00 1.509667748209204907e+00 1.249954489945918956e+00 3.168273139512626013e+00 1.504486188107134970e+00 3.213415341152737081e+00 3.180918662812195041e+00 1.857179971235913829e+00 2.728295399466232674e+00 2.297089495425951533e+00 1.560908156416775050e+00 2.619399312808059044e+00 7.448308118933806288e-01 1.397774268637699047e+00 2.144957434886273884e+00 8.095096274567342709e-01 1.809664580677297296e+00 2.937878921809673027e+00 1.589973433827423177e+00 4.115216683331913927e+00 1.361999998221966157e+00 4.063323829777909957e+00 3.786108545863954511e+00 1.111188948362140216e+00 1.621055072158374522e+00 2.293476945558092339e+00 2.254485915189117673e+00 2.155225592073347407e+00 5.102432432622445724e-01 3.184598949163538695e+00 2.796022851459970315e+00 2.505472280165832011e+00 3.204814854771284249e+00 2.626837791553088053e+00 1.256525778838089025e+00 2.315008137437226221e+00 3.139494753502559465e+00 2
[truncated: 3,604,827 more chars]
