# Supplementary material for: Bayesian inference of kinetic schemes for ion channels by Kalman filtering
Source: eLife. 2022 May 4;11:e62714. doi: 10.7554/eLife.62714 (PMC9342998; doi:10.7554/eLife.62714)
Supplement: Figure 7—source data 2. — Each of them has 10 ligand concentrations. The number in the file name reports the amount of ion channels in the patch. [file elife-62714-fig7-data2.zip › 2000current.txt]

-2.766011208608642469e-01 -6.619308453035754880e-01 2.505736966496754578e-02 -1.035828261371729564e+00 -1.971186306056795567e+00 7.365144216798219512e-01 7.490759115855633032e-01 -5.546085242237231983e-01 -4.023367709139476500e-01 -2.742890479734854114e-01 1.058066180371106224e+00 -3.838962971338811814e-01 1.911083118502130557e-02 1.447811087223443316e+00 -2.299843032370377932e-02 2.270645199624286292e-01 1.581908673287673484e+00 -1.348489805847627121e+00 -9.255292211578133310e-01 -5.379835605280274269e-01 -1.715542770286287322e+00 -5.122481317690869007e-01 3.678842196173949808e-01 -5.871583900741252776e-02 4.556590201868945811e-01 -5.562866907842192177e-01 1.048975973735072759e-01 2.339371884241352895e+00 7.780954904898795821e-02 -1.120542459221156723e-01 2.891145517934626152e+00 -1.561288672070911265e-01 6.846440133046437504e-01 -2.749096291493608457e-01 -5.620257565540726086e-01 7.534329919413834675e-02 1.626722763267987037e+00 -6.225231793737877328e-02 1.157821464338306905e+00 2.835435576540093816e+00 6.168526533230977299e-02 6.088851665823594717e-01 8.296766662156883632e-01 -5.013440746878956578e-01 8.808589085382533268e-01 -1.045188408961617244e+00 1.981325309159198467e+00 8.706604261749165685e-01 5.494551762245183379e-01 1.322318574261554192e+00 1.927298461682214636e+00 -6.151504369710999454e-01 5.870965805446589636e-01 -1.308478489433978487e+00 4.564967340259082906e-01 -1.234368087643789441e-01 -1.464611489640640141e+00 -1.092204114448388275e+00 1.343082430252225734e+00 -1.482599768307629962e+00 1.364270525926258859e+00 -1.629096050530999040e+00 -5.021055204311758446e-01 6.535461039989225451e-01 -3.490587916179003769e-01 7.833870447887476551e-01 -6.850115023983747164e-01 1.850635618046456987e-01 2.166357424213746441e+00 6.004563602069945549e-01 3.488844811987670269e-01 -4.910925859300637741e-01 -1.894954491432570831e-01 -9.683954537690301345e-01 -1.458843273982331490e-01 4.705358683389850305e-01 -1.445132677251893816e-01 1.053884165985445875e+00 -1.221174366651659043e-01 -1.274964505962766115e+00 -1.146250954961852253e+00 2.593678705247616789e-01 1.113916603111633652e+00 1.008518241516696279e-01 -7.993337883771578500e-01 1.815483699106005266e-01 -2.198092367223624333e+00 3.058627418225679517e-01 3.183726397038011968e-01 -2.872316528783974698e-01 -5.284968611913010150e-01 -4.036636036610564138e-01 -1.170347256497856536e+00 -6.446529253874846432e-01 1.620222067673728616e-01 6.034149325687667709e-01 1.089729197059103871e+00 5.837578406605902215e-01 6.868439288695612488e-01 1.502493338796300426e+00 -7.895681268164691513e-01 1.164352400030457702e+00 1.350267324194206475e+00 5.074919506507094003e-01 -3.401273602035509436e-01 -8.003020223236577690e-01 1.468684627475286719e+00 9.719421136525040472e-01 5.302595501240537912e-01 -1.594159856578457823e+00 -3.943101423346551115e-01 -4.939089099063855293e-01 -4.766626830460101716e-01 1.149614335006120314e+00 -8.584977797488319018e-01 5.064250966859822345e-01 -3.208442081465833207e-01 1.679751715415040092e+00 -1.449012029327848117e+00 -1.537185509301530972e+00 -8.565159622114275617e-01 3.012892607397744671e-01 -1.052756593263895368e+00 -1.537229830060622193e+00 -5.382336400373985974e-01 -5.061172561586536611e-01 1.333868980328330123e+00 -1.012673579384542499e+00 8.017930835579843984e-01 -4.112200510694190014e-01 -1.066667084549553501e-01 -4.017157127118837212e-01 1.241925260111635732e+00 5.830393675644969520e-02 6.107194870451334578e-01 2.058140735397242516e+00 -4.379330398913844902e-01 2.151785062800038784e+00 -2.509240296142400961e+00 2.682957882084210498e-03 -6.062126719688865073e-01 2.694184238083514593e-01 1.378034895454837594e+00 8.555106734889025288e-01 -5.548105477134942509e-01 2.442599327187415514e-01 1.621680397092124748e+00 1.209594275979224198e+00 -9.635110735483002342e-01 1.601238088319193897e+00 3.933005756422509602e-01 6.349475493294679529e-01 -1.278056123895599638e+00 1.430895824523777726e+00 1.797531767186832719e+00 1.630680228700544410e+00 4.902367734611908778e-01 -2.001253199994537657e-01 1.250452628506124042e-01 -9.524161533496406928e-01 1.271397929886795897e+00 -7.407934870213491729e-01 2.003413998821307607e-01 -3.364186814999337027e-01 3.515719852931342704e-01 -1.071268553542947949e-01 6.414108706682354333e-01 7.748341461545069642e-01 6.028565900730892269e-01 3.699208836405207812e-01 -2.084920971446818427e+00 1.986475218249107888e+00 -7.989335107609127906e-01 -1.722249058764965701e+00 1.033535607468029527e+00 1.165741999975007159e+00 -8.735432867994546990e-01 -1.838413537561056910e-01 2.136086243802070572e-01 -4.673718518864667382e-01 6.556453967583381059e-01 3.552370499331475306e-01 -6.116028937187496517e-01 -5.222007527663821147e-01 3.618144394797097596e-01 1.405536270267733867e+00 -2.004899433813992493e-01 3.334143411036615823e-01 1.213113670840071379e+00 4.586313980301888193e-01 -8.447465646868560496e-01 1.541576317123612094e+00 -7.370566494558334902e-01 5.346453744556205478e-01 -8.416184884472791561e-01 1.968569050384167740e+00 7.600324514079596083e-01 -3.272265775294739831e-01 1.574556405754712340e-01 2.213511387119072304e-01 -1.571495193675902957e+00 6.177159974643681162e-01 7.401646498395061391e-01 1.171716943710312764e+00 -1.129505969101489260e+00 7.927399415904298197e-01 1.019642861070466422e+00 1.022726507109335881e+00 6.716624409506994908e-01 -1.245953670709924355e+00 -1.629181718686118496e-01 -4.147423568177012743e-01 -9.756998197530836192e-01 1.128262432411711647e+00 -1.245166496084176844e+00 -1.339894105080348785e+00 1.081584420584332795e+00 7.918277054841225959e-02 -1.673161161659687091e+00 -1.528593560551454233e+00 6.668522738400624039e-01 -1.326121798993083578e+00 -1.944907819071068147e-02 -1.086364541081765500e+00 7.984154658643939639e-02 8.467882423174479811e-01 9.296591142471154201e-02 8.451394292816596376e-01 3.829381885082384640e-01 -1.786255769773662294e+00 2.201301008211928312e-01 -1.321735643363495027e+00 4.795994957567152883e-01 6.689535821477655686e-01 -2.329959001653448269e-01 2.732419849184659078e-01 7.514574121978238042e-01 -5.794500932222746981e-01 -1.065564600345044188e-01 8.611010398589555859e-01 -9.617883927823116519e-01 1.877598105752778412e+00 -3.777697552186689012e-01 -3.950905982801269922e-02 -3.669437269942141810e-01 -2.208386045389466368e+00 1.404106494294001140e+00 -8.982788496479519880e-02 -7.577476691087417504e-02 -5.169740911192123312e-01 -1.550994064716437748e+00 3.190018289175994282e-01 1.311529281345610753e+00 -1.075022725483445685e+00 1.477401493841739688e+00 4.655902531770085839e-01 6.870110860907016059e-01 1.957244540627294249e+00 5.024686937166571443e-01 5.125179706113297540e-01 2.510430651527260082e-01 -1.241187923695820983e+00 1.391483896084140248e+00 1.633484300171031300e+00 1.485331012050126409e+00 -2.823218121653429669e-01 -1.743125845045773392e+00 -2.138963413019851600e+00 -9.845260047767316891e-01 -9.621400379413717063e-01 -2.169214472004808769e+00 -1.279508132481771976e-01 -2.930999735003440687e+00 -5.041695500143961173e-01 -1.419072307074533468e+00 4.520500737810478203e-02 -8.368544243333483346e-01 1.181092387652105336e+00 -6.272093247349626033e-01 2.819952106813796155e-01 3.795722832687815212e-02 1.493684265041633985e+00 -6.119625458836435161e-01 5.834677956585332392e-01 4.388434680781566066e-01 -9.886248387815456118e-01 -2.037628402481333478e-01 -3.287710152941324127e-02 5.808246637877366725e-01 7.746111392860159928e-01 5.820128162264576188e-01 3.999567417662649449e-01 -2.634270968379892608e-02 9.304544704604146288e-01 -1.294278799753831422e+00 -6.555215831488161449e-01 5.706774209349068094e-01 2.054918582634732260e+00 -6.442125470685796662e-01 -4.526952749194133041e-01 2.635293130601015221e+00 5.994545243395665163e-02 -6.324518520957456147e-01 2.434695159579989554e-01 -2.637460921859557050e+00 -8.923768484753185071e-01 9.797509663471070107e-01 9.077710454636671589e-01 -5.774370478319431621e-01 9.623507688123391635e-01 8.916544492754971962e-01 -1.788573470830451539e-01 -1.124115313957659845e+00 -1.979697807279629407e+00 -1.291625243821519886e+00 -7.499584116655846344e-01 7.377234634547852332e-02 -4.440030331064915292e-01 4.001495980226838500e-01 4.081404468005530028e-01 1.781595291013517990e+00 4.174986885478607079e-01 2.610398655092743131e-02 1.501888043644224457e-01 -1.343007887193442107e+00 -2.477840271656259474e-01 -1.060215697943673430e+00 -3.359663512971303168e-01 4.803935956592200740e-01 -1.332167199098726940e+00 8.731746836839908710e-01 7.686747336178280099e-01 -8.989439577089370914e-01 -1.340684997483924779e+00 -5.802319252884927669e-01 9.093804102165153891e-01 -5.856975628918382748e-01 1.312534111012660654e-01 1.280101276090640727e+00 -5.732168749692979626e-01 -2.921855208939004855e-01 -9.216125429362133081e-01 7.945516355088572125e-01 7.705762191453192633e-01 1.123132980656676994e+00 -6.426491331649480943e-01 8.988171083826158592e-01 -7.207915057137284642e-02 -8.140611986534472544e-02 -4.735452058556683941e-01 5.814335156534318205e-01 3.613591084187236291e+00 1.336659504094523498e+00 -1.090205111668929305e+00 -1.694401863444448264e-01 -1.108666539524209155e-01 3.963828969833259608e-01 -4.058770640599043689e-01 -1.244950978663692087e+00 1.026182464612129586e+00 -1.455668344908484846e+00 8.225941015686133451e-01 -6.884962895381285808e-01 -3.496583437585682463e-01 -2.002497380091708412e-01 -4.759396815832980798e-01 7.866501656773544626e-01 6.395044459397711267e-02 -2.610886618747403909e-01 -2.353696569957892948e-01 9.939013654811570397e-01 1.566085537424698026e+00 -6.325177120118785634e-01 -7.161771189556098705e-01 4.851685136418958377e-01 -3.205334779873572959e+00 -1.784547798187734013e+00 -4.713424415367268860e-01 -9.445213848208087182e-01 9.473281707952042607e-01 2.642988419016057966e-01 -3.381758504561203221e-02 9.845713844548906746e-01 6.142721859776151261e-01 -1.047609421957846898e+00 -1.970821131372235913e+00 -5.845640152885338559e-01 -6.484899002088690967e-01 1.036328804200587150e+00 -8.733302031021059619e-01 -7.760039995045626693e-01 -1.299387717133940467e-01 2.177200151861274635e-01 -2.288550755557132277e+00 -1.338150930052149246e+00 -1.925319272015738381e+00 -3.762050490231431121e-01 1.185352743402325881e+00 -4.745194956585647161e-01 -3.481372020983511395e-01 -3.675181537574040425e-01 -1.848787340364134836e-03 -1.140975072336669616e+00 -1.517401874329136646e+00 1.312853876052390900e+00 4.261961272887225816e-01 1.219238855214247186e-01 -4.651332302172163091e-01 1.086354492944487715e+00 -7.719100276030821384e-01 -1.831015273521760633e+00 2.764971906999637019e-01 1.665612611469361459e+00 1.605968288267671129e+00 -1.765517919974643468e-01 -4.289154908398950528e-01 -6.380161280346168251e-01 -3.749096468606081811e-01 1.040692081902995891e+00 9.358548859829676214e-01 -9.328207442035906238e-01 5.327170255592975634e-01 -2.296557119400145230e-01 -1.142207840512737826e+00 -4.597045791460911968e-01 -1.165993648268612848e+00 2.756864322132800832e-02 -3.969495368574013638e-01 1.254240082540364898e-01 -5.608868159344111426e-01 -1.017811398843364801e+00 8.625575383702781540e-01 -1.689428883030057005e+00 9.515320845211275858e-01 -1.051870890933947145e+00 -1.225890096830546616e+00 5.637430076160981907e-02 1.710397855909634446e+00 1.079503909709627063e+00 5.824642047759626129e-01 1.022419422867857586e+00 -1.000714495003852678e+00 1.326337483965101816e-01 1.409682361492795133e+00 -1.459823762135483483e+00 -4.280346949446586780e-01 -7.281944070777051081e-01 4.628380666264476639e-01 1.118793399633265101e-01 5.141290069358175341e-01 -2.046756407724646287e+00 2.829494547252521808e-01 2.738501016864852478e+00 -8.583542392074227090e-01 -1.439823659761450436e+00 1.548833154180000893e+00 -7.716732694486649891e-01 -7.193531348843121842e-01 2.162467371960334450e+00 1.032313709014107683e+00 1.652842283814268454e+00 4.576729191486348380e-01 -1.297100062093236472e+00 -7.159288678297184294e-01 2.348514302905627904e+00 1.147594897145499448e+00 1.072212588805816269e+00 -2.190242686279167961e-01 4.733541054232064393e-01 1.015405730062656442e+00 -5.651774433003955433e-01 9.362252097230162606e-01 -5.814539554691358081e-01 -8.432563686367237077e-01 5.612531475178555995e-01 1.161888009367189473e-02 -5.299373803331848265e-01 1.991892593000524680e+00 -2.151635745035571090e-02 -1.211221548017801908e+00 -1.972392143713529000e+00 -8.443229805150569423e-01 -6.888018578962873395e-01 1.131455691085340165e-01 -2.147850323044417364e-01 1.564981261927413714e+00 1.948537472604721654e-01 -7.095643458405378468e-01 2.229625650016091587e+00 1.053360028868930875e+00 -3.449271719957430204e-01 -9.396573653521744784e-02 8.134840172965775995e-01 -1.154845778948789148e+00 -1.402519442694414753e+00 1.007798776609277747e-01 8.069435843225259974e-01 6.695423520011963836e-01 1.005572772640573209e+00 5.064870873543730889e-01 -7.430672991198929989e-01 1.177170877891456024e+00 1.537161071108815273e-02 -9.410702756506206246e-01 1.568795888286292461e+00 -8.005892951548309044e-01 7.338303339958868188e-01 -1.366425610527649992e+00 -1.443566163511214917e+00 7.665695136972165979e-01 -1.263487409733745404e+00 8.116881880425460549e-01 1.310607458427710759e+00 -1.206926327074538730e+00 1.999628222435716196e-01 -5.141566746527612697e-01 6.680561541194863784e-01 3.972670603138595546e-01 6.716702004564686912e-02 -4.050867274465436707e-01 -1.630169849155636147e-02 -1.615428235624604580e+00 -9.217410060777115888e-01 4.902989868934875539e-01 -6.315637056993309573e-01 2.493501535871356645e-01 -4.004084109533805891e-01 3.567604407098648456e-01 4.718507889663545729e-01 1.654085381905576746e+00 7.485189222578486623e-01 -1.123699577361191970e+00 -3.469593822118658411e-01 8.396512660696128227e-01 3.137325678089714631e-01 1.242491686471728141e+00 -2.397294632490997446e-01 2.012918305536794517e+00 9.678059139060353200e-01 -2.277806139891076054e+00 6.546229423083569365e-01 6.506233652995210281e-01 -1.846694298212867291e-01 -7.048234316531888366e-01 -9.250091947061059861e-01 -1.091195571445690016e+00 1.400001678671271899e+00 1.154255800338521293e-01 -1.194314990800163789e+00 1.919355066882123539e+00 -1.211696565588547436e+00 -8.424025896345528341e-01 -5.197267328937857367e-02 9.054678843668517718e-01 -4.077762596326808264e-01 6.256931198355641932e-01 1.036933367582136903e-02 3.669746845273227920e-02 4.889261762064847638e-02 -7.825190770231580384e-01 -2.701805337500646331e+00 3.913191062026382117e-01 1.149856251346509817e+00 7.920950193914801929e-01 -4.914310519049718828e-01 -5.062300388754484848e-01 -1.540883323202918986e-01 1.055039060453764721e+00 1.338783150798811938e+00 1.287293131074484231e-01 -3.690673079434013126e-01 7.553192348884550933e-01 8.310034485360602297e-01 5.320428751478492035e-01 1.038700075073422102e+00 1.195576371581323682e+00 -1.724111074254399245e+00 6.719730953878491064e-01 9.053571724202517101e-01 -5.738616595397045828e-01 9.400676585858421808e-01 1.115525529629429746e+00 3.587583052805874417e-01 9.346175111260565105e-01 -1.666152371640632346e+00 -2.744590771568479193e-01 -1.166016361972903148e+00 -3.477910969152111509e-01 -8.350942355310618792e-01 -8.707732318508749625e-01 -6.115957228689529179e-01 2.917755562613499443e+00 -9.934727737357101907e-01 2.519183823917828136e+00 -9.427124303049070342e-01 -1.363682686384379839e-01 -7.413372291532178693e-01 3.007291831852432207e-01 4.649654166448127235e-01 7.117412888157568229e-01 8.739464562495828925e-01 6.147972678361128818e-01 -7.368245018551294878e-01 6.993200327766468938e-01 -4.359378890844057414e-02 2.402476837579207825e+00 2.320907617920368871e-01 2.363597138454116564e-01 -1.885712561293629297e-01 1.464588028064009784e+00 8.904202353101913978e-03 9.554572558878093869e-01 2.188196399384070734e+00 -2.198975523018045428e-02 9.961934264903052338e-02 -5.830788541105537126e-01 6.232747286389326291e-01 -7.490981149390519844e-01 1.677209844058090704e+00 1.200684031772819987e-01 8.100674872361911527e-01 8.116880084847347132e-02 2.397148210541003299e-01 -2.242237648614795464e-01 -1.471018794340548164e+00 -6.926229107247331429e-01 -1.105389254091898144e+00 1.226389546988430945e+00 9.819645602463422662e-01 -7.630344990072042144e-01 4.935039785171184135e-01 -1.271065902040088513e+00 9.171934173930187395e-01 -5.244571277132356601e-02 -9.011507219573523519e-01 4.825105841342238189e-01 -2.015330001757893175e-01 -5.722185875077632211e-01 1.021249668425776802e+00 7.348169906909987059e-01 7.973022301818216695e-01 -9.306969171547775366e-01 7.048856420727722671e-01 5.771590589253778637e-03 5.243121973880403575e-01 -7.151767174482633882e-01 6.857326116515288783e-01 -1.115119220245099907e+00 6.727988065712894872e-02 2.316542603539296641e-01 -5.998998780790588264e-02 -3.009831246248069747e-01 4.658731197406474900e-01 1.222166085383542405e-01 -3.897779752919097174e-01 -4.312721485681059175e-01 -5.582362114891923355e-01 -5.630136615699100622e-01 7.196501461232128749e-01 4.106940936476191073e-01 -2.072289355948730982e-02 -2.589273757754752547e-01 6.306897902563550762e-01 3.784997861749039294e-01 4.168531366505882074e-01 -1.622617773555260934e+00 -2.949091116796616618e-01 2.616200385354449098e-01 2.337762666818865298e-01 -1.333416177755072596e+00 1.365538376662385645e+00 2.165172105917760326e-01 4.631177968264547640e-01 4.077431721384913721e-01 1.702973397166425706e-01 2.504885447038239565e+00 -1.257481703838033482e+00 -2.050375641524359582e-01 -7.510320890983956943e-01 -5.759729369814707844e-01 6.832336394145018810e-01 -4.949405407418240310e-01 2.622046680907755833e-01 1.646078158866381536e+00 -1.473614774748614187e-01 -1.739295168379363599e+00 1.132152917078544485e+00 7.326587138071346539e-01 -1.436920390772154166e+00 1.470466879969165364e+00 -2.160245180917305330e+00 6.361667995712751988e-01 -1.616669141071710669e+00 1.704676689232686559e+00 -1.032098245800080694e+00 1.356115986373038096e+00 -8.142742797073283523e-01 4.127649543799148946e-01 -5.337338633009129918e-01 2.355592763621029428e-01 4.770348330165027906e-01 9.213202448729148619e-01 -1.483393456392368748e+00 1.410145484943261085e+00 1.452792763442915858e+00 -2.308070376745001775e-02 -5.409333101950108968e-01 5.123777556397830502e-01 5.149301795839875684e-01 4.320415235175820712e-01 -1.704013179050816840e+00 -1.385756887924185943e+00 -1.110930106589124611e+00 -3.250755888234600488e-01 -6.990191946264054934e-01 9.773482269894525620e-01 2.861859659677253309e-01 3.917854889594091922e-02 4.738212266570173137e-01 1.258559175075963488e+00 8.140511095608113923e-01 -1.768511389928368427e+00 2.552807782676695947e+00 1.314789308354051167e+00 7.056134682833562488e-01 1.056960905419728203e-01 3.990916511589619464e-01 8.855717073927573679e-01 -9.156964873393859117e-01 6.653043629085831911e-01 -2.213903020171420266e+00 -8.270213975729036049e-01 9.251458443190190006e-02 2.754122277342600622e+00 5.688639125085174220e-01 -1.087300780570718967e-01 -2.318183540861825931e-01 1.672918455163220630e-01 2.456249645647145652e+00 2.683152576247702648e-01 -3.662762008912565093e-01 2.065687403432882874e-01 9.588656581218459873e-01 -1.462266055665201181e-01 9.512605165310837885e-01 -4.584676456420234275e-02 8.371369520637306216e-01 1.372990968947437773e+00 1.213400065794388416e+00 -1.677072912996203091e-01 2.233443533498244538e+00 1.077796803240314683e+00 -1.819090425013795143e-01 -1.679003709567857383e+00 -4.960128997948888285e-01 -4.824527941109466589e-01 -1.043437858574980837e+00 -7.491420460508386725e-01 -1.492291833327082040e+00 -5.467136896892637044e-01 4.345518169206905590e-01 8.281840189803679753e-02 -1.376424663857878095e+00 -6.659607984236964873e-01 -1.363355550771175428e+00 -1.372950023859248692e+00 -1.756450743938367864e+00 -1.128913754484512921e+00 1.221225500561764932e+00 5.765408154416149511e-01 1.022146938104064207e+00 -1.277496650044362525e+00 9.250537366504882897e-01 -5.602469359609374422e-01 -3.254105796270807538e+00 -5.265366001462424839e-01 8.055674754058905762e-01 1.419018024186812887e+00 -2.182127175058000967e-01 9.071251079192333977e-01 1.530106619551086178e+00 9.354391401057995381e-01 2.569578660491149247e+00 -4.240745660449011245e-01 -1.646401866785014212e+00 -1.257299221631840158e-01 -8.583027418798345742e-01 2.273894089054449841e-01 -5.676602526669758397e-01 1.352106000274741149e+00 4.538346650351671729e-01 -6.790828723084723073e-01 -1.490865558000288749e+00 -6.839100904907864376e-01 3.638417482714448314e-01 3.460674663671233775e-01 -7.118193430124144516e-01 -1.957542814601164416e+00 -9.910899349453224927e-01 -5.246893224077263662e-01 -6.519406603702930791e-01 -1.567351035329111353e+00 -1.198292037990152714e+00 -6.592823531874779652e-01 1.802080603172198647e-01 -9.857440492749848238e-01 9.879602430439019534e-01 3.846939965631060443e-01 -3.899723750135823397e-01 1.525749258877305392e+00 5.513041215278808443e-03 -1.873350086328421149e+00 -5.694333916978363552e-01 1.033455733951143207e+00 -8.863119642253072250e-01 -4.258017594162489261e-01 9.282504168710334347e-02 3.870477618746856474e-01 -1.085393867949022706e+00 -2.467581577322398356e+00 -1.234495300014472718e+00 1.206636137642321360e+00 -1.539380159870857190e+00 1.171561385922361476e+00 -1.356272408883630876e-01 8.401032220261420158e-02 -3.900238208889259539e-01 -4.780462251520819494e-01 -1.305771050319255888e+00 -5.936243444100925970e-01 -4.671911674920746771e-01 -1.088561766143995024e+00 6.436673018118694856e-01 -1.184262001105279349e+00 -2.415867577126475041e+00 1.017231165195631615e+00 4.097909719822008801e-01 1.294114025296330336e-02 3.583858069621083664e-01 1.120062928206424918e-01 5.227604884112045935e-01 4.521778431549915850e-02 2.678455230879761007e-01 1.236051250131678492e+00 -1.207051599762380079e+00 1.488937352809859005e-01 8.720807181858675206e-02 -2.729159208015354277e-01 4.631795299034087154e-01 -1.654640193112229263e-01 8.432574547198609660e-02 1.933988835371657500e-01 6.195396514313510350e-01 1.139970474598000161e+00 9.637068264992147970e-01 7.036696811942665386e-01 -3.793316145513841442e-01 1.567737005852066767e+00 7.394539910326722865e-01 9.127290585532978895e-01 5.633713423008195331e-01 1.426915730646730829e+00 -4.093268721624258588e-01 2.693307543156002182e-01 2.095981474442027981e+00 -1.083845457389127853e+00 -3.074554449290044511e-01 5.714225403941285419e-01 -9.163196805855368110e-01 -3.787487816330735169e-01 2.384344314081026425e-03 3.713964828274636254e-01 -1.252259928530779165e+00 1.861021584204653134e+00 -5.053620000221458186e-01 -1.168120010858449520e+00 3.315609814870534855e-01 2.135700332012009817e+00 1.960618411319610122e+00 -1.583334866750685244e+00 -1.999964296081333082e+00 3.947323395712448724e-02 -1.859084100931546468e-01 7.622945985808892155e-01 -3.456485266326432271e-01 5.416718579465673589e-01 -4.821199529846550424e-01 1.062542704202633859e+00 6.296636868903953133e-01 3.080738523077490298e-01 2.072707020723285332e-01 5.781448651618961154e-01 -7.482894445004660833e-01 -4.783801052600517023e-01 -1.524424964045274500e+00 5.917563713168876305e-01 6.028299271973749374e-01 -6.196947917278852191e-01 5.000898201616030825e-01 9.459770253070458601e-01 -8.971119793788678853e-01 5.588720365185850802e-01 -3.300353354681552220e-01 1.074247190866919055e-01 -3.342447483340293402e-01 1.340115203330109583e+00 -9.480721086434844569e-01 1.241692938953240732e+00 1.867419239975379175e-01 6.097268566501836684e-01 1.757988084359001002e+00 4.710213313553572312e-01 1.538640574906496417e+00 -8.279959322217800288e-01 1.651712284009412723e+00 1.521899524741118226e-01 2.485449575056855598e-02 -8.678535546996065664e-01 1.322712276239720319e+00 -6.322959357808185521e-01 9.900820954191092982e-01 -3.242698080065409272e-01 1.403491397606003055e+00 2.180721382461142388e-01 -1.475749581268500865e+00 3.242427286808017284e-01 4.394804699525163283e-01 -6.587417518771564451e-01 -1.147775183187925485e+00 -1.483404234503043151e+00 9.687990085512070415e-01 -6.621382780176351956e-02 -1.157296303018881867e+00 6.739506316478323100e-01 -1.554656804449643159e+00 -7.501145927025156812e-01 1.839295603787766353e+00 -1.776572832801212254e+00 1.018428782486290318e+00 6.865133752404186662e-01 7.987286407864088167e-01 3.648394603147841475e-01 4.221831972672606681e-01 -9.427107444918733092e-01 5.941877557346474381e-01 8.763551249898786644e-01 -8.925031019585116798e-01 2.090850640198988197e-01 -7.267024956532234237e-01 8.726806649048979292e-01 1.462445060273456429e-02 -7.838805358987195326e-01 -1.219747351818295078e+00 1.166244405547339102e+00 5.518441248191282567e-01 7.122661139489671056e-01 -8.879186770860959810e-02 3.537120155986172576e-01 3.372161243387674645e-01 8.217047509625464707e-01 -1.091883256001757063e+00 -9.047531263953083602e-01 -1.821334983547127973e+00 -2.760138578040199561e-02 -6.674011207545378632e-02 -2.777825671034556479e-02 -9.499337708691590887e-01 -7.883428052498360483e-02 -1.682337914613577234e-01 5.908414602882294808e-01 1.232033129399729532e+00 -8.131170590628917783e-01 -1.015204095269671480e+00 6.697801147674183886e-01 -1.435954943246837034e+00 7.890098393596619575e-01 -1.119038718426127177e-01 -2.342459722237247299e-01 -2.503646218082913877e-01 -6.241540967598299128e-01 -1.690731172914794689e+00 -4.974909138904148320e-01 -8.210953957020529215e-01 -1.180871909560081923e+00 -4.163999137867131495e-01 -1.339404662499141363e+00 -5.517093354093854929e-01 -3.799291685851889366e-01 1.072314633798555628e+00 3.979710627418755475e-01 -4.491068204495223676e-02 1.430746871736015446e+00 2.624587655116532581e-01 1.170524998317631127e+00 -3.570657940963470889e-01 1.601210297971873420e-01 -4.429621002087476556e-01 2.063277252611071810e-01 1.142109269637583413e+00 -1.233910346437817385e+00 -2.943593182995600355e+00 -1.759979525630646524e+00 7.537763626737187250e-01 4.072218588381502635e-01 -1.384630530915696989e+00 1.961642843338957221e+00 1.376010031515646714e+00 -4.213402849283401364e-01 1.648871906865198689e+00 2.527907016107792948e-02 1.553121486934112561e+00 1.131264547805544529e+00 -1.464388525335703406e+00 -1.248345974036793732e-01 -9.127122302432243428e-01 -1.434778681500231690e+00 -7.118670992843332268e-01 -4.976590882400424021e-01 -4.175666084945061085e-01 5.784835872786430189e-01 -4.832140737428772953e-02 -1.165228320223818503e+00 -8.463364828799465611e-01 7.406298067782192407e-02 3.190654592995360583e-01 1.283071386056900298e+00 -1.877482482469352565e-01 1.666747371636380370e-01 -4.075351805607673739e-01 1.356094671994479528e+00 1.798367032850062275e+00 -2.841868090139395564e-01 -1.160471305337642089e+00 1.126986093071606021e+00 8.804952788907305372e-01 -2.472259263513722216e-01 -1.114038630865560542e+00 -1.795926285370744946e+00 1.710338740775569494e-02 6.314260547790024880e-01 1.120258619741910655e-01 -5.695305284570408855e-01 -1.348219079572533285e+00 1.097180667421278288e+00 -1.102805544496196610e+00 9.715658128686670558e-01 -6.248246890568223133e-01 -3.381534713311983714e-02 -1.289529921898501685e+00 1.395207004179849219e-01 9.115596176378255588e-01 4.514400979306461281e-02 2.784782502518513336e+00 1.754316170082866611e-01 4.303435388444035725e-01 -1.289660058849770197e+00 -4.447605124892893835e-01 -1.415209995397334053e-01 -7.005748345444549052e-01 -1.185577424442654237e+00 -1.766506817714540656e+00 1.425218452927280888e+00 2.201179003910672005e+00 1.304988599175739561e-01 3.444316350052887277e-01 5.438479037781565051e-01 2.372681751066516576e-01 -9.036671482792654198e-01 1.529501543019795351e+00 -1.710794317439191081e+00 3.259610612031606514e-01 1.976336665459899888e-01 -8.151520594821907162e-01 -6.878295101075221352e-01 1.707623551031656417e+00 -2.467490647467495357e+00 1.291418503948239316e+00 3.668365722991554501e-01 6.405235930708477188e-01 -6.994882936436932486e-01 -8.134973557929080501e-01 2.566076155190355479e-01 3.331481810655748110e-01 1.065776062839258742e+00 8.301200116605552681e-01 1.053241691988254569e+00 -2.370113817790869271e-01 6.091874876266408778e-01 -1.082512053101001848e-01 -8.917355005288943870e-01 1.185113489762742889e+00 -1.239161388636599748e+00 -1.066660411451642254e+00 1.740656286814789566e-01 -7.192286691800939824e-01 1.967908990092984034e+00 2.208220294754621726e-01 1.562904027658888195e-01 3.822048995648154590e-01 1.172014730634626467e+00 5.428884617720354244e-01 -3.400142758137821714e-02 1.076689296546788466e+00 -5.545560875985863225e-01 2.884584950755073596e-01 1.621077999495801891e-01 4.508865584138375682e-01 7.693213802281904934e-02 8.333135747726015952e-01 -3.684256945265063782e-02 5.705601924133063552e-01 2.082989017194151860e+00 -1.169646430194504427e+00 -4.537770748489451389e-01 5.970896533409043583e-01 -1.693805181538414084e+00 -8.203965862389984709e-01 1.923473636819397203e-01 -1.812372357544784318e+00 3.490385141535823910e-01 1.176509445931268383e+00 -1.459911588136286298e+00 -8.651783310614550304e-01 1.440263872311839721e+00 2.383468844795963160e-01 4.170727469010935273e-01 -5.262451431540934171e-02 4.340022297584533173e-01 1.210259386649136237e+00 1.630839035663123326e-01 4.542776795405539247e-01 -1.534733334870475252e+00 1.575774266381269495e+00 5.043642038089525548e-04 9.354993126190783714e-01 -5.079662560364234247e-01 6.714858435350267163e-01 -2.219147467119601647e+00 3.120167339215112468e-01 3.616375768858915984e-01 -9.206091827062263810e-01 -8.446691957297001174e-01 1.338871076853390463e+00 3.398061656256623486e-01 -7.778393988899753309e-01 1.733568095435700007e+00 6.683108530645399670e-01 8.586079052399506750e-01 4.189399677026131030e-01 1.940754526316914447e-02 -4.029933443689683314e-01 -1.270971720492972246e+00 -9.557453259660604328e-01 6.639621412399113742e-01 -1.725646007454068487e+00 1.080610598425168351e-01 2.636672768240518883e-01 8.649534949054384914e-01 -5.426222643618110464e-01 9.242655986766195042e-01 -1.384483834130808111e+00 -1.141993280455873894e+00 -1.418833611463270715e-02 1.431645364693336697e+00 -1.069301435840424030e+00 -7.878610897035096539e-01 -1.052051812780920581e-01 -5.874226191706298783e-01 -5.415113062645309228e-01 -6.382990526653006813e-02 -1.369882606935014735e+00 -9.023092470092853867e-01 -1.053330503605236723e+00 9.387149980988175324e-01 3.278164298737198945e-01 -1.530739995621353211e+00 -1.086558411248642164e+00 -7.029556042619389267e-01 -4.532963135509691099e-01 5.304661399617528472e-01 8.102280010916551589e-02 -2.160077984694489805e-01 5.057492814113098145e-01 -1.189842280032042288e+00 7.032780609747095735e-01 1.086565985627844677e+00 1.055541917550068653e+00 5.404772413283621679e-01 -3.979186875176110028e-01 -1.825169107076128006e+00 -3.968036417702898722e-01 6.566637663868477026e-02 -6.794306486327260641e-01 4.651260637608596316e-01 2.266663370086618556e+00 -5.818771909373104956e-01 -1.927935543268904650e-01 -7.793638179621023010e-01 1.853889572736114655e+00 9.346943926491115828e-01 -4.640399127558710313e-01 -5.694610334616475589e-01 1.007420167453766391e+00 3.901267928725014600e-01 6.293766312717664624e-01 -1.095453741530643565e+00 3.702530484447553172e-01 1.553251762214062810e-02 -5.091295982225536587e-01 -1.105864196147876011e-01 -3.156238268728123741e-01 -4.015095570613926856e-01 6.629479297199912871e-03 -5.767434462280651708e-01 -4.935963138381582183e-01 9.011075166793794944e-01 -4.420975618236237803e-02 5.379224482719215106e-02 -4.479132585411076950e-01 8.164526521865913544e-01 1.261493968363078588e+00 -1.309843809423643757e+00 -8.276070810614568618e-01 -2.408223343696641594e-01 1.707235559382320300e+00 4.931338185598185819e-01 -3.438410064435534763e-01 -1.032142746463174054e+00 8.531832603138382876e-01 -7.102684142771226172e-01 -5.872411996529796063e-01 2.466366571190566626e-01 -3.809268768580548192e-01 -8.532617881401852733e-01 7.366751158945099576e-01 7.800536900371116134e-02 -4.642326505327134534e-01 5.584421679506249570e-01 5.496536534834590704e-01 1.003196847228711164e+00 2.796483623812731634e-02 6.831268288368879116e-01 1.451685163849219862e+00 3.880061110965865590e-01 1.753763718114397907e+00 7.882718648179141141e-01 1.217601308088080980e+00 1.655258071631942052e+00 -8.990588664497443094e-01 9.808712090490019353e-01 2.837747003078474162e+00 1.944890460379077979e+00 1.730311311967205556e+00 3.436072018974657638e+00 1.011999080611305946e+00 3.968595147668676937e+00 1.604146293906101528e+00 7.727265314310922673e-01 1.123191594649404879e+00 2.049753367335874099e+00 1.390432130937455213e+00 2.742045104153348234e+00 2.136024504912437560e+00 6.209593774501441787e-01 5.999898806492466319e-01 3.572271046676900763e+00 2.899460729128868763e+00 9.660841377368892813e-01 1.622081147537977275e+00 3.183874978623655760e+00 2.519987950006562727e+00 2.140194329777987736e+00 3.179917073447353637e+00 2.979021962188987072e+00 1.727237260066732283e+00 3.293645588280343706e+00 5.270526644484327949e-01 8.361354870770961734e-01 1.327990131548446862e-01 7.526351466162201076e-01 1.899361897553787371e+00 1.947805408036515473e+00 2.551248645129964299e+00 9.903788123631741547e-01 1.526805944796579384e+00 3.427513452569091346e+00 3.956164131604445355e+00 1.879040302067807033e+00 1.848996584367192053e+00 7.354305033836522343e-01 2.676932474040453425e+00 1.694184276728530003e+00 1.698734538201178701e+00 2.746581739153837631e+00 3.681016191204257826e+00 3.467065020725129010e+00 2.440854078657330284e+00 3.208126734833399496e+00 1.247390786861181100e+00 2.944416435184566083e+00 1.041399199751458449e+00 1.066313908135380073e+00 3.706200195002665509e+00 3.383335625379693568e+00 4.823431688341506707e+00 4.575786987468285716e+00 3.502252257590407591e+00 5.648779502150387266e+00 2.667977071061297334e+00 4.189865748333997608e+00 2.799273719326826892e+00 4.963411728291430514e+00 1.346959862059280866e+00 2.720159679252664997e+00 4.134187761322666077e+00 1.060407826577676849e+00 3.337803161585564560e+00 5.074607679632276103e+00 2.772726960780938832e+00 1.978229317736557080e+00 4.254456205689930215e+00 9.398079644684127487e-01 3.066749031510878076e+00 3.874475039199985371e+00 5.182085015466616262e+00 3.402351057767596831e+00 2.253007047084624848e+00 3.749939258309159751e+00 3.004189446302706124e+00 3.972400422364060102e+00 3.125984964717682946e+00 2.623187418440040553e+00 1.895967394037034737e+00 1.396496619775706938e+00 3.763112707379220101e+00 2.672426231638533434e+00 1.736812496640016468e+00 5.474839198247116734e+00 4.091185825141146815e+00 3.493489740435079760e+00 5.242630444459519978e+00 1.839597613697225631e+00 4.276915650552037818e+00 6.066996202161329954e+00 3.372038663484463683e+00 3.975537855990585623e+00 6.191421350181030014e+00 6.565609067146840339e+00 5.684145585832088621e+00 4.493233435311021040e+00 4.199058500388836990e+00 6.133846744555820685e+00 3.775373148290741554e+00 4.641398949648081640e+00 4.000192641215037703e+00 2.998451246612481746e+00 5.561030693818874049e+00 6.352841855274908411e+00 5.356171283479446821e+00 5.874701785598309911e+00 5.305776569731315284e+00 6.745219447328159923e+00 4.841168329941146098e+00 3.301183897889402363e+00 3.404134024235879963e+00 4.536572241168404851e+00 4.707226609407507034e+00 4.574896025683721668e+00 4.335966228077157147e+00 4.669005200739326789e+00 3.727642827016457439e+00 5.802917561588825102e+00 6.610090166434410719e+00 6.010305235686751679e+00 5.311348696434992078e+00 2.790929266814849985e+00 5.246382605320305537e+00 6.892562461254259532e+00 6.106892340872512648e+00 5.691228828243194648e+00 4.977809585387239721e+00 4.462723086317302190e+00 5.105694472192408462e+00 3.996376006574666739e+00 3.445076868086877742e+00 4.360997083556128473e+00 4.640075279043078815e+00 4.126401781175870198e+00 4.645964212832582874e+00 4.549051270313170470e+00 3.230839983523996040e+00 6.020656103893280431e+00 4.928309874145802461e+00 4.495324597819375434e+00 5.022424287119430453e+00 6.192927022126143655e+00 6.103210843765530136e+00 5.390942086193650340e+00 5.627099414050653614e+00 3.580360006641851722e+00 6.164990770828476130e+00 4.607693210801184769e+00 4.774233292047186161e+00 4.681887351805719355e+00 3.151996871767237085e+00 5.505042478613779267e+00 5.947420722118529568e+00 5.423894987974058779e+00 5.449382470174332305e+00 5.356306620348973979e+00 4.257315788097066012e+00 5.492716036260548051e+00 5.419335248404150818e+00 5.095198052735351979e+00 5.137872134714998040e+00 6.091227042928327506e+00 6.584969204794493436e+00 4.691840179869450012e+00 3.984908638009938553e+00 5.349484463647278254e+00 4.029169239520275170e+00 4.805192548926411789e+00 6.100530483649859725e+00 3.829172121068677992e+00 5.228010967351683469e+00 3.946851318375415918e+00 4.861613879547396877e+00 5.899896262389229484e+00 5.443616367028473846e+00 5.671479795910321364e+00 3.963396487814308422e+00 4.847558396540933678e+00 6.074131957856089059e+00 5.159418139905040945e+00 5.710203430824788207e+00 5.075396341643630294e+00 3.531397147276449378e+00 5.734765902430011941e+00 3.418115231772536067e+00 4.034073917146322685e+00 5.513033221079864710e+00 6.190386263837074132e+00 2.796758653184228116e+00 5.318121289060315782e+00 6.030620206152477181e+00 4.461902137084453379e+00 4.959531088184297332e+00 4.669716614998867144e+00 4.503929320554930449e+00 4.569910690599847669e+00 5.135296405547356891e+00 5.198349306240293899e+00 4.713387297073749593e+00 6.331369469735230737e+00 6.420949807708269397e+00 6.014831186574837396e+00 6.366649869564932729e+00 5.491015097007120538e+00 4.869426469527388335e+00 7.810597220785261641e+00 5.292638577499398700e+00 6.974324705737378061e+00 6.824354188006302557e+00 4.888401663774001094e+00 6.375858978491873330e+00 5.793041817247727820e+00 4.213786446183697798e+00 6.498876988784144437e+00 5.669778584807133370e+00 5.306346209698510563e+00 6.601009387591256328e+00 7.893737015093779341e+00 6.696582740277440493e+00 6.441000832490297867e+00 5.206596591437372190e+00 6.907378107740662188e+00 6.649375264733546231e+00 5.723194618538093081e+00 5.161927163653876605e+00 7.647905807291769165e+00 5.683143808172309797e+00 8.576101166565369027e+00 7.020789721973725861e+00 5.281087469948777979e+00 6.092051911321423319e+00 8.259665791109883415e+00 7.376503125531788108e+00 9.083463770112468083e+00 8.344591108396564039e+00 6.035654680408149453e+00 5.379046810833797210e+00 8.020590653538162584e+00 7.332676110675593328e+00 6.510096261716851629e+00 5.648511670309183330e+00 8.067097031998708090e+00 7.687373209150972997e+00 5.750607404720419424e+00 8.205654620952810063e+00 7.252355592835401765e+00 6.536471922027430104e+00 5.634573356311241454e+00 9.439080637325096390e+00 7.956431957998990612e+00 7.518691313720279545e+00 5.242421749564223354e+00 7.589933683980801149e+00 7.889819332595949142e+00 8.792876960802482600e+00 1.017293415412110313e+01 8.226729076817408171e+00 7.838130508630754001e+00 6.055415986637630255e+00 7.512137393337280145e+00 7.600416983105213298e+00 9.024295849324200702e+00 9.241652005267683379e+00 9.703664680068813553e+00 7.243047429911587898e+00 8.223534927872020006e+00 9.707458998217729729e+00 6.261265112801997823e+00 6.940727570171328686e+00 1.018413071385721480e+01 8.463670971100437868e+00 8.380379081842615818e+00 8.486858205051545312e+00 7.289517354938756633e+00 8.062636925182445680e+00 8.126275777016218171e+00 6.991195383100338390e+00 8.617026469565830737e+00 6.998561329677021270e+00 8.022964483837229821e+00 8.263624687800506408e+00 7.392940226009390159e+00 8.950410655813362482e+00 6.138276052797724702e+00 7.174412819921236029e+00 9.656217389534678119e+00 8.934999592144205138e+00 6.238056720547409562e+00 5.878334257420645415e+00 9.211654410804383630e+00 8.149010334047602555e+00 9.642128257196741714e+00 6.696736168451529636e+00 1.026678088967263314e+01 9.262445388172970695e+00 7.074694666306696078e+00 8.446780600352134627e+00 8.237244528012720224e+00 7.652935442242737807e+00 6.662416573910396878e+00 7.508302768227332002e+00 7.213476949175458230e+00 7.140318076383051604e+00 8.421431265176106962e+00 7.839760490628330913e+00 8.464569222188192299e+00 8.445688980103504662e+00 8.683203324440437854e+00 7.304707914954795989e+00 8.612927110524065455e+00 5.608737783746700067e+00 7.477133175210234128e+00 1.041240225788361506e+01 9.181196091725762898e+00 1.082036814828395421e+01 7.647770890640847696e+00 7.777149854013047481e+00 8.055416391473222859e+00 8.028190036208483704e+00 6.369773026821000883e+00 8.959438041873646341e+00 8.258136536871445443e+00 7.655659895266521353e+00 8.343421572993037216e+00 9.101803218096264914e+00 8.234217040404955057e+00 9.600907474243703277e+00 1.068149100871672985e+01 8.882538901028070200e+00 9.388487682496156950e+00 9.330935927666534013e+00 8.397565925757085381e+00 1.172845504726877586e+01 1.139471849272246118e+01 1.140322305581976003e+01 1.009200040671704279e+01 8.594729827599357108e+00 8.360235929307240355e+00 9.070353833393040688e+00 7.291038792603949048e+00 1.073069958698662241e+01 9.709539099224359759e+00 9.964317203823835456e+00 1.053928152543697827e+01 9.581840548751774378e+00 1.025873630178018381e+01 1.063798096831766316e+01 9.651482509787175701e+00 9.059284607784869436e+00 9.853027263663793889e+00 1.055701025153860684e+01 9.820498997458386725e+00 1.145961153959898660e+01 1.231902768868984488e+01 7.703700714106365588e+00 1.147658439739539027e+01 9.551760426388401726e+00 1.045707627963797748e+01 1.114788262624606929e+01 9.414030173585482331e+00 9.861084406621722920e+00 9.070206798645557456e+00 9.145958495750580397e+00 8.752794491415272660e+00 1.006994353107907969e+01 1.002696445009582327e+01 1.039472292641375972e+01 1.095111489686295414e+01 9.262319170213014985e+00 1.040404552593142462e+01 1.060067852009534661e+01 9.879433504284289569e+00 1.183200765621764106e+01 9.135702631574341481e+00 9.278018989578207254e+00 9.252114878646532148e+00 1.299599454277325705e+01 1.032697801671264770e+01 8.861039385213327790e+00 9.231482667316720736e+00 9.532573412470490837e+00 8.821902729547224098e+00 9.190658738508876269e+00 9.510944357731590415e+00 1.069805269270672632e+01 9.472382576898786155e+00 1.113910363071800269e+01 8.030304549778978895e+00 1.090633697795173696e+01 8.795512574771647607e+00 1.015511701004430911e+01 9.327393754330310927e+00 8.134318415463209107e+00 9.537685409459898622e+00 1.045547758509528791e+01 9.108953860029798122e+00 1.051135357385653712e+01 1.230581240087422756e+01 9.850176113018775936e+00 1.067907199469127200e+01 9.702145892343056133e+00 9.773531389410372583e+00 8.342710735513026776e+00 9.377987150286385187e+00 1.087391758754629123e+01 1.155703301400016692e+01 1.099045511207704884e+01 1.036066881625826319e+01 1.213647175820367963e+01 9.394945145188698277e+00 1.247191386043553507e+01 9.504731714161589906e+00 7.674195919797025311e+00 1.006353690655612709e+01 1.061784822576012033e+01 1.037367022589076271e+01 9.618547568192973074e+00 1.044371782859069953e+01 8.230675916102329737e+00 1.152677210599562763e+01 8.826010094995718092e+00 1.044935851949209749e+01 9.697607365811904856e+00 1.029966945343648810e+01 1.004951827868846514e+01 9.948421406309082116e+00 1.136740128325536503e+01 1.333273324051573994e+01 8.502163809720475030e+00 8.955134945771920485e+00 1.228672745439384606e+01 8.859395351006337904e+00 9.621547218076164754e+00 1.171731002942571465e+01 1.097483294464428027e+01 1.072495758590374493e+01 1.212803886710216972e+01 1.120212073139033926e+01 9.475414324859011472e+00 1.039185205480072405e+01 1.014187802142892636e+01 1.058843233998150701e+01 1.099459452619352362e+01 1.024033548221237666e+01 8.472353134271173758e+00 1.074563475444471550e+01 1.063693639312773520e+01 8.167578558625310237e+00 8.827182989638142629e+00 9.252009917265437977e+00 9.024646855770221521e+00 8.772088957346843685e+00 9.441593773091049968e+00 1.044866813856164001e+01 1.112632216019351361e+01 1.089135957839457447e+01 1.069437483010241152e+01 7.843357472293735810e+00 9.865911564101825348e+00 9.017742554510022046e+00 7.769322774301498313e+00 1.058742405615300264e+01 9.422201480272564211e+00 9.545054014821316102e+00 1.013324200904485650e+01 1.069962472235106077e+01 9.969463951884474540e+00 8.677958612027367735e+00 9.902037750069439426e+00 1.120357206416433371e+01 1.127865750771795383e+01 9.926014233053699343e+00 1.093327817258394852e+01 1.094157193124817340e+01 1.087701433014380648e+01 1.154339971754184369e+01 1.026323072003020265e+01 1.001539984306270625e+01 9.833426195953745008e+00 8.317789888923423192e+00 1.185714406678611610e+01 9.402587975074677473e+00 1.159564580326097349e+01 1.112233924742231395e+01 1.119907952472888368e+01 1.185531424141528767e+01 1.067982218512379156e+01 1.123570184571752684e+01 9.359756005251288258e+00 9.552864265583222547e+00 1.084241504175165893e+01 1.160932964991190630e+01 1.162228468635042056e+01 1.065574623560243062e+01 1.084628414834802257e+01 9.326913588139369438e+00 9.099747763051992067e+00 1.000267837163405460e+01 1.101267209570932515e+01 1.330017220894687036e+01 1.110092160486486179e+01 1.036028091494634751e+01 1.141117293626292728e+01 1.195257123374626396e+01 1.330826803165037475e+01 1.075000115736309603e+01 1.335439588042943093e+01 1.470405403542165779e+01 1.282963637895131725e+01 1.332573566241570262e+01 1.153018288639430899e+01 1.220988504190678015e+01 1.380589363211662857e+01 1.252939460283007023e+01 1.144124324457960995e+01 1.148463663977070581e+01 8.685502955560050253e+00 1.328721253824104664e+01 1.162994243873727562e+01 1.265681548754966990e+01 1.053190490260755041e+01 1.244000417926609003e+01 1.250164532972859277e+01 1.143574294728954222e+01 1.353625813382035403e+01 1.179793278369325904e+01 1.311908611161656069e+01 1.243073268700068823e+01 1.134290584909244437e+01 1.156983221874837575e+01 1.207944431876538260e+01 1.190221054348676688e+01 1.220336002222594018e+01 1.337413577017995081e+01 1.115777667403752993e+01 1.312626568999204402e+01 1.149884992776733839e+01 1.029780496554793956e+01 1.157407800843849088e+01 1.125613358902980465e+01 1.118782498326817176e+01 1.247728298908162614e+01 1.165714456402306709e+01 1.096687143091744687e+01 1.173809795663192901e+01 1.047794435509381294e+01 1.334050037959489465e+01 1.162654853068403504e+01 8.838661813642076481e+00 1.126722196044068980e+01 1.154176238148279765e+01 1.036297389053628137e+01 1.290093925963112831e+01 1.231186182808254870e+01 1.035530529738020711e+01 1.286118304313016480e+01 1.299510136095033275e+01 1.329451708375285968e+01 1.364695669715965209e+01 1.082075637660028633e+01 1.193855388559353159e+01 1.144070593292978977e+01 1.014084677598985529e+01 1.162452764469726674e+01 1.214722261653218638e+01 1.202836458850707757e+01 1.243444476277725386e+01 1.240437692450975504e+01 1.254142454942112650e+01 1.130299032525566894e+01 1.032261634483256785e+01 1.211172762078192733e+01 1.117586735408646348e+01 1.325724406903376007e+01 1.176251331223709684e+01 1.146704948893679443e+01 1.034263000634881990e+01 1.077400792437093280e+01 1.075596859545501260e+01 1.108088622223807640e+01 1.127115976896796390e+01 1.120191745239577941e+01 1.113089536204030594e+01 1.146303948141044593e+01 1.082470625413756693e+01 1.236714765328284571e+01 1.253403038051136420e+01 1.176633169746156682e+01 1.057057071268616966e+01 1.108069222762997441e+01 1.020979609486654915e+01 1.053893507768295912e+01 9.625732326137468320e+00 1.013492605105390254e+01 1.230757249252327057e+01 9.964239541525143906e+00 1.285025034277206224e+01 1.108313872931369382e+01 1.080562716239915311e+01 1.128275727906420123e+01 1.082052672156069484e+01 9.906614010730308451e+00 9.893880746164779083e+00 1.106006931646995994e+01 1.209759884500259908e+01 1.460939417324488510e+01 1.131902120310139814e+01 1.233850839892388507e+01 1.288480182765698601e+01 1.478645139220368598e+01 1.454912353466232133e+01 1.257365111079024089e+01 1.418521990509878883e+01 1.325055178561563629e+01 1.367759499785773869e+01 1.269883287874045763e+01 1.361243453444296492e+01 1.165668030608282280e+01 1.277008921998920599e+01 1.355267628225166909e+01 1.120178098139343525e+01 1.070259286378182750e+01 1.430155043078865340e+01 1.304779242788623961e+01 1.162567004184951891e+01 1.300700502911571732e+01 1.314075478247411155e+01 1.142970229176772534e+01 1.367644625573211137e+01 1.182140174921992681e+01 1.203168219708651954e+01 1.392770055989302236e+01 1.173026549941272023e+01 1.224486944007636779e+01 1.279329808701877980e+01 1.448996358021562081e+01 1.417340947036173660e+01 1.305358383392472810e+01 1.160596219235907611e+01 1.203431650455523183e+01 1.249111314760397740e+01 1.097961175940056755e+01 1.087728439258477842e+01 1.186465060748941269e+01 1.111950836044906588e+01 1.287109430112927733e+01 1.064505486036716064e+01 1.185394753778590804e+01 1.419407033709897981e+01 1.489460347421914399e+01 1.497054137310597710e+01 1.395339641885610149e+01 1.355594300492356297e+01 1.362102204984068976e+01 1.246179248415985619e+01 1.288520747743873507e+01 1.132852974813097724e+01 1.219812748053513474e+01 1.158565352769428713e+01 1.460172227054276028e+01 1.159908013969215190e+01 1.324634463631318226e+01 1.360585933369630318e+01 1.163312921401507438e+01 1.301250415576922137e+01 1.484252127624598927e+01 1.289570254830847595e+01 1.371244843406203806e+01 1.509919851714635897e+01 1.227461379610121028e+01 1.476208135129802912e+01 1.527707382128986779e+01 1.365754997119979741e+01 1.624726923318738159e+01 1.650393604722676244e+01 1.492780868594979360e+01 1.450661626545860727e+01 1.383581651059235007e+01 1.401255560950741597e+01 1.333359455899111978e+01 1.624959999112866171e+01 1.729577737795114700e+01 1.668831359145895377e+01 1.570228210613365682e+01 1.379950222460400688e+01 1.593855237483047205e+01 1.426496558586651275e+01 1.422350705324632258e+01 1.448421142175743626e+01 1.470780683940020417e+01 1.541258220943767832e+01 1.480108207034720813e+01 1.570867191638961025e+01 1.473054829761656492e+01 1.606827730126268605e+01 1.421483709445165111e+01 1.392334533139682584e+01 1.504800663638278380e+01 1.542553655387329492e+01 1.519729265136862928e+01 1.780113476178428655e+01 1.523008130809500216e+01 1.689482733071177734e+01 1.575264770494520050e+01 1.552282609806468727e+01 1.369291435317559547e+01 1.790380974720550711e+01 1.544198686042739332e+01 1.504095092503552600e+01 1.512469257251726695e+01 1.807984725794716852e+01 1.813407546126220282e+01 1.393903886675173709e+01 1.583341695729617449e+01 1.552747714082301655e+01 1.652113488412259201e+01 1.487974842232679329e+01 1.433440388855621528e+01 1.487624766825082112e+01 1.438326688698994715e+01 1.561944270698485049e+01 1.319429123250581881e+01 1.365820216162671663e+01 1.477550556453152986e+01 1.498646499734360837e+01 1.613793221717046222e+01 1.512788691613206993e+01 1.281562458518707182e+01 1.351572699264644228e+01 1.653527965197273630e+01 1.602323184052220739e+01 1.409221678205469708e+01 1.601260393114392855e+01 1.546533474431804933e+01 1.463220622049555431e+01 1.406189549049716980e+01 1.736049070514130577e+01 1.891402072701259485e+01 1.638874526527977338e+01 1.642057525192505452e+01 1.649328025088875549e+01 1.707028354865638420e+01 1.800019587111756536e+01 1.694388425833464140e+01 1.708665790031927045e+01 1.732474436506830884e+01 1.744843580806227479e+01 1.655882154983989807e+01 1.796068743725070505e+01 2.071617536636977164e+01 1.842252934397721020e+01 1.780673980376234056e+01 1.767743409454246262e+01 1.853014546649501071e+01 1.719100217797862840e+01 1.809763690926856583e+01 1.784472987221225182e+01 1.528105226211600609e+01 1.714482410166936432e+01 1.750724209813139964e+01 1.494808749043328788e+01 1.642728649021026044e+01 1.696007607639678483e+01 1.512142857510950655e+01 1.568038681600817874e+01 1.566703899152588697e+01 1.652101692352403006e+01 1.805443609365271129e+01 1.612212690114191105e+01 1.932377286355472279e+01 1.798677720478393738e+01 1.819222716206943957e+01 1.706601941595776850e+01 1.833924505084073786e+01 1.873301305431823849e+01 1.887558718015722192e+01 1.916261954982859805e+01 1.852568418223677327e+01 1.882644330692701118e+01 1.911011252784193815e+01 1.834111923346864614e+01 1.953073778723362963e+01 1.856862638573177549e+01 1.755592578398026760e+01 1.756367571616547707e+01 1.959976677824291968e+01 1.898891254394749950e+01 1.888107587225691475e+01 1.818328916140426088e+01 2.058521031537218349e+01 2.011505274072528238e+01 2.117795994944498972e+01 1.785379496263814758e+01 2.182739724712042673e+01 1.885322224474559150e+01 1.827856861759851625e+01 1.873074522593243785e+01 1.889032155859317186e+01 1.900132441035504982e+01 1.831164254037805250e+01 1.834210138682971092e+01 1.981874733536755429e+01 1.778782832080026921e+01 2.030934387272937158e+01 1.876752687558682808e+01 1.812055259315100386e+01 1.920225571290195532e+01 2.012296630622574867e+01 1.863916798181790568e+01 2.064864972107763208e+01 1.960623401250451536e+01 1.944165820004948486e+01 1.976738296574873388e+01 1.842986187009137922e+01 1.914187830003461954e+01 1.937652481318341913e+01 1.822480243516233855e+01 2.094547431168877338e+01 1.807692855983697910e+01 1.931725807410643014e+01 1.994993667459073450e+01 1.824290124227233534e+01 1.927658446636779743e+01 1.961037213629279563e+01 1.816743964665963773e+01 1.869064826319343808e+01 1.738420088138526864e+01 1.988560425612900318e+01 2.022703328993446092e+01 2.194516870646312157e+01 2.129155250255791287e+01 2.164303842466964412e+01 2.047978177115457044e+01 2.023761071058415340e+01 2.013671723327404095e+01 2.065850479182550359e+01 2.113517185368002416e+01 1.870943379362660863e+01 2.109559531666438659e+01 2.083593454399245104e+01 1.906287098393173451e+01 2.104298136840523625e+01 1.812698464086776795e+01 2.032561825832017988e+01 1.960722214918428818e+01 1.915579239568578274e+01 1.948716630869441957e+01 1.798089820196969058e+01 2.079626231913190892e+01 2.065972706934404357e+01 1.770466887416916535e+01 1.828337876309034726e+01 2.101939544234594948e+01 2.043635589692284071e+01 2.095279958199726522e+01 2.229719125111613209e+01 2.078571759171124000e+01 2.126496969837440432e+01 2.001435891701655123e+01 2.123804872012252432e+01 2.073171085940214908e+01 2.109750950149128101e+01 1.677100793119343081e+01 2.027065471358958249e+01 2.104257818218651721e+01 2.064778463241783868e+01 2.043086582914552807e+01 1.870118304410586063e+01 1.937213360667556117e+01 2.164379535085049255e+01 1.834064773868750109e+01 1.998205803820187398e+01 1.940817532758462249e+01 2.033566841050194540e+01 2.038933724515747059e+01 1.983310640942552538e+01 2.082459854946220545e+01 2.009199090783459951e+01 2.027737294928957468e+01 1.926859908562160584e+01 1.955414229373339907e+01 1.840834468374494293e+01 1.923119384320589376e+01 1.957750526369384048e+01 2.149668787161541061e+01 2.141533541717076616e+01 2.015636678939713988e+01 2.221761587171208063e+01 2.143362384351149075e+01 2.026738082030058763e+01 2.116207797038917704e+01 2.106124102174670298e+01 1.913946543867043815e+01 2.279739204805797570e+01 2.217500646744561621e+01 1.958076708417022971e+01 2.221217183063021849e+01 2.173012116852553532e+01 1.976420261872591055e+01 2.021666888280549657e+01 2.162156065305655162e+01 2.181534650833329536e+01 2.158259067014761357e+01 1.951707021029461586e+01 2.194118341767375213e+01 2.092814725176877033e+01 2.326557696732264091e+01 2.213925617188576211e+01 2.341847674197619611e+01 2.397961628681299828e+01 2.380213011401654910e+01 2.181650832371979831e+01 2.360147296673463657e+01 2.230613287818028923e+01 2.114369905870518451e+01 2.222758190996514571e+01 2.226251739210796643e+01 2.325680943769572551e+01 1.936716724095706255e+01 2.464580549455020986e+01 2.137766964810212045e+01 2.205681674965176953e+01 2.196938315315669144e+01 2.211522211064182386e+01 2.080362806594202141e+01 2.345025842834551355e+01 2.123841927772998162e+01 2.328749314334746146e+01 2.151084119925559435e+01 2.069939643517982120e+01 2.022723866518211722e+01 2.151989967665297954e+01 2.142807871601133840e+01 2.204718861919250728e+01 2.208526560663315053e+01 1.987322730746331345e+01 2.114109507212021910e+01 2.104745011531768739e+01 2.226312527203153024e+01 2.184989045779185801e+01 2.289555664559818382e+01 2.130658876990009531e+01 2.305569105375213468e+01 2.282176288093041094e+01 2.271679857757112231e+01 2.439664068639050143e+01 2.589417385181327091e+01 2.363163261634158729e+01 2.493771672377278747e+01 2.351973612185880214e+01 2.499218462705326260e+01 2.268641980719485574e+01 2.222762983060462716e+01 2.410945197295932729e+01 2.287964350953550152e+01 2.387224462273516679e+01 2.285205972065859825e+01 2.497149017891630862e+01 2.623522881876857227e+01 2.410154353621981116e+01 2.369939713310062857e+01 2.312469701537911959e+01 2.596757822166802399e+01 2.340656069709730147e+01 2.377051644286090948e+01 2.296748609265606333e+01 2.356369883530432574e+01 2.606052516976205524e+01 2.379346242990473925e+01 2.253857518402175586e+01 2.549362499864548681e+01 2.679355629522151006e+01 2.399487717455374636e+01 2.409621495543549585e+01 2.783491494870980887e+01 2.442280532285325734e+01 2.545200885587616924e+01 2.575415575132747747e+01 2.506448082324319060e+01 2.553625179419398350e+01 2.651357306287458826e+01 2.393441295097586874e+01 2.624282586246186355e+01 2.560746975482020815e+01 2.294234399269570801e+01 2.280899462724539717e+01 2.424060332347914937e+01 2.260279811351372103e+01 2.249865944328168865e+01 2.060829893315031214e+01 2.379460965203345779e+01 2.299537412591224239e+01 2.442616847605168218e+01 2.670075634551461974e+01 2.491043521541321937e+01 2.441343681270653576e+01 2.439426779455979499e+01 2.503271911142433126e+01 2.448087048938297272e+01 2.458343059130937647e+01 2.530412612419742047e+01 2.529643012320411799e+01 2.566445398352188079e+01 2.395966122752725269e+01 2.690896281373623466e+01 2.520612894475257448e+01 2.653997132828207484e+01 2.496979305239624125e+01 2.616415879754861962e+01 2.639140610986563118e+01 2.541330307946327238e+01 2.524296022153075825e+01 2.572340359578077340e+01 2.424385292767388123e+01 2.595525714089879799e+01 2.711843381766420791e+01 2.665287134917101497e+01 2.451385814993674828e+01 2.511126229145871847e+01 2.468351146522466522e+01 2.692107711312293006e+01 2.639320263488528440e+01 2.614195503319639613e+01 2.554978349950660288e+01 2.627434939520813728e+01 2.481448293236103808e+01 2.871047524367824266e+01 2.840789054566196725e+01 2.671269230934666794e+01 2.793960761836100204e+01 2.684841569002986361e+01 2.618558597953240152e+01 2.709202543857500345e+01 2.874704660634154152e+01 2.705159681794685866e+01 2.709436078707773277e+01 2.701294102096249006e+01 2.723593569650602575e+01 2.815434950087900035e+01 2.713726348712630809e+01 2.693656023008684031e+01 2.730704129190789331e+01 2.549219778434495609e+01 2.675551611869950719e+01 2.631982960241084513e+01 2.650361606022353911e+01 2.814853060000305618e+01 2.676191262690429795e+01 2.755664353994091798e+01 2.722350693933210053e+01 2.554009729653188643e+01 2.527349118302413089e+01 2.844294914695194265e+01 2.746119606365144250e+01 2.643532673005248768e+01 2.816855018639452624e+01 2.865787851959270327e+01 2.726929328648863304e+01 2.696883015114171656e+01 2.668605711070886954e+01 2.677058042264235738e+01 2.794570034266416769e+01 2.566962790848075571e+01 2.588888067308207397e+01 2.811207026017132193e+01 2.529358576208618103e+01 2.546027355819756366e+01 2.617705630678745621e+01 2.641584540438266870e+01 2.740807484676815875e+01 2.603685434144042077e+01 2.695087373375900697e+01 2.860325455102962167e+01 2.653746068693267546e+01 2.880343952282388642e+01 2.780516119829222177e+01 3.025324363363923652e+01 2.750505334706009108e+01 2.825047189927787983e+01 2.796446729694542199e+01 2.771461035758511571e+01 2.872801740678413651e+01 2.854367308986224572e+01 2.847842721544177280e+01 2.795495564819929868e+01 3.020580658270722552e+01 3.052039481986520997e+01 3.155077605453133316e+01 3.116020998223030958e+01 3.087619081076876881e+01 2.881453072263681037e+01 2.693244970476560596e+01 2.763715334620653152e+01 3.155606677269068427e+01 3.059939298409417674e+01 2.957962706227773708e+01 2.886502070518093888e+01 2.973825695782715783e+01 3.041610579279490167e+01 3.012035629360232747e+01 2.973297992051535488e+01 2.839359073450470916e+01 3.096525315998053429e+01 3.138742726302888286e+01 2.786931504765357204e+01 2.837686975198026929e+01 2.756890608671129073e+01 2.935588488714632760e+01 3.024464477476776025e+01 2.766507910754077670e+01 2.907331703078357066e+01 2.826301196889153999e+01 2.662220145072453192e+01 2.862201441913351019e+01 2.811539505226389934e+01 2.804432815396410206e+01 2.693242224979555743e+01 2.759958318126065180e+01 2.705688357115798226e+01 2.891552823850659948e+01 2.949741346683363830e+01 2.818431186125918586e+01 2.873737011026202381e+01 2.820068076744720642e+01 2.708086291817377855e+01 2.716675747087548132e+01 2.631706794648965442e+01 2.881839193456900361e+01 2.732098872597337547e+01 2.508270939321007731e+01 2.933380136185561682e+01 2.847100029092996820e+01 2.726218972222301673e+01 2.695674253257276831e+01 2.826593103082957370e+01 2.725296568658684748e+01 2.829654701297187458e+01 2.597948713545152799e+01 2.552497328113515351e+01 2.664463523922937682e+01 2.803936860328136760e+01 2.958915803209064777e+01 2.688733828589840158e+01 2.844354768903170694e+01 2.548729836574262109e+01 2.567347335781565576e+01 2.729597981825792274e+01 2.807423022651548195e+01 2.811127510585341582e+01 2.927904147036338856e+01 2.887302870991420534e+01 2.786408914512889368e+01 2.727777627037648145e+01 2.883985038845147031e+01 2.807086472138019317e+01 2.816684851260825084e+01 2.941971193849771637e+01 2.910854112931999893e+01 2.982405999158778087e+01 2.922401379861841164e+01 2.920392951031871576e+01 2.939686926299368608e+01 3.170823571352767800e+01 2.768566952480833621e+01 2.884816498399872842e+01 2.861885278615618944e+01 3.077450970388079909e+01 2.979934704458989003e+01 3.112324292034442408e+01 3.006897524464613980e+01 3.367291628946844639e+01 2.873459549967201454e+01 2.925388299408873749e+01 3.144259874197017623e+01 2.918648792619328702e+01 2.779804880304386927e+01 2.952582021544379032e+01 2.809649331809072592e+01 2.900184704875356800e+01 2.911058171356064861e+01 3.120780129543166836e+01 3.082455218272944819e+01 3.077618999252265297e+01 3.060138673938758913e+01 2.904425897166687065e+01 3.076901778121371223e+01 2.960443726689514321e+01 2.986468684380839989e+01 2.877020044484362771e+01 3.164204326862249417e+01 2.967238009517062025e+01 2.879489041666757032e+01 2.827876041676852026e+01 3.036496010163332571e+01 2.951380476245656226e+01 2.882571828217762899e+01 2.786676974301492038e+01 2.765612676211044274e+01 2.920931107255832160e+01 2.873599001601290226e+01 2.723154618567118135e+01 2.549183270374521726e+01 2.582469779959672707e+01 2.901161228671769621e+01 3.153693539851179040e+01 2.874637105724328379e+01 2.905656181425985807e+01 2.809865974677230227e+01 3.152427134853758872e+01 2.869750130704656144e+01 2.833030122090535841e+01 3.026184939480659253e+01 2.983432331850509911e+01 3.011814350349499492e+01 2.971037491936045427e+01 2.965129901564962722e+01 2.801392439749987773e+01 2.954597312644719764e+01 2.926559629684456709e+01 2.998297258031811907e+01 2.956214609075823319e+01 3.087407975139473848e+01 2.967091517704134063e+01 2.786632959667707610e+01 2.841244531380194971e+01 2.855087500487947949e+01 2.925734043040236898e+01 2.658556791527939467e+01 2.887475736688147521e+01 2.916412524705675580e+01 2.865536710166557555e+01 2.987387752606974445e+01 2.771882028890466998e+01 2.984688341738660355e+01 3.034721022149746972e+01 3.106013916695526689e+01 2.777006486069703683e+01 3.179135197137165036e+01 2.909243510967052870e+01 3.184615691358707323e+01 3.352890323288733754e+01 3.042205253596688053e+01 2.997908329365469626e+01 2.946807966186683814e+01 2.852380112141707613e+01 2.857726466974805746e+01 3.127304504868383006e+01 3.065902819701522830e+01 2.959197633249844017e+01 3.035616512531543520e+01 2.931759352130326945e+01 3.171965866073369611e+01 3.020264275311954805e+01 3.033341095027785173e+01 3.023808390162837156e+01 2.983434562577949123e+01 2.995946050548299766e+01 3.049523989746924713e+01 3.014704074305033998e+01 2.806161964916414675e+01 2.894270887003962756e+01 3.061798846868299862e+01 2.977957062287735823e+01 3.061070159598405738e+01 3.042517609447041238e+01 2.994391856780108085e+01 2.926394652196302459e+01 3.137067496207751560e+01 3.256385716567989874e+01 3.005674041447285560e+01 3.007618855084312415e+01 2.967355297586927421e+01 3.115467204680746960e+01 3.265093391716587234e+01 2.982871218718473472e+01 2.808197102179783045e+01 3.045292851292047587e+01 2.827377655470147388e+01 2.773041313965562082e+01 2.642996302135696141e+01 3.187057749581513377e+01 2.838859375162467913e+01 2.801583407268985226e+01 3.100379642705524219e+01 3.027851854128049425e+01 3.013819698097138300e+01 2.985527724982054565e+01 2.934230222114220865e+01 2.783737512777026879e+01 2.759212383133020552e+01 3.097703718744189771e+01 2.941907795000420478e+01 2.771732579516133299e+01 2.749693736591519055e+01 2.916320315298587929e+01 2.727663358200651089e+01 2.956610936767602738e+01 2.955826554913336679e+01 3.012886800638338869e+01 3.143910113429360109e+01 2.924018000376258186e+01 2.694453430872762922e+01 2.853306711557923236e+01 2.942448107255946610e+01 3.048329259234745336e+01 3.031933715303344101e+01 2.681626307075121574e+01 3.062464913100738428e+01 2.732570490340472702e+01 2.932950066788486154e+01 2.752871711396598187e+01 2.932599530216620920e+01 2.800166489536740855e+01 3.032235610889857824e+01 2.841604181166337639e+01 2.845947985389399548e+01 2.854026029471678072e+01 3.042664355127714870e+01 2.990484202997451035e+01 3.020236122540712742e+01 3.083256708106465283e+01 3.083514970890168527e+01 2.981855706988450905e+01 3.088575307234845368e+01 2.987029623450519011e+01 3.160276271806365145e+01 2.907022077940451865e+01 2.931919729466691393e+01 2.943626738065779236e+01 2.884780781712915498e+01 2.903554240223914817e+01 3.022409756686872839e+01 3.075632096262538084e+01 2.852661928064690500e+01 3.006427584727883584e+01 2.770296567597500470e+01 2.950294633963827096e+01 2.992851751105385816e+01 3.125393540736439846e+01 3.241950575156764103e+01 2.956188237638201599e+01 2.875193404074087056e+01 3.015472565698486207e+01 2.957160217573916583e+01 3.248984911183368496e+01 3.142753379792995005e+01 2.960617846144877774e+01 2.794225793755834175e+01 2.878052338275113442e+01 3.017689390584972742e+01 3.049062644460175520e+01 3.098693740383350459e+01 3.102695920357995263e+01 3.279142553213311118e+01 3.062046757627723892e+01 3.125639991104748105e+01 3.159196283424100216e+01 3.113574995573867810e+01 2.963966835642522213e+01 2.934910407398304955e+01 3.219171017506418053e+01 2.933729631104153412e+01 3.035208201147601770e+01 3.075217575551065252e+01 3.332267591077939528e+01 3.404357949225050817e+01 3.278337560097507009e+01 3.382015776728450618e+01 3.314368368019344047e+01 3.374820462567944901e+01 3.486440238893960242e+01 3.380886710128537231e+01 3.351324823791524210e+01 3.346105832298876948e+01 3.235294760989125251e+01 3.151382195455654411e+01 3.360076095090827408e+01 3.443716676068339666e+01 3.280222850730787343e+01 3.032833140816140371e+01 3.241174197490641262e+01 3.070710266286641144e+01 3.406069656107557364e+01 3.016886043931283723e+01 3.137194607616937958e+01 3.208745336456712494e+01 3.179373461805745293e+01 3.224554220654477632e+01 3.200294042093926805e+01 3.069616579217467489e+01 3.096861408383704628e+01 3.247046447999040453e+01 3.099917644108883508e+01 3.320459721551804222e+01 3.330442466911275545e+01 3.275349795854056367e+01 3.291445208678198497e+01 3.318461986018119347e+01 3.483849547358267529e+01 3.015574716739851269e+01 3.095969422538324167e+01 3.137537647013336795e+01 3.219430986441039977e+01 3.216774495419264923e+01 3.228149956729076564e+01 3.015855191642759792e+01 2.916920909967479147e+01 3.032190221327649837e+01 2.946968982771031875e+01 3.068119541054777955e+01 2.838272883363299215e+01 3.170632211825096292e+01 3.104260176542689109e+01 3.146404304258643592e+01 3.249821590048670572e+01 3.059393312917209684e+01 3.118791822400011071e+01 3.118550288540243542e+01 3.051281917330197402e+01 3.065122379333820746e+01 3.128359559313077654e+01 3.049128202221219652e+01 3.033210589311298477e+01 3.348278039492851121e+01 3.085187489393108251e+01 3.182585942631357057e+01 3.069992171535459846e+01 3.184555538241519912e+01 3.433542393905495516e+01 3.197374152351375898e+01 3.026128644590870920e+01 3.212395490319409674e+01 2.904344785226997772e+01 3.012859739026645656e+01 3.061724323478333432e+01 3.018497283448741797e+01 3.020200280038000784e+01 3.100530791388306895e+01 2.938171012772567181e+01 3.185549271213230327e+01 3.232775407154026936e+01 3.078376200289461906e+01 3.197450786170222514e+01 3.249679391398846207e+01 3.248883906276887501e+01 3.058083553429802492e+01 3.040378939930191393e+01 3.049461571095665136e+01 3.110413065179043457e+01 3.245176496234272889e+01 3.054045935036018378e+01 3.282856688846943172e+01 2.984584019950871792e+01 3.215876139595033578e+01 2.950991135311711844e+01 3.003291577249838795e+01 3.198649440509287700e+01 3.072284080095264613e+01 3.067368676100949187e+01 2.847827228409773426e+01 3.042034104110195969e+01 2.961560356315479581e+01 3.145650258882222516e+01 3.146703136578743809e+01 3.060092087289804041e+01 3.120989674646470746e+01 2.956107418686585220e+01 3.249047985734434718e+01 3.025500246532187631e+01 3.033195571709521943e+01 2.983637240709058602e+01 3.341462324878148138e+01 3.100463552286919011e+01 3.161373198743018165e+01 3.303540627848342126e+01 3.021184846621524400e+01 2.937715747345827921e+01 3.235340922510592776e+01 3.058758629894629166e+01 2.988415024455694535e+01 3.198798912273890238e+01 3.057724723566316882e+01 2.888460002914609603e+01 3.068066412989474401e+01 2.921780608961968184e+01 3.020325016689227482e+01 3.140681552008306809e+01 2.959238457903073893e+01 3.003554684943367192e+01 3.183020971552468126e+01 3.179904668064541440e+01 2.898310382552444153e+01 3.040114217869543367e+01 3.310187042863071838e+01 3.110624999245916911e+01 3.183360112293445354e+01 3.076769935318666782e+01 3.353969132855209523e+01 3.160749776899810470e+01 3.433464878430724099e+01 3.367504247163828524e+01 3.358796149149532084e+01 3.262511583927018677e+01 3.299622144520755995e+01 3.056130998314320024e+01 3.337306179522079930e+01 3.251574570308464729e+01 3.201117399974578603e+01 3.280937354274229278e+01 3.345824565422243779e+01 3.229065660861495246e+01 3.262071878365320288e+01 3.163598466814774213e+01 3.418751779183771333e+01 3.255649139533042558e+01 3.382487760587238768e+01 3.394810978248774802e+01 3.126464040219115503e+01 3.094471176771086718e+01 3.187084128057794530e+01 3.458210973307850367e+01 3.348457757612349894e+01 3.407108481863333083e+01 3.379896796111138002e+01 3.399362781665172406e+01 3.330429360000022854e+01 3.413815675874015909e+01 3.441884776653526501e+01 3.177290666524782736e+01 3.280322199611708811e+01 3.243256401168579117e+01 3.200726650245054117e+01 3.183862456631273119e+01 3.179752360350940421e+01 3.260219322447954227e+01 3.502641258490333342e+01 3.470734661803780341e+01 3.418074206156437356e+01 3.578646676962016215e+01 3.508317042183733747e+01 3.270935533875484680e+01 3.416353082528166141e+01 3.200824263069601017e+01 3.547107731415336929e+01 3.341963898104938835e+01 3.374769934315755648e+01 3.432226708737726995e+01 3.550392172766542842e+01 3.400033433150983342e+01 3.216696883016263797e+01 3.547533011674359216e+01 3.621278044624101256e+01 3.459548624082253099e+01 3.457077601096987962e+01 3.301366836866314713e+01 3.243462072406523333e+01 3.240569886184972859e+01 3.472981884006154019e+01 3.246506349430684679e+01 3.321736818501720734e+01 3.454697719401658418e+01 3.576345738154383014e+01 3.385465118394701989e+01 3.460610136764630340e+01 3.374406473367759673e+01 3.328008760112647479e+01 3.307874633533739228e+01 3.267796201194203576e+01 3.534630867608488813e+01 3.615619431122054550e+01 3.500074564114204634e+01 3.392903327089421595e+01 3.193071703269131234e+01 3.550119531726595312e+01 3.314095293348152182e+01 3.534901859146258118e+01 3.114498341541982995e+01 3.441683917775338131e+01 3.288017920276653427e+01 3.385251097436053414e+01 3.295386860729025358e+01 3.426324602370504380e+01 3.321898479211435529e+01 3.264308979135955724e+01 3.367118377174087129e+01 3.421553159787053033e+01 3.255723879040584023e+01 3.294537592730333131e+01 3.443555358541782851e+01 3.155160977817747892e+01 3.375774600529124569e+01 3.175276557171387637e+01 3.400410580417151607e+01 3.368389194807195963e+01 3.309533876487145676e+01 3.655862604370987157e+01 3.399364830297525941e+01 3.358441176176894061e+01 3.266307683694892461e+01 3.127465384793281800e+01 3.307802784491992298e+01 3.239266895791988787e+01 3.262878845792678106e+01 3.253473481392283162e+01 3.113356605840283464e+01 3.288138269231082234e+01 3.451484180286276882e+01 3.592929457199733889e+01 3.406504253012440842e+01 3.350903702796708217e+01 3.441331278442284969e+01 3.432655781438246834e+01 3.462730732610788920e+01 3.341406903965174990e+01 3.285183220133395565e+01 3.472590117688142186e+01 3.402608421321527032e+01 3.277314238853207229e+01 3.530263039729621966e+01 3.324240400583262556e+01 3.335761441928845272e+01 3.410797387944901971e+01 3.344654012092877338e+01 3.338905054546353313e+01 3.437333401077680861e+01 3.506970523385455607e+01 3.481426718735003334e+01 3.254686599170714345e+01 3.635378272682528689e+01 3.447322251648890301e+01 3.564611838911121566e+01 3.571512465853599849e+01 3.661053199837194683e+01 3.635377150010280189e+01 3.592431491089043050e+01 3.390667546209255079e+01 3.711122196605330004e+01 3.471854603626184144e+01 3.533716872908615159e+01 3.714201081477597910e+01 3.528924401269408406e+01 3.422372684238976603e+01 3.547641032254964699e+01 3.621396803264220665e+01 3.517212222066631000e+01 3.521914405602539233e+01 3.589129277766073756e+01 3.496877899005399826e+01 3.527327294379055189e+01 3.693649981628119860e+01 3.621888755033151597e+01 3.302895560810321030e+01 3.474859913273006384e+01 3.655261889698121536e+01 3.420461297350423990e+01 3.392958459145704353e+01 3.313701867396203937e+01 3.503924978506213961e+01 3.266351475929665327e+01 3.551531171889909899e+01 3.502980435529827474e+01 3.486004638457858107e+01 3.304484374617237563e+01 3.280453708431819848e+01 3.539781796035935457e+01 3.335750101289974623e+01 3.314331335299972636e+01 3.300743587962924153e+01 3.430493225042404504e+01 3.342569828896439077e+01 3.556707690547397505e+01 3.317337426408943202e+01 3.477702467490815508e+01 3.355145461541837903e+01 3.502904420351374881e+01 3.384022407090382245e+01 3.315255031124652163e+01 3.590419688487831706e+01 3.481033137371775155e+01 3.360855965755393271e+01 3.670233086909413345e+01 3.233482688954078554e+01 3.168621509749212350e+01 3.206472266956601658e+01 3.404870682579752383e+01 3.078260319077718066e+01 3.263119280267431321e+01 3.511609676415557857e+01 3.083004664442428933e+01 3.308381435956246719e+01 3.384929116290650342e+01 3.405741362407874817e+01 3.032137650418181352e+01 3.401336905754840956e+01 3.486012876869227028e+01 3.421494103348226901e+01 3.227068329725169349e+01 3.558907915909735920e+01 3.215679531958696202e+01 3.371467219805771975e+01 3.514824681890457470e+01 3.488763900021288578e+01 3.328169263322088511e+01 3.454215251701844380e+01 3.229407954533935765e+01 3.276627365080913279e+01 3.300638438627040472e+01 3.157031354844355420e+01 3.198945188114063853e+01 3.117222357774726405e+01 3.107928470676444377e+01 3.178468296318991904e+01 3.103290532351837783e+01 3.048960542137667318e+01 3.071329688121937806e+01 3.252931263150321683e+01 3.155567046200722459e+01 3.215278093275050963e+01 3.353306064971560829e+01 3.164922915463015585e+01 3.434263840505214915e+01 3.260693035041393983e+01 3.374276226314663774e+01 2.907062401630076565e+01 3.225928793089745028e+01 3.235179397673783086e+01 3.154274173419958771e+01 3.130473505427333691e+01 3.070286117688479521e+01 3.148084597600000123e+01 3.186810157209376371e+01 3.437447729092031068e+01 3.170346040214380778e+01 3.207850631336195590e+01 3.029974154176340662e+01 3.104418415689814736e+01 3.063071737466957600e+01 3.163022514680702102e+01 3.264252092549310902e+01 3.303607865281536249e+01 3.025451451120714452e+01 3.081113055050689553e+01 3.311130439185539132e+01 3.103550435431098364e+01 3.087373395921390085e+01 2.903696642325557775e+01 3.164096894111252567e+01 2.931763021543748593e+01 2.920337699630423955e+01 2.954080247532465364e+01 2.943812114611063890e+01 2.881500100143196619e+01 3.204185283679117902e+01 2.887076041631313572e+01 2.997635315828217628e+01 2.816343267262325512e+01 2.896433796556492979e+01 2.906925563910158772e+01 2.733104098351669720e+01 2.856687381988092866e+01 2.837525368683186500e+01 3.038435876657695900e+01 2.836953591437917055e+01 2.841280884799690298e+01 2.969087631563342811e+01 2.822725531860367454e+01 2.779184469515364952e+01 2.930138514651152093e+01 2.712727935835331294e+01 3.086002816645369506e+01 3.044916715699691778e+01 2.986065855720070417e+01 2.673711589471398398e+01 2.838311023221083218e+01 2.990282997828918710e+01 3.130663255992829619e+01 2.804073268562180132e+01 2.978529491041991051e+01 2.984663529814788063e+01 3.021683782914807637e+01 3.033745072696023115e+01 2.964844936133721021e+01 3.082323799042536905e+01 3.014366807818183247e+01 2.859159456285272682e+01 3.044202214520625560e+01 2.863345498819823121e+01 3.042174000609396600e+01 3.098997268165226515e+01 3.121882995746640077e+01 2.885118427688153275e+01 3.114620371149148781e+01 2.955911974920759988e+01 3.212222002905121343e+01 2.915986177683411285e+01 3.045596367888372669e+01 3.047103112739267061e+01 3.123150882358335423e+01 2.898781539338954616e+01 2.959092676019933421e+01 3.147069683106709448e+01 3.073205369251732577e+01 2.976585915097071577e+01 2.950883960258882155e+01 3.132817384407082528e+01 3.055184295115911652e+01 3.056241246369522457e+01 3.067021226596816419e+01 3.211635280147000771e+01 2.972951717941276684e+01 3.277504936482768017e+01 3.099709311130850864e+01 3.229152711848814761e+01 3.101406395986502673e+01 3.044153790409818683e+01 3.093933176527227502e+01 3.103126283431880239e+01 2.982775670711582805e+01 3.084270618142248921e+01 3.316861260980486747e+01 3.081913273978885570e+01 3.085307512965331966e+01 2.963066639701646920e+01 3.143917682773420097e+01 2.893404624585470941e+01 3.173420654940955998e+01 3.016533719765978816e+01 3.243163406608532995e+01 3.093567659597853847e+01 3.090725576297942467e+01 3.187735523448669284e+01 3.166391993132558724e+01 2.998226978991224811e+01 3.207776557879361690e+01 3.091117857531158464e+01 3.044608687404538472e+01 3.082207046534503547e+01 3.018496592031834425e+01 3.096448761781743642e+01 2.910882449654856075e+01 3.150319581561341664e+01 3.104069993659808802e+01 3.055173300544917581e+01 3.209890198544000128e+01 2.948075257034046004e+01 2.809537272961341969e+01 3.023562189025277291e+01 3.028221782528250472e+01 2.990671749768743837e+01 3.167803138038037858e+01 3.016822666390210372e+01 3.040518225570288635e+01 3.261414294232135802e+01 3.099353487459869783e+01 2.987403619075424643e+01 3.023622657369430655e+01 2.912844673090292602e+01 2.948074261341335855e+01 2.935854509839677462e+01 3.135644758478140659e+01 3.193786274200001785e+01 3.056867924899100686e+01 3.040901917555753542e+01 2.809258126507348052e+01 3.192427816750851477e+01 3.162716556454893180e+01 2.999280579301005289e+01 3.260378590836397450e+01 3.310947589921159562e+01 2.796705573738215023e+01 3.106270824021961374e+01 3.046431597415379500e+01 3.049951475453746852e+01 2.797927476213013520e+01 3.025315831450290815e+01 2.996511928498255983e+01 2.895546245096706883e+01 3.119797836331203555e+01 2.809351110552356801e+01 3.057410318787146863e+01 3.171350715896465999e+01 2.906386189270629217e+01 3.137450030043177662e+01 3.042547508187157135e+01 3.007916286985643950e+01 2.905590859877981558e+01 2.979154748821366283e+01 2.777858106341676603e+01 3.051219532984379867e+01 3.156096182132108297e+01 2.986044796570680404e+01 3.080535616464346660e+01 3.058808856476435878e+01 3.079037484181573703e+01 2.908139994910408177e+01 2.886411556089390729e+01 2.953392896406257506e+01 2.955322564403590491e+01 3.204412135075439494e+01 3.129947461223867222e+01 2.839693928587460192e+01 2.866498161159258729e+01 2.793157886176379989e+01 2.887814295313573965e+01 2.948688202356188981e+01 2.904248885870567420e+01 2.867140512491430471e+01 2.620350081361109318e+01 2.635670964262745386e+01 2.771974921763267474e+01 2.745097805488153853e+01 2.678387508561195673e+01 2.942908671344632765e+01 2.843838484409097589e+01 2.822037655334747086e+01 3.008737306622241903e+01 2.692037105055462476e+01 2.873708853073958380e+01 2.902397815201448594e+01 2.851932412879552459e+01 2.850196902647979158e+01 2.559383925930888282e+01 2.992091405394775805e+01 2.856301317701045406e+01 2.826617189058332968e+01 2.573864653295938965e+01 2.879173744015519176e+01 2.600894894854589623e+01 2.935632078623874364e+01 2.919168073965302312e+01 2.674337657253974143e+01 2.976356523816540545e+01 2.728061253903780070e+01 2.847681138678095181e+01 2.682841596705311460e+01 2.606927457841877427e+01 2.911280612331031392e+01 2.910463319372802715e+01 2.854919438514813024e+01 2.918464701449145338e+01 2.841582594585499777e+01 3.008854196437295414e+01 3.073357402022584495e+01 2.949845839482338050e+01 3.073596331044339536e+01 2.988349768726912359e+01 2.845888098046750514e+01 3.008097698685810428e+01 2.988600234225421559e+01 2.766267719962682037e+01 2.964401535738014104e+01 2.822450468397227397e+01 2.895510890561558881e+01 2.894252121152821289e+01 2.987353857839185522e+01 3.069559614121859070e+01 2.917965258337122236e+01 3.164105512090919348e+01 3.155198670186049270e+01 2.964841687813991555e+01 2.916720544466115328e+01 2.892798005098699576e+01 2.950294228401079621e+01 2.651045985148639517e+01 2.706446333464614540e+01 2.944724234811968344e+01 2.719371305578825826e+01 2.936842667513305116e+01 2.723174230656605843e+01 2.786062692748737746e+01 2.981224455970647114e+01 2.943061644628266293e+01 2.919405451932889406e+01 2.512748595923641304e+01 2.969269879109882027e+01 2.889331645406460680e+01 3.097614547247107097e+01 2.797749907471372666e+01 2.894808263609496279e+01 2.724575747127494196e+01 2.603283040542749305e+01 2.685983409655388954e+01 2.789555247680577921e+01 2.630988120574679101e+01 2.938548731901697764e+01 2.655064678325746996e+01 2.743383447942334641e+01 2.590693039594534852e+01 2.460219340668425048e+01 2.662549070863959599e+01 2.765396976266046281e+01 2.860603256065454758e+01 2.690862374188836981e+01 2.701143955223971815e+01 3.027665593574776892e+01 2.996860972560179093e+01 2.832004821830454588e+01 2.497686295534417766e+01 2.925808425284291303e+01 2.705006971873703847e+01 2.873506466351451039e+01 2.581345495287562386e+01 2.939093379834426045e+01 2.843766367670496464e+01 2.751191872715084230e+01 2.889898914114578687e+01 2.981718702478756811e+01 2.983943305597068729e+01 3.051863487588785873e+01 2.833965702208086057e+01 3.019910124372400517e+01 2.817192796373562302e+01 2.982063166122173570e+01 2.998402742907807905e+01 2.708125895858784560e+01 2.895709989184703659e+01 2.788682557469001111e+01 2.765075485468293692e+01 2.664015656257515374e+01 2.474268821444897526e+01 2.374398849117419275e+01 2.456384549273682083e+01 2.444939859703595175e+01 2.496982704281096943e+01 2.510886097478409695e+01 2.539955873840305145e+01 2.536548117524675661e+01 2.451129737032105282e+01 2.619240650723796904e+01 2.320946889308079264e+01 2.748873228579503447e+01 2.301787745807230579e+01 2.402573788584908954e+01 2.328175260818523284e+01 2.463688516703869169e+01 2.467647897193955231e+01 2.464781412834452468e+01 2.288310164422052395e+01 2.428456582921990048e+01 2.422058518345177802e+01 2.298536947180972589e+01 2.446950484599625142e+01 2.458029631813407789e+01 2.382310763585372371e+01 2.219621069662865409e+01 2.401880815935301072e+01 2.174025535917951046e+01 2.304481225498694030e+01 2.582828918838185928e+01 2.719451442285186005e+01 2.686571856605571185e+01 2.637997205328040451e+01 2.686664073093802330e+01 2.548589172831887950e+01 2.566416004263242101e+01 2.649550962673044552e+01 2.619247242351433869e+01 2.677011183914838099e+01 2.626519952543296199e+01 2.877433097489825897e+01 2.753864221428369419e+01 2.832527800228069026e+01 2.834913377540813073e+01 2.699274446522139215e+01 2.555932971153806577e+01 2.782812184799589517e+01 2.727209983697420981e+01 2.508822599826798694e+01 2.796926232389863642e+01 2.849815810126432680e+01 2.679711411405417465e+01 2.911743124539185601e+01 2.635871457883994395e+01 2.743608577317738195e+01 2.768790490743209887e+01 2.766860626080309515e+01 2.762592091404425787e+01 2.687629738716026750e+01 2.518536638138711226e+01 2.754053046555694451e+01 2.937668697376728844e+01 2.561122686609778398e+01 2.816184585066291746e+01 2.815286953686743487e+01 2.604089066995849322e+01 2.749570901237132503e+01 2.804512175707910160e+01 2.801206933908000707e+01 2.832406665335273743e+01 2.599306608973289912e+01 2.617848434544971070e+01 2.794891566493477342e+01 2.895492074641916602e+01 2.477283666024810316e+01 2.636329515018395853e+01 2.690484767732867510e+01 2.475853340899768185e+01 2.667406174778677652e+01 2.540248583183077002e+01 2.689285259022152275e+01 2.574236056196636113e+01 2.794854452827924973e+01 2.639274567136626004e+01 2.642188280347301799e+01 2.612604077701426419e+01 2.746918850223345032e+01 2.695778703860031200e+01 2.885025539392896121e+01 2.542626581218876680e+01 2.573714010054156986e+01 2.703351016994495026e+01 2.663768666858261369e+01 2.824417942525216674e+01 2.848545317338901128e+01 2.804636788177771933e+01 2.693674466594926287e+01 2.754564706989139822e+01 2.700893994947383803e+01 2.749161816363399069e+01 2.757982845242482028e+01 2.628249825745501767e+01 2.558826888200911398e+01 2.738501600042375728e+01 2.788062265705591258e+01 2.613989625094973590e+01 2.458615175475796377e+01 2.551467371712148591e+01 2.626549335833772147e+01 2.700052053799461405e+01 2.740132108856079540e+01 2.464940083181597075e+01 2.523105702356356872e+01 2.659076042939586415e+01 2.679601956556238918e+01 2.542121815058923318e+01 2.643107465584564153e+01 2.623432259761000296e+01 2.761738641274824602e+01 2.846221693344885040e+01 2.826599964103657925e+01 2.628272763089962893e+01 2.460119508456577364e+01 2.551817784167928949e+01 2.651229225453350580e+01 2.424588794213250154e+01 2.547266200323608132e+01 2.828713000088407981e+01 2.616074561394817266e+01 2.790494933111336096e+01 2.560111894512964170e+01 2.353993293261686404e+01 2.621943481374666618e+01 2.389882411521230310e+01 2.493313388422129151e+01 2.550744932228309381e+01 2.529510336700705508e+01 2.364544668420848694e+01 2.685241029536735979e+01 2.213848154039526506e+01 2.265097630931509087e+01 2.390779385754127162e+01 2.480374728283556607e+01 2.387499959025079477e+01 2.465717963580727101e+01 2.272550389478751853e+01 2.457653291182299427e+01 2.390030613988588826e+01 2.320991152344393882e+01 2.322559877180450982e+01 2.525556408158935895e+01 2.482091181391875878e+01 2.615720922324627296e+01 2.763711466417096219e+01 2.719347824675833891e+01 2.736747632528560459e+01 2.569540199793792823e+01 2.579698717286468934e+01 2.606155582403664184e+01 2.573290493722488748e+01 2.453940855107494912e+01 2.432034164447727065e+01 2.231517388022785653e+01 2.565580374163924660e+01 2.637235189970238025e+01 2.589823851941374500e+01 2.464710269308446655e+01 2.551638554022703076e+01 2.486994619011429819e+01 2.689708537950844658e+01 2.577202943791844092e+01 2.555322253118023923e+01 2.559163989800149608e+01 2.530406977839415461e+01 2.627696500195651197e+01 2.721532117023653541e+01 2.590934282640548503e+01 2.558780345704222725e+01 2.375619083385972985e+01 2.395828171249273453e+01 2.386051158535060424e+01 2.322016396580928443e+01 2.360373719260951475e+01 2.544534488266207362e+01 2.395098522954167208e+01 2.278572494008628269e+01 2.569243314512935683e+01 2.415109649538890224e+01 2.355860819867566036e+01 2.342459924648384373e+01 2.581740119477798601e+01 2.595532291012536774e+01 2.565412765501575265e+01 2.426021987871129326e+01 2.439128108820597873e+01 2.403535568667419753e+01 2.497540679235283179e+01 2.478527284818818899e+01 2.353176279725743925e+01 2.437901064264108086e+01 2.621070953251518532e+01 2.619892188337940553e+01 2.721307853963458712e+01 2.582970867293610340e+01 2.560669204672361232e+01 2.658527658657411763e+01 2.478716294999305703e+01 2.551721998291712623e+01 2.579755889601889862e+01 2.499097520515557136e+01 2.631323752042530728e+01 2.528780575566171507e+01 2.515618075084107730e+01 2.440147766057020107e+01 2.498022313376185011e+01 2.580409594073167412e+01 2.636532792219922428e+01 2.756512289411018202e+01 2.525107763489436508e+01 2.430730998540242993e+01 2.510452298197701282e+01 2.530118449332298880e+01 2.694274186122389736e+01 2.761715780378859364e+01 2.591730732528676029e+01 2.749281237858667737e+01 2.432592268858657647e+01 2.586449784629690640e+01 2.403700710786393913e+01 2.640908606454840779e+01 2.771578046111922689e+01 2.510020462150375309e+01 2.511861642669263972e+01 2.507718010263156927e+01 2.622367294993291154e+01 2.546327903950586347e+01 2.551003121668972184e+01 2.621952745565661402e+01 2.450632062997445360e+01 2.266215282837735145e+01 2.303397996770961242e+01 2.555487860751046370e+01 2.484178245605969337e+01 2.532700031872725077e+01 2.583892280994452761e+01 2.311873381029974794e+01 2.354164418185419549e+01 2.355890795564321039e+01 2.353923436849983730e+01 2.501749097190826987e+01 2.572290248585479233e+01 2.403034811155588457e+01 2.245607466457262547e+01 2.331701833786389244e+01 2.556218262389148776e+01 2.566031596304476636e+01 2.383101318192005991e+01 2.388617740610640183e+01 2.289681574667818253e+01 2.316835587902343363e+01 2.326273246376110038e+01 2.423020808308666574e+01 2.287647659541404010e+01 2.519718365374036040e+01 2.388498957604007700e+01 2.384465543532282084e+01 2.170846521964334030e+01 2.251347527712639973e+01 2.339697741646597606e+01 2.378703817262207565e+01 2.326639793961298963e+01 2.263816023918050746e+01 2.282342421346056938e+01 2.467141876652942400e+01 2.371484142660559158e+01 2.378411880202996187e+01 2.332295457389459514e+01 2.271412660368716629e+01 2.310334052420873974e+01 2.507733842814234748e+01 2.422263917475178019e+01 2.525724890567772363e+01 2.449703891576429626e+01 2.415099262499648702e+01 2.426478666409338558e+01 2.303840865155388329e+01 2.337927611788002125e+01 2.342592240411211080e+01 2.355892518598388463e+01 2.367840152808997445e+01 2.317008908290423008e+01 2.343231429286667122e+01 2.178984080995333983e+01 2.481478743389063268e+01 2.519056005719396651e+01 2.394025304116255626e+01 2.362504458444540845e+01 2.468064730196289602e+01 2.341050422883029825e+01 2.403362691730181311e+01 2.512755555940341168e+01 2.458155469345728505e+01 2.368334021008083923e+01 2.487771883954776087e+01 2.300811744309696039e+01 2.521440785502800708e+01 2.563614579695848050e+01 2.517650245091718375e+01 2.607737325919541149e+01 2.708070567072398660e+01 2.661579887197034822e+01 2.588938484362704884e+01 2.722902001072799649e+01 2.247217989034305319e+01 2.460997314400641756e+01 2.478226677689392687e+01 2.431881093030872876e+01 2.429630729003623912e+01 2.472534304214376633e+01 2.496122039087087074e+01 2.521815450516433543e+01 2.495325931100089889e+01 2.557780310924658096e+01 2.103291057396078401e+01 2.500942666886924215e+01 2.301698278597742231e+01 2.261745208985924194e+01 2.081974668268382445e+01 2.265137444221884877e+01 2.368547343149051088e+01 2.290376036665895398e+01 2.263460686811888323e+01 2.272737624277820601e+01 2.254305324928696308e+01 2.227650282763242373e+01 2.353955801325135511e+01 2.463561037074182991e+01 2.388263459668486632e+01 2.086641528797044032e+01 2.205216110335230439e+01 2.215229959617548516e+01 2.483556688684195990e+01 2.402247538516321868e+01 2.369347302870447436e+01 2.418753646782864664e+01 2.177048958286515301e+01 2.327416883315632745e+01 2.420027208545701924e+01 2.409903655803424627e+01 2.409121952764882124e+01 2.467729263663384387e+01 2.196092577783396749e+01 2.280182665480603532e+01 2.397914154504804429e+01 2.538934254478837715e+01 2.562490208099881173e+01 2.597507602998420140e+01 2.323783983973566691e+01 2.459552943538801273e+01 2.419428837382427844e+01 2.240510731797241917e+01 2.340582403984574356e+01 2.170619577545780032e+01 2.209596274673908312e+01 2.254401739716846009e+01 2.541514418210572046e+01 2.438433330044158964e+01 2.349640093558575060e+01 2.397586714432587485e+01 2.636463046079613548e+01 2.471781288575979119e+01 2.402465760418627738e+01 2.411039579642929453e+01 2.317412225076377652e+01 2.530029236575625617e+01 2.333855937629619604e+01 2.344048953694800019e+01 2.372461111209787177e+01 2.397777550108094857e+01 2.437134631379776906e+01 2.342231492390249770e+01 2.439537847622679578e+01 2.175217039114684425e+01 2.120458011726607594e+01 2.502897273976457271e+01 2.361501380668134331e+01 2.478397285731452016e+01 2.569249576302852489e+01 2.230593784326659801e+01 2.288417843008267027e+01 2.410702314181547834e+01 2.453186012929599613e+01 2.318289852382390137e+01 2.434065491514463275e+01 2.262547098320759886e+01 2.334983672399790677e+01 2.200581872306463538e+01 2.392612012506272734e+01 2.164501787344853057e+01 2.399881935289454304e+01 2.381712887936370393e+01 2.457636945736413736e+01 2.561413714962194632e+01 2.052420062179480453e+01 2.334816242586856205e+01 2.401790261941249582e+01 2.462393908633614359e+01 2.214873823345623549e+01 2.221577566148299709e+01 2.491406763444049943e+01 2.354800066834294014e+01 2.319125828305454107e+01 2.464601429446580738e+01 2.307935235479219216e+01 2.423044703133126276e+01 2.385124000713630465e+01 2.321007084812869792e+01 2.452019463572905877e+01 2.572940713630547549e+01 2.531747198858293046e+01 2.183758115766674734e+01 2.450174227745539923e+01 2.261531741356232672e+01 2.286912028740591651e+01 2.249810939201120163e+01 2.258788064213944580e+01 2.547139803402347979e+01 2.472926577302677842e+01 2.446579977610198142e+01 2.516122717675832021e+01 2.533253301653483192e+01 2.536755435887505783e+01 2.420622070643451806e+01 2.359709957810920145e+01 2.480372777111272597e+01 2.561617746408509078e+01 2.369066546834234899e+01 2.424396588252853491e+01 2.510810576509384973e+01 2.450020572151282749e+01 2.564213663341835669e+01 2.720880477515582641e+01 2.485224899069351423e+01 2.349522176124758488e+01 2.588045831482877901e+01 2.512666312943201063e+01 2.463620760816610300e+01 2.386971543338978563e+01 2.618987028321147648e+01 2.585332117304926669e+01 2.592655991755358613e+01 2.454090889319730096e+01 2.598489452321463133e+01 2.592460639152840685e+01 2.360765710227720504e+01 2.750186537672626486e+01 2.664416685639762861e+01 2.508524670916677834e+01 2.619848328214903432e+01 2.649356121360115779e+01 2.433149120062473969e+01 2.463364857757743209e+01 2.461220158082858944e+01 2.602438698541013551e+01 2.431580927062908160e+01 2.638666669314257618e+01 2.643436095323413326e+01 2.647033388314340030e+01 2.630716296342281524e+01 2.724177078811928254e+01 2.737864479254388428e+01 2.641226039684248761e+01 2.455159114540823850e+01 2.449544653217255075e+01 2.447804421523089502e+01 2.531252586016190165e+01 2.505543192145806941e+01 2.544203402297215888e+01 2.519997367860783299e+01 2.808786868908036638e+01 2.545191973714906553e+01 2.676007091502659563e+01 2.510142567489628362e+01 2.331502311712062436e+01 2.547547637228014850e+01 2.682049778294285147e+01 2.770295665625777204e+01 2.485114813069993644e+01 2.436869248709696478e+01 2.551581436026917160e+01 2.624005301237966492e+01 2.593620180056264957e+01 2.704059389194996044e+01 2.744879078397720207e+01 2.592601355089655613e+01 2.395524191799790970e+01 2.544200918977061221e+01 2.691058196152776461e+01 2.695032513339882740e+01 2.544969703264665384e+01 2.684492536600917845e+01 2.662090649712009238e+01 2.431825743686437846e+01 2.706045084836416592e+01 2.634826099091043616e+01 2.414310121004555043e+01 2.673381238911127156e+01 2.602209436450676705e+01 2.784561707828950716e+01 2.693728422324718608e+01 2.735381749218404934e+01 2.635463772462537690e+01 2.745726954884948157e+01 2.809594287589530381e+01 2.593777128864909187e+01 2.681046389272139763e+01 2.366243336403034903e+01 2.767402409571692345e+01 2.489783346924778940e+01 2.792406269482250991e+01 2.658034283837149658e+01 2.445120959256638926e+01 2.684701965155947434e+01 2.969333520884061528e+01 2.590017910617050845e+01 2.918849093857463473e+01 2.842478051164079744e+01 2.999081036884808427e+01 2.713028684368992671e+01 2.792243391102543626e+01 2.967228681084779041e+01 2.821266009116192564e+01 2.929231017958584715e+01 2.849285317803888873e+01 2.811562118834955371e+01 2.872305942068945939e+01 2.645506620274367648e+01 2.954109888269772455e+01 2.793389422846012948e+01 2.924356342092282901e+01 2.746243496681032781e+01 2.905552953437404184e+01 2.802770391301978492e+01 2.856205561101739931e+01 2.644021031734848748e+01 2.956815895335945044e+01 3.002731554192294894e+01 2.931465264061578679e+01 2.687314994814735414e+01 2.757205875903219194e+01 2.891463055169251106e+01 2.708437492393106183e+01 2.753735532321626422e+01 2.775063258273259592e+01 2.773644516840981211e+01 2.822264029115194361e+01 2.888782275866962124e+01 2.657907735361165535e+01 2.825091343370437968e+01 2.700732669477593362e+01 2.758566418378113383e+01 3.007844623720771793e+01 2.683684720543585911e+01 2.794786305746472266e+01 2.862552816743660244e+01 2.887737153606137497e+01 2.738211590408603513e+01 2.779637594319056504e+01 2.774584062985938715e+01 2.706889588642211564e+01 2.732539351046654374e+01 2.737118820655656393e+01 2.864901210288991962e+01 2.901224006676152811e+01 2.814462192128723572e+01 2.920837492219611065e+01 2.982816087955063367e+01 2.699596144849343560e+01 2.878856989932637234e+01 2.853938121275096051e+01 2.917613779702181986e+01 2.878427747233877554e+01 2.637601940686970892e+01 2.681387695393722126e+01 2.726161966613017640e+01 2.901372142455318937e+01 2.989269050791603277e+01 2.720941197420045654e+01 2.822555176815004785e+01 2.914878888986317662e+01 2.878683514383763509e+01 2.804890636753861344e+01 2.794406705253582146e+01 2.790874212734988546e+01 3.046991276713294639e+01 2.810213925846890959e+01 2.785615650339776650e+01 2.945734762188769196e+01 2.935567718025481909e+01 2.723406373211125242e+01 2.789217377389378427e+01 2.994730136870557757e+01 2.816610763064458567e+01 2.753042114486804337e+01 2.721581535228109416e+01 2.502475527384022413e+01 2.661000796605850738e+01 2.461532088319119893e+01 2.633153736058600813e+01 2.815340715351759115e+01 2.834805532634896252e+01 2.887143155195667532e+01 2.746311336908921774e+01 2.684453584162178785e+01 2.729593888299373461e+01 2.966593893162269069e+01 2.767366899469114472e+01 2.732068652308370105e+01 2.755501793859578186e+01 2.767790109953789468e+01 2.677402775601787255e+01 2.489217560826413234e+01 2.654666732739321944e+01 2.737087322153436730e+01 2.423603535772433659e+01 2.759508774360757144e+01 2.551128513287582678e+01 2.524938090862142914e+01 2.741940401282858630e+01 2.907767646555750929e+01 2.875861208149761339e+01 2.990589734144013079e+01 2.834900497210428938e+01 2.768272781162358243e+01 2.881677211067994548e+01 2.802659398381874567e+01 2.908422315252857615e+01 2.708892179723986260e+01 2.647977834200707647e+01 2.762458553644652426e+01 2.917671177574485597e+01 2.860268812603252186e+01 2.724760756200026535e+01 2.707567743488928969e+01 2.800721203366227030e+01 2.712832857358940331e+01 2.690161290766977942e+01 2.773726724689668544e+01 2.667463652125960039e+01 2.835116268047892518e+01 2.726479079709923781e+01 2.735993388590008024e+01 2.910020723411982502e+01 2.703794343815441437e+01 2.882178921584164399e+01 2.938121710617835092e+01 3.051615029671408408e+01 2.881364438701412567e+01 2.893653682206201339e+01 2.867027255784893214e+01 2.865597315834214598e+01 2.706593151476804593e+01 3.036990292964526006e+01 2.875184234525000804e+01 3.032155405488767386e+01 2.757120195544615981e+01 2.883278441413260751e+01 2.884456281543906897e+01 2.690745994630874804e+01 2.884392909206248845e+01 2.804498424680630109e+01 2.825939411924174038e+01 2.862347240022888073e+01 2.803311852987619446e+01 2.952476191874049860e+01 3.085847765661085873e+01 2.870331606227457755e+01 2.978445143909922876e+01 3.027509607505640332e+01 3.009753385995351138e+01 3.001138160660370957e+01 2.952097098831664468e+01 2.953039572506501642e+01 2.799899048724313033e+01 2.924858256975036852e+01 3.038409016626130210e+01 3.032754197121353101e+01 2.968817679473985294e+01 2.871774662064499495e+01 2.904245263453916692e+01 2.904733357363193136e+01 2.874838051171716558e+01 3.011560233006746401e+01 3.075061059425079435e+01 2.989485372446647204e+01 2.963151127813366514e+01 2.988078286840446651e+01 2.799161506216122675e+01 2.850343519346425225e+01 2.999813011723349021e+01 3.028267935460612037e+01 2.936557093409560792e+01 3.072677136082934268e+01 2.935857474789017729e+01 2.926803217703319504e+01 2.861998103732098997e+01 2.831617779290273873e+01 3.189537651692903708e+01 3.285034712625908782e+01 2.851960639968625344e+01 2.976081897876014537e+01 3.270973090302030784e+01 2.965917781898739491e+01 2.919584688227640612e+01 2.930808043438967658e+01 2.988436265779106904e+01 3.043547073643316736e+01 2.891967647978735556e+01 2.936972467570435441e+01 3.085700875016590317e+01 2.797986622291292491e+01 2.957408322505436260e+01 2.838285166860107722e+01 3.012401123904318467e+01 2.764523398226873141e+01 2.957706728454477840e+01 2.990785504449555177e+01 2.829135692748542752e+01 2.990420531785436609e+01 2.739454417446981793e+01 2.988425737327033005e+01 2.695067577939163783e+01 2.788882939522341786e+01 2.751829455239791145e+01 2.919983382132311789e+01 3.038361721337527754e+01 2.779790079229856659e+01 2.941189230913383668e+01 2.773138872859268034e+01 2.951774863539417026e+01 2.827862128917768914e+01 3.092714852981796270e+01 2.815490373890335007e+01 2.927916332514918096e+01 2.945822924706653367e+01 2.912655183421758665e+01 2.763973252833281080e+01 2.851888446830227508e+01 3.070046620559985939e+01 2.919252606537542505e+01 2.868978551972676172e+01 2.757042266603456326e+01 2.879715558282348198e+01 2.713290272991150687e+01 3.086127583859975232e+01 3.007456747954265097e+01 2.942414326873502617e+01 3.025730945062955612e+01 2.945379080199569799e+01 2.835228401065656811e+01 3.092073690532316022e+01 3.003265252173849476e+01 2.887672577424615739e+01 2.985853199229816468e+01 2.912203125089981626e+01 3.045578817760989665e+01 2.840498343705107587e+01 2.730969957593066511e+01 2.905575410394215652e+01 2.910937227137745253e+01 2.968361422025720842e+01 3.053262098502496968e+01 3.196852814706886292e+01 2.909433974741785178e+01 2.802852071123405153e+01 2.991138632949368770e+01 2.831572706410789309e+01 2.850401431550146114e+01 2.937590709947559020e+01 2.747758786364002148e+01 2.770075567738968303e+01 2.895191533313916921e+01 2.765916924006282684e+01 2.917504382442089295e+01 2.961173164450718787e+01 3.019722420413080499e+01 2.857827348031195314e+01 2.782731341691641802e+01 2.725859619219923502e+01 2.795859563217176813e+01 2.893979576032950973e+01 2.751938728392648059e+01 2.845745817330382366e+01 2.916549388478350480e+01 2.991251880460269419e+01 2.926699792073904760e+01 2.923166366002539007e+01 2.972620276247976889e+01 2.821397438021038795e+01 3.089296308798337876e+01 2.914764590454866067e+01 3.040828014010032021e+01 2.979309102755725647e+01 3.054704763950914526e+01 2.948980944180182107e+01 2.963911397252795510e+01 2.964778571395564200e+01 2.742249968542697403e+01 3.049948497753674914e+01 2.940940169741196186e+01 2.863498964258030099e+01 3.117128968324103866e+01 2.920259531809976039e+01 2.899359523662053562e+01 2.742756501265197144e+01 3.025167380107676252e+01 2.882466303616195447e+01 2.707909150332160308e+01 2.748082770341166281e+01 2.901763154608391915e+01 2.972388437671079942e+01 2.890161588491577049e+01 2.899459685287932587e+01 2.708820000043818510e+01 2.866862232063558125e+01 2.922600521009144003e+01 2.930707241246626182e+01 3.050203786880744161e+01 2.768743400157948287e+01 2.871833613930720830e+01 2.996333782482086860e+01 2.890460573853475879e+01 2.929982462393636311e+01 3.040040324598039234e+01 2.736864015286289842e+01 2.767363295855212613e+01 2.947888066551250574e+01 2.674050052693592860e+01 2.872666373877200030e+01 2.885922899315457002e+01 3.135803450161042960e+01 2.781516935922109468e+01 3.200866940383697568e+01 2.952153909908052398e+01 2.927339876172085198e+01 3.092788440410120643e+01 2.826544672150720672e+01 2.876692017423103920e+01 2.855352165635117245e+01 2.776743901379181878e+01 2.800153791213385901e+01 3.065188829835524587e+01 2.975724259271283501e+01 3.054766806870926743e+01 3.001940450449804487e+01 2.784554717337224972e+01 2.890124793363352396e+01 3.028089132781677506e+01 2.619769495065666121e+01 3.095306811129994529e+01 2.630218754907764378e+01 3.041068513146077734e+01 2.941225298407378475e+01 2.869510249639173693e+01 3.005182354953450741e+01 2.862727710121081515e+01 2.861806041861333583e+01 2.795605318782465432e+01 2.788737214787617447e+01 2.897558475374335174e+01 2.848168158798176108e+01 2.933579679517039196e+01 3.079399664473978149e+01 2.920258313608183443e+01 2.743630151624314806e+01 2.920641883998056088e+01 2.920662407071392153e+01 2.753146035595031549e+01 2.792756583749180876e+01 2.842057735693641618e+01 2.927158335024123659e+01 2.848408301434710310e+01 2.843413983732295236e+01 2.736430946913644036e+01 2.603895562004304765e+01 2.754969838679168248e+01 2.873806447160259125e+01 3.096123912493066399e+01 2.740499868874386991e+01 2.782768505469500298e+01 2.926932191138126171e+01 2.788603706108343516e+01 2.759837923662415804e+01 2.894192813832778910e+01 2.541593513983139019e+01 2.751579576551210948e+01 2.736866233437881490e+01 2.841529960302905877e+01 2.809572849605994094e+01 2.744955757667950280e+01 2.939999174276600868e+01 2.940739876656746077e+01 2.843978425686772837e+01 2.854358151626955475e+01 3.005045464045428716e+01 2.895132152484692867e+01 2.766632955155682438e+01 2.702321292256761964e+01 2.849315274502914974e+01 2.894071491805379992e+01 2.867143979979508472e+01 2.707067737037083077e+01 2.793614380540108755e+01 2.826474461337303978e+01 2.767951158002900769e+01 2.793829649114655211e+01 2.616768653446903414e+01 2.986706476166075319e+01 2.808171906077441449e+01 2.768721137196081017e+01 3.079594213991302354e+01 3.159524945157658848e+01 2.933284562641575377e+01 2.802869144129375556e+01 2.853779136696513419e+01 3.014518133589877991e+01 3.027775386791108403e+01 2.833773927855509456e+01 2.951538130985318631e+01 2.918271723291065101e+01 2.752309081636084187e+01 2.949670300709090753e+01 3.085424768278334895e+01 2.864522693276948928e+01 2.845847318197312958e+01 3.062871692912154131e+01 2.931992939750272242e+01 3.011494300080597597e+01 3.042456315470768402e+01 2.984880606941867853e+01 2.944887588943295853e+01 2.997741944731808772e+01 3.089515822605441286e+01 3.029345638021150577e+01 3.074744939342599537e+01 3.054041307693703544e+01 2.867787063078763410e+01 2.845995327226171057e+01 3.196201239653192516e+01 2.960895560268432547e+01 3.162389011510212811e+01 3.127918894001051342e+01 3.254053280488346189e+01 2.954276689450684756e+01 3.264754088656430753e+01 3.014161120892000412e+01 3.138809779755953144e+01 3.113514147314745983e+01 3.378346063158836188e+01 3.250942726414058370e+01 3.065360483075322762e+01 3.140661877594527240e+01 3.129412656420867833e+01 3.173122923479264301e+01 3.269171700030982919e+01 3.112964083977749752e+01 3.083134693986223596e+01 3.118138153616211738e+01 3.044237735452410831e+01 3.256497567249967773e+01 2.987753867760421045e+01 3.205600362159726302e+01 3.148646986928197578e+01 3.255929584747278938e+01 3.085025781730993444e+01 3.214959880416169824e+01 3.107482758804838241e+01 2.996021236105513452e+01 3.009188700526049232e+01 3.055474183872125593e+01 3.097872803021056498e+01 3.049698594038949651e+01 2.991843997624289031e+01 3.012051984906746327e+01 3.110460065051380241e+01 3.125253194303238402e+01 3.042872580587791020e+01 2.937582279542623098e+01 3.104432383566178189e+01 3.036614839848767389e+01 3.084545993572289291e+01 2.872959427137945099e+01 2.981734647342048561e+01 3.223252907842800141e+01 3.052517878738278867e+01 3.154813964740486298e+01 2.882834322829616269e+01 2.965975317821997592e+01 3.107276681468145085e+01 3.312562257077131989e+01 3.212318359368047282e+01 3.240716480537475519e+01 3.304971343192383415e+01 3.305085443626955310e+01 3.270227638183644814e+01 3.056921441616400870e+01 3.316165939712458766e+01 3.253813229339687041e+01 3.236028803572064305e+01 3.014787105577036641e+01 3.233347390061311444e+01 2.998778193797614477e+01 3.087224435780445475e+01 3.068905489064545478e+01 3.249367109396563791e+01 3.033008425441778044e+01 3.306800658745058286e+01 3.191150203859294621e+01 2.950795514358988925e+01 3.143506578647385297e+01 3.177025821261804950e+01 2.986780166507554668e+01 3.174852900028211167e+01 3.210779817366236699e+01 3.182087268350827003e+01 3.173952135475731140e+01 3.245562016178264741e+01 3.305506761334491017e+01 3.320203601070878108e+01 3.178746323335381518e+01 3.099908709766881643e+01 2.960456358516120901e+01 3.347552432097497643e+01 3.253451771411216953e+01 3.229362803462549181e+01 3.185692853231195443e+01 2.962943748003569766e+01 3.144520072678429656e+01 3.354243852740007981e+01 3.051734027996187848e+01 3.197647721080970129e+01 2.937985117497661847e+01 3.088944517428626213e+01 3.026875698750328070e+01 3.036634718199587724e+01 3.097021659194883370e+01 3.101695047015166651e+01 3.211770326990171753e+01 3.054614301904058848e+01 2.961219978532545127e+01 3.034854785436665381e+01 2.916631570900916870e+01 3.099391021079278374e+01 3.156064607138553413e+01 3.026054107045609953e+01 2.776052127724579677e+01 2.944087310667775270e+01 3.108765658866208526e+01 2.913756328656592132e+01 2.824512079811048437e+01 3.011753777975220459e+01 3.241026709434306241e+01 3.068313184114336423e+01 2.893515806837120508e+01 3.056830222433675104e+01 2.900662227311308072e+01 2.923106651881262863e+01 2.972642173092904372e+01 2.986951928513448706e+01 3.201379893390062392e+01 3.083707667764921467e+01 3.083141874807714800e+01 3.093622406461718910e+01 3.026724642514103181e+01 3.038848258388008716e+01 2.960647163786273239e+01 3.057430984069812396e+01 2.911455107212208304e+01 2.992897208592475522e+01 3.041558924092115035e+01 2.831237114883363404e+01 3.153180466211732735e+01 2.990533608166740365e+01 3.068716996294124044e+01 3.094914052954307238e+01 3.133223478157551867e+01 2.856663801107536216e+01 2.942590993102291108e+01 3.013814035586653262e+01 2.928579887919070046e+01 3.028011988050646508e+01 3.113891741438501271e+01 3.020307374882137808e+01 2.998642845109715083e+01 3.211818945199968311e+01 3.294238870631815530e+01 3.119632574704823114e+01 3.094521289066742398e+01 2.960955894418261991e+01 3.091292014161071222e+01 2.699660019205593997e+01 3.149349145092507740e+01 3.182943294165151471e+01 3.025175972693254423e+01 3.178537784222671903e+01 3.041566973443536881e+01 2.970448147880606626e+01 3.045539580652218703e+01 3.035636890456801495e+01 3.068686243872289054e+01 3.252248143852128237e+01 3.074638491205901403e+01 3.019896463536574061e+01 3.066260111311347103e+01 3.149139284862753385e+01 3.227779173820793090e+01 3.045837826812984872e+01 3.055676110203672025e+01 3.064082848346658849e+01 3.384245547007230215e+01 3.147649701292746371e+01 2.946541062187225535e+01 3.118468162520403553e+01 3.083774844315545849e+01 3.154905414128901953e+01 3.077410587035252121e+01 2.986009271952467969e+01 3.086098194504229397e+01 3.062234211201604595e+01 2.893970480147561730e+01 2.953890418910872384e+01 3.048905478024102322e+01 3.029440067838117656e+01 2.978016434505878607e+01 3.057679897253395751e+01 2.948338894440200875e+01 2.903620863238128180e+01 2.799910413357306282e+01 2.855880163863328036e+01 2.658715940727687865e+01 2.995420411348530365e+01 3.046194955274165395e+01 2.874201579818107533e+01 2.924777535197540956e+01 3.020587004622327498e+01 2.894476943144055170e+01 3.028054647077314954e+01 3.016272220062459297e+01 2.864543205794120695e+01 3.062450507025747015e+01 2.978029633756748851e+01 2.933063146984712333e+01 3.178138228607824800e+01 3.115000139606410556e+01 3.043597381264224211e+01 3.016757169037805753e+01 2.890927307139569891e+01 2.940168642176687186e+01 3.170181144367953863e+01 2.940413423194230091e+01 2.677236214611495413e+01 2.954266698511922939e+01 2.780414321952330070e+01 2.785080152197145509e+01 2.735080919781809072e+01 2.796337106658473814e+01 2.841633705708692048e+01 2.634859848307077357e+01 2.814861017134929710e+01 2.704405470502696929e+01 2.699622518213161371e+01 2.640074015988321321e+01 2.647718858778680939e+01 2.563735904622316397e+01 2.826892429584201594e+01 2.835425088716779030e+01 2.747439119024429743e+01 2.635874447282602873e+01 2.741020047390542302e+01 2.981818903696700218e+01 2.759079801649599162e+01 3.033893895076681702e+01 2.925794012077690098e+01 2.777276344675686204e+01 2.741074963343188031e+01 2.884964153448215995e+01 2.741221724229150780e+01 2.983396167975302404e+01 2.900012732567647689e+01 2.900880097264928281e+01 2.939745121598535249e+01 3.133233785276501138e+01 3.061568574645799501e+01 2.720692729552467171e+01 3.065380128046132313e+01 2.863001394537386801e+01 3.099876920566624250e+01 3.040827747261944580e+01 3.300773680898986839e+01 3.039298678019189381e+01 3.103721504498292560e+01 3.008121064078028084e+01 2.974935437613832079e+01 3.021395500899361863e+01 2.935878041837943186e+01 3.010522846227769023e+01 3.029446781147778012e+01 2.918580064260872220e+01 3.165922507458300217e+01 2.965010091148852567e+01 3.045123537265878610e+01 3.136720483662334402e+01 2.888643503618350294e+01 2.775324830900194684e+01 3.031975162358555309e+01 2.833044805006762701e+01 3.105065821518373781e+01 3.059105348053129347e+01 3.070303163892822340e+01 3.197618072653840215e+01 2.923663430836706922e+01 3.074597755405522648e+01 3.197142512658249558e+01 2.881965292951269220e+01 3.078714257217574257e+01 3.167557286354558599e+01 3.118097998734007348e+01 3.259543754942428961e+01 2.838581931510850609e+01 3.065676032032503784e+01 3.151413681471795059e+01 3.201129526051111895e+01 3.173896436513687291e+01 3.280514814387795042e+01 3.019961910226222557e+01 2.912000170021369527e+01 3.302618227503558046e+01 3.092991420074197961e+01 3.013697028194265570e+01 3.224945183454426711e+01 3.005673305397755612e+01 2.799452259541783050e+01 2.982318207043467950e+01 3.012063757742672365e+01 2.819480744160961194e+01 3.104785495094823133e+01 3.124380004399600352e+01 3.053589254424364086e+01 3.165277949177907857e+01 3.145364845802645704e+01 2.992422359873354054e+01 3.155427683505349989e+01 3.052317143558904888e+01 3.078038787350855898e+01 3.090343794829969326e+01 3.162008403483904573e+01 3.452521080835875722e+01 2.889092065732283388e+01 2.958381497183924935e+01 3.043069285692821424e+01 2.951547397442920584e+01 3.155669332378266390e+01 3.236242152099022462e+01 2.850636530489677511e+01 3.299767358079594004e+01 3.133660591191152278e+01 3.154889583342667692e+01 3.105246085928745714e+01 3.210021354663894755e+01 3.077675517730551036e+01 2.862329835122876176e+01 3.293883467424559797e+01 3.111623737670753442e+01 3.132796559649919388e+01 3.124052807205677240e+01 3.069138981051231596e+01 3.149279835778624559e+01 3.061764729994016321e+01 3.310925032001703983e+01 3.218605377932112077e+01 2.968978772036038194e+01 3.102227416150627803e+01 3.011806215043557344e+01 3.086507228357871568e+01 3.233547828812244518e+01 3.117214338784603100e+01 3.244081095690795991e+01 3.094047760960659232e+01 2.970697491710754079e+01 3.407962092095687723e+01 3.238849165880433389e+01 2.990093018571468875e+01 3.281424691785957037e+01 3.065317641196773835e+01 3.109839124100066954e+01 3.140492770124184219e+01 3.173350393240332323e+01 3.370458968440636482e+01 3.173461615389291879e+01 3.324247589367688249e+01 3.325143978098243025e+01 3.106601387367194533e+01 2.935805285354938121e+01 3.189962663176324043e+01 3.300226631177532965e+01 2.986595049563698012e+01 3.045080277704840199e+01 3.323269290341150395e+01 3.318025675741940717e+01 3.475370781896949524e+01 3.186575050577306456e+01 3.088986232357925132e+01 3.197736270268740810e+01 3.271240675225006811e+01 3.309801032991758518e+01 3.052647902762162957e+01 3.386420497807058183e+01 3.167326054249853584e+01 3.325800011253709698e+01 3.272310702520167780e+01 3.284127209766180755e+01 3.432293813788133008e+01 3.292619106753551961e+01 3.306015008890247486e+01 3.312089741208815497e+01 3.525151376801494507e+01 3.331309954523339201e+01 3.256207050471792286e+01 3.290946184793679663e+01 3.187830983653739381e+01 3.299728250114210226e+01 3.336424619257343949e+01 3.120193049547586028e+01 3.479335331601196657e+01 3.539236024286495308e+01 3.180393520862616441e+01 3.272729097428821632e+01 3.307254247955811621e+01 3.243436426141629880e+01 3.363518060772205587e+01 3.466997905929991219e+01 3.351090680548906420e+01 3.428468660130347700e+01 3.470819096521098857e+01 3.432387569990376619e+01 3.686921606848630262e+01 3.487868617056716403e+01 3.307644821633458321e+01 3.427656377514686170e+01 3.488129199549138804e+01 3.329858850936156500e+01 3.448828061204438455e+01 3.208333441775545225e+01 3.449399166916340675e+01 3.265628655809693015e+01 3.455942250471531452e+01 3.266525883194421453e+01 3.488050643280693919e+01 3.434325017441525318e+01 3.586127071759650420e+01 3.387802629946590827e+01 3.519480267247445227e+01 3.147322180119916979e+01 3.281613651598178194e+01 3.309898242288937098e+01 3.265490087264058161e+01 3.331975184309016669e+01 3.486900993657093295e+01 3.284576534383067070e+01 3.354851762119363912e+01 3.439102910572680827e+01 3.222458661049105899e+01 3.189472098209360595e+01 3.324576433145981014e+01 3.232433076021779073e+01 3.157123878031501008e+01 3.160752223145233586e+01 3.361822124811086354e+01 3.288952655042790241e+01 3.255170522700175439e+01 3.326691721787367584e+01 3.155103999002016124e+01 3.312142407981434644e+01 3.407874752802106144e+01 3.358772037040159830e+01 3.205698655222553839e+01 3.697482690447388620e+01 3.595473561896514525e+01 3.520673289956833685e+01 3.393514803281752279e+01 3.080965166882099382e+01 3.424212551294088769e+01 3.328296666808180504e+01 3.263658559411999249e+01 3.366633544511520881e+01 3.127734007318683496e+01 3.047673591541882132e+01 3.216913455836834856e+01 3.373666531806927082e+01 3.084439381769639965e+01 3.327459913572140238e+01 3.350659853034225932e+01 3.215246236408643909e+01 3.142111404825732635e+01 3.454156679608303904e+01 3.128539835362052557e+01 3.281134164799266273e+01 3.107238173860973518e+01 3.076071382420878919e+01 3.196129710507277721e+01 3.368382540528950386e+01 3.265975329435558194e+01 3.268035223845523518e+01 3.276574801599940656e+01 3.384749262131819592e+01 3.208972403307405585e+01 3.283627420519128037e+01 3.253712892006956992e+01 3.134893413609204416e+01 3.299337796392070032e+01 3.334351844757579642e+01 3.308377954185146308e+01 3.451470070362609732e+01 3.522487038724504771e+01 3.393748533414817103e+01 3.310490756797251777e+01 3.370063843251953273e+01 3.577429717735160608e+01 3.433677233376686644e+01 3.351344490009858390e+01 3.427467560026143190e+01 3.327771093900756938e+01 3.554194164945737100e+01 3.505108408688979438e+01 3.508138219687461401e+01 3.505272404714386170e+01 3.366398157965539184e+01 3.715892055039412156e+01 3.323264232151957032e+01 3.490306345857714376e+01 3.478456507248685625e+01 3.040211702708053565e+01 3.408399424712361991e+01 3.366431168844800226e+01 3.418530503380436869e+01 3.502731102694581011e+01 3.381227124236463055e+01 3.536165978259043641e+01 3.593946343703439794e+01 3.271251686652072266e+01 3.340805375124664778e+01 3.339166567844279143e+01 3.670778123067704257e+01 3.480090312208555758e+01 3.331202033042728061e+01 3.323221530297630011e+01 3.483169719793450980e+01 3.470676676841027586e+01 3.388434761271500406e+01 3.223506276172417984e+01 3.491809204617050000e+01 3.479900228805745854e+01 3.425594226898120098e+01 3.424481328796896662e+01 3.542779887508262249e+01 3.485831277720338051e+01 3.433193943962114503e+01 3.674908520403604228e+01 3.716733429818071954e+01 3.840064694374321874e+01 3.642632197287211682e+01 3.581650999773922450e+01 3.742397953485784967e+01 3.621868905869956734e+01 3.867517192598233322e+01 3.663984404103604220e+01 3.839376023268732752e+01 3.638514036469605628e+01 3.713334526615813758e+01 3.800963031480651466e+01 3.629839401337332561e+01 3.729153536077369324e+01 3.785576481523689552e+01 3.814289233784936073e+01 3.635413511682781973e+01 3.802329529546726405e+01 4.013025671381985404e+01 3.781950955822722449e+01 3.754449382018672310e+01 3.597969935768627181e+01 4.123121769783804069e+01 3.985510885777604528e+01 3.745978308883503161e+01 3.868337689107960387e+01 4.015192412721900439e+01 3.814765712455352542e+01 3.983874531497907157e+01 3.832178611841670346e+01 3.742536879185893639e+01 3.936854639084062768e+01 4.004589258386850759e+01 3.894454833933626503e+01 3.639895109225801662e+01 3.441687422352936210e+01 3.639940652133312682e+01 3.784470647946964306e+01 3.413838832848615823e+01 3.308709669015048149e+01 3.627586614554967781e+01 3.462319817222387286e+01 3.532184656638221298e+01 3.434309919854305804e+01 3.436361206745608143e+01 3.143397046598265732e+01 3.473990701047494412e+01 3.404239304469862759e+01 3.492838330007464265e+01 3.456042974386612343e+01 3.382503054034680190e+01 3.508993858864977256e+01 3.358559336609005186e+01 3.528484737068796306e+01 3.559849943602377920e+01 3.649520784697440945e+01 3.439159354402066526e+01 3.346531295081781110e+01 3.458544990857286905e+01 3.513589097581737519e+01 3.490973302451055105e+01 3.440677734635452367e+01 3.411948196554909174e+01 3.341040528393483555e+01 3.201210704811953889e+01 3.453092375569246286e+01 3.348035608368069660e+01 3.428091697345459465e+01 3.249165099636893217e+01 3.451223031501810112e+01 3.431360319764250022e+01 3.113927676886024543e+01 3.407801718787059286e+01 3.363550346445427408e+01 3.458033560343755397e+01 3.450542215527183032e+01 3.046734520118711131e+01 3.441452413075020900e+01 3.216129323057693767e+01 3.389963994685321325e+01 3.412459821198962828e+01 3.415771976317425640e+01 3.416039278247838240e+01 3.639006097766961290e+01 3.556510807226079862e+01 3.508830420648863679e+01 3.552938417670193161e+01 3.351329939849667028e+01 3.449886948629399086e+01 3.604495206586652500e+01 3.352444467206944978e+01 3.304722418936102457e+01 3.364407212009896142e+01 3.506211937132761847e+01 3.444612517639796323e+01 3.857961726763824828e+01 3.481281454042428436e+01 3.059577294920946855e+01 3.485152232481939194e+01 3.642718003369019897e+01 3.704781454191118684e+01 3.521135683574058106e+01 3.364892565132219460e+01 3.444323259003157034e+01 3.554831273029243732e+01 3.464932531648106107e+01 3.700029624760867364e+01 3.773310484141693877e+01 3.818240484828193360e+01 3.627473009366033097e+01 3.638357916842013395e+01 3.669296846758776809e+01 3.749368260394063412e+01 3.753573174667872081e+01 3.491645491129672507e+01 3.763563131195680711e+01 3.751900664689377152e+01 3.719662589546086195e+01 3.682071335268032186e+01 3.546132152350352840e+01 3.540064758234169773e+01 3.668982395969805310e+01 3.699294323299454845e+01 3.723048297551682850e+01 3.568026561340631275e+01 3.697609226824101825e+01 3.515959449172225959e+01 3.853926066368602932e+01 3.593862150668288535e+01 3.703728555220443752e+01 3.568200262908888476e+01 3.881749161153491912e+01 3.739158732854749445e+01 3.870325639547544228e+01 3.898080835113132991e+01 3.549050535858942368e+01 3.674135998504148404e+01 3.779582964306170112e+01 3.601124704131098753e+01 3.565896282879295853e+01 3.526978684838871203e+01 3.669659220697351998e+01 3.581207830422037830e+01 3.521801411903236811e+01 3.437613410869095532e+01 3.479140180199883758e+01 3.239598413398421428e+01 3.461130607948454951e+01 3.331473833682783692e+01 3.401913010203406884e+01 3.381134766157142479e+01 3.591983748278740762e+01 3.784899610447605056e+01 3.466458591650699361e+01 3.406354816628422810e+01 3.718691835190651318e+01 3.600783667796877552e+01 3.389463567660104815e+01 3.566540443394442406e+01 3.473931590583943319e+01 3.162261244628844281e+01 3.670292840421833347e+01 3.527205686269572027e+01 3.209859414860584081e+01 3.623172851309717402e+01 3.503855831041730795e+01 3.532658124177062575e+01 3.493832588574185394e+01 3.434068860626200603e+01 3.715265413531552241e+01 3.833991674572035890e+01 3.802695942449103939e+01 3.937644075239469998e+01 3.690601622332957277e+01 3.755526027395853106e+01 3.741731559527534756e+01 3.638424895192136432e+01 3.760051368275583172e+01 3.626606901679502215e+01 3.368357781504832360e+01 3.829996828330841652e+01 3.581312349545081730e+01 3.554291888132054567e+01 3.856382365607748142e+01 3.949655888797723691e+01 3.822712560643127233e+01 3.730553770748344533e+01 3.873288555554508150e+01 3.828023747430192003e+01 3.722494854308152412e+01 3.737445379116184796e+01 3.917724651762900834e+01 3.829595204661244878e+01 3.969102472292006922e+01 3.712670694802738325e+01 3.594583382872752253e+01 3.836954739514678892e+01 3.822612628492929332e+01 3.995603727855752396e+01 3.814475398922525784e+01 3.962512346100895400e+01 3.884713066863933761e+01 3.786097569824647735e+01 3.478233853438005951e+01 3.626825352975902206e+01 3.500827943317511881e+01 3.855035021152789199e+01 3.774709843776649620e+01 3.807164332071964452e+01 3.812168299255632320e+01 4.077457961765909289e+01 3.953356759235212081e+01 3.705518248117774505e+01 3.844191335107995400e+01 3.919639691201072651e+01 3.840120227474319847e+01 3.865053315407177337e+01 3.852572355463811959e+01 3.662005333041071253e+01 3.780154250454965847e+01 3.675370853764921009e+01 3.787772525907535481e+01 3.748868533866047414e+01 3.768049674283018646e+01 3.631648982548463778e+01 3.869033396373257006e+01 3.896403602010830980e+01 3.868728791208251749e+01 3.683656415991504929e+01 3.752691362500092964e+01 3.615345997843366632e+01 3.702189566535981413e+01 3.661182978183025227e+01 3.499505227430662302e+01 3.718249073421659290e+01 3.748319058811061666e+01 3.601751980105301243e+01 3.722897404997385706e+01 3.840087372077958605e+01 3.590617037679285772e+01 3.827789330676014146e+01 3.716040092272248074e+01 3.875070870675727974e+01 3.660749771378389994e+01 3.604952725111841261e+01 3.740481176685378983e+01 3.558306882332945520e+01 3.794249026355862497e+01 3.828834665467932297e+01 3.830605971500850160e+01 3.621206621079514321e+01 3.747050181481325382e+01 3.842197022597429168e+01 3.611500067112674373e+01 3.771412756184802362e+01 3.718211807089993926e+01 3.762575301990793974e+01 3.833980205418331622e+01 3.862001572919896120e+01 3.650903290136845669e+01 3.330419930313262711e+01 3.769458877607373637e+01 3.478836662675992386e+01 3.455615465050426138e+01 3.429233987310478682e+01 3.538886384527498308e+01 3.698898811158370847e+01 3.675948597793940564e+01 3.600856426285799472e+01 3.425799370050692261e+01 3.687772809687184150e+01 3.869081589690443934e+01 3.577142372407745796e+01 3.749032028761666879e+01 3.717822151413101039e+01 3.529367961156037126e+01 3.609423249852275006e+01 3.704393476019581044e+01 3.714319467560897436e+01 3.686956119929647002e+01 3.600106827415996236e+01 3.726697526345689937e+01 3.819898434606162141e+01 3.846232379677659452e+01 3.686406522936574959e+01 3.598369170103740800e+01 3.791450584971195781e+01 3.767174415743280491e+01 3.708798207746109910e+01 3.775009523280130708e+01 3.650269530854718170e+01 3.819331858296216353e+01 3.630821486551493393e+01 3.541154272154192739e+01 3.718961086736234023e+01 3.417638830133059713e+01 3.680900521267307113e+01 3.667362401206042932e+01 3.585949179179893065e+01 3.532995808629716805e+01 3.481060288699847405e+01 3.501138542110899010e+01 3.656463563735552214e+01 3.483276800278596852e+01 3.523649044701402033e+01 3.746070892997330759e+01 3.752560014614512340e+01 3.597531072310667355e+01 3.566477317781820489e+01 3.707706773622273744e+01 3.606466727554053620e+01 3.473734465038077701e+01 3.694887296600110460e+01 3.608740056585188682e+01 3.716109402766874581e+01 3.649978191920658332e+01 3.767696152157437695e+01 3.787837565677202178e+01 3.845634125911437451e+01 3.822253523294337896e+01 3.675865773698945560e+01 3.695480588906917063e+01 3.723526833770586109e+01 3.613133533904962036e+01 3.925776662778970660e+01 3.721905290693928947e+01 3.826446326393892861e+01 3.759250392296339527e+01 3.928027464669033009e+01 4.007991421817621358e+01 3.636001523478027053e+01 4.042864437465456717e+01 3.692169699331574151e+01 3.798307771117576692e+01 3.774071571051173635e+01 3.915458247980063788e+01 3.755565007151123069e+01 3.855749051297445362e+01 3.602391796855098960e+01 3.743991807284882611e+01 3.905314095799546692e+01 3.681913810674049614e+01 3.698603227468962729e+01 3.876239870173436231e+01 4.011633531427797550e+01 4.095863548851975366e+01 3.859496911730825985e+01 3.699875980408470610e+01 3.609344425073876295e+01 3.550579619673276000e+01 3.569892026922352102e+01 3.823905163369901317e+01 3.650508266776392929e+01 3.684036205235265271e+01 3.455334552172507756e+01 3.680794225533114883e+01 3.670047984759928994e+01 3.687947369848237855e+01 3.555498605925112088e+01 3.560915642914930856e+01 3.802437221056658245e+01 3.616598689035804171e+01 3.765195804038459926e+01 3.658583254613209590e+01 3.938861292470899400e+01 3.682420003296899580e+01 3.806243267265018204e+01 3.867717924566348842e+01 3.881405178107053899e+01 3.687273494151595798e+01 3.773367266635881379e+01 3.704403111845633845e+01 4.056757665368611754e+01 3.765822239461893872e+01 3.847587474445938227e+01 3.988783098105387381e+01 4.006885343046583614e+01 3.767773533107638428e+01 4.065846549906176222e+01 3.812348922611246849e+01 4.110309580769530413e+01 3.826480461464842620e+01 3.823694089992135048e+01 3.925720934778948390e+01 3.906266487691048894e+01 3.768490511775360829e+01 3.926713005135270151e+01 3.857300847399311294e+01 4.000624951785303551e+01 3.773719328642631154e+01 3.498954561432283583e+01 3.777951853088002565e+01 3.800337124957661672e+01 3.768713085266220020e+01 3.859681883093502819e+01 3.729310075278453240e+01 3.787302386663774456e+01 3.719664445662460395e+01 3.670597808312033550e+01 3.854665821745158638e+01 3.834058918513172642e+01 3.814876355087977799e+01 3.755458529611396301e+01 4.059366811203937431e+01 3.686440196898782773e+01 3.925899715909824295e+01 3.922587312828432005e+01 3.907018270656355696e+01 4.028408141492165129e+01 3.941301205776296968e+01 3.869914565455303546e+01 3.896318702315601001e+01 3.914141379979201218e+01 3.775206095021204078e+01 3.706764155896749457e+01 3.960488944204509920e+01 3.799706075600659716e+01 3.924256164146244430e+01 4.077346174870627493e+01 4.050357823125843737e+01 3.857908006203233242e+01 3.956491042902887045e+01 3.774401285517264171e+01 3.750328178507896126e+01 3.835283988334236227e+01 3.701707608120578641e+01 4.097077735332791804e+01 3.949066289681938713e+01 3.800503960228297728e+01 3.954964767617182275e+01 3.742797283255877971e+01 3.905262185969206712e+01 3.716354711488665430e+01 3.572758538942046869e+01 3.654728811265142951e+01 3.837853127763400352e+01 3.825343589386172027e+01 3.786733205667620439e+01 3.853290829265741024e+01 3.685461500558427161e+01 3.764696836651051370e+01 3.672387910918719456e+01 3.743667595166713369e+01 3.895983924832213319e+01 3.661922673842516929e+01 3.795712605877930201e+01 3.497601808845225690e+01 3.848637011008914754e+01 3.831765368890176404e+01 3.764877558060574358e+01 3.922499230489072630e+01 3.919795523349716149e+01 3.890241057400073288e+01 3.734008125062366190e+01 4.034854387918889529e+01 3.737302495184929541e+01 3.669099575177891381e+01 3.589234278821229651e+01 3.743211983652074792e+01 3.633111100174462393e+01 3.673117843498623358e+01 3.806899989563957121e+01 3.719281143749613960e+01 3.751831143791105916e+01 3.544212733522242331e+01 3.679746404449470276e+01 3.955101136326312172e+01 3.813230021434345218e+01 3.855345413004456390e+01 3.863098625553652710e+01 3.825445582164536518e+01 3.579296338595334248e+01 3.886951184805774773e+01 3.955422693819070190e+01 3.653807432758326712e+01 3.856078503578280703e+01 3.647124114333787759e+01 3.858295676702334021e+01 3.879784821419476515e+01 3.746976654727287581e+01 3.928539557299442464e+01 3.799713939765404547e+01 3.769291376961680129e+01 3.682638347296570203e+01 3.826489443595568218e+01 3.883686523235253674e+01 3.693195791021365437e+01 3.879049464236439348e+01 3.706362277903942015e+01 3.756565507174790497e+01 3.869754594515185175e+01 3.913095860625875133e+01 3.704422394892088732e+01 3.879176808639525831e+01 3.572600103250680803e+01 3.765102801701601010e+01 3.905288703758648694e+01 3.573709422750062714e+01 3.521130028200140316e+01 3.817257165151733744e+01 3.686586680115553349e+01 3.853174023691703098e+01 3.816260404598563838e+01 3.682204670440872718e+01 3.555807819222317789e+01 3.858907651442804365e+01 3.504721251697206696e+01 3.614491865935619330e+01 3.732243723392373624e+01 3.593411231078965073e+01 3.759220471559741128e+01 3.716874926748018027e+01 3.986061665728635717e+01 3.849381499569454945e+01 3.948910081795944649e+01 3.964919899665746073e+01 3.741720068230829810e+01 3.996002654072483296e+01 3.802457476130726377e+01 3.929724199968490694e+01 3.793908259742805456e+01 3.728491302442386512e+01 3.770459269253886703e+01 3.765508857976835344e+01 3.713484703184184355e+01 3.833460048669149955e+01 3.644503257990303524e+01 3.591923687752573358e+01 3.607754536786580957e+01 3.761083945844751497e+01 3.706239742398440029e+01 3.768064061276255217e+01 3.687833679791489061e+01 3.965018496680426097e+01 3.648062932510082845e+01 3.240706723270476175e+01 3.322118893561902553e+01 3.728198405717956376e+01 3.487606616494717571e+01 3.541784671386211159e+01 3.611600429458790984e+01 3.337905724603541557e+01 3.441038013204386203e+01 3.439354585070372394e+01 3.472566309862693146e+01 3.444458126544419940e+01 3.653034847401696084e+01 3.621871062018752241e+01 3.439534895762712807e+01 3.445120525433923575e+01 3.380152112730030467e+01 3.539576044796751120e+01 3.516073529166208544e+01 3.284623427409511010e+01 3.348717610140539591e+01 3.563823975680097789e+01 3.589845909167461002e+01 3.446412846524560791e+01 3.437100197718039141e+01 3.352093862315334860e+01 3.462426482627469682e+01 3.297514856615268997e+01 3.493691137436964311e+01 3.338652819103603520e+01 3.386966964533064584e+01 3.423942428798413573e+01 3.396184181930836843e+01 3.391979391334285054e+01 3.432194489304070828e+01 3.422499263534800917e+01 3.447309569518939298e+01 3.467873913149625764e+01 3.295973191592102580e+01 3.437250765174508160e+01 3.270230150706503736e+01 3.395079247480242657e+01 3.355487615878942620e+01 3.278293371963565761e+01 3.381319375402851790e+01 3.418682805320631246e+01 3.358720029405222363e+01 3.520487547155126862e+01 3.338088750457178122e+01 3.535989079249306855e+01 3.344812021065047247e+01 3.369908709692319349e+01 3.449289747005711604e+01 3.439112598672714682e+01 3.366417229476704875e+01 3.147698475549085373e+01 3.318639848339110898e+01 3.416829968173094301e+01 3.319680560913354839e+01 3.480593898340103465e+01 3.494747127464572145e+01 3.627459751770809504e+01 3.257845940401841744e+01 3.424880438517281078e+01 3.369997589890859047e+01 3.620725276371095447e+01 3.481413228115670933e+01 3.196225989504893406e+01 3.592301731074365279e+01 3.131862465152219244e+01 3.235515204472450534e+01 3.229663066467050925e+01 3.347748972955088931e+01 3.261876022054505597e+01 3.629414140757808127e+01 3.362393366095788139e+01 3.258359456042335722e+01 3.606825215692748543e+01 3.478928746618257861e+01 3.402592558883505802e+01 3.410372511001170892e+01 3.351446821742552373e+01 3.443536130678693041e+01 3.395811029594710817e+01 3.472450200345105742e+01 3.397874330197094395e+01 3.579557036368146328e+01 3.237315406595858036e+01 3.338507032968679056e+01 3.437792617667174966e+01 3.304779659232054456e+01 3.472996941727821252e+01 3.314987904214360270e+01 3.477367795638892289e+01 3.253491386500888183e+01 3.569689122221381439e+01 3.451986209545059836e+01 3.562330979314464940e+01 3.629796386622300020e+01 3.548887458334189660e+01 3.518800062444191212e+01 3.701875729502156531e+01 3.341689462509522457e+01 3.510533858154300191e+01 3.400310742533001473e+01 3.551208967010566653e+01 3.479784320974462730e+01 3.459597618668102115e+01 3.458035108308050098e+01 3.632945986680078931e+01 3.450095248206634579e+01 3.478066496700548527e+01 3.384475587655440876e+01 3.372634836590940921e+01 3.485101940240881646e+01 3.520482503456958767e+01 3.570895520447419358e+01 3.560404581669453705e+01 3.561898245161281551e+01 3.619441296292711030e+01 3.552234945026852841e+01 3.283673181927564855e+01 3.365423103821100881e+01 3.256683201659734550e+01 3.534896316093590229e+01 3.466848584867366867e+01 3.467607850461606489e+01 3.489967197718264202e+01 3.604032850299653035e+01 3.546313987799673839e+01 3.242485954245127289e+01 3.553047595905466238e+01 3.775567213642739972e+01 3.713422707037278059e+01 3.497388524906738638e+01 3.465557233819369998e+01 3.587148804834239257e+01 3.451304176737073703e+01 3.534607182588439400e+01 3.566416359366404265e+01 3.483012696053614832e+01 3.389247370600136833e+01 3.423113424916314784e+01 3.480393913415612417e+01 3.492092050745257836e+01 3.243728995789874148e+01 3.561121360400039748e+01 3.457148228835523440e+01 3.477466980126464335e+01 3.400104641949790363e+01 3.468558114210750887e+01 3.418726063295802930e+01 3.449823010591084227e+01 3.327455633864610007e+01 3.439813885698448814e+01 3.423264698334550360e+01 3.217372868394493679e+01 3.653241275954697187e+01 3.451908807698089987e+01 3.272506404696541438e+01 3.278670668363626106e+01 3.446126574788164021e+01 3.174631351783773781e+01 3.355291184627599677e+01 3.423872792122239161e+01 3.376809619264505358e+01 3.341761337476997085e+01 3.415717271281593526e+01 3.375164687600113922e+01 3.484561073679079612e+01 3.460012107046352270e+01 3.452395008982401947e+01 3.564711886723513601e+01 3.436557903032468886e+01 3.441270589650876843e+01 3.298832172616734937e+01 3.463089380210112012e+01 3.311611744329127305e+01 3.250109865573239176e+01 3.512112070592841917e+01 3.499056467132933079e+01 3.583646326610590194e+01 3.240812872222416274e+01 3.151808781003353843e+01 3.432203514941381428e+01 3.409423670273474727e+01 3.381784812901539539e+01 3.248813017785045787e+01 3.509062930480568809e+01 3.276537017132734775e+01 3.265424230828774910e+01 3.356780884334175852e+01 3.297727620956887762e+01 3.591013231708232922e+01 3.528320761637233005e+01 3.249956235249732117e+01 3.250403727030136736e+01 3.526933227645133684e+01 3.256035704114049167e+01 3.436788904766653729e+01 3.520890456098630494e+01 3.594368406516213810e+01 3.401711257262126509e+01 3.464934428721608839e+01 3.208042295626297147e+01 3.147529622740044175e+01 3.154465436136469592e+01 3.242409277030879622e+01 3.236979530424623874e+01 3.258676399067520180e+01 3.432882165981159517e+01 3.279848157246819795e+01 3.164425945987834865e+01 3.265283642398502906e+01 3.200584196368949819e+01 3.402719759707921554e+01 3.493010925246277765e+01 3.384135063860373549e+01 3.414189105789284184e+01 3.567604027122581556e+01 3.272847831268126839e+01 3.303804364284830086e+01 3.495699486275814394e+01 3.261727519413373955e+01 3.526532312718021700e+01 3.248430868792100057e+01 3.479278830170416370e+01 3.276945291526817527e+01 3.329928444796913567e+01 3.426993546784452604e+01 3.315944628370857572e+01 3.346131646006400473e+01 3.535705461182261189e+01 3.361656147695766350e+01 3.357287604307086326e+01 3.396203664566458258e+01 3.365314252127716088e+01 3.239964931503548229e+01 3.407221823670468552e+01 3.359370312487261856e+01 3.387944009829569580e+01 3.406417151638400043e+01 3.447600122799384081e+01 3.243956762999970778e+01 3.397982228845454955e+01 3.669481083137790733e+01 3.431235000583292560e+01 3.420158504093949148e+01 3.481474488592975547e+01 3.109069788668559653e+01 3.377059371586427261e+01 3.390022805741070755e+01 3.179531379791098900e+01 3.354488813002724612e+01 3.338976342089110716e+01 3.499526960895043715e+01 3.505871430951785328e+01 3.401079072635246803e+01 3.373364334064766723e+01 3.424564783376422383e+01 3.568518712369264989e+01 3.471515936140659875e+01 3.494879093239088519e+01 3.587515031372891627e+01 3.338357590315096246e+01 3.501392699207878678e+01 3.469531540214259735e+01 3.675986045159668691e+01 3.679834429055237877e+01 3.453956399253762299e+01 3.758866190633595039e+01 3.847326062872036800e+01 3.401867863358177857e+01 3.596716071521824176e+01 3.639480082499478186e+01 3.488978256702787206e+01 3.696253764437412315e+01 3.360102978975462662e+01 3.469971760432487429e+01 3.690391970990100390e+01 3.624815782615822002e+01 3.601652848514032002e+01 3.559434299652673417e+01 3.409076546392710583e+01 3.685301328745482152e+01 3.608061655088371111e+01 3.925404567524348209e+01 3.478365804655688009e+01 3.419914412749182020e+01 3.388808035977945110e+01 3.724237587526882010e+01 3.463943268725498115e+01 3.793888106075322497e+01 3.681290564816537625e+01 3.840628395742147205e+01 3.667977697687023664e+01 3.733134939289526244e+01 3.956819171828576742e+01 3.812650551089055284e+01 3.509440496714252333e+01 3.760077177869728615e+01 3.548375387819890392e+01 3.679544535534176930e+01 3.461665651224188167e+01 3.557879402665311375e+01 3.642738735711512987e+01 3.734128454781460960e+01 3.888362909889420393e+01 3.894341037783469517e+01 3.726230837565324805e+01 3.802446193319546808e+01 3.715939982361879146e+01 3.805073700656224389e+01 3.558349393235903335e+01 3.617885035333522126e+01 3.579673121402493052e+01 3.756918769758589605e+01 3.758260835035594738e+01 3.661264563726098231e+01 3.962461712523227675e+01 3.734116307038303972e+01 3.851771703625324506e+01 3.841675546226831273e+01 3.792977169452976938e+01 3.706404660422650466e+01 3.460423877455777841e+01 3.778776142651832970e+01 3.631985252877763770e+01 3.748064820176714562e+01 3.376705037001632803e+01 3.433261147172988359e+01 3.559127562603226380e+01 3.541714350693850832e+01 3.458657058447421662e+01 3.647568441815451479e+01 3.619594209535263474e+01 3.422581888072685530e+01 3.898806939486831880e+01 3.818022715053155736e+01 3.508670076113305925e+01 3.534477860998210019e+01 3.767122257651632111e+01 3.719915548879230016e+01 3.619270483474277711e+01 3.357715965367999189e+01 3.627976209063602653e+01 3.607888426017790806e+01 3.732217739351239771e+01 3.464992652467298484e+01 3.532871610494682102e+01 3.353777873302266954e+01 3.545320440712917787e+01 3.509440448231603682e+01 3.644565609074192025e+01 3.595266207811194192e+01 3.665934517317177921e+01 3.578649124863868280e+01 3.710028294720945041e+01 3.582475152545880093e+01 3.799163515187932205e+01 3.564467264673956493e+01 3.543522418838512067e+01 3.617428377428542774e+01 3.554471415148695712e+01 3.643388278167747529e+01 3.540946389950243400e+01 3.635743847732565115e+01 3.727673799683665834e+01 3.571505562905232267e+01 3.558549987946668125e+01 3.702793734111392610e+01 3.622732206304049640e+01 3.724155239259137318e+01 3.427765060695799093e+01 3.472068435110705309e+01 3.595244135270426256e+01 3.518855484702745429e+01 3.644616393692216150e+01 3.886188467138845937e+01 3.497491470767349142e+01 3.555178161211223653e+01 3.720872579368302979e+01 3.519863398912100649e+01 3.690432406700834633e+01 3.655280760020102804e+01 3.666910859234041453e+01 3.611985784036446745e+01 3.497815534922838765e+01 3.570882330484569422e+01 3.871683083016810656e+01 3.660662176747631236e+01 3.710751876375988445e+01 3.671503432215685336e+01 3.582805459326846886e+01 3.566145206222534370e+01 3.590755569312077711e+01 3.444187568456145243e+01 3.637234110457264080e+01 3.591267283516545916e+01 3.750299588861064848e+01 3.448582034935812857e+01 3.869591986338331679e+01 3.646941561977408242e+01 3.598451618978927513e+01 3.651092577376331860e+01 3.748706411415746231e+01 3.554309294992018664e+01 3.491988450787782483e+01 3.690554010295740284e+01 3.543792007304112701e+01 3.875516918972271441e+01 3.563929230471462972e+01 3.785049510134476236e+01 3.527817371166555205e+01 3.541617899679486925e+01 3.774803588389568176e+01 3.746056097257520179e+01 3.853181354252041046e+01 3.728049728012242525e+01 3.934913443539809919e+01 3.804543058970919844e+01 3.820460191559221386e+01 3.630422326950884582e+01 3.703813277506895218e+01 3.803472105003489645e+01 3.646461883723144837e+01 3.872546060125898748e+01 3.631601925949712495e+01 3.820908871721544386e+01 3.839965786794009972e+01 3.530525879804193323e+01 3.866131684966880755e+01 3.866271487515405170e+01 3.923213501950164783e+01 3.792981351862574257e+01 3.951286871462532702e+01 3.922475762404931743e+01 3.882350947196132296e+01 3.767992910112960914e+01 4.135546172287300948e+01 4.047097387431649196e+01 4.017282883845476960e+01 3.977333331040531306e+01 4.147936539821271396e+01 4.168383710908886997e+01 3.964309785470288006e+01 4.146682414347345258e+01 4.017005629539679035e+01 4.059761666340449437e+01 4.151384537178776668e+01 3.722108739731560689e+01 4.134370127902767678e+01 4.096352802396491199e+01 3.898044044455235735e+01 4.019746761831458315e+01 3.970279278760190778e+01 3.988512184912385550e+01 3.974008835070584666e+01 3.901046859928319321e+01 4.097813231831471370e+01 4.015099372022715585e+01 3.936139666895353884e+01 3.829190089800116681e+01 4.258714822761784546e+01 4.191256414386610629e+01 4.074206489895006911e+01 3.913475522499640391e+01 3.909597942863061348e+01 4.113043683059679978e+01 3.909067826097501097e+01 4.029554663084716992e+01 3.998843377878952055e+01 4.167068812900847519e+01 3.949935122566770218e+01 3.937839530885041484e+01 4.152917304234724583e+01 4.053981412160218412e+01 4.090615465081565816e+01 3.973327146496129103e+01 3.743088088839822802e+01 4.050919229199941185e+01 4.069400696937942286e+01 3.784600317022341187e+01 4.253148525593900331e+01 4.005693688120331331e+01 3.892882243407021292e+01 4.131791744982239578e+01 3.827473624844863309e+01 4.108306434576125099e+01 3.906667725307040229e+01 3.924111465461949422e+01 4.154237600043734346e+01 4.015458544219471548e+01 3.783562682521345977e+01 4.016670266407254530e+01 4.065100599232797407e+01 3.865304840094643879e+01 4.037186297036674176e+01 3.940588029112846868e+01 4.155434614940441662e+01 4.078154330566205488e+01 4.196089995813066054e+01 4.111613149653089749e+01 4.357503498549031917e+01 4.152346800215730127e+01 4.165350468316468380e+01 3.936790546156998971e+01 4.057208959370497325e+01 4.178708894729521006e+01 4.106105904836342546e+01 4.057993816070364801e+01 4.120020900810853703e+01 3.970049246399295129e+01 3.643260397380736748e+01 4.007554392184309222e+01 4.072775169720557642e+01 4.163963531874769330e+01 4.010276213461134631e+01 3.877612441578462921e+01 3.928099413345933755e+01 3.939970105621068086e+01 3.762649839859083301e+01 3.991053993012275214e+01 4.144181830774981279e+01 4.036470768149298038e+01 3.900815260260457507e+01 3.971683580337385422e+01 4.037080052549004705e+01 4.167136574144478800e+01 4.240696640912319992e+01 4.093684057297674883e+01 4.102670933257881103e+01 4.076417367684988591e+01 4.254744204774800664e+01 4.209344315126947578e+01 4.280183771393548398e+01 4.407642269659687173e+01 4.467542243187569539e+01 4.337538465390239395e+01 4.400889577813712350e+01 4.233341776702693693e+01 4.379078303162105357e+01 4.406680119916509142e+01 4.296511863782665586e+01 4.284159162929222475e+01 4.324074487419293433e+01 4.275169240660019909e+01 4.385015174466042254e+01 4.141732488258777067e+01 4.364751672306141472e+01 4.279283288519896189e+01 4.148938351462896179e+01 4.419106893973138028e+01 4.255180043805908952e+01 4.391291411640985842e+01 4.358787999892611253e+01 4.311909994690267922e+01 4.376513230521634057e+01 4.430678664394779531e+01 4.370690566532223897e+01 4.343739840288953502e+01 4.415966420259655933e+01 4.435708272947478292e+01 4.147288633905799315e+01 4.283827020348058312e+01 4.329275097091716873e+01 4.252063344184382743e+01 4.199311104842067266e+01 4.446543269673682630e+01 4.385802595600832632e+01 4.223521625463669693e+01 4.358319211337860821e+01 4.136092246239209658e+01 4.185058900050987774e+01 4.275883926812108626e+01 4.221460686937585649e+01 4.230246429244825634e+01 4.350958105058829517e+01 4.351773665398089008e+01 4.439099784977199192e+01 4.335876678555673891e+01 4.276218986439000957e+01 4.579287962047098404e+01 4.518881488435823712e+01 4.412816506028922703e+01 4.292895399830509717e+01 3.981074578856084401e+01 4.328027453984093853e+01 4.297176046340351263e+01 4.342045483844867704e+01 4.182458854317136598e+01 4.294479020478416942e+01 4.324447663939599096e+01 4.036881660946289685e+01 4.111540614718710884e+01 4.264524769889709432e+01 4.220012375527000614e+01 4.177693642112089378e+01 4.581236301428392466e+01 4.113669884103295260e+01 4.211871501861370604e+01 4.092175140092116692e+01 4.190454538392677364e+01 4.225550307570172492e+01 4.134743069859112552e+01 3.937273156488760151e+01 4.074380169352242831e+01 4.133878338553456189e+01 4.214541138035315271e+01 4.062274749314172340e+01 4.325976398341790485e+01 4.352069121107183491e+01 4.176723270892236428e+01 4.122993680358256086e+01 4.058172420110310696e+01 4.092804725302904245e+01 4.119529060648873298e+01 4.149933404966974138e+01 4.047839922470926410e+01 3.862715280179571664e+01 4.051328139477676160e+01 4.142050081001873707e+01 3.889094836124707655e+01 4.023312149166476104e+01 3.784500672186586456e+01 3.785616466842924410e+01 3.942918278043560321e+01 3.890026076102918751e+01 3.623328021120912013e+01 3.991166020895563094e+01 4.041253060943367359e+01 3.740455459786362979e+01 3.874606856638040142e+01 3.760450099021507953e+01 3.789644094120689033e+01 3.787002243761105547e+01 4.169722476840481562e+01 3.975781886652444541e+01 3.967620019006911036e+01 4.252535427518423461e+01 4.028015566423539440e+01 4.071750178841625001e+01 3.770492464339635319e+01 4.013157493049344993e+01 4.128420654041476467e+01 3.981086467016064034e+01 4.166811287822340404e+01 3.913292923651715682e+01 4.095110761982623160e+01 4.163137547350206091e+01 3.959863648528940416e+01 4.158267963395519473e+01 4.165016502198069048e+01 3.877383480209182665e+01 3.922322326794784431e+01 4.034482544951342220e+01 3.551837768118871708e+01 3.965229704439433789e+01 4.057062008405082310e+01 4.045568196377774228e+01 4.062783009037537596e+01 4.034950300010834212e+01 4.043626347149785261e+01 3.973031986044139074e+01 3.939402557033671570e+01 4.219712365000038545e+01 3.954539364886047537e+01 4.329120531388451809e+01 3.865784612176694424e+01 3.907561723331329517e+01 4.159982888837132009e+01 3.959467957105813696e+01 3.849359741770861376e+01 3.840012545432310276e+01 3.934641955367106192e+01 4.031728353463167025e+01 4.336059379247384982e+01 4.054705113394034299e+01 4.013018958469022124e+01 3.861514380989012096e+01 3.960332956523492243e+01 4.126520809587723448e+01 4.025161657784700964e+01 4.143513982363405290e+01 4.037734869646903491e+01 4.005601413795567822e+01 4.039521779932617562e+01 3.996780601811727962e+01 4.049573498402054383e+01 3.841788861643350117e+01 4.114049525344400848e+01 4.053538652474369997e+01 3.933022341829241952e+01 3.880669104934155911e+01 3.948861474511843284e+01 4.287577739489944406e+01 3.969506439017203547e+01 3.896138460236299039e+01 3.852395092391434162e+01 4.014396623481322024e+01 3.957611033663784639e+01 3.856541349160355736e+01 4.132886545953810042e+01 4.048435541914250990e+01 3.906459129151640042e+01 4.148100252471080296e+01 3.994801544585267550e+01 4.191955766923754823e+01 4.077858767525234640e+01 4.026949727186934780e+01 3.976321803324525916e+01 4.059267670375495385e+01 4.092121886765438177e+01 3.900658660000345890e+01 4.062802443900934435e+01 3.907442479099645993e+01 3.991972193462540730e+01 3.876100308915615500e+01 4.000847472006002903e+01 3.897242531422860878e+01 3.856680485197273356e+01 4.121382661990116958e+01 4.036203057955810891e+01 3.872792976256999964e+01 4.108423339647574579e+01 3.973570098428339037e+01 4.303057058095468790e+01 4.022833470371598708e+01 3.708958738935272237e+01 4.020880542912276212e+01 4.006276091029997843e+01 4.061632368537290461e+01 4.098334358621138307e+01 4.280059709615787256e+01 3.934664344658442303e+01 4.089398770474812039e+01 3.974451263109809673e+01 4.077119336990286769e+01 4.388705809501902166e+01 4.347508400986692578e+01 4.044656195104387564e+01 4.149803521517119975e+01 4.141720172892113538e+01 3.950121975495789428e+01 4.013305971080244205e+01 4.226361430975752853e+01 4.330888575661327877e+01 4.124459209762972733e+01 4.187532804274380283e+01 4.192524351680330597e+01 4.256841678980652688e+01 4.133469173048865031e+01 4.341719546381751371e+01 4.228170531764244089e+01 4.224735409420012644e+01 4.297329192628823336e+01 4.216699097776977823e+01 4.071573176588724863e+01 4.322449312170579105e+01 4.188425107861827712e+01 4.238304997971127364e+01 4.186266224033504102e+01 4.033306005287819573e+01 4.286545006259499502e+01 4.197184682387776178e+01 4.106580313643008395e+01 4.208381743063775815e+01 4.121540584374140082e+01 4.158214536089164426e+01 4.111282061694895162e+01 3.963448022793124892e+01 3.973877505914395414e+01 4.069820843979415770e+01 4.265824760807147698e+01 4.152567372636163867e+01 4.295642584063163838e+01 4.382413269802797373e+01 4.276473802179113903e+01 4.118584612276157486e+01 4.152256260098718599e+01 4.187747256801132778e+01 3.975510432171574138e+01 4.173474647106799296e+01 4.038303219860204507e+01 3.977826433585740062e+01 4.047522674788447006e+01 3.823153319130473449e+01 3.952719576625992914e+01 3.813165191924677089e+01 3.931076866043228790e+01 3.640988153874049971e+01 3.846047099978444095e+01 3.810645482784643434e+01 3.916637399464777047e+01 3.940695382493898791e+01 4.056297671223824608e+01 3.794695795582698139e+01 4.047580953304066043e+01 4.301191043263240488e+01 4.239856490870954531e+01 3.923528048315057504e+01 3.985110786726475141e+01 3.959258843717414322e+01 3.942232374075354784e+01 4.001711637380782349e+01 3.911941546470895759e+01 4.087813099011140139e+01 4.097328572688478943e+01 3.887300366558574893e+01 4.259777836226788139e+01 4.016040010087296253e+01 4.020568090701999608e+01 4.170994405608686861e+01 3.778944031985021468e+01 4.009091716691425944e+01 4.066191539106466024e+01 4.139290304707726165e+01 3.920127876579631732e+01 4.084109025320864106e+01 4.031580939484108939e+01 4.085447196893503730e+01 3.850638300658946633e+01 4.191975661209939830e+01 4.023051404427655342e+01 3.847601953395712115e+01 3.759460401700359711e+01 3.903129071781776815e+01 3.915220022016902846e+01 4.147423761617334748e+01 4.271576299041330316e+01 3.981287377387009485e+01 4.160792976082473871e+01 4.005806316239124953e+01 4.046174352022793386e+01 3.910661104123504117e+01 4.025799673280790358e+01 4.156309165513107473e+01 4.144375875015780508e+01 4.286138801060402415e+01 4.043159150008761316e+01 3.963060103683603330e+01 3.967334804162405248e+01 3.835579019252634225e+01 3.878178194936660361e+01 4.069844085722323968e+01 3.785717089992901663e+01 3.900219503929846354e+01 4.046288719780741872e+01 3.982716824901544328e+01 3.937476549793797886e+01 3.939073990862635100e+01 3.984026979285566483e+01 4.055495947068801144e+01 4.072519185992804580e+01 4.016051767048527665e+01 4.072699183482342988e+01 4.200810565568792754e+01 4.105837052185206204e+01 4.041354543559431534e+01 3.931007762063703126e+01 4.255606152788308094e+01 3.902692465240617992e+01 4.121466623840800025e+01 4.253274386035759136e+01 3.944840405644756487e+01 3.950974883337174504e+01 4.202829670335150780e+01 4.143112022819649098e+01 4.205951786246144763e+01 4.309663334164481086e+01 3.948891909303333847e+01 3.897178717271609116e+01 3.800574301256081355e+01 3.862678717483199620e+01 3.858992205431542288e+01 3.882480230925709463e+01 4.094387772464462927e+01 3.789037489480416099e+01 3.724414179940873026e+01 3.820341227876758694e+01 3.643940006120678277e+01 3.662973973159575536e+01 3.501323103697841788e+01 3.900571520980437867e+01 4.008307402891327342e+01 3.857593719080586681e+01 3.888220546629345620e+01 3.696315605164042495e+01 3.647419878666973858e+01 3.793129074343429608e+01 3.869883113087859527e+01 3.768147651510992802e+01 3.748289469094360982e+01 3.754647179304534887e+01 3.686952863861478136e+01 3.780016862721230098e+01 3.718453524250334397e+01 3.961497811206039898e+01 3.770389254308848592e+01 3.908959913604541470e+01 3.888919567831550950e+01 3.815320480197095065e+01 3.820820404893349576e+01 3.642708882014085248e+01 3.865081677247165004e+01 3.825943727168714048e+01 3.865745161645646277e+01 3.830414921281523277e+01 3.942087997089818430e+01 3.865449248080713573e+01 4.050498397636928871e+01 4.055061092767795827e+01 3.760630672190103496e+01 3.974127516762169421e+01 3.959010326942679114e+01 3.958837241717142064e+01 3.800118295804774249e+01 3.811569444218056901e+01 4.003190820865291499e+01 4.023162086176711938e+01 3.837873295576491728e+01 3.864349955054150598e+01 3.517060910940822538e+01 3.717887728842821105e+01 3.607506579725121298e+01 3.762701649212185373e+01 3.578687036323328385e+01 3.696575296131999266e+01 3.786155954793758127e+01 3.717796684912152472e+01 3.771195107995511364e+01 3.647564716054865386e+01 3.699423789561802067e+01 3.579290401423531165e+01 3.809493726053835161e+01 3.643555330706326600e+01 3.614528830862780495e+01 3.778699713128394677e+01 3.644461086559108765e+01 3.845143667171974045e+01 3.737144507149189820e+01 3.546948552941609023e+01 3.754861605173508821e+01 3.886674272526165197e+01 3.560140564117743622e+01 3.840262151784935440e+01 3.731347570003435266e+01 3.617217260213531915e+01 3.607040054536750517e+01 3.581906848422759282e+01 3.551463996466721085e+01 3.558126133618241482e+01 3.809098503368387867e+01 3.645722696343100466e+01 3.633075178811574091e+01 4.029955245799578734e+01 3.750948482268634621e+01 3.691221146904484129e+01 3.600394170544858241e+01 3.649618858006668631e+01 3.703298753031475599e+01 3.671769956356656905e+01 3.625244435726555992e+01 3.557891067840164823e+01 3.669315382326225006e+01 3.899981444351009685e+01 3.609054696815108798e+01 3.641541023622226447e+01 3.771027063968209347e+01 3.618151945866923569e+01 3.875403318824523069e+01 3.557453924509459142e+01 3.513971943665126929e+01 3.887261469242313439e+01 3.594539965271174253e+01 3.655050149961054728e+01 3.599431379922332752e+01 3.782396909738044855e+01 3.762980931150923425e+01 3.942439344631485909e+01 3.496036418500453635e+01 3.671237442531833750e+01 3.854548789411428089e+01 3.838075762707412508e+01 3.672722278817718689e+01 3.944977683744866681e+01 4.125135666345627783e+01 3.816007072107586851e+01 3.872371829181270186e+01 4.086930546655040075e+01 3.883834062659543207e+01 4.017269080864150510e+01 3.783186542474421543e+01 3.728024221507386926e+01 3.858347023042436774e+01 3.951089696321913181e+01 3.682419494322047626e+01 3.716161791471880349e+01 3.804864562110154225e+01 3.717891284942957242e+01 3.790797767746250457e+01 3.730547274682198378e+01 3.928221656958724139e+01 3.972729044174165836e+01 3.792791887110365678e+01 3.941170803295787550e+01 3.870196843557604183e+01 3.703331366087380161e+01 3.716096144100639265e+01 3.614581410484651514e+01 3.753153515935311901e+01 3.744287318356243333e+01 3.729076810798786568e+01 3.759044070091225365e+01 3.880107658051441888e+01 3.894583243848747145e+01 3.823022061592964604e+01 3.737655928854982790e+01 3.855605338021157991e+01 3.910041750480927902e+01 3.817782670936160372e+01 3.740494591516823419e+01 4.011646264509437287e+01 3.848938261821023588e+01 3.844316770297253782e+01 3.478586071862058304e+01 3.852521109920325415e+01 3.719377540952740446e+01 3.972845309526227453e+01 3.819001653459937984e+01 3.775915930098882001e+01 3.939809847426786149e+01 3.765243528459532030e+01 3.804404795069833511e+01 3.649938904152628538e+01 3.733976258875612331e+01 3.568920303374520842e+01 3.670508632401037374e+01 3.903161862305059060e+01 3.606099283351128548e+01 3.709226814114873605e+01 3.637986751018429032e+01 3.829450322875149482e+01 3.757516645590821014e+01 3.745202790405657112e+01 3.554540126237044007e+01 3.653901771585625369e+01 3.528787821930040991e+01 3.728648100890337247e+01 3.717077833380922414e+01 3.656557346536123987e+01 3.855952757090153682e+01 3.762271831570929947e+01 3.632798692780288263e+01 3.735194872865272231e+01 3.437562711998238996e+01 3.826552561172368172e+01 3.639662148712090328e+01 3.593268227221444278e+01 3.650188507640325497e+01 3.700326423889968908e+01 3.762003744969523922e+01 3.753756002832637506e+01 3.740310696691391712e+01 3.752014717006810685e+01 3.645642718239592739e+01 3.606998860385483141e+01 3.760768860350795961e+01 3.888236027581755394e+01 3.910141779638571080e+01 3.717157985440395862e+01 3.950851803563661946e+01 3.550787915890613533e+01 3.778526675608922858e+01 3.751117989338057157e+01 3.556867113373035494e+01 3.688252313116691283e+01 3.666233103424089279e+01 3.781661121235575251e+01 3.702505758799545532e+01 3.761768282013366616e+01 3.800689227372991041e+01 3.811713971994118566e+01 3.691475361014828138e+01 3.728226205905124857e+01 3.802050713424949890e+01 3.727687701278313881e+01 3.692609230250909746e+01 3.618288825583255885e+01 3.703294873788628649e+01 3.584938012221513048e+01 3.840998964384801440e+01 3.623302353431704859e+01 3.594908043212855375e+01 3.750770115726906084e+01 3.701500394007381090e+01 3.672390797784788674e+01 3.446172167892596150e+01 3.876289307442188203e+01 3.900525409439406843e+01 3.751741884971531960e+01 3.356130950257310275e+01 3.757002345026364054e+01 3.563093645640021379e+01 3.551589146083232862e+01 3.756923627119979869e+01 3.608546469612487329e+01 3.656432324397965772e+01 3.698699035943383251e+01 3.611721574812337821e+01 3.860679293993534600e+01 3.732614687674800535e+01 3.847832360642774319e+01 3.698100028059558042e+01 3.585970545644387641e+01 3.618902085597505902e+01 3.691095417836824311e+01 3.687427089007931613e+01 3.846211280772542551e+01 3.478878925514577247e+01 3.808344084822886089e+01 3.714184654326177792e+01 3.625343500053210732e+01 3.638787595091208971e+01 3.706363384716174636e+01 3.558292974651751450e+01 3.760506287741514342e+01 3.648566962462103191e+01 3.787330858106744813e+01 3.794459982995360292e+01 3.726935990624382811e+01 3.651206074393578405e+01 3.702547001124275283e+01 3.612130148482142999e+01 3.805601641020686543e+01 3.708469029422659702e+01 3.780914211357853816e+01 3.584307302375145099e+01 3.616165129034499159e+01 3.791057505783656012e+01 3.706747683375211011e+01 3.944853490841106236e+01 3.564775566681844765e+01 3.527446433949588567e+01 3.566370167933860102e+01 3.825340695866341889e+01 3.747998865122647771e+01 3.741153083564502424e+01 3.673233177993243714e+01 3.596790628339191187e+01 3.697834190510918262e+01 3.717819765998499548e+01 3.718467236285627564e+01 3.466397147891012764e+01 3.661711885947492817e+01 3.336179927355128427e+01 3.660002282409278962e+01 3.552934439311994197e+01 3.358762032000241504e+01 3.671737595938495957e+01 3.655588663002490080e+01 3.498736489993009968e+01 3.508361240819361626e+01 3.278156779913056340e+01 3.361718785451239455e+01 3.264542291487416747e+01 3.336477390567517176e+01 3.326035679452800053e+01 3.436429055949981404e+01 3.455664375775484842e+01 3.385873018837833115e+01 3.643170826810133178e+01 3.536475976444513947e+01 3.411425126119235784e+01 3.532209826784571050e+01 3.391741336517851835e+01 3.136735364760903977e+01 3.430411887903726864e+01 3.405997762429723963e+01 3.589753804600208298e+01 3.440069146601037886e+01 3.476517481776452456e+01 3.676650808429639739e+01 3.552643517128436912e+01 3.651014022657248148e+01 3.490873812629330075e+01 3.374653511998903355e+01 3.499504440456829002e+01 3.570608548422347894e+01 3.725458847231109161e+01 3.518607694274073339e+01 3.508800715975409190e+01 3.268955185877598524e+01 3.504180319730799198e+01 3.363715487570806317e+01 3.420698971046891046e+01 3.635535083758250607e+01 3.486301497840638319e+01 3.602835504526205312e+01 3.616558552763085288e+01 3.598815045801197954e+01 3.501407020817926252e+01 3.564124946421534190e+01 3.768515091997230115e+01 3.485672805350518644e+01 3.599800328705003238e+01 3.333882320387726850e+01 3.657561823794763711e+01 3.432892183116898366e+01 3.408030766870584927e+01 3.414082942748365923e+01 3.478782273762556088e+01 3.646569787674624763e+01 3.426014715299758961e+01 3.629545060427526693e+01 3.688335131094819275e+01 3.515217666775741634e+01 3.569463520637366827e+01 3.457344418862602708e+01 3.463154052362901325e+01 3.499068965117366758e+01 3.656161590887854373e+01 3.744883694675332464e+01 3.576226304452328009e+01 3.533234429334009263e+01 3.537618452396201008e+01 3.602226636125453041e+01 3.643051579324382772e+01 3.650208272818932898e+01 3.674562043309646953e+01 3.391610178164152956e+01 3.455129658693166306e+01 3.351745603837078846e+01 3.654076568236570211e+01 3.467563213824096380e+01 3.434351622591720599e+01 3.468980638493224689e+01 3.533368540822805670e+01 3.400030157874719805e+01 3.555022274247941994e+01 3.387680698645647226e+01 3.668991520921616711e+01 3.514438360656600935e+01 3.479572414390518986e+01 3.426119443582831536e+01 3.421560291364883000e+01 3.538769417494366820e+01 3.394338735874830348e+01 3.559925498134616362e+01 3.426879802677854059e+01 3.449792664853521984e+01 3.568979477470888639e+01 3.644746825301727711e+01 3.356002678710609644e+01 3.606250504473189977e+01 3.429312487283878141e+01 3.536851417077897963e+01 3.641298462761671573e+01 3.646958309251810704e+01 3.439431071758112068e+01 3.624250450732949247e+01 3.571875639718664530e+01 3.592612891553494592e+01 3.623815377194108578e+01 3.414682004011071825e+01 3.395573880589259375e+01 3.698925536026562355e+01 3.527258222140203259e+01 3.575626626761967231e+01 3.497028255338310743e+01 3.480368496415938040e+01 3.511563853340935282e+01 3.591372738429650724e+01 3.362028289669521541e+01 3.376116717032672199e+01 3.474158617805024818e+01 3.469649874455324579e+01 3.471063902434197246e+01 3.483146775195081801e+01 3.527257969180384833e+01 3.643070921359966263e+01 3.601156741504951242e+01 3.503004259579378754e+01 3.710302832394274475e+01 3.419471920901474249e+01 3.432825899570082839e+01 3.464726556923857714e+01 3.419562904294712524e+01 3.382136058176948978e+01 3.330424937727399026e+01 3.595164231058281246e+01 3.431827056817101607e+01 3.661161047269330027e+01 3.675410597132450619e+01 3.452286689893505667e+01 3.235077041021315125e+01 3.462255150696238104e+01 3.509846064587770087e+01 3.359674666353703998e+01 3.574007915052796136e+01 3.509094849993586962e+01 3.479241566832217813e+01 3.442344977894375546e+01 3.368265920979026617e+01 3.580629128554259921e+01 3.581561435384940495e+01 3.406489603919317233e+01 3.410708976358191080e+01 3.466441509038726565e+01 3.533073285089874815e+01 3.635016913402848360e+01 3.620836994201803805e+01 3.483778252662497721e+01 3.721665646276218098e+01 3.624782960017417821e+01 3.584856450534544337e+01 3.444119858044101790e+01 3.690644159217755060e+01 3.476778148273336910e+01 3.436676619266172850e+01 3.635798922183187187e+01 3.533587393745916927e+01 3.591339251848211234e+01 3.621298060902953608e+01 3.560852061424269266e+01 3.493058984223950603e+01 3.603212318464181863e+01 3.547730407226136862e+01 3.562248939199551501e+01 3.624934319829611695e+01 3.408216667368311192e+01 3.423494808547093982e+01 3.474155916610187944e+01 3.477369215052772944e+01 3.407132101374615729e+01 3.372497918861107280e+01 3.449069525000579972e+01 3.521319826917402906e+01 3.479554491253488635e+01 3.429435941910049479e+01 3.518279670405535597e+01 3.537598003923471168e+01 3.455924367821353371e+01 3.502231942138939047e+01 3.465615803464656608e+01 3.383983955726346693e+01 3.274225641698699718e+01 3.499434473575418281e+01 3.259067551944728081e+01 3.469695773873999656e+01 3.369847815866793184e+01 3.358980851888092900e+01 3.303065055461601673e+01 3.472706595863429868e+01 3.548440507503066499e+01 3.331371811638175018e+01 3.557754496601332050e+01 3.393350994779347474e+01 3.290108782283283517e+01 3.183120968286878494e+01 3.163710447952658811e+01 3.196899564708168384e+01 3.070510840921838991e+01 3.233635170313773699e+01 3.076578098736179001e+01 3.235008602920868270e+01 3.442265946867487969e+01 3.113256948376379896e+01 2.926269122852507465e+01 3.057903198358186359e+01 3.037618556642718914e+01 3.169957975519107052e+01 3.168381589833799339e+01 3.050624403910081739e+01 2.937686637201825590e+01 3.206344312187459877e+01 2.938386156109151770e+01 2.860370901354851014e+01 3.059910000524175544e+01 3.081280116558732374e+01 2.879398303787563762e+01 2.946764953163460632e+01 3.021860563260037225e+01 3.214090050007244770e+01 3.221218789336652577e+01 2.581406471415506232e+01 2.953291349698024959e+01 3.101506838318390180e+01 2.880209741994496753e+01 2.816919283103553795e+01 3.120414672492591279e+01 3.224928455944961314e+01 2.800400126242891119e+01 2.967041778739542934e+01 2.956428981393689526e+01 2.836467909816856192e+01 3.022638387015986083e+01 3.148820439048489206e+01 3.053945638785653216e+01 3.069240411663506762e+01 3.039826999143272701e+01 3.023082378174690987e+01 2.980593819776948550e+01 3.285999066567902105e+01 3.078462554511281013e+01 3.040315447622571909e+01 3.020162757459654657e+01 3.179923187874580037e+01 3.005032315069073690e+01 3.194686032469512327e+01 3.031178213930633092e+01 3.040645776873047268e+01 3.199400700772473982e+01 3.056422871757267501e+01 3.030916907423576845e+01 2.973168307622825779e+01 2.991267701503880616e+01 3.058623397311682979e+01 2.894248061931707028e+01 2.962789615185960557e+01 3.045100558443569483e+01 3.007584559309270844e+01 3.021022716257206397e+01 3.219263142570316916e+01 2.944848194819376275e+01 2.852137841844276167e+01 2.913270248993676148e+01 2.862726381022946853e+01 2.895224562175207694e+01 3.006415330246566597e+01 2.909291852376036402e+01 2.820386368210804662e+01 3.043888147068421191e+01 2.962716006040959016e+01 2.973025275975102488e+01 3.020271769903289183e+01 3.072550160217530291e+01 3.091777194657991146e+01 2.968927843620237539e+01 2.864039318014378566e+01 3.031777370240164515e+01 2.984906193041020828e+01 3.003387883413524406e+01 2.926108673512843694e+01 3.079319058128396591e+01 2.939385972640873490e+01 3.046540734479509993e+01 3.219117369009988039e+01 2.721318494190399306e+01 2.864956168417813132e+01 2.990486389543964307e+01 2.990344615350817037e+01 2.781255936771762904e+01 3.046954041974461802e+01 2.911259406352244383e+01 3.011718813273515138e+01 2.999010111967540482e+01 2.970312054050249273e+01 3.030105426435179083e+01 2.820137759197114491e+01 2.782787929856351283e+01 3.032935421485035832e+01 3.014500244665267559e+01 2.944697416071121054e+01 2.978995242633571294e+01 3.019607966604949922e+01 3.122156431931881571e+01 2.937005231481020218e+01 2.788685143168377323e+01 2.798384731508133427e+01 3.095581929760916395e+01 3.124336173515222370e+01 3.004026438650808828e+01 3.104689954276723896e+01 3.159337320277602856e+01 3.070392341121310054e+01 2.840084582872990637e+01 3.068054272767068369e+01 3.056105819903227783e+01 3.026902245448095741e+01 2.824725312749946937e+01 2.823629282178801247e+01 2.727835043006590254e+01 3.120284618445212743e+01 2.890175030813570345e+01 3.005255357048566012e+01 3.117199870349256230e+01 3.045643013444209402e+01 3.077002027907870030e+01 3.024549920603814002e+01 2.872849036992978355e+01 3.141074475290272261e+01 2.907412210025971433e+01 2.918341584372729969e+01 2.946822853438434109e+01 3.063448707282656613e+01 3.117304878695723502e+01 3.079713488505881713e+01 2.844321216856063828e+01 3.091353694174007316e+01 3.040127695768762806e+01 2.878281620193465429e+01 2.943465410884205369e+01 2.839591860107357135e+01 3.002236942537647124e+01 2.993161798509139260e+01 2.980561558013112844e+01 3.026473886171158512e+01 2.843005253418418832e+01 2.961928443886790063e+01 2.922790632375819797e+01 2.943373898781306508e+01 2.726921595559012346e+01 2.822737801954854575e+01 2.594566655908785435e+01 3.031362107662992855e+01 2.674641693180171842e+01 2.840599666454448169e+01 2.544845200106430383e+01 2.574429729561342484e+01 2.804358757814740954e+01 2.575727698127397858e+01 2.704747899011270462e+01 2.631383010151828117e+01 2.662040657110983233e+01 2.763197319045620404e+01 2.793460664948574745e+01 2.711739004360993732e+01 2.615226943422977257e+01 2.531109343162136582e+01 2.764396138557831151e+01 2.815771793670346668e+01 2.811648385519983151e+01 2.766871369130772607e+01 2.773944528553226974e+01 2.787315640877222123e+01 2.815748667482273859e+01 2.616436481544203829e+01 2.672272592064045682e+01 2.635056560386077962e+01 2.565900183423490333e+01 2.656633067892536459e+01 2.551500214357307783e+01 2.557752336406372962e+01 2.539917041003056042e+01 2.811477386915754551e+01 2.589522974553655033e+01 2.577078275078081759e+01 2.569472209885123704e+01 2.646647458758247851e+01 2.874318438646033869e+01 2.601705433969668491e+01 2.734557852530193500e+01 2.751428382457418564e+01 2.663420036544987823e+01 2.736922873360621011e+01 2.524704075754343435e+01 2.453154120316937181e+01 2.840609983939751615e+01 2.876348220055046312e+01 2.594487502401221235e+01 2.769791722497419784e+01 2.819116221105423747e+01 2.771925188209037572e+01 2.630334963906960155e+01 2.750530625544800856e+01 2.713871693917519323e+01 2.690149906194290352e+01 2.542326010611731846e+01 2.616968846496142831e+01 2.480124616878190480e+01 2.447675227251804841e+01 2.722108256020724681e+01 2.600198890684407615e+01 2.608334161901096593e+01 2.537105495728305371e+01 2.825095634043388415e+01 2.412263528320421102e+01 2.563251684752885140e+01 2.476809555416101816e+01 2.658644474137689073e+01 2.768180783089950836e+01 2.575598496885481836e+01 2.624412182478533850e+01 2.737279792967532543e+01 2.464382308384703180e+01 2.604411719015977766e+01 2.470343373007687049e+01 2.629614116182280270e+01 2.747446471764541798e+01 2.795653002187275504e+01 2.685567873302733943e+01 2.721254651030902849e+01 2.796056043153055981e+01 2.813915165043785294e+01 2.493304506139406129e+01 2.542719217316940217e+01 2.778368599283021112e+01 2.625383033354506779e+01 2.630552413143019308e+01 2.477595781720672719e+01 2.485091376290166565e+01 2.504693852741214144e+01 2.838527051750838126e+01 2.768055275327981235e+01 2.951240777852462926e+01 2.443630495965173210e+01 2.515754101544538202e+01 2.456643793061169490e+01 2.542408339680980234e+01 2.361333843494374563e+01 2.444769522464521216e+01 2.490200239512479641e+01 2.469771982751914763e+01 2.516626930733140455e+01 2.571402672089621078e+01 2.643121475975056001e+01 2.341268395140638958e+01 2.776402183008130109e+01 2.454458638816585747e+01 2.525166027240686262e+01 2.432200936689192972e+01 2.541845332072632857e+01 2.289631933645187445e+01 2.464411296250827021e+01 2.555957548796982692e+01 2.373071880388640409e+01 2.448450793780320822e+01 2.661051102098540255e+01 2.566950203157771426e+01 2.409198072493738607e+01 2.518042399853035462e+01 2.537033959543050798e+01 2.269945814982554566e+01 2.306070525933837345e+01 2.383571912295121464e+01 2.572771565947613226e+01 2.480185759323191164e+01 2.182977459447325330e+01 2.459874587667224333e+01 2.367475875208588221e+01 2.419349824521901127e+01 2.430121745627245389e+01 2.529665730382364686e+01 2.205995409564009080e+01 2.427197355622819686e+01 2.431085709595231492e+01 2.506415983361749156e+01 2.378037847838099239e+01 2.384099857629389874e+01 2.455132248069574885e+01 2.724162531239987217e+01 2.470429234158218534e+01 2.295552364541418555e+01 2.206127889459179769e+01 2.155513450552434662e+01 2.242581295931338303e+01 2.368136289061670041e+01 2.156475417391184735e+01 2.189401462140775223e+01 2.276186026012529240e+01 2.319009957146631606e+01 2.366824405106281759e+01 2.334680493662811429e+01 2.182756424417410557e+01 2.337722336484491592e+01 2.339629352021010078e+01 2.440756897926478786e+01 2.333518669879862983e+01 2.195600712044397440e+01 2.272420828459859621e+01 2.566172027296470404e+01 2.314468314726492437e+01 2.231728598052099244e+01 2.173411869116975481e+01 2.301261837214007855e+01 2.123268952248279717e+01 2.153583708345370340e+01 2.419968022961477772e+01 2.243412635363112173e+01 2.288180605212208363e+01 2.180315072813237265e+01 2.400468031227122623e+01 2.206278463921248800e+01 2.330433315891120216e+01 2.151335169180882545e+01 2.385302440388920076e+01 2.150567474528520151e+01 2.340947596600451064e+01 2.350412915226889154e+01 2.315745976457393596e+01 2.433421636793970322e+01 2.308085877541039821e+01 2.215419505184985027e+01 2.239660149104703279e+01 2.331070430727613285e+01 2.366794014149811787e+01 2.254381717033997035e+01 2.319442960320779790e+01 2.144822095824478581e+01 2.073225670815670085e+01 2.159214975495955002e+01 1.961030910776215208e+01 2.251956955632142865e+01 1.970735174757899344e+01 2.243033515787396226e+01 2.198038146759710898e+01 2.319815220555607382e+01 2.231321414108842305e+01 2.058721598394135555e+01 2.106653267448534095e+01 2.151095846268400535e+01 2.213514559631016709e+01 2.228633491391205723e+01 2.216519655776071929e+01 2.378171114717873280e+01 2.259911587652927878e+01 1.943248767217732720e+01 2.195042596040712013e+01 2.309724129042922058e+01 2.201047775755077041e+01 2.190459087388971682e+01 2.207466883257076162e+01 2.188719284728809100e+01 2.199892181557345339e+01 2.287499773277159321e+01 2.205246327892046665e+01 2.084020442317959620e+01 2.153142452326845557e+01 2.385094890153332159e+01 2.167693136315460123e+01 2.133613774066332880e+01 2.251719047575038246e+01 1.989314684556509150e+01 2.141857916036065745e+01 2.345788718588817545e+01 2.238401008686982507e+01 2.372524147670390704e+01 2.287893586214400443e+01 2.106622395765178624e+01 2.086818071544665543e+01 2.252975699599205939e+01 2.302296432055031161e+01 2.163883338689130298e+01 2.281626338111364305e+01 2.413224871239980729e+01 2.129334432687718603e+01 2.258888270618519556e+01 2.233390810335449927e+01 2.310207841648589167e+01 2.247811639262388184e+01 2.071311380934143287e+01 2.276958441751887818e+01 2.115436166583337041e+01 2.062771723500192422e+01 2.132307948864429648e+01 2.211840732948229160e+01 2.428156182207414560e+01 2.076594122578141821e+01 2.227473833257856484e+01 2.191045351075554848e+01 2.031411793039776015e+01 2.209330565600399865e+01 2.158636778186316008e+01 2.213807309309316551e+01 1.985577571229360316e+01 2.065405645000784673e+01 2.080343648471949081e+01 2.097434592493006988e+01 2.108635689552991010e+01 2.073393370397271340e+01 2.206550873664386714e+01 2.107031731641576044e+01 2.077909706127274703e+01 2.083283990125822172e+01 2.061612681923094215e+01 2.056955904327688600e+01 2.353914935244145568e+01 2.133341969572858687e+01 2.106589347574320570e+01 2.071003814514825692e+01 2.352459530158225576e+01 2.209726074074079349e+01 2.256667311800516273e+01 2.206621981511480257e+01 2.085322902168488213e+01 2.223300492526876582e+01 1.936097407706284557e+01 2.162769768623158839e+01 1.976176738078283890e+01 2.097387162922942139e+01 2.115524385844684474e+01 2.361664174708658592e+01 2.275516077304146378e+01 2.071563430251877236e+01 2.250308837809746265e+01 2.273344160869668329e+01 2.154273504309486853e+01 2.220280655242139289e+01 2.118289814033030183e+01 2.167750063057032506e+01 2.355894210067252104e+01 2.093396468237493835e+01 2.151095587281742638e+01 2.227655490892966483e+01 2.223412901252457274e+01 2.383036957872554851e+01 2.186936418900800660e+01 2.221495557844600910e+01 2.119990078909458120e+01 2.230191145131513153e+01 2.233818068033795967e+01 2.302941376419444097e+01 2.182679738535037117e+01 2.140409326778495469e+01 2.179140293973529552e+01 2.261090369559689606e+01 1.997369926314454602e+01 2.112073412603646716e+01 2.131406319903344837e+01 2.170879990677269333e+01 2.289333802200962609e+01 2.219007136414987968e+01 2.120832121343525500e+01 2.031058265697161502e+01 2.129024010632420882e+01 2.122511792099282246e+01 2.074136264751897585e+01 1.956547168506931555e+01 2.248005648380220478e+01 2.043263460785423646e+01 2.095106205060592686e+01 2.141572329927139506e+01 2.230609814629001519e+01 1.997528346537480815e+01 2.005330873549413084e+01 2.141312016887628289e+01 2.083648487562901153e+01 2.082586025837794708e+01 2.148891955037325729e+01 2.227385091136755335e+01 2.105316984291831162e+01 2.246084025390673844e+01 2.016799292847761649e+01 2.165999643110970041e+01 2.196565800214650110e+01 2.062981555781415111e+01 2.065549097712521132e+01 2.114439336323435015e+01 2.120367174354814921e+01 2.118741220011326121e+01 2.093799311882165171e+01 2.130740316404540735e+01 2.080717861213729236e+01 2.263875446596263785e+01 2.282668981924750540e+01 2.010704178393135422e+01 2.213143323342725921e+01 1.922059908591879918e+01 2.235190569459953380e+01 2.247863228027228644e+01 1.926523118107591870e+01 2.195510384097212864e+01 2.213028794024914347e+01 2.231096558081672043e+01 2.020884648900735314e+01 2.284229435407472764e+01 2.174891017418027062e+01 2.123123820075511148e+01 2.019142336263115922e+01 2.151094844899967740e+01 2.042692854473193620e+01 2.231738536994193822e+01 1.964765581386954807e+01 2.171551561978342804e+01 2.071494961184848549e+01 2.032704440806099200e+01 1.996484912343562712e+01 1.953935500634332101e+01 2.173211447927550566e+01 2.125072921930669168e+01 2.137404138104623286e+01 1.918307852035125194e+01 2.231827597394206464e+01 1.994365420284999502e+01 2.136050695825898771e+01 2.085027166257425080e+01 1.971183576446775021e+01 1.992677696026479950e+01 2.103515005858465159e+01 1.984833899646555366e+01 1.927725823337578959e+01 2.130064775531956300e+01 2.209987207683545307e+01 2.057992261439062176e+01 2.046550895652723057e+01 1.948943193372219795e+01 1.956203981635523803e+01 2.299170788469591287e+01 2.210429974136986786e+01 2.016135622376204495e+01 2.142460703144406864e+01 2.091469047839176554e+01 2.024717419669262242e+01 2.167608397382871033e+01 1.988954133395996138e+01 1.978239430274844679e+01 2.046791552668956626e+01 1.960163605595667846e+01 2.152114138958921075e+01 1.937828528728284638e+01 2.064588712575854856e+01 1.865761416903378489e+01 1.897812598327006128e+01 1.899840745624627658e+01 1.905170506250163243e+01 1.741432010700076205e+01 1.886011154620535279e+01 2.088839125325944579e+01 1.848100780746768734e+01 1.892022336555114137e+01 1.754325570844385851e+01 1.966834765481047143e+01 1.797492115405774271e+01 1.779965214850695787e+01 1.913720790615587575e+01 1.723504035507155407e+01 1.950225184141177692e+01 2.007197103224248380e+01 1.880096667547374523e+01 1.706740589297429977e+01 1.778530894832138287e+01 1.698328156322569527e+01 1.921677798194496134e+01 1.992742050012029509e+01 2.088080373789417621e+01 1.902054240316087430e+01 1.871429361976836603e+01 1.903714698940487082e+01 1.932357881469303962e+01 2.076203241331165117e+01 1.941881301886220967e+01 2.030502403835839331e+01 1.993822705605227341e+01 1.950670562146078169e+01 1.928731757532328572e+01 2.071489886354216381e+01 1.881269175091129142e+01 2.122376237947346311e+01 1.822397269755264659e+01 1.922942051071624547e+01 1.900376427311013927e+01 2.010197990580533656e+01 1.887013879610196554e+01 1.982351928611556957e+01 1.833243783149828943e+01 1.728067639816557133e+01 2.022984596662902845e+01 1.742202534780868106e+01 1.853987063027352278e+01 1.921012221483433891e+01 1.671577081180747371e+01 1.879894448857918476e+01 2.086906927148801216e+01 1.892085485869032269e+01 1.837644486395035415e+01 2.073500251583852716e+01 1.993649665155143325e+01 1.909452940454798764e+01 1.873161882960674518e+01 1.957706700812532929e+01 2.012364595827871483e+01 1.761648501253307941e+01 1.907886210752181455e+01 1.697639992877967785e+01 1.870765685081755336e+01 1.747609311522736419e+01 1.963192639502793568e+01 1.888053026739525819e+01 2.075280054855765144e+01 1.767340441231034731e+01 1.752141915069250899e+01 1.926978835404974433e+01 1.748971153568344050e+01 1.778404675862090656e+01 1.793732449250234851e+01 1.785691772267698596e+01 1.975553408439624548e+01 1.974957613809218770e+01 1.643567862334472096e+01 1.773145529793188402e+01 1.573574691151531546e+01 1.697381031380961502e+01 1.792264999405663062e+01 1.834064262113053090e+01 1.900569947418545524e+01 2.084296983710337159e+01 1.736588468775038407e+01 1.786175161468101891e+01 1.894708333944863554e+01 1.776908843663137816e+01 2.026941298753010301e+01 1.868369613575881161e+01 1.904552974053411418e+01 1.946066492420696648e+01 1.717595285923936288e+01 1.833725006507371802e+01 1.722863607418263499e+01 1.827025203143192300e+01 1.818895372414812428e+01 1.616765174422846130e+01 1.810617016417300107e+01 1.647247120643827500e+01 1.624606445434468327e+01 2.008980997707316618e+01 1.638870081552155966e+01 1.662081789412926014e+01 1.969062842397016055e+01 1.790450592465497692e+01 1.836088049414528101e+01 1.548203496944073976e+01 1.891850239763365593e+01 1.662693670992899087e+01 1.890682339006457369e+01 1.849472319017123567e+01 1.826548200937224919e+01 1.858447310058004831e+01 1.884347818221154114e+01 1.711464295761468080e+01 1.614452748107278168e+01 2.007481379993032178e+01 1.928033076627333742e+01 1.727792603384258285e+01 1.485233922075102164e+01 1.700845307070465751e+01 1.770725327165803620e+01 1.783239297214509733e+01 1.901943347379689442e+01 1.829247981504438059e+01 1.619759452589399373e+01 1.958223509117708261e+01 1.649398886743998460e+01 1.796766099700743169e+01 1.910454254305892974e+01 1.982334116107823974e+01 1.780993100255461670e+01 1.857289781648097460e+01 1.758353419484165059e+01 1.717868181642386105e+01 1.763762494327178487e+01 1.706566297321654346e+01 1.786522823680221350e+01 1.688077657993332181e+01 1.727749622445070798e+01 1.856784021581873390e+01 1.809951119285164012e+01 1.805134734140791863e+01 1.820762938717901847e+01 1.585849014676246682e+01 1.677225767970342574e+01 1.744763070430247609e+01 1.506381413271390812e+01 1.496969962780272034e+01 1.777127988552527071e+01 1.582182982949868943e+01 1.421855900753622315e+01 1.410833726301069824e+01 1.512764767244046737e+01 1.871837101482203281e+01 1.576784238492257373e+01 1.642661744764899012e+01 1.668743160651029811e+01 1.831089667269736054e+01 1.795291865758013472e+01 1.586951430014278941e+01 1.583943661217850973e+01 1.728211574030906661e+01 1.764532382285492673e+01 1.617215238487543161e+01 1.831100837110534840e+01 1.850214264472560544e+01 1.717477769477454075e+01 1.709388771656337980e+01 1.718059628967019137e+01 1.472719448528399333e+01 1.670526267413079680e+01 1.509028710663040052e+01 1.588241129482185166e+01 1.678279527549809558e+01 1.726330155492063056e+01 1.905773681532993180e+01 1.862975363560565611e+01 1.569915122784388117e+01 1.462446597111418534e+01 1.626916770372590904e+01 1.923015892956609463e+01 1.728219953626483019e+01 1.525643065821526712e+01 1.602994280247262537e+01 1.790028796339976580e+01 1.774551494017265796e+01 1.625135589144868220e+01 1.797356885109689983e+01 1.775672827142437171e+01 1.809861477635068283e+01 1.744182571524325098e+01 1.499290716214100172e+01 1.518619894332098852e+01 1.787066972027774980e+01 1.612682002466035769e+01 1.722642192177778853e+01 1.818972612519993959e+01 1.604429055503935331e+01 1.587548851775671643e+01 1.737282221421088479e+01 1.684471384070847932e+01 1.653799506999971669e+01 1.636435585860021646e+01 1.664873108082331754e+01 1.941370641515616668e+01 1.457143156548573337e+01 1.697222869079244845e+01 1.587032436164725446e+01 1.598842380755279713e+01 1.572667437188574446e+01 1.504110006674682687e+01 1.744087285519248809e+01 1.588455361000212029e+01 1.590738812330896224e+01 1.536775078497324643e+01 1.567323988165356141e+01 1.554274637104084533e+01 1.412966933149455961e+01 1.381955168071132789e+01 1.406828696659067646e+01 1.502330687688426281e+01 1.638646083272901421e+01 1.737444920190826991e+01 1.637062470959654448e+01 1.462916665143238149e+01 1.467154395522856980e+01 1.621393187675459302e+01 1.613817308785259996e+01 1.621365101358367511e+01 1.636299307637606404e+01 1.489966031465823448e+01 1.732989740164472892e+01 1.599560814202887826e+01 1.576970481792403156e+01 1.399099716811280381e+01 1.543006383549134242e+01 1.784358845289623474e+01 1.641626334730219838e+01 1.613605059944017484e+01 1.693808432711246326e+01 1.718556558041060001e+01 1.524020778476146987e+01 1.682333544969611339e+01 1.514312046633719078e+01 1.612170624537141705e+01 1.749251856677787487e+01 1.490148130661334847e+01 1.393935001689856357e+01 1.615020821490421099e+01 1.540872240775336621e+01 1.629637048030548030e+01 1.576149944495092114e+01 1.598239818107405164e+01 1.575248050718493253e+01 1.664654352900042156e+01 1.469031195361973907e+01 1.480689316471820760e+01 1.627738727239361793e+01 1.510278584937267432e+01 1.559350470657002496e+01 1.544586558394777676e+01 1.682536572469826552e+01 1.525151848017111078e+01 1.451954274821767221e+01 1.812935513606358029e+01 1.486268854654976401e+01 1.722479646559353483e+01 1.461452001991285421e+01 1.520262905322114833e+01 1.599383357029591224e+01 1.523309207468025051e+01 1.524212739624223900e+01 1.564320171972696016e+01 1.577099706568950843e+01 1.591187241675853770e+01 1.628415767779339518e+01 1.512992428245609666e+01 1.556967983127151278e+01 1.430268255143345968e+01 1.498672119001667191e+01 1.546757109628406823e+01 1.532200100959837208e+01 1.294466645662039639e+01 1.392415232341888931e+01 1.492370037520216464e+01 1.312818839046544639e+01 1.383715012235642483e+01 1.378718890094584104e+01 1.242308883597818614e+01 1.385395833772910201e+01 1.182083764213727228e+01 1.436544560946482285e+01 1.194106355267807373e+01 1.399823855835091635e+01 1.388518637072404793e+01 1.329026515157940835e+01 1.196675495499843223e+01 1.220631878264050307e+01 1.365709521827599282e+01 1.281580502566236923e+01 1.412147196338378485e+01 1.340818858970463801e+01 1.284188117486580616e+01 1.352312905026037804e+01 1.377945908729856050e+01 1.383748741081895695e+01 1.363498173935419899e+01 1.279100001375545936e+01 1.403245820608735883e+01 1.358317033385103834e+01 1.274992052641969487e+01 1.289270357781022724e+01 1.176947511586938866e+01 1.172893175409652322e+01 1.214466704123642060e+01 1.157429418263613385e+01 1.236660142440331711e+01 1.223202267811779009e+01 1.020755339687708485e+01 1.418770028589164411e+01 1.359186109709787260e+01 1.309929636043471390e+01 1.429827034275274755e+01 1.376754736188330064e+01 1.488592556406928757e+01 1.296009084192994187e+01 1.341138017808555816e+01 1.268793811312994890e+01 1.248162903412231373e+01 1.247521721211721335e+01 1.263616916024279391e+01 1.084042314912622373e+01 1.439769050663735683e+01 1.539182742174156893e+01 1.265799396202919169e+01 1.146813409274946061e+01 1.433913392851754587e+01 1.358602468125512530e+01 1.276788027576878726e+01 1.147830285191720812e+01 1.374577533618121450e+01 1.287005477437766388e+01 1.233160874429669995e+01 1.199934004056360770e+01 1.283228827165136110e+01 1.281276291743322027e+01 1.331821192774592433e+01 1.197241130134711895e+01 1.109197635548169814e+01 1.215369427436057137e+01 1.250905685748283247e+01 1.330447638132520005e+01 1.301771086943085365e+01 1.222349216837986496e+01 1.072593198579612661e+01 1.318581774677772067e+01 1.134265197696502092e+01 1.324928165021329818e+01 1.171800739581297890e+01 1.396347647165870320e+01 1.224339852146386320e+01 1.379035479935803465e+01 1.361927603431562694e+01 1.160462942811802023e+01 1.483882133822308091e+01 1.164503173443788953e+01 1.117981185401605693e+01 1.234299728330924140e+01 1.361256055830591194e+01 1.423478026029814458e+01 1.302833561378229987e+01 1.363362797713566721e+01 1.512424301066544707e+01 1.440584421964853057e+01 1.260128883183207193e+01 1.433841907611182442e+01 1.489231493401520190e+01 1.184645767632250113e+01 1.279171130239129361e+01 1.270048366554671482e+01 1.353498453039511418e+01 1.224600318762223949e+01 1.226023796002393240e+01 1.320476244667401211e+01 1.314218074052486429e+01 1.305469695504659100e+01 1.253192745085095616e+01 1.231225435015923786e+01 1.283285267776854965e+01 1.209319896033435526e+01 1.383369200538794885e+01 1.346589228684169548e+01 1.185990173416093363e+01 1.266129497787845182e+01 1.355277525092557767e+01 1.272880535864813822e+01 1.269538963551891086e+01 1.371464355347184672e+01 1.383650317393534479e+01 1.358135414548183384e+01 1.237764258875390055e+01 1.429008937123237111e+01 1.354584152225799265e+01 1.374031549196894275e+01 1.148664276258583428e+01 1.358068588870812476e+01 1.386885520301554919e+01 1.450561235034093244e+01 1.298093687794868600e+01 1.365493869116508208e+01 1.223012544326504347e+01 1.212728716473508683e+01 1.439960436674003041e+01 1.410723025667701869e+01 1.358991338605654953e+01 1.289529913409500494e+01 1.341639372893921589e+01 1.278413699371952283e+01 1.166097284465535289e+01 1.223568601089322527e+01 1.232077452797419959e+01 1.400735778619760197e+01 1.456442593282096176e+01 1.064165193035089096e+01 1.305611307234629770e+01 1.292862651175754074e+01 1.321671818230890061e+01 1.285563138974425001e+01 1.321503904591713408e+01 1.451076192432248746e+01 1.233695839588162002e+01 1.198394633782824670e+01 1.204921376754925788e+01 1.100021835525583214e+01 1.276225463292309747e+01 1.225646036114047810e+01 1.255317496680623712e+01 8.542971419518540444e+00 1.405269855695758530e+01 1.270378116845938976e+01 1.267230549574886744e+01 1.276760039935764013e+01 1.140897908142605210e+01 1.078071375437384916e+01 1.240651684792959308e+01 1.108931343637089029e+01 1.150538898662054166e+01 1.216352024503955143e+01 1.001098959337048910e+01 1.282753149552854488e+01 1.252411212168295052e+01 1.329687555265164711e+01 1.142838473390985676e+01 1.327869244536573667e+01 1.382732026455298779e+01 1.176019838361227698e+01 1.264840443038680640e+01 1.209598066154815932e+01 1.111128852643443743e+01 1.163663960046973678e+01 1.162075006860747095e+01 1.312105084160748625e+01 1.192518684361490777e+01 1.210600886630688677e+01 1.339159986104938049e+01 1.194120954783394950e+01 1.187932893969972170e+01 1.161986615219977814e+01 1.059519426293481636e+01 1.147824501674093334e+01 1.012786452072050025e+01 1.337467019146427560e+01 1.094627076159671475e+01 1.137258811627034838e+01 1.254360155078011019e+01 1.233149851211957326e+01 1.289222830758568605e+01 1.211488656895128457e+01 1.119073897185684885e+01 1.209796061989161764e+01 1.141401822336230154e+01 1.144989623557260217e+01 9.461908132877303146e+00 1.330952000428892212e+01 1.170334270366385532e+01 1.070297588297412972e+01 1.258013910234852162e+01 1.277186971893749856e+01 1.021407030182190390e+01 1.158009835488144823e+01 1.180904677546379133e+01 1.187327903774604110e+01 1.258055849899337808e+01 1.391097676249446735e+01 1.223137176611349020e+01 1.145722383868246297e+01 1.214314562102671857e+01 1.127346633604508952e+01 1.294772758317492745e+01 1.192844162155263987e+01 1.165064071998364525e+01 1.240239449610368538e+01 1.047379607430546855e+01 1.181969633974226319e+01 1.263330007045462189e+01 1.069694431640970578e+01 1.166730524961484328e+01 1.078774126343451911e+01 1.160315816456650140e+01 1.215022676641293842e+01 1.107272293650373207e+01 1.167025651821565191e+01 1.041037693303515788e+01 1.161493503592512688e+01 1.282227567103292643e+01 1.197469589312586891e+01 1.154192726621651843e+01 1.116117474129626963e+01 1.215653620197952733e+01 1.178262196482195634e+01 1.195924775095939552e+01 1.234516697487419457e+01 1.122123519985453477e+01 1.058692805199529197e+01 1.143377074958596928e+01 1.161089564296988819e+01 1.051571628087644328e+01 1.234617894674715721e+01 1.243736885191620978e+01 1.132792340781897700e+01 1.225351610157605720e+01 1.329293397852365821e+01 1.195680160769343203e+01 1.147652244068023641e+01 1.172582674968900385e+01 1.318827321472131331e+01 1.101275696562510831e+01 1.218517505967352044e+01 1.169325784730039608e+01 1.105332976843958903e+01 1.308383011891501724e+01 1.062901582356232844e+01 1.130443201610545145e+01 1.146448929652091486e+01 1.099394387749333823e+01 1.106424695612420805e+01 1.231185981074237823e+01 1.232800055073285961e+01 1.182972353676735722e+01 1.238946254327857410e+01 1.008989028988268544e+01 1.195035206839106756e+01 9.895234103164455064e+00 1.155077484614310634e+01 9.144883093878387825e+00 9.239091279209960206e+00 1.137847035095991544e+01 9.309456306155464489e+00 1.015685075698838524e+01 9.711435058627744255e+00 9.008735755797120603e+00 9.539892816536783116e+00 9.533878036852456717e+00 9.323613449860287616e+00 9.609104407324171149e+00 9.957908021309911817e+00 9.013621323449578782e+00 8.775546478184843124e+00 9.287382713916182198e+00 1.047504299421844642e+01 1.020516606084076194e+01 8.653782944952570944e+00 9.429006490065500401e+00 7.864772852654326130e+00 7.587964220176307784e+00 1.109052553788229822e+01 1.122069047689373811e+01 9.168020235323613321e+00 9.433401162960862507e+00 8.826432026313405288e+00 9.828889911135609836e+00 1.038490857142060442e+01 1.076576766745320235e+01 1.010106032345954929e+01 9.334840378504518199e+00 1.213785766773322372e+01 9.991347024353457229e+00 1.202359570888614648e+01 1.035596613517052411e+01 9.559304096247881688e+00 8.055376067349460101e+00 1.090708891761152977e+01 1.140333041802875513e+01 1.089026234552633099e+01 1.047747236200022947e+01 1.021148921354649275e+01 1.158367300009310341e+01 1.211263709120612120e+01 1.298878635928357639e+01 1.084597597683779391e+01 1.027363609884051954e+01 1.294382874184685761e+01 9.925626225089219545e+00 1.099062554075449505e+01 1.199573520356554468e+01 1.303922536537031718e+01 1.190120575666672309e+01 1.003948549701178550e+01 1.101677669969967077e+01 1.204087955691313816e+01 1.161945320520460712e+01 1.138198126823140477e+01 1.200402455012671332e+01 9.778985136281226787e+00 1.093345121889191596e+01 1.261058536620022785e+01 1.122635800938562589e+01 1.159866437672626205e+01 9.645473446740096435e+00 1.272425499661060755e+01 9.454609880153297397e+00 9.694102247548650908e+00 1.047879498984669056e+01 1.158186376156306530e+01 1.109820511064779325e+01 1.169648025453398610e+01 1.042796679329389420e+01 1.130687600627616796e+01 1.081802184342565809e+01 1.144633130021449396e+01 9.952516296357032388e+00 1.192733553512523770e+01 1.032887688779458024e+01 1.004977737564059126e+01 1.117125123477669923e+01 1.294330683641697988e+01 1.156301448640776819e+01 1.095422249724263430e+01 9.240470708328956562e+00 9.427405504545975035e+00 1.008433490516428144e+01 1.055731409680238997e+01 1.197977423479572145e+01 9.179243837776107640e+00 1.216881246967653496e+01 1.108148360586945635e+01 9.868214341304023307e+00 9.153502688555077427e+00 1.068901596047054348e+01 1.027226568931928874e+01 1.021560385305267715e+01 1.018750083536979822e+01 1.108856943408154905e+01 1.211864346720697760e+01 1.134097690182683493e+01 1.112780150648355715e+01 9.313337687726312097e+00 1.025719318653227496e+01 1.015876923606070470e+01 1.190928017152309870e+01 9.845766476212252982e+00 1.049644672760258679e+01 1.059085125592294929e+01 1.086386124389121122e+01 1.091068044174773632e+01 1.050496967821923988e+01 1.011258952952432999e+01 1.192811965550178321e+01 1.115584881462012490e+01 9.391061802983823981e+00 1.070577710423373041e+01 1.184129562880483810e+01 8.588680330327019163e+00 1.045380456129443125e+01 9.724892770212687054e+00 1.070257247421256785e+01 1.031355883381866789e+01 1.127439469356214374e+01 1.085307381422100725e+01 1.054344157686135830e+01 7.755060842101306307e+00 8.125025056195736894e+00 9.892890123542368741e+00 8.011390865819903340e+00 1.078821836429303005e+01 7.554455455853148038e+00 7.967752620044505463e+00 8.130525094998732882e+00 8.092305514228419483e+00 9.095321661440955552e+00 8.756415816649155914e+00 9.213363331188734406e+00 7.214814555364957194e+00 7.354839564287371623e+00 7.585779803807453980e+00 6.865072283939311681e+00 7.814689803683333658e+00 7.826614503949773649e+00 6.926458751548046244e+00 8.940492697064247096e+00 7.265728476151847026e+00 7.375211560309689496e+00 8.727003751730425307e+00 8.663283327002071488e+00 6.779458328777439036e+00 8.403250386868446498e+00 7.939210744114586937e+00 7.084111610346437438e+00 7.458874731398951852e+00 9.078066314300814454e+00 7.842374496079519197e+00 8.723755018483124957e+00 1.007597515167947044e+01 8.577923916164801099e+00 8.008865015093867612e+00 7.264885626807228824e+00 8.547724165086972192e+00 7.466502882908937266e+00 7.430204639479108586e+00 7.257967180534695473e+00 9.369431096213901355e+00 7.437382421002634025e+00 7.714176700603083248e+00 8.286713168961744813e+00 7.813756278740573435e+00 9.966361750659842755e+00 8.386152349337956835e+00 9.017375645664483130e+00 8.682774485082063620e+00 8.142492813292623310e+00 8.460695104272272005e+00 8.959823242608585758e+00 9.414569254712450430e+00 8.017632675308972168e+00 6.718951924647841523e+00 9.508703078124012720e+00 8.622292049478302189e+00 8.620392303746280405e+00 9.645705267287601359e+00 9.239753679057688629e+00 9.088898772629212530e+00 1.091470769986581857e+01 8.681869260244580389e+00 1.119808871657797766e+01 9.643958235208538454e+00 9.844794307813160117e+00 9.511725974289559460e+00 9.430481008664370890e+00 9.794363502826362478e+00 8.597101925308098913e+00 9.236503445875253959e+00 9.826424399958781919e+00 8.757838148724529148e+00 7.791131435208599854e+00 9.897168008802749384e+00 1.001612222524008367e+01 8.176197771346171095e+00 9.858016044486875629e+00 7.082675781973966522e+00 8.600086875836426614e+00 7.839829222113392504e+00 1.020147947442970704e+01 8.645139829576582002e+00 8.336781323538325239e+00 9.372864457300661201e+00 7.933752914001619416e+00 7.661582009374134472e+00 7.909695587162302033e+00 8.985020174772948565e+00 8.956334852458448736e+00 7.180793990240726288e+00 1.007244783948926425e+01 9.462004558730304993e+00 9.844229389324196333e+00 8.438968063668731645e+00 1.006985945134752392e+01 7.879807767947481167e+00 9.144208006154615376e+00 7.177843221706449839e+00 1.104291476995548038e+01 8.291952757722127032e+00 7.637661455902913232e+00 9.309565082424137827e+00 7.766640236308534284e+00 7.486613448972055274e+00 1.042535708295055130e+01 8.818127095564406659e+00 1.098876688200283169e+01 7.956850862506372302e+00 8.750873346306047296e+00 1.178248749789945293e+01 8.683272364828127365e+00 8.724277208284529905e+00 8.467018605078896698e+00 7.554237957623326061e+00 6.814273569775004979e+00 7.532937054974715885e+00 8.576302527285378119e+00 8.383438200857845857e+00 7.860554985110026927e+00 8.407914303192299599e+00 8.111840504413171615e+00 8.769553819921046767e+00 9.718103039287079525e+00 8.605258720361099734e+00 6.976096380738636249e+00 8.273123299717815016e+00 8.969270808437688203e+00 9.556562025017786510e+00 7.791423897117329744e+00 7.935707663430119574e+00 8.586367480151478659e+00 8.073328398429088892e+00 5.387274637807169420e+00 7.323862766565019555e+00 8.022131801045373933e+00 7.685020199234950944e+00 1.056483549561859192e+01 8.037358795795141120e+00 7.841240123249134442e+00 6.161026079402093458e+00 6.876565957932704087e+00 9.441722587121779142e+00 7.871450068281704127e+00 8.648765659570091913e+00 6.804992819273404159e+00 9.308473932351171598e+00 8.817590114832512427e+00 6.811487192613386199e+00 9.906692710788892242e+00 6.781631214433217814e+00 7.766800129487980264e+00 8.347259605940582361e+00 7.622222329795565798e+00 7.230069041331826263e+00 8.675286013151886522e+00 8.076684091320259995e+00 6.026651988837853580e+00 7.403671731468884687e+00 8.181808486889265097e+00 7.453298712706527773e+00 7.215425398718270600e+00 6.112507426315192838e+00 9.015163217777045546e+00 8.085359807239994367e+00 8.041973170516632408e+00 9.595299593814102579e+00 7.265284300518072946e+00 5.306673619570948297e+00 6.308718287499297972e+00 8.189731178482885454e+00 8.917818216167917811e+00 1.020156590013850462e+01 9.712066733340906310e+00 7.888192652360029200e+00 8.669046380107438665e+00 8.261051875499264341e+00 8.542710824347151899e+00 8.711090900870670950e+00 7.981951578911099965e+00 7.053970162109159503e+00 9.974777347461499133e+00 8.648263259538143899e+00 6.866808409647013889e+00 9.312987356909692593e+00 8.177172315630690136e+00 8.591324772541595323e+00 8.705525460947093563e+00 7.288139935093273181e+00 5.136388051642593489e+00 9.190649754741199828e+00 8.199226360061146579e+00 8.399240126326484202e+00 7.892147795379296227e+00 9.245900355716219821e+00 9.018175631178873886e+00 7.430395573179322533e+00 9.324281008384971869e+00 8.839635981873584569e+00 8.810690184013266091e+00 8.766888809395693372e+00 8.428345671966360086e+00 7.559383223027683840e+00 7.033445475785387480e+00 8.382670432917235459e+00 6.836917649713686096e+00 7.646293353584861840e+00 7.364044007754888099e+00 8.601737034927817049e+00 7.725538313766071141e+00 8.445056239054821390e+00 8.841839432023045120e+00 1.003733387360492024e+01 8.806231394550589897e+00 8.724440447244075969e+00 8.364003676734261816e+00 8.661280837608829941e+00 8.806616837063554470e+00 9.146822585336623845e+00 7.309170944642350065e+00 9.855534253553946300e+00 8.370394977789020530e+00 8.740141103313785464e+00 8.940221191984226934e+00 8.363711937839852339e+00 7.805461861189807671e+00 1.018910303880126911e+01 7.084406821786091157e+00 7.959255046233749020e+00 6.723222050682631235e+00 8.973685940900695712e+00 7.539434671508361774e+00 7.932006980650942118e+00 6.728364944626598287e+00 8.091210341711899900e+00 9.864458313872686901e+00 9.143146863001371472e+00 7.589298661778338229e+00 7.210473574605521740e+00 8.848354943042458842e+00 6.517994291198211165e+00 8.697900340304276057e+00 8.003057184816723790e+00 9.673274294791131211e+00 8.586990476298668185e+00 7.568314871740382976e+00 6.879671819550275735e+00 7.841325394347344435e+00 7.761467463945486145e+00 8.960662263950489148e+00 8.225054985849665101e+00 7.643367756944305924e+00 7.450197757878331828e+00 8.825023093259355633e+00 7.774389446815491489e+00 8.187102912832928681e+00 8.133676372452377734e+00 6.194451651700802586e+00 9.175856626552262085e+00 7.432770428091706627e+00 7.203884888417979582e+00 6.161743641604971344e+00 7.235329878002556114e+00 6.645347556031912184e+00 8.669516672286080805e+00 7.982105893738517643e+00 9.412822983330967119e+00 9.309110091474888549e+00 9.105848171247986400e+00 7.821044347534367169e+00 9.062880249032904345e+00 9.668739928749902290e+00 8.729413437876006654e+00 7.531485335427963612e+00 6.358865199625252984e+00 8.514931306460733040e+00 7.159868587403296125e+00 7.776036986954596664e+00 6.889546345721464959e+00 1.169468615811066137e+01 8.293147102859874664e+00 8.907605112118311297e+00 6.898337702210164402e+00 8.736105075379374085e+00 9.375985105199388769e+00 8.856707550926472550e+00 9.625271396478790820e+00 7.590231490372548073e+00 8.006317479462442321e+00 7.676258841585264392e+00 7.691243379202171937e+00 9.512392118158702559e+00 8.177128324228029044e+00 7.978583030871131854e+00 7.126989485702518223e+00 8.179997524846829293e+00 7.811375448935039323e+00 7.275947397891608937e+00 5.498533155626941671e+00 5.793132560127693509e+00 7.487187043001098274e+00 6.165604593926023114e+00 7.906326875669659415e+00 7.154899830222320567e+00 6.986766921717943113e+00 6.626783507642248772e+00 6.707193209177459536e+00 7.359920625403059802e+00 4.852300882924741821e+00 6.130584195545295323e+00 6.081960208025217973e+00 6.297599740937116053e+00 7.071191103849242765e+00 7.447206196882896201e+00 5.040481919373315911e+00 7.769056709149744222e+00 8.180207033320039400e+00 6.398904509894369319e+00 6.192838711322089296e+00 6.841498697899320192e+00 7.984918379524596155e+00 5.788046326129357766e+00 6.305368728052410887e+00 5.677883826799962286e+00 9.197212840486132635e+00 6.849675353871604422e+00 6.833129121096100711e+00 7.946125383496336347e+00 8.233970454261084981e+00 6.975656024437681957e+00 6.042125365885338439e+00 7.235189323767986735e+00 7.229894289950076214e+00 7.429163413821344264e+00 5.927193539827188218e+00 6.799431333803251931e+00 8.801453490509139499e+00 8.608731726250772098e+00 9.029475504396023311e+00 8.971381993916700992e+00 6.750851132116523878e+00 7.051184025026770108e+00 8.095837970795054517e+00 7.893344423196501758e+00 8.014912511348892821e+00 7.158992261331580842e+00 9.351260416302309864e+00 9.594228941869834770e+00 7.909137798274112008e+00 8.257932083418879188e+00 9.237431327019111293e+00 7.708659696492745184e+00 6.209032810653430268e+00 7.605284561951070721e+00 8.024889092439575933e+00 8.819934518212248165e+00 8.477608197946443269e+00 8.755300209635318964e+00 9.197144353341130341e+00 9.652749278936566313e+00 9.587577784068004760e+00 8.592206371403500853e+00 6.816463684414761914e+00 6.186562355131471236e+00 7.237205024727764169e+00 7.072102837554353982e+00 9.068626141244171990e+00 8.168953811036342216e+00 6.721468791182990010e+00 7.939913194693264842e+00 9.264888117589139327e+00 7.863409527635548457e+00 6.756123238951591503e+00 9.144811291909787698e+00 8.103697746252487732e+00 1.077681802823373580e+01 8.018136210229121374e+00 8.104377878906916521e+00 7.118508331835822212e+00 8.322790621176306303e+00 7.181802075499701843e+00 7.634460283491301347e+00 7.452520747911258958e+00 9.182399410480089230e+00 8.439990849452563282e+00 9.900819402624756904e+00 9.359175704173935628e+00 9.275687525189738381e+00 7.568198627582953364e+00 6.258184497144666736e+00 9.057769650027443831e+00 7.484925983942685157e+00 7.579871825455662737e+00 9.150452077915883109e+00 8.479500638831275694e+00 8.567646187180670836e+00 5.459306470053875593e+00 5.897394661722769271e+00 7.619202103264796300e+00 5.220431642348347445e+00 9.770742843182041781e+00 7.751793538449743615e+00 7.801991124753641316e+00 7.859691722335302444e+00 9.284730936495641629e+00 7.707855771661420441e+00 7.002811580366075539e+00 7.336337190163605193e+00 7.754471145109183894e+00 6.970528464537745883e+00 9.235317483559784435e+00 7.217899030650814396e+00 6.975295578454935530e+00 7.575130261900197226e+00 7.508043700062681403e+00 6.370328329406410361e+00 9.577788269451886549e+00 1.171875770085028279e+01 9.799062193383260677e+00 6.720167793867321215e+00 8.088453524496948432e+00 6.032650605286151269e+00 7.136449786807551376e+00 9.690722296940689873e+00 7.319099392291139594e+00 7.254371314672724225e+00 7.402406350369112431e+00 9.787908033292804788e+00 7.071438350752470292e+00 6.722774406938855307e+00 7.547003055739504696e+00 7.186259739640854960e+00 6.990564756715002659e+00 8.074763556387139829e+00 7.178279774119898704e+00 6.314779918364669342e+00 8.021389714233427171e+00 6.908367415280445734e+00 8.429587386045389152e+00 7.419080868335488965e+00 7.869431151127524338e+00 8.941281620991293977e+00 7.151979140596279372e+00 5.639050105211970809e+00 6.445736289049825096e+00 7.200045311664656111e+00 7.701751931878838775e+00 8.151796870908723847e+00 9.403792080423881927e+00 7.564811343650715614e+00 7.916597627600678422e+00 6.912799312632631477e+00 6.860391081906842103e+00 9.267801632778889243e+00 7.130004832943421356e+00 6.190279557705188118e+00 9.296196626318645073e+00 6.630856616169608309e+00 1.035144936610539368e+01 6.406229306913921562e+00 7.931113513183147390e+00 7.226540495326376323e+00 8.199968516101396432e+00 8.844934661140397836e+00 8.021843704304753686e+00 7.323550226749823366e+00 7.758545727044667828e+00 7.854485931082266781e+00 7.836922219076945417e+00 7.220831534014190645e+00 5.634385590906771490e+00 7.800554339234866852e+00 8.195766667238348901e+00 4.591261574443056936e+00 7.313538530946325444e+00 5.456027302489129482e+00 5.346529626343066610e+00 6.951338265903985736e+00 6.298162692078543401e+00 5.822845291523530697e+00 7.162455538864175963e+00 7.553708642677607443e+00 7.352474208045182813e+00 6.962097301285981921e+00 4.627361626832111163e+00 6.219734105951110870e+00 6.026438921759721623e+00 7.407416180539221351e+00 6.882217869199133808e+00 6.416839973145727072e+00 7.755376288598378132e+00 4.259305207130686277e+00 6.831477812616129519e+00 8.058977358625144305e+00 6.533948485372533810e+00 6.373071930368357840e+00 7.842503652339750886e+00 7.167035659943159942e+00 6.421134423630133981e+00 6.386834325342452878e+00 7.794769266586393464e+00 5.208601839927576194e+00 6.406477939577574610e+00 6.929939358467441579e+00 8.000168579017115533e+00 6.846845421857978842e+00 6.594987591264693805e+00 8.004801623743498240e+00 7.340471808216311622e+00 5.964205584480171574e+00 8.708975743012048909e+00 7.062071392868206843e+00 6.697904481410886568e+00 6.954444618365855924e+00 5.590316486520046979e+00 6.888572831426032828e+00 6.132436701943544399e+00 6.448043018733051746e+00 8.016007628752138459e+00 5.757093972895984457e+00 7.997490290994592854e+00 6.758524842680589728e+00 7.732927033338224732e+00 6.855586102135562854e+00 5.347298224868035632e+00 6.645503499529287872e+00 6.489283727749477038e+00 6.535042551839572056e+00 5.165895050790667575e+00 5.972618627773873534e+00 6.849952556999982178e+00 5.009601798156872121e+00 7.432861527737581575e+00 6.760117029809257438e+00 6.685640962879528360e+00 6.640303552527925035e+00 5.416535078529622460e+00 7.545875520570848316e+00 5.588056644478684554e+00 7.864507384467692042e+00 6.339523588709761626e+00 6.792911520174791384e+00 5.940485104542791106e+00 7.552402158542469657e+00 7.689282364439850248e+00 5.533085460288496904e+00 9.227405580424093756e+00 5.780703055051263917e+00 5.256378851604052826e+00 6.027478185142903122e+00 8.010949176348828971e+00 5.751296681339888472e+00 7.845233701479073396e+00 6.230158153748122984e+00 8.055288369465461784e+00 7.314968789604914257e+00 4.751087824304656593e+00 7.285224037591853552e+00 5.458076047134629682e+00 4.261661821819391349e+00 5.202581733911298301e+00 5.128449178983659706e+00 5.257085168223153637e+00 5.307181143587581751e+00 8.798190742747713955e+00 7.222767083333708982e+00 7.569907132830830498e+00 6.605951467258255327e+00 9.575825267051685685e+00 5.890502058155213660e+00 5.894709841186946520e+00 7.630910575587655842e+00 5.792277457612721392e+00 7.145111240329054425e+00 5.313049296841248825e+00 7.046320564011921306e+00 7.711690925384416140e+00 5.349990270107074508e+00 4.608239880495088592e+00 5.822357224329171466e+00 6.058199817486165095e+00 6.294708429023676999e+00 6.649583813015586209e+00 6.808265104539662715e+00 7.947452519972848961e+00 6.442827298970501104e+00 7.096286447434928313e+00 7.441592152588183851e+00 7.532625694739361499e+00 6.855928826694422717e+00 6.842877756133883160e+00 8.104511551232127076e+00 6.270019659387992661e+00 6.017665353436719933e+00 5.723550737425098234e+00 9.513727255452051779e+00 7.171005706538463365e+00 5.740444339567030596e+00 7.670595709866363521e+00 8.057602945975469666e+00 7.809670818134168968e+00 8.006367977277875525e+00 6.200604222774417806e+00 7.223794420938588701e+00 7.722024994306197598e+00 6.989036396676577390e+00 8.271276696536348894e+00 8.859413429936026319e+00 7.473418023994717885e+00 7.573847732599019444e+00 6.607052996079766594e+00 5.813996324777442659e+00 9.754156230422513119e+00 6.904073737654090159e+00 7.903379866972105816e+00 8.419255447274307969e+00 6.288865934319633588e+00 7.003742339074675805e+00 7.963123618576373630e+00 5.772222619366925933e+00 7.286102572746216310e+00 8.035768695969023767e+00 6.949191457375923697e+00 6.960849719479591968e+00 6.798721406381532439e+00 6.713814671389705779e+00 9.361577099043870476e+00 6.207433475765697928e+00 7.208471454753367702e+00 6.786442665039366773e+00 7.861059248879313621e+00 5.471863406472346369e+00 5.916964144692786753e+00 7.588938401949209656e+00 7.638753128153410010e+00 6.769936929354734012e+00 8.564871133084464461e+00 6.755189117228304063e+00 8.092061470148387059e+00 7.049571898238340850e+00 6.234914604194635501e+00 6.404356636406335568e+00 8.095891247043724093e+00 8.327030200382367298e+00 6.789515064651665988e+00 6.585958858263479598e+00 7.843363682833776274e+00 7.737950630889724124e+00 7.072726628246034153e+00 7.718915654980824215e+00 6.148236003716853304e+00 8.025712420576409656e+00 8.068283809098975468e+00 5.617925727081670040e+00 6.327459005937959624e+00 6.728370005219463046e+00 6.611281190287948029e+00 6.173488169356454947e+00 7.580764841152006994e+00 5.727844204771152192e+00 7.386756668239446988e+00 7.403581245967083113e+00 7.165024524026486930e+00 7.363058760288163640e+00 5.485731308499127934e+00 8.359061684309654794e+00 8.093264560233400573e+00 6.379213894854309785e+00 9.359838525586505753e+00 5.945684150721151084e+00 6.780089164787170830e+00 6.851885586837545894e+00 7.397210950196100754e+00 4.689559042787312393e+00 5.566399498860088890e+00 7.454034496677845567e+00 7.937654701753757536e+00 7.221848935107901823e+00 5.923584365855901979e+00 6.618391790135990327e+00 8.776280739302794842e+00 6.541263660497648402e+00 9.107801802804472047e+00 6.554975889696006419e+00 7.720788732369696206e+00 4.015607163542246560e+00 6.230695932935750747e+00 7.653523237877041474e+00 6.127685480148846509e+00 7.833551941911784944e+00 6.875713220923501900e+00 6.620227011452527677e+00 6.330884526899798637e+00 5.613451984399605799e+00 5.620398597392512130e+00 8.861079509988371683e+00 6.868814501406879103e+00 7.448327452873686028e+00 7.603428322165416198e+00 7.574564539724364387e+00 7.175134499097906016e+00 5.289978253527288565e+00 8.716739858813623343e+00 5.247584274501460477e+00 6.081970838437125160e+00 5.831211338786647325e+00 9.600978412031372144e+00 8.101692751599207654e+00 7.937029070242084039e+00 7.798809523389691911e+00 6.822439941919473227e+00 6.723506851175129917e+00 8.109133976231884589e+00 6.217956904788100481e+00 6.483638284214650938e+00 8.143898285740274190e+00 6.450378884709304650e+00 5.826099743429502986e+00 7.558584693889815576e+00 7.696281168163344510e+00 6.822644989222411915e+00 6.126888179409914592e+00 8.648054873578489676e+00 6.302742309580040114e+00 7.127880994901104827e+00 6.294990542107853138e+00 4.677989660723226528e+00 5.108759156236751586e+00 6.065531316256742578e+00 7.248845942815997034e+00 5.572913772794958476e+00 4.991165729846463783e+00 6.328160506401879992e+00 6.037995914861341795e+00 5.320392488710696810e+00 6.577666626706074382e+00 7.736381202231942034e+00 5.804607414867213322e+00 5.911976117329764691e+00 5.969780127323589092e+00 6.873645016645358652e+00 7.568757369611692098e+00 5.380597452386846946e+00 6.220457802776070189e+00 7.495411124067777209e+00 8.492440970493191799e+00 5.012274297888644092e+00 4.671809586349728427e+00 5.033233184226818757e+00 5.160725394987717429e+00 4.747987961280405678e+00 6.772204494801917996e+00 6.059411785461602307e+00 4.809173270300087566e+00 5.183622663305031963e+00 3.468191767465400588e+00 5.670571314262454088e+00 6.462409177009082129e+00 6.478577540127929524e+00 5.459030074373715458e+00 6.252998877902406605e+00 5.536846492323290292e+00 5.507064893186883303e+00 5.699905855341969918e+00 6.148896918425212021e+00 6.897971424921304440e+00 4.933542253546242762e+00 5.459813546127442407e+00 6.103898524494250744e+00 4.962198883886599354e+00 8.084811828613228002e+00 6.648744918350245392e+00 6.090145713605516598e+00 6.768124245179221177e+00 5.560233579941199267e+00 7.361445797594437401e+00 5.005082899144583486e+00 6.863600534833016020e+00 7.148858350241001247e+00 6.440892478575204194e+00 5.967790339564141178e+00 7.246637214253670578e+00 5.595761553482528683e+00 5.327485580811062604e+00 6.736238080544632467e+00 8.304904254408265629e+00 7.490052237979348604e+00 7.076266811976021920e+00 5.378956247532457269e+00 5.677400229038865653e+00 5.969809580606396437e+00 5.736236859157195056e+00 5.340239850405785305e+00 6.482791474041697199e+00 5.709168293354048629e+00 5.885277444099644484e+00 5.013632901237814465e+00 6.731880615385661848e+00 4.861062587756682873e+00 4.751285913873929623e+00 6.850875460960142327e+00 7.664882667077581146e+00 5.538387021183710068e+00 5.979044304130880505e+00 5.416696644010663420e+00 6.082612454325680318e+00 4.492275621228962734e+00 7.433989496515660989e+00 4.882418167165364586e+00 4.639574550178338086e+00 3.872159196786078006e+00 8.060487269624696083e+00 9.659635096780045060e+00 6.842439436234357686e+00 7.809196970242212821e+00 5.940285979221184398e+00 5.412536629459382631e+00 4.628065057439735064e+00 5.738098462411432621e+00 5.324908355391351655e+00 5.232659138612709704e+00 5.526783224749036272e+00 5.052268643244884672e+00 4.253831441462450513e+00 3.371171778754003867e+00 5.748955392110902451e+00 5.820348249305761890e+00 3.560736512667684650e+00 3.717855350996007058e+00 4.089225361314830387e+00 5.295290843039528461e+00 6.246283594109728554e+00 4.320620601614728606e+00 4.735103386181255480e+00 4.938261058762097200e+00 4.172727891860854577e+00 5.461775103087028072e+00 4.506712667108873305e+00 4.716450061215041067e+00 5.190030226371264988e+00 4.735880043443094323e+00 4.344089268372774981e+00 4.862620520035987326e+00 5.187917592647758092e+00 4.800474641395759079e+00 5.122930210761172276e+00 4.514405577119652513e+00 4.954455284607715448e+00 6.504086381373413772e+00 4.671704731574345182e+00 3.842148001537572188e+00 6.053019957004096341e+00 4.144727522199191050e+00 3.661531389955273497e+00 5.856552540899227388e+00 5.490245709748784009e+00 5.713072760651654924e+00 5.982377722864844038e+00 4.371398426205909793e+00 5.339249089785272240e+00 4.760499004022393343e+00 1.911114298630169905e+00 5.676045050986056495e+00 4.738933328011384560e+00 5.389925389518125165e+00 4.674394994547038884e+00 5.741213568044523541e+00 5.175886296834590894e+00 5.671144060958632771e+00 4.253543621494566551e+00 5.854228726183472453e+00 2.825236523386809306e+00 5.047359941107082193e+00 3.364685342821993164e+00 5.493903852476124783e+00 4.855790915005490760e+00 7.224768563120754550e+00 3.934512991215722622e+00 5.762073681935062197e+00 5.913258809216204170e+00 6.066335121546689635e+00 4.087979411486719172e+00 4.832670521991532908e+00 2.749867318025226215e+00 3.746818300208197172e+00 4.754951280772552913e+00 5.890027025000637018e+00 4.173070402697345749e+00 6.967994271877929080e+00 4.178874574482988713e+00 3.895465989647247440e+00 5.821514893214891906e+00 4.092761410355320706e+00 4.186779293836654148e+00 4.446173161990593314e+00 4.696342394009215049e+00 3.990250802420393317e+00 7.208209371838417923e+00 6.266521286431247617e+00 6.034975827516455560e+00 6.158325018416457297e+00 4.329218935824743930e+00 6.151709988152622266e+00 5.363501484437247946e+00 2.947040025571787236e+00 6.927372073403994079e+00 3.459313207101869736e+00 5.066386981777239562e+00 5.903335766740921642e+00 7.477545496592006735e+00 3.984398730952258827e+00 5.272301585147420866e+00 4.971831428632274452e+00 3.787188291371160531e+00 4.318075543731922927e+00 4.282930044491448207e+00 4.660558550661227706e+00 5.542902027587769176e+00 6.730917164891826232e+00 5.044891522773429671e+00 6.236611589441700687e+00 6.951669375449340826e+00 6.614355457303086716e+00 3.894393455637460644e+00 4.852855935851628111e+00 5.381518055202084483e+00 7.201482934701781247e+00 5.871660720281943746e+00 4.876182976318998996e+00 5.384688249033890095e+00 4.278651447033728239e+00 5.948371190740569858e+00 7.094033208400563950e+00 5.081317492677249525e+00 5.837227202526044323e+00 6.245666732595124948e+00 4.415399146939662955e+00 4.004313554771185224e+00 4.582392455612938953e+00 3.016933539517465679e+00 6.339356118743935120e+00 5.701435653914228574e+00 2.866527343857389276e+00 4.527896521532556839e+00 5.739740347843969026e+00 4.601726165813441405e+00 6.873476638389377058e+00 5.370210161366494539e+00 5.525538922087035232e+00 5.087155330949439502e+00 4.937279387542353071e+00 5.022245218102889375e+00 5.909084390297648426e+00 3.406680373886190161e+00 3.331428286946517492e+00 4.756709512210301583e+00 4.757794656389547683e+00 5.097493425859866534e+00 6.934969044809333738e+00 5.215680032975323677e+00 6.412438957173822729e+00 5.950527355201728597e+00 4.276842383260649250e+00 4.600946033371727140e+00 5.517282538244909773e+00 5.597166037931812888e+00 4.059632634831180198e+00 5.244210484466712785e+00 5.275317972675755307e+00 6.783170199861585203e+00 4.134733181439561811e+00 5.262621126146548534e+00 6.497487189763449855e+00 4.299557025063348803e+00 4.801349297436995123e+00 3.447238460942785743e+00 5.153760216698167973e+00 4.743581980529175013e+00 3.713257196067051513e+00 5.543971635232892048e+00 5.082570844489548989e+00 3.765643617828851486e+00 5.145917269445319242e+00 5.081057696354572606e+00 5.533628923865021143e+00 5.550426251079284334e+00 6.279425871076163901e+00 5.473666107326260466e+00 4.158687282534916818e+00 3.825147024529120365e+00 3.298429033031692548e+00 6.207617727749979331e+00 2.470688289004787652e+00 5.743461784098712108e+00 5.705956531042389202e+00 3.261755367564380226e+00 3.108731164437787520e+00 4.819673527637359456e+00 2.982709244520905578e+00 4.660881972147899788e+00 4.319045652602870433e+00 4.287977909310632718e+00 2.614498289009680398e+00 4.132361812698409409e+00 3.323031597783180136e+00 2.639697950523856473e+00 4.427403396642288769e+00 4.379043787517709951e+00 4.179710320518025490e+00 4.436533049775579052e+00 4.418459028886648099e+00 2.512499294490114998e+00 3.295340850745337669e+00 4.370206357680380904e+00 5.297228329858999274e+00 3.651183264388712324e+00 3.218409934580996001e+00 3.423835179059570244e+00 5.062978266294059004e+00 3.827883491378401892e+00 4.101623606902144559e+00 4.183701122041948217e+00 4.944106203801419852e+00 5.397787867861252309e+00 3.331263825514581445e+00 5.640324898360046468e+00 5.496426488403382216e+00 3.467883487041093282e+00 3.909181548984040688e+00 4.296524606682160297e+00 3.033737803575221825e+00 3.142281223171071058e+00 4.343261277979774349e+00 4.277789804729931866e+00 3.333685721335424734e+00 3.002060146294868836e+00 5.460340157166696962e+00 4.911076589623150745e+00 4.170134185445390607e+00 5.004485436486201699e+00 2.947304987483131189e+00 6.330378380842141439e+00 3.943801064145447732e+00 2.605430838432429841e+00 4.412321434947084065e+00 4.605908626358195868e+00 5.338130311737174338e+00 5.325135768714390316e+00 5.063621360898035384e+00 3.095159547064650241e+00 3.257579563684832369e+00 4.414718536439938390e+00 4.336063550038591785e+00 3.334575703132952817e+00 1.670382638478645987e+00 2.626063433798991209e+00 3.880593927436056134e+00 3.772216845633507898e+00 4.255540000603525108e+00 4.297708580894834540e+00 3.395773369558366284e+00 3.205858897924941608e+00 5.539124357822643674e+00 5.075206683323129297e+00 3.713894605060088949e+00 3.332973848941146677e+00 3.212519194488444363e+00 2.766020213267358585e+00 2.593634075719557508e+00 4.278179317080559763e+00 5.817692160568003423e+00 5.227654544738361331e+00 4.456057865183687738e+00 2.591156344613690710e+00 2.394063294896883409e+00 3.621723781738102055e+00 6.618957671089585659e+00 4.139348652986929444e+00 3.502572644194850149e+00 3.932146147958195392e+00 4.111234382798344633e+00 2.356754043566668066e+00 2.582160742527547459e+00 3.133751623300756073e+00 4.246843038316908014e+00 6.010508866560540397e+00 4.983789937530069381e+00 5.629460400700133427e+00 4.206443558953936623e+00 2.824860880659926465e+00 4.941910077778811861e+00 5.259907598890410263e+00 4.565048975250054930e+00 2.597307651568288911e+00 4.698560461581792858e+00 3.755574948876512664e+00 3.304163198126095935e+00 3.468535933922879178e+00 4.342621150049950529e+00 4.519705406423518923e+00 4.251261143255810282e+00 4.421300924420249245e+00 4.881034644969613367e+00 3.672157522271592534e+00 3.210528945210883833e+00 4.575791925469336441e+00 4.260978545167480647e+00 3.098346492334133284e+00 6.067460560771274380e+00 4.469031625416497455e+00 5.062968580017956022e+00 3.881992294452352610e+00 5.051693189097455239e+00 4.338842828028727006e+00 2.520473557036138956e+00 4.076725989535696648e+00 4.271712812494937950e+00 5.466722372353949311e+00 2.842845472462197431e+00 3.921442839104553713e+00 2.637555626781499463e+00 3.099613875945211205e+00 2.974976909876083209e+00 4.620495739489895115e+00 4.158045693345616911e+00 3.853617093284833928e+00 2.908171436364616724e+00 2.613378691258878561e+00 5.616400552984297079e+00 3.512031399800305653e+00 3.528189877760490312e+00 2.731486951410373454e+00 4.848113154911857237e+00 3.947039979639803242e+00 2.746160862251763479e+00 2.513253981243461332e+00 4.818472547635843206e+00 3.698399083044920932e+00 4.215369115169992575e+00 3.535617697906604739e+00 4.117374362233135798e+00 2.958979826576064287e+00 4.141473426672185099e+00 3.245829727492737238e+00 5.527158001357075356e+00 3.878661001272213582e+00 2.606444362428121053e+00 3.406079522546780591e+00 3.784198406237896606e+00 2.481719803626225573e+00 5.927645389164435841e+00 4.761084965755746801e+00 2.988907356381638625e+00 2.787678483288730913e+00 5.539378183037038994e+00 4.041702484626779501e+00 4.438630386299180941e+00 4.002723998100646163e+00 3.268445316664645439e+00 3.458622668442188353e+00 2.308984683083973977e+00 3.782895483728146324e+00 4.016742928156558534e+00 4.704942709236102694e+00 3.012100121703224609e+00 3.681442319693568610e+00 4.725502547962145528e+00 3.041322314590213516e+00 3.368394035826303590e+00 2.943587020362763873e+00 4.269492798332639616e+00 1.533830334929200401e+00 3.318086224430680353e+00 3.022422869851125515e+00 4.471224513659822541e+00 2.577380935040888499e+00 4.747228739204409464e+00 2.906596837431259850e+00 6.259646822537108690e+00 3.810398799975926565e+00 2.897835164424164667e+00 4.139232708153964602e+00 4.533017442401738428e+00 5.361468924180522677e+00 5.930927546315406751e+00 6.124197116936604957e+00 3.171381475421990448e+00 6.623648581286318837e+00 3.525678151633332202e+00 4.879494690237681453e+00 3.818417591325219629e+00 5.473829827044737861e+00 2.213381747892427143e+00 3.148322013156485522e+00 1.871907026750895930e+00 5.546159537572567189e+00 4.971315970120031125e+00 5.226783881814019317e+00 3.169287890734844293e+00 3.839196639499072639e+00 4.178353461968671745e+00 4.011787933247832783e+00 2.623597884823300586e+00 4.365923123234859204e+00 1.340048707814189832e+00 4.444552077768798348e+00 5.057574697894077431e+00 3.636661405383867951e+00 4.319820896008008226e+00 4.250642601526986475e+00 5.863939455478909935e+00 4.273330900598397264e+00 5.188003314683432343e+00 1.544121088409267539e+00 6.797701678509456613e+00 4.430754498735430147e+00 2.697829326459662447e+00 2.908059995570891676e+00 3.542727431759045587e+00 2.537384434955587853e+00 3.089498388053955047e+00 3.358499332296869699e+00 6.126699635515759468e+00 4.239317356126839798e+00 4.449353565018187240e+00 4.563513224223907372e+00 4.738551020786082368e+00 4.120061593719838378e+00 5.237905856432039542e+00 5.198841361385550641e+00 4.619736867518017931e+00 3.313949351583206138e+00 4.298944626343940811e+00 3.699670666801924135e+00 3.890682070778759272e+00 3.867045025483777376e+00 4.707539172657499549e+00 3.619554271721652228e+00 4.687662011822061991e+00 5.879667942626637611e+00 3.997315942092321883e+00 2.732466877942532069e+00 4.703397869192663450e+00 5.350880899422693737e+00 5.267036831855756773e+00 4.542894860754384645e+00 4.719803480332729784e+00 3.442047293202656011e+00 2.642237873622172550e+00 3.664064227685076780e+00 2.904703191084378577e+00 3.940148221877778134e+00 2.135349337939105308e+00 4.638111241427360198e+00 5.939639597274740446e+00 4.837655332195073932e+00 4.379357286355953782e+00 2.764689621453124246e+00 4.991578085136206155e+00 5.280214616772214598e+00 5.795479096377460060e+00 2.468081062893187294e+00 1.900333137847047382e+00 3.637337591892932931e+00 4.355992992918393369e+00 3.495987362287641176e+00 3.772365903107672391e+00 5.336723400070297885e+00 4.290782407208751259e+00 2.618206700845399304e+00 4.114228408362433420e+00 4.282183572399518745e+00 4.703318349359210337e+00 4.024492852648254626e+00 3.005860421693781870e+00 6.065906061536519900e+00 4.096398561241036518e+00 4.743977417454553702e+00 2.429480965019899852e+00 3.078326651674105907e+00 4.601373568457538532e+00 4.823467161566520112e+00 3.992865453540661580e+00 3.862781497393370067e+00 3.020556925875068188e+00 3.124743635573637324e+00 3.454501663829101066e+00 5.484699889659850669e+00 4.615745795108801452e+00 3.436001513536250496e+00 2.548762547290833069e+00 5.128892699857889426e+00 3.828967085536591153e+00 3.695699713856231305e+00 3.758953307090711515e+00 2.671217548283470133e+00 4.685478111086520236e+00 4.307287586528028456e+00 3.445985104478233030e+00 4.125087880049598255e+00 3.734743934175343671e+00 2.532111802209037865e+00 3.863639435761128560e+00 2.822262189316126602e+00 4.336029093867576734e+00 4.403918913602567820e+00 4.434743326036642230e+00 5.333887062655885636e+00 3.421023226595126587e+00 4.199390737975741139e+00 4.667635907055293742e+00 4.508806182549152552e+00 5.288550223210171097e+00 4.188262016188513570e+00 3.922147759936678302e+00 3.776301655856033612e+00 2.565374494320983523e+00 2.852176977069843744e+00 4.484489312421043650e+00 4.914767940797370116e+00 3.273132899249725725e+00 3.891954279444072018e+00 3.306183517311006348e+00 4.614081567179011856e+00 4.544930043610800219e+00 4.173024844777749820e+00 3.585539369560091671e+00 2.513085932302217440e+00 5.062586568916566776e+00 5.809245006266153588e+00 2.628572569771453704e+00 5.474060725656689108e+00 3.764032886833553970e+00 3.235201072053378812e+00 3.400441307495312149e+00 2.748231905881111548e+00 4.844912009600928826e+00 4.026184715893410093e+00 3.441147071502053567e+00 3.754820002840400850e+00 4.403153215120662267e+00 5.920091069359373570e+00 2.557437127118633136e+00 4.079913093796573520e+00 1.154502931680706279e+00 3.348245471534099682e+00 4.081975647776699745e+00 4.725716034882340821e+00 4.127648907712358373e+00 3.333016918183431265e+00 4.081989688984390519e+00 3.417827637510320482e+00 3.611429852131068152e+00 3.176227877270071609e+00 2.218601275383440985e+00 2.917669887657312611e+00 6.830513753631253238e+00 3.993900530022870488e+00 3.082217191095108166e+00 4.597518349209147814e+00 4.056043494325909826e+00 4.196571722445316510e+00 4.512558287498440457e+00 1.845878188213870175e+00 4.132616220373319216e+00 4.558798628140069198e+00 3.373411988655064864e+00 2.949178494973258680e+00 3.549801672094421434e+00 4.873164657580492332e+00 4.583315493233286908e+00 4.372771678894452840e+00 3.215243739501609799e+00 2.886628529396740195e+00 2.668450801881327106e+00 4.408829813691003352e+00 2.725278936000591568e+00 5.198385573450240216e+00 3.521346532456557821e+00 5.763587905674071088e+00 4.562829249621501049e+00 5.908399168464974593e+00 3.843430725922059477e+00 5.675634710131749472e+00 3.375676391316581260e+00 3.221129029753834860e+00 3.906489413093370278e+00 3.739446737214190186e+00 3.485925763183318260e+00 4.105018461068914881e+00 3.764410470691151644e+00 6.967157135000113577e+00 5.431624502835738610e+00 3.060774937051919942e+00 4.485355713478101691e+00 4.033813711207125507e+00 2.813898518107562197e+00 4.730746120507836494e+00 3.259943391152688275e+00 5.161363688771606562e+00 4.506384762181406600e+00 4.045266088739575494e+00 5.786317587380298555e+00 5.171819237251236601e+00 2.746922232822791354e+00 3.575980457195503615e+00 5.010932319789276335e+00 4.317389049600298456e+00 6.341285826514788226e+00 4.787918182240024301e+00 4.200773975948599137e+00 1.950769862900462615e+00 5.329931516098959321e+00 4.799254956301580499e+00 3.773593887836511840e+00 2.659024647570975119e+00 4.591025926112569877e+00 2.184821053076640762e+00 3.216917216457269024e+00 3.363231045433956012e+00 3.999607382839431846e+00 3.695107185517525927e+00 3.850759315941052918e+00 4.231384038478026355e+00 4.259540287736505171e+00 5.058782315306409316e+00 2.843257777296554600e+00 3.758496575089544045e+00 5.209321738882663588e+00 4.031331553732843354e+00 6.775919735949402778e+00 5.177994659830591040e+00 3.477933565022701679e+00 4.238700845597377587e+00 2.583990708536970882e+00 5.645218596725122495e+00 4.751135438491742136e+00 4.911398071700896928e+00 5.795935825494363591e+00 3.851878824532952272e+00 2.921519706929133431e+00 4.565207614580780060e+00 4.359292269009376497e+00 3.787286540192136286e+00 9.274847815097766457e-01 3.822440260274511559e+00 2.905695017570331995e+00 4.376077215701046796e+00 3.847180699868995468e+00 4.795083390735509710e+00 5.008513080412550167e+00 2.972808617514078655e+00 2.652049749171754733e+00 5.000690633060326462e+00 5.875385149013895969e+00 4.530680908843616628e+00 3.283336708102781110e+00 2.887546585807962529e+00 3.930081134339285853e+00 4.453799791278632902e+00 5.599052785496510865e+00 4.098544084931943665e+00 3.826813969830083817e+00 3.780252380219232933e+00 5.347912944735405461e+00 4.283807030943985517e+00 3.184291588314886123e+00 5.284856199384758035e+00 2.682880882541048173e+00 2.793856251556136261e+00 2.747798650148272070e+00 3.838906386453174058e+00 5.110937994139395535e+00 2.100191821953968585e+00 3.820756336931338204e+00 6.112754910065646641e+00 4.723621799712988789e+00 4.740409653741762597e+00 3.812250324614116170e+00 4.168553287193279111e+00 4.444741424343967573e+00 3.814881919725702453e+00 4.271217484303305056e+00 6.199810143562672238e+00 5.550453538606771708e+00 4.577650594045933552e+00 5.766070593690637125e+00 2.857590121746265588e+00 5.721362918906033102e+00 3.743099428858323474e+00 3.772454166274657794e+00 2.578327211526536988e+00 3.355339253461400162e+00 4.755025075170521198e+00 4.901004710592416380e+00 4.441019446176577290e+00 4.297351822449539505e+00 2.356506943810750876e+00 3.789716765785826613e+00 3.473897153630941759e+00 4.807979977608813016e+00 4.183622806606082989e+00 4.311027043057098496e+00 4.415385515243117176e+00 6.604052710964306350e+00 4.335092201065105399e+00 3.531915016443486266e+00 4.320022076274296907e+00 2.632493279101454142e+00 5.687406561555123474e+00 4.945337616505016243e+00 4.276084561826052344e+00 2.775097845209387959e+00 3.152584497569914657e+00 4.468793973084639326e+00 6.026802996424600600e+00 3.976018394701655634e+00 3.615026715592194240e+00 4.615567917320787750e+00 4.658546084767188233e+00 2.582562030046136048e+00 4.692203035051558224e+00 3.433724465228244593e+00 3.503725402571995495e+00 4.088544657377556568e+00 3.488881186819169589e+00 4.602350292319839831e+00 3.599671370560539874e+00 3.959847070063795105e+00 3.353363507309480074e+00 5.891296089738633945e+00 5.252315905928112372e+00 4.468434034360235785e+00 3.786466195182495831e+00 3.515722015034751902e+00 5.338412884014644533e+00 5.784322153489330987e+00 4.693432118167605971e+00 2.860035404502462075e+00 4.245845205127547928e+00 2.666022252864183262e+00 4.315609017329442132e+00 3.849224494780600025e+00 4.143507714668241526e+00 5.257520473623696233e+00 5.622382381319337874e+00 4.193813488516816790e+00 3.210430342008427473e+00 3.947996643603736366e+00 2.531377467413092663e+00 3.357474838829673569e+00 2.346697817380152262e+00 3.980137383475208512e+00 3.871937650975890932e+00 6.729120276207361862e+00 4.759636830507876226e+00 4.752809314241942751e+00 2.580437259204086509e+00 4.284005350591847616e+00 4.841364117865959216e+00 3.237248340089460719e+00 3.158794217358487533e+00 4.462684921075567246e+00 4.745848229805177176e+00 3.495661164026672818e+00 4.936222567085380319e+00 2.094674700076104124e+00 3.252403037686328879e+00 5.410071926383055896e+00 3.362046086811703471e+00 4.208515910152850203e+00 4.523708206051003877e+00 1.277248910812777138e+00 2.009112151396069024e+00 1.444089959311924076e+00 1.691276511847167097e+00 2.808069659170373988e+00 1.575383192765202001e+00 2.392016760472883252e+00 2.225294343425893828e+00 2.753265756753832783e+00 1.928554292456969854e+00 2.995555241729450202e+00 4.021382360074580831e+00 1.101553370712197832e+00 2.678254323287470040e+00 2.021348636179621128e+00 4.238398742456594093e+00 4.525351084505520483e+00 2.215654184916020064e+00 3.122062018678019246e+00 2.961458722294491697e+00 3.602792352532141251e+00 1.893670734860432914e+00 8.101245932917806591e-01 2.827216150301121722e+00 2.828590762365865707e+00 2.107498716366572822e+00 4.031198433139783432e+00 4.454344467062020030e+00 4.475987215314643386e+00 3.936451275447392817e+00 3.182117439357939226e+00 1.448574597967756672e+00 3.316832572613588770e+00 3.660173978307338150e+00 3.675953098685255771e+00 2.497806798036111164e+00 4.285246857593320691e+00 1.387947802387171192e+00 1.519979288537006701e+00 3.534373929867141939e+00 2.018531037308529008e+00 3.214451360505912625e+00 4.924237144099136820e+00 1.597336720100925644e+00 3.710753841068031189e+00 2.843966217749881231e+00 2.182544694976995547e+00 2.902194403879819529e+00 3.439267042247232009e+00 3.488966689656076703e+00 3.021703575496433647e+00 3.386468403703678298e+00 2.250202258793262633e+00 7.487163336816937687e-01 3.014168853390365665e+00 4.211211632938593574e+00 1.262675206446700393e+00 2.787682034094202788e+00 4.299096677595640514e+00 3.814787951940295407e+00 3.464659819409209973e+00 4.368212669836595730e+00 3.247122270899321261e+00 3.988290210748755893e+00 2.382490458769857877e+00 2.453114012895102114e+00 3.581928923387714292e+00 3.030597574403945060e+00 5.644090937856971912e+00 2.625146918214774860e+00 1.511340895053861377e+00 2.928966154285452816e+00 2.741104901160618112e+00 3.182141041073857757e+00 4.506926115851272563e+00 1.188283515080838404e+00 4.316050528770434269e+00 2.663091824556690135e+00 2.014686316960677459e+00 4.088893112647685513e+00 2.991445741974685824e+00 1.704779421484096336e+00 3.597504395657459941e+00 1.310964170064323531e+00 4.349613848299719088e+00 1.331119476204210672e+00 2.539760662875964137e+00 2.069285756917664809e+00 9.418631918791864344e-01 3.200071154084132452e+00 3.397413746029714687e+00 2.503883563037157867e+00 1.490386697821762807e+00 1.878358587943381286e+00 2.718959654433636075e+00 1.633950082488437650e+00 1.390026797450964358e+00 1.178222624641995120e+00 2.484193567292479532e+00 4.328352207429977838e+00 4.260437885341446851e+00 3.429365601413345566e+00 3.292292093030663835e+00 1.908813218254025168e+00 2.169555415416259514e+00 2.256603687172993311e+00 6.013907278182822225e+00 3.388035744737937893e+00 4.078663268193032820e+00 3.732968047204283657e+00 2.390694282626957712e+00 2.153299571589614825e+00 4.334907953625179999e+00 2.251372957407215658e+00 3.075895040807156366e+00 4.446425508833389273e+00 3.402931832166887105e+00 4.924683150707647172e+00 2.373659346054263874e+00 3.806577286874589738e+00 3.493260404205981828e+00 3.527555213167806958e+00 3.228073786736019191e+00 2.950994999953270526e+00 3.898241617969961492e+00 2.166246986718952883e+00 3.847522471985968640e+00 1.403751655672294429e+00 3.689680391806246185e+00 1.850193216685989572e+00 2.460759082621922555e+00 1.884023418311298270e+00 1.672395827555131387e+00 3.923903084867003344e+00 3.605660414480806431e+00 2.976619259834107023e+00 3.807852186122802518e+00 4.354741853653432138e+00 2.998916621350552258e+00 2.673004841409118093e+00 1.198586020341388503e+00 2.801061927619239000e+00 2.594690717443353556e+00 3.018294015724388935e+00 4.464144247906035368e+00 4.605858917177499734e+00 2.201071125277437091e+00 4.889010145276422747e+00 2.411096665427507890e+00 3.176661099803966160e+00 3.646611668580204135e+00 1.829010142137835526e+00 4.465507694230693048e+00 3.163296947012943949e+00 2.017049364597708117e+00 2.397977918781315498e+00 4.448343209338182724e+00 1.740811855178321599e+00 2.880959568887661248e+00 2.540799102008275412e+00 2.382637091619945746e+00 3.102604056298569279e+00 2.204388798877272126e+00 1.901983745488082356e+00 3.496207086033020772e+00 3.829241593652766618e+00 4.220092153363848020e+00 3.405355141140797848e+00 1.744176493359837155e+00 3.911444160868254194e+00 3.121436457564086275e+00 1.352178060149045180e+00 2.196534696253396923e+00 2.986111062101120872e+00 2.556831709008759113e+00 1.903905636955942171e+00 2.234718540843183554e+00 1.676126270414438402e+00 2.484022524703169310e+00 7.558352816380173866e-01 1.736251095675710898e+00 2.595227830210609543e+00 2.785467794887116710e+00 1.742482802528075636e+00 4.670560935916064693e+00 4.598760214711042238e+00 2.028197070914539157e+00 2.951639320410916145e+00 4.176684288765566855e+00 3.704458486129048378e+00 3.453472708836853311e+00 3.300457780652705786e+00 3.542191930716362069e+00 3.033323712433806385e+00 3.574848969701218682e+00 3.404162690193823337e+00 3.012485027120821446e+00 2.877491949586419739e+00 1.651101748566324190e+00 1.583382970387448463e+00 1.951041799241662211e+00 3.142853897464093826e+00 3.090107396187336875e+00 3.523329461273353669e+00 4.710122047839724324e+00 3.436456771859439652e+00 3.894849960819076085e+00 3.104265924084961270e+00 2.535818856652048758e+00 3.185805040185788251e+00 4.366840719833595230e+00 2.913884838240234920e+00 1.521192422272007017e+00 3.418409246025029269e+00 3.389982372271104882e+00 2.160324033855836046e+00 3.482976981957377483e+00 1.415241603015593208e+00 3.729915156596095294e+00 2.570729100263482891e+00 3.766451830860108263e+00 1.849268645838899827e+00 2.873937084422641952e+00 2.162777991959852208e+00 3.266254697507864346e+00 1.533789641510354684e+00 1.731741313817074968e+00 3.029299450762096946e+00 3.901107681810418448e+00 2.845735613261049402e+00 2.462710121914386541e+00 3.186055725777531489e+00 5.472089248290100905e+00 2.064541891176073563e+00 2.731933978482267822e+00 3.233156096221525111e+00 2.299618184179777369e+00 2.861873325460386752e+00 1.765191418470269502e+00 2.513574938428448480e+00 2.389644379763969262e+00 4.001292738090702628e+00 2.015241077673396219e+00 1.667333541112909101e+00 3.471999218394454800e+00 3.353025173798254599e+00 3.878722277630510362e+00 2.849775181850260797e+00 3.559295248723265193e+00 2.935174447769664408e+00 3.336082893216307355e+00 4.112055969613543027e+00 2.918645988528347335e+00 5.253352998645710592e+00 4.539302287223542010e+00 2.485168389685411761e+00 8.861588818185500704e-01 2.178828013689698473e+00 1.585532445850644567e+00 1.917860301717515314e+00 2.901264999912535281e+00 3.502437707113525533e+00 2.642595880961223109e+00 1.048020487813038359e+00 3.486438203361365673e+00 2.470969438616130720e+00 3.754769104786650491e+00 3.494950952225213126e+00 3.198637682476456856e+00 1.768153823086295429e+00 1.951131369710557673e+00 1.667669921174817604e+00 2.267569328193515421e+00 3.043074081120062502e+00 1.199612579237263610e+00 1.868038181671718201e+00 2.332250609106945927e+00 2.840002736627636803e+00 9.013136755576817150e-01 7.103919727057222966e-01 8.814072984727315818e-01 2.077208611293229090e+00 2.099453421852527590e+00 2.019867715878962411e+00 3.181206782607446826e+00 2.190429079374013099e+00 1.942050963943346531e+00 1.690587744862371622e+00 3.375334774519684888e+00 2.994396031075791331e+00 3.568749299725582524e+00 1.572925289288974460e+00 3.014010582880033873e+00 5.264658769316870046e-01 4.836968714569217731e+00 1.684596856835242740e+00 1.361566162642049216e+00 1.954973402302996321e+00 2.473946638316371960e+00 4.832457116485571191e+00 1.163894403805011857e+00 2.113430221685753452e+00 -4.872820011114424310e-01 1.053429690764978943e+00 7.950516479029122729e-01 2.350052661510764196e+00 1.602843334419638444e+00 1.354738498621576581e-01 3.401241810828353529e+00 2.499820009020974343e+00 2.172027705259709673e+00 1.974767031233766845e+00 1.463376807235018617e+00 1.371747762579981433e+00 6.799084890799741432e-01 6.955765291988041943e-01 6.223158242182323940e-01 1.347600831204388339e+00 1.048494831692733387e+00 9.923117559694688561e-02 2.374412776301498273e-01 2.433163060221486873e+00 9.439010084577836857e-01 3.315824505834669145e-01 -9.356321076411626692e-01 9.809063765144336866e-01 8.475265948129782068e-01 -1.158708174558534670e-01 1.258267719113662864e+00 1.197878528348034877e+00 2.067133821307245878e+00 7.908516640423185473e-01 4.658478329032286758e-01 -2.198306345803749950e-01 2.151645100619540840e-01 1.953455101654283155e+00 8.262978412031930509e-01 9.677684095461038805e-01 7.888064462163596469e-01 7.048506766098775467e-01 -9.194981771719415442e-02 -4.347912205673127861e-01 7.978070679724096337e-01 -2.078090529530316755e-01 1.936245632447674003e+00 1.934709297903760339e+00 6.716476680180599734e-01 2.364400114141092857e+00 2.183211026013992306e+00 -2.193191471049209529e-01 -4.833956732234873099e-01 1.812637643578808078e+00 2.424453110776946474e+00 5.110854319071367335e-01 3.426250902975440660e-01 1.462561949657198435e+00 1.680624032228545284e+00 1.742458875680518160e+00 9.176180112203666805e-01 2.204001077792038021e+00 1.032473886963293896e+00 3.301348029504518333e-01 4.613514071724852394e-01 2.461333464960040185e-01 1.969097910300700693e+00 1.584840080887355285e+00 7.338912750770502091e-01 9.686059645238763727e-01 -7.135416925444231229e-01 1.015750964419119828e+00 7.214782838909480356e-01 4.241238694641656370e-01 1.137785254279353397e+00 2.158479860419260099e+00 -1.275695478100990488e-01 -2.136241742239010089e-01 -8.768306443283517826e-01 1.361643908723800811e+00 1.180129273064706386e+00 1.702736899082839761e+00 1.079671225317534011e+00 1.679158206554997035e-01 3.689624114880991623e-01 2.292935012841354148e+00 1.575792279909184579e+00 2.297993284479074028e+00 8.515940448271113183e-01 3.539474909997311514e+00 1.719281783470391289e+00 1.809363615401697434e+00 2.208754158974350013e+00 1.780376205795468625e+00 1.176175209842399205e+00 7.115006487077532582e-02 -5.276562531993143068e-01 9.491087533257172582e-02 8.439666041193670809e-01 2.733179022286459148e+00 -3.696148147075294377e-01 2.015657951580041019e+00 -2.229354502224996371e-01 1.150123406709489426e+00 -4.792975940750555663e-01 1.703277679392887878e+00 2.121782283602892338e+00 7.090352520798325342e-01 1.004734023048552860e+00 4.012655897850894160e-01 1.088325483085870404e+00 1.149389735532377221e+00 1.179119249904229560e+00 4.651429623895798060e-01 7.803316072535855241e-01 9.060130462330521217e-01 5.744247137103749429e-02 5.373466687469086178e-01 1.402674785596656815e+00 -2.319081896647326724e-01 1.955766404714210926e-01 1.552144005580839758e+00 7.484694971563624621e-01 2.576174084420099764e+00 1.166631411521178885e+00 7.699279986368778861e-02 2.365742396880070153e+00 5.890072490381281778e-01 1.762558905563216483e+00 4.281219389447735169e-01 1.569728016551882099e+00 1.773835755601183672e+00 -1.186648728817010667e+00 6.274906409863620915e-01 -3.571170246355580002e-01 2.824350283891361446e-01 1.735518744715742523e+00 1.429510950367536837e-01 5.186830894978043949e-01 1.598618089258314834e+00 1.739890453147559857e+00 -1.581489468370661511e-01 3.352740243011345544e+00 2.532826880727821806e+00 1.462517168144273239e+00 2.568267468881199278e+00 1.078190686404847387e+00 3.844171293230432274e-01 -3.323560747222457923e-02 1.351865942433484735e-01 2.957332652946044860e+00 1.021284080647354653e+00 -7.302414433575848962e-01 1.096173507540703529e+00 1.329673764551565496e+00 1.206258200975508510e+00 5.059533901414656754e-01 -6.461119895651622203e-02 1.273604512185772419e+00 3.547066390069141817e-01 7.182963629309553621e-02 -2.717550174468135599e-02 1.809394013295299586e-01 -1.283122099760827112e-02 1.657678007163043421e-01 1.853070564067991421e+00 1.622689334854464427e+00 -2.937796255628291608e-01 1.522641134743256908e+00 9.125151560832794884e-01 2.220900987427482320e+00 2.001766019662113649e+00 1.108910490859791320e-01 2.532922415945520367e+00 1.715354064955441904e-01 9.627525952214304183e-01 3.176070912388610501e-01 3.370800031477932279e+00 3.148213456515279063e+00 3.539472446158412611e-01 2.067632189774645912e+00 6.677670129295124601e-01 6.828479335524977323e-01 1.349886581471496871e+00 3.996665889378921976e-01 1.703591831420449232e+00 1.044021940081601985e+00 1.135624133641047973e+00 8.251615845135947813e-01 -1.878195415658784340e-01 3.650327525736402623e-01 1.635388464774946371e+00 1.056555185930222240e+00 -1.259443515404168601e-01 2.266877975969346704e+00 1.011183744744182711e+00 1.065976044193650996e+00 1.209172199840655715e+00 -6.967175939697534126e-01 7.554912056039234658e-01 -1.600225034597510532e-01 1.063957438709132397e+00 1.783445653377326190e+00 4.853247570190251103e-01 7.400197889164742415e-01 1.571571922444114477e+00 1.724304223538611680e+00 6.352460472655425683e-01 -3.272928969148188316e-01 2.076310323489195309e+00 2.044691236774339949e+00 2.004213867234389657e+00 1.468423278373594654e+00 2.447601139989725727e-01 1.284802965764999971e+00 1.096247524461217565e-01 -2.526873096451898726e-01 1.932634758796292207e+00 1.439593766371804140e+00 1.662404232843557761e+00 1.188987468907785727e+00 1.421602652340333339e+00 9.147270171324713983e-01 1.856603098017484132e-01 1.469437632696533713e+00 1.591859415494154995e+00 -2.435984859073987707e-01 -4.010106370304552525e-01 5.740105533488775169e-01 -5.133488446467161515e-01 1.274928796803933340e+00 -1.568510417609235930e+00 1.274441422872071739e+00 1.436925900172589254e-01 7.759054299656612530e-01 3.102250636284702434e-01 1.713050474758399000e+00 -1.149166719460764374e-01 2.387838960796301535e+00 -6.608699368979644717e-01 2.523354414593756978e+00 8.666855981327463709e-01 1.209577669900001151e+00 1.840017774032746578e+00 -1.378584223011411203e-01 2.608267694359081457e+00 1.771162731831301018e+00 2.999315107877071451e+00 1.715428519912855609e+00 -3.441257997059332663e-01 7.967894848110265160e-01 1.424159148736721114e+00 2.821909806760261930e+00 1.266485140784826546e+00 1.704463030922921174e+00 4.484575749199626316e-01 1.283530259342266389e+00 3.504877867659251800e-01 -1.833871689546370698e+00 1.024866555976253313e+00 7.717118113213186081e-01 2.319518280421764889e+00 1.051727691387134955e+00 1.892845113593699669e-01 2.882034235402641809e+00 2.532481853495613056e+00 8.843765259174257709e-01 2.519785743953365298e+00 1.838305513064302898e+00 7.739417649435160751e-01 -2.149608286478190688e-01 8.942665485376409540e-02 -3.311915483347719902e-01 1.308390852092990553e+00 1.983598184742262349e+00 4.716215594423733282e-01 9.258004022747897688e-01 7.650442531944359192e-01 2.089885692711141996e+00 1.235230243903793879e+00 2.512743322493005582e+00 4.881774116857250378e-01 7.487025974449923460e-01 2.905761562393653019e+00 1.084930264653020782e+00 1.500476907840379015e+00 1.842614980070979458e+00 5.655243320580870536e-01 -2.199394470405039992e-01 5.908267525289898625e-01 1.242721708622107846e+00 9.992417986393054008e-01 2.207773025193486838e+00 2.381798903887869745e+00 1.157638303877752906e+00 6.260693412020582604e-01 1.540112366933850341e+00 7.434915336504166819e-03 1.944075446683975195e-01 4.016038549081858977e-01 -8.046750788626827466e-01 -1.383579540652938533e+00 -7.015839921830843706e-02 5.732656594576946985e-01 -6.329606794075116616e-01 3.006781344455032867e-01 2.350853123196305072e-01 -1.319758779588785236e-01 -5.518380445226295228e-01 8.347074451234051118e-01 -7.806135636013475376e-02 4.239817844306535966e-01 -2.316621995053467775e-01 -9.307651380019345000e-01 -3.851207057835491221e-01 -1.769285148959388043e-01 1.735620530392079974e+00 -1.057567769907605593e+00 -1.729558596770113477e+00 -3.940398880064017728e-01 1.290055735845536677e+00 4.274983050914165084e-01 1.656020972359643073e+00 -4.817327769029143836e-01 1.858239136381176104e+00 1.280854402153264626e+00 1.092165000059463154e+00 -9.613727039487210968e-01 -6.356424044117611194e-01 -5.221421395335790194e-01 -7.103726606728386628e-01 1.645416229225937554e+00 -1.676234979987797913e-01 1.133351286910032341e-01 -2.138163008055006184e-02 1.053507161453289376e+00 2.244316369263235966e+00 2.166554371857984385e-01 4.795075177526210153e-01 -7.671091958903996089e-01 1.470199727572149895e+00 -4.673652088693097673e-01 -1.273342342605955801e+00 -4.901765162088509986e-01 -9.610208745836995581e-01 -3.830051934599304486e-01 -5.792677865632777090e-01 -1.530865761201674058e+00 1.872353261236631594e+00 2.170605731524541115e-01 -1.029398192520271094e+00 -1.329744745008316409e+00 -2.987364094018697958e-01 2.548612553090414679e-01 -1.517451147442633763e+00 1.323735194955829100e-02 -1.414207101251003573e+00 9.264866440923831270e-01 -2.280110532948924185e+00 2.549609665915557599e-01 -7.993005300882273234e-01 1.269659328283167854e+00 -6.068133781899295309e-01 1.062017866700001034e-01 -7.739040957931958564e-02 -1.075809157905803559e+00 1.760043869915078885e+00 -2.703600945484358586e+00 7.482633336419316494e-01 -1.843383211508850650e+00 -2.218894118358980816e-01 6.650539094459689826e-02 7.508614134490351200e-01 -6.846848324183923973e-01 -1.464078200862834779e-02 -2.310645995192971702e-01 5.144846795852425769e-01 -7.277267199045641677e-01 1.750914750698638445e+00 8.401168381191883583e-01 1.808982427003913984e-01 6.674376165737242461e-01 1.703115221728370932e+00 5.645382401784247717e-02 8.676867160417582880e-01 7.613056710115588821e-01 -9.682821832299790543e-01 5.741964395591967474e-01 1.276145064343837898e+00 1.456929767976031069e-02 5.142106184576652472e-01 -3.767071261119427361e-01 -2.337539097346845451e-02 -8.277832732315042463e-01 4.412766951547634209e-01 -1.926181191470991427e+00 -3.587371223292584732e-01 6.904971312586460908e-01 -3.790599585579482178e-01 -1.571129213028473526e+00 -7.129336092946741976e-01 8.405472729220175854e-01 -1.737549913207775631e+00 2.356445749764504161e+00 4.705805193098578920e-01 -1.498688564127530487e+00 -7.836208722964702611e-01 7.158340841346248762e-02 3.243660978117847704e-01 -1.081606908894379576e-01 -1.635727252320678948e+00 3.128924688643517360e-01 1.977225173538980085e-01 3.999471953929379930e-01 1.258669286330676762e+00 -4.129025399947764963e-01 -1.537366272511612841e+00 5.234791174819172221e-01 8.872052210419703044e-01 -9.809711143156618629e-01 -5.552308508033896306e-01 -1.550062794740229011e-01 7.328744674463854025e-01 -1.953437600222430737e-01 3.936053587584182334e-01 -1.511091847322366899e+00 -5.017333627742324165e-01 -1.002519188691813001e+00 -4.769724123339682542e-01 2.697824300208981896e-01 1.077196449687205737e+00 -4.177007059908943165e-01 -6.545994075817855862e-01 2.014930034407320936e-01 1.304516169687499616e-01 -7.549179517566866338e-01 1.191567636698579236e+00 -2.273858220448368161e-01 1.006376529063548242e+00 8.745083640861233132e-01 1.767528449533433355e+00 1.633977643776791666e-01 3.008741846088868995e-04 -1.517781773755647157e+00 -2.961026208755433431e-01 2.924360582405238773e-01 -8.999806517798528693e-01 1.011863504791282509e+00 -1.002648758682569863e+00 1.358202442280758371e+00 -5.099931489990209288e-01 8.418678685605002210e-01 7.177748966851991153e-01 1.511658275354825498e-01 2.074253134817166000e+00 1.086888437880809549e-01 2.436496755484753862e-01 9.291608326949770680e-01 -1.558415841327789986e+00 -6.597989317047666669e-01 -1.288058721988564859e+00 4.218769045123006434e-01 1.657696795798459632e+00 -8.581083032118542731e-01 -7.813412030902695538e-01 -1.160361725607643946e+00 9.291133186986310077e-01 -1.554359850856597225e+00 1.041085303235835591e+00 -1.104880635843470855e-02 -8.869641283793786579e-01 -6.021221735825705856e-01 -7.888429771882303765e-01 -2.056330867875553851e-03 1.191268533521981920e+00 -1.241766637261805917e+00 2.717568097176640829e-01 7.394014199241969454e-01 9.011661730046089946e-01 6.192992869461468874e-01 3.793435454619874525e-01 3.926569168298056911e-01 -5.166481143120780217e-01 2.448043194815961998e-01 4.895950632137985314e-01 2.492653965866345800e+00 2.003925573028158436e+00 -4.071831722590883995e-01 -2.225758253410260734e-01 -1.349792998676024001e-02 2.716341525311266603e-01 -8.991780266588388082e-02 -1.091432358495928900e+00 -3.073583279824260717e-01 -1.100640898389950273e+00 -1.384224031408327837e+00 1.370099567515792094e+00 -6.584684676679970483e-01 6.293609989730782894e-01 -5.875353153130501854e-02 1.848937805175275007e-01 5.373207772908417112e-01 -4.217532997148907836e-01 -5.076744279043451935e-02 -1.810511037503098164e+00 -1.056693554761605869e+00 -2.524307723903733147e-01 1.811610511451351990e-01 -2.783338645193548233e-01 1.287639851052578388e+00 -4.733204621125384759e-01 -3.312426494998874094e-02 5.288848518442732516e-01 3.031335454521942308e-01 2.128382667786595128e+00 8.006812160316618965e-02 5.379145289690432374e-01 8.187963345117510450e-01 4.508347847220363636e-01 5.408969800951226592e-01 8.304068254068579513e-01 4.468324408353388510e-01 -4.111996649986471991e-02 7.924786878258578415e-01 -1.186479162225487549e+00 -8.732014361426940763e-01 -5.958099874139315411e-01 -3.850895336312126216e-01 3.312687551429845945e-01 -4.197344449447448778e-01 1.355033270063954187e-01 7.542467279516062995e-01 -3.289852838847683314e-01 -5.809083984741865159e-01 -3.040888932998520033e-01 -9.461567824057230958e-01 -1.561367775683395465e-01 2.914082682693148740e-01 -2.950394523913434930e-01 6.164146878371966620e-01 7.587867958303019522e-01 4.969945341312821396e-01 4.205799047759093967e-01 -9.368990971924674449e-01 -5.164645674862647917e-01 -1.754441371984040987e-01 8.977949705631782518e-01 1.081385603786189503e-01 -1.515316669881993095e+00 -4.184102943884249193e-01 -3.532288680575403905e-01 -1.220513448438154125e+00 -6.753732836523900218e-01 1.627423667271837626e+00 -4.806852801174745227e-01 1.845256703517793806e+00 -1.625454626561715910e-01 -2.131236407987605830e+00 -1.123028581692234518e+00 -3.365820122710980189e-02 -6.659751014949969461e-01 -8.372057797885554820e-01 -3.188291839181046083e-01 -1.370613400967597706e-01 2.380328379597747637e-02 1.105144082481545054e+00 -1.522728819987062110e+00 -5.001032704965451270e-01 -2.740516758591903801e-01 -4.503890526345045719e-01 3.254880142722954561e-01 9.830122027928811512e-01 -4.119928421314308919e-01 8.892098835908567311e-01 9.859949161682004526e-01 7.180463420838651967e-01 1.416019894201711704e+00 -1.112605791165527824e+00 8.912878558968100329e-01 -1.543008807180926256e+00 -1.844686098178311084e+00 -1.992144208776930603e-01 4.887847409339133864e-01 8.635610544519038700e-02 -8.375293499526684782e-01 -7.776111907406902946e-01 1.007701373102801584e-01 4.648536139303026567e-03 -7.372620404631423652e-01 2.482163995649634636e+00 1.455102419015660953e+00 1.332844490180939756e+00 -1.978629094548416401e-01 1.661447420214539061e-01 -7.212970371212558129e-01 3.125991963058034062e-01 -1.472584747704828168e+00 -2.538238475730626442e-01 -6.906512031296573317e-01 5.027948615834250123e-01 9.724610983562985700e-01 4.702600699326026645e-01 -9.160092743431322293e-02 2.783713174748615460e-01 -8.517753569882754450e-01 -5.158760134652151663e-01 8.353694174223300073e-02 -8.260492543755357242e-02 -2.537097023028789811e-01 -1.196337444389685700e+00 -6.732438584587615571e-01 -1.045378645443333143e+00 -1.224306115591069277e+00 8.422722906796447084e-01 -1.801184136085751897e+00 -9.746787784772965590e-01 2.429550318642791362e-01 -8.042939871579153355e-01 1.194054497759859945e+00 -1.733889171075482238e-01 4.650433619200542434e-01 1.858006594537434442e+00 9.414741949757801098e-01 1.193416557925849109e+00 4.238358868446863159e-01 3.163799630255880735e-01 -1.226577295781579924e+00 -1.053125380818010770e+00 -3.214161888750017848e-01 -5.028151100900467574e-01 -1.102239229560800560e+00 -1.555085064743637890e-01 6.712605401313850306e-01 1.111295841099292359e+00 9.988521521424335026e-01 2.564715385839798412e+00 6.950199432480350659e-01 7.465011847382003671e-03 -3.209149961886417768e-01 -6.496785120397137459e-02 1.826773450188646564e+00 -1.533388352464014059e-01 -7.529820823249451234e-01 8.578873534050334149e-01 1.157619614722867452e+00 -2.086178066888374760e-01 -9.054224919666412630e-01 -3.030940282904898697e-01 2.048605514757768364e-01 -1.051593984758274258e+00 -1.075134699381435355e-01 -9.364575878053342795e-01 8.550144926160785364e-01 -1.201216883496725618e+00 -1.154548836906351683e+00 1.254250011767576112e+00 -1.251522532711001334e+00 -1.515811950258504126e+00 -4.420545901706317005e-01 -9.398039711971234444e-01 3.300019339962594889e-01 3.376161863511438765e-01 4.455838167680969408e-01 4.321380984568846673e-01 6.334665808039964263e-01 -3.596169709861617436e-01 -1.457052995743645996e+00 -2.358789473903131650e+00 -1.557985125076856603e+00 -3.333500218673231263e-02 -8.737216515776151660e-01 -5.232727303299360422e-01 -6.820981045231188089e-01 -6.463413039308628649e-01 8.194104474284830131e-01 1.110010356217012273e+00 -4.994510615237432449e-01 -6.715050304114551505e-01 -1.004169094255146444e+00 -3.828690522965958465e-01 -1.651189048099218404e+00 1.225059998603281519e+00 -3.727880556459539085e-01 -2.149189995415131893e+00 -1.101919411620523093e+00 5.382094380776620834e-01 -7.375644659034694683e-01 1.321145894783548602e+00 -1.663501756274853527e+00 1.010359761637862203e-01 1.163160669199410080e+00 1.055236000710421118e+00 -9.427457632240416885e-01 -4.560835400077046797e-01 9.750634355329809155e-01 2.830398737135016995e-01 1.081782026759824600e+00 -1.251147897561359024e+00 -4.947988408699521834e-01 -2.107462438031769025e+00 1.579254515633737588e-01 -1.888323919589865119e+00 1.745623664804119457e+00 -4.725566199705848458e-01 -1.244268246588637744e-01 2.985209688334545253e-01 -3.665936215030671241e-01 1.622729129853292651e+00 5.247302342079303017e-01 3.769422452929586109e-01 6.861902312668923809e-01 -1.004093944863738930e+00 5.805821688077846821e-01 7.845380897243660057e-01 2.567975213834277959e+00 -8.170133458656221315e-01 1.143063510872113664e+00 1.662145011346329720e-02 -1.058967153046335152e+00 -8.819686917053469466e-02 -2.177533865106924260e-01 -2.828313869189104102e-01 -5.147908032738935935e-01 2.382865362510382390e-01 -3.497624794262810255e-02 -7.952231746732923989e-01 2.817302003805967625e-01 1.059901582672276632e+00 4.453616112393832260e-01 -2.279814176744012627e-02 6.173772436249252982e-01 -1.758933822725476270e+00 1.802139100415432182e-01 -1.358276790452943583e+00 7.120492478646596179e-01 -5.761793492022005969e-01 1.062180844028393301e+00 -5.523847617757577932e-01 9.658912631860651077e-01 6.589433262437825733e-02 9.279728700833538013e-02 1.166606701520125133e+00 -6.284624486641894325e-01 3.101275095777489277e-01 -1.128277583316336097e-01 -5.018642797940782163e-01 -2.386399795282845737e+00 2.448552265441538145e-01 1.553535967964419784e-01 -1.442195452740535622e+00 5.947441127625162360e-02 -2.452454004619098460e-01 4.787698518159700378e-01 1.168992647650793026e+00 1.430325489340350975e+00 9.626503191511720514e-02 -7.372774054245349040e-01 1.867386823552335054e-02 1.489885030741007421e+00 2.923807103390282935e-01 -1.126518352900979458e+00 1.209719019319922317e+00 1.157773635932366929e+00 -1.233449305563667497e+00 -3.757908228734893052e-01 3.665657971557323425e-02 2.164956249527004439e-01 1.684914270693617544e+00 4.344323446259684141e-01 1.218965075262590236e+00 -1.904758132925812308e-01 1.185900993834051897e+00 -1.743578545792456858e+00 6.477058429934465233e-02 -5.152134570285431536e-01 2.726090436638710646e-01 1.484068984636810695e+00 -1.786325906195135871e-01 1.066466289881520924e+00 7.613491145045326869e-01 -7.052943979461158142e-01 1.089916979495296756e+00 -8.277671604496572577e-02 2.798601449511265438e-01 1.363051677159178743e+00 -7.331094342261151864e-01 -1.144379912769144525e+00 2.286380061067767172e-02 -7.515911770655161472e-01 4.273475651872489234e-01 -7.367335167962271170e-01 4.690170685783504045e-02 1.346618207999304984e+00 -6.096541214892426952e-01 1.394974414788336947e-01 1.272050242565492928e+00 1.273466468142581964e-01 9.345037125609971795e-01 3.226528039839159923e-01 -8.253900669586774486e-01 -7.448225905148188331e-03 -5.837412813568239045e-01 -2.303192673844834393e-01 1.421903401681863244e+00 -1.244252671554011203e+00 -1.537148903991973348e-01 5.736986402245021210e-01 -4.414437353824878785e-01 1.387489189365401998e+00 -6.108607247434176823e-01 -5.179545916752270607e-01 -1.598973522728697194e+00 -4.526521695884654084e-02 8.549611506345031198e-02 5.484928898803299591e-01 1.416453735926875179e+00 -4.195175649727128642e-01 2.077868996975958282e+00 9.546580271959055342e-01 -1.749404352986339672e+00 2.204853790899122590e+00 8.128457115732783400e-01 2.700774799717475361e+00 9.623449145836023844e-01 6.840561280065389216e-01 -1.311830897657722428e+00 -7.352601374081811914e-01 7.553634285487154099e-01 -2.293438668277058223e+00 1.872454132803025528e+00 1.485935261180532763e+00 1.151566712312062091e+00 -1.324406396564288269e+00 -6.881417290188784897e-02 -5.769431147119936654e-01 1.769405234098175628e+00 -3.580319311911260849e-01 -7.229945669568393907e-01 6.863353938146379285e-01 1.430209898524790413e+00 5.570734445542475655e-01 -1.396977587723893244e+00 1.056223615138322525e-01 6.780717315719149152e-01 -3.011020261484374516e-01 5.462451659052983827e-02 6.318971148185887898e-01 5.237658365685700090e-01 -1.013021868454953706e-01 -7.530380432493833931e-01 -1.220119180009729076e+00 -3.119089937162471959e-01 -1.539531306873652916e+00 7.925485800219589372e-01 9.804069506580701532e-01 -6.087314331504186660e-01 -3.658768920348242082e-01 1.083458881160877407e+00 -2.028527968553398286e-01 1.876529784348656693e-01 7.106516557600949247e-01 1.011893171256590174e+00 -7.586409365506292524e-01 1.010148871267784410e+00 -4.453145149605471365e-01 1.006610981217165524e+00 -1.194278721145433098e-01 -1.153576388560173527e+00 -3.330200014833939459e+00 7.096738223432562664e-01 -3.378475121650349466e-01 2.927215728087084190e-01 -2.090234212346827047e-01 -5.145101363141064699e-01 -8.084611438732471067e-02 -1.258507774718987948e-01 -4.675704325329834155e-01 8.316796686927485638e-01 1.490207559524655279e-01 3.568640100382238778e-01 1.602816126625866353e-02 2.205505556915123844e-01 -4.051462441021083105e-01 -2.085288568387808628e-01 1.527272258703435082e+00 -1.506899107602999444e-01 -1.481204365862779648e-01 -2.194956524074241633e-01 -3.255913108751249951e-01 -3.823947131947697531e-01 1.574837145327375731e+00 4.668525232420813742e-01 5.916288457944012258e-01 -9.775071811061828431e-01 -1.007910134174624384e+00 -8.098047597007569376e-01 -2.093085030150288350e+00 -9.979001074787293701e-01 -2.762521664555837031e-01 4.391410419750113592e-02 -1.077513171600106602e-02 1.135144646447546979e+00 9.460973556612967128e-01 1.863438575029737310e+00 7.598734634880597305e-01 -1.709517119239942984e+00 -4.774291480787474784e-01 3.773247193590852366e-01 -1.957804303555976122e-01 5.038897424149062498e-01 2.082123857126097766e-01 -2.737507038324586972e+00 6.769907076884228436e-01 2.791000356486825554e-02 -1.457467328507777937e+00 8.397065219228911914e-01 2.069149000635270574e-01 1.191588659068992140e+00 -8.787240222297066916e-01 -1.049225530983751570e-01 6.551400493729960806e-01 -2.301082922746177650e-01 -8.779655088935352930e-03 -3.609264248034554368e-01 -1.118310908769694301e+00 1.149345698772370916e+00 -1.998074147641060616e+00 -8.812186077088710601e-01 4.314643019554993408e-01 -6.768865001726779296e-01 -1.355011659211483380e-02 1.715000635777355509e+00 2.491474091425509019e-01 5.803352798123444511e-01 5.310702611382437377e-01 5.893595453633007075e-01 -1.599859375917171755e+00 -1.104451327856664777e+00 -1.609302717747133626e-01 -1.134265815772057762e+00 -6.574850432948093903e-01 -3.339363832680641159e-02 9.030188627126917167e-01 -1.630876181522077806e+00 5.504353927211405040e-01 4.759677642481580095e-01 -6.449674719387574751e-01 5.827581169166596853e-01 -3.889518297781251466e-01 5.043887974369484217e-01 -1.256057138922845207e+00 1.861265604759371195e+00 1.433686306208049377e+00 4.916536887751165458e-02 -6.152601945171413123e-01 -4.120139102471440107e-01 1.023368926201065454e+00 4.690176335553106896e-02 2.970115134364664566e+00 9.835312256066572889e-01 3.841052368425355579e-01 2.167405603751396681e-01 9.495294747591124240e-01 2.049399481717361915e-01 1.390070047398750175e+00 6.260024446348804172e-01 -9.145475687348355448e-03 -1.704607541098741297e-01 2.236912244506347458e-01 1.355397536490206223e+00 -8.040516334608432958e-01 1.133690251170017538e+00 -5.430878300104901024e-01 -1.146592242435112707e+00 7.640992206529921837e-01 1.159162930776911571e+00 9.718664150470452956e-01 -1.115756021776237006e+00 4.581250505755459640e-02 1.787178542263965775e-01 -4.264245230460129710e-01 -1.085862290102768968e-01 -2.126350725915110082e-02 -1.548661928216217287e+00 1.115573958867173365e+00 3.071817618088886759e-01 6.319304773950371601e-01 1.882145659139025762e+00 3.618893401896585149e-01 -6.288554035120568209e-01 -1.030141727765808479e+00 -7.813947903703817310e-01 1.380884199399732060e+00 -4.096762245929034818e-01 -1.660916401814086785e-01 -2.413048935251309590e-01 9.349953018283449491e-02 -1.761511095558694340e+00 -4.029002057224250199e-01 -1.366283521263719769e-01 6.444379680972305291e-01 8.061480967435411538e-01 -1.045215875641769765e+00 -1.176378676550584146e+00 1.978868615290525490e+00 -2.960974129618901274e-01 1.046099632205265140e+00 9.503988279668512673e-01 7.496291700010017101e-01 4.380448099086474700e-01 -7.400392643949369464e-01 5.577509818311852108e-01 -4.015025454719666625e-02 2.313345652626961624e-01 1.796593899492046065e+00 7.935258130093881812e-01 1.795061446004261874e-01 7.151290664484186710e-01 -2.986904420514084890e+00 -8.749911054117066600e-01 -8.292044932193125550e-01 9.330361511257703189e-01 -1.350707557757925281e+00 -7.101324299417606234e-01 -3.027003649072422808e-01 3.745144908899288305e-01 5.620995329496250026e-01 -1.206358836695276660e+00 8.059401298991958340e-01 -8.845479153469543165e-01 -1.652475968662666383e-01 -9.830654973071566438e-01 -2.004954054032720201e+00 -5.246247041054699078e-01 -2.293568065876380402e+00 -1.329310417473773986e+00 -2.319831161414876997e-01 3.736362246645066332e-01 -9.102327685060358775e-02 3.755399516226443635e-01 -6.328902948347100432e-01 8.105669101046210079e-01 1.275804522818052344e+00 2.188241579108570978e+00 1.312335817866936427e+00 4.227046171100499738e-01 -1.320460932699859813e-01 1.577686773265968734e+00 -1.099815870903843473e+00 -1.263960322850695039e+00 3.014535105003520177e-01 1.664903256803326459e-01 -1.003951351113593571e+00 -4.900118204928884391e-01 9.304542587716500002e-01 -7.421986032997744953e-01 -4.877316950256550543e-01 2.606217134883805353e-01 -1.450291999047596425e+00 -8.790890129666917296e-02 -4.560410246361854547e-01 -7.830759326925108843e-02 1.729970247165855790e+00 -5.432350698838468439e-01 1.152479410479103628e+00 5.717622409530397354e-01 1.516258488192825382e+00 1.488059514316411480e+00 7.191926913176626135e-01 1.365447885094177138e+00 -5.789107158139884524e-01 1.264051664527399144e+00 3.113235766863667875e-01 -1.958284095962571636e-01 8.951494848283295669e-01 -1.197360620961194666e+00 -4.689081561391630210e-02 -1.217784035765621997e+00 -3.775518893067327797e-01 7.368646379732339824e-01 -3.165363187871800821e-01 -9.770733200814754049e-01 -1.059977784299998227e+00 1.033420738129561700e+00 -1.529527032150934884e+00 -9.486311722116022027e-01 -5.695326469345637355e-01 2.774898189126926984e-01 -9.703612502360096578e-03 -1.418082081700979158e+00 6.038891917449398239e-01 -3.509253551085031453e-01 1.404848679828590574e-01 6.124163826023442114e-01 -2.042410622344035392e-02 -1.464848484535853812e+00 -2.243598563405928115e+00 1.747638223352186104e+00 -1.308541790873956501e+00 -1.332503560760110561e+00 -3.511829236436420643e-01 1.219112553704451596e+00 1.487761163681302345e-01 -1.709479093204562705e+00 -4.435116720215279140e-01 -1.617329206065474922e+00 -2.724870260183369086e-01 -5.698650318343401189e-02 4.842411986823290659e-01 -2.095567629844134139e+00 7.146415640168480854e-01 -1.280577849385859057e+00 -1.960491036680068300e+00 4.038482292759617009e-01 1.239542258368312888e+00 3.932683007766130667e-01 5.870616280481281146e-01 -3.938921669402974113e-02 8.919920680020650972e-01 -3.878165094403927121e-02 -6.673554368183889363e-01 9.266013090106818284e-01 -4.293270607681349826e-01 1.039096869472629497e-01 3.125808781666305491e-01 -1.127349501032510970e+00 -1.356041515321722457e+00 -1.087991699089292608e+00 4.064550534433559181e-01 -1.019907520972833881e+00 3.046440858771788385e-01 1.763140046357110746e+00 1.946070182046997221e-01 -4.169220429123827731e-01 1.480864392848072253e+00 -7.024293351541629482e-01 -1.119318147089467808e-01 -3.387140021041914473e-01 -4.339090728923186147e-01 -3.327192906040399856e-01 -1.615493189481189917e+00 -9.736056277331356368e-01 -4.954942724578287327e-01 1.397401389893918822e+00 -4.077831102737116686e-01 -2.990564502341683806e-01 -7.720855398472888931e-01 1.518021706339934607e+00 -1.376988109338640909e+00 -6.266101454996204634e-01 -5.552718255310160611e-01 8.253289129976115746e-01 -1.916535702187953438e+00 6.484056450281614481e-01 -4.447099020420634541e-01 -4.452688844820716640e-03 -2.836483728616668865e-01 3.354748478129077616e-01 1.266274949296415819e+00 -2.077090848740573148e-01 -1.476528900567086300e+00 -3.918148142962276093e-01 -6.474955630977653476e-01 9.741826369444694933e-01 -6.836991773558968866e-02 4.033322282729506214e-01 -8.788943856023506696e-02 -1.036688340114136242e+00 1.037191116909609301e-01 -1.018480036860077848e-01 -4.860511229434664737e-01 1.795180777076032186e+00 2.285976739535966029e+00 2.664306052275745795e+00 2.276845477991471967e+00 1.313204692110524485e-01 7.444833200274787455e-01 -7.621025095512908021e-02 8.712314931211427860e-01 -3.279137047885423151e-01 9.487929287372978138e-01 -8.004468129254205255e-02 -4.498805790466369747e-01 -1.704775518667616785e+00 5.510950430007075518e-01 4.765127365102453938e-01 -1.596812922925097578e+00 -1.740143931699894286e-01 7.124567654095714797e-01 -9.517390394731777281e-01 -1.163338106239530489e+00 6.996799574253387277e-01 3.834359410350837161e-01 -3.377910219269024128e-01 -6.032859920971672674e-01 -1.344028103250139772e+00 -1.187792809292008034e+00 -5.276659647308523660e-02 -3.206891473548280080e-01 4.521621303435452988e-01 2.349973574711108348e-01 -3.895984663956886251e-01 5.114088387179226425e-01 1.741253337966945258e+00 1.928720427992363540e+00 1.544876095612236933e+00 -2.789244697854559307e-01 3.277267334963847589e-01 1.610237867200565998e-01 1.137600267363320317e+00 6.692761574138866854e-01 -1.122707194371642819e-01 -1.767789209980054066e+00 -2.456953784654808404e-01 5.323684306089396800e-01 -6.895656825368090548e-01 -1.001216966363839417e-01 3.204484348480610145e-01 1.923610703092172525e+00 -7.693852597694345041e-01 -8.016888060990287057e-01 -6.828117024661300993e-01 4.536736197286030947e-01 -5.744103544731101740e-01 -1.820048515544062440e+00 -1.533003618041583360e+00 -4.203520337344202051e-01 4.183703113793922346e-01 1.435503249320938979e+00 1.452693170661094380e+00 8.728026443158344305e-01 2.325156635341126599e+00 -1.393876098450642198e+00 -4.669286865398235564e-01 -1.246705050914223428e-01 5.556301414917492743e-01 1.255622709712657992e+00 6.038274247402825035e-01 -1.650381153938490497e+00 1.569335261879170051e+00 -1.082872089427219464e+00 -4.499056221561572033e-01 1.025306999881578224e-01 -4.181277008265081863e-01 6.345324430193685084e-01 -2.055131068003590133e+00 8.774522072643335946e-01 -1.209694772556589859e+00 -2.220519586888277441e+00 -1.344251429288509714e+00 -1.714376874281337351e-02 -4.828171536826811883e-01 -1.011285203773981234e+00 5.639610252520133038e-02 1.718973252658738238e+00 -3.122339660485451973e-01 7.856196630074074871e-01 7.956872712530367320e-01 1.467638580065527609e+00 1.310329094341068590e+00 9.588389450554563043e-02 -1.415093520908970337e+00 7.201568241403555337e-01 -3.849793775475346957e-01 5.272072652795894987e-01 -5.994522435810626382e-01 -2.302964631148701091e+00 -2.110439277000111691e+00 7.834457792558046085e-01 -1.279610462883447874e-01 -9.087281051942712740e-01 -8.613557734270043120e-01 1.654189194247364103e-01 -3.493133110856382340e-01 -8.946317013205947744e-01 -6.310328468417224501e-01 -4.737290446277037659e-01 1.683713482410578721e-01 -1.269672168554696556e+00 -1.956214825262647949e-01 5.027349505527421991e-01 -1.409248091084704502e+00 -1.062957460316733993e+00 -9.935905228843899817e-01 -2.104008487597770927e+00 -6.715738561657130790e-01 2.242275873843045109e-01 2.084123304122560860e+00 2.727685535352474266e-01 -2.172987750338719160e+00 7.690512184433568876e-01 1.170646259011464796e+00 -7.951496074016674021e-01 1.217784033567322677e+00 -6.611408856021738778e-02 -1.183241211602523935e+00 1.060155618163705293e+00 -2.170775073832480195e-01 1.534593185442698182e+00 2.032652920574232969e+00 3.642871039473093986e-01 -1.467093595896008740e+00 -1.232820313943665980e+00 6.192928259522060275e-01 -1.239918268201896545e+00 4.774000368601159505e-01 1.649991238794483950e+00 5.584196264521539277e-01 1.160835829801245556e+00 -1.739788568735359253e-02 -1.270462068673759548e+00 6.115827445493087211e-01 -2.665277126872114821e-01 4.219695872106650480e-02 -1.112673082051810036e+00 1.428167439220364709e+00 4.537828319932987742e-01 2.176349381709231423e+00 8.789264685068978178e-01 -1.309673052473650401e+00 -1.348041319831847495e+00 1.361120998410654259e+00 -1.491052008940757290e+00 -1.321976844365216341e-01 7.768488601201309907e-01 3.960704174566605507e-01 -1.345066395324097108e+00 -1.448956326515925541e+00 -1.781178737210169574e-02 9.124312482900867050e-01 1.216079421575898545e+00 -1.200236519366043364e+00 -1.724330226775610431e+00 4.682808194883317232e-02 2.836662844407108697e+00 -9.641098261177203366e-01 1.349519963136769807e+00 -3.630635336351268339e-01 8.749678465074868239e-01 2.238328565717840057e-01 7.228262509106487821e-01 5.716681277059378896e-01 -5.284707805358773713e-01 -6.187949473254010790e-01 -1.389680098365168703e+00 3.462806667274500039e-01 -1.398687271450890668e+00 5.076412798883588318e-01 -1.034326941062012173e+00 1.002072676534040419e+00 -2.491978887803494858e-01 1.127697702150407683e-03 4.686331521990172444e-01 -1.739079604232656451e-01 -3.481237366421113255e-01 7.897194003442068455e-01 -9.147825712406104648e-01 6.060286942546485589e-01 -4.880006538049163622e-01 -4.743939585549818427e-01 -5.516420006691201694e-01 -4.778332218902803241e-01 3.580397945906783064e-01 1.871216764150488432e-01 3.227127637892413525e-01 -2.297783064833260336e-01 -1.670080917283739974e-01 -5.568669853242502743e-01 -3.849064230878692650e-01 -4.061296438253214069e-01 2.708863429580469773e-01 1.061088826323260959e+00 -1.127224543105439930e-01 -1.252360896883162100e+00 -1.903031261356686876e+00 1.954256359881636262e+00 -3.933780024913127726e-01 6.882743046337429504e-01 1.030610511510934524e+00 1.305918098509344372e+00 6.717209172429301489e-01 3.851223426826461682e-01 1.022311035486351827e+00 1.679105216089056829e-01 2.137246354044661789e+00 1.662906981335658674e-01 1.590627180248392891e-01 -6.549084010577366222e-02 1.494518482060495368e-01 -9.689330294796733023e-01 -8.650041157671758407e-01 6.369271722105541711e-01 1.344776568232366687e+00 1.361174700208479527e+00 -3.115278179913852363e-01 1.183765678078548822e+00 -1.902586716502268738e+00 -1.932065893707360926e-01 3.438772763635560697e-02 4.430832844055539455e-01 1.133155726268213065e-01 4.192021213938262880e-01 9.432967616322115445e-01 1.005968227398286174e+00 9.435265915472076381e-01 -1.347966304731497700e-01 -2.134948369539975577e+00 -3.220876133644062222e-01 1.621663496281254280e-01 6.002877725045546731e-01 8.958198159317446452e-01 -7.786472640767344577e-01 -1.702668379737552196e-01 -1.971549515678024722e+00 6.475599964422363852e-01 1.877295533686196283e-01 -1.385412719843193141e+00 -5.438332491407538161e-01 5.074544877807150023e-01 3.786377735341761031e-01 2.720813750152503707e-01 -9.434597149183883424e-02 5.523646590700590636e-02 7.101609768348359220e-01 2.305050741164751116e-01 8.177767910442574895e-01 -4.548585084338502837e-01 1.052594358219110848e+00 1.524730888353271752e+00 6.025618846895154368e-01 2.596885013432471689e-01 -1.146355983195822964e-01 2.793567897668983724e-01 2.327749035624863350e+00 8.606718973348327362e-01 1.497229555909979304e+00 -4.980157179690432590e-01 -7.543826215671214364e-01 -5.911377281710830101e-01 -8.753757695696884333e-01 -3.172850228595298083e-01 -1.927301004118406602e-01 -5.389419362957261761e-01 5.463777518258581267e-01 6.596294664763299176e-01 -5.294706103683243237e-01 -2.909372703949601457e-01 -4.789486986406065738e-01 -2.082530813583560292e+00 -8.442973754830724875e-01 2.942770773625955627e+00 -7.020825955223051196e-01 1.544089102885491949e+00 3.886061289638319538e-01 -4.783539729308243227e-01 1.138809056320940982e+00 -7.310088413319153489e-01 -1.022295912135916751e+00 -1.916247251590165845e+00 -2.945811621032590200e+00 3.260739961240242679e-01 8.056835265306622196e-01 -1.078084012444165650e-02 -4.861069398746433734e-01 1.229021055008055585e+00 1.772994128934487046e+00 -6.722017187845810149e-01 9.846807176391462191e-01 1.755927248348021497e-01 -6.210078359344026744e-01 2.154688217778686798e+00 1.139142946526268352e+00 -5.550719275049696977e-01 2.816187699227030161e-01 -2.383463509909189773e-02 -4.414496775864425460e-01 -1.086838522596348250e-01 1.269616923125839403e+00 -4.893047367588019836e-01 -9.471637448595876529e-01 -1.928227183501047062e-02 4.513589614623523261e-01 -5.321302189596858190e-01 1.939437967630416038e-01 1.423819696301844573e+00 -9.036588057139888219e-03 5.612796342894368351e-01 2.676581903225416781e+00 5.466129965270403179e-01 -1.137032382963907517e+00 -2.644898690974009647e-01 -1.003639768342445837e+00 -2.938850612462932665e-01 4.688683986082363142e-01 -4.849959462690802137e-01 -2.024223031725741750e-01 1.326224723306791198e+00 -1.020089558998486412e+00 -6.809059176171035344e-02 4.147520381974052484e-01 1.481403515473897203e-01 9.818595896894771746e-01 -9.378995081027053926e-01 6.696335363970052912e-01 -1.266464874387117634e+00 -1.489784006972801000e+00 -1.158945795013368030e-01 3.649546799629114768e-01 5.449093714024303425e-01 4.898767086170817686e-01 -9.197420812061050110e-01 8.398416172115970024e-01 -1.350667824317025367e+00 2.283653075187611070e-01 -7.085415927189075980e-01 5.458820992416981710e-01 -1.619200610863654077e+00 -9.087086356117468622e-02 1.627490721158711517e+00 -1.872795441564885532e+00 1.113892092405051881e-01 7.195085981885386284e-01 -1.052404618816445092e+00 1.010337992966959142e+00 8.906319150124752948e-01 -1.526814197364517733e-01 -3.413099654709821767e-02 5.117851765638343764e-01 1.633526102002770541e-01 -9.108434036721492211e-01 1.343439246113097285e+00 1.167145883844438625e+00 -2.978631131655765638e-04 1.317019052534315504e+00 9.343375872912117464e-01 1.310658698089115948e+00 -5.009063620428996777e-02 -7.986808017241071589e-01 -2.568873049916733375e-01 -1.285598150520129046e+00 8.765402701701964228e-01 1.068062892906094685e+00 -1.196849429575604695e+00 -4.803917844460786624e-01 -1.480585149537421819e+00 9.031730955973306108e-01 -7.280847323111570846e-02 1.738239326331519452e+00 -4.630621027478335483e-01 -7.633157249161731661e-01 -3.479804509286394953e-01 1.874369339187175187e-01 4.155186450075664673e-01 2.010711060823233254e+00 -1.115652598471423840e-01 2.895848747428690917e-01 -9.100539408808695496e-01 -3.013872055823699769e-01 -9.616003103201946622e-01 8.662425585628247271e-01 1.221285073217082351e+00 -1.592733557879147499e+00 -6.544780450337908118e-01 -9.626466784824910805e-01 -1.176746890154595437e+00 -2.074032625064576418e+00 2.458344108673329032e-01 -1.872572535179046094e+00 -6.529423022672787846e-01 9.000153289528369793e-01 -1.215494304517619639e+00 -9.200401223788409744e-02 2.903927200294288968e-01 7.728660771634786597e-01 -1.175100508810665190e+00 5.191788600523311592e-01 2.533830294521297155e+00 -7.205617733751176202e-01 6.854097931023825918e-01 -1.228113114266211614e+00 4.050560888774105139e-01 1.028306052041800145e+00 3.875523802315674043e-03 5.476788255841777975e-01 7.751042298493547866e-01 -4.695427094128029610e-02 7.449564335197778053e-01 -1.383160497081332707e+00 1.278914765160057865e+00 1.113948915373978998e+00 -2.744505308662415821e+00 -8.388240648344953421e-01 -1.718143581560115152e+00 -2.709677434836241794e-01 1.466757227704271305e+00 1.346762298646224432e+00 -8.303498989934222918e-02 -1.585402457024899681e+00 -2.543068079139720439e+00 -2.063790752435565035e-01 8.875952795546659946e-01 -3.725914138506494777e-02 -1.413517654591511352e+00 4.975394789175582866e-01 5.667254106459508334e-01 3.377565618449520080e-01 1.082044229236782229e+00 1.370111451975773893e-02 6.833364455344610733e-02 3.447166640033736962e-01 7.224166647301971667e-01 -5.407769294293514051e-01 -1.677276812369434822e+00 1.197677196773674346e+00 -3.041256896856263658e-01 -3.171686570465930832e-01 5.925431689069848851e-01 -1.533576061997393936e+00 -1.614047945388852601e-01 -1.181607991123290180e+00 -1.904281732529546911e+00 6.656458972744458413e-03 -2.467909516537130532e+00 -3.485569269393852809e-01 -5.279717666908529949e-01 -4.507630574958580438e-01 8.421349652179279666e-01 6.756745361256975002e-01 -5.029898269993247073e-01 2.297737194213953782e-01 -6.073855853399319216e-01 -3.574641470570379398e-01 3.892716945385515381e-01 4.849501476230525521e-01 -3.027082064328944291e-02 -9.828617399396016863e-02 3.554507947846296534e-01 -2.890594550790575035e-01 3.773695369365356322e-01 -5.020679172022393111e-01 1.951531938369014119e-01 6.572906948107966052e-01 1.110217038394360589e+00 -5.711928716222642866e-01 1.348419708500019798e+00 2.998044321942684998e-01 -3.983879135325062437e-01 -2.129209837036551145e-01 -1.232134764993558340e+00 -5.394064797556222951e-03 -2.199182826173653182e-01 1.103398790866253198e-01 1.591245716203569874e-02 2.294436736317507108e+00 -8.027255537012071285e-01 6.784287608623238430e-01 -4.564988121134397336e-01 3.540558098554462130e-01 -1.632373402999017120e+00 -6.979668751761765044e-01 1.394369335432725343e+00 6.997985887668183302e-01 -2.777318131125340872e-01 3.157339470660545655e-01 7.162415173174692395e-02 -9.470507860093062558e-01 -9.224225344739445109e-01 -1.594336386558337648e-01 -6.849278909542246829e-01 -2.093713559637688792e+00 -5.150229271013843091e-01 2.808873649447025667e+00 -1.146245966013206941e+00 -8.197982443573871292e-01 6.739101297770997423e-01 3.847920109972391978e-01 -4.096905921093226821e-01 1.497326517444949490e+00 2.481410313895904829e-01 -2.191934487205574378e+00 7.989677541555142426e-01 -7.122581143058027697e-01 9.493894552021385769e-01 6.856492895544666344e-02 4.060620184653907505e-01 1.596219119538032416e+00 -7.959972089827217767e-02 -2.299449134660596528e+00 4.937793431503502695e-01 -1.787055015250942902e-01 -1.544564196093210773e-01 -1.257831027121979028e+00 -6.915013178868821830e-01 1.615265334808937636e+00 -4.585757089646881335e-01 2.509157924426483888e-01 -5.326721659809837695e-01 1.136076817902473168e+00 -4.568025830405901822e-01 5.732257863920504209e-02 -4.608905471642320006e-01 -6.033159996366700417e-01 2.441844979111952585e-01 2.142174755249887097e-03 -1.984365965707210799e+00 6.509202853451129256e-01 3.005735064453506356e-01 1.633506962976251919e-01 8.548467419683386526e-01 -1.457961153055882475e+00 -1.276587065074872074e+00 1.650959341124775159e+00 -2.233032791415513252e+00 -4.077371130128609189e-01 1.259342288303770596e+00 -2.471639589516683999e-01 -2.219484629063121606e+00 -1.648640055753862743e+00 5.423373209616280111e-01 4.744006425100207869e-01 -8.804416776831599512e-01 -1.060703159284461128e+00 8.096973275127072878e-01 -7.878061850371471664e-01 4.215276280547030630e-01 1.327276444104799946e+00 5.375651740863063993e-02 -9.179467525586806897e-02 1.132114638714238675e+00 -2.133343771414671242e+00 1.015836293897579151e-01 1.131625800935539550e+00 -4.984197159146149803e-01 1.190622315159141742e+00 1.246622772049314598e+00 4.892808969404203734e-01 3.809966853941347265e-01 -6.684680511306339001e-01 2.433808854962963286e-01 -5.665827771715056249e-01 -9.130669804855604532e-01 3.967655647060641111e-01 -2.504681880934657157e-01 -1.305590682290325988e-01 -9.356667310952450078e-01 1.121946827948331116e+00 1.162103228593802884e+00 -4.537651275873909595e-01 -4.653574967743711044e-01 -9.554953938997662322e-01 -2.224320347652355423e+00 4.564100799895250415e-01 -6.099706105973726755e-01 9.884771575863646742e-01 1.539085270867392996e+00 -5.050193992823132083e-01 9.723002847373906077e-01 -3.997850471809238915e-01 1.045101964239584236e+00 -9.298043868516452370e-01 -9.068429026808771942e-01 -5.308425102927613048e-01 8.708668080075931961e-01 7.072792987448850432e-02 -2.087943005277468067e-01 3.846225168045090403e-01 -7.617129682680392477e-01 -4.847635610505155457e-01 -5.149337494784984592e-01 -1.940155936065731182e-02 -6.588151532317233494e-01 9.152967093752668593e-01 -1.667738722659042605e-01 9.564377189518326050e-01 -6.843898774867553936e-01 -8.835577299111293526e-01 -8.286839598827971942e-02 6.561024823369099312e-01 -3.572946381854795184e-01 -5.737373291191474323e-01 1.396316457350388340e+00 -1.536512773880104321e+00 -4.888479808703516394e-01 -8.655098172679315249e-01 -2.013478351873552730e-01 -3.396669560361929019e-01 -1.183256533347274653e+00 -1.158990036172825588e+00 4.494697237202909257e-01 -1.393335349473348694e+00 5.702750708569230831e-01 1.254994283794612642e-01 -6.963916979418087738e-01 -7.259104548310147953e-01 6.985489344720918758e-01 -9.292296649776463635e-01 -1.862350325437614806e+00 -5.144886213027723976e-01 2.669564475805960568e-01 -5.892042413140775592e-01 9.232695391889502723e-01 -8.060339632511345220e-01 7.520098927124493349e-01 -8.114918078626558451e-01 -1.140765301281579269e+00 9.344008124413172300e-01 1.864568213197878910e+00 -1.845057278431647241e+00 1.425558042408842985e+00 1.245347966202739798e+00 -9.403999325299881029e-01 1.081056002961839235e+00 4.831801038342754540e-01 -1.322398680536538418e+00 -4.110606715271234446e-01 7.945124939007413012e-01 -6.841540295047103537e-02 -3.685320551440354753e-01 -1.738628062289953868e-01 1.341197212928485483e+00 -1.257898732967209110e+00 8.657134057547215544e-01 5.058990936751364131e-01 9.174129106085701091e-01 -1.419665817061853463e+00 4.883000855609372359e-01 8.328196929653154668e-02 3.752093759383108851e-01 -2.128549578815245980e+00 -7.188035910309734655e-01 -7.842696381901576030e-01 8.963300804835019342e-01 -1.175582133401576135e+00 1.806817505109676869e+00 4.309907760840475111e-01 -2.239854319355067541e-02 1.463025909967960558e+00 8.699104591954962551e-01 -8.308249649079270105e-01 -3.300480127353781767e-02 3.754208295018319763e-01 -1.358439972766945836e+00 6.688174035898776237e-01 -1.169343465758542644e+00 2.310633662381161635e+00 -2.285838239431007834e-01 6.937120451305250901e-02 1.259324832775939207e+00 -1.025239354612392573e+00 -9.088370290744929303e-01 -3.184193987050672470e-01 -2.324032521960611997e-01 -5.792621276746414694e-01 -2.241009646111054576e-01 9.675289271458655804e-01 5.163152493515124064e-01 -1.835023652607416178e+00 1.262865995016367870e+00 -4.482891268654522199e-02 -7.377051100830491759e-01 -3.490916224701685056e-01 -9.924094897897035583e-01 -8.266334468424172410e-01 -4.659234787237406805e-01 4.712472623911110881e-01 -8.096443113853406259e-02 -4.324543771587560648e-01 3.845043330243673729e-01 -3.046951917155316103e-01 -3.317083776796473371e-01 -7.139620930359678042e-01 6.912492728241740325e-01 2.276112396075640198e+00 5.573001598090328024e-01 -2.361277183908018218e-01 -7.724076152928391892e-01 1.113717807450190556e+00 2.973536913397933912e-01 8.420759238992110429e-01 -1.636052204577765012e+00 -2.304811340636871431e-01 -1.762071167215140399e-01 -1.871491248862338086e+00 1.690627071595926623e+00 -1.049779326375694932e-01 -1.323717733919208772e+00 1.385178458331983720e-01 -1.453368663174724684e+00 -7.338609414711048107e-01 6.293091257101367242e-02 -5.871570136355497294e-01 -1.800277599437602460e-01 -1.079438143451120213e+00 5.050636275815647558e-01 -5.180324144474702797e-01 3.703267758397791876e-01 9.734110191924395528e-01 -8.440182839015555327e-01 1.797713897427990204e-01 9.855590888093497259e-01 -8.122606062236665814e-01 5.470657002953553949e-01 3.002250962868785455e-01 -2.107452252265555881e-01 1.794076151243441664e-01 8.939517573318999100e-01 -3.291851046330299124e-01 1.393078415509373391e+00 1.224242512913868541e+00 -1.150453926653880687e+00 -1.876948749964489460e+00 -6.797758495119412547e-01 -1.337344639304555383e+00 3.427863435111003221e-01 1.403196221679039457e+00 4.839991736017403290e-01 1.170582006039703415e+00 -7.217702849490487127e-01 7.372754071765500461e-01 8.980144153504870941e-02 2.309167343353507817e+00 1.147794942868145540e+00 -7.693907568153561805e-01 8.447361994129310991e-01 -2.075271967383352845e+00 1.908733078080281143e+00 -7.068774884984461160e-01 3.162642764239866344e-01 -1.008799027321539254e+00 1.574992490293201930e-02 5.127600438082172696e-01 -1.492672180062142751e+00 -5.723851575623652987e-01 -9.987299666053686131e-01 -1.079474211740394152e+00 6.159578070937428151e-01 -2.203328303309205066e-02 -1.381553014286990289e-01 -4.430947675476345493e-01 -1.762726121820344105e-01 1.530765796921270239e+00 1.234226480100682588e+00 -6.194702829441754988e-01 1.725413217871288873e+00 5.180666542377997397e-01 -1.063450737585074579e+00 -7.195758620656563798e-01 5.970651163411342388e-01 -1.131500100849377688e+00 -1.121853185854980728e+00 1.209969800378756094e-01 2.716086938586222133e-02 5.155484697406738093e-01 1.495965783915991887e+00 3.093489130910294094e-01 -8.363507485458552271e-01 -6.218872093196262663e-01 1.017388885544920685e+00 1.083901778989610154e+00 4.398603886275749275e-01 1.187149447416447234e+00 -1.316570691223663658e+00 4.362838429299291110e-01 5.344699087261595150e-01 4.826698656341013027e-01 5.902528465700750404e-01 -8.498863652121384504e-01 8.026370841543554180e-01 2.758786078377952755e-01 -5.700291019965183503e-01 5.495789377543112142e-01 -8.412624574219116358e-01 -1.076696143952759144e+00 -1.165156752695622050e-01 5.362462445223262764e-01 -8.989042356642131804e-01 6.649378466273564436e-01 -1.755769471586601682e+00 -6.089799387946746023e-01 -3.244732236496103428e-01 -1.068567032020563579e+00 -7.860224873183502270e-01 1.165194597625919481e+00 1.250749952822888533e-01 1.973922215945458580e+00 -3.661180959248582223e-01 -7.857208945280028667e-01 1.058198734851757417e+00 7.902830988303545245e-01 5.970866335462142738e-01 8.700141435290341396e-02 -1.105225327476097474e+00 9.473146840613458908e-01 -1.646358721843937389e-01 9.432877847300027430e-01 7.502224806275131774e-01 4.979623425007232429e-01 4.308428960054322410e-01 -1.533439964903093422e+00 8.787453892375431952e-01 -6.624334652349048169e-02 1.019206245307895164e+00 -5.934142222741898287e-01 -7.768871049887121627e-01 -2.196494923068715022e-01 1.086873062907411508e-01 -1.128995690691828729e-01 -6.009538872381564589e-01 -2.448935929211596418e-01 -6.757821684693301467e-01 -4.163676235888205679e-01 -3.935024881653950146e-01 -6.971977334140957994e-02 -1.151516420266466723e+00 -1.547017811367581874e+00 -6.146524456736456310e-01 5.739952663209090256e-01 -7.495356356061505521e-01 3.645345305301657124e-01 -1.519031743451928762e-01 5.323900910958305754e-01 -7.595611760622975606e-01 -9.698280481167448341e-01 4.708583477489479141e-01 -5.242020871583912278e-01 9.200985752306878318e-02 7.247308681098425520e-01 1.390519085794880150e+00 -2.443878445095060440e-04 1.072306664393978037e+00 8.768089035762512973e-01 7.338040071269589237e-01 -3.658108227564129677e-01 4.306342562608084235e-01 2.364437929807860161e+00 -9.715832543362863394e-01 8.969229023077393004e-01 1.117941643329691148e+00 1.418049668871153024e+00 1.463474186970735946e+00 -1.191549283203992893e+00 1.056669021884071080e+00 7.413764533991259453e-01 2.845127968784476602e-01 -3.353126154073686471e-02 -1.533825538100777708e+00 3.879481118818103313e-01 2.095054942762290651e+00 -1.139982529257284494e+00 1.739529683714538533e-01 -2.168720711935850254e+00 2.602411440624786132e-01 -3.458620886864259836e-01 1.083684380587501161e+00 -4.490163625637123568e-01 -4.999549757691970076e-01 -9.585623821339975814e-01 7.840003842950471480e-02 1.266175577740013658e+00 -1.028111302440017250e+00 1.791513829746921305e-01 -5.335183909991582096e-01 3.002550715535042825e-01 -1.006588870563907223e+00 -1.416436507254722255e+00 2.489532808178897660e+00 -1.536037273476373644e+00 1.747363821252936877e-01 1.106813722821700985e+00 -6.561190406583062851e-01 -9.633430628010118957e-01 -4.418507652057251378e-01 1.033326680701285999e-01 8.125918898411078617e-01 1.029042287348084450e+00 -8.213413994789776629e-01 5.418545884161886095e-01 2.976125789407523259e-01 3.066632906331047681e-01 -4.963344446708217728e-01 3.014082418024052190e-01 1.349143716481151278e+00 3.859092654163425590e-02 1.690085655126693842e+00 4.168064252762262445e-01 1.064383830838929734e+00 -3.546193959065115781e-02 -5.558934158461942276e-01 7.897407335755379787e-01 9.806192733893420721e-01 -1.432047626670154505e+00 5.021344057481260670e-01 -4.029986330396738703e-01 9.334358794624230127e-01 1.260947928616712455e+00 1.987587318613786236e+00 3.612991549561785920e-01 8.244360487035191642e-01 -6.744333023304538433e-01 2.533477213683962836e-01 -8.925532150579357227e-01 5.535772439253309196e-01 -1.576819166126376404e-01 6.406726633416021111e-01 7.100318215221952389e-01 2.901941458544242125e-01 1.839386167292496932e+00 -2.504264718542184021e-01 -1.431544458184847324e+00 -9.087422614791310638e-01 -1.476618900215951768e+00 -1.491961172897909305e-01 1.666600938631695117e+00 -1.818264911836835251e+00 -6.891145017940190076e-01 2.616078637307910418e-03 -5.377244537597591911e-01 1.551156745461838904e+00 -4.427984751148275611e-02 1.906111496210478040e-01 6.977164968999758354e-01 -1.015533598229895418e+00 8.699872362643332191e-02 -2.101775180104250573e-01 6.422894211250086416e-01 1.121517090140910167e+00 -2.524002632376034061e+00 1.279597832790143830e+00 -1.935609838351045123e-02 -6.969164525002463639e-02 -6.546781754504354955e-01 8.872851236689387466e-01 -7.777443837988894104e-02 1.779956695441014425e+00 -1.105692913787962306e+00 9.612039635869561449e-01 1.004484752399450898e+00 5.655028994075196325e-01 2.035177945581312375e+00 -1.293182289639254856e+00 1.045448114266322115e+00 -1.124000335901858272e-01 -8.085232243143996023e-01 1.268529240203321251e+00 1.078733894822456740e+00 -3.589247180709931873e-01 1.482533010367614000e-02 1.093896861102195750e+00 2.256153684895504608e+00 4.224067278954531379e-01 3.995199667937603949e-01 4.757099004803512776e-01 7.620324156183674313e-01 1.777303833792874821e+00 -1.728144197932397930e+00 1.420017192673994622e-01 -1.256610351662334757e-01 1.421558836673098236e+00 5.547109374208469834e-01 -5.707861807188250314e-01 -1.768728857847203129e+00 -6.881015423252104801e-01 -4.896977567260686892e-01 7.031651134668835956e-01 -6.936719632956482862e-01 3.665895134002462585e-01 -1.453631634022475305e+00 6.046656427951103696e-01 -3.024087809695980011e-01 1.032018246281909413e+00 6.025239728935788408e-01 3.512943095627393819e-02 1.904773271847447713e+00 2.511340846661961890e-01 -2.064451778716533681e-01 6.782047103383985753e-01 -1.719191182640808613e+00 -1.168440481014329846e+00 -2.026732000306897263e-01 9.914887062624972991e-01 -3.628299685280039211e-01 -1.961266630327233251e+00 1.337580118042266619e+00 1.057775939223126460e-01 -4.546560581223161313e-01 3.423279607143110415e-01 -5.323768278446056046e-01 -1.151410053365902186e+00 -1.698221941308593608e-01 1.554269481899810845e+00 3.812265300858451167e-01 -2.536255723069767432e-01 -2.732758297945777071e-01 4.710809390441376698e-01 -9.634174297102576778e-01 -1.721297369599353866e+00 -5.702939240273872112e-01 -3.867590970992048072e-01 -6.253611780647745366e-01 -8.094585916812575555e-01 2.507168866933798812e-01 -6.738313408036473717e-01 2.293076153806325568e+00 9.644361925293420956e-01 -3.141672272877705230e-01 4.378498021394652828e-01 1.163436842198643101e-01 1.101464947155228247e+00 8.728480053817812001e-01 -9.753977391425511234e-02 5.506878406002558846e-01 1.540766941544038149e+00 1.406092978738125554e+00 3.526990609769519724e-01 1.803453062670101303e+00 1.074524202321306410e+00 -2.291803757031410260e+00 2.170242113922960514e-01 -1.710026475021748094e-01 1.058840323917427106e+00 7.078007730616455717e-01 -1.385672158723965652e-01 4.851848133989772327e-01 2.616938406286621333e-01 -9.675315928388228404e-01 -3.084781443729162076e-01 -5.949799044539938464e-01 1.385695777429500009e+00 -6.498661638059767265e-01 -1.016013040122327071e+00 5.221798650940654395e-03 -5.787150423596121307e-01 -1.481798323249273186e-01 -1.714903911399989489e-01 -7.059435832583053905e-02 3.330410770995707814e+00 -9.189836004478074694e-01 -5.048557085197008520e-01 -1.085142858701728219e+00 -9.346199353658007913e-01 -1.342714322240097791e-01 -6.105924557487260040e-01 4.003582094182219775e-01 -4.612212148043892679e-01 3.773520908441050370e-01 -1.881591050068325000e-02 8.642351521777251466e-02 -3.709279627435926874e-01 6.859831543717971325e-01 -1.346967480687301988e+00 -8.572069687950155670e-01 5.581406205582403190e-01 6.220154867636097373e-01 -5.281435102458955644e-01 -5.175601615158486046e-01 2.617437098637868109e-01 -1.644146939468300372e+00 1.520396930439545047e+00 5.100258829980667263e-01 1.968839311876200149e-01 9.628270225507091773e-01 -1.033730469769000182e+00 5.042975902239524855e-01 -1.089810447659986803e+00 -6.475245947297446625e-01 -1.131792232793837477e-01 5.661959981217282722e-01 -2.693172352930820954e-02 3.886800376491027914e-02 -9.986961385723877038e-01 -1.241203595893910494e+00 1.366814381603278783e-01 1.159368642615908884e+00 -1.161895786518816420e+00 -1.261202308288529306e+00 -1.168358063040793704e+00 1.519613806936524592e+00 1.161354540339465613e+00 -1.215491322937786306e-01 -1.230801156205121316e+00 -1.867641219281304943e-01 -6.779237724857840597e-01 -8.974727523465060308e-01 -1.115136624613909389e+00 9.902062736118470987e-01 -9.181937844521199654e-01 -1.569437558826768164e+00 -5.642903556089702288e-01 2.658307860222033914e-01 -8.376701533777591857e-01 2.257072754563847816e+00 -9.636583218158500941e-01 -2.156625264770704042e+00 -5.477429761659136087e-01 7.466897660130027148e-02 -1.466614362829513629e-01 -1.248328542007653086e+00 -1.732796945559588409e+00 -3.683831770763559277e-01 1.606982170504546836e+00 -4.270977815755692270e-02 -3.801079977261980769e-01 -8.908520006220671528e-01 -1.558372467503486014e+00 -6.518822662865685347e-01 -8.069826590337885186e-01 -4.222742002330702286e-03 -1.517573348158244073e+00 -7.927310758069682217e-01 -8.663403211739898468e-01 -6.396640655305882994e-01 1.330122320134112801e+00 3.044472854554482466e-01 1.018990240203230258e+00 1.212178981252845095e-01 7.540212701879148716e-01 4.803846426577185191e-01 1.217460658965197950e+00 1.929870613179439198e+00 -8.448285651718561162e-01 1.753901039843954068e+00 -7.139314534318693672e-01 -7.252035504726815907e-01 -2.594975240405265060e-01 3.850530166443867919e-01 -8.870326010095683777e-01 -6.495813994705145200e-01 1.248784660972818150e+00 1.072210020661535701e+00 -2.078869319933698834e-01 -4.719772753056887815e-01 -1.782494083419779440e-01 1.164050688931487221e+00 -1.058632679274711386e+00 2.564252280310708176e-01 1.618936381212816022e-01 -1.827250259817203015e-01 -7.234004812421223063e-01 -5.616915049902907464e-01 5.794502159093960492e-01 -7.017381072150562053e-03 1.839215840934531332e-01 -1.112232656716797496e+00 1.665694235766857156e+00 -1.487615123621297997e+00 1.407783275635994924e+00 7.447825256166881180e-01 -9.233351913356592500e-02 -8.937686672605993365e-01 6.783154950776476566e-01 6.391403967685935772e-01 1.987637888076468462e+00 2.002127818047411134e-01 -1.732716280209360415e-01 2.403638744644389647e+00 4.100764454364218548e-01 -1.139574790635542456e+00 -1.834240580360238237e-01 -2.143642189193588343e-01 -5.377822512047956138e-01 1.468864052980418222e+00 -1.646123547870760317e+00 7.083427144568610334e-01 -1.247583541584785349e+00 5.595990434824883453e-01 -3.199709740677906811e-01 4.865994474525477398e-01 -5.150530918789946178e-01 9.969165266093881206e-01 6.878335603860428193e-01 2.411659522393978239e-01 1.669419221116173135e+00 -7.457756983980476928e-01 1.041621917212582904e-01 2.083218233506844097e+00 -6.476851592181535056e-01 -1.687912544530965064e+00 -2.407932438573551881e+00 2.273222993388593349e-01 -4.330402501531777637e-01 -2.113432339207414398e-02 6.118937391502377032e-01 -3.145024908321795154e-01 -2.369926639383986622e+00 -1.628826986549309463e+00 -3.080475369185160517e-01 1.889577403673561529e+00 2.904970444246820493e-01 9.178588256398805267e-01 1.835066899049047517e+00 1.286068179015399826e+00 -1.917821316022898792e-01 -6.598783049021753611e-01 -6.742227812215834115e-02 1.243283074920139980e-01 -1.341882931703459736e+00 -3.103305696879657405e-01 1.382671816623755878e-01 -1.244938151583170782e+00 2.344211889665168413e-01 6.908497849022915416e-01 -6.817085828114415325e-01 -1.262657670238153784e+00 -5.376034005436270968e-01 6.082954850403172742e-01 1.535298167319268381e-01 2.324703577320413217e+00 -1.187827767856959316e+00 -9.173629604748637645e-01 1.473175645529487821e-01 3.218172456772939727e-01 -1.021435855223551847e+00 5.275504505051850090e-01 -2.232128023290988195e-01 2.430377708749188459e-01 -7.945435556084709527e-02 2.301758835070833342e+00 1.054410997061424826e+00 1.900264393716499245e-01 -1.282470940912959323e+00 1.280764431143948778e+00 -6.630073772835572976e-01 -7.447980702419217947e-01 -3.573238551734547741e-01 -5.407769150154365656e-01 -1.103253977415411535e+00 -8.072984254956367955e-01 -1.369798269462050966e+00 1.008469807565695264e+00 -1.618273344868258468e+00 8.206461846779380398e-01 9.387730611547104309e-02 2.655592676304257549e-01 -1.613516285810926432e+00 -9.532208038728048338e-01 -1.042376741181221478e+00 1.435210875880491566e+00 2.074392159156546733e-01 -6.129706032409374394e-01 1.987514912935005595e-01 -1.924549178660075188e-01 -2.916264871076330589e-01 -4.320239038677611276e-01 1.612025138700121873e+00 -2.156472806239981832e+00 7.370871062202788426e-01 -4.139505440595203645e-01 8.965295684796209530e-01 2.713700487159327324e+00 -1.716738945556608165e-01 7.401931546462990619e-02 -5.040612667599260188e-01 -9.691574084911978026e-01 1.008324137150509170e+00 5.138746636188648020e-01 -2.871818204580365852e-01 7.676529988223925738e-01 -1.208351808714871911e+00 -9.243715837930592816e-01 6.095023714311569307e-01 2.364243791969055930e-01 -1.209480814105546198e+00 -2.962138534428382375e-01 -4.659553895327004508e-02 8.433763419869766409e-01 -1.266354169965734799e+00 6.923303163236090851e-01 2.760038995400220241e-01 4.164492921640183115e-03 1.335518313687830694e-01 1.954657547538600770e+00 -1.594719254867116964e+00 1.953094823938615887e+00 -8.814994887966065562e-01 7.990789227922621141e-01 -1.394901855241487132e+00 3.405934680501713774e-01 -4.725129018236788880e-01 -5.749224806752802897e-01 -1.885991257857030146e+00 9.395535598919392273e-01 1.064636894984567039e+00 -7.314134930687877789e-01 -1.652639556945663113e+00 1.814663627025136838e+00 -5.307370409490358432e-01 1.458930053792590220e+00 2.324533517583149966e-01 -2.371453833844039127e-01 -2.590195962125285134e-01 4.080327851947072038e-01 2.136550354963559772e-01 1.478645545159105401e+00 -6.594316966360184162e-01 9.234698200182496208e-01 1.299528764025754235e+00 1.233804982803166084e+00 -6.640876479162176604e-01 3.188000982451962700e-02 -1.421880965346007830e+00 -1.226372219123353702e+00 2.476793941680830169e-01 -9.329353525106129918e-01 9.368143989893934487e-01 1.406760748781170856e+00 -1.791226760012911215e-02 -2.381060963435305045e+00 -2.979205542520126926e-01 -1.490030100004802183e+00 -5.187602978004183241e-01 -1.000190176725314517e+00 -2.156906730114540108e-02 -2.226132181256910147e-01 4.970520642317435289e-01 6.459367681659556881e-01 2.437732491700915494e-01 6.187217286445264586e-01 -1.391740667330524373e-01 -2.238304800707818613e-03 9.271994176709313917e-01 -8.834203672178507771e-01 5.844109545688120667e-03 -1.601110121924045893e-01 -5.104972123702334885e-01 -6.261198619544543487e-01 1.662359211095784106e+00 9.600228585026401307e-01 -1.835924864881063989e+00 -1.416365161508124915e-01 -5.854928661064133788e-01 1.274819908543066482e+00 1.231333951079362166e+00 1.856717794148303069e+00 -5.295511403646763204e-01 -1.248835888452419107e+00 -1.247542893693269761e+00 -9.021909035118937936e-01 1.006175734936697541e+00 3.617627873125300875e-01 -1.186662101815991077e+00 1.561526764457029426e+00 3.289913541216048509e-01 -7.043808464284310178e-01 4.443707005583834024e-01 -6.712205432676373595e-01 6.956705886148694118e-01 1.449008392717385574e+00 -2.295957828192905781e-01 2.461523740090375334e+00 1.692250931687564686e+00 1.345953978365492243e-01 -7.007978849473445182e-01 -1.843026537259444264e-01 -1.953430276928424414e+00 4.236271655160566141e-01 -1.259486754060159974e+00 -1.927312003232805271e+00 6.033512083245126112e-01 7.990549364107015773e-01 6.498151479565275057e-01 -2.037345918541375867e-01 -2.809791687681842398e-01 -1.444593139994166942e+00 -1.770339107327407291e+00 -3.878824768255315636e-01 3.664413503315721021e-01 1.002668970376032531e+00 -2.143177357240412806e-01 -7.858372455248761046e-01 3.268428152563402911e-01 -6.448652109341366234e-01 1.406912746716085794e-01 -1.881330743947267292e+00 -1.048496052594415140e+00 1.811042396878013161e+00 5.917300088325925245e-01 1.041112987888999752e+00 1.280705411784138548e+00 -2.944961061909397437e-01 -1.059512242202716559e+00 6.916491449676880343e-01 -8.409963501149994025e-01 -1.836088628718915150e-01 1.963184995121169063e+00 -8.956978900404155564e-01 5.845498324018418845e-01 3.695517152045815767e-01 -3.337274252401263297e-01 -5.621550355767911400e-01 -1.029391842486542918e+00 1.433313518273244158e+00 -1.071700236062149481e+00 8.716159233365264880e-01 8.769806013715450987e-01 6.868352266221017244e-02 1.431316833362957119e+00 6.271452148645020319e-01 -5.695586136555970125e-01 5.754525920304812692e-01 -3.859261844921322432e-02 -7.033407763283189285e-01 -6.954639257522287066e-01 1.370645388695898248e+00 1.509621263544528302e-01 2.488976962485804467e+00 6.540673459204557894e-01 -1.974105677856770602e-01 2.151978872589628278e-01 1.949647223004022489e+00 -7.134232837582360487e-02 -2.245977106936997425e-01 9.900090268335972610e-01 -9.789947270635044121e-03 1.145498588895902392e+00 4.186884064295989805e-01 -6.018413744558083200e-01 4.211970710848249588e-01 -9.074210694275439693e-01 9.384578692588270155e-01 1.324025767958195710e+00 -1.333308914015116864e+00 -1.228862585784627148e+00 1.557172778710212757e+00 1.298201715777677068e+00 5.321412685606012882e-01 -1.500378323760173105e+00 -1.150586307617513127e+00 -1.690549726095606164e+00 1.616140507941804305e+00 2.608813033271852877e-01 -5.943215407607347345e-01 6.219665912746775716e-01 5.532061285783048676e-01 -2.249775586089876267e+00 -5.374905346906698744e-01 1.763376494103421066e-01 -2.462568420616215170e-02 2.153044505653072815e-01 -7.885279899606256748e-02 -3.936488800261748744e-01 -1.045852898997990499e+00 4.783891266933164577e-01 -6.286669401598052875e-01 -8.441881440008051074e-01 -5.025389497049830290e-01 -2.270826866093921037e+00 -3.216306760926988806e-02 8.740981309931480370e-01 -2.735969551515479825e+00 -7.266083861176902969e-01 3.435506342122525147e-01 -2.016327058742929612e+00 -4.109605717586500839e-01 4.297390216044705835e-01 -1.094521327536364774e+00 3.650903142178954508e-01 -6.481174409792648250e-01 3.986509575524831428e-01 8.058539271230235057e-01 2.026856599677624438e-01 1.094774904575894103e+00 -9.236211394816554732e-01 -1.780388844073660382e-01 1.581140834474392243e+00 2.186287599246791835e+00 -2.764155614712043296e-01 9.101502885760480444e-02 2.045786077292359173e-01 1.554028797490821123e+00 1.140981023519534343e+00 5.879290443472875438e-01 1.810672876118361696e+00 3.081387519158428900e-01 -4.222806249720244959e-02 4.764212084132896652e-01 -2.631917771121315003e-02 9.587045274420240570e-01 1.348262493330098843e+00 -1.451173918150558073e+00 -3.154519136284013037e-01 7.636213214450295883e-01 -2.379488252752390010e-01 -9.372122625844976351e-01 1.141515824698378534e+00 1.452559209952852814e-01 1.501259834772033619e+00 4.062629202680000384e-01 8.911644866321094538e-01 -3.474217331019402999e-01 -2.724211592353781852e-01 -2.487757298235966641e-01 -2.561260825007118491e+00 7.268004224903961141e-01 5.518211244830123485e-01 6.860658658512989172e-01 -5.628078548991957142e-01 -3.193960287133489895e-01 -3.242870578403732607e-01 1.267366620861718030e+00 -1.267186048958723665e+00 -2.316110493662092651e+00 1.049562668541083488e+00 -1.534104242556210362e+00 4.090500807189789700e-01 9.204611995589718765e-01 9.980591435065627737e-02 -2.972142459344046528e-01 1.352644672355652222e+00 -8.837070058281297491e-02 1.388144302765571769e+00 -1.042775023031769610e+00 -4.650717307775843468e-01 -2.252622961968435700e+00 6.276296734878848982e-01 -8.038573733084364292e-01 -8.187143618268066803e-02 -6.062993897579046498e-01 5.904320010671544328e-01 -2.479166177662994741e-01 -3.093458875775141892e-01 -1.890977295616289355e+00 1.058684096098418070e+00 8.575924853189820229e-01 -1.411003766801901538e+00 -4.243234756860055773e-02 -1.794077819338565805e+00 3.221940745303993742e-02 -1.193841310960677832e-01 -2.327192207175291794e-01 2.765818146800393951e-01 2.578768404271672976e-01 6.580828883936797880e-01 1.786361833523736342e+00 -6.032736540418413007e-01 3.590561035225962594e-01 1.194860569266344763e+00 9.590023937973284340e-01 -1.893734627329691222e-01 -5.798176531249957799e-01 8.065457680109054950e-01 4.019497845732331043e-02 -1.121663019946568474e+00 1.775917049481399168e+00 -1.741442324470919401e+00 -5.842707813765920521e-01 -4.769766188703589704e-01 -5.150543764536176239e-01 -7.788140270355240480e-01 1.946600934068285049e+00 6.381375982756729570e-01 1.328945300822523268e-01 6.617099451205799010e-01 8.586584987292620319e-01 2.732901960711493494e-01 -9.552311283481506043e-01 -1.567879804875914052e-01 1.068670764084284519e+00 2.272047012067233696e-01 -7.989103131509572853e-01 4.434519623154702939e-01 -6.628430917145061718e-01 1.126402468741674490e+00 -1.968272927192238342e-01 -4.172640075166734186e-01 6.192156513543916052e-01 1.252228104604570902e+00 -9.431928731103337293e-01 1.380652617345614619e+00 -8.768807787301022838e-01 2.740432536175734790e-01 4.030206746944502427e-01 4.820633423439387166e-01 -7.378103400173166015e-01 -1.056038704260772620e+00 1.668997716858965363e-01 -5.128480890201155828e-01 6.602072528927188655e-01 6.924855448825485427e-01 -2.654856981613444300e-01 -2.787795986709403762e-01 9.727590062262456705e-01 -7.170708906160927487e-01 1.893667088875138349e+00 -2.168425034329163059e-01 -7.770513134804611644e-02 -1.563676447049587026e-01 1.180380831374156614e+00 -5.550895320343298689e-01 -3.662046318740858758e-02 8.588983653281714314e-01 1.333944471056881964e+00 -1.406907641762046579e-01 1.912936330047780187e+00 2.103821423973074367e+00 9.196871710526102750e-02 -1.290711613809975233e+00 -2.101229679675701956e+00 7.387752831498373141e-01 3.164093040643434218e-01 1.002530185204195234e+00 -1.819362919787155919e+00 1.531307253260512646e-01 6.112352283910189588e-01 2.949555660306669158e-01 9.805395616977508055e-01 -1.016156355191070171e+00 -1.039762972930739160e+00 -1.744483099431107798e-01 -1.804636039950191853e-02 -4.167345512817164921e-01 4.080650522214346321e-01 4.182718769675914383e-01 3.786074758701296061e-01 7.064405791827705894e-01 -6.390900163857583804e-02 9.395747431067206223e-01 7.996270293123695083e-01 8.471052475216195310e-01 -2.017133492823841578e+00 5.450873442245118827e-01 2.302416315495489640e-01 1.065790120592904566e+00 -3.592673375730817686e-01 6.801022812831045705e-01 6.349480803957355812e-01 1.008136188365393204e+00 -1.116122070544718570e+00 8.406501123554786792e-02 -1.145538931052423770e+00 -2.546837991611909935e-01 -6.074824568929620972e-01 1.394478415858375620e-01 2.001939669741069849e+00 -1.316760574385546223e-02 5.861099493160628615e-01 -5.011894342166205440e-01 -1.741470304222805798e-01 -4.618126749100218142e-01 2.063958869587144473e+00 -1.074504034149224019e+00 4.693648984753913123e-01 -8.929300805392228479e-01 -2.201169883287007245e+00 1.454761509354227877e+00 1.370245104792520596e+00 7.149914468491825881e-01 -1.679121880487160379e+00 9.583810623515713889e-01 -9.791289726307256247e-01 6.856292845722755658e-01 8.800037187954007356e-01 8.431493085773678064e-02 -3.071744969970782169e-01 1.325160129791912444e-01 -1.215691249302444099e+00 1.503462575724518802e+00 -6.175320185372871196e-01 -4.695064295855283509e-01 -5.652837764158076261e-01 -2.354588607338533313e-01 2.397652243703774833e+00 1.908640317641421003e-01 -2.808965339904472724e+00 -1.162393526952417266e+00 1.402130811316233849e+00 6.475531363085803571e-01 8.087490177882591391e-01 1.473735511029617529e+00 -1.009543050055796032e+00 -1.633186520003724884e-01 6.247806746502939657e-01 -7.358469722437881444e-01 -1.970107062209733195e+00 -2.025281149902026512e-01 1.439506273003826164e+00 7.113174239645194685e-01 -2.226461598949693588e-01 2.932238311338500880e-01 -1.277767403040729888e-01 -4.536121330045324029e-01 3.297103346680673175e-01 1.248403728619485786e+00 1.711501929498193686e+00 -4.187079467274311684e-01 -9.790631298334793176e-01 3.641140660660209249e-01 4.686972031409897821e-01 -1.143651449841774026e+00 1.723006706116261055e+00 5.038414062775735669e-01 1.174437074579761431e+00 5.055383735305205573e-01 2.258770121230829098e+00 1.664109903181183014e+00 3.234927845030543536e-01 -3.614837247006392196e-01 -1.383892261510008659e+00 3.243173114115245337e+00 6.025157267434179120e-01 1.475564612771428363e+00 -1.350320088418963227e+00 -3.276623865247956235e-01 5.607643305839398185e-01 -1.301554700673549947e+00 -8.958986440544973728e-01 -4.726204924241826366e-01 3.377018286960274951e-01 7.222261693223451795e-01 2.508113876497284345e-01 -4.366623505590463278e-02 7.489039099860080873e-01 1.113459665032806800e+00 -3.181979173107358227e-01 1.691571600399340569e-01 2.606708232893024113e-01 1.250853219639385339e+00 -6.969517227439985252e-01 -4.518884586002263060e-01 -2.818391563165692504e-01 -1.202156335083500949e+00 -2.786548292510181990e-01 2.242022336826603013e+00 2.541725953652796376e-03 -3.229902211014061830e-01 2.621835251027418781e-02 -3.258862255006800823e-01 1.552357617437408521e+00 -2.633932555851806523e+00 -1.550531241145073125e+00 -7.071737559321862321e-01 -7.469948027043409322e-01 1.360569519647953252e+00 -2.051264173192961782e-01 4.684720115400370366e-01 8.293862570371526854e-02 -8.918823649204300485e-01 -7.798423271324980144e-01 -3.218893339603561832e-01 4.555539312953411635e-01 6.433794496610026892e-01 1.352407311438671211e+00 -9.295443390687416763e-01 2.071932261749411253e-01 -1.052053496429707913e+00 5.513197938743917836e-01 -1.107893942672788068e+00 -7.257928472906332029e-01 3.301193469148412385e-01 2.331680993189186590e-01 -1.292023626524861912e+00 -1.107903029623480418e+00 1.023492877608811913e+00 -8.361192725625922195e-01 2.252571589750719028e+00 2.308636121636323812e-01 1.380238845846726292e+00 9.369752586480292189e-01 -1.916654459910451247e-01 2.873562537728225341e-01 -6.308152476750149562e-01 1.147027515998421954e-01 -1.929105598560215240e+00 8.109770607582120761e-01 2.110341358903593811e-01 -9.024862711179644226e-01 -1.691874119730196080e+00 -2.257990912800108274e-01 1.275298639458340100e+00 7.466122237063566036e-01 4.260299609449140767e-01 4.135887029035053009e-01 -8.870271397813519476e-01 1.746882645271181200e+00 1.209043109434577296e-01 -1.417966855115519342e+00 1.528510641070301324e+00 3.914881624442939634e-01 1.208550401212719727e+00 -8.082097170411816078e-01 6.982533284742917790e-01 -7.059887792747041591e-01 4.875159888909655903e-01 3.090449110582311684e-02 -3.949019365173440654e-01 6.319753776732822681e-01 -8.735344229258711346e-01 2.801132789331727269e-01 -1.159547520042105151e-01 1.705947390242729345e+00 1.257575385111515676e+00 -1.257384368387413742e+00 4.718445476938398220e-01 -9.015929460211453694e-01 -1.166879573093403399e-01 9.494675000707799573e-01 -2.636983800967881431e-01 1.833761779605158071e-01 -6.335599726360259532e-02 5.453228987703064717e-02 -2.296186484345080547e+00 1.292584096734647137e+00 1.372149624904949405e+00 1.641039073532047921e-01 2.440091921314767376e+00 1.430653667396169171e+00 5.195297198407111683e-01 -6.947156689653047890e-01 -1.393450345787486111e-01 -7.242637355175166602e-01 -7.779852761730721156e-01 3.063009253265531751e-01 1.955216680922549521e+00 -2.335488241178085289e+00 1.432364696057325526e-01 -1.934960124787481694e+00 7.514865920242145281e-01 -2.751018502087937967e-01 2.973529972510214336e-01 -6.062799308074995341e-01 3.066648473212100212e-01 4.449288423616915011e-01 -7.317209533021283852e-01 1.362109816267263129e+00 1.835479999891405645e-01 -6.844420646977915634e-01 -8.635176643297166610e-01 -4.734493811202558078e-01 -1.776760736346472414e-01 1.236497522312786979e+00 2.602810624780392157e+00 -2.970843761487546697e+00 9.160907790002349449e-01 2.934155092849172197e-01 -1.394600400157388176e+00 -6.236989498108809205e-01 -6.317420666165516341e-01 -2.232904463517446647e+00 1.622697567317985756e+00 -1.732003196100458053e+00 -1.322224609912183713e-01 1.134525370422786228e+00 -5.491181985447687319e-01 -4.122541966985949768e-01 4.219566134272684232e-02 8.166886527383984129e-01 -1.763517704109024420e+00 -1.452755341707572846e-02 -5.196126062922404865e-01 -1.092287647867545841e+00 -4.795941926970468949e-01 1.063874208323629889e+00 2.920009596782297545e-01 -5.557751821041931883e-01 1.609414104145701740e+00 2.384279313133462197e-01 1.706562133826312389e+00 1.234006566444396213e+00 3.220612653489648980e-01 -6.705401201937656319e-01 1.563821089300246603e-01 -1.011696808579506834e+00 1.192823301730127739e+00 -3.217200307707168139e-01 6.911448252166135786e-01 -4.510625122560087963e-01 1.829974099589362968e+00 -9.341884138599673149e-01 7.274270263876374265e-02 2.086029886633939068e+00 2.280172834631658818e-01 -8.258657442193906295e-01 -5.461113584321469760e-01 1.221132180845827253e-01 -2.145111733054664849e-01 3.091604987542921901e-01 -1.603212618820324398e+00 -3.102583477424157403e-03 -1.141522633757014460e-01 -1.515929852858843629e+00 5.393277758613842510e-01 1.281099699318400120e-01 -1.162689899271313942e+00 5.940470185672469539e-01 1.492039162412342579e+00 -4.520215407549148523e-01 -8.407210211818101353e-01 1.096694927131654396e+00 1.449688520932954194e+00 -5.854516559047246993e-01 -9.917184221021573265e-01 -4.202211895115922635e-01 -4.761328759035115404e-02 9.569904357005419859e-01 -1.268090223489022561e+00 -5.840726034916069453e-01 2.419181428741880024e-01 -7.276596577719980363e-01 -2.317297882149781107e-01 -1.394868504223092831e+00 -1.056999210372441711e+00 1.091433637903419296e+00 -5.338445625877571432e-01 1.548743509292471177e-01 -2.931407495404763086e-01 -1.911507522720792829e-01 1.584437292132934605e+00 1.118555269451174228e+00 1.391738389010366950e+00 -1.306148214864057966e-01 1.292443089600543660e+00 -3.857905450997877184e-01 -3.166647836666472426e-01 -1.693068949385686528e+00 -1.266712207008579449e+00 -1.743378885931240019e+00 4.199377878554973464e-01 -3.425766861842686750e-01 -5.325298193468347430e-01 4.663073907357791481e-01 7.415424483570438596e-01 1.027871767155587479e+00 2.326699845749946871e-01 -1.137969478333332063e+00 -3.694541782872669544e-01 5.560285683811212742e-02 -6.588104877955772709e-01 4.637914760070944720e-01 -3.012815659627711140e-01 9.296714532672307740e-01 -7.292321834912611767e-01 -5.532707771317830758e-01 -2.070263459398468397e-01 -8.109591924236698723e-01 1.099401553230795248e+00 4.640933640647925545e-02 -3.119856181821123453e-01 1.366035431211795430e-02 -6.557043595794261881e-01 -1.134280624045744146e+00 4.547121906049634288e-01 6.522542979285517184e-01 2.209336782620393791e+00 6.319481697389034425e-01 -1.354820686247639516e+00 -4.046745976431902481e-01 4.157820662928923272e-01 2.668958586358850749e+00 7.229529530423770556e-01 -9.165617359989393087e-01 2.615691661682828073e+00 -4.051549397215351567e-01 1.444882642914853133e+00 4.783554043490559904e-01 -8.640187940854671123e-01 7.198449794253789502e-01 -3.300092477775921074e-01 -1.216184360571472167e+00 -4.540430694759023944e-01 1.051193459005177744e-01 7.625696862243544483e-02 -3.464336057021260018e-01 1.807961857634512226e+00 -3.285436545018886600e-01 -8.549196120546025124e-02 -5.719157262053816693e-01 -9.489969980783777848e-01 2.793268601829848929e+00 -4.026094623211605161e-01 8.972988517055445756e-01 1.247482820269731230e+00 -1.049687235975261146e+00 -6.138979014215563135e-01 1.157737447019939747e+00 -2.456788976205606101e-01 -2.681099191352497302e-01 3.584847481123685231e-01 1.295259838367041283e+00 -2.058812819317104026e+00 -8.978529145493373553e-01 6.616430318617346762e-01 8.251743066773522539e-01 1.323292002064768713e+00 5.801175860512979288e-01 5.376712648632370195e-01 2.126105858521260827e-01 3.916305481047585024e-01 8.369975208938033873e-02 -8.601304973255692321e-01 9.217569166449691709e-01 7.095683393021826602e-01 1.820433610243459288e+00 3.068319419729086950e-01 5.349916119487265753e-01 9.953522039110833663e-01 6.611727920223358090e-01 3.000174680158269602e-01 -7.731404352372853728e-01 7.311934064241275288e-02 -8.262311552308180262e-01 1.051387748439474162e-01 1.454882309145635544e+00 -4.097984298482084675e-01 -1.182969185742479556e+00 -3.478524324346796842e-02 1.072041347199928829e+00 -3.920072861771339845e-01 7.933011634551365709e-01 1.721283946208736482e-01 2.550564342736475254e+00 -1.069946990403324166e-01 -9.295563995271326208e-02 -1.412492188527026959e+00 -1.318927457636912548e-01 7.040633074480290299e-01 -1.399276917835079903e+00 7.552834290332016698e-01 9.421348280627805938e-01 -1.852111092206671916e+00 2.196179638780745513e+00 1.464022591865367762e+00 3.458056614033951925e-01 -9.009131244259922511e-01 -7.554060377432281204e-02 -9.124856740428124446e-01 5.730826540395275170e-01 -5.804826441543714521e-01 6.797258716304398207e-02 -1.380912724039221384e+00 2.883362457278517213e-02 6.416680192754524725e-01 -8.544675045136902458e-01 -9.451199664600138384e-01 7.966805156644125585e-01 9.414998093744721130e-02 -5.697575467259602400e-01 -6.712295831034201798e-01 6.265588088383424736e-01 -1.835340319950452326e+00 2.985531598825431066e-01 4.767328044899361156e-02 -9.390090413914686795e-01 2.669718449002594696e+00 -7.966008757323860268e-01 1.329212391852753861e+00 -7.239067913471206595e-01 -7.832578279056494619e-01 2.775795706301643559e-02 2.239551209453120029e-01 1.307059508056646058e+00 1.220474618718862647e+00 1.823143170707553218e-01 -1.287048963424931858e-01 -9.500934617755779632e-02 -1.355861522641393702e+00 -1.706262985163714552e+00 8.755401531028135231e-01 1.700895544462644571e+00 1.131524429486229222e+00 1.777406571802882529e-01 1.457277825491813061e+00 -5.290051701620230862e-01 5.763309908464147036e-01 -1.745445092675403709e+00 1.916519303544770569e-01 1.138326458675210651e+00 -1.236565663808051774e+00 -4.943914353625938340e-01 -1.410903360155712161e+00 -8.459265311812156352e-01 -1.972321648290875917e-01 -1.458146380890399607e+00 -3.864741276743162701e-01 6.462529148617417452e-01 3.363414074751792104e-01 -9.270148911653255941e-02 -7.340803730231811874e-01 -7.715560249651157720e-01 1.850921967601586227e+00 -9.317690096403048461e-01 1.176367359129099732e+00 -6.140166446825150448e-01 8.954427419507257069e-01 8.963347434389002943e-01 -1.562073521702424250e-01 5.408259239190419398e-01 2.160942207296613904e-01 8.077396281250484034e-01 4.175529424477105178e-01 9.752614358970520536e-01 -1.468771239333854506e-01 -6.874606196430314009e-01 -6.463787664119738929e-01 -1.150935895060630543e+00 1.110482957777485291e+00 -8.968339144332324597e-01 7.663211288929278053e-01 4.659633205887735441e-01 -2.632217929076051677e-01 -6.964921573842911551e-01 9.541489092610997425e-01 -6.181015327526038217e-01 -5.925957130942006712e-01 4.207073072606938302e-01 -1.688429047922172854e+00 -5.385998928417959908e-01 -1.296800768399304360e+00 -1.821725860908409989e-01 2.777967165102759317e-01 5.260961809353753571e-01 -1.023207925886205460e+00 3.738993588728615203e-01 1.027691152171101407e+00 -2.787318280324220798e-01 1.299620418369122454e+00 7.555868568451087341e-01 -4.205117384346853671e-01 3.243772183405490006e-01 -6.572690208895557440e-01 7.695017910128213456e-01 1.058679099392213219e-01 -1.062975186889206558e+00 -7.169919728336712206e-01 -8.941646362874636766e-01 2.754394594685302677e-01 -7.596047042233023371e-03 -1.142933526464545047e+00 1.365225569737236855e+00 -2.393052330977784248e+00 9.855526750146330617e-01 -5.818611613954699502e-01 1.845329170535457086e+00 5.210104103043297075e-01 -6.056171807897837711e-01 -7.954638806583889110e-01 8.233008256908278533e-01 -8.210632111954047074e-01 -9.757193169859457171e-02 -1.969629699116119403e-01 5.572965449271234384e-01 8.986771190677723675e-01 3.619776640229604436e-01 6.357843020331583883e-01 -4.560844710447969907e-01 1.262131806661316302e+00 2.863630490147016650e-01 6.552983077547709367e-01 1.022542610364044480e+00 -4.760127078014428359e-01 -8.409100052293012606e-01 1.725808732216919328e+00 -6.202813731067806646e-01 -8.698958991105574245e-01 -1.393073325447603983e+00 2.343964263009856025e-02 3.619135461784644958e-01 7.310127431587177815e-01 7.337230495287174747e-01 -1.297029652787531573e+00 -4.506720264844860102e-01 8.186466864240610208e-01 -8.266510834325336843e-01 -5.176217343839021323e-01 1.029313455375828301e+00 -6.775004649484912544e-01 -3.722047668294561212e-02 1.043630174192552440e+00 8.148803393718155874e-01 -1.683145630910366064e+00 2.374681209505455637e-01 -3.943904225605359692e-01 4.633850268455519394e-01 2.744147318997754437e-01 -2.036707599917655820e+00 1.788790407671363714e-01 1.323687000629394594e+00 -1.026007916134272335e+00 -6.141023897009257881e-01 -6.122583853503707485e-02 -6.786116723440563936e-01 2.766885405457549574e+00 -1.596919678333875936e+00 -8.396365992091738839e-01 1.147487428352786276e+00 -1.670995840390427034e+00 -7.083634033625848536e-01 -4.391041330890405048e-01 2.472257667464050901e-01 -6.719462685399449908e-01 -8.799668285130629597e-01 1.723315725617501570e+00 -1.161709996612631857e+00 -4.469609866937542808e-01 9.130681412376390194e-01 -1.827250825806706058e-01 1.492415822359804300e+00 -6.117946688273210309e-01 2.145514122362529863e-01 1.494220614733507091e+00 -3.352380561009254967e-01 -3.784413470834137039e-01 -1.203528074784453450e+00 1.255789480876134956e+00 1.994777609207338542e-01 1.335603773451655707e+00 1.544285887671872359e+00 2.155923912379515417e-01 1.830315887336056768e+00 1.254206242667492033e+00 -1.952296371420755960e+00 4.613819232972753426e-01 9.694290180541976776e-01 1.531105559591094678e-01 -1.007945163374202258e+00 -1.159257959703171803e+00 1.094844296531532479e-01 1.439329536021387579e+00 2.523618092608911900e-01 -7.503282837969169616e-01 -1.414192122647039307e+00 8.565900675866555680e-01 -6.395182734540423297e-01 7.012698095634094519e-01 -2.617804165260802507e-01 -1.094505970596414857e+00 -7.229216761324605001e-01 5.484174234670808890e-01 -1.163461653818941066e+00 4.252569526123337051e-01 7.073715333951490214e-01 -1.071081766050325346e+00 -3.770642794509572182e-01 8.427731676398977911e-02 -2.899603234181300504e-01 7.580602420627006177e-01 -9.092716263540474575e-01 -7.842055144534676447e-01 1.436199732204823221e+00 -3.618859221164490991e-01 -1.576216374732267722e+00 -1.483614270931812751e+00 2.020179850878410566e+00 -5.280418547524208250e-01 2.015615006435290013e+00 -3.884055777710956892e-01 9.680427566334826039e-02 1.660735227553466586e+00 1.203995792690693012e-01 -1.687121560143784560e+00 1.330498848134646028e+00 -5.689328065161104730e-02 -7.344322706404101675e-01 2.221667564715098242e-01 -1.382505107333196870e+00 6.901103998332251965e-01 3.886686855253584372e-01 -1.303267893750508222e+00 -8.984527577272760634e-01 -6.371512862828894175e-01 8.797833403414850872e-01 6.103113835743159132e-01 -9.236073334959603587e-01 -2.532578372442226833e+00 3.332669721601751456e-01 -1.104330170261109023e+00 4.231562641970838534e-01 -1.743780145222734390e+00 5.693569363353098156e-01 3.536151372508982704e-01 9.179954687767611921e-01 1.030258109438528580e+00 -1.044694714928987300e-01 -1.224500192615083582e+00 -1.341663262802882395e+00 9.337464797845836453e-03 3.550436624954583786e-01 4.223586676645235127e-01 7.446462636268808000e-01 -7.165324156831101021e-01 1.737522178923678884e-01 -1.487423175194647840e+00 -3.907278753982602604e-01 2.275185677423368524e+00 4.523075167111536010e-01 4.354041179928275773e-01 -1.347933410643589180e+00 -1.009587890757444484e+00 1.005567096889647738e+00 1.268407157399342733e-01 -4.734967849703536902e-01 -3.649663292130927994e-01 -1.365354015452484360e+00 1.004775196217960742e+00 -1.865252776164207371e-01 -1.561481960789170786e+00 6.391770835812122797e-01 -5.331686327930236224e-01 -4.099118091295073096e-01 2.716337874684282561e-01 3.925599387663809559e-01 -1.055409072875663323e+00 -4.701234519460770200e-02 6.653065316246609129e-02 -1.021545700201724971e+00 -6.807783897679554608e-01 1.377683896153999665e+00 1.546447824795092185e-01 1.189444351668023536e+00 1.323156198324635158e+00 1.762764548178712143e-01 1.263088292273335522e+00 1.507281461790509480e+00 3.059124715982960985e-01 -1.141858604164173840e+00 1.887988006878557501e+00 -9.831244972740301735e-01 4.546268452070632016e-01 2.593338742056754409e-01 9.650903802525924169e-01 -1.006586038127722516e+00 4.688956656425848912e-01 6.886445011089534218e-02 -2.729616040340528405e-01 -1.110715639982317593e-01 7.371788188204542180e-01 1.665577388757260691e+00 -3.460594947756496786e-01 7.134634649515102511e-01 -1.186336608309761731e+00 1.191431222921259581e+00 4.518729175196017911e-02 4.225290340516636434e-01 -1.614742574112264586e-02 -1.505394852933825467e+00 -2.377837948537831203e-01 -3.437170490016214219e-01 8.302802023068955872e-01 -2.831260235697804495e-01 3.439154160148124584e-01 1.741782368965420380e+00 -1.208048976023649024e+00 -4.646820742058158094e-01 1.533233691616510352e+00 2.350960098186760938e-01 5.640568850338750773e-01 -1.055819183018355867e+00 4.741257528849893710e-01 2.089668511234108905e+00 3.845584911820027624e-02 5.682322545396494284e-01 -3.036477739657704178e-01 -7.902056334204377031e-01 2.074494790217905393e+00 -1.212498051071036476e-01 -7.466186140437707230e-01 2.245536966295077708e+00 -8.364305945280525734e-02 1.625265871672648021e+00 1.512297343419926332e-01 3.237107095561032044e-01 3.770755424774838160e-01 6.160638156861245746e-02 8.529837550025616277e-01 5.097399440024107387e-01 8.557632754509278961e-01 -3.108057421897427175e-01 -3.343429853424954024e-01 -1.479104174846367137e+00 4.000914650426995456e-01 -1.466950391709190171e+00 1.744831667774222883e-01 1.283747659885667636e+00 -1.152524780060719012e+00 8.166606405781980937e-01 -5.709732954599149313e-01 -2.519884496773017180e-01 -7.042056338547098004e-01 -3.018120287296917059e-01 -4.053190370905638273e-01 -4.995897936115220594e-01 1.358599721001923610e+00 6.257599939730580374e-01 5.360890123570175581e-01 5.914190301223967161e-01 5.849560187056448424e-01 1.989449494172337518e+00 8.531499194746021697e-01 -1.481605827421216492e+00 -2.219946474565785532e+00 1.522821303807970761e-01 1.634495059251051208e+00 1.614077742417911396e-02 1.534082450259583175e-01 -4.864065343631469585e-01 8.975369381370174038e-02 3.660609536703423594e-01 -7.307079750674754237e-01 -7.012110100856392414e-01 7.839539486991258244e-01 -3.568541610883089743e-01 -1.337533384782834345e+00 -9.517096787020846715e-01 -6.718904828793487161e-02 8.830754848639031929e-01 1.089977606074289618e+00 -2.058058401447677266e+00 -1.695615471077902114e+00 -3.904224148712548415e-01 -5.282612772651223976e-01 9.118622838413860121e-01 -7.081290755604965348e-01 -3.399050340353201305e-01 -1.376171135087460584e+00 -7.916475575047769997e-01 -1.010873053435408231e+00 6.936314016079726530e-01 1.155059749109030864e+00 5.411407592800648869e-01 -1.869305665775197633e+00 3.968763301072264493e-01 -1.023183030226118895e+00 -1.923242019239684408e+00 -3.228435387368903675e-01 2.280966070890785014e-01 1.913331394617151293e+00 1.039444515313907358e+00 -1.051251174283041934e+00 6.521872003695144970e-01 -6.526846390956200228e-01 -1.771372757563013600e+00 7.942514138459075834e-01 3.786484386830163973e-01 6.776659466504466600e-01 4.539990622933201547e-02 4.822194741001942231e-01 -3.907550248506745927e-01 -3.473491964595339099e-02 1.065276831069242591e-01 2.768129917323691735e-01 2.175793091130582557e-01 1.952778700875372087e+00 -4.116587695401898728e-01 1.191154264559814574e-01 -2.266768494374787668e+00 7.019974296188482565e-01 8.128611177370929086e-01 6.020212886626963300e-01 -1.464438572095769775e-01 -6.454055146756008110e-01 -1.366194402073391823e+00 -1.916171116456680257e-01 -1.713236890169427484e+00 -1.692621099420216213e-01 -6.469814861221678814e-01 -1.202656026108789994e-02 -1.138752618613309453e+00 -8.834815854804626278e-01 -1.394591361615586056e+00 6.720682942147642169e-01 7.936726642049642955e-01 -7.268396882210153009e-01 1.885981906502197658e+00 -2.393265046608326618e-01 3.292557957326296969e-01 -7.018194541286647548e-01 -6.272683687084133763e-02 2.158640628033734188e-01 -1.381117014801899467e-01 4.587445805164702683e-01 -6.838384123912889523e-01 -1.041966876818922749e+00 1.102094341271712130e+00 1.058522958870217190e+00 -4.277636734531685692e-01 7.035024352433723038e-01 1.128885913926453544e+00 5.282065850393415918e-01 -1.203365876466051976e+00 -4.622592344262922703e-02 3.594948428773787064e-01 -8.661889717204107608e-01 -1.440984147943011662e+00 -2.344261171623542028e-01 9.798978747671232004e-01 -7.185544876374415635e-01 9.886983175341015340e-01 9.747652137954024854e-01 -8.376777168271900553e-01 -1.359504671439914381e+00 -2.066921611660107683e+00 1.586685709528415700e+00 -8.739098484101451847e-01 9.924070051251845381e-01 -1.462750180488908702e+00 9.920487536612594415e-01 -1.124620626376759969e+00 9.921148428606524350e-02 -1.893255633483819367e-01 1.142474342050451508e+00 1.330118533736417141e-01 -1.756111289234589257e-01 1.349336685363335731e+00 -6.865874915989400584e-01 -8.062218094381898847e-01 -1.417617514377756072e+00 -7.828431592069723388e-02 2.407366319727564097e+00 -4.671453184009269344e-01 -6.632026442699502367e-01 -1.818761091652438266e-01 -1.066476474520930751e+00 -7.803371134310544965e-01 1.736447063599928231e-01 -1.792479169198556210e+00 4.112468788873165915e-01 6.822121591638651283e-01 -1.090657047399356872e+00 3.502724287724304220e-02 2.345725632720622400e+00 -1.090707852761125390e-01 -3.515696423181690067e-01 -1.752214101659990808e+00 -7.932353584957534398e-01 -1.531112337427940950e+00 6.814450902520379216e-01 1.752811278613515933e+00 -2.454242034866094824e-01 1.749667938823578073e+00 -1.460115363108779540e+00 1.322855373749381780e+00 -8.515764589894755376e-01 1.010127602383592560e+00 1.855280317573027582e-01 -4.053751099450163264e-02 -4.646820726104800015e-01 -1.952228167131887959e+00 -3.755554528550981153e-01 2.548303802628484327e-01 -9.986819453442432604e-01 1.080022433230650281e+00 -1.446364094645689713e+00 4.833547123130569334e-01 7.187598849666709810e-01 9.699342062537276155e-01 -5.111660803969058087e-01 1.311367964398546970e+00 5.506889694923851053e-01 4.910072744635290420e-01 -3.299515084515582952e-01 -5.973403654255173834e-01 1.911713805041519998e-01 -1.511033150385657775e-01 3.701442425134277570e-01 -2.442863197249057761e-01 1.756896803565183574e-01 1.679565307616327940e+00 1.165123800722492664e+00 1.684438632417730952e+00 9.147495156346118206e-01 -9.676963713462004568e-01 -2.373005958029863471e-01 -9.792691991767169535e-01 -7.434693734363105877e-01 -7.555696163891812978e-01 1.113405496881069157e-01 -1.992669563277282008e-01 4.908437071433531251e-01 2.714708648314586359e+00 -2.284311539090381760e-01 9.135923729720741848e-01 -1.662725631177355501e+00 -6.242546929203458134e-02 3.399946217519066449e-01 -2.121037039208229391e+00 4.985845474695555501e-01 3.707782113561071680e-01 -1.454843605342280188e+00 -4.927363546986837095e-01 -1.689150648817708378e+00 -5.560013689280719484e-01 2.574266955565033932e+00 9.203598695182810818e-01 4.847413847487562766e-01 -3.969837580055063930e-01 -3.225714091241419501e-01 -1.676093829064889240e+00 -7.682629746411012706e-01 -1.044788195341920245e+00 -6.570235603183769424e-01 2.101847610177575709e-01 1.292582492873952882e+00 8.733007587819433537e-01 2.079740386200851443e+00 -5.170168207920793069e-02 -1.674862560679652113e+00 6.495224999169280089e-01 -4.924540974874411052e-03 4.976153245609702402e-01 -5.862142180535616642e-01 -2.029708617899016743e-01 6.761741692447214014e-01 6.883937283094718751e-01 2.015306049627786644e-01 -4.617687605498597275e-02 -1.540286359917824588e-01 7.147684272857495191e-01 -4.722000194192761402e-01 -2.143672254239730179e-01 -6.227489494551380345e-01 1.166726846840900444e+00 -1.081478728511716669e+00 1.423385855732085092e+00 -7.265814778600185875e-01 2.303192045512607589e+00 -2.981333991402001504e-01 1.420077340731617399e+00 -5.097886263181615751e-01 7.833374260107097697e-01 -7.515874098226300593e-01 -2.348393531515063637e-01 -3.404645823074179539e-02 -3.414387515327888534e-01 -7.983920999901124027e-01 3.631490751189941357e-01 -8.148461500145007808e-01 3.556295503348985143e-01 2.118158928689232445e-01 1.946666454590278317e+00 -5.509701680788094968e-01 -1.252210035443702463e+00 -1.408724281083533203e+00 1.195319580084327260e+00 8.011020375223241174e-01 7.305399068927300732e-01 1.334393984773805553e+00 2.660036732530924652e+00 -5.276329299427807706e-01 1.208215133955796050e+00 2.069375768030019991e+00 9.403738250799302811e-01 3.563301964009622513e-01 2.286472874709392367e-01 3.820705375672815984e-01 -7.833705548756020320e-01 -4.626990527032387446e-02 -1.094888221127817474e+00 1.159898515650532369e+00 -4.004805537057751219e-01 -6.601331398534522610e-02 2.768543302695906649e-01 1.484326933881492616e+00 5.387255475863427234e-01 -1.354490794588907532e+00 -1.818268965165452042e-02 -1.454526966500343965e+00 -5.973763230552198156e-01 1.232045319591359656e+00 -1.818010161778220501e+00 -6.411324331264382781e-02 -1.358825000032585884e+00 -5.677363876275166588e-01 -1.245124533141622969e+00 1.427733240371219063e-02 -1.899981144682836576e-01 -1.400068713556991806e+00 -5.339122560912527016e-01 3.937114816858492961e-01 2.855567121560505517e-01 1.076249782411153433e+00 2.001761754239022029e-01 -4.000225963477212487e-01 -7.997863729724129511e-01 1.559799914725694681e-01 1.608072858298610630e-01 9.481168798967681832e-01 1.134920959626598336e+00 -1.907730532109280119e+00 -4.971957905026865854e-01 1.099642751105491367e+00 6.717268790276437196e-01 -4.424308594231612934e-02 4.085252497257447352e-02 -6.330117986771097716e-01 -1.654970173765655805e-01 -4.906518020696214455e-01 1.363163806696192415e+00 -1.933899668306591213e+00 -3.455020094937075181e-01 -1.279624248846923384e+00 -6.134795265624756189e-01 -5.284785964077209908e-01 3.743033569971798147e-01 1.096444670140456490e-01 1.118569237700713259e+00 1.223549780369161954e+00 -1.506675332955347946e+00 1.451955123022517613e+00 -3.559547346619766350e-01 -1.770680039078376122e+00 1.855225902851522501e-01 2.733603055943986671e-01 1.700991714939092070e+00 5.235796126024251373e-01 -1.681645929967471031e-01 2.424539014267521164e+00 2.391275641934255791e+00 -1.294477151256914871e+00 5.024272454624953976e-01 1.418260751148305299e-01 1.896921394048045162e+00 -8.882551649330625576e-01 5.122182527946941288e-01 -2.691074241465997718e-01 -8.588352659722433557e-01 -1.155775295512405432e+00 -4.432499020558228198e-01 -5.453765298814540197e-01 -9.045503550591805775e-01 -2.284502308566151718e-01 9.577094389244857897e-01 -3.020236528393553388e-01 1.841796960208826606e-01 -1.382497390272097615e+00 -6.485001535149826912e-01 1.088268877051994155e+00 -1.738356075769492692e-01 1.302193816132396265e+00 -5.114594438730750703e-01 -4.076705779428951848e-01 1.490983995668608397e+00 2.580341185975838059e+00 -1.259818627053777451e+00 8.830141454676869728e-01 3.296657606332820817e-02 -9.178764200016253927e-01 -9.491165437551145334e-02 -2.904434304369141184e-01 -1.730779818786502666e+00 -3.387545968996534818e-01 -1.917134763613284054e+00 -7.069418016552567741e-01 -1.146625566742608182e+00 -1.938570931840392919e-01 1.040843539690229136e+00 -1.123705464326202108e+00 4.256895160077889262e-01 2.690197995134177011e-01 -1.094315510893753673e+00 -1.503587464330401025e+00 3.922903062234397303e-02 -1.166962063700308860e+00 -1.246181036815815490e+00 8.301552813795746999e-02 -2.319511601623495400e-01 -7.001487827000153485e-01 -5.822868789788133714e-01 4.614136335354567702e-04 7.885495721771837996e-01 8.031756693279107351e-01 -7.043032392286050491e-01 5.537224643901759169e-01 3.930124705049772849e-01 1.089385489425395814e+00 1.660639086738520120e-01 -6.727956807295942809e-01 1.385912566560023595e+00 1.358569902641962202e+00 1.596359583369070911e+00 1.514077378113008132e+00 -3.500441152993273297e-01 -9.725760672498104942e-01 -4.070033916285312886e-02 -1.358853938461391131e+00 1.308083701620849082e-01 1.084152839835190729e+00 4.354425999136949943e-01 -2.030193834224554461e+00 9.416164558886544120e-03 1.589339972183694549e-01 -1.268064694677766502e+00 2.361863020258622825e+00 -1.859940935016747565e-01 2.492164504704369454e-01 -1.090520475569636272e+00 1.043582968800601529e+00 6.347498790528635082e-01 1.202587543231847800e+00 -1.664537486417718981e-01 -1.395133264506505322e+00 7.612649045187519503e-01 -9.049368334606905373e-01 1.251387142734686986e+00 -1.418466990765403224e-01 -1.583089797082522399e+00 -1.732252095682165871e+00 -1.058104843423880004e+00 -3.845851909689148029e-01 -9.086034882324899309e-01 -4.364813085226008083e-01 -2.136125439843811424e+00 1.290621371617659996e+00 9.338684189086707832e-01 -5.042386560298417475e-01 7.315344232899814170e-01 -1.302289463303600292e-01 -1.769193417072675301e+00 -6.574106626965668942e-01 1.894387986415063674e+00 9.802114644243401509e-01 -6.473453808263424092e-01 -1.128737282226274230e+00 1.192862136237204718e+00 1.387834837018436351e+00 -3.820889469924993453e-01 7.191896874204049134e-03 -1.242507284608227014e+00 1.043345960661758776e+00 2.380792694884317662e+00 -2.798834381543306438e-01 3.141034483511612740e-01 7.695484493841751039e-01 -4.392835226083840472e-01 -1.124136838537709293e+00 -9.784355694999603559e-01 -6.370810171929095489e-01 1.268155340686396126e+00 -3.747077415344094442e-01 -7.600647372072440178e-02 7.431838326381489113e-01 1.482411113315741380e+00 -6.536791297784214638e-01 7.969968163157593599e-01 -1.503228865565472416e+00 6.028322544576419917e-01 1.306842043876893511e-01 -7.636539684122251037e-01 3.532713594164919035e-01 -4.911218802604653266e-01 -1.081145163585966573e+00 -2.288516184770787998e-01 -8.650863542790875327e-01 9.251005417619211357e-01 -8.303785703361874493e-01 1.016856572608887177e+00 8.031240396474603749e-01 -9.422073209007987560e-02 -8.324219847089173729e-01 1.104701021883647272e+00 2.600256896972564027e-02 -3.868521135998042038e-01 1.482969321759269876e+00 -8.618351560926335031e-01 9.460525643795599793e-01 1.140724529548559296e+00 -1.218470998556831913e-01 -2.330039705284298046e-01 7.079095191515316632e-01 7.077930653665698291e-02 6.312978763901971879e-01 -6.211752108691280805e-01 -1.403879314099390208e-01 -1.498018828797458957e+00 2.552581492983494460e-01 -1.489465053713609155e+00 -1.723210840175876557e+00 -8.293058042923412421e-01 -1.898968783675054839e+00 1.210206098047201140e+00 6.685971660359870672e-01 1.506497614093216253e+00 -3.015429897085372124e-01 3.156420348736219683e-01 9.694157180672332563e-01 -1.112310075002792331e+00 -2.627951912338331586e-01 -2.848655386730537531e-01 6.281112522840295309e-01 6.108723931698176735e-01 -9.626303741777763046e-01 -2.427606688346369279e-01 -4.888869663186988235e-01 5.847514987228596972e-02 -4.452629172599615881e-01 1.753451485766114537e+00 7.282848144512481525e-01 1.189965246509922192e+00 -1.605152238086041905e+00 1.042764660787681041e+00 1.401258231346676819e+00 -1.582474373167632509e+00 4.200552295008970760e-01 -1.587381466243548700e-01 6.237442258777729440e-03 -4.786680231844732125e-01 -6.867751443266634226e-01 -5.082048871185974592e-01 -3.021359362504293378e-01 7.585706695289768930e-01 2.767647853819991788e+00 2.035856796305162975e-01 -4.782970192777571267e-02 -1.433413151831638865e+00 1.751222438626108824e+00 3.505748378448637625e-01 -1.629398750798174644e+00 -2.445853117030405977e-01 1.001298602027787865e+00 3.329282870208529199e-01 -1.191682036997084637e+00 -2.605949682979172843e-01 1.993202322089268064e-01 -2.457892991898112722e+00 -8.035017091923678523e-01 5.775433615744623994e-01 -7.801867246085281149e-01 1.933667505235466821e-01 8.775336947459485559e-01 9.060621254720455653e-01 -1.372885526600073069e-01 1.902091562578502315e-01 -2.768357631436101363e-01 1.182214377253212989e+00 8.510980729690464930e-01 -1.210490972564639334e+00 1.437429332849633035e+00 5.222913772267706589e-01 -1.130218353489810035e+00 -6.380273461640298960e-01 6.045884537570603845e-01 -8.750134424465038085e-01 -8.084862099926747037e-02 -6.979804493845559454e-01 -2.612188525939307948e-01 3.357962465788546375e-02 4.969705003063377702e-01 -9.173149959636057726e-01 3.475802557436273310e-01 -3.058719857605723402e-01 1.079951545672043212e+00 -7.953100134940257471e-01 1.761134922028158856e-01 -2.503270741580887471e-01 1.067043269944687012e+00 5.286499028665331279e-01 -2.004964062529271673e-01 -7.898387346848693147e-01 -3.041249704715528763e-03 -7.063569342425869424e-01 -9.618037422525353985e-01 9.534692586452951646e-02 6.371627048445067665e-01 -3.377544057828793522e-01 -1.385801430226363484e+00 1.633507273887776279e+00 -1.091549737054092084e+00 1.364036029753371293e-01 -4.346387149733435540e-01 5.022228408098631247e-01 2.384375242607150169e-01 -9.978111553235902154e-01 4.339038641269372595e-03 -8.032794601884650776e-01 -1.085031010376076743e+00 -1.183741558688740536e+00 -1.587075642728372316e+00 8.754763020439747523e-01 -1.196835854119424170e+00 2.121271899690475304e-01 8.651512039109812147e-01 -2.644707127206368025e+00 3.507039154951683280e-01 -3.478438531542221712e-01 -1.642910738813641469e+00 -1.441747397664982389e+00 -1.158747662033560388e+00 6.064565289820401661e-01 2.723773700914616236e-01 6.486922801741522582e-01 -6.968405444537230098e-01 -9.218369244660349349e-01 2.917302024098374358e-01 4.924083464623524864e-01 1.546381849438274836e+00 9.501581601723343429e-01 3.692359763865776280e-03 4.027698645096932650e-01 -6.257370694930464161e-01 -9.838298708009345084e-02 -3.025432902485076792e-01 -2.552741379464485760e+00 -2.287534396402870207e-01 1.095670231562561936e+00 -2.110180862192155615e+00 1.901140150293870734e-01 1.022700265299334443e+00 -5.044125537408427062e-01 -9.695661067744985040e-01 -7.407627487778268849e-01 -7.578797582360113916e-01 1.289984636102092352e+00 -1.440424681476352609e+00 -5.683482067142636707e-01 -8.089774096361118660e-02 1.518084950531955191e-01 -1.180730306099563309e+00 3.843704545150049556e-01 2.279579679251295121e-01 1.343806579372107457e+00 -7.619680427792716593e-01 1.236484123279107727e+00 8.193583613079694628e-01 -1.197835924342174722e-02 -1.062913507920683509e+00 -5.770204502043498884e-01 -1.946944184650904797e+00 -9.058713886600922027e-01 1.853855568407113186e+00 -5.986934598089008741e-01 -4.681640457788580623e-01 -5.936826009325675280e-01 1.046357408098126607e+00 -1.061491853197553903e+00 1.202501174848414012e+00 2.399908879494906111e-01 1.171253275777798475e+00 7.580393111950151086e-01 4.393357677466811634e-02 -1.113690406742871009e+00 1.183466816401713251e+00 -7.988337704880316137e-01 9.779134291366583520e-01 1.009322841297210172e+00 3.453175207326351082e-01 -1.330065506000255082e+00 3.442769597729913866e-01 6.855684659646101853e-01 -6.422460934635922936e-01 4.850069435224720338e-01 -3.529118052215640122e-01 4.008796143455572447e-01 3.090701321340688423e+00 2.292987183829717918e-02 5.194239202733283989e-01 7.733675554196001167e-01 1.801214298303756234e+00 2.786483812997428977e-01 9.876626714604862245e-02 -8.021832918961063763e-01 1.755213126962993808e+00 -2.953756154265427258e-01 3.399777548430637508e-01 -1.258194653810297714e+00 -3.304480939990466215e-01 -1.750298074888407385e+00 -9.233233182586769727e-01 -1.352891220374341508e-01 1.308435452460467996e+00 -4.552733093971105260e-01 7.289541366941764133e-01 1.353547946564862547e+00 -1.713564704946074491e-02 -8.626659985019157206e-01 5.006777653384062443e-01 -4.088174954254269466e-01 -1.533642735368387022e+00 -1.455921405513666000e-01 -1.739560609264500790e-01 -6.208606668305527432e-01 -1.146530524237763249e-01 8.430347676072552643e-01 -1.158426921034454438e+00 -2.191942421754551340e+00 -1.003855851808544086e+00 6.102399481976790163e-01 -5.544533650501273225e-01 -1.258682001328510047e+00 1.283569872874464890e+00 4.139093656063428384e-01 9.034302038192846274e-01 5.446176290578723655e-01 -2.263280471797406851e-02 5.878123327517554841e-01 -4.738313453382381746e-01 -2.202052469084739617e+00 3.935419237874946408e-01 6.477808979378459897e-01 -1.086244487152134980e-01 6.008833908046210537e-01 -3.503512287607873921e-01 1.188721485467141736e+00 5.831317127122427335e-01 -5.701834545841254487e-01 -3.024545279488107252e-01 7.867962811231326015e-01 -7.363086501827926789e-01 2.443335887158866182e-01 -6.402471237317778341e-01 2.474885091225298706e-01 7.114146841863404624e-01 -9.525648132678452562e-01 6.758884876442915468e-01 2.862378154506916683e+00 1.993581411631932254e-01 -4.284134745157475166e-01 -6.719059532109278310e-01 -1.296383693679884486e+00 -8.496419469194874674e-01 1.049686716145158405e+00 -1.683602435806446307e+00 -4.100935939768736160e-01 6.864044997842273510e-01 8.239895207654214238e-01 -4.184835368518460830e-01 -6.214005112285226895e-01 -3.096827234696015174e-01 1.270433987742937587e+00 -2.346161299557663504e+00 2.270132776192577972e-01 2.040827237116754400e+00 -1.327732870183486513e+00 3.536789659698694743e-01 2.839602767500860048e-01 8.863124377808202503e-01 6.587968728117908901e-01 -1.862590636536182731e-01 4.335193088047871735e-01 9.847077627889897489e-01 4.943048393661650386e-01 -1.498229360504589547e+00 -9.652537414104214730e-02 1.052644274432456006e+00 -1.495216712537927595e-01 -5.757799487820233764e-02 3.449151908060779648e-02 -3.788655124067107360e-01 -1.009233925559661849e+00 5.076248090072437158e-01 -7.098865309648485500e-01 1.238737480028293314e+00 -5.205929523896257738e-01 3.194551751546286233e-01 -4.140477533049709280e-02 -1.098582234361007659e+00 1.345154947050209771e+00 3.926513636627708137e-01 -8.507024693952827121e-01 -1.013433570989937582e+00 -7.287578341451800279e-01 -1.392005684853693692e+00 1.141876524245965419e+00 -5.510625973204938965e-01 -1.118551880153745071e+00 -4.409549308611080964e-01 1.810816119746266439e+00 1.556065665665112563e-01 -3.982501324863623599e-02 7.025010336999200078e-01 -1.294096062434310634e-01 -9.071039846523430983e-01 8.057763697894613220e-01 -5.415223881906991998e-01 1.891109343732955583e+00 4.052961667911461063e-01 -3.008336302730250100e-01 6.629860966071514650e-01 -7.202346343974148635e-01 5.119882522567842376e-01 -2.445602364232929427e-01 -5.796745153326146038e-01 -1.255189829508870925e-01 9.830473603882813327e-01 1.944089705388409195e+00 -6.280985865272573632e-01 -3.396858166307168969e-01 1.156522830894898407e-01 -2.597206295059572678e+00 -1.829609271880806576e+00 3.803429588233943059e-01 -1.052238859925068937e+00 -3.571435377938538269e-01 -9.698272936850600712e-02 1.621926139328588201e+00 -2.288813491253555821e+00 -4.404776862031747342e-01 -6.698129889652993940e-01 8.753787697579742400e-01 6.478883829159636232e-01 1.063575910541028957e+00 -1.002395620972196921e+00 -1.496801536674842392e+00 -9.945269297905805495e-01 -9.335286114229749410e-01 6.240843979209142328e-02 1.489043520131944520e+00 -5.696058912147431430e-01 5.279971454536559472e-01 4.512463354473645882e-01 -2.252178704630490191e+00 4.362299862040444065e-01 8.065778273775435769e-01 -2.558127265973018649e-01 -2.637011574101759126e-01 8.977974406687244668e-01 7.156160557847778270e-01 -2.081805393543539329e-01 -8.942787542132778489e-01 4.493139437714535611e-02 2.347130303583173649e+00 -7.595582598110944827e-01 -1.837904013500941458e+00 -4.278395819612602624e-01 -9.609062211970054168e-01 -1.541640876182923114e-01 1.058334706328287078e+00 -7.704677985283734376e-01 -6.768565041821937855e-01 5.962625470371749059e-02 4.494824270212200990e-01 1.966062097833317868e+00 1.408179904802219440e+00 -5.146428751166804982e-01 -6.243635941638283476e-02 1.067650423133261306e+00 1.387669547541694026e+00 8.803643617362320040e-01 -6.118427088072082576e-01 -1.212862762568551078e+00 -1.514474452778527658e+00 -1.140625168480272900e-01 -4.154191342412877908e-01 6.709926218016930288e-02 8.997789931103118422e-01 -8.272859470354720912e-01 8.653683356534304094e-01 -4.058171706514246413e-01 -4.130962883718201084e-01 4.074580706333827407e-01 8.035560056251570549e-01 2.569921163608705483e-01 -3.803647452481097035e-01 2.489994660884679301e-01 -9.687561795552790400e-02 7.664938096621843888e-01 -2.316121951760745090e-01 -5.157714147864289611e-01 6.336288855361154049e-01 -6.437476055611590642e-02 1.269010080148518460e+00 -9.194205937857352628e-01 -1.860296085669340016e+00 -3.663125839672015660e-01 5.311735328330909889e-01 1.166967947560533680e+00 5.731551028840218276e-01 9.149427131628835586e-01 -6.514044763418586070e-02 -1.145677677066510025e+00 4.092649323391542304e-01 -1.153777009057056491e+00 -3.651983925482279458e-01 -4.525595809031489614e-01 1.913568497052561546e-01 -3.899089285789898440e-01 1.273504955111836257e+00 9.851190499427171510e-01 -1.600099021746244909e-01 -1.544359001959067779e-01 -1.073518871408793984e+00 9.655229674178505972e-02 4.781312247056087039e-01 -2.009184464250798552e+00 1.644629883507638279e+00 1.359546094567973540e-01 1.450974516101443124e+00 -1.602835481211088542e+00 3.090873365446637488e-01 4.498056834905274082e-01 -1.495532922935654208e+00 3.505021035266205343e-01 1.396135881645228505e+00 2.155576927135534060e+00 1.033658559634566210e+00 -6.429769808919481022e-01 -7.932773827066916805e-01 -3.821525141263839576e-01 2.125655197992438072e+00 1.398320132560793017e+00 -1.764271343188783259e-01 1.537687421739632465e-01 -9.732658240599845190e-01 -2.445523999001411042e+00 1.177429120941673846e+00 -1.301216675996216821e-01 1.215781904392650992e+00 6.868199261776078979e-01 -5.325995094948026143e-01 1.401645390250134682e+00 -2.052314684350844132e-01 9.582860030267705831e-01 -6.291601333007263985e-01 -3.048251372900083744e-01 -1.107023281541052340e+00 -4.027740596817593888e-01 1.679673261854857325e+00 -1.127749864971113514e+00 8.401390451786040492e-01 -2.576795626898799041e-01 -2.919628631571346555e-01 -6.915629190746812593e-01 -7.154006021909038449e-01 -6.376495570304031857e-02 1.051042565534384687e+00 -7.019755728832032249e-01 1.146505705076712456e+00 8.152053260952921709e-01 -4.596577291277444965e-01 7.774338792044884761e-01 -9.370777454965206754e-01 -5.994121705421672219e-01 1.436888313105360915e+00 4.395249033355105861e-01 -1.069003131856332889e+00 -1.636112222178746300e+00 -3.108166598256239532e-01 4.538305254992407445e-01 8.992924362273037042e-01 -7.048487464978843153e-01 -1.844238125046975263e+00 -2.236651511581075891e+00 1.259047254473173449e+00 8.783148930467391535e-01 -2.816595262017323464e-01 -3.718529957649315820e-01 -4.949997166472422383e-01 -1.075127096415152916e+00 -1.219184981326842249e-01 -2.347866752592547013e-01 7.858403165546703484e-01 6.401979702245842729e-02 -6.192580338422180031e-01 6.369256793649760162e-01 1.791313499943863574e+00 3.807977025312280772e-01 -1.537088410120518001e+00 6.208803391898815027e-01 -5.823007793381118624e-01 1.998011738647148261e-01 1.277246968868166466e+00 6.166378406472762252e-01 -5.163863345480139699e-01 6.982915108759295553e-01 1.993493122956474295e+00 -9.883250616297993840e-01 -1.660369329755421175e-01 8.759181058923246610e-01 -1.035307597692042281e+00 1.885681100570346214e+00 5.004468656585623343e-01 1.065237468229620621e+00 -2.589019511091230630e+00 2.667023759274577896e-02 1.076239767873493847e+00 -1.416213137830943380e-01 -4.228156462075405297e-01 -1.085869256181593689e+00 -4.210619665100151683e-04 -1.037063572230023878e+00 -4.892304032154687343e-01 -1.192959186232978919e+00 2.284816053378012357e-01 9.439821639957183264e-01 -2.066504496011458691e+00 -8.205303377549690858e-01 1.203329667825316696e+00 8.394652148582099072e-01 -4.627201416392175970e-01 1.395041606615352814e+00 3.886108983478624435e-01 -1.207863311217879064e-02 9.886596873777782069e-01 6.842954671338953299e-01 2.085567348187191250e+00 -7.329612769992136512e-01 2.940713116887930800e-01 5.802670542203188786e-01 5.541096769950344392e-01 -2.127980648296111887e+00 1.394815185262711088e+00 -8.870642060813940244e-01 -1.264809020241141724e+00 5.810205789377119734e-01 9.435470409010540127e-01 -5.144588174814725967e-01 1.302314681743005076e-01 -5.703782694973011935e-01 -7.260891459071612541e-02 1.421336713226400317e+00 -5.405179839027377531e-01 -1.645628356291926497e+00 8.249412115268633938e-01 3.094018884820750048e-01 -1.082875426465183644e+00 -9.438786819792969185e-01 -3.378157309063050673e-01 -5.880883995868906311e-01 -2.580818265457868743e-01 1.088686903390531313e+00 -8.187439778488667663e-01 -9.396409710315154484e-01 4.501842922971060479e-01 1.551088173597809261e+00 7.770281732534283226e-01 -1.126614922439887367e+00 1.614239007049888874e+00 -1.467856154619209041e+00 1.629413509034013829e+00 2.362424946360260680e+00 -5.762016697349174876e-01 -1.021392853630598729e+00 4.901870673891754043e-02 2.417089787921295752e-01 -8.400083725248903566e-01 1.053762569827905171e+00 1.229988478937399377e+00 2.463765334772935814e-02 -6.221411305316582041e-01 3.085480949166208298e-01 3.593628078914339885e-01 -7.226192238807230828e-01 -2.408301136537705389e+00 4.583929869382416533e-01 -7.669633081350905046e-01 -1.106884147934432239e+00 7.790731794774791164e-02 2.560672610380208547e-01 3.762762675844811833e-01 3.792180674191609202e-01 -4.670024846403569851e-01 -5.285191251262970624e-01 7.841995876067009430e-01 2.282647692480777590e-01 3.664357413986005230e-01 -6.431202422708764965e-01 1.347231673032288191e+00 1.588209192130428882e+00 5.854590994265712611e-01 -5.025196449086819506e-01 -4.017618871474803455e-01 -7.572405824669601326e-01 -2.424227227968514420e+00 6.391456731788430767e-01 1.629899654784541463e+00 -7.596366050161554861e-01 -5.746382232829293502e-01 9.462214026154694979e-01 -9.148735383250495845e-01 -7.286418007473488556e-01 -6.970711143988504999e-01 -5.291991262783251118e-03 6.022877495063537756e-01 1.012508279513282483e+00 7.270758112756238456e-02 2.104353185159117956e+00 8.227756037990987537e-01 -1.492341673313411166e+00 1.236056439945396379e+00 -6.467390127415578727e-01 5.024361841906630488e-01 -1.694256103919455247e+00 -1.828889869776186838e+00 -3.745121360234103802e-01 -3.949012955771626920e-01 1.229798166920085034e+00 1.583760651748994663e-01 1.015627406349821849e+00 -6.020818880078393498e-01 -6.868684828817159804e-01 2.128341285006472017e-01 9.159885424642960627e-01 -1.005907260185475272e+00 1.198033008200981020e-01 1.523535051394451445e+00 3.550007275881404412e-01 7.515491789847391635e-01 4.726156602544846486e-01 7.659049850409113125e-01 -1.103624211672198374e+00 5.667643890393533335e-01 2.283563230393377275e+00 -3.498121111359592805e-01 -2.475063018044491858e-01 -3.611682316608672560e-01 1.065547086323893833e+00 -7.516550089536204737e-01 1.646030098239549266e+00 -6.710230309216032030e-01 1.606621967767053016e+00 -1.735875892129957965e+00 -2.225442226154617398e+00 -4.646029696369980422e-01 -1.212178393735575954e-01 -1.800036709155494519e+00 2.755622698630231238e-01 5.919596994033478055e-01 3.153492373684080308e-02 -1.696978981422337107e-01 5.489768393998470941e-01 -8.436761451280437585e-02 -5.852387610720614086e-01 4.995449488631252266e-01 7.079346733206909326e-01 1.278470215056140669e+00 1.655919550767262827e+00 -9.960905420968686474e-01 1.286397061794847252e+00 2.218654084911261037e+00 1.078858561078413825e+00 5.191338626966340852e-01 -3.310840320084883909e-02 3.321460856314646382e-01 2.114712039780729302e+00 -1.178379427942892188e-01 -2.314971099790476217e+00 4.959521523754966688e-01 -2.539770928851146081e+00 2.189137973065121479e+00 7.799138566714558518e-01 -1.004691873780484190e+00 -1.225833533380953799e+00 3.584422361328732376e-01 1.784063217885135000e+00 1.963906899266663286e+00 -1.130741780193717655e-01 6.630490385361270667e-01 1.307729326604901710e+00 9.744565753452093526e-01 -7.200727121281069731e-01 -2.340579981444473046e-01 6.511292023138766094e-01 5.499144130853225176e-01 2.474852186014892541e-01 7.124493404615883652e-01 -1.209333213551785358e+00 4.887713819541674165e-01 2.771462610546252758e+00 7.158045328003431740e-01 2.385127324015033246e+00 1.956858844696996558e+00 -1.273056023355879862e+00 6.866207492275855362e-01 1.136245825685896937e+00 -3.978780177239587545e-01 -3.476617886403794988e-01 -1.805847832540664610e-01 -7.204898999044000441e-01 -5.409509580165895448e-01 4.300669805486815322e-01 -6.466033391566889943e-01 -6.655544556359956898e-01 -9.866271988886144984e-01 1.430338957410979051e+00 -1.067502589792592715e-01 -7.588728324944595816e-01 -1.213665571985792946e+00 -2.340332429062871089e+00 -7.062899119250080071e-01 5.075812141407328726e-01 -5.632725996052789785e-01 1.620702970239590091e+00 2.461724352099617097e-01 -1.954450532729257173e+00 -5.848486373292738350e-01 -1.026471845416625062e+00 -4.107650278482139483e-01 1.583388868152549867e+00 -8.181086700882267415e-01 -1.735124191559584139e-01 -5.437614779602432113e-01 1.085948974122330934e+00 1.764660207017631488e-01 5.539273637066981504e-01 -1.563194728635998620e+00 -6.558678590893917137e-01 5.696101716257956360e-01 1.857771689830456097e-01 -1.532968471378971076e+00 -1.135774360058593668e+00 -1.870338176407417397e+00 1.074437621725703229e+00 1.092504245017960729e+00 5.171309180509540276e-02 -5.888958983170776706e-01 -1.094152933856149312e+00 -1.031941696938405872e+00 -8.513331222934570341e-01 -1.208268298103808203e+00 -6.865906448844708576e-01 -3.170304019046591981e-01 -2.486221611900801820e-01 1.172352442062635225e+00 -5.600243009214549428e-01 -1.017426742757947089e+00 -1.996824637390557655e-01 -4.868683597967377596e-01 7.658006436565907293e-01 6.316406456819807502e-01 2.656359205904299525e-01 -5.212466366854969779e-01 1.309025380744748501e+00 -6.404834456913771623e-01 1.405032628585492605e+00 1.694215967392258271e-01 -4.094420480103401760e-01 1.270126245329588656e-02 1.036811794637329642e+00 1.903650579731413828e+00 9.108707724091275049e-01 -1.608373228725464843e+00 6.797256758208961580e-01 4.169314176407106221e-01 3.104217660195521811e-01 1.306072755485403691e+00 -4.966506362129181062e-01 1.101177854107429521e+00 2.010706931854659096e+00 -2.846012016054876304e-01 1.112433969159212666e+00 8.605633179585384651e-01 2.116136505377237687e-01 -1.495605547877865371e+00 -1.068420555306077047e+00 3.673811393932134295e-01 6.141829116127022203e-01 7.851530267484588821e-01 1.801110620585269828e+00 1.595654486846270315e+00 1.386909954764572683e+00 -5.089351043280024856e-01 -1.018297510945008977e+00 2.383401192377228028e+00 -2.496281124723773448e-01 8.113764254618278937e-02 6.355947034022938480e-01 -7.076527721984576802e-01 -1.002904123939452469e-01 -9.846096381670920161e-01 5.923117529177893692e-01 -6.375894906036684295e-01 -8.975566972974433066e-02 1.222796603187340958e+00 -1.676270176814103063e+00 1.922759919475658164e+00 1.091961325939210470e+00 1.269386282516719033e-01 -1.408995708721210827e+00 1.315860796433875768e+00 -1.500922572055735760e+00 -9.097919315047067190e-01 -3.002860022986686861e+00 1.250137080775219456e+00 -7.964819461684662372e-01 -5.617506525544385676e-01 -3.269623142536996485e-01 -1.047980468453211023e+00 -5.772897992296678327e-01 -2.143233794215420041e-01 -2.571436482052328554e+00 8.663562451067238213e-01 -4.525433843028457519e-03 2.374809072696177914e-01 1.150595810377147199e+00 -8.548903619733724257e-01 1.061502646586805598e+00 1.555360122643492549e+00 -1.074005252430886292e+00 -2.248680582492630919e-01 -8.412541217906486235e-01 2.234250747470331588e-01 1.165795457193600893e+00 1.545586599635797309e-01 -6.148665349307337324e-01 -6.275487909282644328e-01 -5.449058028699103051e-01 9.063267892802370218e-01 1.060836304782407868e+00 -4.823713839764458555e-01 3.420094748793267025e-01 7.970382672702933657e-01 1.457376990149014118e+00 -1.228625414870714527e+00 4.425151196262716025e-01 1.726753394785080831e+00 2.000775296939542314e-01 1.002383572366643882e+00 1.412280345453810648e+00 -1.100462033935174944e+00 -4.652648122756417037e-01 -1.720669030452304793e-01 -1.051579272125761966e+00 2.207882864822675872e-01 -1.305734846443170838e+00 -7.179432389245078427e-01 1.095316225027176849e+00 -4.079816089711472277e-02 -3.167299956748968359e+00 -1.143115989257577070e+00 -3.518355221541405453e-01 -6.534820147248585620e-01 -8.858654455578280906e-01 1.014987910446801811e+00 2.377629242997230108e-01 1.418362268893616829e+00 3.466305566490952561e-01 -9.113135086542860364e-02 8.901883530432272984e-01 -4.755203806202572547e-01 -1.989305561812496181e+00 5.048378712278345226e-01 -3.377131934131875901e-02 -9.091946675459642302e-01 2.236707275944777029e-01 8.607909260016294306e-01 -1.879798036212879109e-01 5.810633277684554843e-01 1.468412577695225041e+00 -1.605318481109282214e+00 -7.226986054742968735e-01 3.057691332298031472e-01 -2.513972253260807546e-02 -9.035164096545394985e-01 -1.125186941761752019e-01 -1.179695429125439399e-02 -6.902327049162493289e-02 -1.672873709614624560e-01 -2.440592132144911108e+00 -1.103069065340082311e+00 3.124197369592159879e-01 5.007795044895364533e-01 -8.534577517221598741e-01 -8.193763617568414759e-01 4.453221148883684255e-01 -1.356859201977271168e+00 -1.467168022512493675e+00 2.377751965187942407e+00 1.834764111525964692e-01 7.624043555517023840e-01 -9.471818919083198063e-01 -2.139171761813653816e-01 -6.506023200419402963e-01 7.047814604975007891e-01 8.720482451953714964e-01 1.172889336378260206e+00 2.048427526646767305e+00 -3.612902683674664717e-01 -1.714212802965212612e-01 1.329398230729655461e+00 3.668410549087659511e-01 3.818150734014703618e-01 -3.558546230737764104e-01 1.288873351989533900e+00 1.325436032584230706e+00 1.266060910479741342e+00 4.430358525184648344e-01 4.652801279807238233e-01 -1.191170835278409168e+00 1.187080852791064345e+00 1.159540438944481444e+00 -9.142481745752133460e-01 3.459650276041364436e-01 5.525043233111573970e-01 -4.917806141013992272e-01 1.107851548336967529e+00 1.101257278926898842e+00 9.384018602872417070e-01 -1.163324106973068900e-01 -1.599950958667450296e+00 1.319243312233134638e-02 3.191683907473453097e+00 1.220550422784880462e+00 -9.351770093771687442e-01 1.810621751850920891e+00 1.392024227454816909e+00 -8.089026160590399028e-01 4.238530577438787694e-01 -6.832404330071020215e-01 -7.608556883589139182e-03 -1.581650967447362666e+00 -1.801119183129827661e+00 -8.803447811421681868e-01 2.437840661818991284e-01 -7.888565850062682072e-01 8.812476836027769433e-01 8.339116059504432521e-02 -1.269222690000210818e+00 1.571788307883761546e-02 -5.821301547165141921e-01 -1.533898660433579586e+00 -1.498175160426066209e-02 -1.553455446081806413e+00 -1.009673785236509413e+00 -6.682843677680436745e-01 5.538050876394712274e-01 3.022037422639653470e-01 -1.830135612561614722e-01 6.189939578539278564e-01 6.957839228240045304e-02 -1.796557055819132831e+00 -9.434644667616676195e-01 1.409296448669888457e+00 -2.430743630732826954e+00 -6.226134880106182212e-01 1.867435792385564175e-01 7.510825406435326368e-01 2.090057512156550334e+00 1.124523570464454281e+00 -6.898470776290734907e-01 1.013397223086887511e+00 4.586503538753535225e-01 -1.377925384517604934e+00 -7.350992709715908902e-01 1.974373680169463907e-01 9.786744494613390521e-02 2.418943411503604590e+00 7.913705174559951816e-01 1.662661065940704841e-01 1.187693514901331016e+00 -6.467971760287504202e-01 -5.280132653080213956e-01 -1.494560036440247597e+00 3.920569107262903419e-01 1.282667796718576669e+00 -2.660813613893522334e+00 -1.112244251055859001e+00 -1.257581535376544268e+00 -7.699951865250195260e-01 -3.725704405753686999e-01 -5.442253051272144537e-01 -3.904278191481712068e-01 3.537647529836376314e-01 3.405606553929240166e-01 -8.017571634570624939e-02 1.638377024137050331e+00 -3.950547397721436704e-01 1.416988214111541078e+00 6.470050829644894419e-01 2.376996688110987410e+00 7.633796214612820208e-01 2.628199642623334498e+00 -1.755458460915043206e+00 -2.357802930282421328e-01 -3.774755033268346882e-02 -1.798893947236329893e+00 -1.113785536414452562e-02 1.647392695117234407e+00 2.120865127751916823e+00 -6.035038834210718628e-01 -6.946906558702944379e-01 5.133124954523601291e-01 -2.113297550011464243e-01 1.866123511990411266e-01 -6.364914758731508027e-01 3.234095812268997783e-01 1.737658494472942516e+00 -1.516731166781599971e-01 9.523846530458744963e-01 4.159260736220674048e-01 6.775123425774251529e-02 5.533530297574926760e-01 -8.537360419614516971e-01 7.261526188119334924e-01 -4.957953064540045474e-01 4.940784640369554337e-01 5.846222581770770255e-01 6.682306039101052475e-01 -7.702113931701101146e-01 -7.057706560833689746e-01 1.457152314314174246e+00 9.973928538687321099e-01 1.631446375138456695e+00 -1.419404405038024120e+00 -2.280694525270604844e-01 1.009073059815012607e+00 1.103344648877245711e-02 -1.443921576378139449e+00 -1.736630908738053536e-01 -2.506998788890723029e-01 -7.290340339628260669e-01 -1.699796341498322372e+00 -2.582775975603802454e+00 -4.156517122025774752e-02 -2.141098536119005746e-01 5.463143197278525279e-03 9.955722914021235548e-01 -2.157669031561694484e-01 -1.673034396258387790e+00 4.076070133028802389e-01 -6.087386260244097569e-01 1.198437228949524647e+00 -1.638454657106969359e+00 -6.763357774710737624e-02 2.753820173643306002e-01 3.410438995125294470e-01 -2.710613535583383804e-01 -5.540785455818553196e-01 3.654704859606230372e-01 -1.576009958047816184e+00 -1.546843793051543292e-01 1.091536671488625654e+00 -5.823547792450054494e-01 -7.423665114530896003e-02 -4.332510809190113221e-01 1.688043322284674463e+00 -3.565539975340155099e-01 -3.216409004842876174e-01 -2.507467387620619381e-01 -7.374626472560191770e-01 1.807637170456561845e-02 -1.329531538405724245e+00 -1.349010146647521557e-01 2.756038333287018194e+00 -6.092685274039006948e-01 -7.117307438796141028e-01 -1.844356564874068127e-01 -2.851647380061212433e-01 -3.142073990298605568e-01 7.239654287877919092e-01 -5.423757921120696546e-01 5.346483238342725208e-01 -2.179833534021475394e+00 4.568342022096786303e-01 9.075800769716453331e-01 -9.410553025376039438e-01 -4.374589160251988740e-01 -5.475703631394788218e-01 4.444936450255462801e-02 -1.788572030712225036e+00 -6.287589655921699272e-01 7.348790128985103198e-01 2.829441760724546451e-01 8.634022473438786038e-01 -1.896231288445392460e+00 -1.509580548862404559e+00 8.008805425600492578e-01 -8.621679925348296747e-01 2.286897487516085459e+00 -1.210419555671260694e+00 -1.189533939992387657e+00 3.039886452959313923e-01 1.976039686478217039e-01 9.949773103074739389e-01 8.095506229319029412e-01 -7.416899503281210171e-01 -1.166406798935791134e+00 -2.535830091992142266e-01 -2.712225741186320982e-01 -1.260613213852092018e+00 -3.531897273732735321e-01 7.652699258064366017e-01 -1.270882980404499873e+00 -4.794876859618518727e-01 9.386504451303000485e-01 -2.702754752332147195e-02 9.467773084500608061e-01 1.446057189653638941e+00 2.068096622724517053e-01 9.893034854111342202e-01 -6.503460588270292275e-01 4.704422977541637962e-01 -1.318524538931458601e+00 -1.377886836373890533e-01 -3.094960988079025754e-01 -1.241021624261943596e-01 -9.146610568200426172e-01 -4.453992902352851280e-01 -2.158606327042043915e+00 6.077247904314005966e-01 3.143763245676761131e-01 -1.061231557037573214e+00 -1.513294224724209602e+00 1.357442322078915797e+00 -8.568938604719562591e-01 1.009296117339887999e+00 -2.912045559739696587e-01 2.617647458455425458e-01 7.782853848605396641e-01 3.279681537085503140e-01 -4.217362328323734366e-01 2.779888202581191209e-02 -9.625694588397035734e-01 -2.260938458913300531e-01 -1.228507184126039098e+00 1.250167595937559106e+00 4.747864671911802281e-01 7.327954658907317453e-01 -7.437409207464320549e-01 8.640665452236012678e-01 2.679054125761446414e+00 -2.110750464220497946e+00 1.832648760827305934e-02 1.509584422870758336e-01 1.507822168051859701e-01 2.371904938494873605e+00 1.194252749363254429e+00 1.057130272122918990e+00 -9.389143802390201854e-01 1.493007984075998884e+00 -8.370721131637285373e-01 3.628931809069887438e-01 1.365267127988825102e+00 -1.546666084314738121e-01 2.013243377422822888e+00 -6.321062293141960220e-01 -1.912915912749561798e-01 5.911988093205556849e-01 -8.639399390960894598e-01 6.296860343468458909e-01 3.465240096457891106e-01 -1.315948163359109913e+00 -5.811856957848152705e-01 -2.214950031544975495e+00 -1.009470813315885174e+00 -1.255248157002574416e+00 3.933003868404733594e-01 9.543468517400469642e-01 1.755246405790478637e+00 3.290205201828104720e-01 4.097360001198881441e-01 1.774791304351595933e+00 7.554467128440961465e-01 9.553240664789183212e-01 1.790465465184911231e+00 8.303954555780305169e-01 -5.082066898047929993e-01 1.582447678744571151e+00 -4.623896006226427269e-01 4.080473128329937249e-01 -2.928562629160007535e-01 2.869635264794025420e-01 1.677177141442533159e+00 -2.084710732603416883e+00 -5.951175213287127619e-01 9.070368849425207713e-01 1.633225740269905302e+00 -1.111937160761743287e-01 6.437747220767920941e-01 -5.431230354008648870e-02 9.882808992909554169e-01 -2.061522251467173827e+00 8.162199298816801007e-02 1.272273633068067289e+00 -6.440826586260549602e-01 6.404111775397411943e-01 -1.965397623397427684e-01 -1.341766183194722739e+00 -3.442889888622056582e-01 -1.079072554802742889e+00 3.312245988429219912e-01 9.818161569927548182e-01 -4.904241575260326336e-01 1.046762154653940957e+00 -6.905783034495127648e-01 -1.263305248262755809e+00 6.949739119333523396e-01 2.598997147063538196e-02 -7.024162029728573398e-01 1.054550274021023748e+00 -2.430869361029995290e-01 -1.261906272403299445e+00 -1.801860571034078928e+00 1.106376050264612720e+00 -1.751117614975296943e+00 -9.992962580100164249e-01 7.875205929883741796e-01 1.051566574891542177e-01 4.413291799553788475e-01 -8.283541795446622280e-02 -1.833430343114665240e+00 -2.427757899749737880e-01 2.045926795510168095e+00 6.055293909462887703e-01 1.349026899852547201e+00 2.866036501520901614e-01 -2.846676612950285734e-02 -5.472472654800283332e-01 -3.108199486863930799e-02 3.517996532613335559e-01 -7.741146227969397664e-01 -5.092079581599739946e-01 9.539703404669518105e-02 -7.343273965994909780e-01 1.260476732421329515e+00 -2.298000109243809597e-01 7.279830180332104439e-02 -1.631136819778619795e+00 -5.960072680180380500e-01 9.703814534015439142e-01 8.561324436080713918e-01 -1.302751078629032389e+00 2.537598834748925336e-01 1.483156972285786912e+00 -1.238963854655637187e+00 -3.665266359472463265e-01 9.180238607134676432e-01 -7.793806469794400948e-01 -3.342227126976595186e-01 5.648378887597282905e-02 -1.501250783046321535e+00 1.865206252878479631e+00 -4.200897780242893731e-01 -1.830441013878032930e+00 -2.265263807604850077e-01 1.023682045110521521e+00 1.386857102076813897e+00 3.787680482303098506e-01 -8.853880651737223717e-01 4.257090695272678915e-01 -1.351812403511193139e+00 7.403922292632096891e-01 -6.009335206946182784e-02 1.701126263295546837e+00 -2.751021437775017509e-01 1.772867960326983461e+00 -7.977957422456741776e-01 -6.292651399947484236e-01 1.363063021701348188e+00 -1.038248678813073061e-01 3.924802747257508662e-01 -8.787105647635818917e-01 1.461248277080633207e+00 5.428250774768577092e-01 1.400353325523708836e+00 1.654120800403177771e+00 1.511587649755650853e+00 -2.034371467313593307e+00 5.706338667100431250e-01 -9.106971790265685485e-01 -6.548186681625937089e-01 -3.845017042824514508e-01 1.792563336586278089e+00 1.261455296568068318e+00 -6.529460964397272305e-01 -8.298215662984478325e-01 1.125829361666598860e+00 -8.797517660779298199e-01 -9.930558048660376169e-01 1.177666441600670133e+00 -5.525508146000210896e-01 -1.455217926981302368e+00 1.921573629978374997e+00 -1.722914804619742890e+00 -3.116980582498358188e-01 1.103632421200432256e-01 1.029340381368604174e+00 1.215764464358566999e+00 3.034385186030761350e-01 6.206255896885820578e-01 -3.210407299546017557e-01 8.392434136835337233e-01 -9.646944134653177017e-01 -9.531420937158575635e-01 -1.255210110469024976e-01 -3.189142979141615930e-01 1.399025101474122623e+00 7.102212916082961680e-01 -8.629714713834840678e-01 -1.261214234070607842e+00 2.825573005641970781e+00 2.258021179342076135e+00 5.873587348042106360e-01 -1.673836744846774360e+00 1.144002346843965290e+00 -9.557862881465759020e-02 9.837581273434343743e-01 5.900818138946277713e-01 -8.325952324766839885e-01 -1.697166617191200100e+00 2.741421734888093709e-01 7.218228519956211564e-02 1.183117096045997352e+00 -1.265499368943958869e+00 -1.192785174958856720e+00 2.633911632243902678e-01 -1.753834369101119561e+00 3.377942949950239471e-01 -4.542258048169632856e-01 1.059805062066043191e-01 -4.009844712538883083e-01 -2.169585006104649327e+00 -1.543443869472104213e-01 -1.394149860427614351e+00 -5.997874432659230370e-01 2.289425517566191226e-01 -1.251338260641011946e+00 -1.258415136705350212e+00 1.523982895488003864e-01 -1.596622958185960117e+00 -5.832183591633861575e-01 -1.403657534419765164e-03 -4.402963898214595773e-01 -5.034649275515857836e-01 2.745912974064552703e-01 8.730385583367376856e-02 -1.068653775040221854e+00 -3.514039999881579668e-01 -1.440290207880234596e-01 3.071399201660230394e-01 -1.154800445233403083e+00 5.574630505144338721e-02 1.718259239152549744e+00 5.212529823275570129e-01 -8.662306894244270472e-01 6.458559978057449857e-01 -6.382340496675418251e-01 -4.810959034420271840e-01 1.187138788788454802e+00 -1.809465702667437004e+00 3.148764915681201981e-01 -6.735665539788198153e-01 2.790421067576425163e-01 3.770900190960959075e-01 5.238563602802445152e-01 7.820113227207083906e-01 -4.732340391856892370e-01 5.608490820594712600e-01 1.089493978437839239e+00 6.209934375272367912e-01 -3.000676320537620789e-01 7.847887891569114982e-02 1.752263683256753968e-01 2.916573823563100576e-01 -1.689644332016553285e+00 2.314036453832316043e-01 1.026949208063522079e+00 2.616046945551615988e+00 5.987514547513600460e-01 1.566804040348300120e+00 -6.331741018848500158e-01 4.872958655620838186e-01 1.032429622028765870e+00 -7.233553596468682567e-01 5.212085460371312928e-01 3.900729101707119811e-02 3.254835160580730191e-01 -1.134040324394557597e+00 -1.700050726571525672e+00 2.097751827508171463e+00 -5.284763917101069630e-01 6.195628612719771278e-01 -3.657609305694002333e-01 1.727675942351693417e+00 8.368907550850840371e-01 1.579066300272218948e+00 -1.434644304521314639e+00 3.261020444110162564e-01 1.320316679431192131e-01 -5.741787161211397983e-01 -4.266065177159228949e-01 -1.074957509986468052e-01 -8.536359627704241948e-01 -7.037232208813906098e-01 3.999968243960267955e-01 -8.790586340221204775e-01 1.984538164764002577e-01 -1.103538947015695548e+00 5.298939660525791018e-01 -1.397929588276744794e-01 6.581156093171069976e-01 -5.520213050739914973e-01 2.145815423733610228e+00 -9.503208431527602196e-01 1.571059553127670261e-01 7.063814635719006807e-01 -1.298893819319691501e+00 -5.175931022916694380e-01 -9.094252873247274938e-01 6.296081746014217106e-01 -2.416608444024950508e-01 7.343413101640764440e-01 1.499414958249016605e+00 6.688016539961009199e-01 -1.385510693071649202e+00 -6.389951875472410503e-01 6.259569545861479734e-01 4.892368043814497858e-01 -4.641841902427110700e-01 9.147559372098710284e-01 -1.544255736497310183e+00 9.103629563627131660e-02 -2.203524690431691635e+00 -1.537565891882766378e+00 -2.759878474200672671e-01 -4.696405051773180350e-01 -1.039272133839082235e+00 3.938979666153297754e-01 3.076158280357458086e+00 1.705120567975683121e+00 -2.229699539445070822e-01 1.624560229282583146e+00 1.017809227045279652e+00 6.171557713348654328e-01 8.829108808908994188e-01 6.946573363479661145e-01 1.322154201247865979e+00 2.003371242330169721e-01 -3.916923561843237978e-01 -1.160725524071928999e-01 -1.726610904295310389e-01 5.368950010096578129e-01 -5.502088189193727885e-01 1.507923569333682323e+00 -1.471540918569509138e-01 2.601564113722833471e-01 -2.472247445529923038e+00 1.736401334831693788e+00 -3.204455350199520575e-02 1.244755560427747154e+00 1.239103011017637507e-01 7.916239513997623545e-02 -8.923536217631469203e-01 -1.809344547416820825e+00 1.656925775466404405e+00 -2.037220763655666733e+00 9.970185242231442979e-01 -9.494855930376211450e-01 -2.699921916473450589e-01 5.206303642628246076e-01 -1.574086473154346022e+00 5.538760421010638924e-01 1.836473240038197341e+00 -1.187505817960093912e+00 7.039429374360529623e-01 2.838799451376057270e+00 -3.042527250092201818e-01 -6.268974918936995877e-01 -1.021935837015628623e+00 1.273335630150846498e+00 1.872391925045328170e-02 5.243870307983798940e-01 1.124038290172634680e+00 4.194168898084548736e-01 8.600306605097330914e-01 6.609589971492989546e-01 6.084242878177009706e-01 9.393891347790171709e-02 -3.645373641261455688e-01 -6.601193438136864211e-01 8.697402555289800441e-01 6.567693803090373095e-01 -2.750907387400910453e-01 9.865654525150612253e-01 1.672631083242869021e+00 -4.977059324607533974e-01 -7.330835477534709543e-01 1.732856793340456156e-02 7.872396360334669163e-01 -7.412633914800881296e-01 2.419191867563270648e-01 -1.216667399715353648e+00 -3.504917351136020987e-01 1.144525605402707535e+00 5.171764122239350669e-01 1.150933987480270648e+00 2.519091248635759173e-01 -5.630403134848981361e-01 -1.282693454431759195e-01 -6.687469440948990984e-01 -2.612977721428542566e+00 -9.341842027209931176e-01 -1.922549855415724707e-01 -1.716481385315805852e+00 1.206381590651208979e+00 -1.193324733949675531e+00 9.264438385559664590e-01 3.806891895136709780e-01 2.011230249431060990e+00 2.419639511465318249e-01 -1.424052973214281703e+00 6.389057679112991606e-01 9.793052454576274546e-02 -1.728537046621668516e+00 2.739669824768045547e+00 -4.216914235648360210e-01 -1.400246652226751820e+00 7.804565632384202756e-01 -7.709099140334260136e-01 -7.309931469203785337e-01 6.267119757481524056e-01 1.623102800078642272e+00 -3.765295982229335259e-01 -4.595438444850921678e-01 8.846992814695622265e-01 -2.717970010699906624e-01 7.022397928238587328e-01 3.650344937211137397e-01 -5.415289232987477996e-01 1.936779603208903744e+00 -1.294198128897040556e+00 1.606664256708878746e-01 -4.910351633521636838e-02 6.341498374344418654e-01 -1.759316694155820260e+00 8.193787886799286380e-01 9.513179038126351461e-02 -1.685295481848859966e-01 1.251199837951092020e+00 8.446976681272908571e-01 8.696415412041538229e-01 9.244925137334469856e-02 -1.138251716592141749e+00 1.151181080537651225e+00 1.542694802262689402e+00 4.760712809269577739e-01 -2.807408263290143147e+00 -1.154971784062561069e+00 1.178311407723701548e-01 -1.709576541788369319e-01 7.178796198421107944e-01 2.091577300402699180e+00 -4.213927645418066165e-02 3.943387694420500550e-02 -5.241585661930951989e-01 9.733649731251710069e-01 9.772727542008348145e-01 -9.480585287915169190e-02 -5.867759007025661333e-01 -1.413074877080006120e+00 -1.033033794674754202e-01 -2.643092318969419985e+00 -8.202354024490560169e-01 -2.655226861621741707e-01 1.267755452148442208e+00 -8.170765235034325169e-01 -1.362863235689288355e-01 -2.603323007375853426e-01 5.858605911036277591e-01 -1.067969171899014746e+00 1.039023432778045097e-01 5.786777749091089745e-02 -6.410806377616637963e-01 6.102546476245750418e-01 2.387838673637792120e+00 -1.091033580263262026e+00 7.232745054624989400e-01 -5.446774492141642776e-01 -4.705216454995282682e-02 2.044875236637089699e+00 -7.538618586008877243e-01 -3.143332736320115783e-01 9.741872155655200149e-01 3.692586482936097703e-01 -4.286640572297446550e-01 -1.020602623434882616e+00 1.371892375856808233e+00 9.726106686232370846e-01 7.661803697686446757e-01 4.579503933605078569e-01 -1.378639038378393744e+00 -2.359614860429851968e-01 1.489190927353586102e-01 2.172126366571564826e-01 4.087642454934439784e-01 2.612329649286573297e-01 2.188234801741310298e-01 1.401777847863531878e+00 9.512433980659354971e-01 2.022748764346747219e+00 -2.954751773409622917e-01 -1.386101731046482710e+00 -5.355788030324148963e-01 5.977938202569453852e-01 1.048824446672399352e-01 4.112755820698816289e-01 -6.900794024183445896e-02 1.784980630688174363e+00 -6.343716083651678161e-01 1.296576572022725582e+00 9.776710627551155053e-01 4.742596309888916228e-01 -2.208757583657822821e+00 1.465509651198603436e+00 -4.365424323372442406e-02 -2.887658866254739012e-02 1.390152948771749275e-01 1.103577300259225291e+00 2.428225066720842984e-01 -2.241832011290388893e-01 1.385962898621149852e+00 2.684972215682271957e-01 -8.412824541899313058e-01 -1.027880647686910898e+00 7.399690829466618602e-01 -1.329930245271115030e+00 4.050442521534601270e-01 1.323709128584831474e+00 -1.867685147353562503e+00 4.511135991939745071e-02 4.033299123094803013e-02 6.205012323457018697e-01 -9.892420191754969228e-02 -7.337885407100033230e-01 -3.737248717710334178e-01 -6.646895534912877768e-01 -2.430886067963287100e+00 -2.724569800873403169e-01 -4.880948784446705324e-01 -7.944079611279450948e-01 -6.764186876488773037e-02 -2.271872118489107528e+00 -3.091586821030448684e-01 8.836272939031361573e-02 -1.855550790201499600e+00 2.954321726504418044e-01 -2.094081522975483611e-01 -7.901345574038870501e-01 9.041315652544238413e-01 -3.389573507088114446e-01 -5.428646818667511864e-01 -3.995020917205026056e-01 -4.621181187175169014e-01 2.197777940173365752e-01 -4.295832333512371037e-01 -5.715981074688563091e-01 -1.911652959564073218e+00 -1.088520094412957162e+00 -1.262964612714007950e+00 -3.630902585963954321e-01 -1.625739310940935933e+00 6.166371150905086695e-01 -4.189262715910677670e-01 1.638463954922334265e-01 2.478042539742401629e-01 -8.626200779378112582e-01 4.706934125615735987e-01 1.506218102710195517e+00 4.263252159237985728e-01 8.958173622376280898e-01 4.409372921545525181e-01 -7.409937858102518815e-01 1.712529215973787711e+00 -1.690102849011484720e-01 -1.996464045609112892e-01 4.202156545424637346e-01 -5.590303660922245621e-01 1.828498126570368143e-01 6.669354639785501915e-01 1.270605730377519782e+00 -1.021521531868417654e+00 1.849555969948057488e+00 1.714745717208186748e-01 7.401359817309667577e-02 -1.490221109132648492e+00 1.319401228113221913e+00 -7.934247968322550859e-01 -6.989964945249672601e-01 -1.471924456974362250e-01 5.005787969659553083e-01 -4.956130226238604670e-03 -6.763581835442681323e-01 -1.234818014815895815e+00 1.768704680883267599e+00 4.968534001240976217e-01 7.817461676174157492e-02 8.895353563773808481e-02 1.015813984719905472e+00 2.086151205626282756e+00 8.264037214529637021e-01 1.262383545595154866e+00 -1.571956709895251936e-01 2.975255558233247943e-01 -6.621166860748421701e-02 1.663052645573587229e+00 2.464629145914619901e+00 1.297122162518715482e+00 1.579893180006387343e+00 -1.351338253121903366e+00 1.066412323997645961e+00 -1.217580882687262944e+00 -4.214678748849697287e-01 -8.313560161171547336e-02 3.856786776530495703e-02 4.358800587645538793e-01 1.013877985363934586e-01 -8.180457376463259878e-02 -2.797615864094054605e-01 -7.896933071329764742e-01 1.298847515683783760e+00 1.041792408064428299e+00 1.922964374176154567e-01 1.397542579245575067e-01 -1.073908008685169779e+00 -6.902783506104197553e-01 -3.333717025562722425e-01 5.573227901909331289e-02 -2.542222754022844811e-01 1.926512343843205022e+00 1.936548222899919514e-01 -1.178478776872399214e+00 3.915202857292676697e-01 -5.002419100417123676e-01 -6.121634575638967846e-02 2.347682032751539916e-01 -3.350595635849523690e-01 -3.349191365485830185e-01 -8.723100714389370181e-02 1.327213234513622719e+00 -2.085588896231802991e+00 2.086716219725525789e+00 3.697246460606448681e-01 1.048906781849819891e+00 -1.037350482921094663e+00 2.377893489322198961e-01 -3.657374257324645939e-01 -1.042240592533843602e+00 2.573145801205694583e-01 -6.815961795067966289e-01 -2.366190163036397731e+00 -2.686636692848452523e-01 8.126040406538849181e-01 -8.992895816948930365e-01 3.050597931424795517e-01 -4.513071188065345685e-01 -1.232435438532656802e+00 -5.454344101020229818e-01 -1.057123614600645883e-01 -4.948703598285241756e-01 1.438030812024669314e-01 1.991904831591870539e-01 -1.085113911997858338e+00 1.015608617222585774e+00 -5.222052670378615202e-01 7.719609814552956806e-01 -1.320130702755840379e-01 -1.698848449581089159e+00 -5.569670365482214894e-04 -4.756631960958397909e-01 -1.694351602259703271e-01 -1.041644718380934309e+00 1.618267437565258371e+00 -1.352970664240653598e+00 5.884701255084806570e-01 -9.436707517107145726e-01 -2.300595380567010684e-01 5.765968879973175643e-01 1.329776023734371704e-01 9.689273996774905306e-01 -8.832644893724176383e-01 -7.695646201591036517e-01 7.372842678753205314e-01 7.127681904415102965e-01 1.022835743814085374e+00 4.348150194049866385e-02 4.187168784471320127e-01 -1.674004528160470739e+00 7.785541935148530823e-02 -2.049452540139408419e-01 -1.807021922743032194e+00 1.588032216652933037e+00 2.536755323727554412e+00 2.231085240820828708e-01 -1.001596922316797311e+00 -1.052020449497270249e+00 -2.002662600435638041e+00 -8.522525279253457819e-01 -1.473586493890296500e+00 -9.197072757815769606e-01 -2.223660648414125696e+00 -9.297771636653429095e-01 -3.363444386089669558e-01 -2.239831024988761410e+00 1.357484301279561212e+00 -7.115018936522972126e-01 -1.447208781129671662e+00 -1.007736613887308286e+00 -2.321546832163652041e-01 -1.400454299491122878e-01 -1.449998416962781311e+00 -2.630186658670977673e-01 1.237834562231322488e+00 -8.730905115899798563e-01 -8.144037136995295745e-01 1.074800544185245510e+00 -3.003715714442254936e-01 4.081518790218824355e-01 6.859990048288139297e-02 6.473662763147375321e-01 1.499538515870967537e+00 -8.527837330463284848e-01 -1.331242528501575539e-01 -2.808212080490502416e+00 -2.516472690561478154e-01 -1.041917940357697470e+00 5.826277402227033608e-01 -1.525103891321647920e+00 2.974482864354440204e-01 7.944107900181368587e-01 3.198833027268675466e-01 7.091197022555051355e-01 8.853777490097177738e-01 -1.139947641790205024e+00 -2.254996320594336634e+00 1.558954985835001583e+00 -2.309084564557978836e-01 -4.576561120927812726e-02 1.894598227237812571e+00 1.162118486356369829e+00 -1.824376549486510068e+00 -1.289407428339288453e+00 1.223886673264199754e+00 1.692561713397614076e+00 -1.451056701501730828e+00 -2.686567885122455035e-01 9.355014252121989227e-01 7.134904154157039047e-01 1.546999248061679211e+00 -6.349314023627784520e-01 3.079213351465186488e-01 1.650123981616554936e+00 8.028330952738817194e-02 1.486215865496951283e+00 3.578810541832233572e+00 -1.493992246208573293e+00 6.849077534593192018e-01 4.785621123103871999e-01 -6.409152634942284765e-02 1.754166175274532169e-01 -1.076923976252446957e+00 1.012379130454905962e-01 1.957068938444119777e+00 1.711451813945036315e+00 -7.680092197393233455e-01 3.519176930451767271e-01 -1.204925025653779791e+00 -5.247084640529521282e-01 5.562435655012042991e-03 1.183987928435337844e+00 -4.575537848845114830e-01 -4.228479787628968700e-01 7.747419668035178120e-01 5.218857134279918375e-01 -4.626356893120877611e-01 7.701248682823782499e-01 1.023617667986938429e+00 -1.471169399060283434e+00 3.823568843694609698e-01 1.182659271687997588e-01 5.927734675421627575e-01 4.429014630215237780e-01 -6.369707164714883962e-01 -8.826855051692854559e-01 -9.827161828128169185e-01 2.080885223962837816e-01 -1.613376879338872971e+00 -1.388256242692191389e+00 2.048067244103206619e+00 -1.079901704868361900e+00 -6.274048699702490239e-01 1.574330530374027592e+00 3.369443292473198737e-01 1.512062595031242296e+00 4.768624798020680289e-01 8.617730237788917558e-01 -1.068827350855222624e+00 9.855398207044633319e-01 2.392543031606998660e+00 3.181096914278704890e-01 -7.896349488835648911e-01 2.314181107662705017e+00 -1.106315035931188628e+00 -5.042864328062451884e-01 5.523517030517316462e-01 -1.091639570859151281e-01 -1.542478477125045710e+00 -1.562551201638228804e+00 1.410943916634843365e-01 1.099162834264918009e+00 -9.223178601792187958e-01 1.189060713847341466e+00 3.733367156506985363e-01 -5.645482472756816472e-01 -7.679973730215391425e-01 1.095386166914708470e+00 1.469653723254349398e+00 -1.009273123061091404e+00 -3.546167419928006326e-01 1.240909015615044630e+00 -4.322940720214576982e-01 2.060385064819158507e-01 4.363483269648135154e-01 -1.855331164391978843e-02 -7.924030482693809052e-01 -7.826974529536244729e-01 9.367256538924714215e-01 -2.754285107069415761e-01 5.751194993225436924e-01 -5.893313413392785582e-01 -1.968067091412874781e-01 1.000704567520917521e-01 3.802665291445613827e-01 9.081155245671344023e-01 8.061295332190671070e-01 -5.385409817411992428e-01 2.980175933295944324e-01 3.699034784945854915e-01 1.105005479113369216e+00 2.932337498935989051e-01 4.234526705265546642e-01 1.570061233573072812e+00 4.183520152416483895e-02 6.095346167159627626e-01 -5.927986376724949519e-02 6.516533116613327792e-01 -1.369832686120517007e+00 -5.264383462796849988e-01 9.128983119445767125e-01 -1.673691823895696318e-01 1.182867151321024046e+00 2.833255484026974136e-01 2.151263724848698988e+00 -1.072151224191143948e+00 1.121222713302021612e+00 -3.617214364149121675e-01 8.409997107298674557e-01 -1.022366102534996823e+00 3.537711196470658126e-01 6.944996763900108672e-01 7.724038803447559332e-01 4.321721661929461833e-02 1.440261637168264164e+00 1.550660195916913286e+00 -5.323859113986749714e-01 2.025521852516505295e+00 -1.783014030221721669e+00 2.401535826988100419e-01 1.875936082795482962e+00 2.857787855335391924e-01 -1.746389500934278916e-01 -1.442934545126452806e+00 1.053479044052383129e+00 1.419886105291539913e+00 9.145784118010790165e-01 1.145249466220932932e+00 -6.829693302124439924e-01 -4.376598798661498479e-01 1.429896009573419502e-01 -7.648789760149835582e-01 2.161070758698222072e+00 1.078764564488889022e+00 7.594499970103022468e-01 5.458594524343963750e-01 -1.334279714800191252e+00 -2.864394644886695263e-01 9.542725131349569234e-02 1.177981098081838374e+00 -9.123971902859585870e-02 7.980775387323352232e-01 -3.077610750312143040e-01 7.313967684130221469e-01 -1.168848350617620380e+00 -2.513681053166203938e+00 1.060398842757071636e+00 2.071848399024161402e+00 8.633909317647353587e-01 2.492002612851700882e-01 -4.974467241420368890e-01 -1.376361905423725052e+00 -3.034481252724403610e-01 1.414395927861188174e+00 -1.617711297999496090e+00 -2.501535471532509436e-01 6.401522924675235870e-01 1.027550571237068056e+00 -4.736103107306742221e-01 1.347432155362540795e+00 -1.933831167562993780e-01 -1.066051009882084677e-01 -1.345213543776734716e-02 -4.201523985595516653e-01 4.815901839353062264e-02 -5.913225369281354116e-01 -1.903447842981182747e+00 2.104342160828654329e+00 -1.211014242095960869e+00 6.568662845146832074e-01 5.621019037577847932e-01 -1.040329623671204518e-01 -1.722244885051299912e+00 -1.282438691478549719e+00 8.851316598182844553e-01 -1.847291251950732450e-03 -1.162437002611408809e+00 4.873427284325549946e-01 -1.525537882759607333e+00 -1.812795962916624815e+00 1.048676542975531145e+00 4.141170344371141732e-01 -9.537446733479476579e-01 7.522242412933859423e-01 -5.337766576460276635e-01 4.376867823719426259e-02 -7.652048966399594976e-01 1.446145530485428043e+00 6.422194801405164410e-01 -5.202045404939033002e-01 -4.900816830478770258e-01 1.276464838238456911e+00 -6.363859309207023918e-01 1.159771684905587685e+00 1.188321799905098786e+00 1.097116125430783296e+00 -1.940782186856415903e+00 -4.342726517760129856e-01 7.880984233574960252e-01 -1.787990596735311577e-01 2.565101024694997345e-01 -4.231207869410825162e-01 1.726816720480272016e+00 -1.459026192299632596e+00 4.96074999971
[truncated: 3,608,573 more chars]
