# Supplementary material for: Bayesian inference of kinetic schemes for ion channels by Kalman filtering
Source: eLife. 2022 May 4;11:e62714. doi: 10.7554/eLife.62714 (PMC9342998; doi:10.7554/eLife.62714)
Supplement: Figure 7—source data 2. — Each of them has 10 ligand concentrations. The number in the file name reports the amount of ion channels in the patch. [file elife-62714-fig7-data2.zip › 250000current.txt]

8.082436487696690319e-01 1.920378886531095786e+00 1.043301706370351578e+00 -1.326381334959965352e+00 1.273719717933768258e+00 5.029389233970179562e-01 -3.364231864371315384e-01 1.213802181268498037e+00 1.874138060024100050e-01 6.853283667872587248e-01 -8.369798524328056488e-02 1.223787046109402477e+00 3.120516600556231812e-01 3.281531516173409102e+00 -1.619526920580746765e+00 8.632812383230883957e-02 1.613680166795182502e-01 3.600158039843497360e-01 -7.762067745995488988e-01 -2.350082617995922218e-01 -1.610256085443081409e+00 1.916294037373536430e+00 9.984187587282959964e-01 -9.782710397009524161e-01 -1.272775887299823383e+00 4.361075914349016869e-01 4.639870326732404848e-01 1.463162898973840553e+00 9.496530742072627485e-01 -2.219820549688820976e-01 6.445497542656857259e-01 9.666283802438834227e-01 -5.153917873289566298e-01 7.094792674630524820e-02 -5.040578798919294057e-01 1.215452043683406202e+00 5.761400715944310358e-01 8.672019619565199955e-01 9.642409236812141682e-01 -6.895079617424604290e-01 5.184215580891969877e-01 -3.213903558824314456e-04 3.282912615765534170e-01 -4.552891063032338259e-01 -5.934402308852919639e-01 1.498151032239287028e+00 -6.488458863959176703e-01 -1.290815785092364054e+00 -7.340621040383592255e-02 -3.138170320875394714e-01 -2.549731572683016090e-01 -2.277901818670338585e+00 6.514550974485919799e-01 2.558626703809411401e-02 3.612191863850281459e-01 1.190798934174117196e+00 -6.442804066959347820e-01 -1.159508090917414025e+00 -1.501542396333119256e-01 -6.583283533286269362e-01 2.013923189332643970e-01 1.848356084174672051e-02 -3.835135808432171278e-01 2.098352929349898144e-01 1.397054474966892001e-01 8.375992127336510107e-01 -8.996999532689514689e-01 8.177138292796053420e-01 -5.383702844820726918e-01 -7.933257136501505880e-01 -5.275299319580657453e-01 8.946785817499366966e-02 5.816577984681942093e-01 8.626598756644688892e-01 -7.621272100588875054e-01 2.540671858921409232e+00 8.036337124050224601e-01 -1.510727414994806672e+00 3.862599841230488495e-01 -4.120267515814888815e-01 1.874317691558283538e+00 7.340331486514142245e-01 -5.385016623150126053e-02 -1.064731229224408215e+00 -1.956998492929826527e+00 -5.274310242570980772e-02 6.537871043368517210e-01 7.263209966402294215e-01 -1.699450033838380225e+00 -1.415019508687143102e+00 -1.587940106834061227e-01 4.280136966258737269e-02 -8.539636412055028047e-02 -1.281033415094156913e+00 3.358336702992334999e-01 2.878344669701827230e-01 1.445207100877559547e+00 -4.841511676066776459e-01 -7.475547483670554882e-01 2.141064872438018352e+00 1.746921897647486510e-01 -4.831616410077543833e-01 1.828666725786616709e+00 -9.437505252218013618e-01 2.855120813367500454e-01 -1.136292602028810217e+00 7.698972440475804202e-01 1.379994643599908033e-01 8.782166126563971664e-01 -1.116767280782632099e+00 1.499552529810263435e+00 -3.495627692896858818e-01 -5.661122560392134462e-01 4.830737678445611860e-01 -2.075890865321159406e+00 -2.813066608668170598e+00 5.047394151335294898e-01 -1.316611153501991982e+00 -2.919413113425805006e-01 -1.214780181608959619e+00 -1.548601983183024167e-01 4.782352722385060373e-01 -8.110232380199274838e-01 -1.614679699606707430e+00 1.202452112833114040e+00 -2.565603230387283884e-01 -1.168774239614378097e+00 2.095016123896147608e-01 -2.847927144806012389e+00 -5.753075406102625688e-01 -4.940117433148168979e-01 3.664213299065112728e-01 3.810052211945468836e-01 -5.212375067408751006e-01 -3.855326250135457378e-01 1.093973962749111850e+00 -2.011839840113230693e+00 9.823702374946369220e-01 -2.420944414780966947e-01 9.694774692503855817e-01 -4.866916119567328558e-02 -1.707530811446244634e+00 -1.358946159485963978e+00 2.421230647333732833e+00 1.811951447625988809e+00 -1.364194233083289909e+00 1.030106803051086262e+00 -3.361152219585570311e-01 -8.945786797629730058e-01 1.381527963898979472e+00 1.432268658357648716e+00 -2.099149234682612664e-01 6.982090538084614328e-01 3.790799181095847459e-01 1.897762030102179587e+00 1.231593256366353556e-01 -6.323356131604154218e-01 -1.227427541977612169e+00 -1.381696994367040410e-01 -1.308425928553477169e+00 -5.161427967166773989e-01 -1.532546716136698794e+00 -1.601922370580724175e+00 -1.149225416785422116e+00 2.804218443256533688e-01 -1.555546454184659477e-01 -6.431196128524267752e-02 1.397804519624518127e+00 -1.488272885484164476e+00 4.301851428673719169e-01 1.036111232948013328e+00 7.115332246830292640e-01 5.467936862995385061e-01 5.815036601205798572e-01 -1.649707064732876649e+00 1.695459634718881281e+00 2.516219831735371781e-01 5.111876429616899475e-01 -2.810301352628028493e-01 6.105854986910140836e-01 2.157411661597514740e-01 2.882334868557717145e-01 1.738478540520802806e-01 1.539522318062732875e+00 8.576817996643526509e-01 -6.458366905038692707e-01 -1.294494612871088357e+00 -1.111212362079328608e+00 -3.571204133326375540e-01 1.067323983291840750e-01 -8.666035426294169675e-01 -6.583068542461351091e-01 -7.400293395879182778e-01 -1.079090932849844586e+00 -7.996461301065114213e-01 -5.220649654848950050e-01 -8.978149411171066907e-01 1.990339734453239418e+00 -1.397095852155031626e+00 1.308024193144002867e-01 -8.462957592848840971e-01 -7.162697526888078814e-01 -1.274023720476790134e+00 -9.987281523472611999e-01 1.918382190848427093e+00 3.680332636765030752e-01 6.806826408447957943e-01 6.388208546129482412e-01 4.128178917692867378e-01 1.108250880208631717e+00 1.657638113046921713e-01 7.199799426597607299e-01 8.669243899705852963e-01 1.008065062223387098e+00 2.256848344531867390e-01 2.285952633057390104e-01 -8.847891316307122667e-01 3.445064463781732922e-01 6.915147916652572002e-01 -2.967652713080850546e-01 -1.074049300291985753e+00 -8.624059413322896495e-01 -5.313995550847675810e-03 -2.368820619313979081e-01 6.498429073062811367e-02 -5.550627403918958480e-01 3.555462070732016144e-01 -7.500684461980189344e-01 -5.235706280717233874e-01 7.521211551439322962e-01 2.508873564028868408e-01 -1.382337359788066433e-01 -8.149985834029905840e-01 2.282096312982835329e-01 3.510942378238176009e-01 3.965059257113019986e-01 -2.050114238186012017e+00 1.908058032205563581e+00 1.547682152869805039e+00 -7.375814575766241887e-01 -1.209290908515043839e+00 8.604152770216030310e-01 -9.908612033414813114e-01 -8.962726949643636809e-01 -5.375597532100353515e-01 8.368018199809095226e-01 -1.752237956527423757e-01 3.490646411068648591e-01 -5.309854749202389673e-02 2.073998656657114026e+00 -3.645185421459656849e-01 9.939151948128693848e-01 7.045378140023951241e-01 -1.130072971195207554e+00 -9.701988373210694849e-01 7.565369378842160542e-01 -2.641843299981485038e-01 8.389652439664488925e-01 6.077212353148919721e-01 3.581669583691161063e-01 -8.767054348126340768e-01 1.226248219428765163e+00 -1.446606811906098466e-01 -1.461204696127669678e+00 1.149372795949857418e+00 -3.858766281991101166e-01 -1.062560966514537242e+00 8.054923412390831983e-01 4.399480603604564166e-01 5.169377753497012007e-01 -2.475109396288510233e+00 8.346134916045251650e-02 1.593697781244631129e+00 9.254777299413868841e-01 5.271935085299437329e-01 -3.057568875445522139e-01 1.256083169103923598e-02 4.462085897618615626e-01 -1.479671206040883424e+00 2.655503983037677873e+00 -1.431007527269497759e+00 -7.395883613812109791e-01 1.232402668666667367e+00 -7.173930004252422332e-01 9.164215758736771189e-01 -2.389372210059592383e-01 7.324792518959786225e-01 6.395509415986009305e-01 6.889264539885127103e-01 -7.287944602985555465e-01 -3.510904390902139238e-01 2.112374828953096084e-01 6.113837850675909458e-01 2.542602051761259085e-01 -2.167685140613635486e+00 1.015806099489324321e+00 -6.963389843024100356e-01 1.573567067378051298e+00 -1.135355555040934661e+00 1.784645240226105933e+00 1.728464897703581915e+00 2.087364669489143176e-01 -8.721849835326700440e-01 -1.469822105625965714e+00 4.336666923698944132e-01 5.245065476726318288e-01 7.502696463204852062e-01 1.269732808143215541e+00 1.560946465629073909e+00 4.877005604795389693e-01 -8.482581392997726732e-01 -4.029861868108083334e-01 -5.384079795949896496e-01 2.695402199601644178e-01 1.073355797605372031e+00 7.456676729803632941e-01 8.214050542779482988e-01 1.429290239581825661e+00 -1.647206321220054503e+00 -3.669092929372914091e-01 9.195434440624320471e-01 -2.376004788264356460e+00 1.032977022902634712e-01 -2.491538393262492934e-01 -4.497548657695034646e-01 1.976410350420047868e+00 -9.213465342503535105e-01 8.566663791243095405e-01 9.991132822914737810e-01 -5.652704408382552836e-01 -2.555817235697836476e-01 1.389427270212916787e-01 -1.907165228239596555e+00 -3.947874435700690632e-01 3.620471393610899535e-01 1.801176884992596872e+00 -4.164516898938610545e-01 -1.209142172786299430e+00 1.722169793212881439e+00 -7.771691673033770051e-03 1.071822968430078848e+00 3.107286982320611735e-01 2.178601995799328006e-01 -1.186999450358952490e+00 5.157307426758662716e-01 2.304773360933103695e-03 5.308373919872796387e-01 -1.151999509121991894e+00 -6.530229840159366139e-01 -9.026972974301928909e-01 1.210024935175651573e+00 1.845635366791662735e+00 -8.162343138576465540e-01 1.780194305271753374e-01 6.168940866066376927e-01 4.352233932610088951e-01 -2.801498885115126167e-02 7.752332120916426428e-01 -4.031103573266932583e-01 3.205453428345916844e-01 1.380010074334867554e+00 -1.176277781175265602e+00 7.375061109086795685e-01 6.687139026671365567e-03 3.352555358168436417e-01 1.020544576208513021e+00 1.236535148824924324e+00 4.388954537408569778e-01 -2.171742921523495351e+00 4.901777654652207383e-01 1.178010688511155646e+00 -6.602074026341073765e-01 -4.188683387418916659e-01 -8.042986011880633168e-02 -4.260457548061598043e-01 -6.775626279326140144e-01 -9.359468270981967652e-01 1.018799250920028987e+00 -2.367144601997932973e+00 -1.209771519415745011e+00 5.613188819174841360e-01 -6.735980862021507809e-01 1.334353767557250603e-01 -2.799074347540752572e-01 -5.896206466161082460e-01 -1.178755270792302579e+00 -2.264695190952428772e-01 1.354410715241398444e+00 -1.503971774517141924e+00 -5.915348046044092145e-01 1.089703613075684530e+00 1.449005151137683578e+00 1.611729111742815634e+00 2.287720789683246547e+00 -3.069563862021425504e-01 -4.881910499276320148e-01 8.581392479712361965e-01 -1.961482992507015632e+00 5.189862821508721691e-01 -1.613847339905025491e+00 4.375804005395070861e-01 1.087961287919283926e+00 1.704179916128054195e+00 1.276501938170392147e+00 -1.422110908100916227e+00 1.222023710850003830e+00 1.362370714777196623e+00 -1.405557455847852300e-01 1.525056365329230668e-01 8.928158380497158708e-01 -1.035203777811568582e+00 -8.200931706531006116e-01 -1.404228619392601018e+00 1.101115030249034010e+00 1.177872897250301865e+00 1.597759331198138621e+00 1.861277065969529076e-01 1.059753316765546405e+00 -1.741728551047375451e+00 1.144858789407699785e-02 -1.040098195606098175e+00 -3.422702046232070638e-01 -1.130875238247779135e+00 7.855860798986315230e-02 2.296379987366966025e-01 -8.238401618780555324e-01 -3.860828891590968315e-01 2.092041328062500316e+00 2.180607449661161601e-01 1.198210918815972165e-01 -3.401881436994386165e-01 -4.627954065453665500e-01 1.147052056013289523e+00 1.583212857139438823e+00 4.116693649626816665e-02 7.430814990741266834e-01 -1.100806862516967577e+00 8.986865434742310477e-01 2.671452583178065332e+00 1.210365935273382210e+00 -1.132907507481653447e-01 1.140735953528716484e+00 1.805983184518868967e-01 -1.637193813394928199e-01 -1.893558979231709793e+00 7.175566673627332692e-01 1.061526175263731053e+00 6.833598994894877210e-01 -3.957710162731559733e-01 -2.455836926533670195e-01 -1.058072880581780284e+00 -7.731401590368844889e-01 -4.655216867423234706e-01 -1.338959930433130871e-02 -1.123892808113014619e+00 3.240645370753114096e-01 -9.095992736751129515e-01 1.966552586471685293e+00 -6.392174424428108681e-01 8.888956941574244208e-02 6.672770082134845682e-01 -1.406315561822750193e-01 6.984198629304070316e-01 -3.103760137816151121e-01 6.298355464307872631e-02 -1.905974712686424877e-01 -1.038473740285787539e+00 -2.833042041122139643e-01 -1.561929999619413589e+00 -4.488515910114037610e-01 1.310327164138508582e+00 1.421504394303806096e-01 -8.066903654496302423e-01 2.149713080219202599e+00 -2.025028907370720610e+00 8.692232193561048037e-01 1.910266169242678558e+00 5.233143946018101733e-01 8.976510908546188050e-01 8.472375708463700805e-01 7.167260277312836880e-01 -1.479356569948869549e+00 -1.434773341799779667e+00 -1.053356252626511808e-01 8.979829104283685304e-01 3.278068810615262785e-01 1.262874786802409277e+00 -1.405479718457569804e+00 -7.104594077441218625e-01 -1.807345528164338910e+00 -4.312735792561485648e-01 4.174922838508531853e-01 -1.503423595989847650e+00 -6.352448492589035656e-01 -8.905371000598832909e-01 -1.014614675339741368e+00 1.516142205841184198e+00 8.916376265560770342e-01 4.858555117853209371e-01 -7.535243119930351736e-03 6.243871165108869636e-01 -9.747185363774163447e-01 8.807978822681848952e-01 -1.063117840251241591e-01 1.427720394507751678e+00 2.626322149903587144e-01 8.008240294057435149e-02 -1.375701452526030044e+00 -4.363619370364520827e-02 -4.536914048574106628e-01 6.141512331005485326e-01 -3.320166090849539509e-01 -1.617769566500612877e+00 -1.402877678254003335e+00 1.928739256246006617e+00 6.905627353104044908e-02 1.047398054691455332e-01 -1.547382278914697373e+00 1.567578759975170488e+00 1.697290612065549542e+00 7.682745860827836504e-01 -1.273992091783760827e+00 -5.394137695778515873e-01 7.118297439945151517e-01 3.479366989541453070e-01 1.490394627324920784e-01 -7.884196696950523942e-01 -1.312795734817360671e+00 1.138072267537265203e+00 -4.829388382217115749e-01 1.613219157584866892e+00 5.509422632535352360e-01 1.455760268271303892e-01 -1.234640399018323453e+00 -1.595006584274478501e+00 -1.513293332873197450e+00 1.432625602370521056e+00 -1.707485522834353286e+00 5.303074374256819823e-01 -5.320056709877887258e-01 -1.049826579066653220e+00 -2.809540638611937036e-01 1.453867103642424885e+00 4.450263565079778383e-01 -1.295206962318858901e+00 3.450213204935251299e-01 -1.300541290190078136e-01 -6.505565890097616544e-01 -9.032596300383842758e-01 4.318571589394700622e-02 1.384042021164854086e+00 1.262956969804434060e+00 -3.635015442716357237e-01 1.586432800660820153e+00 -1.518721986732244345e+00 1.177636803074067796e-02 9.770026011491177442e-01 -1.139289109150335877e+00 -5.046343224517626513e-01 -3.055424952217591222e-02 1.828257966946047475e+00 -8.025689110271488902e-01 -1.158044860129531006e+00 -8.137514218216389261e-02 -1.273859674302758371e+00 6.534475404832637002e-01 1.741083754159121977e+00 9.380334846591722453e-01 -7.028430567546224417e-01 3.956625379283817412e-01 2.086851734687447113e+00 -4.478582400109604733e-01 -8.629292373195583954e-01 -8.174030414345738738e-01 9.065737835609918305e-01 2.185471584343491036e-01 2.514848817346996834e-01 -7.195608629013898749e-01 -2.442428921290403565e+00 -4.678744899931410739e-01 -1.164255559337505908e+00 2.689451571528846466e-02 -3.423918065290928459e-01 1.496383517520478268e+00 1.456790059424279971e+00 2.954536431040420963e-01 -5.816896923463972247e-01 1.133205121824764516e+00 8.880317299558970756e-01 8.562009957520674286e-01 5.083580704540067163e-01 -3.749723105457563599e-01 4.561522503229685777e-01 2.863592831470149758e-01 -9.015201553117468958e-01 -2.745572485367663962e+00 -1.433973252590379777e-01 -6.990556440996699150e-01 -4.064060176797995062e-03 -1.180634426635452039e+00 -1.070480453554034872e+00 -2.980000673340078787e+00 -3.040177897980159138e-01 1.584384721979369970e-01 -8.745640322129812905e-01 -1.912836019896493989e+00 -1.627258552917754564e+00 2.964943732955260258e-01 -7.973513685067988854e-01 -2.658348806240272699e-01 9.463824417627427765e-01 8.136776825074558683e-01 -1.473359709446031784e+00 4.429609716248363860e-01 -1.066153073740292667e+00 -1.643529826895678170e+00 -7.024062826237964519e-01 -2.415486588978512650e+00 -2.071667711317225713e+00 -4.337612342219963057e-01 -2.522657690642322148e+00 1.920301625271942481e+00 1.872220616718787367e+00 -9.285672708863526026e-01 -5.232853170115001062e-02 9.045536949288366380e-01 -6.285432662059713405e-01 -3.872140214069483832e-01 -1.564198422246796616e+00 -1.535738144143703909e+00 7.439873664093805683e-01 -6.416739093029963925e-01 7.385273444034811119e-01 1.222125540772883934e+00 6.575308589267199189e-01 -1.246953502869564856e+00 -1.532406770146115815e-01 3.586657342743449495e-01 1.971640227288177449e+00 6.351259903320950473e-01 -3.817153547109851663e-01 -1.097882608360917889e+00 -1.234506574368574139e+00 -7.333922469087054974e-02 4.059486272170138577e-01 -2.383091906705934460e-01 -1.059663155645479415e+00 -1.273855725298660202e+00 8.604587930598008860e-01 -9.853983653215353522e-01 -1.190531415863959941e+00 -6.536262572455384112e-02 -3.304136644848456456e-02 5.599204186755264434e-01 1.416557186749462627e+00 -4.006743695475981082e-01 -5.475373187820957721e-01 1.134834902176069749e+00 -7.036976281335326489e-01 6.687142281146678524e-01 3.909984094272431765e-01 7.332486158359470263e-01 1.293087822996537462e+00 -6.615131881914322332e-01 1.682737575735520963e+00 -1.003512527328861204e+00 5.036442269214589373e-01 9.023213177801509000e-01 1.221564384803728531e+00 5.685196725081914648e-02 -1.431199670238235022e+00 -6.886748377717045733e-01 -1.226295447230400848e+00 -5.472355316274274406e-01 -2.188850695129931356e-01 1.914719593865607195e+00 -9.777494306334111318e-01 -7.557496683123208214e-01 -1.778689754039750881e-01 -1.570634586656958431e+00 -1.528249723987362696e-01 -1.299988233560112283e+00 -7.855507740871854605e-02 6.239544817397464360e-01 4.741444482453090470e-01 7.737395112678808751e-01 3.286193271336106392e-01 1.770853521411757336e+00 -3.526932652952474712e-01 -4.250242438119423150e-01 2.467438524124251353e-01 1.023537548276457265e+00 -4.463249584969080641e-01 6.504130168864171724e-01 1.026360955276391040e+00 -2.202456887509892436e+00 1.701547467171397487e+00 -6.123287030915832707e-01 9.511346218794916041e-01 1.130818038659866381e-02 -1.653581160746148693e-01 -1.365979640209538548e+00 -5.779948514490226286e-01 4.937933539965009833e-01 1.630897801331452124e+00 2.354935701136698256e+00 -9.715326901567551410e-01 1.071621266347331930e-01 -7.668131273993005204e-01 -4.550293421253855386e-01 -9.049532977673135914e-01 2.991916763009364044e-01 9.798899790649417962e-01 2.140722710272778606e+00 1.435497504238851363e+00 1.179647805938043748e+00 9.073621819525395926e-02 1.592244670444214194e-01 -5.013687443837284707e-01 -1.095544985682710637e+00 -1.583467667897156261e-01 1.466687552563405550e+00 9.381178334641621097e-01 -2.787066423927460956e+00 -1.334103463856362914e+00 1.109890220080056000e+00 -8.152234056976068732e-01 7.091495941356464883e-01 -2.762099448061776097e-01 -4.198667499429610261e-01 -1.241811521166260590e+00 -6.112977475162954116e-02 4.236632465676040127e-01 -1.606597958265928661e+00 -2.174301297716229042e-01 2.055466256149343363e-01 3.292477232533472797e-01 -9.494846619242681696e-01 -9.208359755426556159e-01 1.102648222448840420e-01 -2.167592489848402693e+00 -3.427747880494653177e-01 1.546788762986204713e+00 -2.574161793710344259e+00 -4.825666374794285729e-01 -8.796259843616387464e-01 6.547248624816084384e-01 -4.752458055810957482e-01 -8.974643504603085908e-01 1.790233722836320096e+00 -6.067065852232736978e-01 -6.139938389281689446e-01 -1.520930195360669313e+00 5.448147185491954148e-02 6.884452465493160478e-01 1.162786400124372843e+00 -3.004392301319196990e-01 -1.620824173299077575e+00 -5.097711636881151476e-01 7.574992155378724723e-01 9.886986315481011145e-01 6.679931185102294666e-01 -2.648935926462632762e-01 2.106130791607389252e+00 6.938393382722074509e-01 -2.502738572204070144e-01 -3.384299543176464420e-01 1.404721207095927848e+00 2.673963463116461048e-01 -6.127478607614965656e-01 -2.714625396050722173e-01 -4.859971104958962229e-01 -2.009417926428242740e-01 6.223788140295214433e-01 7.024183990267665045e-01 -1.243296600363934523e+00 -1.998028102849307652e+00 2.344611625529901822e-01 6.749995785214470134e-02 3.036129770795955030e-01 -9.414362109640760368e-01 -1.314888118153722862e+00 -1.256335824874152518e+00 -4.205522730453621627e-02 7.825783533119726187e-02 2.008411407815453853e-01 -2.193669850823841028e+00 -2.859686009136686025e-01 -1.047163056367202749e+00 -6.696117587338393795e-01 5.517914511059117677e-01 7.190473873401650451e-01 -1.189850836140233570e+00 -1.204419025934477944e-01 -2.473180392503469827e-02 2.484148679457083730e+00 -1.961937281148948553e-01 1.064127146994223505e+00 4.909999744934828159e-01 5.196259061116541567e-01 -2.442327854086161487e+00 1.232228220968172028e-01 -1.190278001621764226e+00 -9.510243124090451972e-02 -8.033151942330775119e-01 1.655875956723237730e+00 -7.560727982197067154e-02 -2.612873538253425720e-01 -1.476287047202083702e+00 -1.405000418375087046e+00 1.665083384348914119e+00 -8.600659867128197522e-01 -9.417137449148278439e-01 1.627247578928162408e+00 1.643628687532666666e+00 1.432679322867052574e-01 1.850545483375335198e+00 -1.535230763918396857e+00 7.816729366243423127e-02 1.500719540319260581e+00 6.037320714098454166e-01 -1.971416515283945792e+00 -8.167762916390095551e-01 -2.704963628082158178e-01 -7.169956786464919407e-01 1.063822183692384460e+00 7.133491449572516574e-01 -1.294275474128679049e+00 1.127295273734409964e-01 -1.234459518512648790e+00 9.458194579352398046e-01 -6.328882595225275853e-01 -1.383540748651504115e+00 -4.463140860662999088e-01 -7.299341940642420368e-02 -1.754246579306191212e+00 -3.347308221160123498e-01 -5.013197045535632279e-01 -1.274182586239397050e-02 -5.091051249018526681e-01 -4.007379352982642362e-01 -1.104569228674598058e+00 -1.288143177180267829e+00 5.590562740358084870e-01 -2.991857265088037732e+00 4.073289446223908872e-01 2.426464130408104991e-01 -1.430098322818011525e+00 -1.341552847746657395e+00 1.339457413929579399e+00 -1.464691115537218202e+00 -1.146402411388134590e+00 8.799292467733254020e-01 -8.576900289093666307e-01 -4.251980225885383657e-02 -2.112103478166780679e+00 -5.471853399671734453e-01 -1.809104516548347072e-02 1.274196061238222155e+00 -1.408026048811746200e+00 -1.904734829314486122e+00 -1.239412352516611193e+00 1.282682222317460097e+00 -3.148643961966419158e-01 9.316564889583968112e-01 5.147387510780837561e-01 1.478358645893592227e+00 5.179599887677076575e-01 -3.868473511734663028e-01 1.106547714277200223e+00 -1.295617467949366608e+00 2.110319071980770733e+00 -2.180080480317871050e+00 6.483119608850744786e-01 1.495405291321281194e+00 1.796703559973540365e-01 8.488517868590920168e-01 -2.285949898836559246e-01 -2.419515391332128507e-01 2.373763890146413091e-01 -1.967400465844837854e+00 -1.812548603096776345e-01 7.648276281642624186e-01 -4.515297961173587726e-01 -2.155005483523113607e-01 5.506615956237007614e-01 -8.888109425400803065e-01 1.544978714465532921e+00 7.822938087788851025e-01 -6.960989160861689173e-01 1.086267516142795042e+00 -4.279584595604000730e-01 -1.112638417508879707e+00 -5.393069738419922210e-01 -1.798310842200887549e-01 -3.323479996883286769e-01 9.547695249188081767e-01 1.134209750291084839e+00 -7.931025344305607794e-01 -4.536072862465861943e-01 -9.305907289295391183e-02 -4.438745344341051835e-01 -5.365882331350431134e-01 -1.452928261609010528e-02 6.904148231242200617e-02 7.848785930070883987e-01 -2.604711646050123619e+00 -9.875231734672639261e-01 -5.032322615545913314e-01 5.742670457723081379e-01 5.233801517473571918e-01 1.941402114221280895e-01 -1.197209886263774781e+00 9.197112158717249963e-01 1.344716848436907641e+00 4.866583897464035746e-01 1.353381425823426465e+00 6.100600197887023901e-01 5.710777221587921559e-01 -2.049236446815687174e+00 -1.713198172110429462e+00 -5.711838356196276001e-01 -9.414479966303492819e-01 -3.335582355442239244e-01 -4.331922451317971046e-01 7.857881015765806332e-01 1.009275563865213998e-01 1.889844988531560188e-01 -1.510042946713541889e+00 -7.119637279864797774e-01 2.021912575987620642e+00 -5.068632359993343606e-01 -3.387565673913669473e-01 -1.265043084337811097e+00 -1.454815735882452721e+00 -6.268029573400610843e-01 3.144795197375723217e-01 1.495780435151490007e-01 -5.224175568583167006e-01 4.719625969390996434e-01 -4.035887554055194171e-01 5.899793729700885114e-01 -9.955836806158164798e-01 2.838672615617220951e-01 -1.562506679871237480e+00 -8.973628793711092566e-01 6.007756437113133119e-01 4.628362638954189312e-01 -1.223298175339336158e+00 1.800535474858095064e+00 3.569844184044949076e-01 1.213246119524705069e+00 -4.351846270200441236e-01 -5.237235856167768988e-01 -6.158161552258504257e-01 1.191619280133543901e+00 -1.944680826588246481e-01 1.178451619798661643e+00 1.519731588906134911e+00 -1.385755618025464875e+00 2.196237506556506791e-01 4.821778091728496363e-01 -2.673762345498654353e-02 -5.648531336674136316e-01 2.545383034784582388e-01 6.063521830321131345e-01 -7.356818952086939811e-01 -1.320527836229831165e-01 8.394989702110636776e-01 6.190400097566153281e-01 5.948093878657586542e-01 -3.546313616303706229e-01 3.582634698540377305e-01 -1.038680193825330944e+00 9.307247096801835040e-01 -1.855644927999346327e+00 -7.704158407624013272e-01 -2.198660341601845758e+00 -5.519450050137553188e-01 1.038389943377856062e+00 -9.254000528401697956e-01 5.318529364062559717e-01 -5.719811445185616350e-01 6.599733687982557440e-01 3.253812472789727184e-01 -5.903097627313482754e-01 -1.690711216600736977e+00 4.095038002419297274e-01 -1.046577826140303147e+00 8.047263318480909478e-01 -1.482894717453355469e-04 2.656646117465687240e+00 1.059231097728266402e+00 -9.470931942963217720e-01 1.519999030834945142e+00 -1.056043152407694530e+00 -1.025484517636538473e-01 1.696714439962980769e-01 6.412023685618878366e-01 1.850804746810914558e+00 8.468745625262672494e-01 1.731659857824477122e-01 8.042363624355290952e-01 -6.048681996269259509e-01 -3.179300331836239502e-01 -3.188184477487226998e-01 -1.130348334877595118e+00 -1.716804269212086898e-01 1.091049152461142091e+00 9.364751103866290893e-02 -1.260618790417374679e+00 -2.306055366369010595e-01 -1.166609460606821136e+00 5.125871044361518525e-01 1.872506575801567097e+00 -3.537810813126013310e-01 -1.333799766350890759e-01 2.346673786871502632e-01 5.376508678481205505e-01 1.048386785583699243e+00 1.810265762714392990e+00 2.476101845417526981e+00 1.080190621893990954e+00 3.227229881494071417e+00 8.266335689415864330e-02 2.088881357408534090e+00 2.189589524121517972e+00 6.411730686524351741e-01 2.055105623288021377e+00 2.827689405917710008e+00 1.101417250495509981e-01 2.401667320950335860e+00 2.018854159871197762e+00 3.052696414472068742e+00 2.754537724034828994e-01 1.532927518278271117e+00 2.695175836546439552e+00 5.635614337561078990e+00 4.843885392656330779e+00 5.351198316647150399e+00 6.000593877580681301e+00 6.558387348481364398e+00 4.755810035704503669e+00 6.054579806384407625e+00 4.962363227251874065e+00 7.747547975263276321e+00 9.277915794805052130e+00 8.681157401490150249e+00 7.307425709357994847e+00 7.007249666256487153e+00 7.733781253380191067e+00 7.523991328402435563e+00 8.668611080950089587e+00 8.232143491684519532e+00 9.081040984281461448e+00 1.134655545708226576e+01 1.470397885057941778e+01 1.326701786458506227e+01 1.457323241960840576e+01 1.672747043942970180e+01 1.505559065999575274e+01 1.567204036100958930e+01 1.640943675158032633e+01 1.498825374494161622e+01 1.719295062323680057e+01 1.904565860406014366e+01 1.865729290555528053e+01 1.752469582678213555e+01 1.962469770652333168e+01 2.000629847604814060e+01 2.157903151152961030e+01 2.110796410585925997e+01 2.309521612794085499e+01 2.277064112706237609e+01 2.605534148627692659e+01 2.706919213747075048e+01 2.884570821829786880e+01 2.823946067096937540e+01 2.883089360646226851e+01 3.146347879710245010e+01 3.178978577470227762e+01 3.480186326579627121e+01 3.332981498351212224e+01 3.414850953615567164e+01 3.436526277981786137e+01 3.906250055162177404e+01 3.902822948757562216e+01 3.819510289459115882e+01 3.968782117672419929e+01 4.349691678808230222e+01 4.146978661020365564e+01 4.250477078590021307e+01 4.353046818656803651e+01 4.203742882562288230e+01 4.381027706144065803e+01 4.418304306853026020e+01 4.461049632405561738e+01 4.488084863252692003e+01 4.636959786105046533e+01 4.426834800973225725e+01 4.899966722207121705e+01 4.947703086243534898e+01 5.270382208812375779e+01 5.341697378059132006e+01 5.384012844489226524e+01 5.649421002180915252e+01 6.332103216695984571e+01 6.312568392595610334e+01 6.751279689792409044e+01 6.515931632749919800e+01 7.065925316325146355e+01 7.186643906861213793e+01 7.101555507017756952e+01 7.131296852619645676e+01 7.143153711048118737e+01 7.563516450065638708e+01 7.270639284896574850e+01 7.910426271768231743e+01 7.910587913867288989e+01 7.931583476654076037e+01 8.249115523938031913e+01 8.136573792249437531e+01 8.522745149279137422e+01 8.908298473030262699e+01 8.850176734242856469e+01 9.271221072205077007e+01 9.051661968258788704e+01 9.201860971248773069e+01 9.242814808605371013e+01 9.467616800064806171e+01 9.230714452489402788e+01 9.217547104937573010e+01 9.214194943771400403e+01 1.008172548092112919e+02 9.699620645119586015e+01 9.916110382686879632e+01 1.014956949595514288e+02 1.026026930925224008e+02 1.064688171404654753e+02 1.075634549911556803e+02 1.106546145582005636e+02 1.117900709973511653e+02 1.150806710017588443e+02 1.154926215183059099e+02 1.211213341973407296e+02 1.243700939454701455e+02 1.220825312189133882e+02 1.298395969797842042e+02 1.281914156995146072e+02 1.271564100445499292e+02 1.319969063692579994e+02 1.295847270214042908e+02 1.322434325318260164e+02 1.339885526226932484e+02 1.325936645377331615e+02 1.346252200307026783e+02 1.382189156664239249e+02 1.425945763224165432e+02 1.463626518540636141e+02 1.446267561334432799e+02 1.487065991205102193e+02 1.530151658117831062e+02 1.557732770229871448e+02 1.574678109295314243e+02 1.601583273686646862e+02 1.619746229900858623e+02 1.616375148388654281e+02 1.639812734462900039e+02 1.681396865584355851e+02 1.678194215171859014e+02 1.686310198492950292e+02 1.712345490984833134e+02 1.699806394737063044e+02 1.733043185537171951e+02 1.781290732870111526e+02 1.780957654851453071e+02 1.793791360120955005e+02 1.804545981295837862e+02 1.858884752324054261e+02 1.832679231533408029e+02 1.889659514456419060e+02 1.939779373464937464e+02 2.012273768940303285e+02 2.050760154195431255e+02 2.043511886449254007e+02 2.055237246061695373e+02 2.037819196548075524e+02 2.063465420189435804e+02 2.105587639005547942e+02 2.081575730754016718e+02 2.131833323521978514e+02 2.136861514598890892e+02 2.181866243675468695e+02 2.202967175662431885e+02 2.212077287948226569e+02 2.287477412751348425e+02 2.265930815224307935e+02 2.302164035148414030e+02 2.328034711970367709e+02 2.268741589808509218e+02 2.349093179344982332e+02 2.391050739998894414e+02 2.395332907098699593e+02 2.412058088890079546e+02 2.496544856256234368e+02 2.510245729732076256e+02 2.496907891238828370e+02 2.546573275019524090e+02 2.574037544270228750e+02 2.593614362781328282e+02 2.575579114199553601e+02 2.636161445956577154e+02 2.642449369950428490e+02 2.689652300310247597e+02 2.696336475366884429e+02 2.719648265839014698e+02 2.769674704208017033e+02 2.764524538344584812e+02 2.823882975315012231e+02 2.853071209833415764e+02 2.874135543186802693e+02 2.937259525399974223e+02 2.967021956005783068e+02 2.989579530286807767e+02 2.978820549445345591e+02 3.002165290747483368e+02 3.068351323951541758e+02 3.068760920700378847e+02 3.066670536097392983e+02 3.077530109480044302e+02 3.090109662796409680e+02 3.059477393154499509e+02 3.075859719032990824e+02 3.112429000739255684e+02 3.100033082834024754e+02 3.142046296461628572e+02 3.118296081962085964e+02 3.161241366488628159e+02 3.195288258888654696e+02 3.158605248938062005e+02 3.175926896192835329e+02 3.232139754972567971e+02 3.275507440903238603e+02 3.264828082152542947e+02 3.339117547717826255e+02 3.325618934881177324e+02 3.376376661748870447e+02 3.406961105209367133e+02 3.422721873646173094e+02 3.453619645267064584e+02 3.506111385628349808e+02 3.534901959553047845e+02 3.550048913956433125e+02 3.539580167078211161e+02 3.595866611736684035e+02 3.676884324676197480e+02 3.691726216787752719e+02 3.732630086911054832e+02 3.726439543213585353e+02 3.765325324487171201e+02 3.832439993911332863e+02 3.866601675023683242e+02 3.801159099211388934e+02 3.796056546246739458e+02 3.795599592928641073e+02 3.831079688242449492e+02 3.910258983586884369e+02 3.834770737980888953e+02 3.923543676516192704e+02 3.881552574287063067e+02 3.921571951983601139e+02 3.955917493595928249e+02 4.006483942929724549e+02 4.045170845812035054e+02 4.021319802281292937e+02 4.074175655054235108e+02 4.010006644788501831e+02 4.077935228131032659e+02 4.123234849804666169e+02 4.156138700404203519e+02 4.180084403478495574e+02 4.150076391948890659e+02 4.252030832321739808e+02 4.224679359157480008e+02 4.254446946875644358e+02 4.317385662596805673e+02 4.363970372280745096e+02 4.333863603386754448e+02 4.366518633212641589e+02 4.395741517835198806e+02 4.443005386522688696e+02 4.448173511356539507e+02 4.497066958193938149e+02 4.493618452634216851e+02 4.506588006926630214e+02 4.488104086965091710e+02 4.476907258675660159e+02 4.493695442069918613e+02 4.588364773694644896e+02 4.667207176550188592e+02 4.679416751126613008e+02 4.666653520197518219e+02 4.717226065192675719e+02 4.746068386269450912e+02 4.759112284716270551e+02 4.810444274227002097e+02 4.878148398194932724e+02 4.845263036712978533e+02 4.919009550719709978e+02 4.952158460196887404e+02 4.970212913250103384e+02 4.980177450623629056e+02 4.987018486173565748e+02 5.007184794985871008e+02 5.040852382480787810e+02 5.145984770185846173e+02 5.184981513588493272e+02 5.262359502958182702e+02 5.239181552535355877e+02 5.297570156103655563e+02 5.263795564335039217e+02 5.329820875784668033e+02 5.349811975678967428e+02 5.415461030676087830e+02 5.392445325524745385e+02 5.372163741419572034e+02 5.433025253716215275e+02 5.498600108800139878e+02 5.537954047541811633e+02 5.497675802463171522e+02 5.600110030890929238e+02 5.585659542935862873e+02 5.594597739705623098e+02 5.613581871641204089e+02 5.653312140403111243e+02 5.741109001089097319e+02 5.767470971228165126e+02 5.820906843784930516e+02 5.763478549901683436e+02 5.800929232478138147e+02 5.852500590149863910e+02 5.859125541707962839e+02 5.775736465850759487e+02 5.797245807978465564e+02 5.850114002408045053e+02 5.908540050050297623e+02 5.948973034800545747e+02 5.915424550618712374e+02 5.965975710523713360e+02 5.970231674503608019e+02 6.021060336831643554e+02 6.007011267532785723e+02 6.119198116550996929e+02 6.148711354568440584e+02 6.144780402031481117e+02 6.142990904005827133e+02 6.253433977943160471e+02 6.228789983315248264e+02 6.266259674542889115e+02 6.285025492202446458e+02 6.366817389844244417e+02 6.403880054906370560e+02 6.409340164416681773e+02 6.455502569541110915e+02 6.445353021099242596e+02 6.479311784001375827e+02 6.582966615940540578e+02 6.592793633713506551e+02 6.626644257327671994e+02 6.610448186370387020e+02 6.680999148472361640e+02 6.646667358362263940e+02 6.627446000848177619e+02 6.703381122998351884e+02 6.709942024953438704e+02 6.702079755390508353e+02 6.717262253276400088e+02 6.747119331543123053e+02 6.797628464689012162e+02 6.805221937067407225e+02 6.850353899198789804e+02 6.904359194049475263e+02 6.902757402635626249e+02 6.980905205626588668e+02 7.027461816003486774e+02 7.060500001514105861e+02 7.091387542916777420e+02 7.094146617641939656e+02 7.115629557659096918e+02 7.192885247116049641e+02 7.219418042537653264e+02 7.251742765060670308e+02 7.270624226861490342e+02 7.257123958833135475e+02 7.331399097155322124e+02 7.468398799591293482e+02 7.459057995963886469e+02 7.492343115770122495e+02 7.501250852966863931e+02 7.489484585091861391e+02 7.566321728590887687e+02 7.525821498060755630e+02 7.663281552930544649e+02 7.586789171347614911e+02 7.634460566509758337e+02 7.702928676569412119e+02 7.692790522502605199e+02 7.683635900883912200e+02 7.770680298113898061e+02 7.817619249204025209e+02 7.838845837843248319e+02 7.890846569266899451e+02 7.852057379019399832e+02 7.947136695700544351e+02 7.888698446201954084e+02 7.945128124876459879e+02 7.937209820033438064e+02 7.883980507152655264e+02 7.988819412010547012e+02 7.936741780475249470e+02 8.042616015789330959e+02 8.037693647422341883e+02 8.074043094445626139e+02 8.088475400197684166e+02 8.105850323451708164e+02 8.149378460244602138e+02 8.115730143340433642e+02 8.208097054351624138e+02 8.178782747950383509e+02 8.316839964189069860e+02 8.321156458833313536e+02 8.414364350204142511e+02 8.406840375626907189e+02 8.402271854604384771e+02 8.439712702224911709e+02 8.506792315585217921e+02 8.494767455426423339e+02 8.560832897398798877e+02 8.520443885287047578e+02 8.607472984894953925e+02 8.631948223235036721e+02 8.573043585219990064e+02 8.559034153758109369e+02 8.654346415477929213e+02 8.652135441277648624e+02 8.701146152433375391e+02 8.723255338615559822e+02 8.777034825049606752e+02 8.807747082934254195e+02 8.901299333964835796e+02 8.873834202675332108e+02 8.874202581011895745e+02 8.884586550020211462e+02 8.903089589214058606e+02 8.934815650773065272e+02 8.960683133536279001e+02 8.883577541855790969e+02 9.001423122112802275e+02 9.011873315221122311e+02 9.034874197504768745e+02 9.010870139842438675e+02 9.035686460755972575e+02 9.046474941368821874e+02 9.127774324020342647e+02 9.167119401553507032e+02 9.202840152248274990e+02 9.222330314628092083e+02 9.240870305329415260e+02 9.197697705362397755e+02 9.233282546157398656e+02 9.291972814581260991e+02 9.276525214324100261e+02 9.349433053651720229e+02 9.320416222800793093e+02 9.344857415469283524e+02 9.341577125473207843e+02 9.319523471464539170e+02 9.369181394599975192e+02 9.433250168863662566e+02 9.403051027037511176e+02 9.529151605428801304e+02 9.479877260889107902e+02 9.515079922966774575e+02 9.506737988744025643e+02 9.598198652973742355e+02 9.617174902557014775e+02 9.621764801121754545e+02 9.648608642784789708e+02 9.688585261732901017e+02 9.726599756899951217e+02 9.787839493214689810e+02 9.769549876346599149e+02 9.769519692196844289e+02 9.916759302855065243e+02 9.807682414991120368e+02 9.897906128518058040e+02 9.869266117602250006e+02 9.968952922307740891e+02 1.000523661016171104e+03 9.961347163016426975e+02 9.971884174681887316e+02 1.006994064410479041e+03 1.007119051206066160e+03 1.010687498400522600e+03 1.012094514785831848e+03 1.017449482040780254e+03 1.019213080365788414e+03 1.026180653955841763e+03 1.012539290066343369e+03 1.025755991396928721e+03 1.029158676610745943e+03 1.023070025370831672e+03 1.027501715120983590e+03 1.025762974135730019e+03 1.029258263132712727e+03 1.028441170923881373e+03 1.030034956383749886e+03 1.028873681353774373e+03 1.045731623673560080e+03 1.044038512257296361e+03 1.044080614297342208e+03 1.048259769322765123e+03 1.048979357134886868e+03 1.058867516596940050e+03 1.061580985119859406e+03 1.068743488000499383e+03 1.067343373841915536e+03 1.074216951819640371e+03 1.079408268155924816e+03 1.077516899736868027e+03 1.081861646711126468e+03 1.085517601576794505e+03 1.085244110246902665e+03 1.080678045985067456e+03 1.081498794538535094e+03 1.089068106995477592e+03 1.092053280296812773e+03 1.092104077835205544e+03 1.093153269985427414e+03 1.099099528471844451e+03 1.092240848014808307e+03 1.095002706243559032e+03 1.097687934065578020e+03 1.093758451886425291e+03 1.097920126877673056e+03 1.092865555275548331e+03 1.096616377369852444e+03 1.108986439773882012e+03 1.104906409057417932e+03 1.102917762089438156e+03 1.114244802752752321e+03 1.112580901324078241e+03 1.118125478429837131e+03 1.125814001915467770e+03 1.128152933627794710e+03 1.129475016965370969e+03 1.130994271312208866e+03 1.133475646833135897e+03 1.135861831500517155e+03 1.137228658989674386e+03 1.145499696845525705e+03 1.146647656817297730e+03 1.144670313724866674e+03 1.143490981541026031e+03 1.151418217596699606e+03 1.157603647292655523e+03 1.162642384103818586e+03 1.152393183229578426e+03 1.162280520108322662e+03 1.161471323786781340e+03 1.168601901753910170e+03 1.159141416113211108e+03 1.163671359880847604e+03 1.170839075360622019e+03 1.180701716924142374e+03 1.180784948569882545e+03 1.184828651992632558e+03 1.197603107762606214e+03 1.190932585611039485e+03 1.194344154612734428e+03 1.200191477210809353e+03 1.199946293526973250e+03 1.204506656997570872e+03 1.199547781749851538e+03 1.204745646972812892e+03 1.204653551538592865e+03 1.206029287855768189e+03 1.208205095058633106e+03 1.214931143914670201e+03 1.214803459202803879e+03 1.214430704925039663e+03 1.220932475387892282e+03 1.224645961827229485e+03 1.230002461571756385e+03 1.225993618692308019e+03 1.233891384176743941e+03 1.230890350609059851e+03 1.232770320808896940e+03 1.239505831983380176e+03 1.246955240537579584e+03 1.248588531911302653e+03 1.258561167668856569e+03 1.254057432022099874e+03 1.261639880769339698e+03 1.257229358870298938e+03 1.273509138800414803e+03 1.264921447285425756e+03 1.258064349144058951e+03 1.257307855434607518e+03 1.268025637986563197e+03 1.266917288043716553e+03 1.267577217739142498e+03 1.268683673327411043e+03 1.265008611156823918e+03 1.277874040068808199e+03 1.274481928977796088e+03 1.280486280424280949e+03 1.281955149261178121e+03 1.282434969878583388e+03 1.274649412836268766e+03 1.287563497517818405e+03 1.292716282620862330e+03 1.288993275557292009e+03 1.296614356646572332e+03 1.294918355130772397e+03 1.292819986225070807e+03 1.303199605804638850e+03 1.305099814321288704e+03 1.292158794995795688e+03 1.298067430653309884e+03 1.299130304135778943e+03 1.293794115228725332e+03 1.296844563830403786e+03 1.305544495232191139e+03 1.306595517069567677e+03 1.307888427863729476e+03 1.308676195301090047e+03 1.312337484220682427e+03 1.307937873138806708e+03 1.312359350135151317e+03 1.318574258406196577e+03 1.322801627623599643e+03 1.326001317293823604e+03 1.317310189676112032e+03 1.331233859082714616e+03 1.315903818122841585e+03 1.320092927198088319e+03 1.320439692054468878e+03 1.327711315803559955e+03 1.325316781118368226e+03 1.327431827810165260e+03 1.329859182992198612e+03 1.338595831527711425e+03 1.341626249316063650e+03 1.344553778028874831e+03 1.338620000536798443e+03 1.348289496593266676e+03 1.353935177966475521e+03 1.362386348952202752e+03 1.362726382803517708e+03 1.359872962406067245e+03 1.362709558982638782e+03 1.363270599174847348e+03 1.363941532019404349e+03 1.373222277373739871e+03 1.374434460198389388e+03 1.384998843246213937e+03 1.383143853442694763e+03 1.392910055276098774e+03 1.393217743306369584e+03 1.391211294243954171e+03 1.387499503581291719e+03 1.390536666826944156e+03 1.407869628621383754e+03 1.405639477843240456e+03 1.406299399828910282e+03 1.404207208052877149e+03 1.410424564353478900e+03 1.414632857317004436e+03 1.416769665621966624e+03 1.420328047118204495e+03 1.413651125252400789e+03 1.412522322324082324e+03 1.417185594882291298e+03 1.411713377810976908e+03 1.415461802405735853e+03 1.417302722846295183e+03 1.421922680834988569e+03 1.422640827328738169e+03 1.411548251049223154e+03 1.414823435740008335e+03 1.418692633083618603e+03 1.424409882520510791e+03 1.432514184186596822e+03 1.422352280574026281e+03 1.428081069259143987e+03 1.437101245907964994e+03 1.438550199037067614e+03 1.443358187880116475e+03 1.437045042646618413e+03 1.439371455128515890e+03 1.434116428171858615e+03 1.443497014301995478e+03 1.441557918859159372e+03 1.445733807954535450e+03 1.453557094745896165e+03 1.455230319428365647e+03 1.453349063451147686e+03 1.445766590452566334e+03 1.455963818337090515e+03 1.461461657287898788e+03 1.468065308078044154e+03 1.464735016451015781e+03 1.471437163071697796e+03 1.463803101795676412e+03 1.472864007523354076e+03 1.470318197751141724e+03 1.477853580046239131e+03 1.476093211452879814e+03 1.475998089662339225e+03 1.479257809421147385e+03 1.488163129840528654e+03 1.484237898564854277e+03 1.486960739523036409e+03 1.490351176708307321e+03 1.498765762820012014e+03 1.494743693554099991e+03 1.504609615280925482e+03 1.508404327889835031e+03 1.499403798646281075e+03 1.501700529460275902e+03 1.500776365201175850e+03 1.514376623690914357e+03 1.515961496488927651e+03 1.536339349489862116e+03 1.533256754198281897e+03 1.531979880684649061e+03 1.537043947361014034e+03 1.541683991962970595e+03 1.542056739406205452e+03 1.545482233909285242e+03 1.552608464414405034e+03 1.550314773856463944e+03 1.555413104889486249e+03 1.554592082586359993e+03 1.555950260973775585e+03 1.564828212005075102e+03 1.570219050022762758e+03 1.568821941540703165e+03 1.561571907614710199e+03 1.563656172926540194e+03 1.574054350728446479e+03 1.571431038490369701e+03 1.568896402312663213e+03 1.581871933509806013e+03 1.571769845865529305e+03 1.581855623491891947e+03 1.586338250024279205e+03 1.579105818963925230e+03 1.584260028585366172e+03 1.585860703833080606e+03 1.596646864952163924e+03 1.590493899963386639e+03 1.590030207690737598e+03 1.583222632209808125e+03 1.588339944983401438e+03 1.595665798750696013e+03 1.593750101499611901e+03 1.597961636719109038e+03 1.607536889923813305e+03 1.596180527279091393e+03 1.591877560444642768e+03 1.597623833409729286e+03 1.605091684670669110e+03 1.606082747165022738e+03 1.611338303354119716e+03 1.603534194503531353e+03 1.617258377839731565e+03 1.616374946531586147e+03 1.622351768238866725e+03 1.621633942757105842e+03 1.619159202823906526e+03 1.634188722217513032e+03 1.637086248808385562e+03 1.630923215766722251e+03 1.632305059586886046e+03 1.637176807169601489e+03 1.634916374148741170e+03 1.644267882665044453e+03 1.639698604460954130e+03 1.642218038615191745e+03 1.646317037108680097e+03 1.647965108942560619e+03 1.640764857212883953e+03 1.647398275378560811e+03 1.648884042195676329e+03 1.647974395269645811e+03 1.650806733549377441e+03 1.651328602437614791e+03 1.655524840345203302e+03 1.648389604333765647e+03 1.654443126348306578e+03 1.670194095995367661e+03 1.652814342955455004e+03 1.659336204662444970e+03 1.668780740764144639e+03 1.661451647290072060e+03 1.658682348474211494e+03 1.668979471897847134e+03 1.669801062141302054e+03 1.676648397325812084e+03 1.677636138870504737e+03 1.688408189631819369e+03 1.685774525382249067e+03 1.693901654095966933e+03 1.677395230043709944e+03 1.690538832787637830e+03 1.698773383268822954e+03 1.696901644773128965e+03 1.691878046104927762e+03 1.699481376018845822e+03 1.698752345939592942e+03 1.696743473282986542e+03 1.699515728291994719e+03 1.700035394318495491e+03 1.702141576066932203e+03 1.696177504432179376e+03 1.713610806257865534e+03 1.705484687942258461e+03 1.713480093002784542e+03 1.712451422934658694e+03 1.716400069247239571e+03 1.715318787048887998e+03 1.702868770610001548e+03 1.722137329326533290e+03 1.707741582450028545e+03 1.725571064436071993e+03 1.726305110413959255e+03 1.725252357658652954e+03 1.731617353415087564e+03 1.748785570879175339e+03 1.734111162203687627e+03 1.748870716855525870e+03 1.744671306876946346e+03 1.742343177600029094e+03 1.741254224860918612e+03 1.756225618875190094e+03 1.752795078302924139e+03 1.758039365194381389e+03 1.756076245718864129e+03 1.752724894291529836e+03 1.761445669946458111e+03 1.760170738013467144e+03 1.761720257231556616e+03 1.767145016697696292e+03 1.775987940138383010e+03 1.768457770438989428e+03 1.775331094506480895e+03 1.769837570121976341e+03 1.777838701749137272e+03 1.778474959966685674e+03 1.788808659383040776e+03 1.784839163129362760e+03 1.784709873456019295e+03 1.786727899053609462e+03 1.794471313757106145e+03 1.793722972803224366e+03 1.795590108528844439e+03 1.795722715004525980e+03 1.799385623672865449e+03 1.802360818517405050e+03 1.797814234794558615e+03 1.808389156281496980e+03 1.813420172436105531e+03 1.816814332539859151e+03 1.808701323501443085e+03 1.809225099151380846e+03 1.819589658834908505e+03 1.830358294483261943e+03 1.818488760075993923e+03 1.829332785885360408e+03 1.834624911215182919e+03 1.831380875283900195e+03 1.834708881232713338e+03 1.830765732226960381e+03 1.835902511446223116e+03 1.848151950158454838e+03 1.844623649338731639e+03 1.853485908195782258e+03 1.862192164566423799e+03 1.848771234473273807e+03 1.857780532517851725e+03 1.848465026814158136e+03 1.848210665290516090e+03 1.854207593042269082e+03 1.861779296073497107e+03 1.860593825073800417e+03 1.857069856425626767e+03 1.853533350119067109e+03 1.855216596646244398e+03 1.870676875164984494e+03 1.866680161280563652e+03 1.867747915083288717e+03 1.871704129012035992e+03 1.861382915876956986e+03 1.855616744707756425e+03 1.874049527904677007e+03 1.868028861320631449e+03 1.884758602136782883e+03 1.884357143638538901e+03 1.878590746324618522e+03 1.887521628089224123e+03 1.893377521450948734e+03 1.890325313093777822e+03 1.893802950483507402e+03 1.893426907142708842e+03 1.901695282094009144e+03 1.907140839768535443e+03 1.899177813945852449e+03 1.905673159089953060e+03 1.909612011351962110e+03 1.909524077298332941e+03 1.907595448222854202e+03 1.907043411732033974e+03 1.907978061545737319e+03 1.920828016547480047e+03 1.911785971548634507e+03 1.913111339842360849e+03 1.911052529196203750e+03 1.910590949785056409e+03 1.920539756846304044e+03 1.913767903508622112e+03 1.911623223890683448e+03 1.917888201252062800e+03 1.918680331228607884e+03 1.919816035796021197e+03 1.925713144919931665e+03 1.930306304206768800e+03 1.933928073074999247e+03 1.924147957533723002e+03 1.931239016019502742e+03 1.931183602259371128e+03 1.940471144684592446e+03 1.946653909545648048e+03 1.945801813831481923e+03 1.938569854682949654e+03 1.943428358141737363e+03 1.940178513606770139e+03 1.943532766011056083e+03 1.937801880987665754e+03 1.941232145261467394e+03 1.947929099345966051e+03 1.944552352430672727e+03 1.939860692079804494e+03 1.944726923528522775e+03 1.948971837956582021e+03 1.954614656022116151e+03 1.946980074811265922e+03 1.952804778656860208e+03 1.956888295933196559e+03 1.952681040308242473e+03 1.961391372092612755e+03 1.971725612359891102e+03 1.968959450336843474e+03 1.967895061879527020e+03 1.975513493455980779e+03 1.967540452297511592e+03 1.981882022548304349e+03 1.986415568991262035e+03 1.982767001341676860e+03 1.978822460064609231e+03 1.991693429380452017e+03 1.983971043192332672e+03 1.987853041935842157e+03 1.980301971355977685e+03 1.999822329302366143e+03 1.995292388854334831e+03 1.995894432321767681e+03 1.988429654518299003e+03 1.989828521358162561e+03 1.997273641630720476e+03 1.997083829521980078e+03 2.001121442028713545e+03 2.001712468948074275e+03 2.003929301977819023e+03 2.007321121545274082e+03 2.000015430704641858e+03 2.014664321443209928e+03 2.016679821484479362e+03 2.027517560638696295e+03 2.020279664662293271e+03 2.016996380424641984e+03 2.020538280234990907e+03 2.015181280526795035e+03 2.022441305517551882e+03 2.014343132563333938e+03 2.028139027245237457e+03 2.032526738134629795e+03 2.031656615269945178e+03 2.030910591928880876e+03 2.030028798343657400e+03 2.042510545364123800e+03 2.040513537025537971e+03 2.036776276543131416e+03 2.039330753525502814e+03 2.043320950855389356e+03 2.045472057192629336e+03 2.057750112613964575e+03 2.049877726811123921e+03 2.049136949816179367e+03 2.048220899679015020e+03 2.064806462863851266e+03 2.057987888066670166e+03 2.055190596634069607e+03 2.061306522944787048e+03 2.059376397580251705e+03 2.064632788156963670e+03 2.059872134916485720e+03 2.067844713822278209e+03 2.066589864801288968e+03 2.065932059280009526e+03 2.067404312434279746e+03 2.086374576143916329e+03 2.084220934048208619e+03 2.082435141736160404e+03 2.081010008524340265e+03 2.077955113751648241e+03 2.075730785696031035e+03 2.081802891641964379e+03 2.091153741032640028e+03 2.090589077247102523e+03 2.084535850079029387e+03 2.093526287625551504e+03 2.101619362977070978e+03 2.100466119634971619e+03 2.095457078462239224e+03 2.097311729825478778e+03 2.108465064543331664e+03 2.104772957557688187e+03 2.113606193967423224e+03 2.116435706282896263e+03 2.112168287484286338e+03 2.107348215990298741e+03 2.111252952251430997e+03 2.112707529056317071e+03 2.109688149208282994e+03 2.112465873787874443e+03 2.115899628268974084e+03 2.124339327455073089e+03 2.120950919545311990e+03 2.120801626472987664e+03 2.136405468347534224e+03 2.128952512005540029e+03 2.130735419505586378e+03 2.137259402874957232e+03 2.130337256862645063e+03 2.134651710107900271e+03 2.138307756021664773e+03 2.134047398256147972e+03 2.135473703812234817e+03 2.149137057845774052e+03 2.134374445922116138e+03 2.142692449627916631e+03 2.143787100682588061e+03 2.148474570959520406e+03 2.148479821253149566e+03 2.146371025219729290e+03 2.156583085975727045e+03 2.162203001943569689e+03 2.158483094011201047e+03 2.160611864365846941e+03 2.165858373691638462e+03 2.160170782862990109e+03 2.152661964523841561e+03 2.158840016606345216e+03 2.162850730900197505e+03 2.160960194419847994e+03 2.155340967962913510e+03 2.174881988045921844e+03 2.170528305307984738e+03 2.168317466078710822e+03 2.168535271540733447e+03 2.175819061768590927e+03 2.171354790988220884e+03 2.175949571430552623e+03 2.181731086175348537e+03 2.191622630202271921e+03 2.193441771584089111e+03 2.196791726235618171e+03 2.200847458319660291e+03 2.189777085486314263e+03 2.217967811450143017e+03 2.204832789728128773e+03 2.196277411837370437e+03 2.198532667247958216e+03 2.205082045260916857e+03 2.205890949973133047e+03 2.210697361670469945e+03 2.211948089525640626e+03 2.209158872423318371e+03 2.220749816111959262e+03 2.216869240020861525e+03 2.211648899617945517e+03 2.212024542916639803e+03 2.216041424631678638e+03 2.219445833986927482e+03 2.219042677152749093e+03 2.220755760758289853e+03 2.231036580459883226e+03 2.225564767526851483e+03 2.214846629378153466e+03 2.219485360304872302e+03 2.227899967185484002e+03 2.233935001590563388e+03 2.235078002757035392e+03 2.234099978361517969e+03 2.235401839290989756e+03 2.233618970299736702e+03 2.236735844935718433e+03 2.228912817430222731e+03 2.230923046518876617e+03 2.231039964320021681e+03 2.244818957749985657e+03 2.240212675126781505e+03 2.248628093933863966e+03 2.252458833347452583e+03 2.245420508799273648e+03 2.253887390139406762e+03 2.252590313584656997e+03 2.270439385747733468e+03 2.257264400614021724e+03 2.263914684784207566e+03 2.263590433341880271e+03 2.257856724583858977e+03 2.258163437176037405e+03 2.259684923844191871e+03 2.264237675651451354e+03 2.264711522865068673e+03 2.259343407556882084e+03 2.269220302796692067e+03 2.256658670447729946e+03 2.254656607543360224e+03 2.271866361101852362e+03 2.267231345984384916e+03 2.271530408048823574e+03 2.277193404298866426e+03 2.266497908459071823e+03 2.275235362801392057e+03 2.273960101736769047e+03 2.282092208423598095e+03 2.286011035413440368e+03 2.285483051461913419e+03 2.287048266637140841e+03 2.289248568871795669e+03 2.284207345338214054e+03 2.302108098144644373e+03 2.306665956098383958e+03 2.310063939942361685e+03 2.312425163889039595e+03 2.311183160930101167e+03 2.322850789987397548e+03 2.317216101996065845e+03 2.322700744818396743e+03 2.322900342837217522e+03 2.322848363820006398e+03 2.320801891975813760e+03 2.325865719526672365e+03 2.324718978390349093e+03 2.330318671018125315e+03 2.336632938248623759e+03 2.328589724750909227e+03 2.332990074784348963e+03 2.326918081612253445e+03 2.337368104364440114e+03 2.346607126064673594e+03 2.343793562338692482e+03 2.342184675723933196e+03 2.335671141129174430e+03 2.343488646509505543e+03 2.348960823187676851e+03 2.352670250270030465e+03 2.351721347240452815e+03 2.355799114435643332e+03 2.359438668311155197e+03 2.357361004636171401e+03 2.358440766659954079e+03 2.367077342615530142e+03 2.375920990929564596e+03 2.370363928715515158e+03 2.366077729649352023e+03 2.376724349126264769e+03 2.373685035806894575e+03 2.379570817208571498e+03 2.377210868470348942e+03 2.386446930163445813e+03 2.384034456395082543e+03 2.392316017637181631e+03 2.391196448860893270e+03 2.390219737361418993e+03 2.397171117095107093e+03 2.392727306984946154e+03 2.399273217608986215e+03 2.394046471743154143e+03 2.402538804193502529e+03 2.399971826618154410e+03 2.402223937208442749e+03 2.411680386391397406e+03 2.408904897129893470e+03 2.413781026753067636e+03 2.407003843702769700e+03 2.400007897196784143e+03 2.406731853441116073e+03 2.402382303905039862e+03 2.401894624786954864e+03 2.396456101735885568e+03 2.400150386645306298e+03 2.406513466982446971e+03 2.405497691000023678e+03 2.409440549020256185e+03 2.405967052848315689e+03 2.423983662487928541e+03 2.415606297397552225e+03 2.428924812218166608e+03 2.427320342022618206e+03 2.437051318394023838e+03 2.439770681340915417e+03 2.433876003765714358e+03 2.438246605168983933e+03 2.437505709452397696e+03 2.441032867131717467e+03 2.444361577842088082e+03 2.441068747675036320e+03 2.448831522280849185e+03 2.450964115422256327e+03 2.439477307860856399e+03 2.448315623632073766e+03 2.441898114029671433e+03 2.448699822736913575e+03 2.444026674211421323e+03 2.451555245186182674e+03 2.455871360247765551e+03 2.458907139315808763e+03 2.448914847252442087e+03 2.448999590822242226e+03 2.454265675672752423e+03 2.464095678828468863e+03 2.459163830002171835e+03 2.468242384272497020e+03 2.469496829258437629e+03 2.471183797942710498e+03 2.469427964880569107e+03 2.475463668719880843e+03 2.477912326197473703e+03 2.473481458649863271e+03 2.479260450572824539e+03 2.478670712528625245e+03 2.484486189479731820e+03 2.487707385614962732e+03 2.484389341826432883e+03 2.483248229912353054e+03 2.484603299391401833e+03 2.487441934286024207e+03 2.485183280375234062e+03 2.488784565396866583e+03 2.480933848134300661e+03 2.489644635094990917e+03 2.480329706215626175e+03 2.479385473643128989e+03 2.491036721234298966e+03 2.490047410862691777e+03 2.494962847816617341e+03 2.475495918179567525e+03 2.500317724493500464e+03 2.498925271175842681e+03 2.503405719606890671e+03 2.498470375558558771e+03 2.501602403226754632e+03 2.501812152116518973e+03 2.501999580804957986e+03 2.515500722475274415e+03 2.504951680203979322e+03 2.512372762365741437e+03 2.513649723746731524e+03 2.509372322299242569e+03 2.518873736960661972e+03 2.520678060520392137e+03 2.519474637834415262e+03 2.526895308240686518e+03 2.530834993571099858e+03 2.530761429535163643e+03 2.537597435325947117e+03 2.528510309289871202e+03 2.546627242373889658e+03 2.542991430692503855e+03 2.531523301024393277e+03 2.545689201999189208e+03 2.536603455290450256e+03 2.544212552874357698e+03 2.542050456278606362e+03 2.530694019088929053e+03 2.543892951381243165e+03 2.547307945144541009e+03 2.552190297950410695e+03 2.553329447774725850e+03 2.559360007833284726e+03 2.555696809224359640e+03 2.560940264549809854e+03 2.560439322053311571e+03 2.561400327296813430e+03 2.562822468303766527e+03 2.553500690004927947e+03 2.561576880821911800e+03 2.567494278596363529e+03 2.561609515000285683e+03 2.571637489735380314e+03 2.573187500748074399e+03 2.575869793608264445e+03 2.569568754139588691e+03 2.577845878681795057e+03 2.582304285032420921e+03 2.567102772345014273e+03 2.574532077934923564e+03 2.568948639348896904e+03 2.573910983425589620e+03 2.581582688732101360e+03 2.587741878019630349e+03 2.584400712317904890e+03 2.588247116232808821e+03 2.589454126565604838e+03 2.599348324985019644e+03 2.599187798737817957e+03 2.597488761652658013e+03 2.599087569159335544e+03 2.604270309919810643e+03 2.607069284860077460e+03 2.600952214964261202e+03 2.602337998122003228e+03 2.610173259042998779e+03 2.618410843011345605e+03 2.622746827290671263e+03 2.631785656140638821e+03 2.621456604850271560e+03 2.627000780002163538e+03 2.631315854081742600e+03 2.630309453016556745e+03 2.627026916997004264e+03 2.623846870468417819e+03 2.630563904625038504e+03 2.645822211402380617e+03 2.639498665519614406e+03 2.649601954501817545e+03 2.642668002684863950e+03 2.639452992952400564e+03 2.643736050036629422e+03 2.649165327998739485e+03 2.651360190367249288e+03 2.648974884076772014e+03 2.652561981327271042e+03 2.660420160051577113e+03 2.661472243958604849e+03 2.664847760901714082e+03 2.663011635036477855e+03 2.651770498245492035e+03 2.658884691040805592e+03 2.679479674034905656e+03 2.662186653294920234e+03 2.660384462654195886e+03 2.669315874446653197e+03 2.678553985197569546e+03 2.665410836792973896e+03 2.675127883444268718e+03 2.665267596265753582e+03 2.676060745939392746e+03 2.661548928134915514e+03 2.670576268960134257e+03 2.669031326435313531e+03 2.675515295712677926e+03 2.671038951074840043e+03 2.683220374979915505e+03 2.681355736798112957e+03 2.692993325115558946e+03 2.689525147880281111e+03 2.702282376243595081e+03 2.708620133188611362e+03 2.697965875668559420e+03 2.712817988609474014e+03 2.700279833458585927e+03 2.702664280884298933e+03 2.693915268769239447e+03 2.693075829025698113e+03 2.696339167570061363e+03 2.713207446142768276e+03 2.709118687446163676e+03 2.710113532520039371e+03 2.714608549405594204e+03 2.724279163217509904e+03 2.716475799628512959e+03 2.711290261420186198e+03 2.710349666372631418e+03 2.731739091186481346e+03 2.724065642045999994e+03 2.720751253660950169e+03 2.726463843462381192e+03 2.720341489265438213e+03 2.726742089253100858e+03 2.729272356251962265e+03 2.720847323789110305e+03 2.727456095174286475e+03 2.734597226857209989e+03 2.739667187205699520e+03 2.740587419431849412e+03 2.737452555560601468e+03 2.737045470572168597e+03 2.741470947762722972e+03 2.743074227405720649e+03 2.745806313437423796e+03 2.751641795947249193e+03 2.759751450292285426e+03 2.763144724590978967e+03 2.753874839945162876e+03 2.756151595827843721e+03 2.737933014705635742e+03 2.760969240343726142e+03 2.767979024293251769e+03 2.757127442699167204e+03 2.763646436380447085e+03 2.767526691642810874e+03 2.760586925023192180e+03 2.758600494162616542e+03 2.772003200068138540e+03 2.775291468013072517e+03 2.776238113187203908e+03 2.768679191619341054e+03 2.774982844947431659e+03 2.776204769993500122e+03 2.784791900164559138e+03 2.780620975394269408e+03 2.783061561447305849e+03 2.790170636236365226e+03 2.784158926416244412e+03 2.792456035279453317e+03 2.799525366997791025e+03 2.791163315386053000e+03 2.790539587949271208e+03 2.794253087181871251e+03 2.790680034769425674e+03 2.787422025466129980e+03 2.784464055208021819e+03 2.796982537620139738e+03 2.792778639064012623e+03 2.790297144094321084e+03 2.800316913812261191e+03 2.795112325238132144e+03 2.794828500724605419e+03 2.791425487912741573e+03 2.811240513326358268e+03 2.786145189303099414e+03 2.803339317856391972e+03 2.800886712346832155e+03 2.797905428323678734e+03 2.803045859024723541e+03 2.810361298954729136e+03 2.801120197975148585e+03 2.813474160595377271e+03 2.801444899168472602e+03 2.812077261083723442e+03 2.815618419314733728e+03 2.815229810737323987e+03 2.812787123801240341e+03 2.817118668555850491e+03 2.818345311571991260e+03 2.821879934972863794e+03 2.823098579160421195e+03 2.829530204836134089e+03 2.822165548924268478e+03 2.827777867214731941e+03 2.820859455763467849e+03 2.824087945225856856e+03 2.827992226243163714e+03 2.822006165794048684e+03 2.832061032073361730e+03 2.839496212316851143e+03 2.838320678636649063e+03 2.839653046526903381e+03 2.837525412993279588e+03 2.851037578619912892e+03 2.835354139537097581e+03 2.840383558344107314e+03 2.831774900971920943e+03 2.841496666045568418e+03 2.848222050712393411e+03 2.853867271019252712e+03 2.857377143231363334e+03 2.842560473231253127e+03 2.839643737762248747e+03 2.846466246251789471e+03 2.857983767066534256e+03 2.854033742309768513e+03 2.869006431550986235e+03 2.855942124359337868e+03 2.877871988237826827e+03 2.868243889469768419e+03 2.863210811566529628e+03 2.876086074481302148e+03 2.881604808495465477e+03 2.868839521486483591e+03 2.881146616446055759e+03 2.880981891112043286e+03 2.877290012939459757e+03 2.888288741797923649e+03 2.877784662571980789e+03 2.885127128641331183e+03 2.896557771942348609e+03 2.880740329641070730e+03 2.887042437351632543e+03 2.886923155970101107e+03 2.885457411160332413e+03 2.886830119483183807e+03 2.898965273220580457e+03 2.893915436802531985e+03 2.905096030795248225e+03 2.896724866723351624e+03 2.897024838168247697e+03 2.901907658274387813e+03 2.906686784404756054e+03 2.889629891201087958e+03 2.909877834665217961e+03 2.908894017208283913e+03 2.910501839847921929e+03 2.910507970421906975e+03 2.913509286092679758e+03 2.917033937875278752e+03 2.924161130059764673e+03 2.930846150523034339e+03 2.915039232790274582e+03 2.916062677350248578e+03 2.924799758040938741e+03 2.925857311874924562e+03 2.934082268277220464e+03 2.921067706241859469e+03 2.936037997464372893e+03 2.942235383974873912e+03 2.943321902689163835e+03 2.938656162809413217e+03 2.932850421895907402e+03 2.944078724388525643e+03 2.944266375962933125e+03 2.946415440120038056e+03 2.953510299399380074e+03 2.951249574761759959e+03 2.954221750319763942e+03 2.952518662848457097e+03 2.949324574983564162e+03 2.957347338560598928e+03 2.954577788780122319e+03 2.951279802737508817e+03 2.960870453195940172e+03 2.953250882895873474e+03 2.965315885359138974e+03 2.951557173645968760e+03 2.969859547109978848e+03 2.967983544392581734e+03 2.969164948880712473e+03 2.971364559864841794e+03 2.972699394566075625e+03 2.964126006660793792e+03 2.960415342359646729e+03 2.972819656509117067e+03 2.973281487118298628e+03 2.968242284714729976e+03 2.971192975855256464e+03 2.974896511077461582e+03 2.973056583457545912e+03 2.975083391215289339e+03 2.971829304292772576e+03 2.991570941014061191e+03 2.978294658480832823e+03 2.983599255345648089e+03 2.983791051818734104e+03 2.989080665642421536e+03 2.985987077042843339e+03 2.996301799100142944e+03 2.986808541558580146e+03 2.994247073591422577e+03 3.017840539913557222e+03 3.009524762257673046e+03 3.005771102847075781e+03 3.013484417389864120e+03 3.016544202242295796e+03 3.016108030629295172e+03 3.014737708962831221e+03 3.003945615687542613e+03 3.019777705366014743e+03 3.028586435665822592e+03 3.030260880209626976e+03 3.027969699621439759e+03 3.026531309673352098e+03 3.031873204306390562e+03 3.025254712676767213e+03 3.032694586743721175e+03 3.035579501691606310e+03 3.027896730683941769e+03 3.025451835622126964e+03 3.030848422916007166e+03 3.041010632985004122e+03 3.048031916706318043e+03 3.037626684709968686e+03 3.045324019901775500e+03 3.047118114129538753e+03 3.047333013419956842e+03 3.048950644115678642e+03 3.043813362964143835e+03 3.052609077605296989e+03 3.059392090019221087e+03 3.045378596037528496e+03 3.057575113155020517e+03 3.067444344280457699e+03 3.070994866338842257e+03 3.062001393416990140e+03 3.072978987740048524e+03 3.058228611053155873e+03 3.059619180659960875e+03 3.072105180452019795e+03 3.064523951072047566e+03 3.065597873051908664e+03 3.063839836982610450e+03 3.063391591852561305e+03 3.065945730558718878e+03 3.063761488980546801e+03 3.070932407646387674e+03 3.076108341937486330e+03 3.079646741559570728e+03 3.085438857970196750e+03 3.089398614997521690e+03 3.089320204273744366e+03 3.084590683180570068e+03 3.084399863876693416e+03 3.088136409167914280e+03 3.101555799296919758e+03 3.103860191422100343e+03 3.104982782886495443e+03 3.104306074610622090e+03 3.106602401798662413e+03 3.110628778253466862e+03 3.115061884470407222e+03 3.114462731030421764e+03 3.122737782492913539e+03 3.118174274172540208e+03 3.115334023321537188e+03 3.117873679491511211e+03 3.117916886650953984e+03 3.127398203918455692e+03 3.118201079825693796e+03 3.126499859301711240e+03 3.124553392681714740e+03 3.129181134269138965e+03 3.130565426197891156e+03 3.141325222624567232e+03 3.138584427629612037e+03 3.145115984118706365e+03 3.146916241517371418e+03 3.141435894139490301e+03 3.154816046506286966e+03 3.146359490846034532e+03 3.142993440969038147e+03 3.157884287738164858e+03 3.161988232652382976e+03 3.150978312946344431e+03 3.155763675633480034e+03 3.152798376171005657e+03 3.164642765766077900e+03 3.166585659146607668e+03 3.166168001119567634e+03 3.173799779067073359e+03 3.180058736499684528e+03 3.168004680029381234e+03 3.164288910942853818e+03 3.173404768713560316e+03 3.174404605920039103e+03 3.179366037795011835e+03 3.173211186607039508e+03 3.176262410360568538e+03 3.175488764706629809e+03 3.177788525078410657e+03 3.171014672145111035e+03 3.174707492493104382e+03 3.174110272280217941e+03 3.178614272036429156e+03 3.182284012169532161e+03 3.184177440160009155e+03 3.178999459479191046e+03 3.183432632327809188e+03 3.176944164134149105e+03 3.172950020289073109e+03 3.182461097076519764e+03 3.186990577825433775e+03 3.172084930703944337e+03 3.164261830344781174e+03 3.181898881387377514e+03 3.186411212593064647e+03 3.180622078817221336e+03 3.177684408773049199e+03 3.186410164122923561e+03 3.196948619867671823e+03 3.195043316790146491e+03 3.209916302909973638e+03 3.191169096115927459e+03 3.200655835161199320e+03 3.202933162864855149e+03 3.202459628575563784e+03 3.192894466046391699e+03 3.207996284208269572e+03 3.222739136680952015e+03 3.212305663103143161e+03 3.218319317987679824e+03 3.223465871476440952e+03 3.243266144581779827e+03 3.232917332247370723e+03 3.241497327000675796e+03 3.224044711063730119e+03 3.243415717256890275e+03 3.234360653015975004e+03 3.231723870457743487e+03 3.241503866191582347e+03 3.246233327169991298e+03 3.230925739758349664e+03 3.257125589832309288e+03 3.257448422678603947e+03 3.254942980124360020e+03 3.251089039173603851e+03 3.251965069703890549e+03 3.268775238084213015e+03 3.254513234626665508e+03 3.255670627901365606e+03 3.256222089742966546e+03 3.253311513422103872e+03 3.255750840834449718e+03 3.253456673519517608e+03 3.253622422422346062e+03 3.262211437664653204e+03 3.255088899143496292e+03 3.253865817928669003e+03 3.265903466581915382e+03 3.263808102902919018e+03 3.268023997421230888e+03 3.256573619190824047e+03 3.255363921050743556e+03 3.267414042307108957e+03 3.265803702692830484e+03 3.266224563242538807e+03 3.265897401582516522e+03 3.266198897850619687e+03 3.276516958772193902e+03 3.273515797532043507e+03 3.272916353261859058e+03 3.269567440034938500e+03 3.281937295837655256e+03 3.289885469610083874e+03 3.278395468413472372e+03 3.280231401682376145e+03 3.287521836857180915e+03 3.286546110711483379e+03 3.289067572411255696e+03 3.293040628274879055e+03 3.292943520290028573e+03 3.295522475007444427e+03 3.306512904578601592e+03 3.294979579347470917e+03 3.309024421240459105e+03 3.318400460234146067e+03 3.309097895513266394e+03 3.318464201941539613e+03 3.300518797590885242e+03 3.311258937895529016e+03 3.311774628951348404e+03 3.305647618790096658e+03 3.309739910700261134e+03 3.322284211800053527e+03 3.317628053155879570e+03 3.323687311844805208e+03 3.307883717615575733e+03 3.323951415739857111e+03 3.313069087110421606e+03 3.316119077200164156e+03 3.323735239477557116e+03 3.315513021274332914e+03 3.328356916898203053e+03 3.334430054783289506e+03 3.321929857795868429e+03 3.330283763455240660e+03 3.337857847854168995e+03 3.326693671106868351e+03 3.334240076161357138e+03 3.339002726959361553e+03 3.345020863723888851e+03 3.325060665849701763e+03 3.332401840918153994e+03 3.337016821586643346e+03 3.353528045404802924e+03 3.349816122504640589e+03 3.336913722465141291e+03 3.343430388096779552e+03 3.351241436742430324e+03 3.345275085927720284e+03 3.335894519265987128e+03 3.347808173587719921e+03 3.346924802390465629e+03 3.341694111846137730e+03 3.343462699490976775e+03 3.356637851963418143e+03 3.351612930463787961e+03 3.350909801633322331e+03 3.348176981044342938e+03 3.360811790358577582e+03 3.366032863854255993e+03 3.372479650492138262e+03 3.376103406767164870e+03 3.377972918286407094e+03 3.363220049547608596e+03 3.378780655395510621e+03 3.378860330201595389e+03 3.382974814382485874e+03 3.374495244519840526e+03 3.373325729075010713e+03 3.378941672756692242e+03 3.390099329321697041e+03 3.366141183416320928e+03 3.378232720186079860e+03 3.382128305790471131e+03 3.382691801880529056e+03 3.388853652555736517e+03 3.388747120415880090e+03 3.386320657006300280e+03 3.387491274193707341e+03 3.392438076236256620e+03 3.389918713624314478e+03 3.396009279062366204e+03 3.381365914917724695e+03 3.384070264189701902e+03 3.388692165802739510e+03 3.399553730435892248e+03 3.391551150170055280e+03 3.397160169132641386e+03 3.398476723203888014e+03 3.400755678002085006e+03 3.398443267282546913e+03 3.403185207710572286e+03 3.401293817437825055e+03 3.405592112890598401e+03 3.410395477845027926e+03 3.406458097530874966e+03 3.408333415473322475e+03 3.400290927445259967e+03 3.405100081598519864e+03 3.405638051983969945e+03 3.406887666241132138e+03 3.408086717780282015e+03 3.413774637660770168e+03 3.407946766203998777e+03 3.405230728321131210e+03 3.417802065183352624e+03 3.424507665280210404e+03 3.413229407978598829e+03 3.409832943440257168e+03 3.412927528798568801e+03 3.418866536964667375e+03 3.422943662426631363e+03 3.426902393826638217e+03 3.435575589152948851e+03 3.437389619539078922e+03 3.444298168913284371e+03 3.441527957711519321e+03 3.441257610436029609e+03 3.450249941207139727e+03 3.443099747859045237e+03 3.440290856426701339e+03 3.437625608951867434e+03 3.446714771176675185e+03 3.446462518483302119e+03 3.456426328195791484e+03 3.450155380377938400e+03 3.446063819996398706e+03 3.446291188175177467e+03 3.443175235746223734e+03 3.431530904030372312e+03 3.434533423235500322e+03 3.436037067336839755e+03 3.446109667052818168e+03 3.437632571612568881e+03 3.446006567889592588e+03 3.454041114451364137e+03 3.448145026687657264e+03 3.445284833330938909e+03 3.461396021082772222e+03 3.470380378657789606e+03 3.454471542867175231e+03 3.458692073438859097e+03 3.461994381118262481e+03 3.462842798816875529e+03 3.465270463748930524e+03 3.468782597585950043e+03 3.463971967964504984e+03 3.457375188677812275e+03 3.450947026201379231e+03 3.468906783909319074e+03 3.456904873613737436e+03 3.471094361704226685e+03 3.453158046685533918e+03 3.479920333351202316e+03 3.460423907538723597e+03 3.473973337301837091e+03 3.486581025457401211e+03 3.488929804247057291e+03 3.484479771909085230e+03 3.484416498815150135e+03 3.474930185723201703e+03 3.478384362106226035e+03 3.498582920746088803e+03 3.505157864871340280e+03 3.490397618744254487e+03 3.503717316502301856e+03 3.495041384899625427e+03 3.500047548265110436e+03 3.504970591885597969e+03 3.510540899221986365e+03 3.503896456720463902e+03 3.489468221076125701e+03 3.507985561066992432e+03 3.509926721088494105e+03 3.496649329055331236e+03 3.508409048001801693e+03 3.508358409184138054e+03 3.508141585893337833e+03 3.499032284284690377e+03 3.502170521249339799e+03 3.509278503311674285e+03 3.511704374444243058e+03 3.510551179680808218e+03 3.514134217089522735e+03 3.518421326599033819e+03 3.508237440717363825e+03 3.534073419429961632e+03 3.535864627756559912e+03 3.535356134587686029e+03 3.534851700534077736e+03 3.524865034529266268e+03 3.539636357349706941e+03 3.541700809541731360e+03 3.533906718593490496e+03 3.534437744487333475e+03 3.537154243514046357e+03 3.537654786182178668e+03 3.533670973549181326e+03 3.549171328056288530e+03 3.540442235081538456e+03 3.543785061496178059e+03 3.534478898445946925e+03 3.545810234199898787e+03 3.547084974292955394e+03 3.547734195195028860e+03 3.550337281002140116e+03 3.557899829698698795e+03 3.548156057432148373e+03 3.554447724977426333e+03 3.549915908296810358e+03 3.556164055719589669e+03 3.551853762442910920e+03 3.567944853537095241e+03 3.559234562798897514e+03 3.549840920190204542e+03 3.555913785988523159e+03 3.555266364926448205e+03 3.567269994064907678e+03 3.555293727452984513e+03 3.552727279081562301e+03 3.554902061960112860e+03 3.554256090843784023e+03 3.564548032617500667e+03 3.554945968104269923e+03 3.561902906911723676e+03 3.563546143558728090e+03 3.568624104669164353e+03 3.567796340520236754e+03 3.564356186412855095e+03 3.559163882065365669e+03 3.568878297855310848e+03 3.559735266696011877e+03 3.561172629477722694e+03 3.565436920163521336e+03 3.570791711904103067e+03 3.562216251869298048e+03 3.578682654781566271e+03 3.571134191321758863e+03 3.578061851563854816e+03 3.582764162519938054e+03 3.589272297702349533e+03 3.588780216938692320e+03 3.585814381389704067e+03 3.585175224891029302e+03 3.595067242960601106e+03 3.587227792405870787e+03 3.594611717926858091e+03 3.596964948966940938e+03 3.592643069990943786e+03 3.603631581604965504e+03 3.598596085424919693e+03 3.607464820480064645e+03 3.599515584000980198e+03 3.596228985335258585e+03 3.607604680320089301e+03 3.602520894048213904e+03 3.610542144108783305e+03 3.606839773620970391e+03 3.603831537386389300e+03 3.606066075977561468e+03 3.606199217678914465e+03 3.609488493439380818e+03 3.624785720094259432e+03 3.619878161707599702e+03 3.607073308440706569e+03 3.621183431878312149e+03 3.610175575467219005e+03 3.607285742162856423e+03 3.616465355051847837e+03 3.620213258109097751e+03 3.609621284612298496e+03 3.611879295609600376e+03 3.600133878437168732e+03 3.612505896735494389e+03 3.617303337114658007e+03 3.620595104403927962e+03 3.618512358237162516e+03 3.626672760317762368e+03 3.628755416365825113e+03 3.613943556782027827e+03 3.632064293195311166e+03 3.632854593464928257e+03 3.616492392694105547e+03 3.628387867710457158e+03 3.633517632474180118e+03 3.634985692812507295e+03 3.639499598737219458e+03 3.646831605601203592e+03 3.650570448512111398e+03 3.647544822897015820e+03 3.645675998606482608e+03 3.655359078970154314e+03 3.648323223438255809e+03 3.658682157140483923e+03 3.652645248012247066e+03 3.654366825648057329e+03 3.651753733455645943e+03 3.639093949755674203e+03 3.652482199986829983e+03 3.642988391166471956e+03 3.647515560824308977e+03 3.652763014079229379e+03 3.643461879197729104e+03 3.650597605617599584e+03 3.646533086634743540e+03 3.655959911626397570e+03 3.635240794469329103e+03 3.643451047002542509e+03 3.647541232185639728e+03 3.650303730406598788e+03 3.653992738147216187e+03 3.661159494274812459e+03 3.662512293925900849e+03 3.676037708085037593e+03 3.663102664447228562e+03 3.668024705716668905e+03 3.676269704662735421e+03 3.673555671272035397e+03 3.669354088906740799e+03 3.677497784828764452e+03 3.683294398635557172e+03 3.679093651957769453e+03 3.676891670355030783e+03 3.670920597563323554e+03 3.677893583752933864e+03 3.685006895317450017e+03 3.679620017148908573e+03 3.671087351153444615e+03 3.678169042800326679e+03 3.672423239075093534e+03 3.676325007240418017e+03 3.683684038490214789e+03 3.697585194941005739e+03 3.690929716394248317e+03 3.692792272242482795e+03 3.704382149488993946e+03 3.699580727976799153e+03 3.699174036832465390e+03 3.697252196776138135e+03 3.704697917383129152e+03 3.711951609844294580e+03 3.718909891911553586e+03 3.705336904769389093e+03 3.701606264235869730e+03 3.697457572172808796e+03 3.710609261476477513e+03 3.698494914569907451e+03 3.697464603875717785e+03 3.686691899968126563e+03 3.684664791876089566e+03 3.704121333669955675e+03 3.690222179212750689e+03 3.699446123503865238e+03 3.696863474755789866e+03 3.689703780760716654e+03 3.704758737494420529e+03 3.702146968882057081e+03 3.708788506698598212e+03 3.709925905888814214e+03 3.702431284261333076e+03 3.711841699752952536e+03 3.708647058604959057e+03 3.705874904245421476e+03 3.703731682954515236e+03 3.714394939688009345e+03 3.700495199389841218e+03 3.710987735450511082e+03 3.702871850367685965e+03 3.708624704735599153e+03 3.732713520931722542e+03 3.720286757665762252e+03 3.712291255928233568e+03 3.716103134133752974e+03 3.708765939325140607e+03 3.721346893151392123e+03 3.713027085507330412e+03 3.718502189206013099e+03 3.715208515685241309e+03 3.724956730195475757e+03 3.716844085129031555e+03 3.714854189821338878e+03 3.729110070217797784e+03 3.726578663092293937e+03 3.729262350491473171e+03 3.728047051063470917e+03 3.722619734248133227e+03 3.719796421602355167e+03 3.713633253851729023e+03 3.724578408592355572e+03 3.719135756772360310e+03 3.711178501385641539e+03 3.727726614852250805e+03 3.725014017682648500e+03 3.727216540426326446e+03 3.729574371206740580e+03 3.725997138862082920e+03 3.716158571203945939e+03 3.722652270842768758e+03 3.721291254030966684e+03 3.723999545172252510e+03 3.722684590154909529e+03 3.719599111583946978e+03 3.730792836604223794e+03 3.722215269626014560e+03 3.718139543780877830e+03 3.713317071857398787e+03 3.721075508451920541e+03 3.714360847579699566e+03 3.717166468444321708e+03 3.719280618425646935e+03 3.706165900422166487e+03 3.712895439538403025e+03 3.711790266307057209e+03 3.714779217448750387e+03 3.716248813910819081e+03 3.719475585748552021e+03 3.724948596909677690e+03 3.722117557829039015e+03 3.720009124736158356e+03 3.733619202895507442e+03 3.728655346331509918e+03 3.733805901190754412e+03 3.727830103218108434e+03 3.735458826847818727e+03 3.731099822125411720e+03 3.729871829533095024e+03 3.747749120917971595e+03 3.749421307199092098e+03 3.741467742175876992e+03 3.735176678646989785e+03 3.751305826765128131e+03 3.751078221869439858e+03 3.749632724692498869e+03 3.738169173362174661e+03 3.742497627016778551e+03 3.738034953241151015e+03 3.748965111447784693e+03 3.720442247082804442e+03 3.728034472137893772e+03 3.738478241021615759e+03 3.738758209696342419e+03 3.723351098897581778e+03 3.715119213761157425e+03 3.723159957445794134e+03 3.723321333515522838e+03 3.747250806088724403e+03 3.739304030613036957e+03 3.748137417605122209e+03 3.744648091121307971e+03 3.752684500517801553e+03 3.757563135395730114e+03 3.746378977005905654e+03 3.754497980961648864e+03 3.740573579577691362e+03 3.736878440334959578e+03 3.742616814943497957e+03 3.747227517159241870e+03 3.757289807391470276e+03 3.747872357274584374e+03 3.765192482568802916e+03 3.770931974962870299e+03 3.778436750287029554e+03 3.773930726439305545e+03 3.772041514338110119e+03 3.770814010660555141e+03 3.768761307996663163e+03 3.773424393403103295e+03 3.774837972767873907e+03 3.789530493525781822e+03 3.784761013066599389e+03 3.794618326344378147e+03 3.786712244182884206e+03 3.792096111122723414e+03 3.779791603669006690e+03 3.786178210782684346e+03 3.791894541682086583e+03 3.801769905982730052e+03 3.789916512799532029e+03 3.790079907706375707e+03 3.775993037756221838e+03 3.795529353403255300e+03 3.794644578492572691e+03 3.798293764873379587e+03 3.814639968514872180e+03 3.816445952632413992e+03 3.797137424689590262e+03 3.802139207554535005e+03 3.795082526232127293e+03 3.803065586013132361e+03 3.804354107803537318e+03 3.799192698039851166e+03 3.798416057519010792e+03 3.803334166778939561e+03 3.798002229760946648e+03 3.800085169696137200e+03 3.798864619656277682e+03 3.800855243542203880e+03 3.804464151099376977e+03 3.809907039210527273e+03 3.818162176760094553e+03 3.805930920207148120e+03 3.806797579250384842e+03 3.797379000253205049e+03 3.803697751055371555e+03 3.817268742353813195e+03 3.805758297215516450e+03 3.810395212264935253e+03 3.814780106035997505e+03 3.820082941392714474e+03 3.800134511399328858e+03 3.815764118632016107e+03 3.830088415738133790e+03 3.809166132410165574e+03 3.824541363641398220e+03 3.822853522101123872e+03 3.826886869238969211e+03 3.826179009695613331e+03 3.830021587051964161e+03 3.820672834761611739e+03 3.832486715461317544e+03 3.835585263533298985e+03 3.833806284181002411e+03 3.838046283629321806e+03 3.829937825271652400e+03 3.833832120294010565e+03 3.839549344100560120e+03 3.825462102178415535e+03 3.838144850462622344e+03 3.837182026163811315e+03 3.819604100191724228e+03 3.822543561037441123e+03 3.836294735736812527e+03 3.834004233711740198e+03 3.846798695606960791e+03 3.825540589032802473e+03 3.831684518501730963e+03 3.834171903843853670e+03 3.823079253577481722e+03 3.833704140196817207e+03 3.827985327476549628e+03 3.820892029020109476e+03 3.846024949483355613e+03 3.827381057201153908e+03 3.829333297285206299e+03 3.827936203064088204e+03 3.833283465182027612e+03 3.820270250641901839e+03 3.837866818518658874e+03 3.841850759320544057e+03 3.821122024632215471e+03 3.844162650378383660e+03 3.841252155987245715e+03 3.840714177699018819e+03 3.840493423119723047e+03 3.848236894521271552e+03 3.855719393835731807e+03 3.845100095935626996e+03 3.846184367296840719e+03 3.842366274853747200e+03 3.845357981233533337e+03 3.853520633340231598e+03 3.851595700321408458e+03 3.857110572060603317e+03 3.851327374253901780e+03 3.841499546672419910e+03 3.843362056157933239e+03 3.842555931215290002e+03 3.855239678065735916e+03 3.873196186807640515e+03 3.862326457094410216e+03 3.873514939785876777e+03 3.872505654369311287e+03 3.881818571057347981e+03 3.889604179210946768e+03 3.886696993207819105e+03 3.889271338486677450e+03 3.876243401439154695e+03 3.894559340933230942e+03 3.910857407757955571e+03 3.888029120271090960e+03 3.897169422228882468e+03 3.891985385569074879e+03 3.895470820529644243e+03 3.896676309556460637e+03 3.901535118007305755e+03 3.905349031199083583e+03 3.900309973884230203e+03 3.901540358257434491e+03 3.906939905044384432e+03 3.904567833151078503e+03 3.898924950076516780e+03 3.916517795992388983e+03 3.905755489613313785e+03 3.911828709195459396e+03 3.907373994064447743e+03 3.910733209110024745e+03 3.912869112313832375e+03 3.904347254988396344e+03 3.909452964243687347e+03 3.921057232716365888e+03 3.916763892349185880e+03 3.920782439833556509e+03 3.926322897654940334e+03 3.927910640278276333e+03 3.925751279986418467e+03 3.925623351764867039e+03 3.927628649521120224e+03 3.951148208370959310e+03 3.934179480041938859e+03 3.944127467172957040e+03 3.943595268550360288e+03 3.955391212452726904e+03 3.940566081762114663e+03 3.938872776613509814e+03 3.957057200841581562e+03 3.941989612126586962e+03 3.959258222528511851e+03 3.948295291216606074e+03 3.954620052153064989e+03 3.949365327371867352e+03 3.949192579263641619e+03 3.959785286968645323e+03 3.944015715614400506e+03 3.959066199457119183e+03 3.952179122171151448e+03 3.951948046888338922e+03 3.958333923571560717e+03 3.951617577312730191e+03 3.961831945674106464e+03 3.956722365281558723e+03 3.960249833447569927e+03 3.953228449731117053e+03 3.960243468922130887e+03 3.951103108262744172e+03 3.964899326229803592e+03 3.965043102857302529e+03 3.964712859703993672e+03 3.964338329071583303e+03 3.970109706772069785e+03 3.976822524801395502e+03 3.977474015013481676e+03 3.975527607127362899e+03 3.980393478352969396e+03 3.979469806889676420e+03 3.977725812954432513e+03 3.975069277746313674e+03 3.966780830046161100e+03 3.982870876970858717e+03 3.981397614091177729e+03 3.977840255208115195e+03 3.980501830486192375e+03 3.990909536579289124e+03 3.970182144580318436e+03 3.986724460562013064e+03 3.966562460166387154e+03 3.982895155641580459e+03 3.979096892212309740e+03 3.980616650616635070e+03 3.959544940369293727e+03 3.983834899467005471e+03 3.980416230528982396e+03 3.980426166334490517e+03 3.988974874945742613e+03 3.981989659800338814e+03 3.977793617768390504e+03 3.966893795480928020e+03 3.972054010288977224e+03 3.985586448904296049e+03 3.979080161632962700e+03 3.991915084544593810e+03 3.988766947597719991e+03 3.992731043550558297e+03 4.002969024715467640e+03 3.993563224028590867e+03 4.005735829538560665e+03 4.005663765547222738e+03 4.001849700497404228e+03 4.002214908521620600e+03 4.017227892000010343e+03 3.995651694303037402e+03 4.022270178715746169e+03 4.024374233324728721e+03 4.022766438584759271e+03 4.036789855464802713e+03 4.035386232932368330e+03 4.042325745813931462e+03 4.031661260616897380e+03 4.029402565049109853e+03 4.027103015432226584e+03 4.045678604455877576e+03 4.042039319314587374e+03 4.048093515283977467e+03 4.036875051833979342e+03 4.034728288140251152e+03 4.044858930495596724e+03 4.043286365948841194e+03 4.041787700149455759e+03 4.046106556177497168e+03 4.029843500134864826e+03 4.029085602725087483e+03 4.038078887893740102e+03 4.029042802351545106e+03 4.033638866462491478e+03 4.050525057200869924e+03 4.043742954699863731e+03 4.032128549069003384e+03 4.040332607193348849e+03 4.036287828140703368e+03 4.034544885120822983e+03 4.039048457323815910e+03 4.040579206330906345e+03 4.044817890681111294e+03 4.063141415666386820e+03 4.041783386171631264e+03 4.046343265635285661e+03 4.042850264395711747e+03 4.053221736293432059e+03 4.044486369569582621e+03 4.055053080309589404e+03 4.054310462262521469e+03 4.062972660117655323e+03 4.044412922237016119e+03 4.052711260680490341e+03 4.054278334107154478e+03 4.069423294909164724e+03 4.068528851219231456e+03 4.061552187718717050e+03 4.073538733828961995e+03 4.074327129085220349e+03 4.088556330300434183e+03 4.076227651139754926e+03 4.076318962296988957e+03 4.079377165481028896e+03 4.086050236992929513e+03 4.079145663993988819e+03 4.075202825536204728e+03 4.080071901482833709e+03 4.085099789087841145e+03 4.078099806303782771e+03 4.075522549535281087e+03 4.080643475457125078e+03 4.074954877047869104e+03 4.070977640587944279e+03 4.075397137472223221e+03 4.072409367657368875e+03 4.086174428477248512e+03 4.085949944023634544e+03 4.082479177121212160e+03 4.080692883308931869e+03 4.079060124838632419e+03 4.088475495931048044e+03 4.098165416227901915e+03 4.099127835718293682e+03 4.096024623566752780e+03 4.102288995426396468e+03 4.086680493596515134e+03 4.094560111092516308e+03 4.098849403053475726e+03 4.106788218073836106e+03 4.107942564932708592e+03 4.107554857155861100e+03 4.104753209226693798e+03 4.107126142161985626e+03 4.112066164417324217e+03 4.103751971246398170e+03 4.115644741247358979e+03 4.102274665349190400e+03 4.111276507451032558e+03 4.101559489417948498e+03 4.117669574684603504e+03 4.103594404338621644e+03 4.108857933772840624e+03 4.120970694658378306e+03 4.126927510705499117e+03 4.129835790438746699e+03 4.136281714725831989e+03 4.133189929097612549e+03 4.125997454264394037e+03 4.138673422673347886e+03 4.142350967645411401e+03 4.138860331209453761e+03 4.144677150530083964e+03 4.143599478401138185e+03 4.145239545538434868e+03 4.143314705159600635e+03 4.149872961789806141e+03 4.141297629591174882e+03 4.154266133497852934e+03 4.140952711019862363e+03 4.157435292447364191e+03 4.147582599624821341e+03 4.137930564504200447e+03 4.152184072125580315e+03 4.140175870783445134e+03 4.158335919014392857e+03 4.147018677455613215e+03 4.143723875425026563e+03 4.161787155484671530e+03 4.155982227674801834e+03 4.154438777864413169e+03 4.148217761501424320e+03 4.147755993353291160e+03 4.157139646567021373e+03 4.149805322557956970e+03 4.146211780585867018e+03 4.142274750501215749e+03 4.151586726536330389e+03 4.125980717128662945e+03 4.144985150256031375e+03 4.153511145956496875e+03 4.155322492724187214e+03 4.167549371916276868e+03 4.155601273937084443e+03 4.171256000557959851e+03 4.158231006361930667e+03 4.168352092942417585e+03 4.158701027870632061e+03 4.165325386492060716e+03 4.165382208260776679e+03 4.163693733701444216e+03 4.170236284590157084e+03 4.158366663761614291e+03 4.159557275534652945e+03 4.164294214721269782e+03 4.163418811740268211e+03 4.163686590288573825e+03 4.175254555007721137e+03 4.153389848242574772e+03 4.152869529849464016e+03 4.165574776573272175e+03 4.181513372499218349e+03 4.183509106014995268e+03 4.181427950494006836e+03 4.175231291949074148e+03 4.176182689594633302e+03 4.174826675763279127e+03 4.164034174698393144e+03 4.175310405614674892e+03 4.189043082032650091e+03 4.182626017826720272e+03 4.175282931201819338e+03 4.171740104812228310e+03 4.168356904371950804e+03 4.164348435918388532e+03 4.175852500649741160e+03 4.169450708359383498e+03 4.160342579686313002e+03 4.160777313511074681e+03 4.168196491791705739e+03 4.161298182454064772e+03 4.158949950009604436e+03 4.163406001160687993e+03 4.184676826111656737e+03 4.181063381262312760e+03 4.174707220138913726e+03 4.176721514304173070e+03 4.182930426917641853e+03 4.183814400686111185e+03 4.184836016426776041e+03 4.199285191700286305e+03 4.191914783942002941e+03 4.181391980516325930e+03 4.189902821930418213e+03 4.178726988277721830e+03 4.191879240635921633e+03 4.193867028471856429e+03 4.187244386192429374e+03 4.183602928983285892e+03 4.196901982842156940e+03 4.192338991340551729e+03 4.193006273922327637e+03 4.189793751725742368e+03 4.190425553636880977e+03 4.191777789276530712e+03 4.194857501453961959e+03 4.191523823151243050e+03 4.203937070542033325e+03 4.198389848984443233e+03 4.208014972824231336e+03 4.191515436927430528e+03 4.198247595047885625e+03 4.212154760704977889e+03 4.207150484458282335e+03 4.208035003370262530e+03 4.214768150592362872e+03 4.216038508771166562e+03 4.222301475641532306e+03 4.207760539859041273e+03 4.207613373501505521e+03 4.201042960420055351e+03 4.213090254654536693e+03 4.221695578499094154e+03 4.207256687621693345e+03 4.205558209456842633e+03 4.220415428531122416e+03 4.217074897118151966e+03 4.205947930295398692e+03 4.213157877464042940e+03 4.207403419642095287e+03 4.203721194407613439e+03 4.207016783730159659e+03 4.210538794110728304e+03 4.215824860588849333e+03 4.211990873632884359e+03 4.211030672942445563e+03 4.216165410308217361e+03 4.212486076679088910e+03 4.222779013753616709e+03 4.222541421585526223e+03 4.228770744354517774e+03 4.223132035834993985e+03 4.234314189403422461e+03 4.227185758272921703e+03 4.234925471438825298e+03 4.220046870909326572e+03 4.233320811492821122e+03 4.231176133507835402e+03 4.236449764391690223e+03 4.239184026976732639e+03 4.237437805695954012e+03 4.234505889978661799e+03 4.240759811463878577e+03 4.242753567716805264e+03 4.238766214929048147e+03 4.262712574928169488e+03 4.234553652897940992e+03 4.236842649808986607e+03 4.244314434848383826e+03 4.246116663284496099e+03 4.238145582147116329e+03 4.246640585432759508e+03 4.236341664449498239e+03 4.241176514902036615e+03 4.245396064834991193e+03 4.238047848468562734e+03 4.245752794594889565e+03 4.236433160660877547e+03 4.248611672167638062e+03 4.246040195500632763e+03 4.260753301332025330e+03 4.234823307789401042e+03 4.246485740983132928e+03 4.259221456978142669e+03 4.241392396532261955e+03 4.243742214135974791e+03 4.242363723603693870e+03 4.248915579311624242e+03 4.250599239805641446e+03 4.234341857162647102e+03 4.239091758691242831e+03 4.238859834901402792e+03 4.242987370061289766e+03 4.226791851684009998e+03 4.233782783077448585e+03 4.237022271112318776e+03 4.230015113739981643e+03 4.247006465727125033e+03 4.252967182350288567e+03 4.258056312979764698e+03 4.266784473841202271e+03 4.232342124102006892e+03 4.238841923479350953e+03 4.235499257031935485e+03 4.242154224406847788e+03 4.249718553799586516e+03 4.236917252724223545e+03 4.258578198442411122e+03 4.243763193326622968e+03 4.256656909745835947e+03 4.239739672134425746e+03 4.250304939508087955e+03 4.245249123985146070e+03 4.248535371333813600e+03 4.246343166521694002e+03 4.258615460297864956e+03 4.266085445600730054e+03 4.250402490807613503e+03 4.267217363041310819e+03 4.276664764097274201e+03 4.279330884178511042e+03 4.277989271864739749e+03 4.275706667688633388e+03 4.284206463551879096e+03 4.278278927941158145e+03 4.282643791481567860e+03 4.283141518884395737e+03 4.294030437725506999e+03 4.289076275360040199e+03 4.290441009257641781e+03 4.285944288538235924e+03 4.284302599140004531e+03 4.289025102983210672e+03 4.282051007887180276e+03 4.298304571555152506e+03 4.295050186506703540e+03 4.287722121696469003e+03 4.300501029662761539e+03 4.289326801198859357e+03 4.296024304829796165e+03 4.277669542254534463e+03 4.287339523561117858e+03 4.294948371088669774e+03 4.289060650389361399e+03 4.285410308074282511e+03 4.289433738877307405e+03 4.284080870815571870e+03 4.271951774193745223e+03 4.284833796809387422e+03 4.292227974956115759e+03 4.287215121003010609e+03 4.283084017300818232e+03 4.285351064399113966e+03 4.281474437078247320e+03 4.305461830652180652e+03 4.287540359449998505e+03 4.275819439633671209e+03 4.277637871086023551e+03 4.299998110079922299e+03 4.299456444770295093e+03 4.278354359358135298e+03 4.293528560442537128e+03 4.297431886196271989e+03 4.267125783780023085e+03 4.279456767266169663e+03 4.272294412582167752e+03 4.286431274931109328e+03 4.294459996855925056e+03 4.271523022145601317e+03 4.284225893630617065e+03 4.280511833815554382e+03 4.274569861838195720e+03 4.278947795707131263e+03 4.283827052041681782e+03 4.279674361287061402e+03 4.271130193702719225e+03 4.275463459426554437e+03 4.270871154001987634e+03 4.275277718046235350e+03 4.270530194760227459e+03 4.289014793991721490e+03 4.276564965640094670e+03 4.274678736278479846e+03 4.281444903776649880e+03 4.284146044917127256e+03 4.286721003975756503e+03 4.278909905213391539e+03 4.296387993641666981e+03 4.290209589331263487e+03 4.278810893445663169e+03 4.274260899449130193e+03 4.289263569718285908e+03 4.286608759734715932e+03 4.299192060911459521e+03 4.293855054347774967e+03 4.282570382858053563e+03 4.284170865356346440e+03 4.300295553873554127e+03 4.289592431510800452e+03 4.296045135579413909e+03 4.298786731694636728e+03 4.302582742117756425e+03 4.299728711854403628e+03 4.313182222454919611e+03 4.300094432380507897e+03 4.310740500557789346e+03 4.296405993471705187e+03 4.293267617353127207e+03 4.290445517066791581e+03 4.286887256294632607e+03 4.296942643093646439e+03 4.284984185524617715e+03 4.296135015855692473e+03 4.296554266270528387e+03 4.308171234637195084e+03 4.297663118619439956e+03 4.293986614622084744e+03 4.299851652268581347e+03 4.297434997918755471e+03 4.282837524761199347e+03 4.307002258422990053e+03 4.296335947935918739e+03 4.293918500633716576e+03 4.286742961714153353e+03 4.277034903248886621e+03 4.303442724190385889e+03 4.292908304243210296e+03 4.301733329027029868e+03 4.294447757761370667e+03 4.294284547336111245e+03 4.300000116165132567e+03 4.303967234872776316e+03 4.299828330180559533e+03 4.308021420136704364e+03 4.308361354466913326e+03 4.294364416595449256e+03 4.319531771058915183e+03 4.306193876117600666e+03 4.300888863814076103e+03 4.319959869129908839e+03 4.310728325032882822e+03 4.322491731582639659e+03 4.317145061450418325e+03 4.309483612672825075e+03 4.314605078336744555e+03 4.319397985553734543e+03 4.308470177258774129e+03 4.304301542755061746e+03 4.312162944101343783e+03 4.303855177943278250e+03 4.323919970702606406e+03 4.310940342309711923e+03 4.298664311728989560e+03 4.320855502970463931e+03 4.325217555879387874e+03 4.321701311350799187e+03 4.315266403670403633e+03 4.323811691344079009e+03 4.321368698325853984e+03 4.322007143852939407e+03 4.336726616354894759e+03 4.339224065049412275e+03 4.329662398265168122e+03 4.345077224276084962e+03 4.324458306240404454e+03 4.341066535998455038e+03 4.317994564327929766e+03 4.332259079225344067e+03 4.328546244968679275e+03 4.340994399931299995e+03 4.355967797991871521e+03 4.335730714466146310e+03 4.347911074900069252e+03 4.341334352370618944e+03 4.331655962120891672e+03 4.341862921785891558e+03 4.342400004287027514e+03 4.352196104814452156e+03 4.350965658768389403e+03 4.348799044998863792e+03 4.345835792868984754e+03 4.340898684319015956e+03 4.357258325608469931e+03 4.344831795585664622e+03 4.349433928331047355e+03 4.350307720311072444e+03 4.338826257529463874e+03 4.342600582216859038e+03 4.333521148417516997e+03 4.351190271812138235e+03 4.330108649166931173e+03 4.350796441153222986e+03 4.347176394620774772e+03 4.352344084988394570e+03 4.345519354374722752e+03 4.350913260263662778e+03 4.345010297643286322e+03 4.348044475724987933e+03 4.342455085101119948e+03 4.338659023518138383e+03 4.338648443864563887e+03 4.347007959710444084e+03 4.355038425040107541e+03 4.354949936111448551e+03 4.356282703621321161e+03 4.344646996485113050e+03 4.370796963676350060e+03 4.359111799107294246e+03 4.369045472769129447e+03 4.366095289514456454e+03 4.362482761888521054e+03 4.366670138367442632e+03 4.361329800335497566e+03 4.355740484120796282e+03 4.364591144412856920e+03 4.372534682708303990e+03 4.354153620034797314e+03 4.374383158617886693e+03 4.373803498663778555e+03 4.368246157433000008e+03 4.367751070108765816e+03 4.378109441970295848e+03 4.380990430418183678e+03 4.371383077959516413e+03 4.390484478373264210e+03 4.372177606623848988e+03 4.376714825588653184e+03 4.383590052379341614e+03 4.369656021559260807e+03 4.376505635509236527e+03 4.369456574326460213e+03 4.379264323862214042e+03 4.376106026067537641e+03 4.366881277867057179e+03 4.384631660025374003e+03 4.368201256249154540e+03 4.382836349035804233e+03 4.375530266742032836e+03 4.392823272771590382e+03 4.383271415567262920e+03 4.381003340338781527e+03 4.378249983980123943e+03 4.373618521302502813e+03 4.378196536087008099e+03 4.379688295621506768e+03 4.386449801706764447e+03 4.386365330548747806e+03 4.362715063411833398e+03 4.371021362912849327e+03 4.387604425600061404e+03 4.384775069002192140e+03 4.398160692368172931e+03 4.373741876702320951e+03 4.406579435815349825e+03 4.410521833695906935e+03 4.397511490450040583e+03 4.411159538679467005e+03 4.413725800394108774e+03 4.417919346743377901e+03 4.413419187666842845e+03 4.414802416599096432e+03 4.422186469319719436e+03 4.421114682619944688e+03 4.428902902502353754e+03 4.412578025909425378e+03 4.425627659376026713e+03 4.426457725158390531e+03 4.423390217635183035e+03 4.423928418653761582e+03 4.408533455166829299e+03 4.436763693123661142e+03 4.439042445968990251e+03 4.419651288669226233e+03 4.427093279417730628e+03 4.425896149049243832e+03 4.417818722196318959e+03 4.423355323516460885e+03 4.413340936147195862e+03 4.427892254776201298e+03 4.429162467236887096e+03 4.427351397946664292e+03 4.426551408104150141e+03 4.415500024814527933e+03 4.408784808294907634e+03 4.416788061820811890e+03 4.422363944999023261e+03 4.416877112378824677e+03 4.408758397499565945e+03 4.429026144432809815e+03 4.426334732350393097e+03 4.432548792588866490e+03 4.427099984645660697e+03 4.427473185189162905e+03 4.437981827191478260e+03 4.438254452489170944e+03 4.416332479751650681e+03 4.429698973418800051e+03 4.421496857449547861e+03 4.429592537016962524e+03 4.415144582541603086e+03 4.419530273217740614e+03 4.419528742674131536e+03 4.409254870819158896e+03 4.421673113551486495e+03 4.417362908602435709e+03 4.410905106861973763e+03 4.430666365326169398e+03 4.431297642456681388e+03 4.415095476411375785e+03 4.419621421198561620e+03 4.420839381231397965e+03 4.428985531824407190e+03 4.422271095436603900e+03 4.430666424365919738e+03 4.428029411811564387e+03 4.432589975104720907e+03 4.435996060372587635e+03 4.424429006985162232e+03 4.427195508056248400e+03 4.434423435213226185e+03 4.449944429884214514e+03 4.449830375978313896e+03 4.432011114440913843e+03 4.438739430623583758e+03 4.441091268440681233e+03 4.439917839081142120e+03 4.434647903450861122e+03 4.454526596720392263e+03 4.454314052433439429e+03 4.436445110607730385e+03 4.438550287896571717e+03 4.451954501678269480e+03 4.457879534274152320e+03 4.453737267921999774e+03 4.454721094331192035e+03 4.449497820171505737e+03 4.460943476047547847e+03 4.463084117140631861e+03 4.452242194703993846e+03 4.451158132865421976e+03 4.445189548179571830e+03 4.453178463132959223e+03 4.432453505352824322e+03 4.467022462725232799e+03 4.450066920356053743e+03 4.452951158297852089e+03 4.454761258754080700e+03 4.454369880585372812e+03 4.473385390020091108e+03 4.450883062605803389e+03 4.472303918769648590e+03 4.471754198417909720e+03 4.464413811505712147e+03 4.461124049098300929e+03 4.465866804963080540e+03 4.463670866575981563e+03 4.448254307029627853e+03 4.460356570134856156e+03 4.469404152698451071e+03 4.468325874570364249e+03 4.479783585560173378e+03 4.480147135790442917e+03 4.487641418111553321e+03 4.462243369142261145e+03 4.464860239623836605e+03 4.468291395677744731e+03 4.476759042557702742e+03 4.477038021244030460e+03 4.470312945568377472e+03 4.480305186615479215e+03 4.475195346279154364e+03 4.488670459139883860e+03 4.483513425162689600e+03 4.493449472524680459e+03 4.484204298904579446e+03 4.497349754508756632e+03 4.491355124001928743e+03 4.489451795244790446e+03 4.500110127059740080e+03 4.482884047224834831e+03 4.498444071946094482e+03 4.488537566580454040e+03 4.498649232011384811e+03 4.505736289244940053e+03 4.504501006287693599e+03 4.503452785437470993e+03 4.485868733678616991e+03 4.493742711775696080e+03 4.483924313310903926e+03 4.503869980678714455e+03 4.498780210338309189e+03 4.500781458985823519e+03 4.491310645645781733e+03 4.492378357800230333e+03 4.500233648097620062e+03 4.504588737177466101e+03 4.503858851782440979e+03 4.500373785257683267e+03 4.499902623191078419e+03 4.510674168903246027e+03 4.506247026713349442e+03 4.507947234246002154e+03 4.486569341705637271e+03 4.486258915093361793e+03 4.506294907233126651e+03 4.498482044748167027e+03 4.506965958131692787e+03 4.511569452234556593e+03 4.508618121147730562e+03 4.513243324104022577e+03 4.510985959150538292e+03 4.501298017486768913e+03 4.501055992041436184e+03 4.505075606610865179e+03 4.495736046689127761e+03 4.501566531177660181e+03 4.503346297100361880e+03 4.513473936646433685e+03 4.493759483852314588e+03 4.506484420186457100e+03 4.503278139305140030e+03 4.507019178793171704e+03 4.493791424718476264e+03 4.500768895299518590e+03 4.493468568142299773e+03 4.492053251507992172e+03 4.494413358395036994e+03 4.490590197662931132e+03 4.487120088836244577e+03 4.496525679161925837e+03 4.497461626917730428e+03 4.503971978718688661e+03 4.504445311052563738e+03 4.504639853895380838e+03 4.505688629175709139e+03 4.510373927986918716e+03 4.515085198746893184e+03 4.514773422619373378e+03 4.512209171337430234e+03 4.498395966917809346e+03 4.505971444266432627e+03 4.507921609156804152e+03 4.505630706751221624e+03 4.505339446332032821e+03 4.506933170856306788e+03 4.515513928272504018e+03 4.516046427038032562e+03 4.522743131962519328e+03 4.518731231455893976e+03 4.512375756160877245e+03 4.515603059315699284e+03 4.514536761397819646e+03 4.526452342289542685e+03 4.508492267517113760e+03 4.518462467147584903e+03 4.521142161571155157e+03 4.525006269611867538e+03 4.543847639257753144e+03 4.523906580646609655e+03 4.520158083217629610e+03 4.535861641600243274e+03 4.531407688819954274e+03 4.524139110605096903e+03 4.537978696330920684e+03 4.539913963991896708e+03 4.540075329120386414e+03 4.537777043594764109e+03 4.544559335494275729e+03 4.539473800694168858e+03 4.538219378594645605e+03 4.545033538016175953e+03 4.557026683525103181e+03 4.543427433027131883e+03 4.550351009206272465e+03 4.553738060409832542e+03 4.549437701526724595e+03 4.547709829233125674e+03 4.547956251484128188e+03 4.549942972646589624e+03 4.545113280668530024e+03 4.529433400809996783e+03 4.545173357083680457e+03 4.552845301191860017e+03 4.539952040931981173e+03 4.542741363765395363e+03 4.543341346668137703e+03 4.553508342190360054e+03 4.549075852531454984e+03 4.561157050411882665e+03 4.554235356759366368e+03 4.557735239696260578e+03 4.560603725069454413e+03 4.551593443502655646e+03 4.581571529532227032e+03 4.565363503066180783e+03 4.572608541579593293e+03 4.576776154787519772e+03 4.562044543284026986e+03 4.571199339239716210e+03 4.571667296485863517e+03 4.572908109221637460e+03 4.576482800366324227e+03 4.565828650347022631e+03 4.572834650987650093e+03 4.563157107071529936e+03 4.566639795917306401e+03 4.571185583434089494e+03 4.568791932694729439e+03 4.561886386158534151e+03 4.570932662501921186e+03 4.558997088775056000e+03 4.558169473027614913e+03 4.550207254798603572e+03 4.562080331510751421e+03 4.558044082273982895e+03 4.567382999722271961e+03 4.557612765404848687e+03 4.567373126386349213e+03 4.566099335397687355e+03 4.578727793157223459e+03 4.567292791110379767e+03 4.568884749208378707e+03 4.570978799763164716e+03 4.567227861085392760e+03 4.571062012278564907e+03 4.563806146887105569e+03 4.561487879520820570e+03 4.573191039571275724e+03 4.571714198505620516e+03 4.563782482522052305e+03 4.574003284553984486e+03 4.576684979221022331e+03 4.562025015167077072e+03 4.565617355262521414e+03 4.550984151429656777e+03 4.562348805285519120e+03 4.572097552480021477e+03 4.577667498388535932e+03 4.577907038365136941e+03 4.575860045414387969e+03 4.574505189696883463e+03 4.578105291387945726e+03 4.587411037279418451e+03 4.602806290555718078e+03 4.593010256880709676e+03 4.585750845012442369e+03 4.586558767887602698e+03 4.587365227431188032e+03 4.581055269581936955e+03 4.590389361779743922e+03 4.600300838369005760e+03 4.599484323304847749e+03 4.588498464670880821e+03 4.592109061725314859e+03 4.589963010289849990e+03 4.583406878802396932e+03 4.581577067141091902e+03 4.605236215284542595e+03 4.599667100628867956e+03 4.587992593707966989e+03 4.600097515607923015e+03 4.596893528322579186e+03 4.597740252292663172e+03 4.599371213740253552e+03 4.604307700420989022e+03 4.606903171055521852e+03 4.597417846331198234e+03 4.602331477413812536e+03 4.598935810722268798e+03 4.594891741081414693e+03 4.598713292073580305e+03 4.593388152212809473e+03 4.603207579279517631e+03 4.592398962952298461e+03 4.604153134130154285e+03 4.602109778742325943e+03 4.585916203195472008e+03 4.605682758705814194e+03 4.594650894586866343e+03 4.594012187062228804e+03 4.589218066183113478e+03 4.592152400879091147e+03 4.591739413696222982e+03 4.606284689285561399e+03 4.599836300875474080e+03 4.601705830473782044e+03 4.609724092875175302e+03 4.598191201728877786e+03 4.614421919275449000e+03 4.611873556703164468e+03 4.607570723366071434e+03 4.608015086782365870e+03 4.602604192497449731e+03 4.609082141524584586e+03 4.603060862131576869e+03 4.608942775014894323e+03 4.616836222731362795e+03 4.626984313918916996e+03 4.617004976115087629e+03 4.614784566332688883e+03 4.627526247413046804e+03 4.625892126108887169e+03 4.607711007414935011e+03 4.618447108131533241e+03 4.632568717865326107e+03 4.620683209570423969e+03 4.607803968305435774e+03 4.601148584749096699e+03 4.619182650814915178e+03 4.615670212233026177e+03 4.606675356095428469e+03 4.615515801504544470e+03 4.617906002500604700e+03 4.609568778020455284e+03 4.617300139265849793e+03 4.610061015966330160e+03 4.622449857964063995e+03 4.615072791385227902e+03 4.625790598471957310e+03 4.620467498758966940e+03 4.623151197047389360e+03 4.620717846280667800e+03 4.620238781626781929e+03 4.625290461409555974e+03 4.636911257029886656e+03 4.641773928318835715e+03 4.635289662442142799e+03 4.641541289930138191e+03 4.637820229025941444e+03 4.624092286607542519e+03 4.629077737399110447e+03 4.634264591714379094e+03 4.621251551251581986e+03 4.639532871476417313e+03 4.622933689454827800e+03 4.627620297497878710e+03 4.627094619184711519e+03 4.614623892615428304e+03 4.633997123318264130e+03 4.622714256703937281e+03 4.617255809060887259e+03 4.628941102030406910e+03 4.612237913850681252e+03 4.624590875252959449e+03 4.636647996283100838e+03 4.637416147279133838e+03 4.626099053219917550e+03 4.622584847384780005e+03 4.637513310940455085e+03 4.631134056093387699e+03 4.631450048362246889e+03 4.629888826435987539e+03 4.626490925784770297e+03 4.626446392313726392e+03 4.641061207190856294e+03 4.642492693039101141e+03 4.621021495476938071e+03 4.637915646281639965e+03 4.645270019444415993e+03 4.651006698871480694e+03 4.638108072957413242e+03 4.651608023070085437e+03 4.646679882722900402e+03 4.643423621364326209e+03 4.642594036800977847e+03 4.638097050526336716e+03 4.622972164789999624e+03 4.615021601656894745e+03 4.638587758372578719e+03 4.634274023670090173e+03 4.659621748768331599e+03 4.635370054527679713e+03 4.641167814546811314e+03 4.623487888304201078e+03 4.617925118937816478e+03 4.626633611417993961e+03 4.636525698052546431e+03 4.621049032343999897e+03 4.626046679697420586e+03 4.621536300248281805e+03 4.634388169572315746e+03 4.642416357354554748e+03 4.634142356024286528e+03 4.636082981542949710e+03 4.630399110471171298e+03 4.638246926884879940e+03 4.640562144206037374e+03 4.634143161954981224e+03 4.642843692608645142e+03 4.627862747783792656e+03 4.630598899153271304e+03 4.615845058791464908e+03 4.614387822423372199e+03 4.623806143088801036e+03 4.628544643005749094e+03 4.624302587730321648e+03 4.620458842937169720e+03 4.625601431675758249e+03 4.632081872716263206e+03 4.615775009227209921e+03 4.631286412906925761e+03 4.622869818706941260e+03 4.624491606227199554e+03 4.647856455593754617e+03 4.630337278802260698e+03 4.634229556211360432e+03 4.649971372584511300e+03 4.644226365270617862e+03 4.638156339393078269e+03 4.648537948039879666e+03 4.651363863542807849e+03 4.671309598288928100e+03 4.658453144168863219e+03 4.649117195610006092e+03 4.658093909438371156e+03 4.653700835372505026e+03 4.653274032975133196e+03 4.663151037791363706e+03 4.653360048020481372e+03 4.648054924311631112e+03 4.659756364944672896e+03 4.646841360803014140e+03 4.654106306615843096e+03 4.662245278499433880e+03 4.659363890168318903e+03 4.660277600137176705e+03 4.649477686087766415e+03 4.653966776792456585e+03 4.649367197921414117e+03 4.653714031445582805e+03 4.673764958460938033e+03 4.653676432242738883e+03 4.672300562779668326e+03 4.646156783031210580e+03 4.664714360102147111e+03 4.668541139031097373e+03 4.658468756780023796e+03 4.677438123805014584e+03 4.689280569980813198e+03 4.687999819783606654e+03 4.684956111859911289e+03 4.691331040637097431e+03 4.669267613773708945e+03 4.683631824971477727e+03 4.688081091399406432e+03 4.692369987973454045e+03 4.696539388079076161e+03 4.690703112613251506e+03 4.674388029475475378e+03 4.690029598364213598e+03 4.695349211462862513e+03 4.705245544159485689e+03 4.692536582591135812e+03 4.715064308255696233e+03 4.713642965858226489e+03 4.708556457305189724e+03 4.718216541901172604e+03 4.722364204767674892e+03 4.700306869628096138e+03 4.700841351924736045e+03 4.717231213851501707e+03 4.714616070055065393e+03 4.721907371997497648e+03 4.708153750372011928e+03 4.718840807714946095e+03 4.700112227990055544e+03 4.696702268596775866e+03 4.701588864839140115e+03 4.695774833777102685e+03 4.720972250091894239e+03 4.720371974150623828e+03 4.716222463225561114e+03 4.706496097694333002e+03 4.703812006385507630e+03 4.701747972538406430e+03 4.706668093050201605e+03 4.700843469294032730e+03 4.701924507662240103e+03 4.711425037102657370e+03 4.696961600188476041e+03 4.705364611874898401e+03 4.705887898778234558e+03 4.700971317949603872e+03 4.692129891967221738e+03 4.703034911030455987e+03 4.699914372231431116e+03 4.702842866247522579e+03 4.715241471664529854e+03 4.705424005467601091e+03 4.701054087908114525e+03 4.709087297078162010e+03 4.688017618375553866e+03 4.705890884053561422e+03 4.696339601570119157e+03 4.693478821160904772e+03 4.704090494707053040e+03 4.695048148429142202e+03 4.712660417623400463e+03 4.710518614986527609e+03 4.708489738242369640e+03 4.709534183209063485e+03 4.705479150241322714e+03 4.713322739366220048e+03 4.717023397615411341e+03 4.695523615520164640e+03 4.710742934877051084e+03 4.701021432444818856e+03 4.700458338970470322e+03 4.715468865842208288e+03 4.709698182711416848e+03 4.697682931853389164e+03 4.698183559774217429e+03 4.700272909692769645e+03 4.705489594912851317e+03 4.703709737372487325e+03 4.720023004277530163e+03 4.712845574062035666e+03 4.709790233664582956e+03 4.710283601616644773e+03 4.719494661747746250e+03 4.718491643663797731e+03 4.706010278067319632e+03 4.700474555182036056e+03 4.711009996643449085e+03 4.706810468308529380e+03 4.715075664398700610e+03 4.717108927023323304e+03 4.723456578333514699e+03 4.736603958015948592e+03 4.723392398047744791e+03 4.721502247531826470e+03 4.722971249790215552e+03 4.730450893983066635e+03 4.732160602114237008e+03 4.717728374181178879e+03 4.720993990176435545e+03 4.718594501614411456e+03 4.720076853669380398e+03 4.719134686515848443e+03 4.718488098546767105e+03 4.726851403502065295e+03 4.731121270185298272e+03 4.738511434775369707e+03 4.732667803894905774e+03 4.712782050477847406e+03 4.732129062397597409e+03 4.730517155103520963e+03 4.731595314789909935e+03 4.725616377876009210e+03 4.746989537166904483e+03 4.730555965361578274e+03 4.724336219811265437e+03 4.743257705584795985e+03 4.725389382321458470e+03 4.742016702754603102e+03 4.743023156170660513e+03 4.751486392888386035e+03 4.740438979476578425e+03 4.745244423209892375e+03 4.736236202178152780e+03 4.735162363299462413e+03 4.743955562393137370e+03 4.738470118277617075e+03 4.736902419980132436e+03 4.728822511787999247e+03 4.733281502222926974e+03 4.715967447949546113e+03 4.717197408674574945e+03 4.724334390435822570e+03 4.721411787580552300e+03 4.726842854348175933e+03 4.725454158679442116e+03 4.732289941088588421e+03 4.733583630715950676e+03 4.725140192225931969e+03 4.732313599611470636e+03 4.735828543623608311e+03 4.740738856204914555e+03 4.719041403672848901e+03 4.728543650502188029e+03 4.745611706807329028e+03 4.742214981487450132e+03 4.743414364477820527e+03 4.745439421363626934e+03 4.740309022761327469e+03 4.745054072689457826e+03 4.762720458076806608e+03 4.750048995225276485e+03 4.751359776601283556e+03 4.757500672724800097e+03 4.751235274232903976e+03 4.755112537788950249e+03 4.747086675695087251e+03 4.754229404201847501e+03 4.737924078561414717e+03 4.745840030874354852e+03 4.749589078846031043e+03 4.762487099099091211e+03 4.755107646133561502e+03 4.768676153240798158e+03 4.769918110753807014e+03 4.769405575515106648e+03 4.776088793154420273e+03 4.786862247179158658e+03 4.766992036136133720e+03 4.781236580720571510e+03 4.788907426525516712e+03 4.771792486928610742e+03 4.775455912185314446e+03 4.780368149149277997e+03 4.770438449811091232e+03 4.793181690511892157e+03 4.770373957726268600e+03 4.782371319386812502e+03 4.783644690111695127e+03 4.789463515713572633e+03 4.791733709186249143e+03 4.784939052265249302e+03 4.787023359503191386e+03 4.766080078249116013e+03 4.779207991931904871e+03 4.779164279173267460e+03 4.760453815623771334e+03 4.780797175801897538e+03 4.781422746754292348e+03 4.776055407425601516e+03 4.757776767470571031e+03 4.760882464906170753e+03 4.751057213000840420e+03 4.775079265101630881e+03 4.770836334604203330e+03 4.763646231775021079e+03 4.774974796194574083e+03 4.761963274602282581e+03 4.795201808911750959e+03 4.780230990101678799e+03 4.761165169162259190e+03 4.770463252944024134e+03 4.779015374675989733e+03 4.777124957721701321e+03 4.783967649035243994e+03 4.777173561558431174e+03 4.780913664715843879e+03 4.774224885652697594e+03 4.778226294295530352e+03 4.777049602443046751e+03 4.763295069313920976e+03 4.770306547099549789e+03 4.765433085279660190e+03 4.764062756756443378e+03 4.753223387620472749e+03 4.762245206128259269e+03 4.766027928900943152e+03 4.769153584526477971e+03 4.771863047644277685e+03 4.780957414436109502e+03 4.774249595056069666e+03 4.768728499813630151e+03 4.765437399931563050e+03 4.774966443211303158e+03 4.778179409016685895e+03 4.770017234062006537e+03 4.761993866858761976e+03 4.775270841849799581e+03 4.775564610890526637e+03 4.778717256139959318e+03 4.775996899017325632e+03 4.788588912408553369e+03 4.811990067986090253e+03 4.794149760245015386e+03 4.800994084794962873e+03 4.794201442192009381e+03 4.795619045878028373e+03 4.782211630089553182e+03 4.794331942945310402e+03 4.787750132347862746e+03 4.792615191626129672e+03 4.805826655782117996e+03 4.800585573448362993e+03 4.784882584219508317e+03 4.808776033156088488e+03 4.799250847788589454e+03 4.804013548052766055e+03 4.796755053152054643e+03 4.803216438805494363e+03 4.811648897567721178e+03 4.800255986664020384e+03 4.800507855500753067e+03 4.806631897915057380e+03 4.800541840759449769e+03 4.804879978118759027e+03 4.787559283148083523e+03 4.790031505267845205e+03 4.814576219950903578e+03 4.797499862556102926e+03 4.810390278607958862e+03 4.815051390445137258e+03 4.812130375204059419e+03 4.806532740067300438e+03 4.811109131089479888e+03 4.799202690136684396e+03 4.816696864250113322e+03 4.802305436915202336e+03 4.802326061520448093e+03 4.810039015202628434e+03 4.817545111825666936e+03 4.799115250623187421e+03 4.799795220421188787e+03 4.811528636003185966e+03 4.799615755861866091e+03 4.807286140599723694e+03 4.806982971654305402e+03 4.816688067690995013e+03 4.817003738934424291e+03 4.801639237282768590e+03 4.821198216242135459e+03 4.815251734341783049e+03 4.827021158020910661e+03 4.812000998727966362e+03 4.819705050693552948e+03 4.817099920084909172e+03 4.828678492671848289e+03 4.835869689823171939e+03 4.831338300777129916e+03 4.837504039541322527e+03 4.835992667500586322e+03 4.841351873757434078e+03 4.845802624177484176e+03 4.839386206856170247e+03 4.834810980600149378e+03 4.827416111823958090e+03 4.829253607375391766e+03 4.827256372792242473e+03 4.847743300485223699e+03 4.841775117640841017e+03 4.848237140897948848e+03 4.842516548534845242e+03 4.852509072700224351e+03 4.838872553734748180e+03 4.839040957861741845e+03 4.830803661567740164e+03 4.845230072240092341e+03 4.829176698496711651e+03 4.847947626912635315e+03 4.852028550600367453e+03 4.849587842875905153e+03 4.832347319008994418e+03 4.841308849186739280e+03 4.828605521867170864e+03 4.834082746499688255e+03 4.840418281333288178e+03 4.851191050517702934e+03 4.847479741568435202e+03 4.833228707475121155e+03 4.843836739243884040e+03 4.848449624960487199e+03 4.843221130958632784e+03 4.834113897637382252e+03 4.839476821533714428e+03 4.827492131368752780e+03 4.827025857930767415e+03 4.816240960594592252e+03 4.834031996499340494e+03 4.827348954006712120e+03 4.843772438158046498e+03 4.822172216052134900e+03 4.826474891225275314e+03 4.826008135041834066e+03 4.828044151299483019e+03 4.832590615298023295e+03 4.828038682410915499e+03 4.841562077265959488e+03 4.821152215939183407e+03 4.829808362235782624e+03 4.824329813910609118e+03 4.819032833003821906e+03 4.832751202413610372e+03 4.827766999459978251e+03 4.836375097719055702e+03 4.831654380223832050e+03 4.834855452112959938e+03 4.841499775789018713e+03 4.823116858220648282e+03 4.839149153476379979e+03 4.830827820372544920e+03 4.819960659834019680e+03 4.842808279580184717e+03 4.817826496026447785e+03 4.815172580125899913e+03 4.822509914183795445e+03 4.849517625498058806e+03 4.828560761164529140e+03 4.837143247819412863e+03 4.841937404136448095e+03 4.833515019293557089e+03 4.851745339540082568e+03 4.844703901691470492e+03 4.829596770435549843e+03 4.834502386835341895e+03 4.839766460751829072e+03 4.840049989825680314e+03 4.847532845917920895e+03 4.849190561840749069e+03 4.826243177712547549e+03 4.850800739847980367e+03 4.863839367469525314e+03 4.860770303668967244e+03 4.853671121251134537e+03 4.855730346100171118e+03 4.861237885088814437e+03 4.862133349210922461e+03 4.865967300982697452e+03 4.859336545914848102e+03 4.872401534010994510e+03 4.859977032460918963e+03 4.849187896375851778e+03 4.872696027457724085e+03 4.872379623658912351e+03 4.870609027952197721e+03 4.878454744445757569e+03 4.867222611972707455e+03 4.872132680371662900e+03 4.881764776307040847e+03 4.867718612001200199e+03 4.871650349172820825e+03 4.880884212014628247e+03 4.867340583982536373e+03 4.876285378883168050e+03 4.872574549932889568e+03 4.863688313935807855e+03 4.884709115531375573e+03 4.871779242026830616e+03 4.874012590197969075e+03 4.874706186902602894e+03 4.884627478883448930e+03 4.857227669143177081e+03 4.881136134142420815e+03 4.877082386994441549e+03 4.879018323270022847e+03 4.873869230526554929e+03 4.887834936341983848e+03 4.883476393300779819e+03 4.875609137867224490e+03 4.883668030422491029e+03 4.880810113058723800e+03 4.869435600837088714e+03 4.881727026700777969e+03 4.861163045510761549e+03 4.867318028863634936e+03 4.871816298479079705e+03 4.890127175788952627e+03 4.863099422810015312e+03 4.883841007340786746e+03 4.884755191796642066e+03 4.887573880691204067e+03 4.889279532984271100e+03 4.877707005238888996e+03 4.874491705465947234e+03 4.890942882163301874e+03 4.892261566887577828e+03 4.887214039797936493e+03 4.875466153631491579e+03 4.890714469286459462e+03 4.892150408743759726e+03 4.888408227260750209e+03 4.895606160559432283e+03 4.887388283242234138e+03 4.893186346291390691e+03 4.897001953722577127e+03 4.896624693179478527e+03 4.903971699966101369e+03 4.907116714209473685e+03 4.896755069516102594e+03 4.891345710301960935e+03 4.881472830651727236e+03 4.912900305338996986e+03 4.899092908348419769e+03 4.897899977168719488e+03 4.904813177077018736e+03 4.895423856912058909e+03 4.889107142342644693e+03 4.893888167952278309e+03 4.912736488182191351e+03 4.906826357467679372e+03 4.905966082766993168e+03 4.896026405798539599e+03 4.891241507197290957e+03 4.885687066495664112e+03 4.897154448119047629e+03 4.891356967190304204e+03 4.903993157657892880e+03 4.892438335439233924e+03 4.901363631894349055e+03 4.886245708750763697e+03 4.896420457288261787e+03 4.892134473115550463e+03 4.897999150392810407e+03 4.899937697961155209e+03 4.894514475466758086e+03 4.890840492910077046e+03 4.883383405847282120e+03 4.891233190573183492e+03 4.889466358551335361e+03 4.889737869583434986e+03 4.881524211794837356e+03 4.885639387524402082e+03 4.876427935246358174e+03 4.866869414955979664e+03 4.877354965638051908e+03 4.891461061927278024e+03 4.896092105569716296e+03 4.883317942919630696e+03 4.889015345509781582e+03 4.884290799982445606e+03 4.885444422735310582e+03 4.884038610112535025e+03 4.901745443726523263e+03 4.887424099996645054e+03 4.890433550169002046e+03 4.891775553048197253e+03 4.902687783619272523e+03 4.899971270673458093e+03 4.891673059244011711e+03 4.882430682530928607e+03 4.908984953827541176e+03 4.900299864557652654e+03 4.895402362983695639e+03 4.899442713074198764e+03 4.902771022475664722e+03 4.875006656709983872e+03 4.904824183262639053e+03 4.900456314093658875e+03 4.898572451886325325e+03 4.906175354468269688e+03 4.893843432931925236e+03 4.892677007742280693e+03 4.897437718386234337e+03 4.897376192113343677e+03 4.900534765366469401e+03 4.897313872247273139e+03 4.898714345976248296e+03 4.911183831004656895e+03 4.918655333906949636e+03 4.905922345611879791e+03 4.909747564844756198e+03 4.917973441499343608e+03 4.911916767455587433e+03 4.902194337161243311e+03 4.899977783781116159e+03 4.896346451271179831e+03 4.908070977482152557e+03 4.912500630127826298e+03 4.903767088466126552e+03 4.899483268082040922e+03 4.907921480705123940e+03 4.902188039011714864e+03 4.897391759481835834e+03 4.919216794148545887e+03 4.907817690491323447e+03 4.906487028472306520e+03 4.912370682392955132e+03 4.920365795358371543e+03 4.926185606776724853e+03 4.925285676526761563e+03 4.913039567473556417e+03 4.923964586795980722e+03 4.914134713617660964e+03 4.925314027248207822e+03 4.929536293155316343e+03 4.924164833205358264e+03 4.935229217878246345e+03 4.915331971811301628e+03 4.927715476383742498e+03 4.922362850618473203e+03 4.915214288259710884e+03 4.919034172037678218e+03 4.930302064361829252e+03 4.915454367994294444e+03 4.916632520244907937e+03 4.928969241421398692e+03 4.925235321068003941e+03 4.925721464925552937e+03 4.926854127036262071e+03 4.934064325708272008e+03 4.942930109727900344e+03 4.934395124704317823e+03 4.928959654234578920e+03 4.922240310610222878e+03 4.928586493144105589e+03 4.932416207856191249e+03 4.941703932359275314e+03 4.938007315370192373e+03 4.938836246519802444e+03 4.933597646697015989e+03 4.938176897652691878e+03 4.930407996407151586e+03 4.935051320582900189e+03 4.933085528141818941e+03 4.929985731604908324e+03 4.937979555964628162e+03 4.937231645928527541e+03 4.922226426451992666e+03 4.929422076922368433e+03 4.930694409433736837e+03 4.931117374679416571e+03 4.934424257856539043e+03 4.937791852317390294e+03 4.938797682826814707e+03 4.921316820828676100e+03 4.931162771723267724e+03 4.926566795192808968e+03 4.936114723577503355e+03 4.928179204708743782e+03 4.933144680147556755e+03 4.935738920548355054e+03 4.943201953619849519e+03 4.945224957166942659e+03 4.946699876357182802e+03 4.930963792872008526e+03 4.939474956289182046e+03 4.934897036942345949e+03 4.933204551377306416e+03 4.920092113505544148e+03 4.924234415032725337e+03 4.935515951234522618e+03 4.922520886502235953e+03 4.935716083773986611e+03 4.934243011514271529e+03 4.938003265759586611e+03 4.956144441362172074e+03 4.940492844193589008e+03 4.953923357785426560e+03 4.935072297228020943e+03 4.933712934148878048e+03 4.950020646504807701e+03 4.948824906825336257e+03 4.948699462685371145e+03 4.948566862656007288e+03 4.941654500420811019e+03 4.940522836696423838e+03 4.939833871797392931e+03 4.933055042832240360e+03 4.938604451458785661e+03 4.923372891915158107e+03 4.943041197002742592e+03 4.929765241372890159e+03 4.942447017279650026e+03 4.927895605685490409e+03 4.925818395492451600e+03 4.926736432586411865e+03 4.919846248727262719e+03 4.934668749926130658e+03 4.925180710977501803e+03 4.929762146887142990e+03 4.942225537626442019e+03 4.940174056043761084e+03 4.928045487145403058e+03 4.923943249804172410e+03 4.940017379924346642e+03 4.935914479945841776e+03 4.939014837179565802e+03 4.937959500172949447e+03 4.930508878617587470e+03 4.948167994386727514e+03 4.935471908530564178e+03 4.940248004713438604e+03 4.936756686599504974e+03 4.936683170136312583e+03 4.936792565479502628e+03 4.943292398567881719e+03 4.957362748633687261e+03 4.947987263167635319e+03 4.943321249655454267e+03 4.944925943918986377e+03 4.934635504373201002e+03 4.941531828070521442e+03 4.942877613456669678e+03 4.944798334981531298e+03 4.926397857528281747e+03 4.932050268196832803e+03 4.940290546645007453e+03 4.935232517194519460e+03 4.944656379923092572e+03 4.930507179370965787e+03 4.906938505624296340e+03 4.922278652027188400e+03 4.929410132661532771e+03 4.926028606506937649e+03 4.922792778288293448e+03 4.932666197403496881e+03 4.916399280600015118e+03 4.933044337764626107e+03 4.934063137291088424e+03 4.926198619148938633e+03 4.938265354674038463e+03 4.924858470092807693e+03 4.932690850081331519e+03 4.933345867553822245e+03 4.946437195917843383e+03 4.939188542244393830e+03 4.946533973768876422e+03 4.947454334588402162e+03 4.950915742824758127e+03 4.954167327219002800e+03 4.967381219434446393e+03 4.952410571514972617e+03 4.953864810847137960e+03 4.959363495018834328e+03 4.965731327390775732e+03 4.973681180398119977e+03 4.974215240471733523e+03 4.948572199088693196e+03 4.959214060024824903e+03 4.954775338540406665e+03 4.968260459717193044e+03 4.972084048088500822e+03 4.951091402323328111e+03 4.956402571055366025e+03 4.964302497750088150e+03 4.962100771502999123e+03 4.952538932871711040e+03 4.958963066277401595e+03 4.952519839762774609e+03 4.949601773692737879e+03 4.938944162563503596e+03 4.933135979862642671e+03 4.936351451346645263e+03 4.941863345454662522e+03 4.950958589324639433e+03 4.957789853353908256e+03 4.953592334883222065e+03 4.950598070461670432e+03 4.954647036616119294e+03 4.947764331033099552e+03 4.950227325046678743e+03 4.940461915784332632e+03 4.944918504323567504e+03 4.939292270312786968e+03 4.924889243177663047e+03 4.931272307903749606e+03 4.931879674097441239e+03 4.926252861668090191e+03 4.929539252816589396e+03 4.933456882962456802e+03 4.921338884295830212e+03 4.923694613430563550e+03 4.946109709273235239e+03 4.943848984247688350e+03 4.926220679242269398e+03 4.915766504014318343e+03 4.931467972424981781e+03 4.937058560824790220e+03 4.937260016084227573e+03 4.928775743472742761e+03 4.924539016375558276e+03 4.935704779647484429e+03 4.925228720003593480e+03 4.927152740385396100e+03 4.936965847343905807e+03 4.921474536240704765e+03 4.921617135717958263e+03 4.932377693409629501e+03 4.927405324714392009e+03 4.933740989561280912e+03 4.920172374438283441e+03 4.935111904171022616e+03 4.940372933435111008e+03 4.931140936976763442e+03 4.923841647123127586e+03 4.925071836086574876e+03 4.940370622936083237e+03 4.947819202280369609e+03 4.967495142927236884e+03 4.942821945067699744e+03 4.955236029300684095e+03 4.958007736447519164e+03 4.946860176021076768e+03 4.949154109271875313e+03 4.953478906070161429e+03 4.949945550196344811e+03 4.945131654205563791e+03 4.954954994168244411e+03 4.961440084469057183e+03 4.957292132655119531e+03 4.949703895790980823e+03 4.952543682992462891e+03 4.949293999091448313e+03 4.952580148036291575e+03 4.951201827569793750e+03 4.951907514341596652e+03 4.957676903696128647e+03 4.963059097160435158e+03 4.951760502759705560e+03 4.933812704664131161e+03 4.954528739522718752e+03 4.958836366696548794e+03 4.952606254070071373e+03 4.950547611685971788e+03 4.958576727693904104e+03 4.951347315237721887e+03 4.956153466216320339e+03 4.952198562528881666e+03 4.969535706378594114e+03 4.944600927523351857e+03 4.948349642821911402e+03 4.937807981731449217e+03 4.950571521838812259e+03 4.960218521438937387e+03 4.956573550287443140e+03 4.960267684833679596e+03 4.957423270080144903e+03 4.971820938214591479e+03 4.956041990209663709e+03 4.963927592482354157e+03 4.965385458405970894e+03 4.987624240716058921e+03 4.961194907382669953e+03 4.963774466805663906e+03 4.975964253366309094e+03 4.956170368692592092e+03 4.970958696495514232e+03 4.970507056456141981e+03 4.960072767000960084e+03 4.968493589586732924e+03 4.966826964547643911e+03 4.976789345790840343e+03 4.966856968121335740e+03 4.963187905547225455e+03 4.963918607335820525e+03 4.964778913596561324e+03 4.966410855049816746e+03 4.956823478576197886e+03 4.971196166148770317e+03 4.951997753893592744e+03 4.959641285318073642e+03 4.981328590441109554e+03 4.965580276834987671e+03 4.982851935840638362e+03 4.973346821741930398e+03 4.964595696813415088e+03 4.973029326152369322e+03 4.980126107665465497e+03 4.976070310659299139e+03 4.986437083913824608e+03 4.986705482711287004e+03 4.985938344044922815e+03 4.967892234837740034e+03 4.992693468054496407e+03 4.979799272944060249e+03 4.960949651935047768e+03 4.974111435993806481e+03 4.969299261665778431e+03 4.968634601860806470e+03 4.976728897495153433e+03 4.978030301956269795e+03 4.975919881783002893e+03 4.972111709839616196e+03 4.999989196975258892e+03 4.977359796963317422e+03 4.985396755730263067e+03 4.994161243711812858e+03 4.976193642884742076e+03 4.982556306263325496e+03 4.980050895907619633e+03 4.983415569858116214e+03 4.971196515091141009e+03 4.984514893319925250e+03 4.987313898912104378e+03 4.981312112271790284e+03 4.993660045982296651e+03 4.984602766786047141e+03 4.984877113602738973e+03 4.997934748467774625e+03 4.998603617886551547e+03 4.988101507751374811e+03 4.999617313606346215e+03 4.998486890554100682e+03 4.996400788183126679e+03 4.985524447025114569e+03 5.007568107133486592e+03 5.004122527875631931e+03 5.002068304542101032e+03 5.014374793659604620e+03 5.006750244698042479e+03 5.019172763788908924e+03 5.017627930383769126e+03 5.017955209422202643e+03 5.024508078611397650e+03 5.017337071616409048e+03 5.012436424064315361e+03 5.010037205544404060e+03 5.008128325510745526e+03 5.001489739223816287e+03 5.011119346677823160e+03 4.991873668799669758e+03 5.009185103351301223e+03 5.013876079906263840e+03 5.005887582091311742e+03 5.013699691197633001e+03 5.006223790102262683e+03 4.998961391431600532e+03 5.002092492312693139e+03 5.003574295967076978e+03 5.000235868639966611e+03 4.989926981709411848e+03 5.000603507879780409e+03 5.009207043476530089e+03 4.999605993265198776e+03 5.002688394130106644e+03 4.998349344842032224e+03 4.985653058573244380e+03 4.993856913750079912e+03 5.011963716545615171e+03 5.001350162985633688e+03 4.995043073930850369e+03 5.003356934456292038e+03 4.991488919945610178e+03 4.999629122960730456e+03 4.988928003575267212e+03 4.994471961095223378e+03 4.992477807865749128e+03 4.982293220277438195e+03 4.992320676323032785e+03 5.002989269042970591e+03 4.998634911755749272e+03 4.990195134722927833e+03 4.992898155819434578e+03 4.991904044784140751e+03 4.995558506861243586e+03 4.999232864077753220e+03 4.997647907213438884e+03 5.002906979506803509e+03 5.008751374287279759e+03 4.995699152138324280e+03 5.007843373056840392e+03 5.011435426329619077e+03 5.021972608214448883e+03 5.011082448033277615e+03 5.016407830339869179e+03 5.010490595349696378e+03 5.019015065717396283e+03 5.031122022569691580e+03 5.015827743004533659e+03 5.024245604831562559e+03 5.028496335751848164e+03 5.030519000095602678e+03 5.021478324306345712e+03 5.034612339385976156e+03 5.040813483535619525e+03 5.039867783654924096e+03 5.035748565807892192e+03 5.028639906751383023e+03 5.035347783851840177e+03 5.061047860565134215e+03 5.062865236180179636e+03 5.060031732748499053e+03 5.048493043006975313e+03 5.058778737715492753e+03 5.067972885950395721e+03 5.063477367456625871e+03 5.067111517300056221e+03 5.071471365551207782e+03 5.059195409717391158e+03 5.068654453296781867e+03 5.048721476942305344e+03 5.051830934986980537e+03 5.048441434161674806e+03 5.051106036175122426e+03 5.063092104357545395e+03 5.034511979762128249e+03 5.031830225660962242e+03 5.041780721415009793e+03 5.044961390312530966e+03 5.026950323833912989e+03 5.034965708577185069e+03 5.025086286993063368e+03 5.024872974981111838e+03 5.023964690252584660e+03 5.032994145343469427e+03 5.017237460847906732e+03 5.043980872463922424e+03 5.032813244026974644e+03 5.031565272720087705e+03 5.026560698945445438e+03 5.032726435984975069e+03 5.019120580363547560e+03 5.021757731403276921e+03 5.025320507059109332e+03 5.029057664027965984e+03 5.035333393910913401e+03 5.027430466011959652e+03 5.023694914961060022e+03 5.026111524477330931e+03 5.027656146033296864e+03 5.019802105444749031e+03 5.017234618101090746e+03 5.006142386231682394e+03 5.008722384336204414e+03 5.004657376662208662e+03 5.035590202647073056e+03 5.014302663906681119e+03 5.022057050021599935e+03 5.023981304990889839e+03 5.024765138265611313e+03 5.033496920426182442e+03 5.024764368165407177e+03 5.027446522102258314e+03 5.028156670214073529e+03 5.025997106053228890e+03 5.020878816088647000e+03 5.022996996144584045e+03 5.027662820688163265e+03 5.034746960103928359e+03 5.029085203752189045e+03 5.030961794746284795e+03 5.027758695418208845e+03 5.047114083018785095e+03 5.051276932774478155e+03 5.037158191601366525e+03 5.048735293264620850e+03 5.037880158942448361e+03 5.040117527986786627e+03 5.021193255491490163e+03 5.025317639349757883e+03 5.036174645923898424e+03 5.025407911328903538e+03 5.044265747003120850e+03 5.028425278015873118e+03 5.033716700546728134e+03 5.033651277897753062e+03 5.033564831778809094e+03 5.037221517755459899e+03 5.056382947920488732e+03 5.048640193949826426e+03 5.039609858471396365e+03 5.042317151070045838e+03 5.047867873617709847e+03 5.048071891697908541e+03 5.050905327927618600e+03 5.053351472261965682e+03 5.051432617784613285e+03 5.049224682166561252e+03 5.051676685110025574e+03 5.055975040591255492e+03 5.058737553919442689e+03 5.057030899505461093e+03 5.076544395762413842e+03 5.048152975786560091e+03 5.060132961478202560e+03 5.068867737192304048e+03 5.064982426635135198e+03 5.052334058751869634e+03 5.071239461561935059e+03 5.051401059464335958e+03 5.060013271827917379e+03 5.055952834144185545e+03 5.072007542507670223e+03 5.069159405306474582e+03 5.077436129273550250e+03 5.067068744056847208e+03 5.070160537687777833e+03 5.067027824877196508e+03 5.054123214350311173e+03 5.069791693085072438e+03 5.067044040302712347e+03 5.071853492451326929e+03 5.066486090254371447e+03 5.070849950843955412e+03 5.073821817469150119e+03 5.068153923299237249e+03 5.066650193695924827e+03 5.078133200286292777e+03 5.086826452119295936e+03 5.079494216803957897e+03 5.095135930462181022e+03 5.077687585899607257e+03 5.082928133301245907e+03 5.091868314054437178e+03 5.086320279715510878e+03 5.084953862624065550e+03 5.096852188694411780e+03 5.071836357473019234e+03 5.073679534620177037e+03 5.084491770956594337e+03 5.097273746731156280e+03 5.102232073252710506e+03 5.081593691713679618e+03 5.076945657301875144e+03 5.096424153713440319e+03 5.095358365790079006e+03 5.094808836368593802e+03 5.104170964073828145e+03 5.088342944493867435e+03 5.091680878329259940e+03 5.096176211588139267e+03 5.099951134074419315e+03 5.107240612395851713e+03 5.103683004875055303e+03 5.099677010133978001e+03 5.099816690270996332e+03 5.083538833166550830e+03 5.109039960570717085e+03 5.099324566698864146e+03 5.106013238188646937e+03 5.091190374731567317e+03 5.092849817252342291e+03 5.120109641190967523e+03 5.115887810844479645e+03 5.116303634310695088e+03 5.125046727146898775e+03 5.125152364608829885e+03 5.125075217623788376e+03 5.116055790741270357e+03 5.115419573164900612e+03 5.098532152771552319e+03 5.112722391674958999e+03 5.120774786111566755e+03 5.102148153856737736e+03 5.117554590183755863e+03 5.121651774784783811e+03 5.123438009883369887e+03 5.115974284854799407e+03 5.117983614987614601e+03 5.111376033605430166e+03 5.107597879992439630e+03 5.107339463095748215e+03 5.110710204643721227e+03 5.110686331819336374e+03 5.116516918837815865e+03 5.113352971815447745e+03 5.108332491768329419e+03 5.106095392995607654e+03 5.120261018062173207e+03 5.107452705106979920e+03 5.122771643572925313e+03 5.115453688117523598e+03 5.138596695445910882e+03 5.118244481824626746e+03 5.122336949216327412e+03 5.121465761692959859e+03 5.115551433279243611e+03 5.125190958598987891e+03 5.132858361419842367e+03 5.111356848894800351e+03 5.109419124454250777e+03 5.118592908800846089e+03 5.123218251863551814e+03 5.122818606680199991e+03 5.113947790152366906e+03 5.113344814823807610e+03 5.112977150967143643e+03 5.120472922902848040e+03 5.119815341925236680e+03 5.113888140781062248e+03 5.127999763504975817e+03 5.116307511208756296e+03 5.116179528269366529e+03 5.116646176130027015e+03 5.118607792854855688e+03 5.121042792971825293e+03 5.115454511983894008e+03 5.114552656187158391e+03 5.135376546747545945e+03 5.125954624360355410e+03 5.129009132181719906e+03 5.117050766742116139e+03 5.136029908759519458e+03 5.122582954341829463e+03 5.118471505454550424e+03 5.126143802141331435e+03 5.107864418714630119e+03 5.117756211065879143e+03 5.131437244931307760e+03 5.137276355110548138e+03 5.131016041459325606e+03 5.133486432879263702e+03 5.138022946826232328e+03 5.129265172730196355e+03 5.120092054827020547e+03 5.128155715992953446e+03 5.116126491169509791e+03 5.121554934577417953e+03 5.119350547925871979e+03 5.123465600642705795e+03 5.144275230696158360e+03 5.130387495798120653e+03 5.130763584355483545e+03 5.119814732431124867e+03 5.122898477554932470e+03 5.118636940493189286e+03 5.130075256762295794e+03 5.124889905619620549e+03 5.136949497194576907e+03 5.140243708929737295e+03 5.143444593680440448e+03 5.135834336232863279e+03 5.131708433396547662e+03 5.142342033516920310e+03 5.137042520359801529e+03 5.142265121065481253e+03 5.135914953629843694e+03 5.136162893073696068e+03 5.146828562274215074e+03 5.145800919182740472e+03 5.130204985962284809e+03 5.135525743529664396e+03 5.116787000253119913e+03 5.140657984325806865e+03 5.148962223801779146e+03 5.144402609190578005e+03 5.157402307061542160e+03 5.148216902625356852e+03 5.133381784790527490e+03 5.154539320858822066e+03 5.146131863524117762e+03 5.139868623693795598e+03 5.141868234092316015e+03 5.141481221999455556e+03 5.130169439097234317e+03 5.139178110226217541e+03 5.152244606617718091e+03 5.158981570628681766e+03 5.148298993170473295e+03 5.138292780397917340e+03 5.160154938414620119e+03 5.158848442689536569e+03 5.151738993307418241e+03 5.160801702161446883e+03 5.170283518720838401e+03 5.160182512445298016e+03 5.155670291777329112e+03 5.169271281398856445e+03 5.165022166920122800e+03 5.157857066013110853e+03 5.158050451369727853e+03 5.174050822748024075e+03 5.168647794995799813e+03 5.170705032070800371e+03 5.165817896711438152e+03 5.172165159204303563e+03 5.170938425609159822e+03 5.173444974960670152e+03 5.162452530474964078e+03 5.162205066202932358e+03 5.169273674393316469e+03 5.162696842428752461e+03 5.183198719851651731e+03 5.170712484136942294e+03 5.169623346317090181e+03 5.170398705808274826e+03 5.169152438788883046e+03 5.166416050736850593e+03 5.174185381220686395e+03 5.181304959624609182e+03 5.187506520107296637e+03 5.169789097829805542e+03 5.168507285454106750e+03 5.173292268657856766e+03 5.176377208982630691e+03 5.163715339857163599e+03 5.178347673891442355e+03 5.181724569625050208e+03 5.175532227536321443e+03 5.170849707067964118e+03 5.170611665867468218e+03 5.154685811309724158e+03 5.170509606599393919e+03 5.163939425475882672e+03 5.158310438193576374e+03 5.157409063026057083e+03 5.161604554259201905e+03 5.170075445567661518e+03 5.175363939163495161e+03 5.177296341766644218e+03 5.172874287974729668e+03 5.182366655936521965e+03 5.186426538407236876e+03 5.155387609815341420e+03 5.174583133469637687e+03 5.174921987460201308e+03 5.180414945290980540e+03 5.177840421415389756e+03 5.177422233783168849e+03 5.181650294430362010e+03 5.182497562047227802e+03 5.172948122143160617e+03 5.190100819891416904e+03 5.176221701614806989e+03 5.171265346893600508e+03 5.160461580634815618e+03 5.171143304185576199e+03 5.178917714306633570e+03 5.180028177830356071e+03 5.164554980614091619e+03 5.184896238825557703e+03 5.183510157918393816e+03 5.166725763822484623e+03 5.189905352780398061e+03 5.176489621392113804e+03 5.168125434304194641e+03 5.180241630971637278e+03 5.174149714817460335e+03 5.184675342924418146e+03 5.187035873942340913e+03 5.178291592245222091e+03 5.180133128049406878e+03 5.178063471332769950e+03 5.182434263967965308e+03 5.178136301651491522e+03 5.177556888472440733e+03 5.188894021758389499e+03 5.186712947308958974e+03 5.173636071202021412e+03 5.186866863454803024e+03 5.183130555140233810e+03 5.165939702294257586e+03 5.185885578127278677e+03 5.191950320190764614e+03 5.190650822059979873e+03 5.202138252842208203e+03 5.205853634092874927e+03 5.204866866232102439e+03 5.210617534711678672e+03 5.206286040363622305e+03 5.209202258911362151e+03 5.217880596840417638e+03 5.191714372380296481e+03 5.202823245453633717e+03 5.200718135263517070e+03 5.200259082304808544e+03 5.211250599739865720e+03 5.196467245940940302e+03 5.217043975313449664e+03 5.203953469735773069e+03 5.201691817007200370e+03 5.198997472305885822e+03 5.199573577032974754e+03 5.198270500086630818e+03 5.186145987151247027e+03 5.189150750821491783e+03 5.214313142537420390e+03 5.199799012288822269e+03 5.209795180564728980e+03 5.202447223277295961e+03 5.186656373164703837e+03 5.217703064737939712e+03 5.204449830300838585e+03 5.196779330937225495e+03 5.209815605150657575e+03 5.201522916082851225e+03 5.197683023333009260e+03 5.217129507714947977e+03 5.207917636077521820e+03 5.216613268522419276e+03 5.216279998744619661e+03 5.220785444802289931e+03 5.224540344541413106e+03 5.230312003299067328e+03 5.217467196583465011e+03 5.228362623333690863e+03 5.215939003958841568e+03 5.226647924554863494e+03 5.234097873716537833e+03 5.223516757326651714e+03 5.228899602103276266e+03 5.235100001273029193e+03 5.242829119324783278e+03 5.222167886266900496e+03 5.234196171918212713e+03 5.229977843511822357e+03 5.231310641104715614e+03 5.234687962982201498e+03 5.242294131654255580e+03 5.244235292011560887e+03 5.229144621475000349e+03 5.242590913077702680e+03 5.241372293585046464e+03 5.226848500335754579e+03 5.221971650693532865e+03 5.232001959383071153e+03 5.229536467899428317e+03 5.217545924444698358e+03 5.207497462022602122e+03 5.222316588353815860e+03 5.226476641109848970e+03 5.222627049290175819e+03 5.228712202341996090e+03 5.229796508586774507e+03 5.234918169831867999e+03 5.243312422144806987e+03 5.235713616407342670e+03 5.239748009641301906e+03 5.242256146353401164e+03 5.232995070953785216e+03 5.236983538730040891e+03 5.228518954423965624e+03 5.235197419486641593e+03 5.253779080826990139e+03 5.241120990976643952e+03 5.249808213149917719e+03 5.242603117097844915e+03 5.237553007976316621e+03 5.252143432199019117e+03 5.239767640206437136e+03 5.257703207979557192e+03 5.236003640129427367e+03 5.253415074688454297e+03 5.247412603299891089e+03 5.252372216215111621e+03 5.247776733002825495e+03 5.247768922221785033e+03 5.255073030270665186e+03 5.239971608435097551e+03 5.259297566059330165e+03 5.257100471672590174e+03 5.251020301722338445e+03 5.245451566280492443e+03 5.257636520492608724e+03 5.250142731900597028e+03 5.259929073553732451e+03 5.239262136864447712e+03 5.266255671496859577e+03 5.250723936122884879e+03 5.255748356963863444e+03 5.261105201828000645e+03 5.260627618013312713e+03 5.270510021479451098e+03 5.252001749262323756e+03 5.268110892452135886e+03 5.261757235711924295e+03 5.268063264057096603e+03 5.264196773854236199e+03 5.260154884559367929e+03 5.266276559469470158e+03 5.255439454521364496e+03 5.253480390612373412e+03 5.266495816341292084e+03 5.251344956790076139e+03 5.256971688291407190e+03 5.264744624331643536e+03 5.237536268412609388e+03 5.242147955965628171e+03 5.251801956430610517e+03 5.262564265567857547e+03 5.257103337164971890e+03 5.239908503153784295e+03 5.261733643825870786e+03 5.248946167001384310e+03 5.270455987798268325e+03 5.262555238224086679e+03 5.263615208466799231e+03 5.274126048147206347e+03 5.272546446460937659e+03 5.260209487976985656e+03 5.275781236159011314e+03 5.263756580960078281e+03 5.251874824416936463e+03 5.270398336055430264e+03 5.276011902043603186e+03 5.272191460939057833e+03 5.270224492821274907e+03 5.265630322032938238e+03 5.262467281715589706e+03 5.273330133995651522e+03 5.253185560353216715e+03 5.262047088368651202e+03 5.272130602214268038e+03 5.269180682889297714e+03 5.264018933878440293e+03 5.258924612879918641e+03 5.270538061413598371e+03 5.263528388534698024e+03 5.261484575034750378e+03 5.266227665531365346e+03 5.257252109934947839e+03 5.265032583143536613e+03 5.273344160239395023e+03 5.260763578497714661e+03 5.262805486829158326e+03 5.260630684800603376e+03 5.265330792236094567e+03 5.268144875761983712e+03 5.276907845364484274e+03 5.269968055019653548e+03 5.284473226682452150e+03 5.277997651981448143e+03 5.268429857945009644e+03 5.275610478480265556e+03 5.292193636166123724e+03 5.283833204625812868e+03 5.287141817821878249e+03 5.282334364367957278e+03 5.301436689222821769e+03 5.294040228288383332e+03 5.280933986030487176e+03 5.277265338190619332e+03 5.264162737261178336e+03 5.290544632071908381e+03 5.286364978603093732e+03 5.281835144851655969e+03 5.300908952793643948e+03 5.287558816353437578e+03 5.307238291852341717e+03 5.293340324282738038e+03 5.301146409211628452e+03 5.305819089733723558e+03 5.300052934909565010e+03 5.292563383358444298e+03 5.299598155955838592e+03 5.281636754170771383e+03 5.280589985003492984e+03 5.283616268020373354e+03 5.299139496434587272e+03 5.296109948266594074e+03 5.297058453625922084e+03 5.290313264783894738e+03 5.275823758872217695e+03 5.278506624194977121e+03 5.279919244704701669e+03 5.274072280790261175e+03 5.280165980395427141e+03 5.276481182760294359e+03 5.283484533379022650e+03 5.298276538572740719e+03 5.298212359730568096e+03 5.279205433415798325e+03 5.287813641999390711e+03 5.294168657742337928e+03 5.282304369269125345e+03 5.291778585583448148e+03 5.273100946809560810e+03 5.289144280143976175e+03 5.284993274332516194e+03 5.278531824623321882e+03 5.289730153078748117e+03 5.283379958981688105e+03 5.276708000302157416e+03 5.274391192891010178e+03 5.295595140084045852e+03 5.283210284881532971e+03 5.284371615202610883e+03 5.285961067303146592e+03 5.304016271611574666e+03 5.292550570901405990e+03 5.283273835487379984e+03 5.281468354986697705e+03 5.290991146846726224e+03 5.292745277027968768e+03 5.288222859983424314e+03 5.279441364062571665e+03 5.291717485239966663e+03 5.289885294425384927e+03 5.281418140470795151e+03 5.280356996403059384e+03 5.287548702752362260e+03 5.278684816121601216e+03 5.277697746823801026e+03 5.283536570815113009e+03 5.282371268781487743e+03 5.291526964524081450e+03 5.299024939809897660e+03 5.302976584366941097e+03 5.304775856741063762e+03 5.303678255719818480e+03 5.302151380381144918e+03 5.312571905798074113e+03 5.310104708837126964e+03 5.314016534097158001e+03 5.300973356659272213e+03 5.313877667660336556e+03 5.313993553832388898e+03 5.294114537150683645e+03 5.295045824758909475e+03 5.285713515854295110e+03 5.305789857454204139e+03 5.300423213422410299e+03 5.297667470876776861e+03 5.303709300249563967e+03 5.304193159233641381e+03 5.297933841195548666e+03 5.311925744731631312e+03 5.302759076803967218e+03 5.299870375787781086e+03 5.296718614598162276e+03 5.291857666329935455e+03 5.312055437083280594e+03 5.304989486955949360e+03 5.299716668454893806e+03 5.296036212249432538e+03 5.298654519608856390e+03 5.305961883079958170e+03 5.310106522782655702e+03 5.310373692295156616e+03 5.315670406559325784e+03 5.317494450960814902e+03 5.305894441201332484e+03 5.303417989652256438e+03 5.316258613521032203e+03 5.307948215620761403e+03 5.316563256283508053e+03 5.329394037042141463e+03 5.292018322295398320e+03 5.302466513140713687e+03 5.298931547374666479e+03 5.298035580810465035e+03 5.299366783061489514e+03 5.281912639880024471e+03 5.289955669999966631e+03 5.293326640932754344e+03 5.276002722389822338e+03 5.267246640118348296e+03 5.289645854605759268e+03 5.266354208059490702e+03 5.259438287496651355e+03 5.257684321029224520e+03 5.257555625153124311e+03 5.247546590359512265e+03 5.257361272847755572e+03 5.241186589180053488e+03 5.244008760418770180e+03 5.258420282340988706e+03 5.241291084393216806e+03 5.234860572306338327e+03 5.227660132964781042e+03 5.235387342025139333e+03 5.227336439154370055e+03 5.234709670888862092e+03 5.224667378693702631e+03 5.225911656862145719e+03 5.244636637070730103e+03 5.224921240176949141e+03 5.214994718816376917e+03 5.220980599430146867e+03 5.211999721392287938e+03 5.213170225406886857e+03 5.197963983509690479e+03 5.217818534714604539e+03 5.222208804595651600e+03 5.213603265557570012e+03 5.206161281626759774e+03 5.218271911385400017e+03 5.210077684183447673e+03 5.219422508976284917e+03 5.215189803293347723e+03 5.194739678406947860e+03 5.210332255120569243e+03 5.196538999152381621e+03 5.204295538535530795e+03 5.203572391007204715e+03 5.183939261773954058e+03 5.186522058802171159e+03 5.204686358608255432e+03 5.185474057098754201e+03 5.178370465632629930e+03 5.177124776534226839e+03 5.192299706375093592e+03 5.173380640139069328e+03 5.167330799023950931e+03 5.173569045117738824e+03 5.181449329433347884e+03 5.180939751988566968e+03 5.177359810380245108e+03 5.166960662592382505e+03 5.155648526934834081e+03 5.149151977827526025e+03 5.142922350680477393e+03 5.157482914777035148e+03 5.153336903537391663e+03 5.145384771207224730e+03 5.143319311747154643e+03 5.150569534994261630e+03 5.134718268056192755e+03 5.147124432352637996e+03 5.134454068321484556e+03 5.132706798214155242e+03 5.124972051104739876e+03 5.125180144227853816e+03 5.117159656958457163e+03 5.104511304891271720e+03 5.109048096312765665e+03 5.117744689632962036e+03 5.111281488597196585e+03 5.110221119849652496e+03 5.114959579570027017e+03 5.111616348764150644e+03 5.113754072255054780e+03 5.103665990138311827e+03 5.088973694569563122e+03 5.097097613852421091e+03 5.086500689507381139e+03 5.086617394165111364e+03 5.085555396745407052e+03 5.071439458035324606e+03 5.093378559499572475e+03 5.096123065397056962e+03 5.083105761532610813e+03 5.076096906956277053e+03 5.069969886066728577e+03 5.074843838227288870e+03 5.071619745072794103e+03 5.077260893673006649e+03 5.065998898618894600e+03 5.056436919195950395e+03 5.065824195812951984e+03 5.045188297957107352e+03 5.060810841632774100e+03 5.073231324371363371e+03 5.062095208003766857e+03 5.039784713119925073e+03 5.039049632360858595e+03 5.044964315694657671e+03 5.040456826552504026e+03 5.039624929859231088e+03 5.040897230195261727e+03 5.042825356150389780e+03 5.030752177292874876e+03 5.037472613792453558e+03 5.023744525434806746e+03 5.021260836044142707e+03 5.018786512999365186e+03 5.009611878410200916e+03 5.005894238247186877e+03 5.009453008335602135e+03 5.018972850881550585e+03 5.021602999123034351e+03 5.019600842180541804e+03 5.005527927621689741e+03 5.009513404320277004e+03 5.000435377255784260e+03 5.008850386181948124e+03 4.995453268780855979e+03 5.001156262833404071e+03 4.987392002125519866e+03 5.000538661258520733e+03 4.972040217868835498e+03 4.983419898941612701e+03 4.971961462189783560e+03 4.968486636750736579e+03 4.969590228483260944e+03 4.963040605829674860e+03 4.951652488344980156e+03 4.974089674455299246e+03 4.963339769916887235e+03 4.937029969208922921e+03 4.948499840463477085e+03 4.939033296711592811e+03 4.940015263819735992e+03 4.936538221405305194e+03 4.934879044021988193e+03 4.936917248323862623e+03 4.935545036986617561e+03 4.915752386340031080e+03 4.926209433973658633e+03 4.912214377430938839e+03 4.906117808519113169e+03 4.893947164049177445e+03 4.905972720387265326e+03 4.894525145316010821e+03 4.903397026208303032e+03 4.896218029561759067e+03 4.889523094526651221e+03 4.900407258333430946e+03 4.892995121850626674e+03 4.890398429260508237e+03 4.903306051643805404e+03 4.881383183427688891e+03 4.874704388200321773e+03 4.890050820555268729e+03 4.882350817270582411e+03 4.897048704263960644e+03 4.885881270092536397e+03 4.874366036842882750e+03 4.872895621079749617e+03 4.872607455617678170e+03 4.879540081391460262e+03 4.860393151375807975e+03 4.862918012796587391e+03 4.839403179338464724e+03 4.861093787351164792e+03 4.851614267507232398e+03 4.840223184331427547e+03 4.837776170732040555e+03 4.840111977045643471e+03 4.843947551541376015e+03 4.833949154580801405e+03 4.838973560876172087e+03 4.836938727190815371e+03 4.833457007626406266e+03 4.826284829489292861e+03 4.815849260369940566e+03 4.822007897801778199e+03 4.813520036266560965e+03 4.800158742062399142e+03 4.810846416344387762e+03 4.793319528288661786e+03 4.799006555941602528e+03 4.787204316064285194e+03 4.796166334026539516e+03 4.786049205431000701e+03 4.790145089860377993e+03 4.785795407595820507e+03 4.784330940351988829e+03 4.786317049673029942e+03 4.795875677867295963e+03 4.778053388776308566e+03 4.787332567787206244e+03 4.774753322034351186e+03 4.783314756581625261e+03 4.783256439395768211e+03 4.776343133213116744e+03 4.772778312656510934e+03 4.778585551736829984e+03 4.789419701989346322e+03 4.758929374684649702e+03 4.763726774667885365e+03 4.745627212723981756e+03 4.776104880193750432e+03 4.750345634739344860e+03 4.751965145120876514e+03 4.756370350631096699e+03 4.750303536570523647e+03 4.733396523603793867e+03 4.741802980570979344e+03 4.741282560355669375e+03 4.739024765954874965e+03 4.737138299778262990e+03 4.734416516661619426e+03 4.724812887904377931e+03 4.729829383360091924e+03 4.717420642188486454e+03 4.733286593286171410e+03 4.734439758597823129e+03 4.723799235960089391e+03 4.717345325655058332e+03 4.702333565731497401e+03 4.714143204568355941e+03 4.707497786097182143e+03 4.718719344620790253e+03 4.712948111842348226e+03 4.719910955670190560e+03 4.697536597845583856e+03 4.695896324216001631e+03 4.688097596374978821e+03 4.688167471526503505e+03 4.697705253776529389e+03 4.685209476054254992e+03 4.684754341102805483e+03 4.679873941776403626e+03 4.684129114098867831e+03 4.673710547647700878e+03 4.655540242319612844e+03 4.668952580646352544e+03 4.655302984762617598e+03 4.679769643737660772e+03 4.672483915522323514e+03 4.671094203709802969e+03 4.675058044766131388e+03 4.662517695605106383e+03 4.665209584572609856e+03 4.650149597057084975e+03 4.658439608867594870e+03 4.656604744038174431e+03 4.642685910075420907e+03 4.643195609645542390e+03 4.643172855310191153e+03 4.630415300539253622e+03 4.624614365680897208e+03 4.630756042886024261e+03 4.629569917753964546e+03 4.634570311983699867e+03 4.648707017009739502e+03 4.635144170711696461e+03 4.617141499576934621e+03 4.622450981665389008e+03 4.611100517401881916e+03 4.610709693052466719e+03 4.616668296705604916e+03 4.601209188370080483e+03 4.596337713015869667e+03 4.612153428161173906e+03 4.611068757551201998e+03 4.594600174820902794e+03 4.579718099236175476e+03 4.584273564329353576e+03 4.584585098532050324e+03 4.586033591095620068e+03 4.581213803385437132e+03 4.578085376963100316e+03 4.565593540642778862e+03 4.576561599604207004e+03 4.571947493551409934e+03 4.575907787480274237e+03 4.579778558369501297e+03 4.547086214699506854e+03 4.568877895220031860e+03 4.568612214038382263e+03 4.569433025317575812e+03 4.555122455505000289e+03 4.553541870846131133e+03 4.547805193545035763e+03 4.553472908890356848e+03 4.549774434396966171e+03 4.559888943793739600e+03 4.543478399680502662e+03 4.548811505914515692e+03 4.554655336417795297e+03 4.534372164537689969e+03 4.529117982265055616e+03 4.546631989573481405e+03 4.556165846511819836e+03 4.556386350469736499e+03 4.537402758987644120e+03 4.539365486433721344e+03 4.533183240972101885e+03 4.532366245450149108e+03 4.523840566046797903e+03 4.537476888487539327e+03 4.525946340975025123e+03 4.530065623070058791e+03 4.505874291370502760e+03 4.520805142765126220e+03 4.516494294002778588e+03 4.510398328842725277e+03 4.509200113103035619e+03 4.509411363225831337e+03 4.505546264234312730e+03 4.502584951326786722e+03 4.493513343645308851e+03 4.490055953694557502e+03 4.504034963346121913e+03 4.488275912984672686e+03 4.483748991010518694e+03 4.475732928473224092e+03 4.481053629425683539e+03 4.479299586299531256e+03 4.478412291715031643e+03 4.476713644341361032e+03 4.483586414655225781e+03 4.483676268097090542e+03 4.479429339788553989e+03 4.479407087698789837e+03 4.469689902118405371e+03 4.478148975568008609e+03 4.461343104740913077e+03 4.473726445601409978e+03 4.462022019931587238e+03 4.462476520471048389e+03 4.462692429471785545e+03 4.449728369779282730e+03 4.455824272131448197e+03 4.453082792693649026e+03 4.440515333003884734e+03 4.445563657473909188e+03 4.446615253870826564e+03 4.462972360032649703e+03 4.453154666971568986e+03 4.454603601920867732e+03 4.438586950995712868e+03 4.423190314318847413e+03 4.446821329533494463e+03 4.424298564517687737e+03 4.443304250841845715e+03 4.423294693475984786e+03 4.430222883922570873e+03 4.432853582832990469e+03 4.430385107864028214e+03 4.430884987228187128e+03 4.417865797524819754e+03 4.432886126058078844e+03 4.414816745803298545e+03 4.405441793778782994e+03 4.399825867277496400e+03 4.403728236652716987e+03 4.399583743799945296e+03 4.396662425167834954e+03 4.384919036323964974e+03 4.397118284846255847e+03 4.382235682388950408e+03 4.397236675558071511e+03 4.394474511543110566e+03 4.395756984870983615e+03 4.365789872140820989e+03 4.368722024213854638e+03 4.380722233525833872e+03 4.375865466515801018e+03 4.375947926313023345e+03 4.365664741673241224e+03 4.354973711307861777e+03 4.348166264048798439e+03 4.349736392083225837e+03 4.357618041928176353e+03 4.339457808158365879e+03 4.337130617356134280e+03 4.347339433814535369e+03 4.334764211859565876e+03 4.336080272848173081e+03 4.333563472648118477e+03 4.313908184804888151e+03 4.327641358451210181e+03 4.321993484160177104e+03 4.330631124509516667e+03 4.323317926124052065e+03 4.307548538052003096e+03 4.321594826829526028e+03 4.320445289208082613e+03 4.308202986557074837e+03 4.291494668174195795e+03 4.317001487514955443e+03 4.304476217618573173e+03 4.301391056086170465e+03 4.302794836779661637e+03 4.301121910419927190e+03 4.291089487329550138e+03 4.282814324839414439e+03 4.283511005131401362e+03 4.280868169546711215e+03 4.280268777330369630e+03 4.283028481529481724e+03 4.278131872498614939e+03 4.291590837821376226e+03 4.273217940258581621e+03 4.272128596650038162e+03 4.264702652437708821e+03 4.268120848341896817e+03 4.259449965650281229e+03 4.262588669705607572e+03 4.263583882556986282e+03 4.255351888350124682e+03 4.256040024927924605e+03 4.245715220229857550e+03 4.247486416403211479e+03 4.250813247467072870e+03 4.244698241471761321e+03 4.236139050596737434e+03 4.238441247111092707e+03 4.236243778089758962e+03 4.241100667097655787e+03 4.237413954517214734e+03 4.244900148685264867e+03 4.236472490984990145e+03 4.230728238434981904e+03 4.230681375950017355e+03 4.228608669119703336e+03 4.221664000470962492e+03 4.217713251284671060e+03 4.211296905977318602e+03 4.210496955679131133e+03 4.209077143520852587e+03 4.207994744958276897e+03 4.221850575265671068e+03 4.215035781538105766e+03 4.202393239014070787e+03 4.202768948338089103e+03 4.199570219071809333e+03 4.193872315951852215e+03 4.184499510406443733e+03 4.196665348290144721e+03 4.169707994072568908e+03 4.179195303808500285e+03 4.171523771670987117e+03 4.176247235297006227e+03 4.177503396043152861e+03 4.162287817987693415e+03 4.170053695817407061e+03 4.162584754731359681e+03 4.154354946030392057e+03 4.152349648984354644e+03 4.160941619262145650e+03 4.161454131603616588e+03 4.145307415819407652e+03 4.162657810066273669e+03 4.163498559808581376e+03 4.147500218011062316e+03 4.145156850128558290e+03 4.153778117300966187e+03 4.143476385187065716e+03 4.143011525822359545e+03 4.125557463418426778e+03 4.141885768130176984e+03 4.132357778471453457e+03 4.148906537686563752e+03 4.135028921877049470e+03 4.137014924542922017e+03 4.140715035818070646e+03 4.135648308131766498e+03 4.140045654367080715e+03 4.144011693585475768e+03 4.129873044676182872e+03 4.120861085050540169e+03 4.134889484864213046e+03 4.123162916437529930e+03 4.110112858818702080e+03 4.125067832450948117e+03 4.113336276713111147e+03 4.118326554460558327e+03 4.114274009281107283e+03 4.100804995913270432e+03 4.095841815350675006e+03 4.089464102782340433e+03 4.082516661791987644e+03 4.095192292372476459e+03 4.096461505856285839e+03 4.099559940427082438e+03 4.082287021021112650e+03 4.096378673643498587e+03 4.088058488081813266e+03 4.091422890730946619e+03 4.077315770576613431e+03 4.085680788347586713e+03 4.077229474933171787e+03 4.069779331864535834e+03 4.069390700549255598e+03 4.058679336399578915e+03 4.069703742217942363e+03 4.061798939056015570e+03 4.058398347935292804e+03 4.067639589004184018e+03 4.064819853285499903e+03 4.057064906890224393e+03 4.050167640705183658e+03 4.060293953156547559e+03 4.045690137313876221e+03 4.049592017364292133e+03 4.051549706561329458e+03 4.044239102160762741e+03 4.045201049837444771e+03 4.035754981500296253e+03 4.017911229238221040e+03 4.019615200984696457e+03 4.016342716465778267e+03 4.006448369767987515e+03 4.009169569622316430e+03 4.004034683662114730e+03 4.004287017671885678e+03 4.000926233502504147e+03 4.001040700584467231e+03 4.016262015478667763e+03 4.002299208161380193e+03 4.003370400970045011e+03 3.994328282437446887e+03 3.999942434340829095e+03 3.994900923240259999e+03 3.984713819612160023e+03 3.993686542585010102e+03 3.969956472326239691e+03 3.981505758157079072e+03 3.966453593431403078e+03 3.969978825345575387e+03 3.966897031310947114e+03 3.966784363503344593e+03 3.967579661452112759e+03 3.952672514254911675e+03 3.956688185935086040e+03 3.963812402642539837e+03 3.953790214206401743e+03 3.938449252631119180e+03 3.947178025239571070e+03 3.946011277775010512e+03 3.943842089702855901e+03 3.948164248792706985e+03 3.953661653166898304e+03 3.940409450105734777e+03 3.938586979504959345e+03 3.923841895345974535e+03 3.921371498548658565e+03 3.916294703652009048e+03 3.920002215593178789e+03 3.916499845384413675e+03 3.927240625433899368e+03 3.901379984968341887e+03 3.929183788610216197e+03 3.913005627345950870e+03 3.922960262699308259e+03 3.910261445979767814e+03 3.917115275235624722e+03 3.905184873102184611e+03 3.912502190944046106e+03 3.907720219345013447e+03 3.895042057709382789e+03 3.900584580574281972e+03 3.907999759112653464e+03 3.896862077287361899e+03 3.893762982271705823e+03 3.890210187454703828e+03 3.879870512178697027e+03 3.892683564510056385e+03 3.884644919414618471e+03 3.874833057921732689e+03 3.875992423367872107e+03 3.862749357154935751e+03 3.857653796849170703e+03 3.862327379795289289e+03 3.868791149756219511e+03 3.855995003531267230e+03 3.866120705781737797e+03 3.859737289320739364e+03 3.862488645753684978e+03 3.860972098647696839e+03 3.857720887343054073e+03 3.848770507947318038e+03 3.856624178228466917e+03 3.852114588120053668e+03 3.859723296539434614e+03 3.857955404616035594e+03 3.841947964220025369e+03 3.845372935318207510e+03 3.853418037387830736e+03 3.850200028108002698e+03 3.835639438158183566e+03 3.852672790547233944e+03 3.838845364161921225e+03 3.836314915026175640e+03 3.842740368477340326e+03 3.845201927383990096e+03 3.846977417941603562e+03 3.843035590113852322e+03 3.847132098935087015e+03 3.847386006611565790e+03 3.854431377176784736e+03 3.827437522049421659e+03 3.838346775674769106e+03 3.840606406933699418e+03 3.835657158824390990e+03 3.835001043925586146e+03 3.820658380029337422e+03 3.809310670055675928e+03 3.811124128163582100e+03 3.816873000865150971e+03 3.812882722181876943e+03 3.801255333931833320e+03 3.812448436261408915e+03 3.793334605085578914e+03 3.808222394982341029e+03 3.815491679757898055e+03 3.804834391434188547e+03 3.792663099407288883e+03 3.797668282911370170e+03 3.797879057210625888e+03 3.804297907196861161e+03 3.799747792587072126e+03 3.780999212227296084e+03 3.799302359036089911e+03 3.792193069212592945e+03 3.780213793332596197e+03 3.778297353721143281e+03 3.782108769818987639e+03 3.780285596663346496e+03 3.786513018596005168e+03 3.771446563097080343e+03 3.761022859878822601e+03 3.773837686793981902e+03 3.762816634647641422e+03 3.769870148817492009e+03 3.768919574436282801e+03 3.766732615606792024e+03 3.766573770910138137e+03 3.766670176140316471e+03 3.764687536962431295e+03 3.754266537749156669e+03 3.771925189233041692e+03 3.764429034271567616e+03 3.755924303512637380e+03 3.747477757757868858e+03 3.741287371829559106e+03 3.754929128302938807e+03 3.741626563097502185e+03 3.747918070296569567e+03 3.740366978916157223e+03 3.743002446455571771e+03 3.738073981899420232e+03 3.740566127561358826e+03 3.741343966001178160e+03 3.739072844261527280e+03 3.735000458446822449e+03 3.728150112403255207e+03 3.713129736078249152e+03 3.716234896378138274e+03 3.724946591585275200e+03 3.723512221444423631e+03 3.722654000336877289e+03 3.724453090496114783e+03 3.710699615037739022e+03 3.706830532261386907e+03 3.704373778149508325e+03 3.709335853733383829e+03 3.704848913302035726e+03 3.722187418533397704e+03 3.703364086476320608e+03 3.707836343016264891e+03 3.695841556164945814e+03 3.701531794813127817e+03 3.694270670259667440e+03 3.701919585084123355e+03 3.681977929963335555e+03 3.695110078933221303e+03 3.698272185297240412e+03 3.689907058816167591e+03 3.694184172408050472e+03 3.697037349083138452e+03 3.688873750126505456e+03 3.674397657476505174e+03 3.679853714968109216e+03 3.674921000642955732e+03 3.675225138522901034e+03 3.670754940128562794e+03 3.683177251496871122e+03 3.681708169229802479e+03 3.675050342366249424e+03 3.676080658399086133e+03 3.666582272599029693e+03 3.659876689081143013e+03 3.662796065120923686e+03 3.652485279307783912e+03 3.661385569846831913e+03 3.667384185127315050e+03 3.656107547884847008e+03 3.668853516727704118e+03 3.644957781182678900e+03 3.662165903673353569e+03 3.651009192048882142e+03 3.660317877381517519e+03 3.645635739506081791e+03 3.644191140121189619e+03 3.660930858027044451e+03 3.657439553425349459e+03 3.637288547905733139e+03 3.633843711374888244e+03 3.630736748492997322e+03 3.618275548130383868e+03 3.628333914201739390e+03 3.634924486079913095e+03 3.632422956456753582e+03 3.627864350693259439e+03 3.621267534691039145e+03 3.630006944519688204e+03 3.619271239972156309e+03 3.627045991734716608e+03 3.615408540581825946e+03 3.610971710200745747e+03 3.608702329535539320e+03 3.603814081877567332e+03 3.614037132340302833e+03 3.600169782712350752e+03 3.613796786728536972e+03 3.602529027103564658e+03 3.606888449623280394e+03 3.601229004199883093e+03 3.591535853750508068e+03 3.599564438853406500e+03 3.592675517296999260e+03 3.595724651740957142e+03 3.587864997544110338e+03 3.602818726165983207e+03 3.591195441375902192e+03 3.584056551740149644e+03 3.580746415959371916e+03 3.585914200999433433e+03 3.575262783311253315e+03 3.581668501267018200e+03 3.576553892676505711e+03 3.572293087914760235e+03 3.561947052997093579e+03 3.579483085071336518e+03 3.572048493220681394e+03 3.565093369673109464e+03 3.559461911359595433e+03 3.560665952058066978e+03 3.546363044038243061e+03 3.547178941166192089e+03 3.542733720192153669e+03 3.541380318664546849e+03 3.539814399038517877e+03 3.543155587090997869e+03 3.554700551687803909e+03 3.529483520888658859e+03 3.535376605021028354e+03 3.524778507495804661e+03 3.534875967934639903e+03 3.533078594340351628e+03 3.526868923548726798e+03 3.521475670089322648e+03 3.514633119027064367e+03 3.518462791523847500e+03 3.520013088677401356e+03 3.522083747380095247e+03 3.522260586664293442e+03 3.526288774250631832e+03 3.520869201269673795e+03 3.507330600712506111e+03 3.507625282908060399e+03 3.515507730121612440e+03 3.509037295788096799e+03 3.505047860692191080e+03 3.504051500664847936e+03 3.516450649857527424e+03 3.506731699462287452e+03 3.496461036135434824e+03 3.497756753360672519e+03 3.484529988773278546e+03 3.500773524936926606e+03 3.484099640034755339e+03 3.483788130271958380e+03 3.480349530367816442e+03 3.467909643789269467e+03 3.490675130291428559e+03 3.474152903980902920e+03 3.478609877523417708e+03 3.472712790078026501e+03 3.476749160469632443e+03 3.476408587414509384e+03 3.482089361229604492e+03 3.462357213133762343e+03 3.479981667099900278e+03 3.465260177575246871e+03 3.461078892595138768e+03 3.470376851367485415e+03 3.461464422250475764e+03 3.457835329616365470e+03 3.448694093401008558e+03 3.447585172281101222e+03 3.458100434223125831e+03 3.446094560450228983e+03 3.436142334074831069e+03 3.450550385131708936e+03 3.443628038357544938e+03 3.450007225880411170e+03 3.434564927945383715e+03 3.434325753924946639e+03 3.428540939815350612e+03 3.419625645885169433e+03 3.423128312221905162e+03 3.412366976068140048e+03 3.415868250995096787e+03 3.403056531323326908e+03 3.409142699385612104e+03 3.405752678117888081e+03 3.403912191673298366e+03 3.397432799019402410e+03 3.408699295572329447e+03 3.403882608758202878e+03 3.402256837920986982e+03 3.404858990554963384e+03 3.396461093900373726e+03 3.398763325787717349e+03 3.411157801449411636e+03 3.388784490460507641e+03 3.387315029495745421e+03 3.394384139563424014e+03 3.384295246772386236e+03 3.377446638188490851e+03 3.385729482718348663e+03 3.379332339025058900e+03 3.374912597261663905e+03 3.381885945897858164e+03 3.378863451865963270e+03 3.383370050496327622e+03 3.390873350905069401e+03 3.386282165468292078e+03 3.376772251123482874e+03 3.370194615010363577e+03 3.370449202843116836e+03 3.376359989310608398e+03 3.376403370354626531e+03 3.373442019190713836e+03 3.360452924747120960e+03 3.368137426783133833e+03 3.355607439264367258e+03 3.357381184347012095e+03 3.362683295065424772e+03 3.364669925109176347e+03 3.348020813863774947e+03 3.350747610506650744e+03 3.350778055631805273e+03 3.343653817905667438e+03 3.342007215151155833e+03 3.340326583599141941e+03 3.341663114160158329e+03 3.348703559157901509e+03 3.331398868056460742e+03 3.339475233007565294e+03 3.331978292182011501e+03 3.320545135483761442e+03 3.342321445976831001e+03 3.331961761993077744e+03 3.333341097882055237e+03 3.343113009033263552e+03 3.336400480571037406e+03 3.321700998610996066e+03 3.317481277795975075e+03 3.327557483965252686e+03 3.326801474985572440e+03 3.327537003122872648e+03 3.319903219236594396e+03 3.317891146577789641e+03 3.314376023642053497e+03 3.326679689977336693e+03 3.320785377398560740e+03 3.320531350907130218e+03 3.318081214885032750e+03 3.311352542459284905e+03 3.322060531757298577e+03 3.315490161549136246e+03 3.307290303506990313e+03 3.305988174752494615e+03 3.320953455204303737e+03 3.308552542820138115e+03 3.312828182589775224e+03 3.310787431564129747e+03 3.303568782956955602e+03 3.308713540274435672e+03 3.313297027491343670e+03 3.310530314287624606e+03 3.299381152355644645e+03 3.307775813689649567e+03 3.296162851762922401e+03 3.290100431298525564e+03 3.292902871401223365e+03 3.301225465243593135e+03 3.296676684854892756e+03 3.296412376107406544e+03 3.286157796712543131e+03 3.275812416252675575e+03 3.290158249565596179e+03 3.260774171773539820e+03 3.266257446643337971e+03 3.263588202673056458e+03 3.266567425512352656e+03 3.253483365153916111e+03 3.258547727881896208e+03 3.256921112853427985e+03 3.257534687264059357e+03 3.256582378624050307e+03 3.249211188381386364e+03 3.257497239893256847e+03 3.255552660350735096e+03 3.252667821382936836e+03 3.240094016565259608e+03 3.245986046800138865e+03 3.240875526157219156e+03 3.245398695802041402e+03 3.247696865710685415e+03 3.250011762098812142e+03 3.246722115464412127e+03 3.228425925487527365e+03 3.242357731077388507e+03 3.227064944793686664e+03 3.229908271027601131e+03 3.232141090944048301e+03 3.222998918340134878e+03 3.217831058266266155e+03 3.211531233705657542e+03 3.219863434193094690e+03 3.215800613834403521e+03 3.216603465485980450e+03 3.214540330709069622e+03 3.218978792822060768e+03 3.224389745808116459e+03 3.223414183814865737e+03 3.226832525387624628e+03 3.211832578110158465e+03 3.213248984254167226e+03 3.211827628274686049e+03 3.204616975472779814e+03 3.205317760501479370e+03 3.200817673598915917e+03 3.197522243340779369e+03 3.202521686259200578e+03 3.199346687803832538e+03 3.186957711169446611e+03 3.191480097806756930e+03 3.196365103626103519e+03 3.194847519017304421e+03 3.181523022781593227e+03 3.193496690061625486e+03 3.179945760214825441e+03 3.179514968400202179e+03 3.183310970748191721e+03 3.181644550133029952e+03 3.185153709588605125e+03 3.178475375086823988e+03 3.170077042685868037e+03 3.178717691907024800e+03 3.173504839493496092e+03 3.168083616373325185e+03 3.169761464662341496e+03 3.155004454529158920e+03 3.166032271683949148e+03 3.166606458812713299e+03 3.160910675444662957e+03 3.163738762401813347e+03 3.150950916545190012e+03 3.145601866939560750e+03 3.151680734088370627e+03 3.152994614726680993e+03 3.144233543076376463e+03 3.139960816512253132e+03 3.140410778110848241e+03 3.144438681762218494e+03 3.141547986617571951e+03 3.150793536968139506e+03 3.139646977507932206e+03 3.143314074448451720e+03 3.137166833031923034e+03 3.135271896842160004e+03 3.111746711930401943e+03 3.140671938294908614e+03 3.120221349118860417e+03 3.130907311801455307e+03 3.132217779713936125e+03 3.126950640132635272e+03 3.117577200056246966e+03 3.127354740339064392e+03 3.131009211599680384e+03 3.122809042324734492e+03 3.112935552879891475e+03 3.120657170226255857e+03 3.115504874817936980e+03 3.100687541527316625e+03 3.103395961721600997e+03 3.113233711604314522e+03 3.096249427799643399e+03 3.095456391255915605e+03 3.090332423159240079e+03 3.077802429462763030e+03 3.081910989193323076e+03 3.086550207494572078e+03 3.083201832229327920e+03 3.073862571948524419e+03 3.070135237028827760e+03 3.078309408752267700e+03 3.072266344315735751e+03 3.076423498117331292e+03 3.069590409931023714e+03 3.059144766927960063e+03 3.055402167704308795e+03 3.063858176960120090e+03 3.062237095636849517e+03 3.059166660732104901e+03 3.056239123898445996e+03 3.057726343826507673e+03 3.057830802759890503e+03 3.044798422248717543e+03 3.046877860287635940e+03 3.046123460222106132e+03 3.041724111391600218e+03 3.042569769609957802e+03 3.033413882446065600e+03 3.040431724356807990e+03 3.042097470641529071e+03 3.028206679030131454e+03 3.027794063371175980e+03 3.038720072531920323e+03 3.032010620416192523e+03 3.028033719753574587e+03 3.025378617487759129e+03 3.017584738501328957e+03 3.024647024682358733e+03 3.031975221908915955e+03 3.010903296849808612e+03 3.003691367660986998e+03 3.017420445591737916e+03 3.013856688645417762e+03 3.006790860218160105e+03 3.016971952086926649e+03 3.000279671831596715e+03 3.009082684162045553e+03 3.005446913921016403e+03 3.012002099757464293e+03 3.016215720860959209e+03 3.003062948977533324e+03 3.005557183562068076e+03 3.001511046303789044e+03 3.002524756091612744e+03 3.007666519356587287e+03 2.996678093530921160e+03 3.006140244475451254e+03 3.003928662601827909e+03 2.995179206289581543e+03 2.996282796166437038e+03 2.988686495815109993e+03 2.991495457974978308e+03 2.983212638341894035e+03 2.974190812162160455e+03 2.973471654609064899e+03 2.970597733505090218e+03 2.966947146638850882e+03 2.975396760492772501e+03 2.972237628799179674e+03 2.964601298144937118e+03 2.968994766540120054e+03 2.963928171395435129e+03 2.967817589381570997e+03 2.974147069542011650e+03 2.961343976025343181e+03 2.968369015075408697e+03 2.953406872326389475e+03 2.970231882011599737e+03 2.950692166357868700e+03 2.952737247359046705e+03 2.939968344291067297e+03 2.946836692978281462e+03 2.940110200551784146e+03 2.941929892516347081e+03 2.937032389051734754e+03 2.946111463901148454e+03 2.938408470246713932e+03 2.934912391475093955e+03 2.922948041985612235e+03 2.922387631700614293e+03 2.939182601104335390e+03 2.923778559144257997e+03 2.930858974741334805e+03 2.928655722877474091e+03 2.919086198103756487e+03 2.939890110643118078e+03 2.930328325143675556e+03 2.927686238636264534e+03 2.924909975342713096e+03 2.928337878217339039e+03 2.920462279230096101e+03 2.920365967151295536e+03 2.910406704351726148e+03 2.921662058674132368e+03 2.916168786417270439e+03 2.917454615916511102e+03 2.906769825711740850e+03 2.903399253646988655e+03 2.898483815849378061e+03 2.900908939651023047e+03 2.912989553265643735e+03 2.898537668290541660e+03 2.901565191163156214e+03 2.899389646854161583e+03 2.896296995373123991e+03 2.894356324173128996e+03 2.897062781499132143e+03 2.888096096060379296e+03 2.889968396122210379e+03 2.882190080086542366e+03 2.879468936070489235e+03 2.887826015767312583e+03 2.885761780282989548e+03 2.886498477339398960e+03 2.875565334761295617e+03 2.884366535904327520e+03 2.885457782508555283e+03 2.885328041293742444e+03 2.872517856862293684e+03 2.873927198290451088e+03 2.879658151758462736e+03 2.880739334748044712e+03 2.871514700183117839e+03 2.871368856604528901e+03 2.869340240541882849e+03 2.870235030446969631e+03 2.864593886729472615e+03 2.852602726836308193e+03 2.860919848349283257e+03 2.849282266924893975e+03 2.861257964843816353e+03 2.849031446754540411e+03 2.840328703720531848e+03 2.839035338589902494e+03 2.844478441983124867e+03 2.840497712184350348e+03 2.837876814733306674e+03 2.832286864199915271e+03 2.825704594810125855e+03 2.835669563646904862e+03 2.823525978285299971e+03 2.819742582337604290e+03 2.823111263982018954e+03 2.804685682307390380e+03 2.807264366238520779e+03 2.801396081976277401e+03 2.800256230659486846e+03 2.805148581415464378e+03 2.796285690129013801e+03 2.800068557287443582e+03 2.798709081439078091e+03 2.804896890788439578e+03 2.796752637729883645e+03 2.791680037021556473e+03 2.786154320075590476e+03 2.794187535093032238e+03 2.789949705471432026e+03 2.787443850318789828e+03 2.776271253486495880e+03 2.786453869088161355e+03 2.782791399575062314e+03 2.779475557511158968e+03 2.785246952486016198e+03 2.769532354965475406e+03 2.777228308080746956e+03 2.772793537643029595e+03 2.768270751962190843e+03 2.772832392911009720e+03 2.774283799607788751e+03 2.771468769056553811e+03 2.774893767046374705e+03 2.767902880777839982e+03 2.767511066255528476e+03 2.771011723943652214e+03 2.777054502766715359e+03 2.762427812504980466e+03 2.759613557053390650e+03 2.759028240261400242e+03 2.761654464446649399e+03 2.755848252883948589e+03 2.757937348620443572e+03 2.755447449609602245e+03 2.760725209133641783e+03 2.760721097080951949e+03 2.761781376792170704e+03 2.749867174194442669e+03 2.746433754010143275e+03 2.760147580844135973e+03 2.739202291553489431e+03 2.761102766196031098e+03 2.742128195030089955e+03 2.737772272979447735e+03 2.744028711458711314e+03 2.742486567691963955e+03 2.735204806860526787e+03 2.731565172034864190e+03 2.733515090588519797e+03 2.733941934000501533e+03 2.741713671326588610e+03 2.740103825469724143e+03 2.716178361263589977e+03 2.728521117206559666e+03 2.739542078311809746e+03 2.713591765560709518e+03 2.722920726080668828e+03 2.724679269829094665e+03 2.728206456430031267e+03 2.734528385605931817e+03 2.726718506365840767e+03 2.719010160090544105e+03 2.714989553426281873e+03 2.721457721328058597e+03 2.707281418045380178e+03 2.696414167647405066e+03 2.713506946498955585e+03 2.702883707897884960e+03 2.702403157825503968e+03 2.704252402761919257e+03 2.695716502373571984e+03 2.704435242719283906e+03 2.709303008436318123e+03 2.688602037238066259e+03 2.702726095631489443e+03 2.701603732489062622e+03 2.695829599597356264e+03 2.693971035135244165e+03 2.686962092652515366e+03 2.698447322893334785e+03 2.693659660523015191e+03 2.695517554013108565e+03 2.689996085725788816e+03 2.689946260722046190e+03 2.684111682526392087e+03 2.678480283099755979e+03 2.681713636891343413e+03 2.671033204931644377e+03 2.669802992661061126e+03 2.676705460572408811e+03 2.666805675452474588e+03 2.667355317773864499e+03 2.659013146473800589e+03 2.659691581851592673e+03 2.657337350703710399e+03 2.652132688902528571e+03 2.651054468407093282e+03 2.655481896800150025e+03 2.658117784282936555e+03 2.654675224920726123e+03 2.662972140291357846e+03 2.655839835503620634e+03 2.654273686733882641e+03 2.649604480973649061e+03 2.640118210490179081e+03 2.661021913714306720e+03 2.651386564764523428e+03 2.654678622058805104e+03 2.638473159206635046e+03 2.648920522247815825e+03 2.641883731298652037e+03 2.643740978917891425e+03 2.649082848722339804e+03 2.651421321546373747e+03 2.631661162157240142e+03 2.642182798613472187e+03 2.647175790740235243e+03 2.640220665130978432e+03 2.650717485893911089e+03 2.647451936425894019e+03 2.641531789376816960e+03 2.640906370757300010e+03 2.643099157042285697e+03 2.643733108380879457e+03 2.638794386584645508e+03 2.636788102935844108e+03 2.617733251404056318e+03 2.624184868712172829e+03 2.620796241108134382e+03 2.616709690428459908e+03 2.624285415083993485e+03 2.615926714087089749e+03 2.623948183102753319e+03 2.618539490077184837e+03 2.620682228540442338e+03 2.608173538611115418e+03 2.612329119985795387e+03 2.613532815212062815e+03 2.611228059930770996e+03 2.618693044729584017e+03 2.608517416527705336e+03 2.610065615925076145e+03 2.606897876283218920e+03 2.594209087208211713e+03 2.588722891456353864e+03 2.601075690415210829e+03 2.606617873385754137e+03 2.596039352507846161e+03 2.593463358882215289e+03 2.595127235317005670e+03 2.605182040429302560e+03 2.595534930875582631e+03 2.592712204093028049e+03 2.593144797069739980e+03 2.586977273472441539e+03 2.587881198102503731e+03 2.587679258946800928e+03 2.586175964680922789e+03 2.576739189036532025e+03 2.583310067228638673e+03 2.578162227047415854e+03 2.581428118849489692e+03 2.580922790350952710e+03 2.566989639838969651e+03 2.564077597813300144e+03 2.570748192874430970e+03 2.575606899908981177e+03 2.570831983238094381e+03 2.565639864355439386e+03 2.560082787267882850e+03 2.551557333626942182e+03 2.550236921148165493e+03 2.549834248054703039e+03 2.556962126723923575e+03 2.557627416203292341e+03 2.550823828218331073e+03 2.555452125562874244e+03 2.545397547276878868e+03 2.555543418707084584e+03 2.545437030417224378e+03 2.538182103108372758e+03 2.542964557396416694e+03 2.544134308762735145e+03 2.547767514432779535e+03 2.532762996510769426e+03 2.540510305296460501e+03 2.530913602830145919e+03 2.530399406803681359e+03 2.532285461327384382e+03 2.533499927066422060e+03 2.530788314764441111e+03 2.538535623167923404e+03 2.534902980008941086e+03 2.520417089168776329e+03 2.511142743364608123e+03 2.524406587227959790e+03 2.518548394874437236e+03 2.519152813688358037e+03 2.511912971354092406e+03 2.501720665434839248e+03 2.508377608213895655e+03 2.505479113434702867e+03 2.507148604670255736e+03 2.505046866271205090e+03 2.504837829871990834e+03 2.509419437793225370e+03 2.503371962103615715e+03 2.504811621132934306e+03 2.506257542604960690e+03 2.498946747157047866e+03 2.494749078350558193e+03 2.501289308414512107e+03 2.499586503134165923e+03 2.495480947418962842e+03 2.497566121356440817e+03 2.495639881760884236e+03 2.494087519653947311e+03 2.491517429096029900e+03 2.494173385900861831e+03 2.493820321193148629e+03 2.493887358926355319e+03 2.490966527991417479e+03 2.481763705393126656e+03 2.491239749837729505e+03 2.472969485167950552e+03 2.483686859441181696e+03 2.482947368480754903e+03 2.484818709836275957e+03 2.482991616806440561e+03 2.480470113519257211e+03 2.467156465115580886e+03 2.472718882955041863e+03 2.462035141658940574e+03 2.455743208950605094e+03 2.464953730511141657e+03 2.461928158322993113e+03 2.461072043614565700e+03 2.457346229164447777e+03 2.461919959305173506e+03 2.473782981535345698e+03 2.452844445392034231e+03 2.457417320132866735e+03 2.466036747901065155e+03 2.456865673462690665e+03 2.451255803262922655e+03 2.458076310511600241e+03 2.453950713280820764e+03 2.450745832847939710e+03 2.444294322395276595e+03 2.440010231386616397e+03 2.438153721061722536e+03 2.446124302287515093e+03 2.434924711991026470e+03 2.428187662874681337e+03 2.436823698969659745e+03 2.440427422911903250e+03 2.438603454202569083e+03 2.429331457636948016e+03 2.431746099696483270e+03 2.431643196134400569e+03 2.430569557695509502e+03 2.425478423367759660e+03 2.428341464458503651e+03 2.426025825263711340e+03 2.429825400387050195e+03 2.425694810939468425e+03 2.427491286549543474e+03 2.420272151504608701e+03 2.416918839738898896e+03 2.423850453883662794e+03 2.419241771355281799e+03 2.419641266539646949e+03 2.416329935854506857e+03 2.410973912251856746e+03 2.417245310283247818e+03 2.424090568460756458e+03 2.411449828524448549e+03 2.409360324407673033e+03 2.406595000646475455e+03 2.411474918825673740e+03 2.405152039647141464e+03 2.412923974278321566e+03 2.404253489522469863e+03 2.398466899945128716e+03 2.410216694331169492e+03 2.394364002362338397e+03 2.407451746558996547e+03 2.393920613939296345e+03 2.392418634872327402e+03 2.390886319380913392e+03 2.395798951173674141e+03 2.388416785604837060e+03 2.392392107596898768e+03 2.391542692581476331e+03 2.383345867049732988e+03 2.384081447826200474e+03 2.387177038466734302e+03 2.393581658637716373e+03 2.386489849005195993e+03 2.388930464080082402e+03 2.386479043872593138e+03 2.384354163498443086e+03 2.389160860040290572e+03 2.381125798787383246e+03 2.385763388415483405e+03 2.379363631547606019e+03 2.373132595769212912e+03 2.374968457890078753e+03 2.379582497617599984e+03 2.375234212653907889e+03 2.374646794512822908e+03 2.377839968017493902e+03 2.372254666455544339e+03 2.371817592181484542e+03 2.374880372423601784e+03 2.369474624531980680e+03 2.361730867752532504e+03 2.367700788000152897e+03 2.367545501969812904e+03 2.374741572762662599e+03 2.363311744895195261e+03 2.359826032182904328e+03 2.361652574245611959e+03 2.365482841014539645e+03 2.355416206420780327e+03 2.350416443851110216e+03 2.349463915215171710e+03 2.348087740742544156e+03 2.353034780539722760e+03 2.356866857745170819e+03 2.349982230721576343e+03 2.352265394354476939e+03 2.348048566186530024e+03 2.347821896933167409e+03 2.346025979861597534e+03 2.336969003521205195e+03 2.342978307668684920e+03 2.339438115512367403e+03 2.348041235215800498e+03 2.338855734813898835e+03 2.356384368521612032e+03 2.343557082727376383e+03 2.337218824429191955e+03 2.336476151873699564e+03 2.336287061290907332e+03 2.337892067962635338e+03 2.331732611369666301e+03 2.338526700491022439e+03 2.337144809696954781e+03 2.339461522427914588e+03 2.325562073942531697e+03 2.324503383822622254e+03 2.326596550405071866e+03 2.319952426348541849e+03 2.315323746414709603e+03 2.327797927487723882e+03 2.324268181955462296e+03 2.313067626948081852e+03 2.316865198415747273e+03 2.321406845640029132e+03 2.314882477917245524e+03 2.310913599295813583e+03 2.306791165160459514e+03 2.308543323073558440e+03 2.305069392924892782e+03 2.308541601993867971e+03 2.299109543246366684e+03 2.308353401923168349e+03 2.300939088941269802e+03 2.299228419141973518e+03 2.297643130411800030e+03 2.303925561389431095e+03 2.304734064785072405e+03 2.306424611913130775e+03 2.286972637975462931e+03 2.300575581218732168e+03 2.292572589637519741e+03 2.304244511053976566e+03 2.292921083339094366e+03 2.290481928652866827e+03 2.296508920173633214e+03 2.284754961990503944e+03 2.282217478416636368e+03 2.281277009414842269e+03 2.292305451173816436e+03 2.280267172663555357e+03 2.277430587986423689e+03 2.276001248086407031e+03 2.281572573242026465e+03 2.281011819661192021e+03 2.275498398578199158e+03 2.272677894688015385e+03 2.276543709483007206e+03 2.272940617289441889e+03 2.277405399627922634e+03 2.270594763445164972e+03 2.274794765011080472e+03 2.275063574679462363e+03 2.267556990317191776e+03 2.264480774830378323e+03 2.266695407318429716e+03 2.260469375014681191e+03 2.263698178457967060e+03 2.260534916754545975e+03 2.256378753419586701e+03 2.267649058935128323e+03 2.251210279181376336e+03 2.260202554157536724e+03 2.256773778094684985e+03 2.252776234898911753e+03 2.260884738891254528e+03 2.246787985389883943e+03 2.252866213784659067e+03 2.257509708578395021e+03 2.251476061551405110e+03 2.255421278336114028e+03 2.244474396370184422e+03 2.238237155729191272e+03 2.240522375888475381e+03 2.240393584553032269e+03 2.242364676098003656e+03 2.243075333731007959e+03 2.236494926968090567e+03 2.240145746662302372e+03 2.240687618453017421e+03 2.232747089011143089e+03 2.235495064445294247e+03 2.242075005541842074e+03 2.224786664893640591e+03 2.233324615987276047e+03 2.222772290646774763e+03 2.228074734267369422e+03 2.234040861097531433e+03 2.224794699391277391e+03 2.228619095652721171e+03 2.228329043561650451e+03 2.217216436101248746e+03 2.224935335717669204e+03 2.220239180701689293e+03 2.222352982984179107e+03 2.213942196803055140e+03 2.218718714521384300e+03 2.214946685331100980e+03 2.212341911774671189e+03 2.220351036887361715e+03 2.219226452896894443e+03 2.208451364596365693e+03 2.221445638878316004e+03 2.198728268814705189e+03 2.209172762497124950e+03 2.205538108968377855e+03 2.207900418831306979e+03 2.196632428407245698e+03 2.205636926527085961e+03 2.204289348029842586e+03 2.199183976649390843e+03 2.200316830710595696e+03 2.196482304126185682e+03 2.192047110971925122e+03 2.202076907928718811e+03 2.201452970566464501e+03 2.196960098809013289e+03 2.191705773645179306e+03 2.188411274255936405e+03 2.193232542938514598e+03 2.187789238363271124e+03 2.185882492055708099e+03 2.188430457507808569e+03 2.183957008307320848e+03 2.175903598133059859e+03 2.180690687317506217e+03 2.171106721163749171e+03 2.178605913328983206e+03 2.171938398095996490e+03 2.174587466955188575e+03 2.175748227677514478e+03 2.172286135762215508e+03 2.166731176613769549e+03 2.172693782373862632e+03 2.162939176825657341e+03 2.164249743233794561e+03 2.151841490848844842e+03 2.154546699410872861e+03 2.153968187527647842e+03 2.157778719603061290e+03 2.151573686383391305e+03 2.154745343947271977e+03 2.148239953845529271e+03 2.143335412773783446e+03 2.154995681346852507e+03 2.152656986775757559e+03 2.155689675201616410e+03 2.143554225575558121e+03 2.148589156488289973e+03 2.144863065250393902e+03 2.144893126799888705e+03 2.141915544931244767e+03 2.145494753383835359e+03 2.141960399911059994e+03 2.136356836053951611e+03 2.141040961616437016e+03 2.128986995651782308e+03 2.127600555433780755e+03 2.127815695602788765e+03 2.128809133855626897e+03 2.129460809661321491e+03 2.129655653296977562e+03 2.126018502838978748e+03 2.127654728970813267e+03 2.126732012322661376e+03 2.128553666343656005e+03 2.119059728475751854e+03 2.122669781015289573e+03 2.126034059219398387e+03 2.118758947936842560e+03 2.120483899386030316e+03 2.116020232261108049e+03 2.123264459197743236e+03 2.124376512975399237e+03 2.123749441241706336e+03 2.118222664463963611e+03 2.119001386549378822e+03 2.120388909290745232e+03 2.110036759598472145e+03 2.114601925226013009e+03 2.113693751822722788e+03 2.113481576377121655e+03 2.104255526170912617e+03 2.120321136480844871e+03 2.116865101486603635e+03 2.102039601717669939e+03 2.114003848955667763e+03 2.101098688936058352e+03 2.103400768203173357e+03 2.108435932706099720e+03 2.099879641861730306e+03 2.100561299002737542e+03 2.105104920068463798e+03 2.096146214539412995e+03 2.098802631777441093e+03 2.090316799695219743e+03 2.099120574883683730e+03 2.091777085854040706e+03 2.090209284179396491e+03 2.085899643393751830e+03 2.082449042229931820e+03 2.078949911184607572e+03 2.087559818203601935e+03 2.075852504570504152e+03 2.085309041491746939e+03 2.079905195279671716e+03 2.084747632117871490e+03 2.078923934263219508e+03 2.070214825924236720e+03 2.066933596412270163e+03 2.060494038546932643e+03 2.073778625655074848e+03 2.072199048880215287e+03 2.063607816505653318e+03 2.066045232006908464e+03 2.062198433323079826e+03 2.057932045723290230e+03 2.051558072893071767e+03 2.057013858645228538e+03 2.063507026479880551e+03 2.057510487675947843e+03 2.066539103845451791e+03 2.056635317230775399e+03 2.053727853832484016e+03 2.053633960248861513e+03 2.054499707233025219e+03 2.048713936294479026e+03 2.057520184797961065e+03 2.052228263198042441e+03 2.058963094386545436e+03 2.052022712705441336e+03 2.042574834765419382e+03 2.047716627258940434e+03 2.043341387286365716e+03 2.049245805731484779e+03 2.044186314723713394e+03 2.050746211982971545e+03 2.046070896967762337e+03 2.048030664735913888e+03 2.046920957332091120e+03 2.051683820324441513e+03 2.047549820341352415e+03 2.043889387936104640e+03 2.041717847336526575e+03 2.039220727728269367e+03 2.039749170654636600e+03 2.031610419155458430e+03 2.025471639633211907e+03 2.027393512790765044e+03 2.029592649780133797e+03 2.028047130543902313e+03 2.027217981183712709e+03 2.029528681855158311e+03 2.015572103259677306e+03 2.026075308840597700e+03 2.012740104402643283e+03 2.022812069614421262e+03 2.020226039184579577e+03 2.014957720090368639e+03 2.019394819260877739e+03 2.021551443734431587e+03 2.025395828900188235e+03 2.014664794089997486e+03 2.021608796417441226e+03 2.017608656230756878e+03 2.016868899658051987e+03 2.033776388328245275e+03 2.020076890534808399e+03 2.027285734669944759e+03 2.026723861439509164e+03 2.011444055894504800e+03 2.019059698589778463e+03 2.020129781976797631e+03 2.018748208939407732e+03 2.019644917116617762e+03 2.020436407309679225e+03 2.018391037727214552e+03 2.016788319993934010e+03 2.009785844927685503e+03 2.014523527237761755e+03 2.003376457312748471e+03 2.002258690063012637e+03 2.007140388751403407e+03 2.000341436516635440e+03 1.999145426621959359e+03 2.003536151139891672e+03 1.993456894467590018e+03 2.002895901885256990e+03 1.994641677653669831e+03 1.998456986589160579e+03 1.995387941912861606e+03 1.990110381757919413e+03 1.994294824892635688e+03 1.984123688239413696e+03 1.983039611904678168e+03 1.978730151326817804e+03 1.979563367893130589e+03 1.988960743327482987e+03 1.985098722371471013e+03 1.971078376142462503e+03 1.976918553888614724e+03 1.970339015656665879e+03 1.967415720665328763e+03 1.965816455239306606e+03 1.962657382054248501e+03 1.967920172309601639e+03 1.964800949074632854e+03 1.962029707267894082e+03 1.959663485354642489e+03 1.964925791230659343e+03 1.955802390821537074e+03 1.951279468641342646e+03 1.953046690131361402e+03 1.954537715957685577e+03 1.960645100393679741e+03 1.960940523030857548e+03 1.957653162994179866e+03 1.948911372440000605e+03 1.954961520040114692e+03 1.945792321296063392e+03 1.948611683878423719e+03 1.954844969992404685e+03 1.950059988680733795e+03 1.955102366734684892e+03 1.959777756077743334e+03 1.950363206497114561e+03 1.945638037009570326e+03 1.950316644068331016e+03 1.948922343576598905e+03 1.946836622102465526e+03 1.948655999026116206e+03 1.942963921220570228e+03 1.935789924383094103e+03 1.941910963497130297e+03 1.940391426622220251e+03 1.941246967387146469e+03 1.937292881471357077e+03 1.935515482173960208e+03 1.933594391922095610e+03 1.929572267637261348e+03 1.922214039787829961e+03 1.922672600792845742e+03 1.921634246461240537e+03 1.922162089313872229e+03 1.922382026857818346e+03 1.928550240406738794e+03 1.923644310823675369e+03 1.922243165546144155e+03 1.930873124404071177e+03 1.917550337263208121e+03 1.926166147291584139e+03 1.919032634035666206e+03 1.916570806812694173e+03 1.908602049582611244e+03 1.913905810860463816e+03 1.916342578245645655e+03 1.908318040717372924e+03 1.896642306570079199e+03 1.899353374915216364e+03 1.908512990543107207e+03 1.914811921112307118e+03 1.918681986850292560e+03 1.910638254384188258e+03 1.896819676386760420e+03 1.899630463214358087e+03 1.899972651183994913e+03 1.905604048376134187e+03 1.905692478099402706e+03 1.895692860682669561e+03 1.898145922357504332e+03 1.893350009730303100e+03 1.895294532324024885e+03 1.891592680264167939e+03 1.892237238081817850e+03 1.889270919190400264e+03 1.895246612176919825e+03 1.896706039654396591e+03 1.894297293326605995e+03 1.892375763864313285e+03 1.894692637851871496e+03 1.892640003357303840e+03 1.884238258738862214e+03 1.891840019937543275e+03 1.899644510575593586e+03 1.892057965735971720e+03 1.889854567455579172e+03 1.883685335297207075e+03 1.897073939637659350e+03 1.876292669891377955e+03 1.883549452462308182e+03 1.869042557565749348e+03 1.873110738383171110e+03 1.879000835369897231e+03 1.877151846613487578e+03 1.879998010647212141e+03 1.880080050870356672e+03 1.878082771053099805e+03 1.871938894479107375e+03 1.878525145448067406e+03 1.868664418149483936e+03 1.872261007441605670e+03 1.873922720691505674e+03 1.865859727044085048e+03 1.870244902353258794e+03 1.865885365405724315e+03 1.857615599110221410e+03 1.861619636082632724e+03 1.863106256526572906e+03 1.853883634933246640e+03 1.858118593038509289e+03 1.847559165674030510e+03 1.851151915601036308e+03 1.841161367558531310e+03 1.843330417026658324e+03 1.839498159609588811e+03 1.843228926469699900e+03 1.837927300847409469e+03 1.841154611292837217e+03 1.832058181900262298e+03 1.841881452552700921e+03 1.837609346739142893e+03 1.837935466991269550e+03 1.840419639799014021e+03 1.835166218928111221e+03 1.828282257155741036e+03 1.820891779738293280e+03 1.824848003180603655e+03 1.835326397614025154e+03 1.821777595953694117e+03 1.831509336479905642e+03 1.818495193922499993e+03 1.810454316919925986e+03 1.813120094253238904e+03 1.825140956654865931e+03 1.814544754520447668e+03 1.827141979963864742e+03 1.818857752885016680e+03 1.816414493388671872e+03 1.814154702578389106e+03 1.818272055144117530e+03 1.815791396375112527e+03 1.813107462374652869e+03 1.814697534082004950e+03 1.803765355756157305e+03 1.811201204927887829e+03 1.814663870632675980e+03 1.800310843583870792e+03 1.798587215270535808e+03 1.802077964655854203e+03 1.791657810083316235e+03 1.793299310520441622e+03 1.788394729610795594e+03 1.786599251794000338e+03 1.790193415003490372e+03 1.780007015274448577e+03 1.790673678618112717e+03 1.780474617335472885e+03 1.785878356513024528e+03 1.785970909877435588e+03 1.784986353998885761e+03 1.787735902924579023e+03 1.780802315696326104e+03 1.788362653689747958e+03 1.795441859317768376e+03 1.777344310272342000e+03 1.775891940322666642e+03 1.776073938160600619e+03 1.772919957504762579e+03 1.762022144731341996e+03 1.766998501717738918e+03 1.776005442200054404e+03 1.777359965811419443e+03 1.772167977677323506e+03 1.769235749910857976e+03 1.767099107215612548e+03 1.767777537055653283e+03 1.765131862654384577e+03 1.764818163060416282e+03 1.765949967897431407e+03 1.764608043940467951e+03 1.764066255002871912e+03 1.770554327840205815e+03 1.760977748257685107e+03 1.753446230570734542e+03 1.756244449415988583e+03 1.766428363757247098e+03 1.757882936008558318e+03 1.764972020307947105e+03 1.775672848738306357e+03 1.765124081328961438e+03 1.754049242840236275e+03 1.751145370446540710e+03 1.754649924390218303e+03 1.762446446268455702e+03 1.757802026478434527e+03 1.751630742019854779e+03 1.754228411249392366e+03 1.756161321070472695e+03 1.751578952559711070e+03 1.751394784282234468e+03 1.754048666452431235e+03 1.749359445640027616e+03 1.750274856902384045e+03 1.754233884665986125e+03 1.755328750207169833e+03 1.747202870920131545e+03 1.746782221737616510e+03 1.753465183238786949e+03 1.754174507332659005e+03 1.743769550094427814e+03 1.749516839446668428e+03 1.751834149137648865e+03 1.748594913043335055e+03 1.743972020135314779e+03 1.750942812881468171e+03 1.738574580020171652e+03 1.744961314663490612e+03 1.743135409457153401e+03 1.740996016299053963e+03 1.751368850104124931e+03 1.739983684007150941e+03 1.743610673017895351e+03 1.723732079864059642e+03 1.735189276615440576e+03 1.736594395499201937e+03 1.739891927473856185e+03 1.734455519517173570e+03 1.725678727538851263e+03 1.730688310748518234e+03 1.723237858699032358e+03 1.729993364542164727e+03 1.723750386556882859e+03 1.728956979837387735e+03 1.724224619089708540e+03 1.726427853132268410e+03 1.722519100449314692e+03 1.718002873116085993e+03 1.720209388448501613e+03 1.717000797244697196e+03 1.717456190257450089e+03 1.711120539598204232e+03 1.701756574972022918e+03 1.703446963807653447e+03 1.696107622457529487e+03 1.699485470822312664e+03 1.700967383905413953e+03 1.703569815477505699e+03 1.706996125586782227e+03 1.710785299251543847e+03 1.705393289263553243e+03 1.697942486961682107e+03 1.692550493440476203e+03 1.695962954835354140e+03 1.700605526079365745e+03 1.688709416435131061e+03 1.692874498835511304e+03 1.693945635269868490e+03 1.697139556880490545e+03 1.697843255444028046e+03 1.689713099024287203e+03 1.679519144412131254e+03 1.684958334481188786e+03 1.687172971878069347e+03 1.679791257688995756e+03 1.677425682825520198e+03 1.680180149179118416e+03 1.672300716678923891e+03 1.677299855113547437e+03 1.677098513895174165e+03 1.677232816495682755e+03 1.673628886954211339e+03 1.672113854372268179e+03 1.664597039186687425e+03 1.672384569444210229e+03 1.679191713864579469e+03 1.671121855227948117e+03 1.673370179094040168e+03 1.666681605485941191e+03 1.666441220525475273e+03 1.659051168896252875e+03 1.672766425766589464e+03 1.670552152196692305e+03 1.671086057205370707e+03 1.668196361848855531e+03 1.664914262434077955e+03 1.669184539248567035e+03 1.668153344526023375e+03 1.671417473383827655e+03 1.668495362353823339e+03 1.667660875311056088e+03 1.670208759532345539e+03 1.672292090820345493e+03 1.658643654030492598e+03 1.656820393875491845e+03 1.662760338597577174e+03 1.662065676111164521e+03 1.653718758064944723e+03 1.659928863462894924e+03 1.668066539505693299e+03 1.654136514524147060e+03 1.665988700282795890e+03 1.649144970761009290e+03 1.655803139164215963e+03 1.649516507414919488e+03 1.653856962820791978e+03 1.648114151046450161e+03 1.648081821451446331e+03 1.649760008607691361e+03 1.651264023972745917e+03 1.647360052803394638e+03 1.646178797728686277e+03 1.651881410973177708e+03 1.645962437588533930e+03 1.647311932743378748e+03 1.648047253019922891e+03 1.637025064312304039e+03 1.650351106554725675e+03 1.646626900707858113e+03 1.654925504275707453e+03 1.641517169059675780e+03 1.648087856776073977e+03 1.633888204449957129e+03 1.643510348459464922e+03 1.642589745633712937e+03 1.638258734698287299e+03 1.620464896525926179e+03 1.636303464290945612e+03 1.626424210298007893e+03 1.626137339990444616e+03 1.634459906059764307e+03 1.633673304118333363e+03 1.634084167757335081e+03 1.630099362346861426e+03 1.628004549073943053e+03 1.627056370175195752e+03 1.634181694488117500e+03 1.621401591947390443e+03 1.626245349722787068e+03 1.631360856558728301e+03 1.624664803932128734e+03 1.624077262234442969e+03 1.622075157420056712e+03 1.626055578076707206e+03 1.627382397006154406e+03 1.618806380262574976e+03 1.620011259172869359e+03 1.622419272021272491e+03 1.624374199672352688e+03 1.621211542830872531e+03 1.616541952919281130e+03 1.616970565727410985e+03 1.620332080523934565e+03 1.619120172331588492e+03 1.610615201904818605e+03 1.615617118709355054e+03 1.616587286412611547e+03 1.602597238743255957e+03 1.612508424169473983e+03 1.606359647782141110e+03 1.607851802676030729e+03 1.608226983562215992e+03 1.607341528667804369e+03 1.616960366133301932e+03 1.620100837417390949e+03 1.610692976924144659e+03 1.608295970879453989e+03 1.600031689141811512e+03 1.598927807136473348e+03 1.599719253305959683e+03 1.600429548479184632e+03 1.591089310446427362e+03 1.590047217159848287e+03 1.595300165515306162e+03 1.590899588521671603e+03 1.588441264953304653e+03 1.579162240604987801e+03 1.584955789370105322e+03 1.579331532601822801e+03 1.578571897956903967e+03 1.580744597101863292e+03 1.573323583762478165e+03 1.581742317360007064e+03 1.576436303968349648e+03 1.562674578227962002e+03 1.569907794502338902e+03 1.562357824125134130e+03 1.568176051380284434e+03 1.556549058191597169e+03 1.555524125422833777e+03 1.544046821416113971e+03 1.553488346391234472e+03 1.556597192203572604e+03 1.552557819496987349e+03 1.554078525430636091e+03 1.554578546008428020e+03 1.553795601097741383e+03 1.546836797528183070e+03 1.556937754246343047e+03 1.551429193659796738e+03 1.545553280384885056e+03 1.543755240361549113e+03 1.541979719028017144e+03 1.535953997819648293e+03 1.540160992471032387e+03 1.539090736077482688e+03 1.542739504284588293e+03 1.546107663267217276e+03 1.540878576174053251e+03 1.530646706798499963e+03 1.531907553785510345e+03 1.530970635921205940e+03 1.532173242774000755e+03 1.532350339604852252e+03 1.525370915907184326e+03 1.517204452232208496e+03 1.519844460938047177e+03 1.517573617148968196e+03 1.522886415603643627e+03 1.522430968158263340e+03 1.527538147847451455e+03 1.518931568343306481e+03 1.522896028066361396e+03 1.524749925713301081e+03 1.523851340905156121e+03 1.516645962207082675e+03 1.519942010502618132e+03 1.516630938915144498e+03 1.517427535264799417e+03 1.521943651466530355e+03 1.522870004764680516e+03 1.517857728768015249e+03 1.517125723080338275e+03 1.518459860360794437e+03 1.513056997559407137e+03 1.514200390469242620e+03 1.511378054746752241e+03 1.510921866916560248e+03 1.518901584369140437e+03 1.510467867802994533e+03 1.517271780193598261e+03 1.509667648280843196e+03 1.514731272422602615e+03 1.509299951536926756e+03 1.509310841465155136e+03 1.503710864632935682e+03 1.509407118970309511e+03 1.509945619890330590e+03 1.506104426635296932e+03 1.508669478160523795e+03 1.504629158295058460e+03 1.518182173220686764e+03 1.514164242353766213e+03 1.503325992627048436e+03 1.505342363680763583e+03 1.503682340514024190e+03 1.500464632077733995e+03 1.508268423680814067e+03 1.504042607206735283e+03 1.504332925460499837e+03 1.507925123372193866e+03 1.507225093030606786e+03 1.505297370451457027e+03 1.498866926540990789e+03 1.503335662854343127e+03 1.496522951131744776e+03 1.497918802689313452e+03 1.494089811230697023e+03 1.496644533342717068e+03 1.499048237577081863e+03 1.494832698274754421e+03 1.501660909732063374e+03 1.497342365476571786e+03 1.493183035720020143e+03 1.494828555703140410e+03 1.499348573900706015e+03 1.485549934423326022e+03 1.487871435150739671e+03 1.490980661585287180e+03 1.481944918839427373e+03 1.481879931026694749e+03 1.485877556291891324e+03 1.479072431202811913e+03 1.481911459161682842e+03 1.478980059999962805e+03 1.473445713923830908e+03 1.480889099166909773e+03 1.481335318220851832e+03 1.473605379291650252e+03 1.477369420754592284e+03 1.476458435301312420e+03 1.473824118838785807e+03 1.477127785760791085e+03 1.481764109672019003e+03 1.470462776837715865e+03 1.474397831106006379e+03 1.469931370364681470e+03 1.471338203161437832e+03 1.471066271385272557e+03 1.463927051962158430e+03 1.466889874905600209e+03 1.460495421198209897e+03 1.474201181238805930e+03 1.466383769928668016e+03 1.468386448105030013e+03 1.467780281255613318e+03 1.468929726611408569e+03 1.466416585802522604e+03 1.461981705206563447e+03 1.465241089737020957e+03 1.467795474690822630e+03 1.468074785685787901e+03 1.465804861935868075e+03 1.462693843606416294e+03 1.463145135109352395e+03 1.455006623593596714e+03 1.463754797390150770e+03 1.453615881053711291e+03 1.465845482255815796e+03 1.462139557578134372e+03 1.456805766937554154e+03 1.460104178206037659e+03 1.460471403941505059e+03 1.461468877612990582e+03 1.459095428881711541e+03 1.461566858848963193e+03 1.456524961211502159e+03 1.454992026687154294e+03 1.457067132752976022e+03 1.452690573577238183e+03 1.452914620719101777e+03 1.444285359129364451e+03 1.455210711317167807e+03 1.446726557428251908e+03 1.443753266418141720e+03 1.440049749781510172e+03 1.433318465282885199e+03 1.435822517664853194e+03 1.442267903910757468e+03 1.435130435997569293e+03 1.434298258946341548e+03 1.443996538822092361e+03 1.435524848432244653e+03 1.440753407021135899e+03 1.436066927350997730e+03 1.427663677424881371e+03 1.423165964366926346e+03 1.428720069414030149e+03 1.425527518340522647e+03 1.421230167638363127e+03 1.428746345570907124e+03 1.429372449961845859e+03 1.437621058722059388e+03 1.437144713900813940e+03 1.437537143946531842e+03 1.432708871392761921e+03 1.436096491880795611e+03 1.432900956486351333e+03 1.433101278199557555e+03 1.437435343460369268e+03 1.425447076229230333e+03 1.422261615828200775e+03 1.419946521759664620e+03 1.421578149534782824e+03 1.423997394755353298e+03 1.423307405225800721e+03 1.419504230324687796e+03 1.432368811641171988e+03 1.418219384457670230e+03 1.417661046236656830e+03 1.416899956826261814e+03 1.414272205140948699e+03 1.409411900103678136e+03 1.412574014120323909e+03 1.416557563543546848e+03 1.412663598279688813e+03 1.416775950025305519e+03 1.410543024552608131e+03 1.404959124877379054e+03 1.419904375412055515e+03 1.411908905281243960e+03 1.410916508386220585e+03 1.411734752277290454e+03 1.407953658851060936e+03 1.405663810874958699e+03 1.411575383530434237e+03 1.404770957355818837e+03 1.397826688208328960e+03 1.398043467336546428e+03 1.399929115069995760e+03 1.406141428905980320e+03 1.398670762040160753e+03 1.392976318764205189e+03 1.402060199426435020e+03 1.396751721314183897e+03 1.401281246585703457e+03 1.392959222331110595e+03 1.395964019688991357e+03 1.386076031705012156e+03 1.394475749399297456e+03 1.389542803848222547e+03 1.388733373220757130e+03 1.389883143669663013e+03 1.392459805074671522e+03 1.395818163817126106e+03 1.384940653186809641e+03 1.390714523275245256e+03 1.387507912429129192e+03 1.388195714180153118e+03 1.390073785209294101e+03 1.390064678548261099e+03 1.394188537393865545e+03 1.386870872761761120e+03 1.389713009789686339e+03 1.387608679776478539e+03 1.381393823815070618e+03 1.377368230169510070e+03 1.384817227288287313e+03 1.385554806406011267e+03 1.386073397973557803e+03 1.387538649862671946e+03 1.377147548467193246e+03 1.380398025219559713e+03 1.382532266256682078e+03 1.381279345540837767e+03 1.377789383153782182e+03 1.382911771666080767e+03 1.372784823985186222e+03 1.378508815188975404e+03 1.368751405564947845e+03 1.365038242091811526e+03 1.368246867330695295e+03 1.363790799516267725e+03 1.368304238444704879e+03 1.364036647039130457e+03 1.360496794016768263e+03 1.362565611703555760e+03 1.355429882034539560e+03 1.365965537300649885e+03 1.359590890206196946e+03 1.363071755775354859e+03 1.362658625314714982e+03 1.360672847672632770e+03 1.356159036136424902e+03 1.362619995560478174e+03 1.358320466056613441e+03 1.364648605560636724e+03 1.352768112550772230e+03 1.351637182550811985e+03 1.359923194931529679e+03 1.358989359948902120e+03 1.355723401419723814e+03 1.357408183742049687e+03 1.354232694062359769e+03 1.360100524257276902e+03 1.358613243289787533e+03 1.360040800783693385e+03 1.362372915881234576e+03 1.354921850052968011e+03 1.357798220068432784e+03 1.357086202600541583e+03 1.367580575768180097e+03 1.354121657085151810e+03 1.345841747411261622e+03 1.356794275242946696e+03 1.354117629391511400e+03 1.345879109126047524e+03 1.346756559529001834e+03 1.348402622478321291e+03 1.343510947667884238e+03 1.344806364505511965e+03 1.343339124336454233e+03 1.331199694245161254e+03 1.333779530516508430e+03 1.332859831694328250e+03 1.328506129221895435e+03 1.334524839443074143e+03 1.332787302766533003e+03 1.337932483319128778e+03 1.332356333272016172e+03 1.343017213540391822e+03 1.337327288966536798e+03 1.340080036633161171e+03 1.327777139934916022e+03 1.327443242736541606e+03 1.331033330786705619e+03 1.324496341510435059e+03 1.330824181963326282e+03 1.321100014888645774e+03 1.325591100141869447e+03 1.326189858056524827e+03 1.323947388198932003e+03 1.319818290902100443e+03 1.321379680615068764e+03 1.315814738957757072e+03 1.313615214136514169e+03 1.313035496753269626e+03 1.315273794066227993e+03 1.319891801017630769e+03 1.314278892856213588e+03 1.312924333456884142e+03 1.316416444502735430e+03 1.310997378250633119e+03 1.308517789520854649e+03 1.317751632820858731e+03 1.308645287739461537e+03 1.304616254843538627e+03 1.308132213842618057e+03 1.302113085208546863e+03 1.299337630496943120e+03 1.306711218502905012e+03 1.301567446701777271e+03 1.309649879502866497e+03 1.305028421915344552e+03 1.294158583094070764e+03 1.300958489634477701e+03 1.297677679841045347e+03 1.303396068279357905e+03 1.296281275992562996e+03 1.303695448690685453e+03 1.302024516150949239e+03 1.300302897946497978e+03 1.298013113833662828e+03 1.299660291875908342e+03 1.302088888302717805e+03 1.299037388592347270e+03 1.298087475206200679e+03 1.297920695891442392e+03 1.298160350166090211e+03 1.293528956322555814e+03 1.295464826423542263e+03 1.283498397279444362e+03 1.290971982200084085e+03 1.284178345762732761e+03 1.287145960706545566e+03 1.284730561402770945e+03 1.291274500737463086e+03 1.286064959158862848e+03 1.293117199007788486e+03 1.290422383177661004e+03 1.296847614336577180e+03 1.292325018918985734e+03 1.287210089225718093e+03 1.286112462371140964e+03 1.286058814582351260e+03 1.284742493991995161e+03 1.288928296992215792e+03 1.285033231268084592e+03 1.288350974433730016e+03 1.279204053905524233e+03 1.287047633990711347e+03 1.279329155845713785e+03 1.283785729578643895e+03 1.281547623786297436e+03 1.278923141564287334e+03 1.280775567281655640e+03 1.281328854281447093e+03 1.277031143600750966e+03 1.280458810652075272e+03 1.274981850674016187e+03 1.279448206020895668e+03 1.279734608949227550e+03 1.283048936857262788e+03 1.276717358937030895e+03 1.274341344774752088e+03 1.281861351145582375e+03 1.281893487437189378e+03 1.281134136418034132e+03 1.283525833159594185e+03 1.277000433909060348e+03 1.280826588671050558e+03 1.273225037616838563e+03 1.263010185342016712e+03 1.278937094750952610e+03 1.270605211947023236e+03 1.267627244309054959e+03 1.267131130100954579e+03 1.271433860788400352e+03 1.273041674049825815e+03 1.266419423332094084e+03 1.268318811467373507e+03 1.261034297149748681e+03 1.264369863704862155e+03 1.267281356847904590e+03 1.263737154984871268e+03 1.260860582078727248e+03 1.260865527974172210e+03 1.264287388501569467e+03 1.262828149760615588e+03 1.257583639086094081e+03 1.259909081709954535e+03 1.267316707849244040e+03 1.256587465825565914e+03 1.257304642136425173e+03 1.263149255864174165e+03 1.261469049939632669e+03 1.259857649345145319e+03 1.261882799371645433e+03 1.258407888567749751e+03 1.256537619651241357e+03 1.253701095791526768e+03 1.256232275176256508e+03 1.261739078282385663e+03 1.260889408180571309e+03 1.255546834203577191e+03 1.257141923281408253e+03 1.258332765358465622e+03 1.260798047847924863e+03 1.252678785153416356e+03 1.253664197938753205e+03 1.250873170834485791e+03 1.254902585217266733e+03 1.256022108108790462e+03 1.246532787055322842e+03 1.249078797292295803e+03 1.239960272564589559e+03 1.247783296072991106e+03 1.256009187652363153e+03 1.255134549054371746e+03 1.245659135609847453e+03 1.245815649306993464e+03 1.250164793732101316e+03 1.249427737000842853e+03 1.249045412652659024e+03 1.243304508452102482e+03 1.245229507946896319e+03 1.239299699321881235e+03 1.245718318010179701e+03 1.250742154239909496e+03 1.246017104615384369e+03 1.246109122448423022e+03 1.242481308400388798e+03 1.237841058437209995e+03 1.239791046520433611e+03 1.246670260731832059e+03 1.240187810414755404e+03 1.238605587954878956e+03 1.233649458257609467e+03 1.228138406175526825e+03 1.231554623982585099e+03 1.231251214027383412e+03 1.230176485231558217e+03 1.232230891321557692e+03 1.231939156811067733e+03 1.232708118971456315e+03 1.221306171361178485e+03 1.230075166573823253e+03 1.226802883413843119e+03 1.227805536018278644e+03 1.231274804750479689e+03 1.231878069515270226e+03 1.227304704624279111e+03 1.229446820528107992e+03 1.226909392259885863e+03 1.222413667900085329e+03 1.224459406649855737e+03 1.233357920672691534e+03 1.219857526281050696e+03 1.220295714025346115e+03 1.233208476217590714e+03 1.220972487324295798e+03 1.218760273154720380e+03 1.227235600664941103e+03 1.225660745220497347e+03 1.226946565202138572e+03 1.218654163062202770e+03 1.225953109580687169e+03 1.212365776734359088e+03 1.213572879163112020e+03 1.218741253792926045e+03 1.208704695697229909e+03 1.218382468151002513e+03 1.210188128120842521e+03 1.210425103639371400e+03 1.216072863759376105e+03 1.210122302611513987e+03 1.211147807939589484e+03 1.202497152526121681e+03 1.208589172343727114e+03 1.211575632679393948e+03 1.210622945528713444e+03 1.212009999906157645e+03 1.209259198508872487e+03 1.209981644754701847e+03 1.207357876422121535e+03 1.210739995260071055e+03 1.203462191890378563e+03 1.209896560343152942e+03 1.205091690140040100e+03 1.203739052109503973e+03 1.209769338270231401e+03 1.211802432692521961e+03 1.209438167370852398e+03 1.208601488173876760e+03 1.212862904382633587e+03 1.203827916082986121e+03 1.210487016717537699e+03 1.211640849346824552e+03 1.203411715824618568e+03 1.208620560346690354e+03 1.207479349839410816e+03 1.206783059604019854e+03 1.206185692338294757e+03 1.199790546392011720e+03 1.199845951235524808e+03 1.199461681014948226e+03 1.199742034409691314e+03 1.198593835478298843e+03 1.199452474086939901e+03 1.195517976374679392e+03 1.196791987733064389e+03 1.199152869318757439e+03 1.190022060696393737e+03 1.199602861047845408e+03 1.190495093775514533e+03 1.194925109721424178e+03 1.194981185352397688e+03 1.195436265604258097e+03 1.197309110197772270e+03 1.196371612113947322e+03 1.192647404174827898e+03 1.194703481669930625e+03 1.180867104348067869e+03 1.186444402596742066e+03 1.183164421813190756e+03 1.186209185281936016e+03 1.188361994925988483e+03 1.188909930406868398e+03 1.191445021679083538e+03 1.187255186424535395e+03 1.190026854668913302e+03 1.186607904241178403e+03 1.186203859538580900e+03 1.181899047572442896e+03 1.188669555982533893e+03 1.182859936166999887e+03 1.177460323689326287e+03 1.181910120138408729e+03 1.181027447881870557e+03 1.180329798022512932e+03 1.175772939884355310e+03 1.184007896429728817e+03 1.182262708406587080e+03 1.174031302226589787e+03 1.181028851469387064e+03 1.178452700964678343e+03 1.179026647560451693e+03 1.178048542769174219e+03 1.172484462954679429e+03 1.171508957160324371e+03 1.162848979301829331e+03 1.170818451260409574e+03 1.171486248516595197e+03 1.170568866254329123e+03 1.169000645628758548e+03 1.167513201857979993e+03 1.171338078002705743e+03 1.168844333781114983e+03 1.171012107694979022e+03 1.167812562471485535e+03 1.163507458867870128e+03 1.158923806089874461e+03 1.151931401485405104e+03 1.162054033158737184e+03 1.163478086046104409e+03 1.159716999842816904e+03 1.166611651359223742e+03 1.160097620622805607e+03 1.155325917262701751e+03 1.163586738782307748e+03 1.156844850410117033e+03 1.162471378195853958e+03 1.158722061245754048e+03 1.160273926898555828e+03 1.154517875923106885e+03 1.148880500757042455e+03 1.148207799738077711e+03 1.148164537319179772e+03 1.151117241202434570e+03 1.152189991939815172e+03 1.153433028932771776e+03 1.145057712428477316e+03 1.148760982119416894e+03 1.139605475953890164e+03 1.144739348351246917e+03 1.138197391926092450e+03 1.146220885045953764e+03 1.144901619893384805e+03 1.148646982006423968e+03 1.146536723431313021e+03 1.141294304850920525e+03 1.140621630711293619e+03 1.149019675359779058e+03 1.140945270055697620e+03 1.136078185810269360e+03 1.139864957787746562e+03 1.143657788721475754e+03 1.134063027213625901e+03 1.138044760257649614e+03 1.140427172732235931e+03 1.144309214085321628e+03 1.143956951544446611e+03 1.136683040669937554e+03 1.133348351125430327e+03 1.136188387115356136e+03 1.129132946890780886e+03 1.133712792905485003e+03 1.130722422278866816e+03 1.135211745454750826e+03 1.132590721106620322e+03 1.136359483157518753e+03 1.136643201136940888e+03 1.132508767904203978e+03 1.135154756478292938e+03 1.130115551720612984e+03 1.133194529808128209e+03 1.129156081906627833e+03 1.129997077779217989e+03 1.127127463466295012e+03 1.125037799242712481e+03 1.136748030675558539e+03 1.134275374014537874e+03 1.133915385558108710e+03 1.135839258184138089e+03 1.127142219555773863e+03 1.126037522525968598e+03 1.128132890748554701e+03 1.128069287250232719e+03 1.122912178644429332e+03 1.119548582824189680e+03 1.123635063762643767e+03 1.125744184174292513e+03 1.123979743170988058e+03 1.118731197842688061e+03 1.124264670693060907e+03 1.120762062816611660e+03 1.122190051045294467e+03 1.117869690849318658e+03 1.119819019484007640e+03 1.116679749215223183e+03 1.123204280744737162e+03 1.117003662255073550e+03 1.113488680998200152e+03 1.108372674859079325e+03 1.111602080230889214e+03 1.110127391252079178e+03 1.111168311186041592e+03 1.106162235052489677e+03 1.106164779367427855e+03 1.104485698887378021e+03 1.108527648239386281e+03 1.105514771576737758e+03 1.099455967950481636e+03 1.102893411056136529e+03 1.108535528408064010e+03 1.102644068059826623e+03 1.095631433864086375e+03 1.101632804532059254e+03 1.101615000728132827e+03 1.102362501128812255e+03 1.104480982514746984e+03 1.104630805564146613e+03 1.099851243663414834e+03 1.101144185589663493e+03 1.093149601053468132e+03 1.102364326182074365e+03 1.087699757945165857e+03 1.099784563796672046e+03 1.100731428576280905e+03 1.100054762983892488e+03 1.093977139457562316e+03 1.089918194480006832e+03 1.092610323744461766e+03 1.091665933559000450e+03 1.090086823013723233e+03 1.095707268105448520e+03 1.093481228252609981e+03 1.089356253585924151e+03 1.097663430794215401e+03 1.089685905617144044e+03 1.094337947580415857e+03 1.086005162651393675e+03 1.086654313980544885e+03 1.088023837146577307e+03 1.080517470100540777e+03 1.084426148863214166e+03 1.087230519904175708e+03 1.087839411752156821e+03 1.084993459098566063e+03 1.082912494013878586e+03 1.085558003042572182e+03 1.078942815364883700e+03 1.087950983936508919e+03 1.090610263584248059e+03 1.094121861209277540e+03 1.088012276398018685e+03 1.093183330415990440e+03 1.084894131468532805e+03 1.090685411413920519e+03 1.077513696241604293e+03 1.082283223340268250e+03 1.076367313712467421e+03 1.073994529051886047e+03 1.077791800366199595e+03 1.076093656618031901e+03 1.073209261352401427e+03 1.073667902009258796e+03 1.073522445174317454e+03 1.065029835845572052e+03 1.072006380411100963e+03 1.070896468259205449e+03 1.066155718787615797e+03 1.072378852868442209e+03 1.063563270228352621e+03 1.063405471811444841e+03 1.065030818837769402e+03 1.056506876939877429e+03 1.054604451523758826e+03 1.061206702497555170e+03 1.062396890336523938e+03 1.067643997878700475e+03 1.055029462288963032e+03 1.063052771777330236e+03 1.055832995051812532e+03 1.050974856325921337e+03 1.056318776837569658e+03 1.049679323286407907e+03 1.052680172096961087e+03 1.050672487031823039e+03 1.052338411219422369e+03 1.049001651214555750e+03 1.046633391020832960e+03 1.044001609088692248e+03 1.049005237770514441e+03 1.058927635926752828e+03 1.054120016364243384e+03 1.046809848017494460e+03 1.050296083044092256e+03 1.051437051874877170e+03 1.047256202127583265e+03 1.044736933483968414e+03 1.036729438189856410e+03 1.039840157886294719e+03 1.037382290460849163e+03 1.038864900772982764e+03 1.041567800875268404e+03 1.033421973647174582e+03 1.035596003404539033e+03 1.034976517998475174e+03 1.040625739070927921e+03 1.036969649826205568e+03 1.046084084612771903e+03 1.042238371390007387e+03 1.039560341466068394e+03 1.039671363777121314e+03 1.034070472042277515e+03 1.038156515338037252e+03 1.032309204844681517e+03 1.029285300847116332e+03 1.038614294968045897e+03 1.033204252655873233e+03 1.036726850770085775e+03 1.034274283441395255e+03 1.028653564416425297e+03 1.031067349118297670e+03 1.034101249750991656e+03 1.037959416507646438e+03 1.033172210849515750e+03 1.032179810792863236e+03 1.029252513671983706e+03 1.025208629814938149e+03 1.026550735239229198e+03 1.027718115224316989e+03 1.025276308344058180e+03 1.028059754850926311e+03 1.025568565833286129e+03 1.028947567987658886e+03 1.021832528985782346e+03 1.023406811773147638e+03 1.025965952219477458e+03 1.023654115006820689e+03 1.019694851805673920e+03 1.030275309441722811e+03 1.026147059279982386e+03 1.029819464762536199e+03 1.026781675907410317e+03 1.020006186847156982e+03 1.021392294020107443e+03 1.029444425284279305e+03 1.028551628016358336e+03 1.017698137609565265e+03 1.018657179827527102e+03 1.013563657881588824e+03 1.012044185941957608e+03 1.008898237363123030e+03 1.010732015347090510e+03 1.009795113265885334e+03 1.004565216666972105e+03 1.017607164586907061e+03 1.012821509991856942e+03 1.017721617033511166e+03 1.007949412064099647e+03 1.009275659562554779e+03 1.007515503140423789e+03 1.009966573410358365e+03 1.007684032902012746e+03 1.005921234495306976e+03 1.007016761924186426e+03 1.001345170263595492e+03 1.004033904994618183e+03 1.013534504709874909e+03 9.990654286959941146e+02 9.994105268572451450e+02 1.002831554222649174e+03 1.008692944673453439e+03 1.002821639250207340e+03 9.981577713561414384e+02 9.983087445892582537e+02 1.000283219640945390e+03 9.999804528091540305e+02 1.005490779656388440e+03 1.007751767270191294e+03 1.000529560055343040e+03 1.005388589685175248e+03 1.003312643374529785e+03 1.006754800873362797e+03 1.003856071187389148e+03 1.009591238699141286e+03 9.989486842087227387e+02 1.006893056266989788e+03 1.005132234224965373e+03 1.009268453120265463e+03 9.974779741341915269e+02 1.004262167953000926e+03 1.006565902285360380e+03 1.012020841954335765e+03 9.966939535121911149e+02 9.996372468970040472e+02 1.003045768471065003e+03 9.958196329883126054e+02 1.002194459770363665e+03 9.973347030988733195e+02 1.004139810041466490e+03 9.946780929786485785e+02 9.937236904263459110e+02 9.965744539706904561e+02 9.910690572745630789e+02 9.890116792568625215e+02 9.936950540004897903e+02 9.912875474031791327e+02 9.898107265069552341e+02 9.937204017597546226e+02 9.886895575922582111e+02 9.870618793879610848e+02 9.880201255271698528e+02 9.831777441808121694e+02 9.914816414527774668e+02 9.871479916609793008e+02 9.856613986678339643e+02 9.807411598453446686e+02 9.837116118600582695e+02 9.856539347765752836e+02 9.891524445436344877e+02 9.836471314666372336e+02 9.823616995630158044e+02 9.892785483955943846e+02 9.857538349929903916e+02 9.806496884480221752e+02 9.873932810916800236e+02 9.813288644002851697e+02 9.859048280070722967e+02 9.829412726385905898e+02 9.833188321424410105e+02 9.803517997454991928e+02 9.814514507070448417e+02 9.789964322895556279e+02 9.823129674630605450e+02 9.797480780942291858e+02 9.825705712580937643e+02 9.818081934353663200e+02 9.782029049660565079e+02 9.812833248304337985e+02 9.787874792599343436e+02 9.739253582671477716e+02 9.724288494882617897e+02 9.706829020065858913e+02 9.703567514768092224e+02 9.743197625843329206e+02 9.684928462529683202e+02 9.726483612687103459e+02 9.667702102596707618e+02 9.620927548379606833e+02 9.696471183056899008e+02 9.701318293966938882e+02 9.707398571529654419e+02 9.676072635714966736e+02 9.699369300232010573e+02 9.696267616284386577e+02 9.707238764739917087e+02 9.578968835668608790e+02 9.611324109651358185e+02 9.691368201756174585e+02 9.651290346023691882e+02 9.645400278485150238e+02 9.665846961716197256e+02 9.567163925499509105e+02 9.653140935771746172e+02 9.627863716219513890e+02 9.620957071680254558e+02 9.628893692618939895e+02 9.553816920823189776e+02 9.657383935778528894e+02 9.690151567159600745e+02 9.614419028169166950e+02 9.611469342784453147e+02 9.594437592583313972e+02 9.652812485855426985e+02 9.666232461733949322e+02 9.601067401980019440e+02 9.648559938127234545e+02 9.654756562121145862e+02 9.671759170777208965e+02 9.629423138836302769e+02 9.680481959575713518e+02 9.585207454718707822e+02 9.628298945884407658e+02 9.553120034665406592e+02 9.654135455066347049e+02 9.576157331954673282e+02 9.560038273015014738e+02 9.453699729239107228e+02 9.448922514218583046e+02 9.503319315996283194e+02 9.443062558921925529e+02 9.442157640059695041e+02 9.416598089225549302e+02 9.464306425079937526e+02 9.442105511404877234e+02 9.433338805941174314e+02 9.451262555492769479e+02 9.476531162766666512e+02 9.440737417044399535e+02 9.452576959883529071e+02 9.422136515467108211e+02 9.412972083015609996e+02 9.407256544079899641e+02 9.482579289217850373e+02 9.368354531462699697e+02 9.448852037305363183e+02 9.437965353668915895e+02 9.427887042797823369e+02 9.482530592711888175e+02 9.449124858113150367e+02 9.417146569304560444e+02 9.386666734044015357e+02 9.434453130878143838e+02 9.418415735004821272e+02 9.436368637648906770e+02 9.424638420232544149e+02 9.393920771614724572e+02 9.436142181438202670e+02 9.362704575113643841e+02 9.348626338451524589e+02 9.410550729618115611e+02 9.360487948043145252e+02 9.379869529831311183e+02 9.358944341165902188e+02 9.414488983237778257e+02 9.465006512590463217e+02 9.364128123068927607e+02 9.359239308476079486e+02 9.391046746621095735e+02 9.336073284544854687e+02 9.459161020404467308e+02 9.423768112854752417e+02 9.411311625932858078e+02 9.397530242456554106e+02 9.447268460292273176e+02 9.380824853654496565e+02 9.330039346215304477e+02 9.298006779327522509e+02 9.329539638712210490e+02 9.315177437133802414e+02 9.282886880125838616e+02 9.313851003002722564e+02 9.254908753539982627e+02 9.283185657015903871e+02 9.296672982045631670e+02 9.261663496926059906e+02 9.184436834894602271e+02 9.270134909843138757e+02 9.223400913224522810e+02 9.191449642333126349e+02 9.264508885318788316e+02 9.236851931508213056e+02 9.268412127030245529e+02 9.209044384169941395e+02 9.146037988266425600e+02 9.157320118820141488e+02 9.174865190668476771e+02 9.182917602572179021e+02 9.178996496390045650e+02 9.127329298220200826e+02 9.085388069942010816e+02 9.119128206644877537e+02 9.056323988033640262e+02 9.105188761500955934e+02 9.050030317975235903e+02 9.014462456371700227e+02 9.055703222657131164e+02 9.092397456465096184e+02 9.008069970450877690e+02 9.045354991587075801e+02 8.977233345420162323e+02 9.081813983918348185e+02 9.025295139823293766e+02 9.029556506048604660e+02 8.972987770981762878e+02 8.977360351069025910e+02 8.960179690851020951e+02 8.991518821087495326e+02 8.968362868201301126e+02 8.999974046784323036e+02 8.922952189901806150e+02 8.943639449981424150e+02 8.919192861418551956e+02 8.903936631637373011e+02 8.894230704544173705e+02 8.869579470239482362e+02 8.898423864152190390e+02 8.830674025168110575e+02 8.918831623576554648e+02 8.891856671141238166e+02 8.853690583212639922e+02 8.826617668819852724e+02 8.826622229163306201e+02 8.828549607075448193e+02 8.851101478184540383e+02 8.795660808383134963e+02 8.824705283357916414e+02 8.842890754829436446e+02 8.886980976478889716e+02 8.803717926603599153e+02 8.848402814503336913e+02 8.809053521818703985e+02 8.854616871483132172e+02 8.858369357856262241e+02 8.855671902825889674e+02 8.818825910526501275e+02 8.805024004002951870e+02 8.827661381536684075e+02 8.861170187467402002e+02 8.801384023310492921e+02 8.845381550815255878e+02 8.814633311667693079e+02 8.791103689435265096e+02 8.787458263852137179e+02 8.794712268844489245e+02 8.828297074493161745e+02 8.797228515938421651e+02 8.794226853618814630e+02 8.813260771425121902e+02 8.746644221069562946e+02 8.762942730151250998e+02 8.803172000850649965e+02 8.801168746887460657e+02 8.823375415315775854e+02 8.819735713101321153e+02 8.745289921162648170e+02 8.758622778865816372e+02 8.752503598946213970e+02 8.729630502135682946e+02 8.751497619164952084e+02 8.736381060159117169e+02 8.753105969840815987e+02 8.740401021769956742e+02 8.723239519229395000e+02 8.729673141771646669e+02 8.690571555847157015e+02 8.710923182482514449e+02 8.728585577370060946e+02 8.714237335126899779e+02 8.627732209794813798e+02 8.648311243835254345e+02 8.635428956188072789e+02 8.557575362980202272e+02 8.544539624705058714e+02 8.560798386085116363e+02 8.575049660927966215e+02 8.526916300919363039e+02 8.572135770429006243e+02 8.502514923532986586e+02 8.541717991621391093e+02 8.520446957534094281e+02 8.458278934660792174e+02 8.566636483377424156e+02 8.528847937553738348e+02 8.549287346976925619e+02 8.466497348945486010e+02 8.416591535265424682e+02 8.540457358680949937e+02 8.512997410520019912e+02 8.506627628619604593e+02 8.452351621887298734e+02 8.465053697020481422e+02 8.454836172079773178e+02 8.498996243969061197e+02 8.406062516617922711e+02 8.453048105774383885e+02 8.437617317070387344e+02 8.404923563733227638e+02 8.395807015574406478e+02 8.471760379685038060e+02 8.410843148131837097e+02 8.392105105074043649e+02 8.398723143977059635e+02 8.423040226743630683e+02 8.408334608419114602e+02 8.353152783276202626e+02 8.414339674239224678e+02 8.420926866395733441e+02 8.383991797006802926e+02 8.376909764461371424e+02 8.336519178550777269e+02 8.343735397071355919e+02 8.337564158962418333e+02 8.388270703632882714e+02 8.357853294645420874e+02 8.337410561322739113e+02 8.367685952524009281e+02 8.330711598378151166e+02 8.308747649067076964e+02 8.263196500520637073e+02 8.273165624719730431e+02 8.299764089095402824e+02 8.262963463077505821e+02 8.307983843310007614e+02 8.308379468413377253e+02 8.312838518286041563e+02 8.287703415251692149e+02 8.312982119334657227e+02 8.288623712846089120e+02 8.267431761263992485e+02 8.267410573744987232e+02 8.268634207068554360e+02 8.297303865018941451e+02 8.241663069843845051e+02 8.295960831870030461e+02 8.233252366945208678e+02 8.236739888287251006e+02 8.278419900462989744e+02 8.261276301119203254e+02 8.238508174874641554e+02 8.243364794411039611e+02 8.249054673638095210e+02 8.278593933870149613e+02 8.262410827660619361e+02 8.257422381991898419e+02 8.237212143992206848e+02 8.272717822273759793e+02 8.246577810036359324e+02 8.293096342479751684e+02 8.275896394198223334e+02 8.252479305196800397e+02 8.237847950784534987e+02 8.169819341899147958e+02 8.205933803109737710e+02 8.219108537981613836e+02 8.165487532052446795e+02 8.228911221449147888e+02 8.172816878519654438e+02 8.148490485251892324e+02 8.185291851803182226e+02 8.204911097999226968e+02 8.220837241594076659e+02 8.189701177091288855e+02 8.182016307522271745e+02 8.222846973897950420e+02 8.224979510801047127e+02 8.176894400242654228e+02 8.247308612235541432e+02 8.209531352363292172e+02 8.173305183887573548e+02 8.195204549140620429e+02 8.181139866951201611e+02 8.182696791962432599e+02 8.115105994409782397e+02 8.195170610254317580e+02 8.161095198299709637e+02 8.231589727205936242e+02 8.207852514482769948e+02 8.146062164814060225e+02 8.195177167126363429e+02 8.182853161948241905e+02 8.147768614174640334e+02 8.122925031590108347e+02 8.024951250422959674e+02 8.138944771923313510e+02 8.124693933778493147e+02 8.072214972268531028e+02 8.078384752164083693e+02 8.095412283844092372e+02 8.092461653390473657e+02 8.093919069709691030e+02 8.095709879441903922e+02 8.023355693349794819e+02 7.960277488586067420e+02 8.019415813601367518e+02 7.986246402895587835e+02 8.013754403059919014e+02 7.979986148078771748e+02 7.954219049515370443e+02 7.978578262504964869e+02 7.983720577144745221e+02 7.937968091947408311e+02 7.935228081298045026e+02 7.899482432143659025e+02 7.930402935458796492e+02 7.918354624520991365e+02 7.926097146019683350e+02 7.866804715858395411e+02 7.915417947236156806e+02 7.916456473739908688e+02 7.929507607872386643e+02 7.878990485857756312e+02 7.852322540422253496e+02 7.895910526241236767e+02 7.842818861340603007e+02 7.863638220462660229e+02 7.916055279677103726e+02 7.835576029469496007e+02 7.963174063946793240e+02 7.937380969603913172e+02 7.951682868902248629e+02 7.842257589720194346e+02 7.856873520523139405e+02 7.874035041776933213e+02 7.849707636204198025e+02 7.834240237014246304e+02 7.764990128847391588e+02 7.815283422135215687e+02 7.827528891391061734e+02 7.823681745183031353e+02 7.799956058261700491e+02 7.838976188170918249e+02 7.805897808840259131e+02 7.894785751605041924e+02 7.788583644618752260e+02 7.762316994840626876e+02 7.838901908944744719e+02 7.807039783612462998e+02 7.811132817219605613e+02 7.754034647188005920e+02 7.754902766382722348e+02 7.793711324278410757e+02 7.780681563822012095e+02 7.776853168555792308e+02 7.734241831328549779e+02 7.776991515369300032e+02 7.703283269351085210e+02 7.726616075622894186e+02 7.719819007986956194e+02 7.661956830406766130e+02 7.693481987778494613e+02 7.666612535950562233e+02 7.720020586805757148e+02 7.740954777342982425e+02 7.656037847160665706e+02 7.703484915857883379e+02 7.716101926907024335e+02 7.662531171622745205e+02 7.710481540402200835e+02 7.753831983836106474e+02 7.693638075830373282e+02 7.668802901003929264e+02 7.641067375303321114e+02 7.660738760582347595e+02 7.655281722707613881e+02 7.596353893678196982e+02 7.635862894666848888e+02 7.654050230294318453e+02 7.635364567299719738e+02 7.649203699026287495e+02 7.731164084277872917e+02 7.668308716277656458e+02 7.648525344316202563e+02 7.566066888556687218e+02 7.621397087940277970e+02 7.680844569174420258e+02 7.625075155972315315e+02 7.667066945042805628e+02 7.651240573884643936e+02 7.643154112572717622e+02 7.534884408264171043e+02 7.568151732981818895e+02 7.601543893071773255e+02 7.588246404703762664e+02 7.577210336275225018e+02 7.614303603007808761e+02 7.604104334482095737e+02 7.571099760020749727e+02 7.604622021843897528e+02 7.625384898196354015e+02 7.588861461536678235e+02 7.624514804562388690e+02 7.507507918137366687e+02 7.636477726871844425e+02 7.536510987046946184e+02 7.550130463462121497e+02 7.582025512066538795e+02 7.605961780418834906e+02 7.584496717549474170e+02 7.529099480576652468e+02 7.561622401676886511e+02 7.522641734971185770e+02 7.568431574718941874e+02 7.557253038674595018e+02 7.557779213132905625e+02 7.533473360375513721e+02 7.511265087192249439e+02 7.519077693189409501e+02 7.506462389971272842e+02 7.524036987320027947e+02 7.452986550194630126e+02 7.511466837064937181e+02 7.522727445160765001e+02 7.461533894534466071e+02 7.540910253972510873e+02 7.488725480041716764e+02 7.454977718609812882e+02 7.549222045448136669e+02 7.461814612859179761e+02 7.440916501186572987e+02 7.407406860136635487e+02 7.429343553154060373e+02 7.442760382241430079e+02 7.445439688306954622e+02 7.435874094805475352e+02 7.453787804799259220e+02 7.461775364059393496e+02 7.454495619778607534e+02 7.454521197282566618e+02 7.438629526605346882e+02 7.397765867128958917e+02 7.400061340101996166e+02 7.388525760457451952e+02 7.434334840413728216e+02 7.479621653815819400e+02 7.396052603028620069e+02 7.427799902696297067e+02 7.444534657116478229e+02 7.408562692889501022e+02 7.376599274171393290e+02 7.375390272158812195e+02 7.367090826686140872e+02 7.383141952005320263e+02 7.353585126211570469e+02 7.437698847754363669e+02 7.375481638401240616e+02 7.319304171809479840e+02 7.341674971373953440e+02 7.386612017746274432e+02 7.365655557272161786e+02 7.362817258763556083e+02 7.369235371659584644e+02 7.358804226871599212e+02 7.368800870379267280e+02 7.321219100483551756e+02 7.330744151636127981e+02 7.383134478123556619e+02 7.336954134202583191e+02 7.310704091084915035e+02 7.364730257319422435e+02 7.325358312168243629e+02 7.360464721390530940e+02 7.355762121986500688e+02 7.341063752821612525e+02 7.355226604578386969e+02 7.314379123667148406e+02 7.307278215014911211e+02 7.329537434412306993e+02 7.317482142002725141e+02 7.253925779359200305e+02 7.347373542718171393e+02 7.284112063321343840e+02 7.283114201938013821e+02 7.295163151408920612e+02 7.252125039722648125e+02 7.246174044937633880e+02 7.221766575275966034e+02 7.292733272388439900e+02 7.296994287003657291e+02 7.233082738484162064e+02 7.287669363950914203e+02 7.222731635303913436e+02 7.256993625489180886e+02 7.216946285441064219e+02 7.232715027687963811e+02 7.259789130208458801e+02 7.241943304703625017e+02 7.257282298216427989e+02 7.237866663973738923e+02 7.183966590225236359e+02 7.197346232721778279e+02 7.102472705256631116e+02 7.167397430247684724e+02 7.119839735926407229e+02 7.122334282241810115e+02 7.123564583819985501e+02 7.104995678452958145e+02 7.113965681515157939e+02 7.019988193340475391e+02 7.088039729748403488e+02 7.025154399465887991e+02 7.081323345109477714e+02 7.089604196276051198e+02 7.019775507030705057e+02 7.045634258758345823e+02 7.043469063679783631e+02 7.072054560989701031e+02 7.022087849008805733e+02 7.071488437291610580e+02 7.034613381436112149e+02 7.088628942041252685e+02 7.045726665786420426e+02 7.027729017468142274e+02 7.012166091621611486e+02 7.011431488462275183e+02 7.096914611894144400e+02 7.035369806140458877e+02 7.055810518724239273e+02 6.999643641931808133e+02 7.051355548368862856e+02 7.035181762704088442e+02 7.014107482743014543e+02 7.012702735265164620e+02 7.038616746254162990e+02 7.043322293117738582e+02 7.044332160871279029e+02 7.069626774589543174e+02 7.052638120451053965e+02 7.073990152078183655e+02 7.073105167482514162e+02 7.038689953347653727e+02 7.025299802965137133e+02 7.053663975531142114e+02 7.066378579471611374e+02 7.003435819626861303e+02 7.001077391680998971e+02 7.023450585338728160e+02 7.003024756840334248e+02 7.049120441575934137e+02 7.025167560225322632e+02 7.039955238177374213e+02 7.041030236469700867e+02 6.979610458830903781e+02 6.976149297797172721e+02 6.999027951375765042e+02 6.915172331787778148e+02 7.008876086599807422e+02 7.024339472133767686e+02 7.059149235197077132e+02 6.948229648665378591e+02 7.038947492154161409e+02 6.970753568871864445e+02 6.956309555324456824e+02 6.950454753751176895e+02 6.981284148482219507e+02 6.984567254465182486e+02 6.955657568843778336e+02 6.945816853775955906e+02 6.957031782773959776e+02 6.918684020033363140e+02 6.936909965119845083e+02 6.938752854744354863e+02 6.893071397887880494e+02 6.918010625710173827e+02 6.938253056457032244e+02 6.864324716856829127e+02 6.906586218012640757e+02 6.914808134561585575e+02 6.845971701042921040e+02 6.888601828360079935e+02 6.910455115548791127e+02 6.941959037782254427e+02 6.824688186939505385e+02 6.876682877237889215e+02 6.858983364997006902e+02 6.768029031474935664e+02 6.871147922177369765e+02 6.821248268238419996e+02 6.849295079066466769e+02 6.791140231317561984e+02 6.836353871326793978e+02 6.847446783321172461e+02 6.794426446948416469e+02 6.838711906805664285e+02 6.852250046789415592e+02 6.842609055602948729e+02 6.811265745184485922e+02 6.821613554350064987e+02 6.830921890730343193e+02 6.812856114785424779e+02 6.796605503291176547e+02 6.804293280285082801e+02 6.819357770291494489e+02 6.787505683835456693e+02 6.798220680255871002e+02 6.778281427606514171e+02 6.720038479725484422e+02 6.745427499981633446e+02 6.803560776437539062e+02 6.753249284169630755e+02 6.764783671453961915e+02 6.782827471154168961e+02 6.738170009589422307e+02 6.738578899244540708e+02 6.736599218075911040e+02 6.776084878307372037e+02 6.799848908057945209e+02 6.777228609702717677e+02 6.769104600823192186e+02 6.726753705626914552e+02 6.711817723791527897e+02 6.730850274941562930e+02 6.713642192514255385e+02 6.741897024395766493e+02 6.761070590742274362e+02 6.726474207949332822e+02 6.699828219339925681e+02 6.737101100795960065e+02 6.751633664460753153e+02 6.762464675299851251e+02 6.702575534660588801e+02 6.708416388227797142e+02 6.719588553867585006e+02 6.685725957548028191e+02 6.700920988225575456e+02 6.681544355277904970e+02 6.642985410069449017e+02 6.631209890261834516e+02 6.676997310044762344e+02 6.652600925691550628e+02 6.701065537759947119e+02 6.717132659997607789e+02 6.715747389759873158e+02 6.655353390004784160e+02 6.651538174035581505e+02 6.648694533382787313e+02 6.683840301894883851e+02 6.634440737272254864e+02 6.688099953899009051e+02 6.665315064730789345e+02 6.653808225523564488e+02 6.635843025208113204e+02 6.635955157379229377e+02 6.635328488816228401e+02 6.640895999324104650e+02 6.647810632955647634e+02 6.635662758778120178e+02 6.645087567672075011e+02 6.608615999215892316e+02 6.557517410327212701e+02 6.501580882931117458e+02 6.592676353729251559e+02 6.609593605456497016e+02 6.634298596405903936e+02 6.618343280137241891e+02 6.597473837835683526e+02 6.631436183781926275e+02 6.597867267146874610e+02 6.536075882637831000e+02 6.562201869114801411e+02 6.551878740617322592e+02 6.570059278769368802e+02 6.540155442965192378e+02 6.559690044790725096e+02 6.533551461513459344e+02 6.538542058865098170e+02 6.548668562874056533e+02 6.509775383289426145e+02 6.513424320064765425e+02 6.497438881391531140e+02 6.496860776783427127e+02 6.570315869158824853e+02 6.555979564993292570e+02 6.563909619368813537e+02 6.516175394646113546e+02 6.585795913970097217e+02 6.534790069294235764e+02 6.525070453458607744e+02 6.544277437528885457e+02 6.541169808544165107e+02 6.484797681499055670e+02 6.555706312109967939e+02 6.508405310857256154e+02 6.502063923926541520e+02 6.477783767622502182e+02 6.552998353347243210e+02 6.509045773084641269e+02 6.453701400617080708e+02 6.488380735695257044e+02 6.485800833030309605e+02 6.511620262908957102e+02 6.528527432629750820e+02 6.534288929296814104e+02 6.524301454786092336e+02 6.507664343732925545e+02 6.540875738697369570e+02 6.492941294014993900e+02 6.507033498759282111e+02 6.470707273076096726e+02 6.515901203313819678e+02 6.442362568442123347e+02 6.532871043977593217e+02 6.562703865852645322e+02 6.513434276392769107e+02 6.477107095647508004e+02 6.535690358544084120e+02 6.497199430263037812e+02 6.495828519943192987e+02 6.506530827312230940e+02 6.454972798946189414e+02 6.449339283928103441e+02 6.436897247929850892e+02 6.456673365113371119e+02 6.476689646726917999e+02 6.467876396955336986e+02 6.494083361238407406e+02 6.405012223049375280e+02 6.389759795197104495e+02 6.438552462604224047e+02 6.428329016952860684e+02 6.444169194519296298e+02 6.379146997979167963e+02 6.347544005120555539e+02 6.394405755450901552e+02 6.349323958745363825e+02 6.386170634357754352e+02 6.373443283955908782e+02 6.368763720256702072e+02 6.402253850866685525e+02 6.391520156651482694e+02 6.353151951664829085e+02 6.357648844076536534e+02 6.383268832388494047e+02 6.355787231808751585e+02 6.398922873193429268e+02 6.373161272628112783e+02 6.372547431002982421e+02 6.384174068527609052e+02 6.359847073527645307e+02 6.391083586656369562e+02 6.303834178366746528e+02 6.317590876032943470e+02 6.354818825447349582e+02 6.296635229852399789e+02 6.356823643261766392e+02 6.299174682129214489e+02 6.265329525749646109e+02 6.293341822276656785e+02 6.280810691532466308e+02 6.324235206095735293e+02 6.331996530916238726e+02 6.310815284844715052e+02 6.324087500205151855e+02 6.274310676781195752e+02 6.251013661254941098e+02 6.272975743677753826e+02 6.290692085301707266e+02 6.240286656546780932e+02 6.282545208136911015e+02 6.231803584333611070e+02 6.264954274593362697e+02 6.254006338759020309e+02 6.208499951275034618e+02 6.238865466184028037e+02 6.243287506527548203e+02 6.239457254046939170e+02 6.237185124102949203e+02 6.161502120480920439e+02 6.242003824488411965e+02 6.278100763147205043e+02 6.225291971821035304e+02 6.235602125684401926e+02 6.227946438885599036e+02 6.205279722986675779e+02 6.168537669241786716e+02 6.208785781424893457e+02 6.133308497828313648e+02 6.136945847278301471e+02 6.130529953543414194e+02 6.218626052813658589e+02 6.153740402466680735e+02 6.186672456351735718e+02 6.181513385104468625e+02 6.191611479361082502e+02 6.196037986452538462e+02 6.166811502091227339e+02 6.177288604372458849e+02 6.119969194547370535e+02 6.155088898212402455e+02 6.173828255647714514e+02 6.136529068591612486e+02 6.182979295804359481e+02 6.144160729271568471e+02 6.157165437240016672e+02 6.169190829563549414e+02 6.127255545261780298e+02 6.148929121461412706e+02 6.126699545063887626e+02 6.144826832942197825e+02 6.074256935546793557e+02 6.139857972487100142e+02 6.146544209885020109e+02 6.124013448655576894e+02 6.091862767890513624e+02 6.162560061778806357e+02 6.164848583957466417e+02 6.122664673470266052e+02 6.107686541993234641e+02 6.166163079083084995e+02 6.100579193755343113e+02 6.125469664725021630e+02 6.078487134327399417e+02 6.166940845217334299e+02 6.108584892890023639e+02 6.068269058540951164e+02 6.132414259131901417e+02 6.077224691913876313e+02 6.019096975965738920e+02 6.019740213184256845e+02 6.088207961704824811e+02 6.050295255662796308e+02 6.103101706430327340e+02 6.136684825287026115e+02 6.109207947723547250e+02 6.051993281681367307e+02 6.083961285283508005e+02 6.095064954947845308e+02 6.058666135088601550e+02 6.052314633389524943e+02 6.114021510480627057e+02 6.119741603477687022e+02 6.131921228141221718e+02 6.051537647864465725e+02 6.035052586234796763e+02 6.084710370164337974e+02 6.100651692740386807e+02 6.056246975368096628e+02 6.050272020240477104e+02 6.021529604203147983e+02 6.059215575897387680e+02 6.083958180246115717e+02 6.012381140620816495e+02 6.047025006111807670e+02 6.071487461927983986e+02 6.008740010954295485e+02 5.996580061447562002e+02 6.029551907630456071e+02 5.966335652811783348e+02 5.958984110166600203e+02 5.936268467510614073e+02 5.963749475751900491e+02 5.918921722068253075e+02 5.909891755555684085e+02 5.939104197332711692e+02 5.921585066190493762e+02 5.907748629921999282e+02 5.910408635474469747e+02 5.928842994286317207e+02 5.964236859897479235e+02 5.919103243392333980e+02 5.899258844934259969e+02 5.960176404211674708e+02 5.910191167275294220e+02 5.934927705804490188e+02 5.885340402002360634e+02 5.975482349276104515e+02 5.940979899190598417e+02 5.951490459515212024e+02 5.954845551008719440e+02 5.929572413862532585e+02 5.875410080595570435e+02 5.922094550754235343e+02 5.939039053640964312e+02 5.919170944687160727e+02 5.857603362144541279e+02 5.877459425060143303e+02 5.833658943446060903e+02 5.838209039839556453e+02 5.825195907265211872e+02 5.837248369540783415e+02 5.835558883384682076e+02 5.829893572751127522e+02 5.812177721169800861e+02 5.799340995912647259e+02 5.853681837583317247e+02 5.819673587680047149e+02 5.792813316024612504e+02 5.821575668777594501e+02 5.792394242194806111e+02 5.763827649620733382e+02 5.785748847201659828e+02 5.776340409601309602e+02 5.751225125816297350e+02 5.804856020999746988e+02 5.758740046507472243e+02 5.771538794427243602e+02 5.817769206598708251e+02 5.820468313271308034e+02 5.840367367290983793e+02 5.816094438993701488e+02 5.841471172931744604e+02 5.780356701887602640e+02 5.792824062330504375e+02 5.778876289346768544e+02 5.822723892495525888e+02 5.799334226669403733e+02 5.854620831501046041e+02 5.820759203925750853e+02 5.830363620985486932e+02 5.835832655957354973e+02 5.843540146281565058e+02 5.758351001058533711e+02 5.800607115486913017e+02 5.762660912886542519e+02 5.767217456832850075e+02 5.791929369286478959e+02 5.814128809479850588e+02 5.812187286932962706e+02 5.804034935972445055e+02 5.799605121544784652e+02 5.780709955835720848e+02 5.791733357690827688e+02 5.703251289228675205e+02 5.730181928534416329e+02 5.762085396439850911e+02 5.769554446043322287e+02 5.795732669773051384e+02 5.784114945442888711e+02 5.800062522710678650e+02 5.756486372297613343e+02 5.794307624208113339e+02 5.790952892212341112e+02 5.776943005886876108e+02 5.801039821055734365e+02 5.749931521707436559e+02 5.722906816852819247e+02 5.737964923231310195e+02 5.703325010523326455e+02 5.750114195162195756e+02 5.768508090795548924e+02 5.735007916073775505e+02 5.782639640395760807e+02 5.709532234180278465e+02 5.701952782861666265e+02 5.735117079446556545e+02 5.722006489015582247e+02 5.760526753457444329e+02 5.859033475710481298e+02 5.710390257151495916e+02 5.743753158493648243e+02 5.748817249982164412e+02 5.722453150907048212e+02 5.758076714197742376e+02 5.765477963858855901e+02 5.719979055796998182e+02 5.731706096476087851e+02 5.688742319171143436e+02 5.671647583411225924e+02 5.748520976386610073e+02 5.668605047278120992e+02 5.714504060672744572e+02 5.687882403008742358e+02 5.625956418937289527e+02 5.639772362446658462e+02 5.639249618714613916e+02 5.647555186421122926e+02 5.652238521906364213e+02 5.616649704207487730e+02 5.625499052955492516e+02 5.610627702874114675e+02 5.633216063059167027e+02 5.653937283743587159e+02 5.595375675916478713e+02 5.625478148518379840e+02 5.660209010245173431e+02 5.644723832460015274e+02 5.696900842811434131e+02 5.619972094966929035e+02 5.635515583545228537e+02 5.580376394952204464e+02 5.670293807991654376e+02 5.627710488132813680e+02 5.593458737123658011e+02 5.665837224034657993e+02 5.593331534553418578e+02 5.613972877735553766e+02 5.657801363708803137e+02 5.648812184520785422e+02 5.588315608738495257e+02 5.642694052760298291e+02 5.599625282776084987e+02 5.623509341047661110e+02 5.618653010992527470e+02 5.632722744844965064e+02 5.530339075748465802e+02 5.629022774973262813e+02 5.594298529973281120e+02 5.631932611515455847e+02 5.586169408261063154e+02 5.561267185886875950e+02 5.555715423824223080e+02 5.529629529786233206e+02 5.541773686691342391e+02 5.586874376588207269e+02 5.543215749482079673e+02 5.546505517725248637e+02 5.546757535140325217e+02 5.513833464375258018e+02 5.525137587418711291e+02 5.546223567271388220e+02 5.505170445005782085e+02 5.479832786172916030e+02 5.531293473223765886e+02 5.461363119926124909e+02 5.493039630541580891e+02 5.572685186615643715e+02 5.538079293827051970e+02 5.539229231991268989e+02 5.527445161142400138e+02 5.503339170452767348e+02 5.466564450627231508e+02 5.555449011839574496e+02 5.467902880655523177e+02 5.533965895850401466e+02 5.522132182891471075e+02 5.488645412170624240e+02 5.535710370329672969e+02 5.484310806420329527e+02 5.500098870084766531e+02 5.469997947626309269e+02 5.457647482765689801e+02 5.442688145213004418e+02 5.463224494386284960e+02 5.439365682821138535e+02 5.478272694480026530e+02 5.481770716139653814e+02 5.473617017562090723e+02 5.539745506162494166e+02 5.489027797287252497e+02 5.511592390848616105e+02 5.492448766075899584e+02 5.483478117370049176e+02 5.478062594830333865e+02 5.458001907702376911e+02 5.505038607836570463e+02 5.482954864267786661e+02 5.485256606243912074e+02 5.495850324895551466e+02 5.488439464250583342e+02 5.475457305591813792e+02 5.442037313380150181e+02 5.502332838531800689e+02 5.435151225795942764e+02 5.407851759886542595e+02 5.427481338887280344e+02 5.405562886516046319e+02 5.421740719687614956e+02 5.416664627266781054e+02 5.388698184980233918e+02 5.344084101280441246e+02 5.365795538850791218e+02 5.360127875720955899e+02 5.338373029054794188e+02 5.355027368699973067e+02 5.328710589023072544e+02 5.337189060007892749e+02 5.356118077099456514e+02 5.311784767796890492e+02 5.301041685537712738e+02 5.311957006322492134e+02 5.291315379509356944e+02 5.286397029888722727e+02 5.260458372014135193e+02 5.266507246374469560e+02 5.268102958858954707e+02 5.263416496965364786e+02 5.294624254291962870e+02 5.290461872537737236e+02 5.295157131877293750e+02 5.287505798991682013e+02 5.288178256462377931e+02 5.299347715493222495e+02 5.280745026258900907e+02 5.264694190868177657e+02 5.317818511922423568e+02 5.254660772907881210e+02 5.268690057383944350e+02 5.270079209932523554e+02 5.290462625148031748e+02 5.249805792945178382e+02 5.265174001652734432e+02 5.312615264837783116e+02 5.295365418995133950e+02 5.313141563996857712e+02 5.312834724802180517e+02 5.270081176767155284e+02 5.270224805880255872e+02 5.279686570489668611e+02 5.266078138549620462e+02 5.303737730824559549e+02 5.265382137758767840e+02 5.251243076759180894e+02 5.308649890736113548e+02 5.247290830782620787e+02 5.243355318070608746e+02 5.276456670538419758e+02 5.268323549855472265e+02 5.279706080957804488e+02 5.268946597512378958e+02 5.245038346422240920e+02 5.203768959470941127e+02 5.271808798722869369e+02 5.247429749833312371e+02 5.247329063895656418e+02 5.271814296563302378e+02 5.210140464369086430e+02 5.224318796998246626e+02 5.283645757499303954e+02 5.203684732562320505e+02 5.206621741808637580e+02 5.244695955628349111e+02 5.257830758453083035e+02 5.229786572810539838e+02 5.222432511352677693e+02 5.271941637117502069e+02 5.208665656885220869e+02 5.234499230210680025e+02 5.222815303841888408e+02 5.217190643152077882e+02 5.160169763438939299e+02 5.186193118119056180e+02 5.204765834307124805e+02 5.179096157784400702e+02 5.159334068860645175e+02 5.210039590800648739e+02 5.203831482470807259e+02 5.170152989744137813e+02 5.139612586141610109e+02 5.104415424620484600e+02 5.136720658998449380e+02 5.165882795071432838e+02 5.155041219800372119e+02 5.125426369693014976e+02 5.164218384438263456e+02 5.149039851091541777e+02 5.180095334935839446e+02 5.178883284785166552e+02 5.171544237981584047e+02 5.151493044601742213e+02 5.167626283977671164e+02 5.180287107292225528e+02 5.172433520117785974e+02 5.166162352389737862e+02 5.188500127969206233e+02 5.160862349681049182e+02 5.166168317915144144e+02 5.147626928744521138e+02 5.204635447958069108e+02 5.194888472798689918e+02 5.193451468139277267e+02 5.155661512351052806e+02 5.162359941581271414e+02 5.161905031812099196e+02 5.148921859211054652e+02 5.194415256127005023e+02 5.169695963428174537e+02 5.089024734936841128e+02 5.162468723265723156e+02 5.146922405435794872e+02 5.120489069099999142e+02 5.143176155687043547e+02 5.171784698865111523e+02 5.152342411982086787e+02 5.133318198493822138e+02 5.125758446146688811e+02 5.126737114953447190e+02 5.115524255695787588e+02 5.177287642327287358e+02 5.130486386438384443e+02 5.045990591714851803e+02 5.101090056293430735e+02 5.130374569561186036e+02 5.071152924830542474e+02 5.093044673692710944e+02 5.058192590797957564e+02 5.097923240492227137e+02 5.111475421745292351e+02 5.074990203926510048e+02 5.067102922475772289e+02 5.045918027554466789e+02 5.070937562803630954e+02 5.077127846008312986e+02 5.032646514923735026e+02 5.051156250774108685e+02 5.044811466979435295e+02 5.082487686897450203e+02 5.058843007173261981e+02 5.053418921131760158e+02 5.087572470806930482e+02 5.059431226156709727e+02 5.111781954398575749e+02 5.092044231378706627e+02 5.140060625463885344e+02 5.082806654333653569e+02 5.113119389742858516e+02 5.063626692802174034e+02 5.089941657683794460e+02 5.057659773721311467e+02 5.097919255022189304e+02 5.085117491557193148e+02 5.057630876265372990e+02 5.080014406377948717e+02 5.090022694170598925e+02 5.073650458150766553e+02 5.015597965237689664e+02 5.079826737741827856e+02 5.091760400410840930e+02 5.135895643070405185e+02 5.043273696927190599e+02 5.014443629993106128e+02 5.009245767175164019e+02 5.007619450804078269e+02 5.039381671102917721e+02 4.972647176379221605e+02 5.025170702763816166e+02 4.986060481513083005e+02 5.024382084930182941e+02 5.035598617234777521e+02 5.037788560658396477e+02 4.939792335316228105e+02 4.994583145882533586e+02 4.998884048252897969e+02 4.987616604819305053e+02 4.944686939425363335e+02 5.000624944473377127e+02 5.003659584870098911e+02 5.043268153873913775e+02 5.020202931414607406e+02 4.995048781067147274e+02 4.979620877445288443e+02 5.016550402625527454e+02 4.975628792866045274e+02 5.021200018746521323e+02 5.009181412339432313e+02 5.025969413918051600e+02 4.976869450142497726e+02 5.028485461142391841e+02 4.968587928146482682e+02 4.993074310917235152e+02 4.989730133825326561e+02 4.978169899131740408e+02 4.976449867349326155e+02 4.977245031438862952e+02 4.998013567721389450e+02 4.960321788914005765e+02 4.943438180449616084e+02 4.902973592580340778e+02 4.960638807433335273e+02 4.953880421330978265e+02 4.990233634528217408e+02 4.976576116169720763e+02 4.947692392096693084e+02 4.949928088635954282e+02 4.940438397057648672e+02 4.925865210838038593e+02 4.900520609078071175e+02 4.921756983917151160e+02 4.943764212644289842e+02 4.919529303025482250e+02 4.947826209519964777e+02 4.948484920716832676e+02 4.901884409218889687e+02 4.920796066853230286e+02 4.951612719888045717e+02 4.915321745252448409e+02 4.916442994938892070e+02 4.916555944863690684e+02 4.948757591937646225e+02 4.916722058318469522e+02 4.913422841145227267e+02 4.942270363990637634e+02 4.976910318098347830e+02 4.909583089473615019e+02 4.899731035953409446e+02 4.982979476308884159e+02 4.948045111739035065e+02 4.956558674195608774e+02 4.913964621264098582e+02 4.894862119269341179e+02 4.965669875272266722e+02 4.961929858759935996e+02 4.910274375773438464e+02 4.923329669906126469e+02 4.933829727710720476e+02 4.907459896828862043e+02 4.909552865938828177e+02 4.933178747700185340e+02 4.910017824335736805e+02 4.884288903759131699e+02 4.926958020543266912e+02 4.912602121572279543e+02 4.882963290131305598e+02 4.930801631782557592e+02 4.921248199168289261e+02 4.932245384924723339e+02 4.911081435209549682e+02 4.901766857357251865e+02 4.877342585524813785e+02 4.848492803808912868e+02 4.919891597226836666e+02 4.862912380344703251e+02 4.883786923209107158e+02 4.895557669661878322e+02 4.886553629782989674e+02 4.867408646767716505e+02 4.856543987176946757e+02 4.840467269508413324e+02 4.859695400464215709e+02 4.826916798347421604e+02 4.837092330512412559e+02 4.814880769695532763e+02 4.805877311536046363e+02 4.808496409850122291e+02 4.780762849261826659e+02 4.803707020512730423e+02 4.797122659638711752e+02 4.785522544499606852e+02 4.812148982721470247e+02 4.813874005376969762e+02 4.780665722458979872e+02 4.807147801537675491e+02 4.807342803689945754e+02 4.789273811410187704e+02 4.777330284491706607e+02 4.778398898748094439e+02 4.764341591045262589e+02 4.762999272951526564e+02 4.806514142168414310e+02 4.745586734249321808e+02 4.773518361310236173e+02 4.745259743222754309e+02 4.794860081262555696e+02 4.778408947725174585e+02 4.785635409449392341e+02 4.797608909863802182e+02 4.797339708432730276e+02 4.823348805679458451e+02 4.738036458844899812e+02 4.751074806162725963e+02 4.751562960177854507e+02 4.782757649702999174e+02 4.753589131925277229e+02 4.741513084968772205e+02 4.742666229012718873e+02 4.750047387849386382e+02 4.729344614140919134e+02 4.725035375019276103e+02 4.676917323252512801e+02 4.713513161198403623e+02 4.741251218589305267e+02 4.762324919015458136e+02 4.710184059808531742e+02 4.724242086239098626e+02 4.708490842393148910e+02 4.724806921085987597e+02 4.756549726810649190e+02 4.686358613205061374e+02 4.724465035812786482e+02 4.692827201194297118e+02 4.678655692214211967e+02 4.705456382113126210e+02 4.672102512029616719e+02 4.660766880535836094e+02 4.693562982014186673e+02 4.674524213605587875e+02 4.723567824469296852e+02 4.690575592963297140e+02 4.668155170493635637e+02 4.636766549330749285e+02 4.683430769638809466e+02 4.658894409813258335e+02 4.677942984160704896e+02 4.670532355570794039e+02 4.635337218620201156e+02 4.657908594757516880e+02 4.643234161877716133e+02 4.666445577333877281e+02 4.625456194348832355e+02 4.642937779629526744e+02 4.619139657154146903e+02 4.653389006408103796e+02 4.668788024814470532e+02 4.648552682348562257e+02 4.633700679964675828e+02 4.641017548926623704e+02 4.653908916396782729e+02 4.635335354250152591e+02 4.639704505678511168e+02 4.650633168987401973e+02 4.656225759496724663e+02 4.648819553351344780e+02 4.632592734733546536e+02 4.600386520631742542e+02 4.635825518659733007e+02 4.620992864356338714e+02 4.597487932217807725e+02 4.602580959467730963e+02 4.563891611863107300e+02 4.513354107458844737e+02 4.527540177133503221e+02 4.494286654699907331e+02 4.500128250532095535e+02 4.537861823202803180e+02 4.505031229606477723e+02 4.536767249640129762e+02 4.536328997905000051e+02 4.523445771894393488e+02 4.550866970023946578e+02 4.509675578666076490e+02 4.543970025998333426e+02 4.510144372797396954e+02 4.539584209256802865e+02 4.522931049524242439e+02 4.480920075332730903e+02 4.500501781107520856e+02 4.489765449313611612e+02 4.467831236356328191e+02 4.496859823345742484e+02 4.504039432824772575e+02 4.513067946231743122e+02 4.496956355005501109e+02 4.501899269607903875e+02 4.539702623899452760e+02 4.504194219884511199e+02 4.495030603212358642e+02 4.479843852482279658e+02 4.465413090050884648e+02 4.452727820387505631e+02 4.493528751450567711e+02 4.442549665693077259e+02 4.466207327010178574e+02 4.410845176961020115e+02 4.432334673357363499e+02 4.399842614306568862e+02 4.451669057504386728e+02 4.410658369126103366e+02 4.418495815865949794e+02 4.411369942205537882e+02 4.438869010713574994e+02 4.435713739106176945e+02 4.446061232880374519e+02 4.408352997829285869e+02 4.436034940508106956e+02 4.418727046022963805e+02 4.401838690604093358e+02 4.418728439482205772e+02 4.377783049034039777e+02 4.397744094339962544e+02 4.383679463418646378e+02 4.437408278908271200e+02 4.408780240587253161e+02 4.374953133270723242e+02 4.412732238947867245e+02 4.395087721535076071e+02 4.391794327014785040e+02 4.406304779043589974e+02 4.382968394075464857e+02 4.371126552096941964e+02 4.329816360576063516e+02 4.375732063034275825e+02 4.367450170747627567e+02 4.330907888713106217e+02 4.358818478288332585e+02 4.326797696375517717e+02 4.384648628801057271e+02 4.374170491414053572e+02 4.327632683412870733e+02 4.356544209638880147e+02 4.338516620081179553e+02 4.346582855315562597e+02 4.385760568873915872e+02 4.334473259778743568e+02 4.373599384115217958e+02 4.350447093595116144e+02 4.323537635144122078e+02 4.360590441550816081e+02 4.323755427996582625e+02 4.406250736253528544e+02 4.389108653177495398e+02 4.384335621804257244e+02 4.370952084833372737e+02 4.360188679560017704e+02 4.416880100440343995e+02 4.411940089707040329e+02 4.454991354372911019e+02 4.367349630632558046e+02 4.407259857068980864e+02 4.403900506647057114e+02 4.393806801373552275e+02 4.424580883044462780e+02 4.383954565184498620e+02 4.346893055470007994e+02 4.396325627695994172e+02 4.399135768795444505e+02 4.360267539819338936e+02 4.418872177476645220e+02 4.386271425787490443e+02 4.395523158849802599e+02 4.356352902309599244e+02 4.337606512301401267e+02 4.336930669669711733e+02 4.345028876983094506e+02 4.355088901576732496e+02 4.327743450039556592e+02 4.346115046586855897e+02 4.367865167750341584e+02 4.325262908190853182e+02 4.350921399734331203e+02 4.304810432093794930e+02 4.315435867531360827e+02 4.289017285713777596e+02 4.280365233402994249e+02 4.296535113243837714e+02 4.274111908672881555e+02 4.261140471579316795e+02 4.320453260748636239e+02 4.287705085511134371e+02 4.309187862426224456e+02 4.301058522029269398e+02 4.283306707368176376e+02 4.277413351990527417e+02 4.266902510234311308e+02 4.261640531528134943e+02 4.309970327181039238e+02 4.262146124756191057e+02 4.251103955677134536e+02 4.229030932355434516e+02 4.284053132836808686e+02 4.291550849297332775e+02 4.255246090428007051e+02 4.234265545560460282e+02 4.291692987997040518e+02 4.255618953936372577e+02 4.201384937332942968e+02 4.309423549668480291e+02 4.226942935412877205e+02 4.188214589451649772e+02 4.250922416014111036e+02 4.226355539106189667e+02 4.270239648689890828e+02 4.246865374633693477e+02 4.234841596859425294e+02 4.204533789257749845e+02 4.261126286840510033e+02 4.215664957062145390e+02 4.217591836260327227e+02 4.243715411414855794e+02 4.261514398373651602e+02 4.201000590284896816e+02 4.233114268131872677e+02 4.212868727281006045e+02 4.238631605676170579e+02 4.169018573335067117e+02 4.197868850568091261e+02 4.193173812540214271e+02 4.175745171525703086e+02 4.188469909426394224e+02 4.198168701635946718e+02 4.201106241999750637e+02 4.172668021067308359e+02 4.169563072709025846e+02 4.194992663201663845e+02 4.165034105278922993e+02 4.136677026617634851e+02 4.171680816482376031e+02 4.159034115157294309e+02 4.187690509775035821e+02 4.186134625788655512e+02 4.181360891505987638e+02 4.208392865446285782e+02 4.169827603071700537e+02 4.167461899076515692e+02 4.134561658648333378e+02 4.172088009064873404e+02 4.196419122741065735e+02 4.166350770713702332e+02 4.147715674372704484e+02 4.101488036188011392e+02 4.153020498453643654e+02 4.072914345778767142e+02 4.119367920972665047e+02 4.124501925741286072e+02 4.084980279265187733e+02 4.081627398974851531e+02 4.064069120860142448e+02 4.089426077870799645e+02 4.086230788046655107e+02 4.101404885193555856e+02 4.105659143380262890e+02 4.064198583882587172e+02 4.025794399349555306e+02 4.047044030408512185e+02 4.042686309428650588e+02 4.051654066638673157e+02 4.085544121120789214e+02 4.023790951889463940e+02 4.067147539056115875e+02 4.110780367740409815e+02 4.038893228415744261e+02 4.047704810399718554e+02 4.057669285245207789e+02 4.015573789892261516e+02 4.087327833073795205e+02 4.046073385305041938e+02 4.071268665997467906e+02 4.030419919465538214e+02 4.082082143339201821e+02 4.086748084352414025e+02 4.018854198590033207e+02 4.012925189334520724e+02 4.053127998778912797e+02 4.063753274577856018e+02 4.067941583221976884e+02 4.044263093420183850e+02 4.047462894323389833e+02 4.067339507003629819e+02 4.046043187793548555e+02 4.003070559431644142e+02 4.069573231115750218e+02 4.041416753622185638e+02 4.009453357648040424e+02 4.046444514105074290e+02 4.025276123037565981e+02 4.007039464881353297e+02 4.013381855402180349e+02 4.043110617350711209e+02 4.030167322285976184e+02 4.025330730430998187e+02 4.049263039385562024e+02 4.026705697454967776e+02 4.034826031428128772e+02 3.998499673463878707e+02 3.989529271090638076e+02 3.966651619214269431e+02 4.030196246809089189e+02 4.010293645740974284e+02 3.971262926734764278e+02 4.053197135347284643e+02 4.038067373096148458e+02 4.005193011949766060e+02 3.998481695712765713e+02 3.972366587067309069e+02 3.964092786002931916e+02 3.985341985838330174e+02 3.959640123154887306e+02 3.989094409565857973e+02 3.960363380966467162e+02 3.989040440517298975e+02 3.993835735771706936e+02 3.954874843508282538e+02 3.982859958056600362e+02 3.985714044812048087e+02 3.988978955260968178e+02 3.987930520105587675e+02 4.026883035558408324e+02 4.004998260525017031e+02 4.015477542842877483e+02 4.019602982332491479e+02 3.990186304270043252e+02 4.006780885297249029e+02 4.001891283288472323e+02 3.992790318162594190e+02 4.064871565650355478e+02 3.957422725407449207e+02 4.024666572443451855e+02 3.989798058278213944e+02 3.961646031612933143e+02 4.067778898155139018e+02 4.042083076796018872e+02 4.005064807504907094e+02 4.032132181229193861e+02 3.984431279240423009e+02 3.999443560039583190e+02 3.965713521293084227e+02 3.966699486210607688e+02 4.009645832846766211e+02 3.975389240765007344e+02 3.980515666642871224e+02 3.961061698040769556e+02 3.959200869688222610e+02 3.905609075997675745e+02 3.930063834875726911e+02 3.931323864912242243e+02 3.971375994740964188e+02 3.938056558174458814e+02 3.911651200040277558e+02 3.901804333580228672e+02 3.880022176746709874e+02 3.908308941008090187e+02 3.949481068064548595e+02 3.945673685780680557e+02 3.901760260850254554e+02 3.953338054052965163e+02 3.917267836977510456e+02 3.898855660145791830e+02 3.917867042289959727e+02 3.899300216982486518e+02 3.955577364338795974e+02 3.944440100377443059e+02 3.890237396948510877e+02 3.930937418085968602e+02 3.948758545199500531e+02 3.922810127493428922e+02 4.008671623083064333e+02 3.915498122594615893e+02 4.003924394740513435e+02 3.970330305595625191e+02 3.928381478840213958e+02 3.973711355819044115e+02 3.950662328136925225e+02 3.945983658528782030e+02 3.913731069611324642e+02 3.957514758385445930e+02 3.961413027830242868e+02 3.909820416109088228e+02 3.914157331326963458e+02 3.911562509529131830e+02 3.929537055372060763e+02 3.937010140298806959e+02 3.933033540926771252e+02 3.918965753528571554e+02 3.840503521847277284e+02 3.871144624848961939e+02 3.907715891883132713e+02 3.894347645410528571e+02 3.877282974790975345e+02 3.914105997682602833e+02 3.898578927413612973e+02 3.858582956979163896e+02 3.879368461113437547e+02 3.861279959987214738e+02 3.825628983430954690e+02 3.820018066936690389e+02 3.867306264790777277e+02 3.830028183087396201e+02 3.864999174914082687e+02 3.829464547359792732e+02 3.855398088912249364e+02 3.886358041311553961e+02 3.859733593777984879e+02 3.869977990680165476e+02 3.863307321259981677e+02 3.856810380557782310e+02 3.883039194326606207e+02 3.868685675216731852e+02 3.858535311953509108e+02 3.825597423127169918e+02 3.801968711351586876e+02 3.808280268419528625e+02 3.799491011009574777e+02 3.810871446911816065e+02 3.777157632869383974e+02 3.782880007843367025e+02 3.771778215736073321e+02 3.755116476272095269e+02 3.775504729941408755e+02 3.763532465550080701e+02 3.799888055551496677e+02 3.708703146729754394e+02 3.733238410412012058e+02 3.772556655980802134e+02 3.776811885969984814e+02 3.774258696360728322e+02 3.720440344959401955e+02 3.779238198739393511e+02 3.748833080053054800e+02 3.756404522031787678e+02 3.766170390846700116e+02 3.769972743085965021e+02 3.717052122555486449e+02 3.707387689715515080e+02 3.737491926699694318e+02 3.713706884138422879e+02 3.733485304174685098e+02 3.727141665223203404e+02 3.680179343605107078e+02 3.731482636222580709e+02 3.682888578270711264e+02 3.713617659370031561e+02 3.730141176015571318e+02 3.701896853880380718e+02 3.747006509640655167e+02 3.761812601906872260e+02 3.771267879276516624e+02 3.679648787945631625e+02 3.722264433053683206e+02 3.756418501957952572e+02 3.683000759818169740e+02 3.712219129688024282e+02 3.680099399683747947e+02 3.673258783708582200e+02 3.667449039002799509e+02 3.667293602364388221e+02 3.650223383178422978e+02 3.634770678565162143e+02 3.653053998424569500e+02 3.680260446737085545e+02 3.652687724151794555e+02 3.671085062470457387e+02 3.622265686353808860e+02 3.635595056704426042e+02 3.570893313791893888e+02 3.609611217290319019e+02 3.588393070912603093e+02 3.569192339677101131e+02 3.565668508177662943e+02 3.523562248120738900e+02 3.530112934236935871e+02 3.561062154375347859e+02 3.537992393006707061e+02 3.574161383571037049e+02 3.545382542889304318e+02 3.564609255361486362e+02 3.487908816530662648e+02 3.522637608187254159e+02 3.526437580268805050e+02 3.535025249680480783e+02 3.519149321518366378e+02 3.555276553823886729e+02 3.543485677668125504e+02 3.527811860908476547e+02 3.548767696178448432e+02 3.510300447382567768e+02 3.532795512124869788e+02 3.521219568329687490e+02 3.524109732881279911e+02 3.480098877234073029e+02 3.509584286138716038e+02 3.513258552823924674e+02 3.492603825873835603e+02 3.453405669091604295e+02 3.507155345557024475e+02 3.493845452370533735e+02 3.486967016926944325e+02 3.499863998448558391e+02 3.450279096171192350e+02 3.464157284821744724e+02 3.503134015027644068e+02 3.499939542869091724e+02 3.525544174452106176e+02 3.500855250586156444e+02 3.495087738462728453e+02 3.507054032395344052e+02 3.536695575961870190e+02 3.500085755704469648e+02 3.542337300151547765e+02 3.493207057868881975e+02 3.458975499797144835e+02 3.513487079052504782e+02 3.484291031061260355e+02 3.461876690543007271e+02 3.447420942023148882e+02 3.465639116495457870e+02 3.511253006947863469e+02 3.448029528381783280e+02 3.464448510355368853e+02 3.459340784870643120e+02 3.462008483725961696e+02 3.480399729728936791e+02 3.408140564075808925e+02 3.443821793202387198e+02 3.459121801701918457e+02 3.442904079137124995e+02 3.446887243972171859e+02 3.448111176100754847e+02 3.436843755499994586e+02 3.430638761736128686e+02 3.486195087945123987e+02 3.423696701328416339e+02 3.461641398400587377e+02 3.446400138070245589e+02 3.419329050161080659e+02 3.442722990205181191e+02 3.434347516185714539e+02 3.374329984432642959e+02 3.373177611239072462e+02 3.396546902870524036e+02 3.393447448560243629e+02 3.387868322290294714e+02 3.397049347133703350e+02 3.385472075437582475e+02 3.393134512178882574e+02 3.413550602356888817e+02 3.418877691937204304e+02 3.385171561653224330e+02 3.424568703905708276e+02 3.402368600213968080e+02 3.405155435990532737e+02 3.401843350453510766e+02 3.388595430492204628e+02 3.381135845192696934e+02 3.340772020120716661e+02 3.336557804690405646e+02 3.386249035014840842e+02 3.366724691550159037e+02 3.366738451327729535e+02 3.338991021001178297e+02 3.350797766631045533e+02 3.386225413436893064e+02 3.353696065582383881e+02 3.349014618441108269e+02 3.297836201201062067e+02 3.314908450143572622e+02 3.346366578199698552e+02 3.319260728516422887e+02 3.362115198804244756e+02 3.342892433004347481e+02 3.360501680740017036e+02 3.355121481640937304e+02 3.357541757324984815e+02 3.337652493303422148e+02 3.299900162226034013e+02 3.348599150647619922e+02 3.324308263167663426e+02 3.365345695150582515e+02 3.345599437504637308e+02 3.328034681040242617e+02 3.313426544898658790e+02 3.337441771904092889e+02 3.309995050438327553e+02 3.351067752651705405e+02 3.343691564594517445e+02 3.363648512351476256e+02 3.337421734568383158e+02 3.280511616491661471e+02 3.292609609649379081e+02 3.272959527582564192e+02 3.325096501581613779e+02 3.343246182346061914e+02 3.319419991285766969e+02 3.294177649380790172e+02 3.315693645529055971e+02 3.309452445951246773e+02 3.247649026145226685e+02 3.299422896614497631e+02 3.296427143280818655e+02 3.295180036623209503e+02 3.312486016824619810e+02 3.314709467638987803e+02 3.275643380788998797e+02 3.277957543081776635e+02 3.279632972322284559e+02 3.296917110813296290e+02 3.328222869497056990e+02 3.265093996001102710e+02 3.308408870744397063e+02 3.242794950755929335e+02 3.274379697011175381e+02 3.267025190460551585e+02 3.273171041610492580e+02 3.265080679693002139e+02 3.314117443283498119e+02 3.283960552864470515e+02 3.266804161546546084e+02 3.265905341039351129e+02 3.295042527502071152e+02 3.258448036216855144e+02 3.237952598183621262e+02 3.286554131417732947e+02 3.230751752471517761e+02 3.254627540532014223e+02 3.271536475266361776e+02 3.255507235426678676e+02 3.224872257187870446e+02 3.187596628883332528e+02 3.240100924046919886e+02 3.224803668464601287e+02 3.241928384205685916e+02 3.242175186072596489e+02 3.223028320630488111e+02 3.248652921945052299e+02 3.272539986500233340e+02 3.197773001290609614e+02 3.200540743741946130e+02 3.202167341311879341e+02 3.221031713324661041e+02 3.239350379285867803e+02 3.199180155083585078e+02 3.190900462643500077e+02 3.201741645609159832e+02 3.172944092356355554e+02 3.173065434007485806e+02 3.182268773423180050e+02 3.164591659360079348e+02 3.148389112654924133e+02 3.154135793947958177e+02 3.163326313245157735e+02 3.172119730685664081e+02 3.192968833174972474e+02 3.164227964269401241e+02 3.200392221203373424e+02 3.159090877202479533e+02 3.156466635409643118e+02 3.179301324792360219e+02 3.185051612850476204e+02 3.215088421362767690e+02 3.154303731013453671e+02 3.133088080701498939e+02 3.191132146440536417e+02 3.195804554953614343e+02 3.183228220185800410e+02 3.183842783343607152e+02 3.160898618976336252e+02 3.211573922838047679e+02 3.186189370044849625e+02 3.195889839300577364e+02 3.166336157431857146e+02 3.184257719382890173e+02 3.156024579949182112e+02 3.149784889770447194e+02 3.179893534710298582e+02 3.174253668601628533e+02 3.175028135798280005e+02 3.114943679193180515e+02 3.164726985479869086e+02 3.173626391542949250e+02 3.161301878133705827e+02 3.166870559822810378e+02 3.088636324425298767e+02 3.095200080535412894e+02 3.146586094022835596e+02 3.055033715430297434e+02 3.076992688651247931e+02 3.074673978391197124e+02 3.054361810126524119e+02 3.044641844955505121e+02 3.063810225529541071e+02 3.034219455877291125e+02 3.066515198304139176e+02 3.021583961166481913e+02 3.033489949745041940e+02 3.053477396641191035e+02 3.025847786095057472e+02 3.002620093250229161e+02 3.040035287714908350e+02 3.053451147826878014e+02 3.037431200741017960e+02 3.008562731705515603e+02 3.025073607641107856e+02 3.050588610514926131e+02 3.009454581287355381e+02 3.001402618661724659e+02 3.032770475588065437e+02 3.015457491159118035e+02 3.016604823634388026e+02 3.044192433614180118e+02 3.023770090865172619e+02 3.064919683054598067e+02 3.086718349024480972e+02 3.066504785186363051e+02 3.052545299666306846e+02 3.054942380883417172e+02 3.011940810106252684e+02 3.082761079208772799e+02 3.051828639030107979e+02 3.021686271223543940e+02 3.043342467497029702e+02 3.033257519276024823e+02 3.027143962411079201e+02 3.056922499632368613e+02 3.009581351620767009e+02 3.007005311759107258e+02 2.990867602263737695e+02 3.031933598145924975e+02 3.060931345828013832e+02 2.994277248493054913e+02 2.997007921683343170e+02 3.061199364622651160e+02 2.980995330026460692e+02 3.006971683592282716e+02 2.985705988364294399e+02 2.992565330756721664e+02 2.979892589466192021e+02 2.993607140104450082e+02 3.004361587034944705e+02 2.999879703666470050e+02 2.961024065810426009e+02 2.946400775938403171e+02 2.990680369238742742e+02 2.971372686876987359e+02 2.968418707816370556e+02 2.945354853861803690e+02 2.918578310938647746e+02 2.956486985785626871e+02 2.944170818054957408e+02 2.936952832455648377e+02 2.944052589707821426e+02 2.952800728752022792e+02 2.940093352632461574e+02 2.939386949970947285e+02 2.911231846857563710e+02 2.943416426009816860e+02 2.920818163352810188e+02 2.919209421774984321e+02 2.892915827969518432e+02 2.910925012118794371e+02 2.922677338451548508e+02 2.933005958579276466e+02 2.919470955337780538e+02 2.901134139580101419e+02 2.947201281201873826e+02 2.947155100643582273e+02 2.938712721887218891e+02 2.947306735381238809e+02 2.929299688636195924e+02 2.905050110995852606e+02 2.923823215592880729e+02 2.938330619920280355e+02 2.921906640897130956e+02 2.955756334335710562e+02 2.907046420818853676e+02 2.936982125058365796e+02 2.917772902633225272e+02 2.935721053417402118e+02 2.918107114439681027e+02 2.913515180935684725e+02 2.919928202105809305e+02 2.913090765787867440e+02 2.925589425046018732e+02 2.907109820407283109e+02 2.927009331499294831e+02 2.920643947575331936e+02 2.934845103781481157e+02 2.937422976094319438e+02 2.870731185431885706e+02 2.891998955339574309e+02 2.914416604817371308e+02 2.924946795176061869e+02 2.893625495582926987e+02 2.906070048290907835e+02 2.947178043794336304e+02 2.919590423333299327e+02 2.856356227478650567e+02 2.866381095561291090e+02 2.909773467779658631e+02 2.885422668370873112e+02 2.859615376196097714e+02 2.841805513695828722e+02 2.864758784013495756e+02 2.897286426479709576e+02 2.857039168605227815e+02 2.885994390814350936e+02 2.867316482709840670e+02 2.837169189996419618e+02 2.838398956611798098e+02 2.808150666066367194e+02 2.780423751339642990e+02 2.777417502935311973e+02 2.818545525003858643e+02 2.807593221799276648e+02 2.775512051433115062e+02 2.810414882635903950e+02 2.760424586002426395e+02 2.767231000951388182e+02 2.762491287628040482e+02 2.755688461431666383e+02 2.733227090984939309e+02 2.750837868080909061e+02 2.758729066875466742e+02 2.763582516861790737e+02 2.786093615873129465e+02 2.805513114161578869e+02 2.773132553142069128e+02 2.752407140226264914e+02 2.800445144141625633e+02 2.749841458628907844e+02 2.776144591258589571e+02 2.750205520876035052e+02 2.756926229215366106e+02 2.723942695357031880e+02 2.757247019204293110e+02 2.799137463465677911e+02 2.752398583358674387e+02 2.766150200177885381e+02 2.751148221001681122e+02 2.751141976730960437e+02 2.788634331262456385e+02 2.736494094109464754e+02 2.730970435798375320e+02 2.742881119286956277e+02 2.733687557428679042e+02 2.750531232496463190e+02 2.730362968853461894e+02 2.722992712136961018e+02 2.748085360086754463e+02 2.731907765335817544e+02 2.721708718181191102e+02 2.695363640309738003e+02 2.682255121421875970e+02 2.721616274847086743e+02 2.747683521754179878e+02 2.746339644216349143e+02 2.737832650060797732e+02 2.752740970729261676e+02 2.706849341336607040e+02 2.728367370251755801e+02 2.707645220810921387e+02 2.744748891980266876e+02 2.707300577601228042e+02 2.726003422115185799e+02 2.742433100423922383e+02 2.732150116922088614e+02 2.706076226961862403e+02 2.733343723999402073e+02 2.758669234145253313e+02 2.708896007656120446e+02 2.709647886799792786e+02 2.706353674549459356e+02 2.738953447421807255e+02 2.719233240294279881e+02 2.692582856512403282e+02 2.695999432080486145e+02 2.728265483722024101e+02 2.697616591419829319e+02 2.674279521219735898e+02 2.669603236632343624e+02 2.698146520277134073e+02 2.668523632045274212e+02 2.669662990261454638e+02 2.700960412828188169e+02 2.685724218931044902e+02 2.640150684946195838e+02 2.693544712127945786e+02 2.658489161345848970e+02 2.659483827781053833e+02 2.622628933434094733e+02 2.666499690804863576e+02 2.711474387398593535e+02 2.644264593853347378e+02 2.656753861530500558e+02 2.660950407693636066e+02 2.682762172925428104e+02 2.663674801624483734e+02 2.693327607718373997e+02 2.664145710356511358e+02 2.657437476211921421e+02 2.678471597669076800e+02 2.687810191496391781e+02 2.635230466924900270e+02 2.653706435107591801e+02 2.648153208088573933e+02 2.668758405294884142e+02 2.650784090441730996e+02 2.642466638260310674e+02 2.672533837057872006e+02 2.652981697640181551e+02 2.672198231303569287e+02 2.615264846796503093e+02 2.641556185148312466e+02 2.660773382801583580e+02 2.674189780129648284e+02 2.647662565018753753e+02 2.660145942391079643e+02 2.672907014735638427e+02 2.650018764904457953e+02 2.650783037616246247e+02 2.620908341762855684e+02 2.646829071643494444e+02 2.640180548883859615e+02 2.598467411583551439e+02 2.577901007207728412e+02 2.588602092416601863e+02 2.668512049882861561e+02 2.597522704719825128e+02 2.601714267002070642e+02 2.580930986182934248e+02 2.598215377272766204e+02 2.616517030710729728e+02 2.604057701462904220e+02 2.589895512424571962e+02 2.621664157052405812e+02 2.579673131427975363e+02 2.588176404391248866e+02 2.596009818134840543e+02 2.610297329344905393e+02 2.605815418340109773e+02 2.628826543560362552e+02 2.566243479625422879e+02 2.547072735971026702e+02 2.578812162212443013e+02 2.547792936698113806e+02 2.547744362813761825e+02 2.548966303899727848e+02 2.586637535501897673e+02 2.530914004377368371e+02 2.564950080303041773e+02 2.550860891100895742e+02 2.526382445034822126e+02 2.576215322903817082e+02 2.562259972760240885e+02 2.545369880035551944e+02 2.547430496790752841e+02 2.550975919706837374e+02 2.533873387342945591e+02 2.541224575130725327e+02 2.539517269727314783e+02 2.520086858702973416e+02 2.517626241665569751e+02 2.558596724913308549e+02 2.533263209092565376e+02 2.523532998638073650e+02 2.524253962253060308e+02 2.553246257887255979e+02 2.500359630177970587e+02 2.529520189232812015e+02 2.513789266042577424e+02 2.484989827508694589e+02 2.541776728727405157e+02 2.523171279162218639e+02 2.498572907107554215e+02 2.519098276357210864e+02 2.531388498052374132e+02 2.509491258317781899e+02 2.522846067395568923e+02 2.511481311225348350e+02 2.551976195458041730e+02 2.531833554761588232e+02 2.530520961299226315e+02 2.501402720769823134e+02 2.451669241014623140e+02 2.482260712445715285e+02 2.477045695968324992e+02 2.485324519834842363e+02 2.478093384950638836e+02 2.515649126697439897e+02 2.484162731936497437e+02 2.477995586586430079e+02 2.487503041079713739e+02 2.465612483339701555e+02 2.498047652318667815e+02 2.521980460961523818e+02 2.479741744877872520e+02 2.476305681977935080e+02 2.425489977807432638e+02 2.511180042453112264e+02 2.450615852326013453e+02 2.481762877899307966e+02 2.463705521905644673e+02 2.483940678541071065e+02 2.468055717810108831e+02 2.494765380697351134e+02 2.460509990076953102e+02 2.487719028614361036e+02 2.481150338443855219e+02 2.467519663380855093e+02 2.470591435945667911e+02 2.472719735961810557e+02 2.417515948817512310e+02 2.457205587226693808e+02 2.481726812538236118e+02 2.512756135188701876e+02 2.463810111367506011e+02 2.467625849213994513e+02 2.444495329930192895e+02 2.473427097995139547e+02 2.454572418753174361e+02 2.457701781585982133e+02 2.490968620763309787e+02 2.474822700784293659e+02 2.478450411527926747e+02 2.493075057173510345e+02 2.487566767309493798e+02 2.445454982692530450e+02 2.466197195850523372e+02 2.488352947608121610e+02 2.447399435661592690e+02 2.482411341026231355e+02 2.451878350216857996e+02 2.430523086497539964e+02 2.444512336508887813e+02 2.457721931265905084e+02 2.443619713158282423e+02 2.422586194130453805e+02 2.435778385206384087e+02 2.446071789624512292e+02 2.427095337694493935e+02 2.442626409967710686e+02 2.432011661719687368e+02 2.449272007841914274e+02 2.413496645076661480e+02 2.424986605497877576e+02 2.418348606824387446e+02 2.465173205922737338e+02 2.415593584476506237e+02 2.425929732008836481e+02 2.420680722887208844e+02 2.428071108514061507e+02 2.385997510315794159e+02 2.422268455124369950e+02 2.426615189153265533e+02 2.421406603924724550e+02 2.381147275574946605e+02 2.432630765660422867e+02 2.434019561609681546e+02 2.418702956059126734e+02 2.418322017812856473e+02 2.424104238088192176e+02 2.464649749061676687e+02 2.449262825456481494e+02 2.406567323328816883e+02 2.435093664013259342e+02 2.392064203791530588e+02 2.373635424723566985e+02 2.410380881051152642e+02 2.388725511841718401e+02 2.380178758130537062e+02 2.416895655213055534e+02 2.389397735167376879e+02 2.407850712022824382e+02 2.405822453385576978e+02 2.405406798052310364e+02 2.409978819188746400e+02 2.416929360295861784e+02 2.408467084643956753e+02 2.406378653408879131e+02 2.378296988815546911e+02 2.368004923511189759e+02 2.367898819140990554e+02 2.340955868378753451e+02 2.333617601714128398e+02 2.345086170866612747e+02 2.322064805860299828e+02 2.342090609974809468e+02 2.353937240872640473e+02 2.311649775460001024e+02 2.383059305923238185e+02 2.347731151395358609e+02 2.349355797506110548e+02 2.335725023715716873e+02 2.353885390217912743e+02 2.320877431102597939e+02 2.310681208376233258e+02 2.329346285214301702e+02 2.389709543521548198e+02 2.351761350832440201e+02 2.327071192205057457e+02 2.329942558599635447e+02 2.333133817332523847e+02 2.333954685180149795e+02 2.361305102418534148e+02 2.336719065035504173e+02 2.359244844801698093e+02 2.327106759691670277e+02 2.363373110337306287e+02 2.346539292428061572e+02 2.311304925398836758e+02 2.340150675766008135e+02 2.359541292761111606e+02 2.301215944295889528e+02 2.297215620808992469e+02 2.279037983565691547e+02 2.303504816332121834e+02 2.326950471120090072e+02 2.299926985320717563e+02 2.295912348795888818e+02 2.283728778872160774e+02 2.269774940398428669e+02 2.284408613598646696e+02 2.324375545090160244e+02 2.302173805729078424e+02 2.249379353014939795e+02 2.352239884705627162e+02 2.255516002186238893e+02 2.276133533958991677e+02 2.257955148260152498e+02 2.279570746493422746e+02 2.246736680157696355e+02 2.254200592987057234e+02 2.305932514537271345e+02 2.212362752009403835e+02 2.236622260060491101e+02 2.192330175518259523e+02 2.260763780264732361e+02 2.250510937437972245e+02 2.229301143163537233e+02 2.245701368074045092e+02 2.227699697227918136e+02 2.263113617927805308e+02 2.238544148837229102e+02 2.230765155344014374e+02 2.241413853177457156e+02 2.236913476208000588e+02 2.261899370720007880e+02 2.190247622278295694e+02 2.203143669834165337e+02 2.179269770970168736e+02 2.175995619102868943e+02 2.196588977698377789e+02 2.184237563479233017e+02 2.202233397899362046e+02 2.152432097553367782e+02 2.167635394649976774e+02 2.149444493286012801e+02 2.165091134442493797e+02 2.174697550079606287e+02 2.160421522756008130e+02 2.169471194497563431e+02 2.143917464695238664e+02 2.186988991817809733e+02 2.167207813719672060e+02 2.181210967892726558e+02 2.156964754458743982e+02 2.172697016008160631e+02 2.137409830703944635e+02 2.161575606604797031e+02 2.121310552980421846e+02 2.138235226645992952e+02 2.142662502505836244e+02 2.171423393580571997e+02 2.137201354898255090e+02 2.172462977721833681e+02 2.132058883892557049e+02 2.150192760926781261e+02 2.133424663265466563e+02 2.132586285494746221e+02 2.132138488940483114e+02 2.130580561129082753e+02 2.153011396530191632e+02 2.104058493727768280e+02 2.135188618055638869e+02 2.108885551958134386e+02 2.127984490864659222e+02 2.086135818602324719e+02 2.103780055527112722e+02 2.114949100620053173e+02 2.144434232446966178e+02 2.128065975289997880e+02 2.108480463231318254e+02 2.113003749896096224e+02 2.103482561318991486e+02 2.119205241067709267e+02 2.113014709530281436e+02 2.128601429063140529e+02 2.096413756434733955e+02 2.120248927296739510e+02 2.134929990884949120e+02 2.135463082569828828e+02 2.078219829293326200e+02 2.083790336213798469e+02 2.088233642404698855e+02 2.107362469290761737e+02 2.082172023232172933e+02 2.074169206314020073e+02 2.122622084875294206e+02 2.105843682167061104e+02 2.118290417832375852e+02 2.105326231565003070e+02 2.121863658810929110e+02 2.119615511088669280e+02 2.106190301447869331e+02 2.125826478382737434e+02 2.135889734142097325e+02 2.108827625173592537e+02 2.141306382815115796e+02 2.107720250157919679e+02 2.133655323113735847e+02 2.141681216857365655e+02 2.104116179107461733e+02 2.083896242931858467e+02 2.138517775751332692e+02 2.146055421951524238e+02 2.098436600392625166e+02 2.162186236361304168e+02 2.135339233259378204e+02 2.120568354324053075e+02 2.144080058685503616e+02 2.125478394839619796e+02 2.145228546784485388e+02 2.130836102334256168e+02 2.108819445879390742e+02 2.142927351303605974e+02 2.137424968289558080e+02 2.123187562015360470e+02 2.122471081771810191e+02 2.131306551744077638e+02 2.091713209609916930e+02 2.117127551616796666e+02 2.096008828640887032e+02 2.125964372771080377e+02 2.101664536639329981e+02 2.109674703801720739e+02 2.111878486933937609e+02 2.051056993773156023e+02 2.095498395180709394e+02 2.098856949981734488e+02 2.121061495883521957e+02 2.122948352692195044e+02 2.141233661519440545e+02 2.110058556656410929e+02 2.094952894777915446e+02 2.072994366031686866e+02 2.063457871037312827e+02 2.113733330729908175e+02 2.097645894561025841e+02 2.103893261295752097e+02 2.109372200320083266e+02 2.059848058234169059e+02 2.073291511916720822e+02 2.088235411159309081e+02 2.064908806842771014e+02 2.088148798207057837e+02 2.101202869105844400e+02 2.098348739441298960e+02 2.092046109534979905e+02 2.050014888900149117e+02 2.107020534583039648e+02 2.089845665477619434e+02 2.071890929324041224e+02 2.074886731596335778e+02 2.058962080029677679e+02 2.077790757172476503e+02 2.080403917165538985e+02 2.083097486789361028e+02 2.068712762161757723e+02 2.041617879084090532e+02 2.086712167571159284e+02 2.069131949359431246e+02 2.056935883567964822e+02 2.105597368998916750e+02 2.071087712742118185e+02 2.088822874719889171e+02 2.045544922742641916e+02 2.099336782843377023e+02 2.107816459461076306e+02 2.045846020427561314e+02 2.101150231733561213e+02 2.082248903396537401e+02 2.103638344655810783e+02 2.081048945150787404e+02 2.084742349095298550e+02 2.050742631161577947e+02 2.064149371900062988e+02 2.053122007758490497e+02 2.065048027895525138e+02 2.070377691210769342e+02 2.069467233907144532e+02 2.086250499899015836e+02 2.072791260272703653e+02 2.036040824031037744e+02 2.086551386014252785e+02 2.022613412967947681e+02 2.045040070539631643e+02 2.055658543371961287e+02 2.019909283500494155e+02 2.079064989452165264e+02 2.046914909649453307e+02 2.063481536704447592e+02 2.056889680783492054e+02 2.022660243325910869e+02 2.068424478688129113e+02 2.036296439741402935e+02 2.090691564467174715e+02 1.994120266523623854e+02 2.018396007814325799e+02 2.031407819953992089e+02 2.009676082869947606e+02 2.003626687677365226e+02 1.987212940644525929e+02 1.997671484785595624e+02 2.013765940854594021e+02 2.016777286270356910e+02 1.988827471156047295e+02 1.965167806218375119e+02 1.966864179169847091e+02 1.985717957165340977e+02 1.993645288818344739e+02 1.976202287818152286e+02 1.966352332224256259e+02 1.996103903013707281e+02 1.972411593152934302e+02 1.985593793062986094e+02 1.969813133678720192e+02 1.969491941830456483e+02 1.986366712531680037e+02 1.988107591021633880e+02 2.017943338860295341e+02 1.959781540341168125e+02 1.984371175957599860e+02 1.991654556423939937e+02 1.956453015473922790e+02 1.975242488305513859e+02 1.979494229994393777e+02 1.949333630976050813e+02 1.997590042714511185e+02 1.965915310597155496e+02 1.980719243985745663e+02 1.963002167831666043e+02 1.940198480380510659e+02 1.965375553544966749e+02 1.976200001366166248e+02 1.972870821329766784e+02 1.937188756684613509e+02 1.968587863925239674e+02 1.930143302062862460e+02 1.945289693560283411e+02 1.990523092176311764e+02 1.947681889153848829e+02 1.990456132454525573e+02 1.940811845630698542e+02 1.958837243986571366e+02 1.941203846522620893e+02 1.931588922707958886e+02 1.950769406955548675e+02 1.944176525815337868e+02 1.940458671596959732e+02 1.951568660167058056e+02 1.931141827975237675e+02 1.940845747759180711e+02 1.918603278549535958e+02 1.965045836714978975e+02 1.967091346758366512e+02 1.959912949679049916e+02 1.942215474433285749e+02 1.979947903840999857e+02 1.946578001990807252e+02 1.955415213558971175e+02 1.924384903482729499e+02 1.956973856091954929e+02 1.941890648509903770e+02 1.958094424554168143e+02 1.966824519669437166e+02 1.970529739344768245e+02 1.920366207402261693e+02 1.945106401125451328e+02 1.941882352515115144e+02 1.939648182591609782e+02 1.954810875835203205e+02 1.921781554043732001e+02 1.956899229926126225e+02 1.937225678062707459e+02 1.954225048279045041e+02 1.976429550431359132e+02 1.949312692094818544e+02 1.940534049374225560e+02 1.940620856243553476e+02 1.941268726473172990e+02 1.941075184610903648e+02 1.903965015905537825e+02 1.897428468883659605e+02 1.894180114523562111e+02 1.931578144576687066e+02 1.928362131553572851e+02 1.931443693044834049e+02 1.933396898941573170e+02 1.896464152300230523e+02 1.919785924154973031e+02 1.896081132451398048e+02 1.913937875646062992e+02 1.884546411199607121e+02 1.905830633114961756e+02 1.891170168752135226e+02 1.909632715536582168e+02 1.916677500162811612e+02 1.920258841335219131e+02 1.936246444653646961e+02 1.910372452090144577e+02 1.937639001238431433e+02 1.886838867708792975e+02 1.933082192354715403e+02 1.971489588913308637e+02 1.907604034245224511e+02 1.932954026807554442e+02 1.907392249581582178e+02 1.949246547123643438e+02 1.906299011306891771e+02 1.930079808778930328e+02 1.923802121388212356e+02 1.928856520741507552e+02 1.894548798060133663e+02 1.942424868341653905e+02 1.942707604269079127e+02 1.887261829196369263e+02 1.929518776474847925e+02 1.904072088335454396e+02 1.923377720561864237e+02 1.927376115833760366e+02 1.934468440124247763e+02 1.904864325850234366e+02 1.940386432025436818e+02 1.911493755416514375e+02 1.928032201106660750e+02 1.939037903385830077e+02 1.910983694847386403e+02 1.899567423313522738e+02 1.871400108593430787e+02 1.884885668296024619e+02 1.876558305310680907e+02 1.853353676427449557e+02 1.841854435944789827e+02 1.876563928119282991e+02 1.863764502656607931e+02 1.852920198040315825e+02 1.847720082556318459e+02 1.854166371494590919e+02 1.878352064835636952e+02 1.858006165709530819e+02 1.883240829746701763e+02 1.870238712105021079e+02 1.866210126104460869e+02 1.869246273186660119e+02 1.864521931696085630e+02 1.805126472060675837e+02 1.843599968378766221e+02 1.854997943315566431e+02 1.864049647308517024e+02 1.899122733141813626e+02 1.869126336546147513e+02 1.910723230084269630e+02 1.903655658228531138e+02 1.868997123299594705e+02 1.877965645924904265e+02 1.890820974888105468e+02 1.856682979850442905e+02 1.854217854941477981e+02 1.864057144527067464e+02 1.870170973364655822e+02 1.862957373126582752e+02 1.853127174256393914e+02 1.840579371340900536e+02 1.870910812546457578e+02 1.835245614836730681e+02 1.826241969742578419e+02 1.869249115593386819e+02 1.846181666711439107e+02 1.843849611227308287e+02 1.856665272716217601e+02 1.837492977001128338e+02 1.862876085936545962e+02 1.864549259782193360e+02 1.835909599288578704e+02 1.859827636370220034e+02 1.831212635345104331e+02 1.824299681474614943e+02 1.842093180478296972e+02 1.853187353400623465e+02 1.821372936316735434e+02 1.836303296033408117e+02 1.848257190957059777e+02 1.836582584049450588e+02 1.865518821404623111e+02 1.848076579994360600e+02 1.836295775353724764e+02 1.848014451904675752e+02 1.797666581429772350e+02 1.821057125291196428e+02 1.811593901732883864e+02 1.793733188997146328e+02 1.836227513343513635e+02 1.809846666087573794e+02 1.829928414866857622e+02 1.802000771009319919e+02 1.791758648271922141e+02 1.806349011169643575e+02 1.831528827535213395e+02 1.825234409526746333e+02 1.815164560456571508e+02 1.770119147460882232e+02 1.814640939282127761e+02 1.820656773335165610e+02 1.828934154806223376e+02 1.822722939769214179e+02 1.832427630354195287e+02 1.828292076831956763e+02 1.817127240942686512e+02 1.784542402162708186e+02 1.822810046445139562e+02 1.811678137597054388e+02 1.813865453532156948e+02 1.800242719844205510e+02 1.820779942234482007e+02 1.839364170788105639e+02 1.841567978362671170e+02 1.832832553080243656e+02 1.837184551598626570e+02 1.856371124611711991e+02 1.835835614802288944e+02 1.837764175066448331e+02 1.825112432257608646e+02 1.826885051360486045e+02 1.841683647493335343e+02 1.827384247087655922e+02 1.821277728340438955e+02 1.847666103038118877e+02 1.810738915139205290e+02 1.877560177243760222e+02 1.847736539083228706e+02 1.848892024122074247e+02 1.810760931811775265e+02 1.804739308982545936e+02 1.844282972211628930e+02 1.845744033123542351e+02 1.862581802719265909e+02 1.835491368759541047e+02 1.815515045049208425e+02 1.834052046973552024e+02 1.863275931210592944e+02 1.801516591194428827e+02 1.850824192324473643e+02 1.816659152086542406e+02 1.802725830664428202e+02 1.821055109992362588e+02 1.806543923649990688e+02 1.809797309988604184e+02 1.813687687923311955e+02 1.845082524194176017e+02 1.834532914649829536e+02 1.813334330662010245e+02 1.841088440363286054e+02 1.785764007839954957e+02 1.807288609670434028e+02 1.769030071047333763e+02 1.782082872338426682e+02 1.792212350448245672e+02 1.830033454796907506e+02 1.755473631039697011e+02 1.798452512539014947e+02 1.792159007648259035e+02 1.798869978620835752e+02 1.755328456041999914e+02 1.757166686818698622e+02 1.765618948744513546e+02 1.760953238670959990e+02 1.746758583849248225e+02 1.807162570314906986e+02 1.784151459317229467e+02 1.799880759617331307e+02 1.771244734304110295e+02 1.764677812219766508e+02 1.756639058255697137e+02 1.749027188092362621e+02 1.790002356653573088e+02 1.770798328354723878e+02 1.769907700694426183e+02 1.768892075085101681e+02 1.764732163217642835e+02 1.762840589155272539e+02 1.811178966920291202e+02 1.796211888187611123e+02 1.796211480330647419e+02 1.779367187130164325e+02 1.805460437742457316e+02 1.774706097743384134e+02 1.770776419064041818e+02 1.763010749690885746e+02 1.792677188174722005e+02 1.775948511654197546e+02 1.774190530440429256e+02 1.771701050277564775e+02 1.749244003546883732e+02 1.767461768726309970e+02 1.758247473081235910e+02 1.750501141288006863e+02 1.763606390568809843e+02 1.753027103016087267e+02 1.772470403173353475e+02 1.742510461533010755e+02 1.715303058430911562e+02 1.743729579908347489e+02 1.757645209483331712e+02 1.750697570642221024e+02 1.737886637193037984e+02 1.787214548724917336e+02 1.756259105873297131e+02 1.759506365015760991e+02 1.791977643209020528e+02 1.737347060229265310e+02 1.769001297891598767e+02 1.782979223797685506e+02 1.738713222202610496e+02 1.751383362991545596e+02 1.761413462131900189e+02 1.726780659298511864e+02 1.749590419815843916e+02 1.733228628797760678e+02 1.708005037467734439e+02 1.727665370085578047e+02 1.766280963185219832e+02 1.738571201092413787e+02 1.751726016399786658e+02 1.752969396376288387e+02 1.751740026572261115e+02 1.778172021307166233e+02 1.777243447905240714e+02 1.769462216165354107e+02 1.745179483396525484e+02 1.751664614399370521e+02 1.759338699951647982e+02 1.726669286057212673e+02 1.772608430982033667e+02 1.751148171789800188e+02 1.742550115362738836e+02 1.743001695532530846e+02 1.728204561380135260e+02 1.756159313347974091e+02 1.750294402935585936e+02 1.728468631814522496e+02 1.719447585331832329e+02 1.755668852632008168e+02 1.733176835754441640e+02 1.741160767030976899e+02 1.755328062283714701e+02 1.749892113524013553e+02 1.720056345422871971e+02 1.752687680317278875e+02 1.711306328707877071e+02 1.751795017439679896e+02 1.747899837613472300e+02 1.742055039146647459e+02 1.781028867726246006e+02 1.754863210899894739e+02 1.770940745911170495e+02 1.739881502142714282e+02 1.761697482134097754e+02 1.742209556381067159e+02 1.744540501837099669e+02 1.750946674546616464e+02 1.734814575454336136e+02 1.734469862873714021e+02 1.752265427557926500e+02 1.736053403218070912e+02 1.733569468778919429e+02 1.730203795206396933e+02 1.762158443429144654e+02 1.741389793548480895e+02 1.725810813140872995e+02 1.714544747811534648e+02 1.719253948761121933e+02 1.720770739930118793e+02 1.760227028792810131e+02 1.723860270443678075e+02 1.757788715008141764e+02 1.738898267339551182e+02 1.749479051091871611e+02 1.755642259439527209e+02 1.732845280349382335e+02 1.759624198667690962e+02 1.737265337305491357e+02 1.748906178368776807e+02 1.681081557360550391e+02 1.738014602482507485e+02 1.732460865286861349e+02 1.754494374432071027e+02 1.741038967310165617e+02 1.710893982686729942e+02 1.742950813867249451e+02 1.704822253033864285e+02 1.735306991674802930e+02 1.749682380587455555e+02 1.690860639672852983e+02 1.680610753759148679e+02 1.689256769072532620e+02 1.706395250292302137e+02 1.717439012466649615e+02 1.726182930819471153e+02 1.683301177291337751e+02 1.688267316655347940e+02 1.712795447842502199e+02 1.721648164463692865e+02 1.669172751123082605e+02 1.698876308999787739e+02 1.717691222759925154e+02 1.724025854984513444e+02 1.689584319932452843e+02 1.672607554995962573e+02 1.650661792226353555e+02 1.658805026465757066e+02 1.641802400262765502e+02 1.648546360870074352e+02 1.639837906009769597e+02 1.646016585756489121e+02 1.617646393244501439e+02 1.662024681597916924e+02 1.637814054161376589e+02 1.680845030915081679e+02 1.626971192200349492e+02 1.632967076217316560e+02 1.621813308854482614e+02 1.643324003923229952e+02 1.667054668241774209e+02 1.624789799753291391e+02 1.647317942499067556e+02 1.604331266472259472e+02 1.634793215883877053e+02 1.642626785020785860e+02 1.627773757731008573e+02 1.620102609142323331e+02 1.622254323535022422e+02 1.611745392966704742e+02 1.650578725735060175e+02 1.632133136273634761e+02 1.626952536747299121e+02 1.645613289608903074e+02 1.604058446434277698e+02 1.657812393345644182e+02 1.620583694063957125e+02 1.628862015329639803e+02 1.631006176092073190e+02 1.633487147589278266e+02 1.635246390616361509e+02 1.618749374051745349e+02 1.625119957998496432e+02 1.643288963236387872e+02 1.598611011500576922e+02 1.633654626179647664e+02 1.637477011561242364e+02 1.605833418735339819e+02 1.640378260618213631e+02 1.644219426751819810e+02 1.653462032301941065e+02 1.652958519364595986e+02 1.652632170641912523e+02 1.645869961197474822e+02 1.641895980111534925e+02 1.643835399205262320e+02 1.649675848782974867e+02 1.672399196164267892e+02 1.669223680004184871e+02 1.666044326941620000e+02 1.660003283528851057e+02 1.679258767196304518e+02 1.661911449328051731e+02 1.667232988573690307e+02 1.654799385195230457e+02 1.621071578287877912e+02 1.632858163559114644e+02 1.656865383329502492e+02 1.651981954098282301e+02 1.636386177844823919e+02 1.662420443032197568e+02 1.655762970445838107e+02 1.641258785379411052e+02 1.700340523523281604e+02 1.659544388044460845e+02 1.630746993025265965e+02 1.655758261692289182e+02 1.652394474091624375e+02 1.628812202610556596e+02 1.629122469968587836e+02 1.623780189335788862e+02 1.625887929175710838e+02 1.643938523510605307e+02 1.643805727830478531e+02 1.654609349721895910e+02 1.610068035806916669e+02 1.630204029935921994e+02 1.626002197698927887e+02 1.615282675708301667e+02 1.630713818287785273e+02 1.626830236230147477e+02 1.610467899981149458e+02 1.594613587292508612e+02 1.622937658786514987e+02 1.616562870862349541e+02 1.569363339194132436e+02 1.588012195845230394e+02 1.595355160000050319e+02 1.617510527675767378e+02 1.597481045399561310e+02 1.565234112020207817e+02 1.587605095091902569e+02 1.578307603936775081e+02 1.549474701705390771e+02 1.598125779744527506e+02 1.591786456107116692e+02 1.588444694278699956e+02 1.575429557153002236e+02 1.564130489681951985e+02 1.606438288940725272e+02 1.545117982344805512e+02 1.606189577995775721e+02 1.578603020498590013e+02 1.558452649429843007e+02 1.555917851926799074e+02 1.543955979566302688e+02 1.582428284928750486e+02 1.577444913717167196e+02 1.586491637099948093e+02 1.614625388096000904e+02 1.574378610594958445e+02 1.578693350332951297e+02 1.572108441708643056e+02 1.585814374797346318e+02 1.567176845360673951e+02 1.593690725494620324e+02 1.603307301629295125e+02 1.567750491456957320e+02 1.591173511777490432e+02 1.536032880546255228e+02 1.531418011282316911e+02 1.556526168651145383e+02 1.524284261121139821e+02 1.560923059661098762e+02 1.531533086421832479e+02 1.527784864869234127e+02 1.502715558244595968e+02 1.527362303762959641e+02 1.513032594044160533e+02 1.547849977232991705e+02 1.523694023430668096e+02 1.517853948516764717e+02 1.556694892000672326e+02 1.562279252819881492e+02 1.543708723125631650e+02 1.534666404613538759e+02 1.521301585124834048e+02 1.569144728105974593e+02 1.569219355364894284e+02 1.579076615712035618e+02 1.548499202089951723e+02 1.526896488466851167e+02 1.507882904645550752e+02 1.530017596980910071e+02 1.535652997725750026e+02 1.546849493014226766e+02 1.552868188512016161e+02 1.572168184910296418e+02 1.562374569022882156e+02 1.543116548450982748e+02 1.570192221065615001e+02 1.552219958853597461e+02 1.554979757617086022e+02 1.567212300749281155e+02 1.548515609910868989e+02 1.538219696573980286e+02 1.519282871262733750e+02 1.524774433102523972e+02 1.498345805303409861e+02 1.531395975251794539e+02 1.496334297364178383e+02 1.489393196975035210e+02 1.515674297395884480e+02 1.508959476255365075e+02 1.543003263422856151e+02 1.502235394706368936e+02 1.516542850844200245e+02 1.539916966729162482e+02 1.554801857326606012e+02 1.550020363632686156e+02 1.545061564979783384e+02 1.528880231736414714e+02 1.544139950319761283e+02 1.534797435409506079e+02 1.541194981281840910e+02 1.548457471907460388e+02 1.547410924836111974e+02 1.554141306801072346e+02 1.551748359042130119e+02 1.545930520905973822e+02 1.541145327988207043e+02 1.539027256345377737e+02 1.517373213042421298e+02 1.519454629048858578e+02 1.528733188462034036e+02 1.526929778797792494e+02 1.537100836277689666e+02 1.526069791044259034e+02 1.514185047235736477e+02 1.516738706942362285e+02 1.538481660686617261e+02 1.518148859993672772e+02 1.547679707179016759e+02 1.488510011956283279e+02 1.519429599879954083e+02 1.531682150626602947e+02 1.529270649053337934e+02 1.504482642931878331e+02 1.527911522352068801e+02 1.523407326522919334e+02 1.495997463993649603e+02 1.518224278609103806e+02 1.488550854231712037e+02 1.513982443616044122e+02 1.517685085395924887e+02 1.524411119986276901e+02 1.517780389955770488e+02 1.467569472463103466e+02 1.513594622761192170e+02 1.491755058009708819e+02 1.490094682553652774e+02 1.501716785211933427e+02 1.515871189083856905e+02 1.475169600914460091e+02 1.511471447465735878e+02 1.477511176922354537e+02 1.480517184116301905e+02 1.505645442470336945e+02 1.490738045985670794e+02 1.505325311532032231e+02 1.509870483466442295e+02 1.490002255557006947e+02 1.499964157539534142e+02 1.470801914087778357e+02 1.497818026298806728e+02 1.501147472283614945e+02 1.493038556686978495e+02 1.475345053184413757e+02 1.503755321054001115e+02 1.487543838445297126e+02 1.512041842753747289e+02 1.496913038347293536e+02 1.491995744112957709e+02 1.462597944585098730e+02 1.513136159218257433e+02 1.464977327906835285e+02 1.498346620711799915e+02 1.457334701630380778e+02 1.486534981778134750e+02 1.455510708606857975e+02 1.482492012080892039e+02 1.440795963535899489e+02 1.462662232629601533e+02 1.476946942113685566e+02 1.446647916731112957e+02 1.450487416110570109e+02 1.456287700414000881e+02 1.435263328285276145e+02 1.440733922488417136e+02 1.448566565125219938e+02 1.435427851006853359e+02 1.421203756590386433e+02 1.433027448159157586e+02 1.437655017604162140e+02 1.445224875650524154e+02 1.437547901275171682e+02 1.419407741685283497e+02 1.443243409539632864e+02 1.431999683186803054e+02 1.472548853398890287e+02 1.437751306984615383e+02 1.418401552172867923e+02 1.439662977767382586e+02 1.410986647635406257e+02 1.461152900153079486e+02 1.457743290913654164e+02 1.442764641240934225e+02 1.465280050887276957e+02 1.469711070082955189e+02 1.484746523219668290e+02 1.420639881687023944e+02 1.459102474006430725e+02 1.480068297408803346e+02 1.460050133596613762e+02 1.440547873193867190e+02 1.469896194607137261e+02 1.441312736309085949e+02 1.432162688670578063e+02 1.443411236111847131e+02 1.438687987807427362e+02 1.417866852395135311e+02 1.452531391540079824e+02 1.461342253891713483e+02 1.462538089022961856e+02 1.461507328722600221e+02 1.446588824473519139e+02 1.433632159949734159e+02 1.432722466951023534e+02 1.423434064902883165e+02 1.423083466566606603e+02 1.439288787815777937e+02 1.437817059181450929e+02 1.436381658863508051e+02 1.455238754439156139e+02 1.404890687575880577e+02 1.408656427619085321e+02 1.434190594425775771e+02 1.434787833985874670e+02 1.412970135438606292e+02 1.406785137770984875e+02 1.424112728057205288e+02 1.440080315531042174e+02 1.437781707208778244e+02 1.444434201711154060e+02 1.416681497836648020e+02 1.393111072860881166e+02 1.429511532067478186e+02 1.420733612321641317e+02 1.435760730630049125e+02 1.424483036550679458e+02 1.408724217926106519e+02 1.373854756275028990e+02 1.388256405640128150e+02 1.392928517473851855e+02 1.386851430508772296e+02 1.401767216461866212e+02 1.408892563642857567e+02 1.400360666956140392e+02 1.393689497803860036e+02 1.398775062363586414e+02 1.378112192371199569e+02 1.405505872301990564e+02 1.394712821872211350e+02 1.373757252804903146e+02 1.396301387068712359e+02 1.359194151426531505e+02 1.391085002586346775e+02 1.380783531154382615e+02 1.374900031070109208e+02 1.370572193899907347e+02 1.357372349259149473e+02 1.377938593144354797e+02 1.361340949144168917e+02 1.369416514551880937e+02 1.341061154721815285e+02 1.333590104179500031e+02 1.375682321772487171e+02 1.368724236121235549e+02 1.321564658196315918e+02 1.343875114885261439e+02 1.343805022067215020e+02 1.343602766795468142e+02 1.321218842794284569e+02 1.282661181632856255e+02 1.330853510808514102e+02 1.309367935115001842e+02 1.312668072537636306e+02 1.280779062180822336e+02 1.296404318868130190e+02 1.318458487750544066e+02 1.312726288972815212e+02 1.344510522985379453e+02 1.313463079663558517e+02 1.299973789287987245e+02 1.320070645081269163e+02 1.294634772953398851e+02 1.298853879825398110e+02 1.284349599362689673e+02 1.318063361199842234e+02 1.276911864753924988e+02 1.291641412259120045e+02 1.286184644716300340e+02 1.285596634135596616e+02 1.285505844790816923e+02 1.290382500595722490e+02 1.259424569805767788e+02 1.272074548598349679e+02 1.292152160923141651e+02 1.248848595887947965e+02 1.269732180982336303e+02 1.276902541498142369e+02 1.258560425105886509e+02 1.272056930825669667e+02 1.266949767306974479e+02 1.297623479633479349e+02 1.307787083056879567e+02 1.279262285398695980e+02 1.302770436022059073e+02 1.275134924028726005e+02 1.293434921638488788e+02 1.285448833676609866e+02 1.278228249315885989e+02 1.322483232952220931e+02 1.302746649933201013e+02 1.306845023910459247e+02 1.282231537286776586e+02 1.322241181524702824e+02 1.295444525934387627e+02 1.293446571841285504e+02 1.299652094928115105e+02 1.305325449307431427e+02 1.273099514479532814e+02 1.293998635507486199e+02 1.282917010889179608e+02 1.273457990075451249e+02 1.272795194529439726e+02 1.258748576585446841e+02 1.272059105997524426e+02 1.298625203952691720e+02 1.277273567080187462e+02 1.277374819889695345e+02 1.265184058600265615e+02 1.287061349509128547e+02 1.246051600428621242e+02 1.258538058091686622e+02 1.246262838359958920e+02 1.270876819236043076e+02 1.280986007856238587e+02 1.251465969793582786e+02 1.266552600520390541e+02 1.279220119702007423e+02 1.266859834438261885e+02 1.292681301766696151e+02 1.295268795838131268e+02 1.265362788043834428e+02 1.277232420116028351e+02 1.282544110256134786e+02 1.298326568870311348e+02 1.260752979715650923e+02 1.247637058733911317e+02 1.270035842860571620e+02 1.256467543949186023e+02 1.256352891808460583e+02 1.258637655122369097e+02 1.273908628681237474e+02 1.266735653414391436e+02 1.252687972218376871e+02 1.231847250938836140e+02 1.278882811557819252e+02 1.254184736086332066e+02 1.244157009237937643e+02 1.236777603220551924e+02 1.231690424710704406e+02 1.275656314118644872e+02 1.278949748391993637e+02 1.262792174989059646e+02 1.236170026443855789e+02 1.282616957535840925e+02 1.274282226009873682e+02 1.262362239422465393e+02 1.267165705736311878e+02 1.253868797344417629e+02 1.250450526025264537e+02 1.259445703496439677e+02 1.257984618959641807e+02 1.254926431159910152e+02 1.246861484917467067e+02 1.238768752752173299e+02 1.273344998089059317e+02 1.252594409347535276e+02 1.244355666529172169e+02 1.247900416228237503e+02 1.243978875733016025e+02 1.240795027043037777e+02 1.253129726477901187e+02 1.247779327223103962e+02 1.234196635527919881e+02 1.289761579223040258e+02 1.257885076613669924e+02 1.233611937540305661e+02 1.228242355762897944e+02 1.262750793810855612e+02 1.210543427540031018e+02 1.225146229992332394e+02 1.253956759947674726e+02 1.225847881821546537e+02 1.243494510062985086e+02 1.245758928594098620e+02 1.243919746313729604e+02 1.233698973938676033e+02 1.266102811811745994e+02 1.258482149646791441e+02 1.265054415786080142e+02 1.248479039633071608e+02 1.227802174046659189e+02 1.256174219767178073e+02 1.225186378496901511e+02 1.249805546438612680e+02 1.244925954489308992e+02 1.258225891947130748e+02 1.234781707939490616e+02 1.242536572708681035e+02 1.240222112912241670e+02 1.227651106808272203e+02 1.196272868258671878e+02 1.197067304088980393e+02 1.234814330157423541e+02 1.224608689862410387e+02 1.202054401350107327e+02 1.191598544131891231e+02 1.195711634641320984e+02 1.203893442058155046e+02 1.189123111945739737e+02 1.185697737532133544e+02 1.234583899421606503e+02 1.224867894296449720e+02 1.233356852876827929e+02 1.218921864404361344e+02 1.215165046805551441e+02 1.223707766164460651e+02 1.205931788077491547e+02 1.209097979122360584e+02 1.181062323079164713e+02 1.190975323652450300e+02 1.187373892301300202e+02 1.224227452711412383e+02 1.229490326516959158e+02 1.181190616189511928e+02 1.190945021286410537e+02 1.165308846543185695e+02 1.148875956245096575e+02 1.124585303124735276e+02 1.147767675561596263e+02 1.180488492408937020e+02 1.163222551094621906e+02 1.169024621863380133e+02 1.169419433054673334e+02 1.149983206914616005e+02 1.150984877716482515e+02 1.127325965686209202e+02 1.159521025149731344e+02 1.130175199679760709e+02 1.111120716934929931e+02 1.148636748230302800e+02 1.143019319645030123e+02 1.141846434398863295e+02 1.124150344560745651e+02 1.160986188724487533e+02 1.135187339202475840e+02 1.136687491130088432e+02 1.097377244053805896e+02 1.153196862216198042e+02 1.113986253450438397e+02 1.135842727150326965e+02 1.146866424971432110e+02 1.137530749964824253e+02 1.141855966627751542e+02 1.115456360973464882e+02 1.134889633504411535e+02 1.143001900326003835e+02 1.157772726016601155e+02 1.122066961630062707e+02 1.144276893323379909e+02 1.127944665637442654e+02 1.164820532030915103e+02 1.157294088750620205e+02 1.149924987036575601e+02 1.140888860894344532e+02 1.143134779940200474e+02 1.138633871776921040e+02 1.127396673001519929e+02 1.157493737426472507e+02 1.140429728507801741e+02 1.165341601814894972e+02 1.123946995198357115e+02 1.128230879032183793e+02 1.171157728454431606e+02 1.156441656507289935e+02 1.135567655765371171e+02 1.172018190603368595e+02 1.141683849117007838e+02 1.143899567774035688e+02 1.152676366510797550e+02 1.144480851170569338e+02 1.180369877603555722e+02 1.140834311177415827e+02 1.136954494990604729e+02 1.157747823662254234e+02 1.143285918347670957e+02 1.152056895801952265e+02 1.159321842279801018e+02 1.144065166095315504e+02 1.124759934487026385e+02 1.147573676276756629e+02 1.147085377994719693e+02 1.139051451481428217e+02 1.152278198632207022e+02 1.142351093159047934e+02 1.133441596143530461e+02 1.116767247984456901e+02 1.135342809947981948e+02 1.145652025254410944e+02 1.113555417064745683e+02 1.121267657988015998e+02 1.140724264306636115e+02 1.122358590261175380e+02 1.119315207907436616e+02 1.125555619372241409e+02 1.139519175103913113e+02 1.119891160671719348e+02 1.114831352434105298e+02 1.129189110740398263e+02 1.091720568357143009e+02 1.121127167650807763e+02 1.135234123756336544e+02 1.099976574764566237e+02 1.107275231181216668e+02 1.149839051447561502e+02 1.117356559303249952e+02 1.122614663822242704e+02 1.079136308383019696e+02 1.128506011628673917e+02 1.138168198185614841e+02 1.122871163032538533e+02 1.149395980950689449e+02 1.110241116350248376e+02 1.133442652422738490e+02 1.126018279603743650e+02 1.118551846169050066e+02 1.103981688915178552e+02 1.115727577639989363e+02 1.085466431318934042e+02 1.087563798937197959e+02 1.104480141543423457e+02 1.108352736220844861e+02 1.083954990882468081e+02 1.094987867154202092e+02 1.083850352916014401e+02 1.090161642641511293e+02 1.079828038261646981e+02 1.078792531154851702e+02 1.102547066455588407e+02 1.085043765958105979e+02 1.089966318103363960e+02 1.091404060808426095e+02 1.093323226549775313e+02 1.106808463616944920e+02 1.116885212486624113e+02 1.098168042070698931e+02 1.151992228300633201e+02 1.128506274617748772e+02 1.094295857975905193e+02 1.123924357500347924e+02 1.103485377543553341e+02 1.120720388103309944e+02 1.108415969163498858e+02 1.105385378216994070e+02 1.140388199491453491e+02 1.126919954961491754e+02 1.099678159095624892e+02 1.111078489228488877e+02 1.093793739084487129e+02 1.104829951917740516e+02 1.117606177438570967e+02 1.082791715913207469e+02 1.080712996775424131e+02 1.087457493633964702e+02 1.065472218958071551e+02 1.064793825247904664e+02 1.073729380240886258e+02 1.057498577862419467e+02 1.083413411786991674e+02 1.063487180354154447e+02 1.073857369615250832e+02 1.072494037276480583e+02 1.057583864396345348e+02 1.077300171866809535e+02 1.044964185479622074e+02 1.087740939553757187e+02 1.079007316687350340e+02 1.094038019138126288e+02 1.057119679646249040e+02 1.088040035023427663e+02 1.087696253562251059e+02 1.079908448559031342e+02 1.082081055204948541e+02 1.061693231517791673e+02 1.054702500581723541e+02 1.088249077658722967e+02 1.096167039552506282e+02 1.074849768549930786e+02 1.094543586484833355e+02 1.085154714821260029e+02 1.099165791664339764e+02 1.096748994310279386e+02 1.089631418838661716e+02 1.079723325178008508e+02 1.069206465388369196e+02 1.064489096098821506e+02 1.085528558775747285e+02 1.079813043923428211e+02 1.065196687581156283e+02 1.079573089547352680e+02 1.063253753762272709e+02 1.065753735289810749e+02 1.053849088050082941e+02 1.043276134857998443e+02 1.079444887566352804e+02 1.029351004750512288e+02 1.082433854258278529e+02 1.055091658571430600e+02 1.062339497988161696e+02 1.055027868697024331e+02 1.060125739391577895e+02 1.076752972339884735e+02 1.062475859662159223e+02 1.071073178604001015e+02 1.046868892584616333e+02 1.042163623613362944e+02 1.043483904072190001e+02 1.072026107534644837e+02 1.042087108695003508e+02 1.063963741314806413e+02 1.066229361482810276e+02 1.059426697930332892e+02 1.056445750571566577e+02 1.046530789910820971e+02 1.048756113852449943e+02 1.077007331574235849e+02 1.054505219572140362e+02 1.066756223235033758e+02 1.059318023122302748e+02 1.046952024444229892e+02 1.066719379134622159e+02 1.033893544523391910e+02 1.050518219173830232e+02 1.058926216083989402e+02 1.000808399227827152e+02 1.038779839604053734e+02 1.015063476665395257e+02 1.002638538877467198e+02 1.016154446837991969e+02 1.046095632180840624e+02 1.027250795112044131e+02 1.034148118522322477e+02 1.061366306339345442e+02 1.052946059979752391e+02 1.065639157605469052e+02 1.026762291966137468e+02 1.078226612974114431e+02 1.035847237134656353e+02 1.058965943283007363e+02 1.067377363198627762e+02 1.043047434630285153e+02 1.027642785875170546e+02 1.040030980318949503e+02 1.043604483386520059e+02 1.032532462324524687e+02 1.028057897994649466e+02 1.056517182076284769e+02 1.059039043095846466e+02 1.025130700376562487e+02 1.027879422277339501e+02 1.024729544905613778e+02 1.033467419083306709e+02 1.043852237028202268e+02 1.038241991881032931e+02 1.026591014297163014e+02 1.051117618089659089e+02 1.036707987586630679e+02 1.050608996753528004e+02 1.001446724087106190e+02 1.011103622427671809e+02 1.028375526807971738e+02 1.056421674626893150e+02 1.045900893068495634e+02 1.037671653995923151e+02 1.029038837589601343e+02 1.031872626865543054e+02 1.002655134676439417e+02 1.031019444338622577e+02 1.019995402040762400e+02 1.003183702079341515e+02 1.011461003685639781e+02 1.007580598572154145e+02 1.000121120354912989e+02 9.868908722681698009e+01 1.018772432741976957e+02 1.009138686289328461e+02 1.006196095313587335e+02 1.006288977714896617e+02 1.000288277359889406e+02 1.019112886880021307e+02 1.028502466822667856e+02 1.031254543766525416e+02 1.020126261943689627e+02 1.030079040256168952e+02 9.845151785421361978e+01 9.902155627765162649e+01 9.955783758592862398e+01 1.015662633239727910e+02 9.931692060308301961e+01 9.831879741155795216e+01 9.964388118111493498e+01 9.960173910749075787e+01 1.041697591977316222e+02 1.031250107473036906e+02 9.772097859011331877e+01 9.613097360505369693e+01 9.747250362228741949e+01 1.021752930839454052e+02 9.902783591447723666e+01 9.869553859200227919e+01 1.000005630044576179e+02 1.015198376499943720e+02 9.835264659625529760e+01 9.608810960511794974e+01 9.751051436506980963e+01 9.641273591907976481e+01 9.783067210222768040e+01 9.834630878603095994e+01 9.801340433901239635e+01 9.781431137779392770e+01 9.823506046884131138e+01 9.789537003255759373e+01 9.393807529584150018e+01 9.834583210444156975e+01 9.686409091013477735e+01 9.618012628006302123e+01 9.890035738433680024e+01 9.995265232082947193e+01 9.763649870416153931e+01 9.833414266189106456e+01 9.948374718798818606e+01 9.882737146033844056e+01 9.897661435335695046e+01 9.764532506776777154e+01 1.006334297000241094e+02 9.621149289081597544e+01 9.320438448863961867e+01 9.700821892926590806e+01 9.670160876844447273e+01 9.689279516397398595e+01 9.612000679490951427e+01 9.600063625464733263e+01 9.743987063455141140e+01 9.826128510190572740e+01 9.498272865549489552e+01 9.744370624291201466e+01 9.693235075976082271e+01 9.729917502452450151e+01 9.559295193947363600e+01 9.822378888369968308e+01 9.458798754024178379e+01 9.609456702581525178e+01 9.598913024495666946e+01 9.463438122507396599e+01 9.729329145140084734e+01 9.449072672271414319e+01 9.357451398106113061e+01 9.265675287662550375e+01 9.673776730029629789e+01 9.432935697442852074e+01 9.642200294493625279e+01 9.532862973475945978e+01 9.473328615437451106e+01 9.323926936650941855e+01 9.478132717425503984e+01 9.531031209758496914e+01 9.538744764852290814e+01 9.406282493192739480e+01 9.652506696945444276e+01 9.593752053291002824e+01 9.602217712479502154e+01 9.377081899919693342e+01 9.494749084954807472e+01 9.510768776929570834e+01 9.646545065362850835e+01 9.587883321639165501e+01 9.422807589850052068e+01 9.386548479300270742e+01 9.247034993844589223e+01 9.425998096344240196e+01 9.353167611647069180e+01 9.478155566735092918e+01 9.172497924322634333e+01 9.240421996438260521e+01 9.305094755447785815e+01 9.244809365080956809e+01 9.303607711512962908e+01 9.183615844662367067e+01 9.219169630283906258e+01 9.536164313493812017e+01 9.230210979981619346e+01 9.353888694881227650e+01 9.358401681553398532e+01 9.265317979739863574e+01 9.144369485672012843e+01 9.186875733817265655e+01 9.609941002239808938e+01 9.346881335670103397e+01 9.366936804068578226e+01 9.412726712036484855e+01 9.248727760334078596e+01 9.588201255105518328e+01 9.194975698814751297e+01 9.032390831852261215e+01 9.234030740935691028e+01 9.316895372118052876e+01 9.263286480188359917e+01 9.652510646601301403e+01 9.083552917410160887e+01 9.207303510747470909e+01 9.229799829746075090e+01 9.101627294539309787e+01 9.026495440159125394e+01 9.089820387685141156e+01 9.173942422673134445e+01 9.084187624501345226e+01 8.998571754285457303e+01 9.095870848449352764e+01 9.330492327348906656e+01 9.370686419633125297e+01 9.139902931596489566e+01 9.398407558120564431e+01 9.326499869702507794e+01 9.396435926442865139e+01 9.088826517474294064e+01 9.289341415006529701e+01 9.183012354571096125e+01 9.274116552080653264e+01 9.416797751410027217e+01 9.314981011454692350e+01 9.267617376689487685e+01 9.436088579691158884e+01 9.430525574977561121e+01 9.239024711590310801e+01 9.246048627542329257e+01 9.282447780918866442e+01 9.552175912446138284e+01 9.498891403556525859e+01 9.535246384481160931e+01 9.589565240990967254e+01 9.617313486757716134e+01 9.542037004931454192e+01 9.298874729589010713e+01 9.520031427005937985e+01 9.352421172472698174e+01 9.515345820447184622e+01 9.300942185413759944e+01 9.467629880087837080e+01 9.453295006214530360e+01 9.595760940241216019e+01 9.571652923210133679e+01 9.362351065990665688e+01 9.340840922846389560e+01 9.388933550745869638e+01 9.361972828477829012e+01 9.415376978389127771e+01 9.511755583518058188e+01 9.285411524801223493e+01 9.478668623023891371e+01 9.453853023078002593e+01 9.278674580594758936e+01 9.392190239896027038e+01 9.408920658416759863e+01 9.449942912018173047e+01 9.135596801617838025e+01 9.048151415292684874e+01 9.114967548585705970e+01 9.137900882314683315e+01 9.419146543852588138e+01 9.138804220496876951e+01 8.906677403823454142e+01 8.947631655718578259e+01 9.088842620326876443e+01 9.132871881329892005e+01 9.097111580280774490e+01 9.152260644234571885e+01 8.808824884667946264e+01 9.078104730674992595e+01 8.889352166183741133e+01 8.933575921635129191e+01 8.814566086321764260e+01 8.866305497950997960e+01 8.692600138667691567e+01 8.769291143714784198e+01 8.861999740983870311e+01 8.727244163019790335e+01 9.106986535633377855e+01 9.083580318225693873e+01 8.809914379925390904e+01 8.745818988373343927e+01 8.807967251856956636e+01 8.984097871993488127e+01 9.128985866888660894e+01 8.895331811641142394e+01 8.977114253935495469e+01 8.910983896503724111e+01 8.815986432744037415e+01 8.919210567967623149e+01 8.750429938530970730e+01 8.907276886425231055e+01 8.684022709172464261e+01 8.869773050608885967e+01 9.206922563780641156e+01 8.658045976751793660e+01 8.697968757509579518e+01 8.725749107387359516e+01 8.821029122923215482e+01 8.987252178082356124e+01 8.949888446368548500e+01 8.933205448111260694e+01 8.796550941615619479e+01 9.088625920277640091e+01 8.552346233615236315e+01 8.862831249486842466e+01 8.803505433523660884e+01 8.952886058500031652e+01 8.833651077864617207e+01 9.121408014091601046e+01 8.723585240956956000e+01 8.633805511780539632e+01 8.681125584036752230e+01 8.860472898509952699e+01 8.628169871989281603e+01 8.758629858760284037e+01 8.951125383100335853e+01 8.559034710764404963e+01 8.854423226651557854e+01 8.815749676511744326e+01 8.733143926541923463e+01 8.712320830442301656e+01 8.633878505853591889e+01 8.723669636460788013e+01 8.655750876273971528e+01 8.588177905268020140e+01 8.967535937905671517e+01 8.767385459774689593e+01 8.903021281212187432e+01 8.855993322562709125e+01 8.974175980013734488e+01 8.961574354490515759e+01 8.709770474775608307e+01 8.639542997811909686e+01 8.866884579156088364e+01 8.471297324669912143e+01 8.770411385115059488e+01 8.743959232495318190e+01 8.552698528173499426e+01 8.851176025169328909e+01 8.763872091500138595e+01 8.575245747493322312e+01 8.819491037298745084e+01 8.708607449200553674e+01 8.528294154528278170e+01 8.561822938424714380e+01 9.056313445180536803e+01 9.006371453620408829e+01 8.885785012082034484e+01 8.680924751330177003e+01 8.803506034555287840e+01 9.037548231158184819e+01 8.677362795259028871e+01 8.660950146802004213e+01 8.677831301424008359e+01 8.755829488482125100e+01 8.544044760048195997e+01 8.794495201184687971e+01 8.675555118390745690e+01 8.546882103210539583e+01 8.749950081412069380e+01 8.457732363630856298e+01 8.587839356295818050e+01 8.580626197837564462e+01 8.421807556952397533e+01 8.436755752524692298e+01 9.088014306296700795e+01 8.637973926184739071e+01 8.430919901662672089e+01 8.224392956104321684e+01 8.457574134151411727e+01 8.587273187024985077e+01 8.679468362263538950e+01 8.793945428225329408e+01 8.809482955968542228e+01 8.653979942504771827e+01 8.746478949691592675e+01 8.505507544465238823e+01 8.625606149075490237e+01 8.795230671932222322e+01 8.648948528051499807e+01 8.679639839022874526e+01 8.686943989937154242e+01 8.671352030946403033e+01 8.659001599239790892e+01 8.641055969047239671e+01 8.287570181089117227e+01 8.305342486732546092e+01 8.367346497523362814e+01 8.520534355892093004e+01 8.479920136404345499e+01 8.356135923747902439e+01 8.354101777274684082e+01 8.361184754991906232e+01 8.215926113282681342e+01 8.433899631923367224e+01 8.192614394857474736e+01 8.577682607645989776e+01 8.027900751642260957e+01 8.120683826858169141e+01 8.317272357341821021e+01 8.239015245376060648e+01 8.232781727793530990e+01 8.444616529083673129e+01 8.344600992778339332e+01 8.275630818541621636e+01 8.398983114833288255e+01 8.503388469087607859e+01 8.431469337774625217e+01 8.255582797395824457e+01 8.285463356785541578e+01 8.378189334772667962e+01 8.194781658364689747e+01 8.248772354822743580e+01 8.481555708746168420e+01 8.335816191706850020e+01 8.152538152685718842e+01 8.446412234696298071e+01 8.426396346090746192e+01 8.364101105538567538e+01 8.278594828833011832e+01 8.407805638855637653e+01 8.130700973075855131e+01 8.508074846169483862e+01 8.311008153747897609e+01 8.263329551690850394e+01 8.192080217595872682e+01 8.364148418931655726e+01 8.232628263606383712e+01 8.447606400289106432e+01 7.999744603053245839e+01 8.370788762826630602e+01 8.244873285852624178e+01 8.423622428988534239e+01 8.206509170761306393e+01 8.297482034299048337e+01 8.256587006006741092e+01 8.314871044810598733e+01 8.436026622221200455e+01 8.027474533794821809e+01 8.396150108277709023e+01 8.102467444482603298e+01 8.157609552948314047e+01 8.100794476738670369e+01 8.267355868636090577e+01 8.284042380301927722e+01 8.287747966244167230e+01 8.153109002532521288e+01 8.264678691804246569e+01 8.158687628070926223e+01 8.232809223089097372e+01 8.430767394999597286e+01 8.522975201406210033e+01 8.297667096154802380e+01 8.276958867582483492e+01 8.257489972143446266e+01 8.157531243284670097e+01 8.020385705218038197e+01 8.452978711791733701e+01 8.315499131738268090e+01 8.144467345500321187e+01 8.180244537638242264e+01 8.262828396667740094e+01 8.399918796559977352e+01 8.359436312588418616e+01 8.057332782891278100e+01 8.310298818019063560e+01 8.306223144131652703e+01 8.070867304402054287e+01 8.329599268670483525e+01 8.231705498592704373e+01 8.321226647886561523e+01 8.284374015149238346e+01 8.046927227538029115e+01 8.188467690190122994e+01 8.212749635920717139e+01 8.231741961564951282e+01 8.209246906162621826e+01 7.961539544696817927e+01 8.272954961843109345e+01 8.086813340528431127e+01 8.051768707412085746e+01 8.229932936133423027e+01 8.207198833687034778e+01 7.958807149876929543e+01 8.133158879897024462e+01 8.414923719928363255e+01 8.145756820828368916e+01 8.380223103829463582e+01 8.136767602335119420e+01 8.289960047965935530e+01 8.106770270384399169e+01 8.029600036639986627e+01 7.976794649241934110e+01 8.165524297075198490e+01 7.912942942990814288e+01 8.088056192989698445e+01 8.220884659047702314e+01 8.238805916931300999e+01 8.119697430436178820e+01 8.073045061858100269e+01 8.202450164655100195e+01 8.256753226476298835e+01 8.153948794548286116e+01 8.407626753651246077e+01 8.008239413698058229e+01 7.988030127599689934e+01 8.105690124553295561e+01 8.011385964483172017e+01 8.346335694262717197e+01 8.369004705922587561e+01 8.031310438978482580e+01 8.395053256002358921e+01 8.283505406575456220e+01 8.094692490677418562e+01 8.231335347523395285e+01 8.039200344751691318e+01 8.432237087518186058e+01 8.293931585443667132e+01 8.063624954118864707e+01 8.520616359525270411e+01 8.038848765278741837e+01 8.469016350388157832e+01 8.295132067036091428e+01 8.213184868583785203e+01 8.415232866260450351e+01 8.187947429687228862e+01 8.256777998501293325e+01 8.173854463954722860e+01 8.182577149944771122e+01 8.135215410983846596e+01 8.160384701080849368e+01 8.229349609996614845e+01 8.130304417068694534e+01 8.034888329185871214e+01 8.086452998847281037e+01 8.437350154002481872e+01 8.121241784292929822e+01 8.346331733403000896e+01 8.407548231862702437e+01 8.155214989903927858e+01 8.261887897209614096e+01 8.389825730126315761e+01 8.189681765564402838e+01 8.140933587708590835e+01 8.253252516927135218e+01 8.311600813672617960e+01 8.071550730656068140e+01 8.117548372439384252e+01 8.255521699998963925e+01 8.041734546129131900e+01 8.220266586672038045e+01 8.238091610087958827e+01 8.388751639203685784e+01 7.996661993916121958e+01 8.339854596024441946e+01 8.113420693181826948e+01 8.123407466578677827e+01 8.430253522471754479e+01 8.080711702599525381e+01 7.961355338245925850e+01 8.267502781091225472e+01 8.108308271795716848e+01 7.844310272831967268e+01 7.641374585234066785e+01 8.301093746232606918e+01 7.986120935727167591e+01 8.116214852401390090e+01 7.898342707163712362e+01 8.244367696406327184e+01 8.047613633228336028e+01 7.946828521228346176e+01 7.978795193776622341e+01 7.878788562296855957e+01 8.107994769087193276e+01 8.070591734057779831e+01 7.825907677424808639e+01 7.726437461468418633e+01 7.765466665502539456e+01 7.800415520281354986e+01 7.829172077764475546e+01 7.835415341300719660e+01 7.709351596754932245e+01 7.898157887048058967e+01 8.034042969943699575e+01 7.900772411336465950e+01 7.807497597794187527e+01 7.906075670587784998e+01 7.626696352796356848e+01 7.674984813566271669e+01 7.784073381451700868e+01 7.951299660941224090e+01 7.688523495829448962e+01 7.908912784790280170e+01 7.928678246394413520e+01 8.038613469342561757e+01 7.891669343013977311e+01 7.990722087999554901e+01 8.002855526903606176e+01 7.756986664545870269e+01 7.928665921576956066e+01 7.664850485975573235e+01 7.773201811174430986e+01 7.956067172154840250e+01 8.040897156672241408e+01 7.817119371565925690e+01 7.907405252418622865e+01 7.851572686448741933e+01 8.152208514563379538e+01 7.786820392454932005e+01 7.789146531868912859e+01 8.124150657943614817e+01 8.050491475605505798e+01 7.789460754650013996e+01 8.103240685153980394e+01 7.979971403586556278e+01 8.092977406500001791e+01 7.889292696875075706e+01 8.044571390603033478e+01 7.899593336275054867e+01 7.928874821386997951e+01 7.922687934355565176e+01 7.789384522438759006e+01 7.923368228761114551e+01 7.861470715164789169e+01 7.856394686097708302e+01 7.922697173578748675e+01 7.821758836797920367e+01 7.822994882105682279e+01 7.760826946934741954e+01 7.841090127971669688e+01 7.932365144861925899e+01 7.824130127751693919e+01 7.849765703144207407e+01 7.862501029966755084e+01 7.671462435594060025e+01 8.018323744440473888e+01 7.875516616835487582e+01 7.788636050929285659e+01 7.852447954796905094e+01 7.728520241395666801e+01 8.003313992190956583e+01 7.872762949221497308e+01 7.835914406257833775e+01 7.807180156075196464e+01 7.890901353152420938e+01 7.941780449115569240e+01 7.579281351778502085e+01 7.706054815388587542e+01 7.825573887898258363e+01 7.806854452879750284e+01 7.832532214680875882e+01 7.756063618909234947e+01 7.818319973127722733e+01 7.808382565809809250e+01 7.507663619161468205e+01 7.749070646343488988e+01 7.721960988443329654e+01 7.714005755890157445e+01 7.562468516383775352e+01 7.949083648743011565e+01 7.719682895777052067e+01 7.822646576727653667e+01 7.795374406068377482e+01 7.538735151811813751e+01 7.581530706487785665e+01 7.725432650072043828e+01 7.801539707406045920e+01 7.739651418582242570e+01 7.453763805369513307e+01 7.432306955769480794e+01 7.680383888277103210e+01 7.479085738199383115e+01 7.497275492008986930e+01 7.724829805220139178e+01 7.567673193874044557e+01 7.432169012467880975e+01 7.396763619892354313e+01 7.492610356750539324e+01 7.564795612753870557e+01 7.572032767160854405e+01 7.360554469919486564e+01 7.452271511776417867e+01 7.254118826165132816e+01 7.414749491342323040e+01 7.163887378025746955e+01 7.387505720448348256e+01 7.552656994627361087e+01 7.499933639237654859e+01 7.445357728415454801e+01 7.630794187809462414e+01 7.461327546493008356e+01 7.314150452783727019e+01 7.625141971004673280e+01 7.808076284590923422e+01 7.629012296231341850e+01 7.500526815318993101e+01 7.641740949634488800e+01 7.622946736137265589e+01 7.692995600354024077e+01 7.811953413418190451e+01 7.818043606195297457e+01 7.557694753175071867e+01 7.521528463438353640e+01 7.656510762318940522e+01 7.813274722673392603e+01 8.019990471275040989e+01 7.646082392769757519e+01 7.807268649743915034e+01 7.877423573425897985e+01 7.656209469572307569e+01 7.679819786242701696e+01 7.834687429429534689e+01 7.640849955956358031e+01 7.876270251187429494e+01 7.706557374727570675e+01 7.782872318026306857e+01 7.742690156884069097e+01 7.783218247828916958e+01 7.582831213743243381e+01 7.847141794049178998e+01 7.735991640799142033e+01 7.838534747006873715e+01 7.825242250560903301e+01 7.594737007994527289e+01 7.986321295700155076e+01 7.645009557456522487e+01 7.565441211281120104e+01 7.768798297769197347e+01 7.544445429394343705e+01 7.607663358280873922e+01 7.805096066577795000e+01 7.705499196360725023e+01 7.573003715815544012e+01 7.581607203268214334e+01 7.584125136529401345e+01 7.578724113495262316e+01 7.579999183130256313e+01 7.812747658098123793e+01 7.760573194811276210e+01 7.830931398151079748e+01 7.753853757562836790e+01 7.549365011621847543e+01 7.631009099465974543e+01 7.718148583174381372e+01 7.265641297415218958e+01 7.738434627469948168e+01 7.466901529583422814e+01 7.615830910022512512e+01 7.913733931094445495e+01 7.770514941941328857e+01 7.823445567492160535e+01 7.672356890063176138e+01 7.550722120578046770e+01 7.610035125798798106e+01 7.672960334497413726e+01 7.778650096396691538e+01 7.851231067114429152e+01 7.454538752877961372e+01 7.391396216473445691e+01 7.714595370920493167e+01 7.701493807259377888e+01 7.743980449221845674e+01 7.611180280263899078e+01 7.390061590425941063e+01 7.459949535173448965e+01 7.440580559011442574e+01 7.729078248676273688e+01 7.468227351781141010e+01 7.389088201993833138e+01 7.506345974129210674e+01 7.452981181649033715e+01 7.447546180141378613e+01 7.584235620326016658e+01 7.284507598783106630e+01 7.444841123184430387e+01 7.510572720182521778e+01 7.308158172865933011e+01 7.561140783564034962e+01 7.290059719876941813e+01 7.236048228668649074e+01 7.371930166680157015e+01 7.494483700472231646e+01 7.200343362382031387e+01 7.510816318352702581e+01 7.600325136172426710e+01 7.475158760569816252e+01 7.697948904152403315e+01 7.591537580217739389e+01 7.511779370495878538e+01 7.622479640049547811e+01 7.436339502198602247e+01 7.481981405770298466e+01 7.505841608183284563e+01 7.372670549075424162e+01 7.346602777847937205e+01 7.444488446648291813e+01 7.585586110409981586e+01 7.521276376101140215e+01 7.534345734717962273e+01 7.586699023941739028e+01 7.418244978179909310e+01 7.510426006833013446e+01 7.284299614377539456e+01 7.430947966197041410e+01 7.313557309717292299e+01 7.645821276324444682e+01 7.443262767818561088e+01 7.436230988857676039e+01 7.535039811671660459e+01 7.561994834067900229e+01 7.651748854299576408e+01 7.599253353446142967e+01 7.787930259592830851e+01 7.636296477664045312e+01 7.440717554649526733e+01 7.682072449625185584e+01 7.442867509479881960e+01 7.429073555821102559e+01 7.833379481992535887e+01 7.583126614732979931e+01 7.654780062361693638e+01 7.269545406133403276e+01 7.431223226882477206e+01 7.361560251850930570e+01 7.431120456779251526e+01 7.572177838942992878e+01 7.570076242994342408e+01 7.705535225035201563e+01 7.696149447395856669e+01 7.266779279883758136e+01 7.649451786004270559e+01 7.794770877615535198e+01 7.286117486464817716e+01 7.326430743617940777e+01 6.917163959549515084e+01 7.384360285004783009e+01 7.448650676535956450e+01 7.078723288930294189e+01 7.121066234098678649e+01 7.281139867103244967e+01 7.087460055447775176e+01 7.102417968786602387e+01 7.103084160077769127e+01 7.245367788301842893e+01 7.082219406814427032e+01 7.261904320308704541e+01 7.256593727496111512e+01 7.334589510485866981e+01 7.012035611172591132e+01 7.232484917543557401e+01 7.041952158342910195e+01 6.852951768088838946e+01 7.081989806480834204e+01 6.887129076622761659e+01 7.018984669984759250e+01 6.943909177303741842e+01 7.070964927702576119e+01 7.056322114118412969e+01 6.930332924863719768e+01 6.906423149995190158e+01 7.061790828746778459e+01 6.913356064547863866e+01 6.956492373679942887e+01 6.887602670820108131e+01 6.684073771282540122e+01 6.973026645537601098e+01 6.824449568137080746e+01 6.764776222919412874e+01 6.901046022658607626e+01 6.563118339318320693e+01 6.770724023838000960e+01 6.987439228195187013e+01 6.784379457737436780e+01 7.090530941732943404e+01 6.965647965561949206e+01 6.984867322710881865e+01 6.703100893595484422e+01 6.927686755433860810e+01 6.889492204443152445e+01 6.773065644082302583e+01 6.839932151887866496e+01 6.949740767405189956e+01 6.758837748041106863e+01 6.840594218292063999e+01 6.844155036342488074e+01 6.575194511128243846e+01 6.773611832859420190e+01 6.558303694139787865e+01 6.830884292035922556e+01 6.618489115945114065e+01 6.899957919216674895e+01 6.707075113675426792e+01 6.997993082401507081e+01 6.741074722807255171e+01 6.661009564765676316e+01 6.714108605519763273e+01 6.795986720784063095e+01 7.049553486251919310e+01 6.938480453055508690e+01 6.855062493199672247e+01 6.564094871753229654e+01 6.663854369938225375e+01 6.640788048637445229e+01 6.745988764799807313e+01 6.724576632981411706e+01 6.529932854507286777e+01 6.552718377506268155e+01 6.563562708444788996e+01 6.710700832237878899e+01 6.780559614605816421e+01 6.729891058069897269e+01 6.744049344920689748e+01 6.740042168453818761e+01 6.530461756655691374e+01 6.924112039464196755e+01 6.630732172643563160e+01 6.637399221155236262e+01 6.714098688274370375e+01 6.490075509188994829e+01 6.661362745178121259e+01 6.679623625569819012e+01 6.760670632986887085e+01 6.747867560703484457e+01 6.649318101080973520e+01 6.909927998897779844e+01 6.821312029499645746e+01 6.586611814535692133e+01 6.708378206629453189e+01 6.841095542620767844e+01 6.648866891579604044e+01 6.597885587699371968e+01 6.583227321602815607e+01 6.620006880602565502e+01 6.718368066839266817e+01 6.549579432933170153e+01 6.798913128518684346e+01 6.520267179966336357e+01 6.644746264410069614e+01 6.660118394008634368e+01 6.617722761879795712e+01 6.529584424445842217e+01 6.422274723990094003e+01 6.483328054665884110e+01 6.485606990971390928e+01 6.932173016524605202e+01 6.439226413016106676e+01 6.389656441314869539e+01 6.674269519546348306e+01 6.333039976185351350e+01 6.411965297739786251e+01 6.541362086163150025e+01 6.570559181383693215e+01 6.425934139141548940e+01 6.517972111981768535e+01 6.457442699783811690e+01 6.294322779997038708e+01 6.491059039100294115e+01 6.431738370983269704e+01 6.431980281615552997e+01 6.475164979700105050e+01 6.131681140975047128e+01 6.265681613790213333e+01 6.366337435409044332e+01 6.337281485071942910e+01 6.102508171066205023e+01 6.352959499148786193e+01 6.247328101321197380e+01 6.276907625339793384e+01 6.299733658668130687e+01 6.430375851820274136e+01 6.559209916691833087e+01 6.355569287525417366e+01 6.459789094624308348e+01 6.432372976836893486e+01 6.549095960859803256e+01 6.420294094503344695e+01 6.369697997134267808e+01 6.314048659272037867e+01 6.348188212810436681e+01 6.229511976733451206e+01 6.418506191164293284e+01 6.459454486659704742e+01 6.722329817437747579e+01 6.241903088161310365e+01 6.306195408284328607e+01 6.098088545425660811e+01 6.565700759877584858e+01 6.324471501745007629e+01 6.391454335196674208e+01 6.147233230122441938e+01 6.461314200158248866e+01 6.270883784986000364e+01 6.366082903771209089e+01 6.354443680646934212e+01 6.369028703429943050e+01 6.281064855136609992e+01 6.444764104577149055e+01 6.425109837730006745e+01 5.958647729168448848e+01 6.138588205509439888e+01 6.065751949748948135e+01 6.137734937811715241e+01 6.154864252310002115e+01 6.085530692980036349e+01 6.379502947194637130e+01 6.066670143318380326e+01 6.127713498083657129e+01 6.160070659883442801e+01 5.992543343357814223e+01 6.140044277310166621e+01 6.339258662917313814e+01 6.060566587330710320e+01 5.957467038644615087e+01 6.079201902729283091e+01 6.248464357386698964e+01 6.162452962882156982e+01 6.222369130142397609e+01 6.343611516042725640e+01 6.363877566186068435e+01 6.368856018706586042e+01 6.189206462234874095e+01 6.459587625396403610e+01 6.034740469455227441e+01 6.283566200380574429e+01 6.388653702027526293e+01 6.247165657556993779e+01 6.376614575496718373e+01 6.332178291308536444e+01 5.949980912581161618e+01 6.055089965340053482e+01 6.133811713855061498e+01 6.249949049678698998e+01 6.084185079863495815e+01 6.201411099247621905e+01 5.941042068818543243e+01 6.212064510395528316e+01 6.023056647877517378e+01 6.229624535897475823e+01 5.946700468747825852e+01 5.930559928300282024e+01 5.941350855225051930e+01 5.951695014983120302e+01 6.076796406928944805e+01 5.913756763147724627e+01 5.977162057375496573e+01 5.874709076417645548e+01 6.124130329346299106e+01 5.997143589003389508e+01 5.985101261361727865e+01 5.863213684719642060e+01 6.214506047394984734e+01 6.257060440255066425e+01 6.054026963094063518e+01 6.283785772911810596e+01 6.203564627249551222e+01 6.208998578800636636e+01 5.851309382298445172e+01 5.950550194285746386e+01 6.186166651192526444e+01 6.063416707102669534e+01 6.227963814071640059e+01 6.171026897401212352e+01 6.105070448882210599e+01 6.108769411995606191e+01 5.876381246320645602e+01 6.048474010814072699e+01 5.952313969178932496e+01 6.135357687400143334e+01 6.112524354258744808e+01 6.519568541645627135e+01 6.369040108402228384e+01 6.195831569879550926e+01 6.462105563598989022e+01 6.364848378927346317e+01 6.349398154828519125e+01 6.163430371570365196e+01 6.236924188703134320e+01 6.267746602242499421e+01 6.191881588288847382e+01 6.457787664246963288e+01 6.344267718515245491e+01 6.297939516907456436e+01 6.259043690739473931e+01 6.177859501137288589e+01 6.206583685749815515e+01 6.311702379442626665e+01 6.089215287356849160e+01 6.392357553171684259e+01 6.310737722786927861e+01 6.194232180628111450e+01 6.072527718164064225e+01 6.405514313688935601e+01 6.211828517272861916e+01 6.194614666362738831e+01 6.350939109650254011e+01 6.106596830320515323e+01 6.144378460022741706e+01 6.444125937187351383e+01 6.277654284649857175e+01 6.478796523644089689e+01 6.316571252515539214e+01 6.330611879767501193e+01 6.137798734673411616e+01 6.260513601094459091e+01 6.415028916612229182e+01 6.260999407910561132e+01 6.250336588154630135e+01 6.333945228538846095e+01 6.192548608201397542e+01 6.111850299597823266e+01 6.557324328247089795e+01 6.236828707233473068e+01 6.276956861107673546e+01 6.214439343800420801e+01 6.133479196358959484e+01 6.494188210630352387e+01 6.151307114168829315e+01 6.531553545636813851e+01 6.295755341791347348e+01 6.172305759777763257e+01 6.052224442786114622e+01 5.954521833873458547e+01 6.503911780996790526e+01 6.265638767158934996e+01 6.273926206000164285e+01 6.255955233939636173e+01 6.251284449770795959e+01 6.436812914838316146e+01 6.297398828295580842e+01 6.289049311413775456e+01 6.045150240088485560e+01 6.409312850635998871e+01 6.254635440658712042e+01 6.158124148851189261e+01 6.561230508650895388e+01 6.165775722364776357e+01 6.054113440842439786e+01 6.017633164124477929e+01 6.162409263318757979e+01 6.056510381036439838e+01 6.306635521208738737e+01 6.355446460756316185e+01 6.106083987595300755e+01 6.039588433777425536e+01 5.933773441612000710e+01 6.178835996750367343e+01 5.845403287037405704e+01 6.060152342566044581e+01 5.874006052221155727e+01 5.993295114277677982e+01 5.992793777652192233e+01 5.959744479657350524e+01 6.082486454318574687e+01 5.920462360658903833e+01 5.531122061003519974e+01 5.903703792534056305e+01 6.120653409129702993e+01 5.847405523903830016e+01 5.718494567965018405e+01 6.141840678439408663e+01 6.083404244441036468e+01 5.735309137807327318e+01 5.550046666765914694e+01 5.763187146225023838e+01 5.592921537545498012e+01 5.616761707500287315e+01 5.867890242317054827e+01 5.789023506685185083e+01 5.869950046993265147e+01 5.576879142318145455e+01 5.891375556211323072e+01 5.986883819472984669e+01 5.659430010278315137e+01 5.993060393935648023e+01 5.938889433112085214e+01 5.789109538241503827e+01 5.981820173277063191e+01 5.867315319934371587e+01 5.906404326485589706e+01 5.764940863166206242e+01 5.863882007757039361e+01 5.924772951243748764e+01 5.710384472351873342e+01 5.854672312518769672e+01 6.056511962975107366e+01 5.817201334738494012e+01 5.762466579562194369e+01 6.146745950455003538e+01 5.798090737088605096e+01 5.803125332742300913e+01 5.769437218376317134e+01 6.185931171428217112e+01 5.774718907806418855e+01 5.968192911612337781e+01 6.014072718596257516e+01 6.165947538880295298e+01 5.855789056757985378e+01 5.921760279968452068e+01 6.168207833036472465e+01 5.902446422691688355e+01 5.910255048760636498e+01 5.939922875062627128e+01 5.797812094910825920e+01 5.848824661117719614e+01 5.984024521966168919e+01 5.776852920354718890e+01 5.725867578128463009e+01 5.726299213589769721e+01 5.810974876600409544e+01 5.665062539075627512e+01 5.655032116045015300e+01 5.931452558436158995e+01 5.599959573677275415e+01 6.002602621724062715e+01 5.741292447997705040e+01 5.978275345129694074e+01 6.046701073341004928e+01 6.086273299854909169e+01 5.733454778599765689e+01 5.896060473909598443e+01 5.829997847266294286e+01 5.911845528709650921e+01 5.810423379572051061e+01 5.897161318141883868e+01 5.768961511177526091e+01 6.070557697293806143e+01 6.124178512270975716e+01 5.626121308134649013e+01 5.330427083421251666e+01 5.741911866581185819e+01 5.518540181466772054e+01 5.645454548126364358e+01 5.992781765543021066e+01 5.806982537772640995e+01 6.127884607509305681e+01 5.890112741497702586e+01 5.950516001482494488e+01 5.791629421435118985e+01 5.882281463793894005e+01 5.868812964643525021e+01 5.787278381773078451e+01 5.598054843837071104e+01 5.791225614747867922e+01 5.863488418283503023e+01 5.884769425492914507e+01 6.050610065462291942e+01 5.777448484448294863e+01 6.010535010600859351e+01 5.806679970126734958e+01 5.880961732153858890e+01 5.874328500003279174e+01 6.093979701807914751e+01 6.175378321235280055e+01 6.037529915188864038e+01 5.893138105787796377e+01 5.954262336262923583e+01 6.160681925344767507e+01 5.983281630110232641e+01 6.007962529401637397e+01 5.971559759831371395e+01 6.097006766198675365e+01 6.100276165503510839e+01 6.144941392804640401e+01 6.037952473119725028e+01 6.022128661382862447e+01 5.881819270282926482e+01 5.892399491540390244e+01 5.913194252859253197e+01 5.755745374210589205e+01 5.732978953166098535e+01 5.751826973049278990e+01 5.561287998417616052e+01 5.781084763380829372e+01 5.826504882185832201e+01 6.021892020258136569e+01 5.892030748637352389e+01 5.721071947308994510e+01 5.693723628758532840e+01 6.030320464597501484e+01 5.845627063529814649e+01 6.079148171361198649e+01 5.634211308102423743e+01 5.855604193884133934e+01 5.751174135330921189e+01 5.829657669868635139e+01 5.897123254220258559e+01 5.569795436246754150e+01 5.757589394174495112e+01 5.753328447630745757e+01 5.621245873855824016e+01 5.666464575359646005e+01 5.674000530958944921e+01 5.662579357781301326e+01 5.700947795432865206e+01 5.722308805646478902e+01 5.917920156239493679e+01 5.691075699802922827e+01 5.835709496917971961e+01 5.613097051541770099e+01 5.628937900995333621e+01 5.687888024095361317e+01 5.653372633066343411e+01 5.590998334253244906e+01 5.517180306872761264e+01 5.465489092439017327e+01 5.612838537847611065e+01 5.722816783772753269e+01 5.731923319826319130e+01 5.506385407988477709e+01 5.489472635041909854e+01 5.280221132680031104e+01 5.665174836698310656e+01 5.734052426067430730e+01 5.685785686499846747e+01 5.665788306367263516e+01 5.874585692495771383e+01 5.649931096202996628e+01 5.757693563666113334e+01 5.707542002303714668e+01 5.802621999101287997e+01 5.815786929321229337e+01 5.730432116544458410e+01 5.825355887274349698e+01 5.571333766132652698e+01 5.566267349226165351e+01 5.575604477838733430e+01 5.582356698499773273e+01 5.489393584465326370e+01 5.514612079008438883e+01 5.574206652794514127e+01 5.786074549705313075e+01 5.687263917478423281e+01 5.603580547745227847e+01 5.446491756086825831e+01 5.438968502330243382e+01 5.614754993746479528e+01 5.397168801516126280e+01 5.205615345624390500e+01 5.357878488135175132e+01 5.480798009581627639e+01 5.354585927868460971e+01 5.584276124630804361e+01 5.749918254037171295e+01 5.771457693991516180e+01 5.425402741744758117e+01 5.544292471828708813e+01 5.620222722495488199e+01 5.498331494902218708e+01 5.671670743291894468e+01 5.554094825386956558e+01 5.586663453292779025e+01 5.617060535074282512e+01 5.699305327401945931e+01 5.553381305440177584e+01 5.537309017434630221e+01 5.435473491048000483e+01 5.524187407454098775e+01 5.822736977095404853e+01 5.361467498586400637e+01 5.499526727017916983e+01 5.454827709282721315e+01 5.140903233303201603e+01 5.368408717170449052e+01 5.344920832983082448e+01 5.384834227083011626e+01 5.626539038786819447e+01 5.474024741701022378e+01 5.406028754361945232e+01 5.456666766935760648e+01 5.569943729973996938e+01 5.453429170306573326e+01 5.385251480919642830e+01 5.365259027893784349e+01 5.384397625397593146e+01 5.569255538031217867e+01 5.371796113277142837e+01 5.509738794481043556e+01 5.445785766737567712e+01 5.357139281157040500e+01 5.639000347426723181e+01 5.582195450928630720e+01 5.836408720395414917e+01 5.660351698623402683e+01 5.604045635124083446e+01 5.716563141886525301e+01 5.658431864963769442e+01 5.480240739652153792e+01 5.720820631919326615e+01 5.715781895277815750e+01 5.605075429043576207e+01 5.465149605455214044e+01 5.742978615654329388e+01 5.623857276483952461e+01 5.587657643804831054e+01 5.687889947885037145e+01 5.309453422937195199e+01 5.483899377334193304e+01 5.539594368690089254e+01 5.610391594012582317e+01 5.584082677662117788e+01 5.274915478245287659e+01 5.549047799311670559e+01 5.630662458832702555e+01 5.673946782005570100e+01 5.508739952162294173e+01 5.424844831490657526e+01 5.683496543481713559e+01 5.527962393949518827e+01 5.574008400949023212e+01 5.444077506107795728e+01 5.478565175500289541e+01 5.306288133398938811e+01 5.361608373469078970e+01 5.400383312700324723e+01 5.566026653642055777e+01 5.648550693314447102e+01 5.620680693421559226e+01 5.454505478777683436e+01 5.583037239419043374e+01 5.269340504870049102e+01 5.623344875954027344e+01 5.484204703044735396e+01 5.468634185615149335e+01 5.470160455430441715e+01 5.552429530319408713e+01 5.610720362228880731e+01 5.472558330795153125e+01 5.436807560543241635e+01 5.559123360505734013e+01 5.336258441147883502e+01 5.278052632492267549e+01 5.521369676093944889e+01 5.451814541395399516e+01 5.460019543406120590e+01 5.607875838743557750e+01 5.464300661527426684e+01 5.720370052651779247e+01 5.655012830323462936e+01 5.439138895377434579e+01 5.598834014953198590e+01 5.599077514978595360e+01 5.528336332454673396e+01 5.590582499328650101e+01 5.399455560198032344e+01 5.779495388160210467e+01 5.822874035729422104e+01 5.666977539177542411e+01 5.632443316661435517e+01 5.399779894358022148e+01 5.649374075005823670e+01 5.847071798938019072e+01 5.790253871424220478e+01 5.690897932766042544e+01 5.614864613773268331e+01 5.510774159920867987e+01 5.624529490197126336e+01 5.277541827781218586e+01 5.740863902296241150e+01 5.419192955526489186e+01 5.520351777658979842e+01 5.498110785254572619e+01 5.437356062316010963e+01 5.644831250255833055e+01 5.321846465096049172e+01 5.567424721688074385e+01 5.415345071749754169e+01 5.290409676201669953e+01 5.417268446844344254e+01 5.353934011837190354e+01 5.240216899887124669e+01 5.210055408709283853e+01 5.232010485314547310e+01 5.235934615002305037e+01 5.402449195510912006e+01 5.266068365414540864e+01 5.214705520328158883e+01 5.312411101808605451e+01 5.279245115779605868e+01 5.219658085239738909e+01 5.309252131182855550e+01 5.187061260879469415e+01 5.454151326148428325e+01 5.209475178384005289e+01 5.443003891180218545e+01 5.378626579924550555e+01 5.462486977191916537e+01 5.242923227237771044e+01 5.173974251415918246e+01 5.331015665621909250e+01 5.479544169765994610e+01 5.216715991043371758e+01 5.374923442797530981e+01 5.323232949417877080e+01 5.273163044394269150e+01 5.311768554989450308e+01 5.369863414572393623e+01 5.517374249501169459e+01 5.523332957713870428e+01 5.388218693030029982e+01 5.379776000258669910e+01 5.342073200639213582e+01 5.394872931206788991e+01 5.404134564518582806e+01 5.392973593803922228e+01 5.306662714663769265e+01 5.562598752232830179e+01 5.379292656820201302e+01 5.320226653935313976e+01 5.536180186633480815e+01 5.229848836915814303e+01 5.466784602212487698e+01 5.522877693725482118e+01 5.423241063198566536e+01 5.227013893490928353e+01 5.234489706401955544e+01 5.288504690448618106e+01 5.400033901899853817e+01 5.208085705322731229e+01 5.337827545139255392e+01 5.542531269650690717e+01 5.643629699964680668e+01 5.313523863016107640e+01 5.213860575868124414e+01 5.311161825858650332e+01 5.419107948788941087e+01 5.320612169652442702e+01 5.349079088788265324e+01 5.452662949222847999e+01 5.348602857065540661e+01 5.382504252302543790e+01 5.333229246545280233e+01 5.400217482432454830e+01 5.493754101629664888e+01 5.268148745618022133e+01 5.278338861614076905e+01 5.383673856972999516e+01 5.494613840946173156e+01 5.385848548182252671e+01 5.370426393323977265e+01 5.302887199153693132e+01 5.496142474514687848e+01 5.369084102196227093e+01 5.328931764951123995e+01 5.296661520626884112e+01 5.617995404219264799e+01 5.588647678276639397e+01 5.601466097069850747e+01 5.465210949709891963e+01 5.318112149604029071e+01 5.509303341405142618e+01 5.359437231560543324e+01 5.280092497150678099e+01 5.450411929363448849e+01 5.372605702665665461e+01 5.501587510007063031e+01 5.490722462627302747e+01 5.331040654027488301e+01 5.396801358693949879e+01 5.415280600356891938e+01 5.284587661160589533e+01 5.407253546370343855e+01 5.368100504243113846e+01 5.537617238545074372e+01 5.282039536988086326e+01 5.586510585105209969e+01 5.354224102093103710e+01 5.402046801465753134e+01 5.278386363451534891e+01 5.414599991384535116e+01 5.465243019328524809e+01 5.536559179108468243e+01 5.295156972481989754e+01 5.311259231853847496e+01 5.463293459134891350e+01 5.354586050920693197e+01 5.233497903067771517e+01 5.180806179369272257e+01 5.113336797433609604e+01 5.351249085856471766e+01 5.168117622409655354e+01 5.277664304286538055e+01 5.267326917446693102e+01 5.374954365851360194e+01 5.149437957485717021e+01 5.274536292017517525e+01 5.196223952037716032e+01 5.142086724582717494e+01 5.243195804773627344e+01 5.201191775130858019e+01 5.158828458911693815e+01 5.345598173060607650e+01 5.052105425492597846e+01 5.229044663068724219e+01 5.197821372426194841e+01 5.288649825207976818e+01 5.299169490780726477e+01 5.425916071835042942e+01 5.086917155525716794e+01 5.159407128780423335e+01 5.268674644634808146e+01 5.156708426557572977e+01 5.277270215331757441e+01 5.047514767031819360e+01 5.276541307604293252e+01 5.041368705643419190e+01 5.004378503876507267e+01 4.927221287227077795e+01 5.232076477631706268e+01 4.920442994948788851e+01 4.823983419365170988e+01 5.171023669522948296e+01 4.906880571096084509e+01 4.826340699444209292e+01 5.022148480438508500e+01 5.196412620223426160e+01 5.250669002792441376e+01 5.092481258539161360e+01 5.023796139714320219e+01 5.065705843860934010e+01 4.982375383296806604e+01 5.135659751149592722e+01 5.049953576968518831e+01 4.971059716865912748e+01 4.774426747683858707e+01 4.596345789175990149e+01 4.805652128016706826e+01 4.764162365846379288e+01 4.908733786648900832e+01 4.733636702408607988e+01 4.909592472958505738e+01 5.038030726431936301e+01 4.899692484933443382e+01 5.020530200196214565e+01 4.646468500907339916e+01 5.028979114019280416e+01 4.991294611018116001e+01 4.902791135469517769e+01 4.841048199377321026e+01 4.703074895156047575e+01 4.890889761770318245e+01 4.784179192197896668e+01 4.909145583294117898e+01 4.960219066510421015e+01 4.906734408096079392e+01 4.854682279575879278e+01 4.853489882304045011e+01 4.854119966535180453e+01 5.067056256252069346e+01 4.735728012772647588e+01 4.879789275015863126e+01 4.709050745084570622e+01 4.690047173632213884e+01 4.679647709585201198e+01 4.885494704777614317e+01 4.936912132186597546e+01 4.547927229000116256e+01 4.443300444080308864e+01 4.626042493181096660e+01 4.424664196078863654e+01 4.632520135017399809e+01 4.750390884713002038e+01 4.529385052529541156e+01 4.741796421872108880e+01 4.719593266910394647e+01 4.462094478814962173e+01 4.183637832363119458e+01 4.466980615200389337e+01 4.530421299580046934e+01 4.479699988568098235e+01 4.273812081873951740e+01 4.364897351130424852e+01 4.501830239332725370e+01 4.410523841154259372e+01 4.285848859300860880e+01 4.338076561571709533e+01 4.240197648580432599e+01 4.266244849432399633e+01 4.236349717923813785e+01 4.345594270784314972e+01 4.329614518971759196e+01 4.477084283052034408e+01 4.236408167916726342e+01 4.387149735606941192e+01 4.415486730677683624e+01 4.376953376353769443e+01 4.403984165008628082e+01 4.388960266801135646e+01 4.485572348690175204e+01 4.418885398724896163e+01 4.088979199363983952e+01 4.395580076687256366e+01 4.453581591060481770e+01 4.518514416150921420e+01 4.436720473502771966e+01 4.391817774967842780e+01 4.490015399702129173e+01 4.354895508560402817e+01 4.475852338137709552e+01 4.362969990532409525e+01 4.270899714866676078e+01 4.632739410671889146e+01 4.452405965774659791e+01 4.348971758074240768e+01 4.588489706310464555e+01 4.341654224273492702e+01 4.420972180345967217e+01 4.412277833434415442e+01 4.527734800639246515e+01 4.549488887108395119e+01 4.345081127792062858e+01 4.414726845206914874e+01 4.455904291176887710e+01 4.333674443997577441e+01 4.359922962714576045e+01 4.598415173667840605e+01 4.317902241383833228e+01 4.445649344326903218e+01 4.569903317334220105e+01 4.439820445634668999e+01 4.278592555015358556e+01 4.467348223180713518e+01 4.579777841639695168e+01 4.693590558465733409e+01 4.351778564687047890e+01 4.352428848169036257e+01 4.474961707289826762e+01 4.273508668718199743e+01 4.469729491917237851e+01 4.322514460671424530e+01 4.471865596670358656e+01 4.294416280006078068e+01 4.060710763731136552e+01 4.330647246412979712e+01 4.389756805910499082e+01 4.353065993992323968e+01 4.360975962603639289e+01 4.325169663394683539e+01 4.361107920464296939e+01 4.495063095740389514e+01 4.291890817329971242e+01 4.312838174313302630e+01 4.188915124339505525e+01 4.160517728354319900e+01 4.430248981334840153e+01 4.493759480515639382e+01 4.581482752788743085e+01 4.358208780008105521e+01 4.321765322156440448e+01 4.526775078159871413e+01 4.379476542010293372e+01 4.385464664212558716e+01 4.537474567213844523e+01 4.517039458131213792e+01 4.462290079462542991e+01 4.417363666592767402e+01 4.302926549428244840e+01 4.551472584987773473e+01 4.393133370144752092e+01 4.543915909692679378e+01 4.448684948334273770e+01 4.458961608778586339e+01 4.511419332658830683e+01 4.235062102866952216e+01 4.431033555512875211e+01 4.083249629282838100e+01 4.298167740207455267e+01 4.413166247614216786e+01 4.248268362426592404e+01 4.431973611727104156e+01 4.152367567303155482e+01 4.431908918824578336e+01 4.136526663183398966e+01 4.244571644908700847e+01 4.390590602216105509e+01 4.492294285026940059e+01 4.184847527794389066e+01 4.605202952844479825e+01 4.379405337988050206e+01 4.159172954411495482e+01 4.301933527786334821e+01 4.286573814537077709e+01 4.370203481345632213e+01 4.140190185868090822e+01 4.229578758663055282e+01 4.543968295824934245e+01 4.192608489929298798e+01 4.190710652410829340e+01 4.402282175484794635e+01 4.164644757051276258e+01 4.473348497849267602e+01 4.329138024180666378e+01 4.243683376216891645e+01 4.374985472166753198e+01 4.269502199733089043e+01 4.111632575915787413e+01 4.420325277762167104e+01 4.155232900036640586e+01 4.321945060765241209e+01 4.135392336724330420e+01 4.479802947227602772e+01 4.401610829916973699e+01 4.148952834609901430e+01 4.177839650567119634e+01 4.338727796699618722e+01 4.225226514803625122e+01 4.461628290632866367e+01 4.336327713689954066e+01 4.454357161466468540e+01 4.299347755381734260e+01 4.475962594347606682e+01 4.330606817736304492e+01 4.143720849211676693e+01 4.187980235249710859e+01 4.137934335367520333e+01 4.364460933645477780e+01 4.149583993929719838e+01 4.244603915642087344e+01 4.225037243309677137e+01 4.232112193473192008e+01 4.436381405377100862e+01 4.406265717096906087e+01 4.214598170120097365e+01 4.226648740559234341e+01 4.360509793887484165e+01 4.227823854423192529e+01 4.458819756039471116e+01 4.346467697812961006e+01 4.317086027673398263e+01 4.301982782079800671e+01 4.626802738198330189e+01 4.332489971582043609e+01 4.457586438748681701e+01 4.415376228710439932e+01 4.246909878823989004e+01 4.384941509332799825e+01 4.304768197842316368e+01 4.530308058241311642e+01 4.393412247927167869e+01 4.137489487849353509e+01 4.236081625535966566e+01 4.352877649434994822e+01 4.445865082689164183e+01 4.529336534592903263e+01 4.524409416210099977e+01 4.393784196758313954e+01 4.428419119430356687e+01 4.179373532053323004e+01 4.431477312630762100e+01 4.085745862038018572e+01 4.527069966283170999e+01 4.371718188433184338e+01 4.541077989061231079e+01 4.200669352570596971e+01 4.558788156413586989e+01 4.508887832023670228e+01 4.499316952809391523e+01 4.260121159007791647e+01 4.297346630709704840e+01 4.570804251985693867e+01 4.319542390139832833e+01 4.394161585545952420e+01 4.336564684822030102e+01 4.465755319538484258e+01 4.254939134217484309e+01 4.409956778773938879e+01 4.525581443688452055e+01 4.338095883673067021e+01 4.364727134069546111e+01 4.533597328858520115e+01 4.611703117507275351e+01 4.164384248199582572e+01 4.234197654585711490e+01 4.436578071232061404e+01 4.577477421203947472e+01 4.428036082100343407e+01 4.398031631517203266e+01 4.638037204869011276e+01 4.087681398754543238e+01 4.403238976503808999e+01 4.356715241279820816e+01 4.320122270477274640e+01 4.432154582511542884e+01 4.301415350209499877e+01 4.217499799868529209e+01 4.152415294152960001e+01 4.118637936062106775e+01 3.985359020877232439e+01 4.196284444900188504e+01 4.391355515727633474e+01 4.295526769765655928e+01 4.236056547809575079e+01 4.069686645638907407e+01 4.501989988346407756e+01 4.424575179017553950e+01 4.279928383372197231e+01 4.283443354215887666e+01 4.339521695699598069e+01 4.114053603902073064e+01 4.533586045945072129e+01 4.114882716977324151e+01 4.129939047926821871e+01 4.255391393312407189e+01 4.248211267720582640e+01 4.334082929425080977e+01 4.268040233644610737e+01 4.255483019327128602e+01 4.288263296786094969e+01 4.479213571277279016e+01 4.215620008452916778e+01 4.172755844797008962e+01 4.041700054295498745e+01 4.151669413115183715e+01 4.093336715395572867e+01 4.258415737774461007e+01 4.180386332052445653e+01 4.293481875716683049e+01 4.185605867973053762e+01 4.274994888540776827e+01 4.208016822791158518e+01 4.269442508938525549e+01 4.080320387151227379e+01 4.231798372559288168e+01 4.226273145583456170e+01 4.247791938924643063e+01 4.072451849970484972e+01 4.318721666163163064e+01 4.199872373764889488e+01 4.387561513880110908e+01 4.527250778873072079e+01 4.246441367581812187e+01 4.185869436998749649e+01 4.056590690788168985e+01 4.343281187521378683e+01 4.227662476515546786e+01 4.257132138648711361e+01 4.065481217397987024e+01 4.186036852769935734e+01 4.008879056567705135e+01 3.850654346899104041e+01 3.905976796233355941e+01 4.086116635224505700e+01 4.109894506287475480e+01 4.078152581620400241e+01 4.116810831654412794e+01 4.011628093441037635e+01 4.063366881995269608e+01 4.497175593157316342e+01 4.109502980930579241e+01 4.057770610703251180e+01 4.099769471319014258e+01 3.870521070190842750e+01 3.839566794572948538e+01 4.189689066046097565e+01 3.919267257881619315e+01 4.044360434861712150e+01 3.951847805307842521e+01 4.086781331734978551e+01 4.064271759292115149e+01 3.922224125142219009e+01 3.912626177026492513e+01 4.138361731916123176e+01 3.809223056129139451e+01 3.716630432964873876e+01 4.064449714149810688e+01 3.817207196224566701e+01 4.201274040920567643e+01 3.994049925731531658e+01 3.870287393299648926e+01 4.076158690698181886e+01 4.044351826410535722e+01 3.942525840590916175e+01 3.902041959023006967e+01 4.011615541124078277e+01 3.921497996485969395e+01 3.878249885532780894e+01 3.858391418147100893e+01 4.102470511734756542e+01 3.690217431475208798e+01 4.086481260347728295e+01 4.034787995288363760e+01 3.922568036926039525e+01 4.189457203928417073e+01 4.040165213543649969e+01 4.052047975523274204e+01 3.984098085396774991e+01 3.750774811636817674e+01 4.043205156326839500e+01 3.717316269469926482e+01 4.017068035091931932e+01 3.807285365485837048e+01 4.122271393479613266e+01 3.969322837756492817e+01 3.727241553544357799e+01 3.915861024504108912e+01 3.783896950778668611e+01 3.904494860612899743e+01 3.670763974672068741e+01 3.753955310654752253e+01 3.957893699845703139e+01 4.080990846085043700e+01 4.112145971829071556e+01 4.021337943854660324e+01 3.964872683146820975e+01 3.920352003028054355e+01 3.964109017326185835e+01 4.229283897229807820e+01 3.974392399433705947e+01 4.006559995335380364e+01 4.076057179970920430e+01 3.996418539400740855e+01 4.042410936677809730e+01 3.796924223312004187e+01 3.920598026676240266e+01 4.066014780465091150e+01 4.099997440679192806e+01 3.889127918513933935e+01 4.022468381432637585e+01 3.970090242262578784e+01 4.155599342131846896e+01 3.983849511133995236e+01 4.056582641941693623e+01 3.826562748732225572e+01 4.000390394704616170e+01 3.907086400727348519e+01 4.026190064248008582e+01 4.143096794457251519e+01 3.756644759012827706e+01 3.802478299943488338e+01 3.953765172759105440e+01 3.745502137059097691e+01 3.935601459365685884e+01 3.970577823867099454e+01 4.175109053652217028e+01 3.861194564076802749e+01 4.018030249580068158e+01 3.614458597750922308e+01 3.729358186001267939e+01 3.947107971352721023e+01 3.747190368976612262e+01 3.773707196057356583e+01 3.942186407045377194e+01 3.616403677248438697e+01 3.903588512937906074e+01 3.862540475615410429e+01 3.808062590853109697e+01 4.085919397989678714e+01 3.841825748303676136e+01 3.851703850348233260e+01 3.680083034946314768e+01 3.946273635613702169e+01 3.935471439294629903e+01 3.925782399827494373e+01 3.836561054084454270e+01 3.865654108073450601e+01 3.851311435144061335e+01 3.880783383993240676e+01 4.014589063655423473e+01 3.737980908698312277e+01 3.915009902720563417e+01 4.022689224103340422e+01 3.835811578642294251e+01 3.704185874635887643e+01 3.790202193080371273e+01 3.753810741193689893e+01 3.819439397167347749e+01 3.894506159430057579e+01 3.698801731967132866e+01 3.810360374969272357e+01 3.986758528333454876e+01 3.786976370330507535e+01 3.814053264931774123e+01 3.737424716800179425e+01 3.994571597727556167e+01 3.781037924618910040e+01 3.734598953080796235e+01 3.488662954715261577e+01 3.746962685105918212e+01 3.807035353228262409e+01 3.722462003288947585e+01 3.805437317030609989e+01 3.648906076528474784e+01 3.641636883197470098e+01 3.680006646684498151e+01 3.488148201163641460e+01 3.624599512602630114e+01 3.230282247786429650e+01 3.759891337356009444e+01 3.617097071034280731e+01 3.541465233930415479e+01 3.478817210147926176e+01 3.576238072011633307e+01 3.747901960412190903e+01 3.436123327728967070e+01 3.445490668981186388e+01 3.396229302403903461e+01 3.338280296685680071e+01 3.288607787777213787e+01 3.354283306730213354e+01 3.374117013240198304e+01 3.491408985455132097e+01 3.504551906833937380e+01 3.475636915053270570e+01 3.328924471051500689e+01 3.517081140052953714e+01 3.253906640649573490e+01 3.536305532776459870e+01 3.554375226427610812e+01 3.605566435916912837e+01 3.438941867794173390e+01 3.452522931275683504e+01 3.530587198904152757e+01 3.393008884718528861e+01 3.439905692003380011e+01 3.532671119652940206e+01 3.428916163710223231e+01 3.529345704863591493e+01 3.588165440152715746e+01 3.196867594389286893e+01 3.414087726365784903e+01 3.434241474029971641e+01 3.408955483064040237e+01 3.274912398075086628e+01 3.182185855029883470e+01 3.481122635067569604e+01 3.268054665005878689e+01 3.289377870603474463e+01 3.317842939616018327e+01 3.104931387676342425e+01 3.357505026935071157e+01 3.143226947183042697e+01 3.121310843177274563e+01 3.331653298540965125e+01 3.278001091240850684e+01 3.381449578052018978e+01 3.337331990087485423e+01 3.370505601976287124e+01 3.311060606427957964e+01 3.362495418745433540e+01 3.430980964351984852e+01 3.226329275053417689e+01 3.389860277198689431e+01 3.413083644157233465e+01 3.306309695555043504e+01 3.236661429871426066e+01 3.254253028083352461e+01 3.252134645152299441e+01 3.292433639566302617e+01 3.293417507535379229e+01 3.239836302657487721e+01 3.333477856339649747e+01 3.202577832807618563e+01 3.130068429500170879e+01 3.337496438975965418e+01 3.185518701358774507e+01 3.174834797525269536e+01 3.344342002451006834e+01 3.295050985249451969e+01 3.071724201071137017e+01 3.271874155978883891e+01 3.356193688127252983e+01 3.215288593837255604e+01 3.198601718899141133e+01 3.434809312964746653e+01 3.274561439182828337e+01 3.209449547585817442e+01 3.300647710688215142e+01 3.341510814108556815e+01 3.348765109780564586e+01 3.150977235908850460e+01 3.437808159870506586e+01 3.067224323672856556e+01 3.437155469299614197e+01 3.196864517879541623e+01 3.432157140884847024e+01 3.155636627069918632e+01 3.159520756328357294e+01 3.468440448715985980e+01 3.208882772294654018e+01 3.373257642288085378e+01 3.474816613303128321e+01 3.319167176113247564e+01 3.411884292370876182e+01 3.242507060694655507e+01 3.129907430888856368e+01 3.456934929557741043e+01 3.324219554768747997e+01 3.419168937528828423e+01 3.243310984763542848e+01 3.488947930595306701e+01 3.427138098694688750e+01 3.414420725760216158e+01 3.559055133693743045e+01 3.320038474214776869e+01 3.452171447501278578e+01 3.447123508720739693e+01 3.553668198610891693e+01 3.331855588302578042e+01 3.252223323419634227e+01 3.294963439440816444e+01 3.585566635159626259e+01 3.289980422914654667e+01 3.524021035914377364e+01 3.656311062644836340e+01 3.369321605792098495e+01 3.454707476020860923e+01 3.261212105348894852e+01 3.251306920827499880e+01 3.260018721194975910e+01 3.340491287732023551e+01 3.113283086206418560e+01 3.174679531638385654e+01 3.370862300309079274e+01 3.349718563229016155e+01 3.148633597281425622e+01 3.273785715094898308e+01 3.258808779072970196e+01 3.468810105157344026e+01 3.183128437446538328e+01 3.321283382625209413e+01 3.262642225322904466e+01 3.120924262592196641e+01 3.392759263729468699e+01 3.151782320050608632e+01 3.237965428399502343e+01 3.622266282655724012e+01 3.220061540252638821e+01 3.184890766770598347e+01 3.343898274942214499e+01 3.231527509164610734e+01 3.497956672425839741e+01 3.213736246074169856e+01 3.459567490842229631e+01 3.371661352613865859e+01 2.878152076344374066e+01 3.059572095116998014e+01 2.923599252901684764e+01 3.126929631558105172e+01 3.086004895952227400e+01 3.136702568031728333e+01 3.339764245389137187e+01 3.170486027951561070e+01 3.176883557841062000e+01 2.945856884532776121e+01 3.103906723482642960e+01 3.137562502755739757e+01 3.209722983972091015e+01 3.090755298603709278e+01 3.049254746295713758e+01 3.031016555926062850e+01 3.018776252378770053e+01 3.175509406782326494e+01 2.947613747114655069e+01 3.347497707352354723e+01 3.135175293332806135e+01 3.220079100823045337e+01 3.398906108885017829e+01 3.084323218119549281e+01 2.771954183835588026e+01 3.191782317363416155e+01 3.188646705993778951e+01 3.015057013059043101e+01 2.889375933430655863e+01 3.051230081235386038e+01 3.163162269103856161e+01 3.032820175116802375e+01 3.106196528395152967e+01 3.080291620746715964e+01 3.022993108434933873e+01 3.021286652403126993e+01 3.121102877644582207e+01 3.368891421147443310e+01 3.139436605616216625e+01 2.964820683581971394e+01 3.014537828506196604e+01 3.085581181267151862e+01 3.111139770019747885e+01 3.083213099377966770e+01 3.133130445555877230e+01 3.105123654262296995e+01 3.020038838719320040e+01 2.887612805834696061e+01 3.013885481375984554e+01 3.052496172779616401e+01 2.956899274983569015e+01 2.816186873865819607e+01 3.188035627710138797e+01 3.141578894942974642e+01 2.964535830402240535e+01 3.323084656528107672e+01 3.024938400977816855e+01 3.081340296329392814e+01 2.869180574614185275e+01 2.893695982413525059e+01 3.230250107032290430e+01 2.936794378769492297e+01 2.909331305693457637e+01 3.350725254917464468e+01 2.923355738584004015e+01 3.191597104952277064e+01 2.892150156409699235e+01 2.956735718701298765e+01 3.003658625711088703e+01 3.062329442469142293e+01 3.101082912656423574e+01 3.037738690464352231e+01 2.905155761265074688e+01 3.045285379429278905e+01 3.103793500032638519e+01 3.300423350496905783e+01 3.009466917841370304e+01 2.834244874895603772e+01 2.862859581576224954e+01 3.079943450517313863e+01 2.989314191132043774e+01 2.910327724414716144e+01 3.044340813643349719e+01 2.909733530240205113e+01 2.759199438097875401e+01 2.613375187253445731e+01 2.621708260843125871e+01 2.592622287856601915e+01 2.766000363239465187e+01 2.683943332408877325e+01 2.696759828157553684e+01 2.808870101968594923e+01 2.757316638398578235e+01 2.668639755732683128e+01 2.748099399415427868e+01 2.449897578143967181e+01 2.808571483379862244e+01 2.742973036807495646e+01 2.977752328375101243e+01 2.772257935141184859e+01 2.769844081203986974e+01 2.840365747025158782e+01 2.617365955731280991e+01 2.726177396794812680e+01 2.967389121333483715e+01 2.745101752781095428e+01 2.829261897227791778e+01 3.020681767161240927e+01 2.967383183023030568e+01 2.979209799894314514e+01 2.939139160947090801e+01 2.864196505690694039e+01 2.840970615933028398e+01 2.976168522614246115e+01 2.915043844877181201e+01 2.932219172998445345e+01 3.037232140853912199e+01 2.588764518107654666e+01 2.910274023986118053e+01 2.778584376620457164e+01 2.836466196593586631e+01 3.005144781115764374e+01 2.986968261073320363e+01 2.961620434586255257e+01 2.868720556699513224e+01 2.780171596967228709e+01 2.918101426556799183e+01 2.881547468211364205e+01 2.938700907602924772e+01 2.968214703981267277e+01 2.879649647056253414e+01 2.819473318380948967e+01 3.073387675233061955e+01 3.040353149836303004e+01 2.896019268881542530e+01 2.874185906448653682e+01 2.921599104092534560e+01 2.977904843353469388e+01 2.961261669539527119e+01 2.733211285872468821e+01 2.828984272883973006e+01 2.835801545185707084e+01 2.671971318288754560e+01 2.997897809110810030e+01 3.008905861675890492e+01 2.962694525947686586e+01 2.913699824103136038e+01 2.993970682825728247e+01 2.982880516516389591e+01 2.822371441208202825e+01 3.019781287349030663e+01 2.963510427334552588e+01 2.803796423259806048e+01 2.830335331809345689e+01 2.905810398872993616e+01 2.961410860004309242e+01 2.773639406538168828e+01 3.066279067004985137e+01 3.053471767156798578e+01 3.114162038345343220e+01 2.969095225076498323e+01 2.786697085469008783e+01 3.169361682661917712e+01 3.033739487998598250e+01 3.042028416793903034e+01 3.011830460174015656e+01 3.085935476420153378e+01 2.826181931946664250e+01 3.019653558790005476e+01 2.950374748396960456e+01 2.806407924232820150e+01 2.867896766325368674e+01 2.947315451461802382e+01 2.889579172879330216e+01 3.034566996309731479e+01 2.954046209751753338e+01 2.836070768649603124e+01 2.968830274498828814e+01 2.793568272582070122e+01 2.823635239024580557e+01 2.896975041625323755e+01 2.923447933819002387e+01 2.862174723758045758e+01 2.944892119592904933e+01 2.900630080993102311e+01 2.800924095494805854e+01 2.907767935389898284e+01 2.875057546458461744e+01 2.905652917456443163e+01 3.121980478312130103e+01 2.921200566256016629e+01 2.841755085262970937e+01 2.676017343279738014e+01 2.754333321281855973e+01 2.739038692617620185e+01 2.928895875625362777e+01 2.736440387584764267e+01 2.754052621127826939e+01 2.770955568067613939e+01 2.892886354067381660e+01 2.876321142126355923e+01 2.782748009167527670e+01 2.767319030111471534e+01 2.620723783078417313e+01 2.921283928717828005e+01 2.674902350533288242e+01 2.789728737669666003e+01 2.639499438782445040e+01 2.862436809890346012e+01 2.892036580531009449e+01 2.794354434746936278e+01 2.797758216082554839e+01 2.822157561458265462e+01 2.906070602470737896e+01 2.697614869053290221e+01 2.940849596176636638e+01 3.005442659882606549e+01 2.756618828971148361e+01 2.653780713128879754e+01 2.937612885606431945e+01 2.814035517614547288e+01 2.690320577063784313e+01 2.718220900974927901e+01 2.630477902439841387e+01 2.939454027776512035e+01 2.583556388926870184e+01 2.750257728049645323e+01 2.969752375409217393e+01 2.721873080159248914e+01 2.789511622364596022e+01 2.710838395942231571e+01 2.918101744449353063e+01 2.704466682328277116e+01 2.992729706799014266e+01 2.954365837150329810e+01 2.620847355875795159e+01 2.797495765924804800e+01 2.636276583116278971e+01 2.679651088305757867e+01 2.885520183617872902e+01 2.912437733833497688e+01 2.758092739340542110e+01 2.752333249076578880e+01 2.828061220577363599e+01 2.691895732045430378e+01 2.659479436580508960e+01 2.791806183759793925e+01 2.649367283201112500e+01 2.968082124484534035e+01 2.740613567391926253e+01 2.610136158674391993e+01 2.897095195816852709e+01 2.689339691213260508e+01 2.796823127583143531e+01 2.598951723119814616e+01 2.805880975459449900e+01 2.652455811948309616e+01 2.825151874830570975e+01 2.664568871904011615e+01 2.527603094793854410e+01 2.797917667432534472e+01 2.845312306767010213e+01 2.696057546933476345e+01 2.939361389997061735e+01 2.861845132365711564e+01 2.923082674227628885e+01 2.832103866762725985e+01 2.811245592574980279e+01 2.860915362011891006e+01 2.683046457330274137e+01 2.913284606983659231e+01 2.741732114634544359e+01 2.748304536913891383e+01 2.787576674933119492e+01 2.794410394320855673e+01 2.722890213739655252e+01 2.693125355618423100e+01 2.906581766749134133e+01 2.782137138921315866e+01 2.761212980914680415e+01 2.938962410157424898e+01 2.842253545686958915e+01 2.866186214327867532e+01 2.679776821063220638e+01 2.881948148983260438e+01 2.907019468611510149e+01 2.738389769174298394e+01 2.774327532840629829e+01 2.796541002806118215e+01 2.621702653639003344e+01 2.694685807396227162e+01 2.703205197903823276e+01 2.676862704073883137e+01 2.886547829012794963e+01 2.587913225071329038e+01 2.640558265190282938e+01 2.515122838096962710e+01 2.597091502767698401e+01 2.712228461246924738e+01 2.563014096245699491e+01 2.587427680407673591e+01 2.530005659118577555e+01 2.561224757722538214e+01 2.639326149828956147e+01 2.643010680453278738e+01 2.815254083142226804e+01 2.492208807145035721e+01 2.550024222874745305e+01 2.589155862248565043e+01 2.318402338883086600e+01 2.426145436105898412e+01 2.599581298870689139e+01 2.653706800544248523e+01 2.625092271645666031e+01 2.531683222577358450e+01 2.648336731628361562e+01 2.688250793640822423e+01 2.632454206035449573e+01 2.379982262228258705e+01 2.682430045781317318e+01 2.453975779275012314e+01 2.477756917032828454e+01 2.510152564278319431e+01 2.506609789698701007e+01 2.569817202241006981e+01 2.574874785152442058e+01 2.567804746838101693e+01 2.474783997385341650e+01 2.589005282977573330e+01 2.430040327512881859e+01 2.263755537921367988e+01 2.527953950632126734e+01 2.241683572700414118e+01 2.249373728351073254e+01 2.564706926507463081e+01 2.383868402848751344e+01 2.535167287987225748e+01 2.343598031803849580e+01 2.347876753578496789e+01 2.572714734453361629e+01 2.505179556936312935e+01 2.410958141574720415e+01 2.457566663646581873e+01 2.277255223781394378e+01 2.389457792369831424e+01 2.363301907667922208e+01 2.386267708922970598e+01 2.409735715867083883e+01 2.443158138996714968e+01 2.557862287017760750e+01 2.406323428447662138e+01 2.367317762981365092e+01 2.443744626928550545e+01 2.469585340852052724e+01 2.406924638594956178e+01 2.607770330964873651e+01 2.386819833641548172e+01 2.611221338779440870e+01 2.397994883388094323e+01 2.507800878490635910e+01 2.495645916959095700e+01 2.503486919007508860e+01 2.669076846284225013e+01 2.449141752911432945e+01 2.523679449629937110e+01 2.597801851214037683e+01 2.558344572588481469e+01 2.627988391027807324e+01 2.400849384495797167e+01 2.391895399573962777e+01 2.532103467685878329e+01 2.411319447818188166e+01 2.454335790567747111e+01 2.567703219082136101e+01 2.523868593869225307e+01 2.679942055312780624e+01 2.615645494923875702e+01 2.417541728874986973e+01 2.467890517771384751e+01 2.303837459657011522e+01 2.279950618370326509e+01 2.306806912168513080e+01 2.591647730998930044e+01 2.261279053037844733e+01 2.209188185016148154e+01 2.275443180007237132e+01 2.268181255603958490e+01 2.210412429250049726e+01 2.320980301071866947e+01 2.574887198516949738e+01 2.604778597585928068e+01 2.284690433041724944e+01 2.506381042823959504e+01 2.421117209460552289e+01 2.347382157314858731e+01 2.430513785607694643e+01 2.462668717589570377e+01 2.249682522683068697e+01 2.378648395761145551e+01 2.311198204380911037e+01 2.532454424636427603e+01 2.162895101682937593e+01 2.528162489721003681e+01 2.331215739463958414e+01 2.345274562552963005e+01 2.318849721535583797e+01 2.527032456848457542e+01 2.388078817566188405e+01 2.465818351509151896e+01 2.357838447235336332e+01 2.259048892307172096e+01 2.205991061584240143e+01 2.367339124410988660e+01 2.216354286257837813e+01 2.271773944453772387e+01 2.505682586441334792e+01 2.339357362150639474e+01 2.350318200427673787e+01 2.287692894722543002e+01 2.372585071956988401e+01 2.362232288454269380e+01 2.367637699982241983e+01 2.350711060954229126e+01 2.141677539651612605e+01 2.146002665779232643e+01 2.221642066972181340e+01 2.394155948006128654e+01 2.321282521456184966e+01 2.215710411772568378e+01 2.328376214202076255e+01 2.194017337639859022e+01 2.304269050025941823e+01 2.341484917718296899e+01 2.235487360503119803e+01 2.293100488964465811e+01 2.377638256751205148e+01 2.034099646243906179e+01 2.194837862672265416e+01 2.216371082980491636e+01 2.312649829012849878e+01 2.289733832150123760e+01 2.341817619699558861e+01 2.296309158336978129e+01 2.418867430941807228e+01 2.362057624080642881e+01 2.470778488957352081e+01 2.435551701740573449e+01 2.327064485599764510e+01 2.201382512009161729e+01 2.296653787814043213e+01 2.178037010157914466e+01 2.400696646376507104e+01 2.238769934844606624e+01 2.477366913307194807e+01 2.376925214985884693e+01 2.413353639133454820e+01 2.307440819109172025e+01 2.523349086801149355e+01 2.446443571298275899e+01 2.315355983931993222e+01 2.421623759135806608e+01 2.447825046339439226e+01 2.332714709691056854e+01 2.236677732042398503e+01 2.298516644458057101e+01 2.444134417163656892e+01 2.498028915649866022e+01 2.367043472725794118e+01 2.482666903404108183e+01 2.404338957577255087e+01 2.377744116893163451e+01 2.571873357060121279e+01 2.332028527178039923e+01 2.631518656546577617e+01 2.426574722616932789e+01 2.265804094325754647e+01 2.378608092761281512e+01 2.329348309278546836e+01 2.456286392474955349e+01 2.402688472542317299e+01 2.128455907060979513e+01 2.474640712104237750e+01 2.298922445668153003e+01 2.296966086604519930e+01 2.354439505616207029e+01 2.457745646177278331e+01 2.551239530138609979e+01 2.202391224324726338e+01 2.382998819775321309e+01 2.246837608048635815e+01 2.274803984995185147e+01 2.593834552812232630e+01 2.463053466107885825e+01 2.324967813168144914e+01 2.386503547855818752e+01 2.499296742384730052e+01 2.512206270229732041e+01 2.308446506705843149e+01 2.225068153130055748e+01 2.689987128205005362e+01 2.286569751643425263e+01 2.447650045729640667e+01 2.625103242101996059e+01 2.464720170570763713e+01 2.408682811559468462e+01 2.443379188950628844e+01 2.388075114665604204e+01 2.575041695711445655e+01 2.415066037058419823e+01 2.402869266959485728e+01 2.420159202870677362e+01 2.374524532627522788e+01 2.294395499149799988e+01 2.455765523242691017e+01 2.446499242835020382e+01 2.283496179040264806e+01 2.186035587914103573e+01 2.577336974807626646e+01 2.377501043800172553e+01 2.377183677422384278e+01 2.263779427889102536e+01 2.425922932202752591e+01 2.404477208570294877e+01 2.310386510271252902e+01 2.410076729654457495e+01 2.602236927587041393e+01 2.392435252135403090e+01 2.221168625620618897e+01 2.212656237677853355e+01 2.499869209125572311e+01 2.443041165513971791e+01 2.318805340288222183e+01 2.426833366855808904e+01 2.445136069255847744e+01 2.469081317741900250e+01 2.449998889371773458e+01 2.452715686865930067e+01 2.256990284221058474e+01 2.356020508514894019e+01 2.411761861336385948e+01 2.473537478956265190e+01 2.323773595887382726e+01 2.280406228638382871e+01 2.329686361792079552e+01 2.402513306287486472e+01 2.509863898355182954e+01 2.423995404279373034e+01 2.351271775966263888e+01 2.425036535276701954e+01 2.309606596008698887e+01 2.533791324506027820e+01 2.326563067546342367e+01 2.362096356719566259e+01 2.195891697395213527e+01 2.360351568908344078e+01 2.223039189414701511e+01 2.514070348270290012e+01 2.459892705735273211e+01 2.291387589704248029e+01 2.259093531766276541e+01 2.260087247368046093e+01 2.528706194930346740e+01 2.494351074357862430e+01 2.268511063359928315e+01 2.407666528895427760e+01 2.285482795925044641e+01 2.521533290360288149e+01 2.384694104052863395e+01 2.366885121962279470e+01 2.362705510504651585e+01 2.407640066076444896e+01 2.412355404412433302e+01 2.226265370596943782e+01 2.383598245556808948e+01 2.403507881170111560e+01 2.260218077382478796e+01 2.341333544990084192e+01 2.370334146317604151e+01 2.550626849687582265e+01 2.546788766062423193e+01 2.433379862016141360e+01 2.334282117479278895e+01 2.330904431718190750e+01 2.551728976247154534e+01 2.845712115143738785e+01 2.311647752260339672e+01 2.254712930862912756e+01 2.535311519084447696e+01 2.503698856051735788e+01 2.352946081754117458e+01 2.428135115894537677e+01 2.344699388387588357e+01 2.408445737446529478e+01 2.421198527814838997e+01 2.381772929431051367e+01 2.427901644392142089e+01 2.302205797975988233e+01 2.433847441312303062e+01 2.542728187479828250e+01 2.273826578108718977e+01 2.476548147792379240e+01 2.396370582496061985e+01 2.432672539396757472e+01 2.602056805558104813e+01 2.410763213287845375e+01 2.564887253167641745e+01 2.560816828245086185e+01 2.419036633394497215e+01 2.525888912122980301e+01 2.343563890544687567e+01 2.472559063161904191e+01 2.578967171884760390e+01 2.575769300349584157e+01 2.477025935054725991e+01 2.330686968380686963e+01 2.513052860939323097e+01 2.558263468778410044e+01 2.410722263674836796e+01 2.477144315407605291e+01 2.514881929410442751e+01 2.540946391115712544e+01 2.600655681203250325e+01 2.513500743127717740e+01 2.249545738191546462e+01 2.438720177665657118e+01 2.563005828781362183e+01 2.543103642792921804e+01 2.497541645217988204e+01 2.387632436013546666e+01 2.328040933588865968e+01 2.546983248534036903e+01 2.396243458366961221e+01 2.351171836117704927e+01 2.439039983289631408e+01 2.392596436854248054e+01 2.387376076080806087e+01 2.437515463766709800e+01 2.147313004712953699e+01 2.428705531782564009e+01 2.502623166970215252e+01 2.376118929928631474e+01 2.360890963016139921e+01 2.166593956449281322e+01 2.334645274058643238e+01 2.531372432259758298e+01 2.373252310987605540e+01 2.489594813039856547e+01 2.339143334511999939e+01 2.364831798122270001e+01 2.311852044447503474e+01 2.397267111280196161e+01 2.498557998861433305e+01 2.250707967520337149e+01 2.466543888252133243e+01 2.464045935976775326e+01 2.542323585902225958e+01 2.517684565101822614e+01 2.343106467908771506e+01 2.417909843949714954e+01 2.528752433356094897e+01 2.486633431067127376e+01 2.392694759657295833e+01 2.433052910044345651e+01 2.227839693130797727e+01 2.105973036910831553e+01 2.212221551626004867e+01 2.247757260642747923e+01 2.218684725633727695e+01 2.327494138922780920e+01 2.363086033499317651e+01 2.503384665229920714e+01 2.420265972371324281e+01 2.213174559369253203e+01 2.292623871224635934e+01 2.479804160545662839e+01 2.434954142459061543e+01 2.391423305045152148e+01 2.295379856446432498e+01 2.280034107224989626e+01 2.347702193988371278e+01 2.327562765975068260e+01 2.323776968389716302e+01 2.255378441962959357e+01 2.601428125607731445e+01 2.323103337310843841e+01 2.397874694384395511e+01 2.271713440502683667e+01 2.191028859261357198e+01 2.229515092223728345e+01 2.311006650630017489e+01 2.345177356083279108e+01 2.376384080283677491e+01 2.182401595261783811e+01 2.322891442889019942e+01 2.531401398807003389e+01 2.467227186525737537e+01 2.497172638955809632e+01 2.149910278939211494e+01 2.365870317978609449e+01 2.414688800517452094e+01 2.342676503234170582e+01 2.570237066497220013e+01 2.476802631481531947e+01 2.369084924264508984e+01 2.585147576511624123e+01 2.317662542977983620e+01 2.558614248775529276e+01 2.751518946903769347e+01 2.376982873715469680e+01 2.454773310875951964e+01 2.463416430976630167e+01 2.455435762450398229e+01 2.499028642556320889e+01 2.479395470571180127e+01 2.580250997812647284e+01 2.457336651390102844e+01 2.416455118204124375e+01 2.379522556156086566e+01 2.263769894702269525e+01 2.615588631298013667e+01 2.499265203885698483e+01 2.530213567168154398e+01 2.143851437470237542e+01 2.359442971232194708e+01 2.553413929728383636e+01 2.197352412027881030e+01 2.357108446283010039e+01 2.487029448211026761e+01 2.501230262980945085e+01 2.341743133572537161e+01 2.323938024918357215e+01 2.367293824891622478e+01 2.512889266110024167e+01 2.307770799886394641e+01 2.378131867046795023e+01 2.355899780333103877e+01 2.525103735116687176e+01 2.291682778136394560e+01 2.352391930049572011e+01 2.512929469004122751e+01 2.502180818482591462e+01 2.292779322174745715e+01 2.404940351062658621e+01 2.539288264096201075e+01 2.389786272154088209e+01 2.464722412275300911e+01 2.351439355575066159e+01 2.417776418427502350e+01 2.467661427103129412e+01 2.461036614606966211e+01 2.421551202446337214e+01 2.470573306193314878e+01 2.489864358873001748e+01 2.486854342670592288e+01 2.265492998381364131e+01 2.355558600807600556e+01 2.249184724986917061e+01 2.290108515183845128e+01 2.204812607793137857e+01 2.163939900048735154e+01 2.381053810492528555e+01 2.352126294225522685e+01 2.226329469876581513e+01 2.290617407673029859e+01 2.339673657477447932e+01 2.248953665912399202e+01 2.444412014026037738e+01 2.308932655442985649e+01 2.184580565019522425e+01 2.515428311765165148e+01 2.431397794675042334e+01 2.218907497461325562e+01 2.151796963468072121e+01 2.380411822265918076e+01 2.173558407605869647e+01 2.203922529162372967e+01 2.108346476553018434e+01 2.179231346872085950e+01 2.300183636811284771e+01 2.156156472355274900e+01 2.043304204652741518e+01 2.128213800798908650e+01 2.068306776332918417e+01 2.194427505837566628e+01 2.291914726662201574e+01 2.347299416643181758e+01 2.229821317555356686e+01 2.222202414976868567e+01 2.262828100220243854e+01 2.324590017258504560e+01 2.239342373533849795e+01 2.362475166519153547e+01 2.106778251093425780e+01 2.334691380622618340e+01 2.484368471514438070e+01 2.258190254352086512e+01 2.202224422685684146e+01 2.503370746538415403e+01 2.413121154968369453e+01 2.476461868382036258e+01 2.323301124742537382e+01 2.456591286309474853e+01 2.273246401051382293e+01 2.535431664241034966e+01 2.368126078113462896e+01 2.197031123069989889e+01 2.477655622892351772e+01 2.352512031528776859e+01 2.323557520134750121e+01 2.367615866328548435e+01 2.483443997229328559e+01 2.167885486283997665e+01 2.395684283515215895e+01 2.423851178636299508e+01 2.281299705644838838e+01 2.452208240122236305e+01 2.278388679439183306e+01 2.435534804954308541e+01 2.480627069241791105e+01 2.324312688679011529e+01 2.519470328476624843e+01 2.179967120012879889e+01 2.604524644494778585e+01 2.548575496889908720e+01 2.243378778253264016e+01 2.426153817065505791e+01 2.175765803561969136e+01 2.127980879088959298e+01 2.
[truncated: 3,604,740 more chars]
