# Supplementary material for: Bayesian inference of kinetic schemes for ion channels by Kalman filtering
Source: eLife. 2022 May 4;11:e62714. doi: 10.7554/eLife.62714 (PMC9342998; doi:10.7554/eLife.62714)
Supplement: Figure 7—source data 2. — Each of them has 10 ligand concentrations. The number in the file name reports the amount of ion channels in the patch. [file elife-62714-fig7-data2.zip › 40000current.txt]

-1.022003228505674599e+00 -4.738182844491735657e-01 1.355129197928123475e+00 3.586861028735116586e-01 3.756164873144544614e-01 1.210514995873593347e-01 1.247275004148578281e+00 -9.395291333866854222e-01 -1.265625179488043095e+00 4.532878580969695870e-01 -3.209030235196588809e-01 -3.377895220870559267e-01 -1.091883967438385783e+00 3.464608412529319725e-01 1.987805687966364143e-01 1.347228755543813383e-01 -8.883068336507644602e-01 -1.654178357589134896e+00 1.029829757348030617e+00 -8.483335460353718105e-01 2.776589215487488271e-01 1.262526593018658549e-01 -2.505877178336517463e+00 -1.014021618033424055e+00 7.335165716141860415e-01 1.354192565582431840e+00 1.177652671449154198e+00 1.256589808604091640e+00 3.464288382100041419e-01 -8.729054216330246474e-01 -3.175036429594423337e-01 9.106727927442347381e-01 -6.019923548332453134e-01 8.645894852552983567e-02 1.174046427453724561e+00 -1.324474571622536123e+00 -1.605138029412926270e+00 3.207692000195696558e-01 -7.469879479140333345e-01 1.732860624126280946e+00 2.559093002447693221e-01 3.434252685214472245e-01 4.083071480996677827e-01 -6.813953581630753931e-01 -2.479096303068625051e+00 -3.717542512549408262e-01 -9.245023465170906229e-01 1.411514452730497693e+00 -2.089487431542136342e+00 1.649838276931666070e-01 -1.199209573565953035e-01 1.685011609060044491e-01 -6.176255671901597077e-01 -6.488850374841445001e-01 -5.054548542532396604e-01 -6.057026727778218600e-01 1.447142752405093269e+00 8.956196194900064578e-01 2.608144229180647811e-02 -1.261814482901495671e+00 -5.975891712194669747e-01 -7.791292878174972403e-01 -9.540267301377951953e-03 -1.894121542948147829e-01 3.160853865067911883e-01 -1.117970128085131049e-01 2.320503515692052154e+00 6.805247125949314135e-01 -5.399780172075417939e-01 3.722572292646147418e-01 -4.500851684835636135e-01 -1.539539487612811230e+00 1.245376514370258314e-01 4.068163259013726218e-01 -2.322271510009441098e+00 -3.792499879456108780e-01 1.640050721473191309e-01 4.995554144530571228e-01 5.672069016103482575e-01 -1.233398644572957892e+00 -5.141411398634230245e-01 -1.005077964310291672e-01 2.355237679643855664e-01 1.301412522823197859e+00 -3.049696687119179406e-01 4.054814353409343375e-01 -2.447922427197850304e-01 -1.054957159064570105e+00 -1.276042404808916952e+00 -1.247786729047680732e+00 -4.349033490492793530e-01 7.522253359136054085e-01 -6.624520448069746159e-01 -1.464320854022758134e+00 3.298607449262957569e+00 2.718250310144312842e-01 -5.977404321579995461e-01 -8.568518754239173862e-02 5.845174119863081330e-01 1.633738965040279822e+00 1.530237797963565294e+00 1.587476616156303089e-01 4.254997119690259733e-01 -7.133474239870544187e-01 5.599581351157406628e-01 -5.674905614308088930e-01 1.647436919107514441e-01 1.652060325570543720e+00 1.302391139806614140e+00 -5.771681634255217963e-01 -1.460016934901266217e-01 -5.100815059379544270e-01 1.969947635552660614e+00 1.179503396839176821e+00 1.198719381527167949e-01 -1.696332445244497000e+00 -8.770521179249213262e-01 5.703466016644266334e-01 1.149599157122190018e-01 7.183967003406162011e-01 4.143732554543456958e-03 -8.142160387920355236e-01 -1.888139840797389835e-01 -1.653796382622255035e+00 -1.196440599550745165e-01 -5.779864058854334852e-01 -1.517296213384145276e-01 9.416142763967201290e-01 1.916884579804119249e-01 2.842491876324584776e+00 1.532610452289064229e+00 5.271599951579886145e-01 -3.695396413324686380e-01 9.941127351575538285e-01 -4.374678621508105714e-01 1.839912830698741564e+00 -7.329749556742243266e-01 -8.351421403136617683e-02 -1.544479046991697802e+00 1.022023233200926917e+00 -6.113835666549570502e-02 2.970279682839189195e-01 -1.819016079701685218e+00 -9.284429358374080010e-01 -1.859556707290583200e+00 7.308452370932040365e-01 5.047670261554342286e-01 -2.813581671601324441e+00 -1.009023437527377443e+00 4.862589275686657886e-01 6.919985972268879459e-01 1.345351906838012424e+00 2.969694755824447419e-01 -7.898123437555434334e-01 -5.134138095482779773e-01 -1.700708509789001122e+00 -4.780578876198233185e-01 9.221982233241722282e-01 -8.021508714001875928e-01 1.552929907662170983e+00 -2.477742544256236634e+00 1.247555966363127933e+00 3.577804419476316999e-01 9.397092269549948140e-01 6.795288188416046538e-01 -2.010213141322025443e+00 -1.123159098325858807e+00 1.636799472845878456e-01 3.328282221351039349e-01 -1.253188376103443025e+00 2.538767528568980580e+00 1.363774594617616520e+00 1.003514094732190998e+00 2.622919093356810727e+00 2.835528827291036169e-01 1.311240304827566927e+00 1.613046776733653598e+00 -1.123625017780371271e+00 4.177787374959617689e-03 -1.062217832949719831e+00 1.740479772576102313e+00 1.158923893157027596e+00 -1.794473323118517039e+00 -1.225627819012288455e+00 8.600148298530860824e-01 -4.079288778388667075e-02 -1.697414093600434493e+00 1.044767034288336838e+00 1.529425433500118725e+00 6.560276851225578243e-01 1.584247243284203077e-01 -1.083121106059349970e+00 4.735297242725184930e-01 4.236150903316543426e-01 -9.539662843909133549e-01 -1.213336595925045502e+00 -5.860477126566737693e-01 5.114992783779757080e-01 -8.753165581937242257e-01 -9.790461605971439996e-01 8.171299988735775122e-02 -2.446015160456262716e-01 -4.528279278066185132e-01 -8.539290603990253858e-01 6.482328924908365986e-01 -4.065135010155716544e-01 -1.871879496248751051e+00 8.894891753138253199e-01 -8.829525922808957317e-01 -6.918199176188183364e-01 3.856732487700138129e-02 -5.558922855314772926e-01 -1.543506298249666342e+00 1.032660270218306753e+00 5.392208248357561740e-01 1.605958441247299362e+00 -2.907423276127821810e-01 -4.133710087668490685e-01 3.048914430737510988e-03 3.526909453534818328e-02 5.040341997096302595e-01 -7.840100979838809936e-01 -1.098663047587340458e+00 1.391463524193169654e+00 -1.069424367386770269e+00 -4.397564402628055258e-01 -1.133675167676198997e-01 8.086821616638564247e-01 -5.457788288741893812e-01 -3.128673006264609535e-01 2.653847399755800973e-01 -6.981519546958349087e-01 -1.625321769628271795e+00 -8.320560751175751779e-01 -8.408725793220647171e-01 -2.087091928934115687e-02 -4.516799872279727013e-01 -1.345517328350704256e+00 -3.860678117435109580e-01 7.517961119213693033e-01 5.055565532587460442e-01 -3.707502929315979467e-01 -2.460694560131496955e-01 2.616454943350890461e-01 1.850537956826999730e+00 -8.968317407706480338e-02 -2.000909846748695653e+00 3.404619839210115684e-01 -6.006979364276092692e-01 -2.317167334777519572e-01 2.235770399957905941e+00 8.938643432713989923e-02 -9.937010500623485454e-01 3.950643886688847695e-01 1.759862053063527387e+00 -1.106094900601765629e-01 -8.896628808742724770e-01 -6.287203657069937446e-01 -2.568245275438593711e-01 4.453122135711697349e-01 -3.249143367557009165e-01 -4.648108329199674565e-02 6.062201575013608235e-01 -1.064033124960633625e+00 -1.183578242458226959e-01 4.710878379464065735e-01 4.548648240271416232e-01 1.796755758028934835e+00 -2.526357838008642664e-01 -9.034434385052121375e-01 -1.957763067968424364e-01 3.823321399158943201e-01 1.075673886489001863e+00 5.180090520436189117e-01 4.702188344265236242e-01 1.595760562320402753e+00 2.371259501752529530e+00 -4.811890609972190869e-01 5.097382088191498850e-02 4.491979706462400079e-01 -1.301678597507101243e+00 6.027049294097316379e-01 1.371969139803729920e+00 -6.459752855232409052e-01 2.881517530364650082e-01 9.396959844541737938e-01 1.263583154462157854e+00 1.335772171379897788e+00 2.812677362554025229e-01 9.453636137324950006e-01 -8.953959348546705055e-01 -6.280067679721478280e-01 -8.438097585696393566e-01 -1.358889637494806513e+00 -1.086553232174068961e+00 -1.267888098248793671e+00 -8.632284160234049430e-01 -4.483637097773591762e-01 -5.283839847134084167e-01 -4.597529740953475996e-01 4.506842761919151452e-01 8.636013760249941495e-02 -2.322377639975745645e-01 9.995708863222326768e-01 -1.016996671658292772e+00 -4.827257729876633929e-01 2.824039838100687927e+00 4.811511114821471757e-01 -6.232522326189682271e-01 3.809172016309811948e-01 -3.552517479377174103e-01 3.516685324772682031e-01 1.721082788971191491e+00 2.798221896778569362e-01 1.559126609507301753e+00 1.161012193954089611e+00 3.106170584899543147e-02 -2.430404066358722304e+00 1.002023314990389879e+00 -3.427044378984681616e-01 -5.972138458623263979e-01 -1.665256779752649852e+00 -7.671435033660582992e-01 4.638146396118537906e-02 2.864437421642276882e-01 1.180749711651523315e+00 -3.858522992601879503e-02 -1.138305268522373570e+00 -1.451359071690958708e-02 1.130659861850480397e+00 -1.002617313466932947e+00 -1.335758430813390463e-01 2.366908184536039572e-01 5.986947780348997883e-01 5.146504663945294933e-01 -1.263173431640415734e+00 -1.435962747284226459e+00 -8.894774890599107531e-01 1.017132693711657598e+00 1.159764514846705952e+00 1.916548430849251750e+00 1.188670527398302923e+00 8.054380771162990005e-01 -6.857746390108911960e-01 1.814544291782576313e-01 1.011951515136217949e+00 -4.046061658368885761e-01 -1.563277858377315921e+00 -3.217069713656771635e-01 3.894007851172959778e-01 3.673995086086605522e-01 -6.469237885621252626e-02 5.777752980369353919e-01 -5.099636153500062413e-02 8.682459024155590732e-02 7.211358118730386568e-01 3.425181277316221573e-01 -3.157542193712643830e-02 1.441493471793772185e+00 2.914149085843383280e-01 2.282154650842473931e-01 2.684945698396889457e-01 8.941159100920825775e-01 1.261607630540852121e+00 -1.270857287097676425e-01 5.091240097412176313e-01 2.152089568685414123e-01 -1.154158093259910256e+00 8.589326866264948013e-01 -8.860805115746598348e-01 -7.045580775800935891e-01 -7.810874753589994723e-01 1.173457599513393346e+00 -2.895985855484444760e-01 1.387117587217309378e+00 2.874917244522362525e-02 -8.189082882872724678e-01 5.534075083338512169e-01 -5.964291666454146768e-01 5.112115731532580476e-01 5.543810337052439419e-01 -3.730344807435749532e-02 -1.554730674191426187e+00 -3.142496206484677312e-01 -2.608069300815817892e-01 7.747725197689092624e-01 6.986202461708145295e-01 1.145176236370357259e+00 -5.239903922390609647e-01 7.728344568743829024e-01 -9.223775461695867817e-01 -2.249241195311380264e-03 -1.191241230940647933e+00 1.269268436540235800e+00 -6.211839831548215951e-01 1.954524313536797342e+00 9.293351281168896749e-01 4.693651891826141065e-01 -1.232745018090420919e-01 -1.104940433260312993e+00 -5.647635293106320065e-01 -2.139113727992154601e+00 -2.565789671652408455e+00 -1.431069822456979557e+00 -4.300033801090798469e-01 6.230754916501632934e-01 -2.305263678755203882e-01 -9.869592307997261393e-01 -1.008685461727757277e-01 -2.220651744012265727e+00 -6.362653000230699130e-01 -1.105443023989766127e+00 1.615517931329684354e+00 -3.590514485714791926e-01 -1.078491976300229027e-01 6.747800211091303790e-01 1.202504554932478653e+00 4.378246828032480997e-01 1.886843232606265353e-01 -4.091571745855273612e-01 -5.147427221153545451e-01 2.464258551567672484e+00 -1.279316423975570105e+00 -3.335574878489601658e-01 1.122350738267590131e+00 4.404089966129466349e-01 6.577041372842020728e-01 -5.400817810114072470e-01 -2.311521809574410280e-01 -1.872037151777537489e-01 -1.518861275298818425e-01 -1.185912481674940011e+00 1.401040626835071023e+00 1.843319372219688335e-01 -1.642659851290861894e+00 -2.229329002539643501e+00 -6.249917995393380332e-01 8.759040747834876406e-01 -4.844303107631631189e-01 4.813436318726315721e-01 -3.029012267921011858e-01 -1.087564501767191105e+00 3.276044682175988099e-01 1.092349813081474608e+00 -4.280614750222337395e-01 9.287070364966357738e-01 3.130744195818646602e-01 -4.344442387425107022e-01 4.103304463449038986e-01 5.188534620130722530e-01 -2.460644396629097397e+00 1.845597158374289171e-01 -2.378697076189492665e-01 1.796071432722461947e-01 -2.040066422360904408e+00 2.732784110931469890e+00 -1.696874021766417551e+00 -1.013674283590784847e-01 6.152482845714178916e-01 8.955491588083821508e-01 1.243929026452503389e-01 -5.320380909188713314e-01 -1.547908299927086118e+00 -1.650141912943926092e+00 1.061613839275487470e+00 -3.732133002115800569e-01 -2.083287174268825537e-01 -7.763821628898013305e-01 7.789764655213652356e-01 -2.161101310112464591e-01 -1.339243623387133209e+00 -3.880012075388740156e-01 2.397351070201881040e-01 3.383514863495079572e-01 -1.076582837398580184e+00 -9.318575886823768362e-02 -1.001626322790799689e-01 -4.493396050326057406e-02 3.593247110409280576e-01 9.392925221407999459e-01 1.337583492154058806e+00 2.524756119018360390e-01 -7.048579898939594246e-02 1.867383093514154879e+00 -1.801225222799375247e+00 7.218322647855561491e-02 -7.207565404628228645e-02 -7.876888322933421893e-01 -2.243187355431917052e+00 1.926775753274188041e-01 6.402522447779380732e-01 -1.460587714535360182e-01 -9.658307592447616663e-02 3.614718050963618423e-01 -7.014442136972545150e-01 6.314732440635483224e-01 -3.063633442859536871e-01 4.878821856520040301e-01 1.049684601150642216e+00 3.816215628009352878e-01 -8.234465402426752734e-01 -3.023894907230910700e-01 -7.620916799527821528e-01 1.629468163958020632e+00 1.124674953770045116e+00 -1.522966987607933698e+00 -5.525927242976967912e-01 -3.417440058703059141e-02 -1.927381417243281492e+00 1.112114032887790538e+00 -1.457412736299551481e+00 -3.212701098389061372e-01 9.930840402834181235e-01 2.124633105665110488e-01 -1.193325402784502831e+00 -1.966529007533159623e+00 -2.345540766802306221e-01 5.694752707631555166e-01 -1.674029775024284961e-01 -3.173147673261299540e-01 8.472758297863094423e-01 -4.268871970088218559e-03 -1.690736279519472474e+00 2.827588580730324708e-01 -5.931889810562558374e-01 1.481318454338383495e+00 1.414945095465597324e+00 2.035838615010045149e+00 1.585710702376444681e-01 1.641437763807530148e+00 4.629896299069293231e-01 -1.032754395881806841e+00 1.202577210681500697e+00 7.565733125750184751e-01 -1.265321849966560608e+00 1.746629002410296616e+00 5.539750312204806404e-01 -5.324449556814501161e-01 5.495889487885984304e-01 -1.215293897121970446e+00 9.692265306645225786e-01 1.688671694557266068e-01 -3.250011621835982023e-01 -1.706201533716836582e+00 6.571194630762424715e-01 -5.177482003101393504e-01 -1.611536887663028716e+00 -1.778194223873958535e+00 6.548584176064629059e-01 3.857853701542835467e-01 2.368930122866121646e-01 -1.366368095477920264e+00 8.859649893978419621e-01 -4.460674963210150001e-01 -1.997971785990305893e+00 6.211131438682601646e-02 -9.133171928523687866e-01 8.316686431075002994e-02 -3.779413084163211201e-01 -4.920594512409408039e-01 5.542013985573279733e-01 1.264440423899408472e+00 1.357750259427551454e+00 -2.536750719234224238e-01 -7.542798843202715986e-01 -1.778387312299445633e-01 1.797682043227722293e+00 8.207048450009343243e-01 1.341936792301919590e-01 -1.280518504451246820e+00 2.312231902435202546e-01 -1.311424443624713554e-01 -1.355523455243149711e-01 -7.620812540454529049e-01 1.354207068606209541e+00 1.308245717961830312e+00 -1.033762224191128842e+00 -8.554872863829482421e-02 7.044418152562370583e-01 9.661866595132253543e-01 -6.952713109683168469e-01 -7.265632936994554925e-01 -1.726669712196050144e+00 1.175214426427895198e+00 -2.636328201434248730e-01 -2.111685278223431050e-02 -4.463420944713722416e-01 1.148552589049173456e+00 9.940569963354071170e-01 1.312592375017651025e-01 7.490500082779611990e-01 -1.113767335509580347e-01 -1.283372427014060735e+00 5.354968076216484185e-01 -1.396580340851272251e+00 -8.053210390579207401e-01 5.504952143372374707e-01 1.290647852118082639e+00 2.616635247837167388e-01 -1.454234015699257032e+00 -2.006290970607920998e-01 1.107471861185683082e+00 -7.735725269095584666e-01 -3.019877748128564111e-03 -3.337391166608765780e-01 -2.278871732221352808e-01 1.274016060751794077e+00 6.536119763734059562e-01 9.029920029782440016e-01 5.365775873392679696e-01 -3.307411112931537556e-01 6.629575866843032683e-01 -5.561443831231172030e-01 -2.275261591951356077e-01 -7.663394313287780289e-04 2.785876429783926134e-01 8.731312747507413707e-01 -1.570976744482734722e+00 -1.324635221396531781e+00 -2.489044406608275750e+00 2.450799183341484944e-01 -6.405330475735662166e-01 7.975838232424510288e-01 -1.082290770366756805e+00 2.428320783516001724e-01 1.236910853624594742e+00 -1.866353913171684420e+00 8.849370139982030148e-01 -5.075384606948331045e-01 -1.219225312532544875e-01 8.077823023441586814e-02 1.000254451328367544e+00 -6.253990618759829034e-02 2.437742251554686490e-01 -5.584457271939107237e-01 -1.607835135359515222e-01 3.121537292945807951e-01 1.291035059962319487e+00 1.443539266076269589e+00 6.595109413957875866e-01 2.295295706644965295e-01 6.279414663582320033e-01 2.928088498185578148e-01 -1.694783884687333320e+00 2.423415305463658131e-01 -6.357120148500842172e-01 1.070456212309252919e+00 -1.714619647928271151e+00 8.323148971737085455e-01 -9.414771275185537247e-01 -1.231286610228985223e+00 -3.538347913178354620e-01 -4.865612863955174894e-01 8.439286003775624545e-01 9.473782045751768521e-01 -9.972097575594345287e-01 -1.891701745299303183e-01 -9.869253931173647132e-01 8.886389883518184263e-01 -9.945700020020856735e-01 -1.312763480721665710e+00 -6.623507132478545500e-01 -9.738694917886417945e-01 1.391348224092607166e+00 -1.089216314737964320e+00 -4.685262769370894254e-01 -8.074614130118498712e-02 -1.213714228410819607e-01 6.885027858501072684e-01 7.879200482744279643e-01 2.165016162536358202e+00 -1.599108861812763793e+00 7.538790665987256390e-02 1.278489430822522754e+00 9.791869440102088928e-01 -1.188380815242565808e-02 7.586154181079964032e-02 8.823055113792072079e-01 -7.751545619566889700e-01 4.537640851514118667e-01 -1.918704136767348967e+00 6.206130047827261853e-01 -2.727292968291704423e+00 2.009215238144562432e-01 3.462110308391013747e-01 6.208869227379736344e-01 3.192304625244363203e-01 -1.532046539030601284e+00 -1.248677395689670622e+00 -2.763609004746847009e-01 -1.319548128225102257e+00 -5.567268435184058450e-02 -7.278970982607431139e-01 6.501844034478934109e-01 -1.110712173425365989e+00 -1.206404286183985486e-01 3.731259122275570189e-02 2.384148662080353365e+00 9.578321428685163674e-01 7.130271893997022215e-01 -4.771943219812690429e-01 -5.014218008421618133e-01 -2.229591313033779443e+00 6.988497857016768844e-01 -2.351895063756500037e-01 -2.057471642072722151e+00 -1.964065982517926079e+00 -2.267772300975896549e+00 -1.640579919596083958e+00 1.376591717589552566e+00 6.633939433429320021e-01 9.131386278938143919e-01 -7.495479684915921093e-01 9.071423444974651140e-01 -3.640974421444156950e-01 2.650317406448143842e-01 -8.042922207046491190e-01 6.850240468135598837e-01 -4.362767313405874758e-01 8.808910291074231180e-01 -1.707356224879161388e+00 5.705936392963102399e-01 2.074979343916235897e-01 -1.577599821793966850e-01 -9.850037356458498650e-01 -4.087610204308966821e-01 -1.871327467629321506e-01 1.685588987275158102e-01 2.276954255007698880e+00 -1.153662511850015449e+00 -9.120464557958211094e-01 -4.103035291808229679e-01 2.193870765752450047e-01 1.664392255448770230e+00 -4.855273080775227568e-01 9.885854015336092981e-01 3.568494441153919894e-01 8.414588841382262263e-01 -3.204211535236410335e-01 9.612717008942061048e-01 1.020940735625076146e+00 9.850995147517542794e-01 2.391093619039479368e+00 4.691484945186250033e-01 -1.340332049014197002e+00 5.340890884423845630e-01 -3.822986398322372747e-01 -2.118825853166657613e-01 -8.275797199344664401e-01 -1.968968148703860388e+00 2.579727548131629966e+00 -4.920739800091210037e-01 -2.592500020726122845e+00 -9.705118404206991567e-02 6.062108028854042985e-01 6.889863081996877581e-01 9.129062130752900739e-01 8.403969884623771480e-02 -4.038343760459275900e-01 1.359663134702248977e+00 2.191669726996606227e-01 -1.439873612852252016e+00 -9.101099062729005595e-01 2.728162729182107560e-01 -5.794692887617589605e-01 1.589741176793901145e+00 1.056111851172138461e-01 -1.353203451058729821e-02 -8.285766858776046906e-01 4.254672154047924870e-01 6.843642820962511086e-01 2.007995742051003063e+00 4.723065619554094874e-01 -6.224600359589645970e-01 -1.489381835653331265e+00 7.317471543556623992e-01 4.332007755786164149e-01 -2.233675506173282144e-01 -9.180833770955726392e-01 -1.435565480838452590e+00 1.038049299278263282e+00 9.168688619233258397e-01 1.337705356100981291e+00 7.598477011270949877e-01 -1.065139470885943629e+00 -2.479551200138030154e-01 -1.126919396751061009e-01 -4.424323951110077369e-01 -4.697813219186052769e-01 1.101154580274809947e+00 1.635258510195140902e+00 9.314888497731665939e-01 1.482480194006256524e-01 2.434129422319242786e-01 -1.543195330956149469e+00 -1.716854494165822143e+00 -3.430986404799832856e-01 -4.350051910624199158e-01 7.201833825956530655e-01 1.412856310385184333e-01 -1.967436837248570103e-01 2.642797851230151984e-01 -1.036572859459421236e+00 -5.001461379548839681e-02 -6.342744251030894009e-01 1.466009409905614458e+00 5.851247505372821900e-01 -2.580355060924421906e-01 -8.959716621579862927e-01 3.804545759530972848e-01 1.348377436662625106e+00 -2.671181426271366455e+00 -2.472684768664218102e-01 -1.087516111310181444e+00 1.677225587375709370e+00 -3.831334581872037903e-01 -8.571684476778166362e-01 -2.296937425929326537e-01 -1.184248364951032001e-01 1.649166621112364284e-01 -3.264223645426784781e+00 1.544127042681374684e+00 8.452556221399556424e-01 -1.329624662986049533e+00 -1.700166291484496828e+00 1.362472598144779390e+00 7.389160029492936044e-01 1.872357297443217883e-01 -4.839669052803434179e-01 -1.724148721587225097e+00 1.624843494343629000e-02 -8.074593745530994626e-01 -1.048147570195042122e-01 7.511141605436552071e-01 -4.240836192769052437e-01 -1.000119045160484110e-01 4.208527630918204032e-01 8.680796070387983288e-02 1.608826617238739987e+00 -2.895755234208300943e-01 -1.277462566340561434e+00 4.935689766298766434e-01 1.504393696702361338e-01 1.734533550525725332e+00 9.974708244580629546e-02 -3.056914089938637669e-01 5.339358579343400635e-02 -6.370917776566550339e-01 -6.383399898717871945e-01 1.351577174849799834e-01 1.046101478244234828e+00 -1.390607075950372751e-01 6.299943140694800325e-01 1.519563648701104830e+00 -4.319467698348462004e-01 -1.637185553419133743e+00 1.772465049731741793e-01 -7.254241079335910225e-02 -7.971848922219593181e-01 -2.099035832281894720e+00 -3.662282301590104594e-01 -1.550385841593804548e+00 3.135006936268834310e-01 4.720333416470024468e-01 8.808987215852215336e-01 -1.608036174606825686e+00 2.785811662227469232e-01 -5.106879698659774203e-01 1.261281287760127601e-01 -6.505392915145795374e-02 -2.270199739509703996e+00 3.296740665675067239e-02 2.251801058613011886e-01 1.114080085286586197e+00 -1.058564751980518137e+00 3.860151487565507966e-01 -2.899685343760335932e-01 8.433614699776964541e-01 5.506395759822863001e-02 6.927810319370245606e-01 -4.347399830130641574e-01 9.499448556637428709e-01 2.269957590409524550e-01 3.871967069824459595e-01 -4.096541900436828643e-01 -2.508162612415034895e-02 -1.505950665462330029e+00 5.398182574407711654e-01 -1.670497684885173584e+00 1.030172691809071006e+00 -4.918179248942183279e-01 -1.329387744993740239e-01 -4.165142570532760075e-02 -2.562273992148807467e-01 4.685025208175385703e-01 -3.066331006319812369e-01 -2.225526613938625609e+00 -1.467752484014339220e+00 1.017929505630377429e+00 -3.738432029431407733e-01 6.875216394332765990e-01 -3.237770618826616986e-01 -4.546058660591895118e-01 1.630878645796457915e+00 -9.008134439511812641e-02 -5.735223330210047488e-01 9.755513247891085815e-02 -8.643554416263635742e-01 -1.588920179947515665e+00 2.173704071899390800e-01 -5.811791690290365464e-01 1.417133324375310643e-01 -1.862991698719051181e-01 6.285712439314353750e-01 3.183054903021491078e-01 -1.740074353330524071e+00 -9.335724973467213195e-01 -7.787708843325924501e-01 -9.538111067836607671e-01 2.281149563186295026e+00 -5.784716281933280912e-01 -2.013892737411513423e+00 9.905230672550398019e-01 2.031596437512276365e-01 1.079646321351565685e+00 -1.443191710077096568e+00 -8.152473837851836880e-01 -4.747680821868017209e-01 1.541328589441149852e-02 1.590894505704961159e-01 1.228734363592241197e+00 -2.427046167926300679e+00 7.905487605655717731e-01 -1.224847691773465641e+00 1.326666552991760499e-02 -3.459405867903820320e-01 -3.678575793005529615e-01 -1.621209050449869515e+00 1.466339262696893631e+00 -3.207677848967247503e-01 8.159642443286129199e-01 -2.376094982082989748e+00 8.862906781725677918e-01 9.125197437964457925e-02 2.196953144824987658e-01 -1.160577250377706621e-01 1.261301857543012939e-01 -1.235020124522193674e+00 3.142153211800740586e-01 -1.858184982372660610e+00 1.499564285707785993e+00 1.847189711035576998e-01 -1.350301450429263472e-01 -3.589677010407796853e-01 -3.426356164151244665e-01 1.397047414103447460e+00 -7.929043929288999148e-01 4.432461044885970258e-01 -1.701489990220757198e+00 1.649982654578430630e+00 -1.842165962363820242e+00 4.384281272861398904e-01 -3.347144182633394194e-01 -6.191850316487956807e-02 -9.388246065606522528e-01 3.506820554774371379e-01 -4.102317744029678748e-01 1.123775184994596055e+00 -6.050820265379301954e-01 5.916756939654056746e-02 -1.465164418749683062e+00 -5.181372474416039431e-01 -2.306427134512373245e-01 -3.540344351369466014e-01 -2.698046521049477509e-01 8.373889306611592698e-01 2.449225797497370571e+00 -1.951475006379342014e+00 -1.804610602081000881e+00 -5.244754168086611656e-01 4.149816575392308304e-01 4.505934686010358292e-01 -4.878583985223426955e-01 -1.620004113054535289e+00 -1.470986092437739812e+00 3.500737544488354280e-01 1.571120070138999791e+00 -1.295516269853120850e+00 1.517852821517891249e+00 1.847896807805393393e-01 1.177207815081935172e+00 7.178081308012077555e-01 6.157109044533533027e-01 -2.273508888151242191e-01 5.728755878319595762e-01 -4.498243758509518075e-01 -4.284629330027113214e-01 1.970974194527050638e-01 9.126036553601583542e-03 1.055556509077304694e+00 1.198499406281796908e-01 -5.796631362866885295e-01 5.030135312865676722e-01 2.647537107215247043e-01 -1.553823271908179482e+00 5.855589489419019689e-01 3.023835699176494196e-01 1.181081321464186207e+00 -2.051833342527785486e+00 -9.713989199147129439e-01 1.707083494991233463e+00 -6.357211510269641375e-01 -1.457199505649000120e-05 -4.993760569019648626e-02 9.741286438132185088e-01 -1.432857567277859845e-01 4.645049765828065946e-01 -1.597610072513367285e+00 1.338164500304330318e+00 -1.047303257201289473e+00 6.467221077071624302e-01 1.104791061090317633e-01 1.091947242733388723e+00 1.220412002367020188e+00 -9.231312304647629752e-01 -4.883122372571893077e-01 3.648605668719695494e-01 -1.286384330238608653e+00 -7.190248114342313590e-01 -3.216257062297777636e-01 -2.912775087659311059e-03 2.672783905135137084e-01 5.486812746338985969e-01 -1.286838944944420415e+00 1.345500732731410021e-01 1.951102913023367025e-01 2.599731932802669565e+00 8.197893948738076142e-02 1.799074656699795938e+00 2.513721340334336141e-01 1.491285642587941718e+00 3.710746580580316367e-01 -2.111484421292675329e+00 1.365844319713876542e+00 -2.664634483546193700e+00 2.382369438637297332e+00 -6.771316760299029847e-01 -1.614112582693166265e-01 -1.112471635609082909e+00 -3.874837943645113580e-01 -5.545734099157118707e-02 -1.603551252056558685e+00 -9.150005714924088762e-01 -2.825839625041029479e-01 1.908355842815008696e+00 -9.120694845021019015e-01 -2.721160532621980987e+00 -5.299195393383878683e-01 -8.684444733558650542e-01 -8.385878194227276428e-01 -1.874998659314517160e-02 1.841044644581964207e-01 2.021494412920366024e+00 2.758921396499974588e+00 8.203006028435367858e-01 7.246549760076965718e-01 -1.081500897100593939e+00 2.570748949381502224e-01 2.273779164279118081e+00 -1.873869718953795060e-01 -8.380622137591112741e-01 2.009117199569641965e+00 -8.160301952642802226e-01 7.651187346724339644e-01 1.705621193110494538e+00 9.074615122563628455e-01 4.227165783011971989e+00 6.072515343708638547e+00 5.589504799467101215e+00 3.903375652382991223e+00 4.490420908192859883e+00 5.560160100855521037e+00 3.043592346689897088e+00 4.432884138114369321e+00 5.102526170549044338e+00 5.374700026309102263e+00 6.610016345230601331e+00 5.929211544926466182e+00 5.970119013928792739e+00 7.735740943695562422e+00 5.928013659204816932e+00 8.383280398418557766e+00 7.485300091131851907e+00 6.994138485055183097e+00 8.059828856738182168e+00 6.699164823014688075e+00 5.782962917127063562e+00 8.038702303762633505e+00 8.887447824800556617e+00 7.802479012492541166e+00 9.253268196254527567e+00 6.413017301679370341e+00 6.888034683028414484e+00 8.756858606720863136e+00 9.524333964590397272e+00 1.024961439897075088e+01 8.416712733996570606e+00 1.180770517280087439e+01 1.246417671095921698e+01 1.105240026034027778e+01 1.321030540593390867e+01 1.246704651915083772e+01 1.154680583314894626e+01 1.158235975882086599e+01 1.168792309770065430e+01 1.161568509587888265e+01 1.262745627330745535e+01 1.041001063486659284e+01 1.228083526072143528e+01 1.313583775068706139e+01 1.238464145053096743e+01 1.268244674023350704e+01 1.367688409989900933e+01 1.168885495736546432e+01 1.372111558172914592e+01 1.438334674710061378e+01 1.426077353398232184e+01 1.548317013394504826e+01 1.560495634153613231e+01 1.729420376674481474e+01 1.388772949250293998e+01 1.366858087375202402e+01 1.642283944415093799e+01 1.571987426235418361e+01 1.586811222028748780e+01 1.484648105997462508e+01 1.598156173506760780e+01 1.692287782319921874e+01 1.880995190039314124e+01 1.799112920573697849e+01 1.814231209970441583e+01 1.739657366842311248e+01 1.962267081179825823e+01 1.717068137951665463e+01 1.958507603680262221e+01 1.821411821368643658e+01 1.901105101133304842e+01 1.826061960428582864e+01 2.175870260663774047e+01 2.033059421791172738e+01 1.795695730045742167e+01 2.132416400246496480e+01 2.215035155666312150e+01 2.226435476993599138e+01 2.347844842074916727e+01 2.333003271548106738e+01 2.360702192419802614e+01 1.982558916105991642e+01 2.228646888112587021e+01 2.376214890389633894e+01 2.549441940718731203e+01 2.569528404367758156e+01 2.553084391926671515e+01 2.519164150173511629e+01 2.540640461448228038e+01 2.822219498768637891e+01 2.915761998757546536e+01 2.877207539916516055e+01 3.025785425204025003e+01 2.961866422396786902e+01 2.838783557648280720e+01 3.046869898680754929e+01 2.961567788367055343e+01 3.099324570287051728e+01 3.233293927786056088e+01 3.254310522709428000e+01 3.182512171825619518e+01 3.202836139673701155e+01 3.452666661852823182e+01 3.608916119467093608e+01 3.625181990644561836e+01 3.758884779428642275e+01 3.609045626296424558e+01 3.886928881806480973e+01 3.869316851822522096e+01 3.624116428860125438e+01 3.670386969510657593e+01 3.728510218398908904e+01 3.991701817321157364e+01 3.567384953021331029e+01 3.889658240324450134e+01 3.813034036531132642e+01 3.893870708784273660e+01 3.866536214524963810e+01 4.030964222299165556e+01 3.745276565552730119e+01 4.014768624271343356e+01 4.084549994342879131e+01 4.156782401377048330e+01 3.905955220143334117e+01 4.219886730231824146e+01 4.234132088742182987e+01 4.184085651690219976e+01 4.269536740959901522e+01 4.421042205570958572e+01 4.318476358446101671e+01 4.538304111316426770e+01 4.413314159226462863e+01 4.400031188856413422e+01 4.385204395758227491e+01 4.561963484643759870e+01 4.469064927665003495e+01 4.473676871560205370e+01 4.639663917017338690e+01 4.519110747313856535e+01 4.697613458399732167e+01 4.666544341066936852e+01 4.675217155075301179e+01 4.461443239650922976e+01 4.600881088675901509e+01 4.954358563379589242e+01 4.804120828407324240e+01 4.882309131490789156e+01 4.867064510330008886e+01 4.788170748060191784e+01 4.990700815216074204e+01 4.961360498618029169e+01 4.991444642892084005e+01 4.820079571705299060e+01 4.735988732483409080e+01 4.958350413933538192e+01 4.701494290079356375e+01 5.056873907127916112e+01 4.702657211140083859e+01 4.867618542839909423e+01 5.085774772781672226e+01 5.046753606344770304e+01 4.865716096564968751e+01 4.830948263082431282e+01 4.954080078627500683e+01 5.098886490397770643e+01 5.213824690764932512e+01 5.069522330536536714e+01 5.002154097638420893e+01 5.218086444930523271e+01 5.263164359941504244e+01 5.140022033336176577e+01 5.001240642013775783e+01 5.273535509022200074e+01 5.117001287390965558e+01 5.353836751718486653e+01 5.505083851820292296e+01 5.472318862391796301e+01 5.421306512966079794e+01 5.404500946728020239e+01 6.025774630923496034e+01 5.908173980246021983e+01 5.878606505269751636e+01 6.105624605674452710e+01 5.965917840137967687e+01 6.077403536027417630e+01 5.987198437413699281e+01 6.032081517041358865e+01 6.028020516265324602e+01 5.981662111747878185e+01 5.890757040498787944e+01 6.151623509281414215e+01 6.133083699257736043e+01 6.255643530229664862e+01 6.325337279127329282e+01 6.172771525306235674e+01 6.368475776959412116e+01 6.360470965131987242e+01 6.373308329870975086e+01 6.115986876916550585e+01 6.354217364382841282e+01 6.191120611584862843e+01 6.437170654935312086e+01 6.652423238594215604e+01 6.793177505287658846e+01 6.545410247225211720e+01 6.459567042511405077e+01 6.700212952085051654e+01 6.784457121896356568e+01 6.655455153406725799e+01 7.006475227721109889e+01 7.116792295082463227e+01 7.071714003118206904e+01 7.237148032845158241e+01 7.576204133661006779e+01 7.580676649943178802e+01 7.498223662133543144e+01 7.641050539964878396e+01 7.679360219578666147e+01 7.653638721832174951e+01 7.823403415695200636e+01 7.589159256687550226e+01 7.939382626510987961e+01 7.906916295680902351e+01 8.011245493157306896e+01 8.072980280128922459e+01 8.243189134483638725e+01 8.571362154271362499e+01 8.276535305347698568e+01 8.375167682475793640e+01 8.415927582829542075e+01 8.222879432847382475e+01 8.300233046107511825e+01 8.422270943176093283e+01 8.460203169377862764e+01 8.837674051838024525e+01 8.947796425571844736e+01 9.162326695867453452e+01 8.713418858558148372e+01 8.999975250338076194e+01 9.192329540363652995e+01 9.342632889676774255e+01 9.285117756444233805e+01 9.246377130884623341e+01 9.243332804235124911e+01 9.416539582535104103e+01 9.388933436035689795e+01 9.261397066236762043e+01 9.528801284772129065e+01 9.587857761707877557e+01 9.333441101756665148e+01 9.384132513222807859e+01 9.277509827281375010e+01 9.484693748398038338e+01 9.452786170894523821e+01 9.400499270373141769e+01 9.834401361027516941e+01 9.755161021235186070e+01 9.797901227085073117e+01 9.670707866674376874e+01 9.832294073449570249e+01 9.656415995181339440e+01 1.005579534581988526e+02 9.844171987262440382e+01 1.007816112253683656e+02 1.022632346560713330e+02 1.021283767211833009e+02 9.878504879953364082e+01 1.009522003441272489e+02 9.867729200923919564e+01 1.024358385791278039e+02 1.025589053515896154e+02 1.022297933415407840e+02 1.037983506925395858e+02 1.022899405035125255e+02 1.068426688448910653e+02 1.052104359740878010e+02 1.066166169412340849e+02 1.025939363032882881e+02 1.046510742134013157e+02 1.070635198951173095e+02 1.091372952424484879e+02 1.097369892288305095e+02 1.066386279359477669e+02 1.068943896252429226e+02 1.045096711334818735e+02 1.093702267453477646e+02 1.109879537937730163e+02 1.115374742554339207e+02 1.126336941685899689e+02 1.126713087617648341e+02 1.139488980292232156e+02 1.117710548581066234e+02 1.115488817431719468e+02 1.125645269208335293e+02 1.128079265137535145e+02 1.132019894550385146e+02 1.116277617221050207e+02 1.108800409710309935e+02 1.126113235173404092e+02 1.128121957049169310e+02 1.146207441722437039e+02 1.131565841819905245e+02 1.146316681081231224e+02 1.139298019217693394e+02 1.139909589521580813e+02 1.173818272086348173e+02 1.183350084272435225e+02 1.168223398032888412e+02 1.210424126828252014e+02 1.215284496820975306e+02 1.252710669470625078e+02 1.212459465284493234e+02 1.231379195181086033e+02 1.227838873237844410e+02 1.238018205930011675e+02 1.234102268279450669e+02 1.242812587259744532e+02 1.282906483771129160e+02 1.249102223048454903e+02 1.230905052620595796e+02 1.232027940165800572e+02 1.288613197941479882e+02 1.288743811273263020e+02 1.296972325408961240e+02 1.278379873999282097e+02 1.273997449541334817e+02 1.274229620005856987e+02 1.266153952931810238e+02 1.287533987278683583e+02 1.290305894306846994e+02 1.329561830881902154e+02 1.258738069840864426e+02 1.279431509648811982e+02 1.304247408835130386e+02 1.303102636416489872e+02 1.299252119871864295e+02 1.293978762978068744e+02 1.330830982539355887e+02 1.320030918578139278e+02 1.321571915970694988e+02 1.314450469735939180e+02 1.307170792409789897e+02 1.302836356320706557e+02 1.322622351964607503e+02 1.309818972050857440e+02 1.309877853408769965e+02 1.365527483336989576e+02 1.347378338961269435e+02 1.315383882965268185e+02 1.346943523612977458e+02 1.349829421741126509e+02 1.375554855887156407e+02 1.368743525413850364e+02 1.388136167059486752e+02 1.373200141808547983e+02 1.345967394401558295e+02 1.370919376120965865e+02 1.387323915763313096e+02 1.398324537133626109e+02 1.365278773084482395e+02 1.347060280999912720e+02 1.361672433716491923e+02 1.377835215546475922e+02 1.372101100754481706e+02 1.368578306308143056e+02 1.392708701590504745e+02 1.423764124815498064e+02 1.390636505971077952e+02 1.410125518964715070e+02 1.372020910691963991e+02 1.406805250336333870e+02 1.438768249250618965e+02 1.443250094619473316e+02 1.445688120455232024e+02 1.496248436385422735e+02 1.454678620300923342e+02 1.467837707494529411e+02 1.482238261193857340e+02 1.523205004692765385e+02 1.498492847141989159e+02 1.516330828620141347e+02 1.514124308846340909e+02 1.535306947016341610e+02 1.516962976157459195e+02 1.536357048512095673e+02 1.541983416074746458e+02 1.525845549421722751e+02 1.556616817794983945e+02 1.532992820590733345e+02 1.521428739259189342e+02 1.499986578467003540e+02 1.489490617381796369e+02 1.507431612091391742e+02 1.534627998170173839e+02 1.566032159503750165e+02 1.554809275708718133e+02 1.548319258795761755e+02 1.538422677831918577e+02 1.560671622976497588e+02 1.549186132409556365e+02 1.585010796226705452e+02 1.559574658740754387e+02 1.559968859582059224e+02 1.564933596875944204e+02 1.577599205194516685e+02 1.586793247729637244e+02 1.564717217619040071e+02 1.595493414004596104e+02 1.583778359188780200e+02 1.601833814596062098e+02 1.603640464623794060e+02 1.633779871916068203e+02 1.592426082638905314e+02 1.602074544759202865e+02 1.654594803413936006e+02 1.623627046693206921e+02 1.631757353340719021e+02 1.599230333128565178e+02 1.621508873939106081e+02 1.620389377160687445e+02 1.670829863337289964e+02 1.676013954524077860e+02 1.684742178654848601e+02 1.698922786431412248e+02 1.709951994628898433e+02 1.713498384037220887e+02 1.706320098938554679e+02 1.696861626909557970e+02 1.731789009502683996e+02 1.746953883598900177e+02 1.758558914022007684e+02 1.780453802951232660e+02 1.771881341160214447e+02 1.767120112478256999e+02 1.741139344471587833e+02 1.719208866920754133e+02 1.721610636256888540e+02 1.715492341915652332e+02 1.746734911473867555e+02 1.740878303571798824e+02 1.769969250393531013e+02 1.756803478516017094e+02 1.770450760134148993e+02 1.748963378705147989e+02 1.746890614711777800e+02 1.780556374328523361e+02 1.791024675990941830e+02 1.773421336602778524e+02 1.790783663849449283e+02 1.770896032155135629e+02 1.785744756403608164e+02 1.762959032660249932e+02 1.769809546413219437e+02 1.800200205820753467e+02 1.799589129906270841e+02 1.805168901420431951e+02 1.831183808758507041e+02 1.838088144877253569e+02 1.807818981624437527e+02 1.821080457518557409e+02 1.874193397145920699e+02 1.806553033430055848e+02 1.804972996184887108e+02 1.786973952233537375e+02 1.822372470720509625e+02 1.818586570462030068e+02 1.854975903933425059e+02 1.807857859771935978e+02 1.810600846766714369e+02 1.835341173324732722e+02 1.852242195012923105e+02 1.816050227587805352e+02 1.829365730261738747e+02 1.826779547026523289e+02 1.863165274825181825e+02 1.841838388124314463e+02 1.871707943321679295e+02 1.853157154768484247e+02 1.874181044905605518e+02 1.860839094980634911e+02 1.869929604867279807e+02 1.897136884200479017e+02 1.885845115962888485e+02 1.904890779468920812e+02 1.883012649964662728e+02 1.868700052923076100e+02 1.904008450463990698e+02 1.892157480399682754e+02 1.950382951729009733e+02 1.867685879801547628e+02 1.915048596816193935e+02 1.901888596148908448e+02 1.877842753356568153e+02 1.886907856282515752e+02 1.880227679519323658e+02 1.876929799209679572e+02 1.919607759993402283e+02 1.876843732070407498e+02 1.887605877724668346e+02 1.906888568746021519e+02 1.937553944014825333e+02 1.944204360574974828e+02 1.931218063524742092e+02 1.955038821281801233e+02 1.938539788993415129e+02 1.923849934058402198e+02 1.902203751348632181e+02 1.939776229217312391e+02 1.957964644549761317e+02 1.953473333943773298e+02 1.994901379291702597e+02 1.976563923358826003e+02 1.975385631020022856e+02 1.982913989901344110e+02 1.954661251954704824e+02 1.975950493312699621e+02 1.977400242383879743e+02 1.986599233006600116e+02 2.009147379722578250e+02 2.006395052702422106e+02 2.010806536967010629e+02 1.996076530594331757e+02 2.016168087160476148e+02 1.992707228279047627e+02 2.031223108900789214e+02 2.038385804544495272e+02 2.013507910243503716e+02 2.016329946514529183e+02 2.004217364918097246e+02 2.030655972632192459e+02 2.025890122663161037e+02 2.054616563348480440e+02 2.024534544473756625e+02 2.033734570147629768e+02 2.029809455691246001e+02 1.995401510443276436e+02 2.016153154329845734e+02 2.039084770274218954e+02 2.031980742851536377e+02 2.045565708239554965e+02 2.044549503077418251e+02 2.033672438602102659e+02 2.061213876737891439e+02 2.027298360253446106e+02 2.050577845152427301e+02 2.014996017102461394e+02 1.971585222292217452e+02 2.012722571387710957e+02 2.017311405848052743e+02 1.980993303303010578e+02 2.030656106448752212e+02 1.997443234129029861e+02 1.995707341597282891e+02 1.987173093889535664e+02 1.980190278988835928e+02 1.989985589196838021e+02 1.967042990779999627e+02 2.029367832881090976e+02 2.009275697776675429e+02 1.996785756528770150e+02 2.036701107488768798e+02 2.026361435134667204e+02 2.023835749876685952e+02 2.057626049380752704e+02 2.005863897464373053e+02 2.040845948538754158e+02 2.050480687165147344e+02 2.053442431663872867e+02 1.989377465421259785e+02 2.040866307000686390e+02 2.014358171342297510e+02 2.043861796497568548e+02 2.035912451192897947e+02 2.084143331631663614e+02 2.053578696576348932e+02 2.056401309862324638e+02 2.081479983215699008e+02 2.068878764490115145e+02 2.086458505238314558e+02 2.098683105916600198e+02 2.094479090332733335e+02 2.106718368886707538e+02 2.135919534196429765e+02 2.113650801348175321e+02 2.092348504555876616e+02 2.106830629936238779e+02 2.132249142932238328e+02 2.070810480688743382e+02 2.098400084140237709e+02 2.098107090252982800e+02 2.096722105995296488e+02 2.127534321336380287e+02 2.119884777779488729e+02 2.124897986658055231e+02 2.138415443349584280e+02 2.149785186749564900e+02 2.118372258175319018e+02 2.152177079697779050e+02 2.140885821525667154e+02 2.134560939286696453e+02 2.143376774963235789e+02 2.150259184524133218e+02 2.137836965625356243e+02 2.164233341552695151e+02 2.177172662488173671e+02 2.186367025106137021e+02 2.133573077782170344e+02 2.145526386932967284e+02 2.141237521409618125e+02 2.118421378411547948e+02 2.164733812761339777e+02 2.138461476037871876e+02 2.154571955570147566e+02 2.156689556538649981e+02 2.177678219169242766e+02 2.154491215992900095e+02 2.142147096844665839e+02 2.146062377215020831e+02 2.150322705196544177e+02 2.202624043552985142e+02 2.161325334419706508e+02 2.203649950294102950e+02 2.148872184256365756e+02 2.158374102442244578e+02 2.161791238151162418e+02 2.184263899523183170e+02 2.172895585005013857e+02 2.167047638529010101e+02 2.197456317473517515e+02 2.195116470707477845e+02 2.189935962419902467e+02 2.182875194720285492e+02 2.174560646618763826e+02 2.149315452156055812e+02 2.182398002056061728e+02 2.201433185484486899e+02 2.176148145799166684e+02 2.149091741535464735e+02 2.195450217362439957e+02 2.143012537717008286e+02 2.207750696957292575e+02 2.192407240536170150e+02 2.225315593697666543e+02 2.193451261673976376e+02 2.240431062636444608e+02 2.222968531762736575e+02 2.174896922918251221e+02 2.230896061465138303e+02 2.208066766722888303e+02 2.233664371420486816e+02 2.259114906831030964e+02 2.241229683956153735e+02 2.248589687992471511e+02 2.232494474529799220e+02 2.295413004430900514e+02 2.238240840711827104e+02 2.260647258948861236e+02 2.225160782420746557e+02 2.271393186690943651e+02 2.281041726230164954e+02 2.319058216604762492e+02 2.307856650248625670e+02 2.309626308017936651e+02 2.297705371167067483e+02 2.286374515250490163e+02 2.317661154790929459e+02 2.326028476004914012e+02 2.292201676562732473e+02 2.330386122189464402e+02 2.329045439980947663e+02 2.307152333346458306e+02 2.323111677583737844e+02 2.332425423831820979e+02 2.329361864440630541e+02 2.314770069883055044e+02 2.320943715635703484e+02 2.291812583116922042e+02 2.293742908792103492e+02 2.328449623109653714e+02 2.295148769115878622e+02 2.312813586406200841e+02 2.351829931698373741e+02 2.384113606923843633e+02 2.359207087754323027e+02 2.362403383152847880e+02 2.378772067671770571e+02 2.354917208923025385e+02 2.337142774357800761e+02 2.351806250126004443e+02 2.375187754200212567e+02 2.412055167489899929e+02 2.354212603555172052e+02 2.413707627566504073e+02 2.393434475376514854e+02 2.372857534031330147e+02 2.388279450584400649e+02 2.401456680110832167e+02 2.426767629710491292e+02 2.369365325573072596e+02 2.434918084207185984e+02 2.424461329819441460e+02 2.445922029290196065e+02 2.431555529899203236e+02 2.463104215716226690e+02 2.435667593348257469e+02 2.464391648615259385e+02 2.485604216955949255e+02 2.487287409761088952e+02 2.465947539439962384e+02 2.459549112629956653e+02 2.437225957952778970e+02 2.499550455170763996e+02 2.505853879285213281e+02 2.487856304321350365e+02 2.476959615824392529e+02 2.462338950178596519e+02 2.468657713036932648e+02 2.486817930455569581e+02 2.494350071061720655e+02 2.470494238138012975e+02 2.542203538863402628e+02 2.529586883910225765e+02 2.488385264837338582e+02 2.490489171040689200e+02 2.500345561164183721e+02 2.524942429419285759e+02 2.509037040051591418e+02 2.477164958098110787e+02 2.500395606206608647e+02 2.493596237825446735e+02 2.485096004670544403e+02 2.485773282249715237e+02 2.507679340036540623e+02 2.518533371383178121e+02 2.520058286913176460e+02 2.536507467173865109e+02 2.551578657396506458e+02 2.552397203340487124e+02 2.549281705175033323e+02 2.549600781295423531e+02 2.539886126223209999e+02 2.518020466920289948e+02 2.482380483907802500e+02 2.530539784414569056e+02 2.503587100694826688e+02 2.502426730641799679e+02 2.505203210823744939e+02 2.501186289559090312e+02 2.524924426248496729e+02 2.495183444491526359e+02 2.478197209355348605e+02 2.522023689251271605e+02 2.482775957883161766e+02 2.482320624463933711e+02 2.484059414033556834e+02 2.481402288200236228e+02 2.519613741903760626e+02 2.492907214612710050e+02 2.521497376168873927e+02 2.505567778336480842e+02 2.528949834798657434e+02 2.567489485048319580e+02 2.587789405879660762e+02 2.543266908532641821e+02 2.560605193275806073e+02 2.573500559783363997e+02 2.557849916295853916e+02 2.555386986787004560e+02 2.609880727456949217e+02 2.591618426176615344e+02 2.546144682935117487e+02 2.603604884498102479e+02 2.577989097023915406e+02 2.585586350240733395e+02 2.584661649483610972e+02 2.589997783527458637e+02 2.595883865052148849e+02 2.604240483568056561e+02 2.614738931375171660e+02 2.613315446437566152e+02 2.608000801652523251e+02 2.676716334942143476e+02 2.658603645613881099e+02 2.634875221926347990e+02 2.654060624857376638e+02 2.658621307825856661e+02 2.664059968424524527e+02 2.679775784617586396e+02 2.647320491898040018e+02 2.680003871844969012e+02 2.670728484274147263e+02 2.669699485133065764e+02 2.680616686360719427e+02 2.658649890074965469e+02 2.669669985814346660e+02 2.654334557958656546e+02 2.678823395006883743e+02 2.721784575780330897e+02 2.714662215120022779e+02 2.695226527290906233e+02 2.673059548757991593e+02 2.678440594765528999e+02 2.719007609996430119e+02 2.725359707579842166e+02 2.753687875944899588e+02 2.721875305834240066e+02 2.738575057986129195e+02 2.727726837676625564e+02 2.710729781481502982e+02 2.772796747152912644e+02 2.768904689088781765e+02 2.764140066353909901e+02 2.792364150509373530e+02 2.735395451194246448e+02 2.776190059272479971e+02 2.770093622931395885e+02 2.767386990688578976e+02 2.745343603422415981e+02 2.736119458643641451e+02 2.718068693002383043e+02 2.750512583007337071e+02 2.722621571677813677e+02 2.722940002304858353e+02 2.703187633365654392e+02 2.739964427008603138e+02 2.722734611169758523e+02 2.709979352686343077e+02 2.718321507131981321e+02 2.729361453832769371e+02 2.714748369173920537e+02 2.719528689941615198e+02 2.669966772458812443e+02 2.695761285077049365e+02 2.681803236698836486e+02 2.728422170163181590e+02 2.773051929902312622e+02 2.761009781198837914e+02 2.751867661317384659e+02 2.801131047355396504e+02 2.761617810436255809e+02 2.766947732412634764e+02 2.799938563103805791e+02 2.757553470209399507e+02 2.771722279091188170e+02 2.759779463656587950e+02 2.744030324484839980e+02 2.736836842388819946e+02 2.772773800481857052e+02 2.802863257282256200e+02 2.790772996930457452e+02 2.767383742738982733e+02 2.804199495882436395e+02 2.820605271782251862e+02 2.778173196760989754e+02 2.797794576184143125e+02 2.817610750016913244e+02 2.798960939507819603e+02 2.802658308672980638e+02 2.823418581666433624e+02 2.840241554801106076e+02 2.798638777278029579e+02 2.848772520045456531e+02 2.826107599758390734e+02 2.828268387954990430e+02 2.825581852842008743e+02 2.800356035420692251e+02 2.838586270021270934e+02 2.803304163732212828e+02 2.817749273974991411e+02 2.811235068689095442e+02 2.810492934410286807e+02 2.788147490187592439e+02 2.844245904906512692e+02 2.757894124345288560e+02 2.781097929145769285e+02 2.787480461616334537e+02 2.783648696888239442e+02 2.769319241613209783e+02 2.782469468091296676e+02 2.777429535303661510e+02 2.822654349662468576e+02 2.816975830690585099e+02 2.828143393996139707e+02 2.824842881506658614e+02 2.832036716067534599e+02 2.852241829720880446e+02 2.888174644190119693e+02 2.891913390403972812e+02 2.902608560753488973e+02 2.879596189606018015e+02 2.897704821919061828e+02 2.872321781311362656e+02 2.934701608955579104e+02 2.901711378381801865e+02 2.910825910029352599e+02 2.919921604791871914e+02 2.926015694317039220e+02 2.929493944661243177e+02 2.925330671613116351e+02 2.932529005951826093e+02 2.939867560758179366e+02 2.914205696886864416e+02 2.907868279041872484e+02 2.895112331528603136e+02 2.905318924091671988e+02 2.909044054885545734e+02 2.913449792324078089e+02 2.922074608023125961e+02 2.908354031701485383e+02 2.904741049760303326e+02 2.941976763430178039e+02 2.961655314043646854e+02 2.927768398499558771e+02 2.914922703806934692e+02 2.900524919314378280e+02 2.924925435713441288e+02 2.956600568899238510e+02 2.899581345580194807e+02 2.932311679865534302e+02 2.926254006551083080e+02 2.908604298589351060e+02 2.948732490664165198e+02 2.902351008224802627e+02 2.927539979745548067e+02 2.901854674839109975e+02 2.924931166796213802e+02 2.938656457268366466e+02 2.927779279677660043e+02 2.963021483078705387e+02 2.926652878255375754e+02 2.998866305897118423e+02 2.964490602092130302e+02 2.948692447870269007e+02 2.950839063918045326e+02 2.946049348757766211e+02 2.952403107664551953e+02 2.959670445735821431e+02 2.944977682818733911e+02 2.949686473860936076e+02 2.906513671274144031e+02 2.966952609553039792e+02 2.943978846812187840e+02 2.975563524120044008e+02 2.953412084029674247e+02 2.960205028797595332e+02 2.934743868670360598e+02 2.977051896330473824e+02 2.990697210543962115e+02 2.997063644550155459e+02 2.993181848791484754e+02 3.036058746037641072e+02 3.020715182334455449e+02 3.003501246227287993e+02 3.057823759018109513e+02 3.062427042206238639e+02 3.008010612514351578e+02 3.032563117450535515e+02 3.097969662538872058e+02 3.073008810090315706e+02 3.089446036175126551e+02 3.106549586361164756e+02 3.136413397444126190e+02 3.094704492397209492e+02 3.137560276507405206e+02 3.115652909983296581e+02 3.116528640524420553e+02 3.057082369828234505e+02 3.111381452481193151e+02 3.119240110663295695e+02 3.075899951805889714e+02 3.102897458922305418e+02 3.083189120052264798e+02 3.121920228696374693e+02 3.091439942131905809e+02 3.122470463574337600e+02 3.137169536810883983e+02 3.130457846949191776e+02 3.106671168180196787e+02 3.108376756281326152e+02 3.126707736134698621e+02 3.131929627207733802e+02 3.178396245091884680e+02 3.153171113810599877e+02 3.145921099877929237e+02 3.142880495888176711e+02 3.084081488735886865e+02 3.138297479626949098e+02 3.140564595944908319e+02 3.091597834799611064e+02 3.164919209342756403e+02 3.148421776954942857e+02 3.174461665346041173e+02 3.152516913980610411e+02 3.153449741695416719e+02 3.109231086204295025e+02 3.128477217881088563e+02 3.145832544616286555e+02 3.096682221762467293e+02 3.144601516163883730e+02 3.127992193642020311e+02 3.109156312393853909e+02 3.144929814377895809e+02 3.113231925502601598e+02 3.170319152587837834e+02 3.134803687543388264e+02 3.139597090867149518e+02 3.162139402838361661e+02 3.161028969443585765e+02 3.132151906580261880e+02 3.101132043106715059e+02 3.185419729076048156e+02 3.191903396232495993e+02 3.211092507247558387e+02 3.232188897930777216e+02 3.202049833216358934e+02 3.204547393675297826e+02 3.266974739501441718e+02 3.251117017809608569e+02 3.242253506159047447e+02 3.202580229266962988e+02 3.215557705391238983e+02 3.228746185528162300e+02 3.231180158239830007e+02 3.225002591953457909e+02 3.271717198233912427e+02 3.235046546787381203e+02 3.226149383905058130e+02 3.202026055324895424e+02 3.226467661428198994e+02 3.263710249331491582e+02 3.255775459377147172e+02 3.236247813334885564e+02 3.229305839747701725e+02 3.223808425137792710e+02 3.266652965169099048e+02 3.220476520186339258e+02 3.288929560127275522e+02 3.279658553583030880e+02 3.286829614521134886e+02 3.341821092997348046e+02 3.287656606812815312e+02 3.293430236686714352e+02 3.269014552471900856e+02 3.282102738669909741e+02 3.266888727307477893e+02 3.263713393249715295e+02 3.320296257406949394e+02 3.350834195196247265e+02 3.295697075980130535e+02 3.279996467839599177e+02 3.280127538342256344e+02 3.324205795560492334e+02 3.299966298065658066e+02 3.299277873218412651e+02 3.326119710895137018e+02 3.326326858378840825e+02 3.304827752660571605e+02 3.298349102648095368e+02 3.318906359992697617e+02 3.321384458544443419e+02 3.291149152375127755e+02 3.294904043084322325e+02 3.297045732038632764e+02 3.323882157103781765e+02 3.312190071889786509e+02 3.308284026495763896e+02 3.364115239751773174e+02 3.363935902153415896e+02 3.323997796526460320e+02 3.295898922670838260e+02 3.347311104632757406e+02 3.362370814303255315e+02 3.317198153123753741e+02 3.370479678559947274e+02 3.362118195002312291e+02 3.368837264103348161e+02 3.344287842697169140e+02 3.386861440467113766e+02 3.388533333760675532e+02 3.368739023102320402e+02 3.417950189184905412e+02 3.422756308481451697e+02 3.405337678402494248e+02 3.453255572380709282e+02 3.447021723778966020e+02 3.440979547880535847e+02 3.525305256716102349e+02 3.515613572789133627e+02 3.550493876432921070e+02 3.530227122178681611e+02 3.509256841456242455e+02 3.500940661702456964e+02 3.522547569512681775e+02 3.530450476984078136e+02 3.463731580922945454e+02 3.535139942067311836e+02 3.511821671394312716e+02 3.488280447738466137e+02 3.547682302382744410e+02 3.538028387632159593e+02 3.489876372125008288e+02 3.529394128423131178e+02 3.566013634767322174e+02 3.529543450178225044e+02 3.499617494334356707e+02 3.543723220751620033e+02 3.506198145494322489e+02 3.511600869616554519e+02 3.569826837445009460e+02 3.531982546564863696e+02 3.563039073111301036e+02 3.591018530636545734e+02 3.568006707963762665e+02 3.548110100312516693e+02 3.524303348776987264e+02 3.556644386206320974e+02 3.570315295940727083e+02 3.563839755694855853e+02 3.579125509516845227e+02 3.533776375684477102e+02 3.555780748027806908e+02 3.554816512196222220e+02 3.529122397860015781e+02 3.580824321737032392e+02 3.592780779969020841e+02 3.557562040131114145e+02 3.562124336524219075e+02 3.562558217305854100e+02 3.555903996266408740e+02 3.557594748477126814e+02 3.568642678724359598e+02 3.576294103826149353e+02 3.517236680968129008e+02 3.549393929929266278e+02 3.517462367099445260e+02 3.546996406023611144e+02 3.556176340023122862e+02 3.522877938030716223e+02 3.532872931172979634e+02 3.561449261132741526e+02 3.551028310877371155e+02 3.581367389830410843e+02 3.548399287048249562e+02 3.554676707941372342e+02 3.569943335194905671e+02 3.523132132039956446e+02 3.595326167105751551e+02 3.606350116357036200e+02 3.616860093120994861e+02 3.595638219336721022e+02 3.632060176083295460e+02 3.599571074122118262e+02 3.663937311783186033e+02 3.643218264679924800e+02 3.659281558062519366e+02 3.617217087242654543e+02 3.690348934301206327e+02 3.668861588664884721e+02 3.692554079764982475e+02 3.671133258643260433e+02 3.742848909885111652e+02 3.705883802382762156e+02 3.741587443719107569e+02 3.723064950552571872e+02 3.666300526296541307e+02 3.737821138257244797e+02 3.704041388195437889e+02 3.716940261638319498e+02 3.761163218821997134e+02 3.734842501306275722e+02 3.725631933606678103e+02 3.750296073791635649e+02 3.736243112650554394e+02 3.785206261304739996e+02 3.731735749866063543e+02 3.730699937710645031e+02 3.738758011091454705e+02 3.714409552035068600e+02 3.746337761177634320e+02 3.778130314433219610e+02 3.775550982845164754e+02 3.758484118454356349e+02 3.753722316755558381e+02 3.725215391123845166e+02 3.696406463086740359e+02 3.728256418475564260e+02 3.772262392093537642e+02 3.760042183320647950e+02 3.784242692201275986e+02 3.803205606145318143e+02 3.723710276199277018e+02 3.749629428353069898e+02 3.734079134331918794e+02 3.784947056374326166e+02 3.768418003550344793e+02 3.750699764363071722e+02 3.810219708033096140e+02 3.794653471770416218e+02 3.759566656047240940e+02 3.762623003766971692e+02 3.763709191970925190e+02 3.764451183116151469e+02 3.769642106527454075e+02 3.761804646631576929e+02 3.817463625631995114e+02 3.789420948410037226e+02 3.784800574734532574e+02 3.803574505667166932e+02 3.838710301660370874e+02 3.803239618107613182e+02 3.784553359580489200e+02 3.859862857767496962e+02 3.803596838296691658e+02 3.788103405715135636e+02 3.787303781770692126e+02 3.804293494999876657e+02 3.846765038713003833e+02 3.819197224328023594e+02 3.844694837932174778e+02 3.874198840892279918e+02 3.838055117686290032e+02 3.871698531400639922e+02 3.852639259604927133e+02 3.860552633417055972e+02 3.827079095424545585e+02 3.880708971047134241e+02 3.863505711283146411e+02 3.890589342811390452e+02 3.863468651456668681e+02 3.824673823713546312e+02 3.874614206089773916e+02 3.874685507255516086e+02 3.868962809845104402e+02 3.909335259206661704e+02 3.915990617737059551e+02 3.905865356184958159e+02 3.883290094985694054e+02 3.902755847038250749e+02 3.914320384105922130e+02 3.879522238022062197e+02 3.893310648916632317e+02 3.919473093039069909e+02 3.941087391475000459e+02 3.904684858464634090e+02 3.922881973463920531e+02 3.915685079149759531e+02 3.933741498575686819e+02 3.933644977057819005e+02 3.886688595114234204e+02 3.919363200989621419e+02 3.930176029435695568e+02 3.947003414525935341e+02 3.933821620361406417e+02 3.967619960966958388e+02 3.976141315464238915e+02 4.002340144959986787e+02 3.983239585682382540e+02 3.982834812921553862e+02 3.952196776821505182e+02 3.938172451382963004e+02 3.923435671374548406e+02 3.947678765305432194e+02 3.983248355777107577e+02 3.965585849312436153e+02 3.968255375135183840e+02 3.936847058144752509e+02 3.976117273924747906e+02 3.943024504644692456e+02 3.961262433648824413e+02 3.982253550052873834e+02 4.018566352070849348e+02 4.012846668351342601e+02 4.001564825572418727e+02 4.050141373329791463e+02 4.048897972074916538e+02 4.110895172250535552e+02 4.061014753076830743e+02 4.057808555559324191e+02 4.075387977507547816e+02 4.087262257814737723e+02 4.096591191182493503e+02 4.093549662224405097e+02 4.090160301579183511e+02 4.122168691526471207e+02 4.074231959097407412e+02 4.108934205381520997e+02 4.112690157049426602e+02 4.114867803542135221e+02 4.071526211703929334e+02 4.097189430945853701e+02 4.058065366209712010e+02 4.097399982865076140e+02 4.088745870783669716e+02 4.084443523682268165e+02 4.039939532372245026e+02 4.064153161999503823e+02 4.065438059000676958e+02 4.016008803912632743e+02 4.054285371139971517e+02 4.108879002184768865e+02 4.108678574390323774e+02 4.119013774072277556e+02 4.120177266963141847e+02 4.094796724311021876e+02 4.110522228942239167e+02 4.121435133961634278e+02 4.131236107247882501e+02 4.139050517983696977e+02 4.158485323598883383e+02 4.109733702474163692e+02 4.138859267941791700e+02 4.118833989347156148e+02 4.093507739969417116e+02 4.115084164736256866e+02 4.113494220431575172e+02 4.125747472849127462e+02 4.122098819878444829e+02 4.165036616540339764e+02 4.172601511003884411e+02 4.176596076799885395e+02 4.174155765720979616e+02 4.173404254868534053e+02 4.146009312415998807e+02 4.166383248647664459e+02 4.224551222833014208e+02 4.138425034169684977e+02 4.157784091916430498e+02 4.180486022756042530e+02 4.171994708066133057e+02 4.119938224121463008e+02 4.174952688698093084e+02 4.157240187419761810e+02 4.153012136206432388e+02 4.158294679609136892e+02 4.170035885001290126e+02 4.158796039721636930e+02 4.176434368328004325e+02 4.192715155823061650e+02 4.223618904309624895e+02 4.202169661640896265e+02 4.224015040935294110e+02 4.272270351362806764e+02 4.244826648597467624e+02 4.261468189010914784e+02 4.232863321592069497e+02 4.268940510819808196e+02 4.242845701523146431e+02 4.298127229587161082e+02 4.285632645850756717e+02 4.259772044606017403e+02 4.232250374504850470e+02 4.244676338444624548e+02 4.193368017798633218e+02 4.327550093570679905e+02 4.274843743188753251e+02 4.255884062007440320e+02 4.283866018294382343e+02 4.285033497556519251e+02 4.291652228954972088e+02 4.281802117595636901e+02 4.272902637007083513e+02 4.320466692893348863e+02 4.299705524743904448e+02 4.266604887589043642e+02 4.295139012477558822e+02 4.276322540214010814e+02 4.336988439120056000e+02 4.299183936042897471e+02 4.253709287953441276e+02 4.283133158043341950e+02 4.288742856563710006e+02 4.284153597417658261e+02 4.296299466382706669e+02 4.298530889929172645e+02 4.293825084949111783e+02 4.325638780532436272e+02 4.237503564391341229e+02 4.278489895941828536e+02 4.243144763026525084e+02 4.253167923890261477e+02 4.242574665260339657e+02 4.226260794641738130e+02 4.310879819238834898e+02 4.231959646426000177e+02 4.272043916491059008e+02 4.284776941756926476e+02 4.267652790806300231e+02 4.293589855024149529e+02 4.287805714889841511e+02 4.345944574793914512e+02 4.329178583641355544e+02 4.336333757031448499e+02 4.335754229166481650e+02 4.304836721174929153e+02 4.288377264704204777e+02 4.351076533626143714e+02 4.353981153403367443e+02 4.307304691649693495e+02 4.347930458094436972e+02 4.342419597958594863e+02 4.346775493473598431e+02 4.351237325416887529e+02 4.303262934265638933e+02 4.361429918368179983e+02 4.326455656130395369e+02 4.353689276835667101e+02 4.338514356314314000e+02 4.290248786107766819e+02 4.338753232330229821e+02 4.328027024010028754e+02 4.330102374314284361e+02 4.371645270438705779e+02 4.404484485104757141e+02 4.377662860549523884e+02 4.366929646963939149e+02 4.354958901037372812e+02 4.341613273519390646e+02 4.304653081413908353e+02 4.384723798224905522e+02 4.338080224598326140e+02 4.335812606011796220e+02 4.372506239678750148e+02 4.358297515989963813e+02 4.323064488353846286e+02 4.320805726106384554e+02 4.372052948955258671e+02 4.298556620897821290e+02 4.324514793114461213e+02 4.356699738331925005e+02 4.400916162846514794e+02 4.332540098364016217e+02 4.377606117756631079e+02 4.366564143815996886e+02 4.377104142108831866e+02 4.406572259279713535e+02 4.359919620509843980e+02 4.382685910068217936e+02 4.382600416771517189e+02 4.365817714469174575e+02 4.336259206164152715e+02 4.356505043853072721e+02 4.349125184764077403e+02 4.351071107540934122e+02 4.394974078515163001e+02 4.393620044208604440e+02 4.323562683500936714e+02 4.337756846454854553e+02 4.339846096651584730e+02 4.378247455700938531e+02 4.357052391778033780e+02 4.407128134653017923e+02 4.360197424667290989e+02 4.372075494879857160e+02 4.393639642962633047e+02 4.358188327886679758e+02 4.336519852857459796e+02 4.349023298176351773e+02 4.325482272676549655e+02 4.354430283372863073e+02 4.383682307199416641e+02 4.372328871242186210e+02 4.387451532495671245e+02 4.364938137267974412e+02 4.391984469566181133e+02 4.371850415361417390e+02 4.325134563451624103e+02 4.393512761884404085e+02 4.355285902950294030e+02 4.325410298550216908e+02 4.396804481422936988e+02 4.362508393057458420e+02 4.363405524108536042e+02 4.434676505634640193e+02 4.424293845850871207e+02 4.392631995152689797e+02 4.393786390178890997e+02 4.395128865615276936e+02 4.442621912103645059e+02 4.421746353119994524e+02 4.423786435868348121e+02 4.447755177760173524e+02 4.454941903164404380e+02 4.516199893911822301e+02 4.511952984401689832e+02 4.447983779918494065e+02 4.483175299834837801e+02 4.458682642262110107e+02 4.495040155805816084e+02 4.505787409926975897e+02 4.495439516120771373e+02 4.534152994558873502e+02 4.515491085544591101e+02 4.473738458551578105e+02 4.498574369291856101e+02 4.513468306100986638e+02 4.518211161270333491e+02 4.548093475868915903e+02 4.510865116861676825e+02 4.517539706583607995e+02 4.494635925245281669e+02 4.518189322597006594e+02 4.542414398851121859e+02 4.501515327413138152e+02 4.576347805454512923e+02 4.501210831957611731e+02 4.519690287211153645e+02 4.516199179331050573e+02 4.507757105005915719e+02 4.526889895733170306e+02 4.551101872053997113e+02 4.516954513200877841e+02 4.536678757535922841e+02 4.548307715507823445e+02 4.559010507148274201e+02 4.595580107101190492e+02 4.517291660654682346e+02 4.620872174958748246e+02 4.554721969425792167e+02 4.570193684073523173e+02 4.601728986875395435e+02 4.605099375844097835e+02 4.520002454701323700e+02 4.529472567866109785e+02 4.545561279403607386e+02 4.509445177099806301e+02 4.528844421071195825e+02 4.569158114309014422e+02 4.594523270095131693e+02 4.500816421977658024e+02 4.570975604290613319e+02 4.550101642522438965e+02 4.539779040594742128e+02 4.550190291469232307e+02 4.549790072224329833e+02 4.559984596283974838e+02 4.528770103128533151e+02 4.542676080297483168e+02 4.558852161154793521e+02 4.532463961646610642e+02 4.595026417845188575e+02 4.565536353071359486e+02 4.598017906348901533e+02 4.613917282512264819e+02 4.642831138160298678e+02 4.629981103177014461e+02 4.607136981850026132e+02 4.668472938746728573e+02 4.594949661352862336e+02 4.622770094351124044e+02 4.648708625269511003e+02 4.627996895837911211e+02 4.623552135535966841e+02 4.587694470024441102e+02 4.605354116237606945e+02 4.612588242381401074e+02 4.660463034053303204e+02 4.638989303185795166e+02 4.660838390803283460e+02 4.647252615810089651e+02 4.635977931082087480e+02 4.653250007568054798e+02 4.630260140521577341e+02 4.633531512388507281e+02 4.635878601993746315e+02 4.647754346680123945e+02 4.657472614280981134e+02 4.614347885360163559e+02 4.674578386846686158e+02 4.695639958811640895e+02 4.656884467385276594e+02 4.672995230500284265e+02 4.641589802244649832e+02 4.639957683346823956e+02 4.603633457904010697e+02 4.679882420125986187e+02 4.593033240868422808e+02 4.637655542148467589e+02 4.627476297988201850e+02 4.686068381311332018e+02 4.722861647332565553e+02 4.663838925987179209e+02 4.651010639352079465e+02 4.642561114246092870e+02 4.682198994511741716e+02 4.644030387487819667e+02 4.668214464873302632e+02 4.695059871061811805e+02 4.717394394717107957e+02 4.676281851181688012e+02 4.666210560098594442e+02 4.667882777786652468e+02 4.625736833204261984e+02 4.676654304465486121e+02 4.671890416775081007e+02 4.679917489454327892e+02 4.680044069844494175e+02 4.608139770744517705e+02 4.661464761850605214e+02 4.672988425488154007e+02 4.667298140332116532e+02 4.632941997876297364e+02 4.698308931339075798e+02 4.696302950455203700e+02 4.663447029633267675e+02 4.680475058395457495e+02 4.743078062543581837e+02 4.654711574973641746e+02 4.706940526555254110e+02 4.647411693926177350e+02 4.657756888019475809e+02 4.722337732287069230e+02 4.681305919647409723e+02 4.699089806619501815e+02 4.710796235736857511e+02 4.726257400066639889e+02 4.743756803793303902e+02 4.704429505432095766e+02 4.698236924648276727e+02 4.722253279464812294e+02 4.781117619976385527e+02 4.709541506217540814e+02 4.704769251167657558e+02 4.720922127894114624e+02 4.720026031645286935e+02 4.733517035078510276e+02 4.724785587918979104e+02 4.799196635717990489e+02 4.727436220101178037e+02 4.804739181662795886e+02 4.778003974293792453e+02 4.775634792909331168e+02 4.767557475178873574e+02 4.781021992153404767e+02 4.741575377306238011e+02 4.805251584342759656e+02 4.757573882427769831e+02 4.765043362926279542e+02 4.743829288222837022e+02 4.787545641969731491e+02 4.790313233183213697e+02 4.751759785172809529e+02 4.780418317678692119e+02 4.777502090017022169e+02 4.802552951060876580e+02 4.811714556424445277e+02 4.775439202484592442e+02 4.784438599225584881e+02 4.797459522423187082e+02 4.800197876805654573e+02 4.808783163484857823e+02 4.798784957470342647e+02 4.785457320428204184e+02 4.793159450321477379e+02 4.814109971988950747e+02 4.767386562650324322e+02 4.769233939383966003e+02 4.784663674162250686e+02 4.752569840920746742e+02 4.723313889655634057e+02 4.758815501161031420e+02 4.758525487153197560e+02 4.773031238146472788e+02 4.726572322779231285e+02 4.806759783562114308e+02 4.726864313122613339e+02 4.761910821381592882e+02 4.724278158956224161e+02 4.803316343738919727e+02 4.780408292240386459e+02 4.811696784412797570e+02 4.800140550144269582e+02 4.793082755969052187e+02 4.809612972213159878e+02 4.860242124115254114e+02 4.804857356102426706e+02 4.843935335551623780e+02 4.830881524665807660e+02 4.912061122203828063e+02 4.856331751520949638e+02 4.835396338737660926e+02 4.869981584036794402e+02 4.910985901882344251e+02 4.889566907816308117e+02 4.931065817186635627e+02 4.848571680193853695e+02 4.875220931995184515e+02 4.896256479120766585e+02 4.966724035709304417e+02 4.904645762044545449e+02 4.909169493185158331e+02 4.935475311675711509e+02 4.922330906569650892e+02 4.963995620402049553e+02 4.977838548751248027e+02 4.988730657931308201e+02 4.929398722386423515e+02 4.958490102199946250e+02 4.949172016798618188e+02 4.917918313579923506e+02 4.921624679927823536e+02 4.983448344995648540e+02 4.938373448562866201e+02 4.948344766957796423e+02 4.990698514445618343e+02 4.985232748574312609e+02 4.988789741285619357e+02 4.977255266238134368e+02 4.983962507008697571e+02 4.982138343177585398e+02 5.000637838525978509e+02 5.011531311339978743e+02 4.978603764709795314e+02 4.968569305440252606e+02 5.028312865011342865e+02 5.022651578559533618e+02 5.028512156556113268e+02 5.052769972577780777e+02 5.011360945892951122e+02 5.024639119439811452e+02 5.018666189093169692e+02 5.044141087504337975e+02 5.012566944384747103e+02 5.052341152479667130e+02 5.023812185187659907e+02 5.069077178455409012e+02 5.046564560795243892e+02 5.082922341894329179e+02 5.052547754488189753e+02 5.028301044318377535e+02 5.044590770038931282e+02 5.064140013626897030e+02 5.073196006102593287e+02 5.044096763431538761e+02 5.105104608905458008e+02 5.018453190714964194e+02 5.068981552478346089e+02 5.075365573342561447e+02 5.117665363088140680e+02 5.070963348470973528e+02 5.054753815443236817e+02 5.103169338556569983e+02 5.139403017215421414e+02 5.061388134820826963e+02 5.110608222905660796e+02 5.099868580419105797e+02 5.121739288026338954e+02 5.142030970087280366e+02 5.065860146658125132e+02 5.119706767895164603e+02 5.100356425936135452e+02 5.105566321760845199e+02 5.097540751878215133e+02 5.117866576146506077e+02 5.124753797266499760e+02 5.114580446597801142e+02 5.170017913670149028e+02 5.123221918292914552e+02 5.171646260152618879e+02 5.132712060741177993e+02 5.133344934357014608e+02 5.097228543971484669e+02 5.133071108832026539e+02 5.091486643474945595e+02 5.124679923615622101e+02 5.099462709463057877e+02 5.131124764385604067e+02 5.107675720472995522e+02 5.151168156894384538e+02 5.163554779082001005e+02 5.152866775598844242e+02 5.146940035303680361e+02 5.145474436218353276e+02 5.141695909609044293e+02 5.130875018687313514e+02 5.110054480336690403e+02 5.128310060546672275e+02 5.129823196105185161e+02 5.176442543535064260e+02 5.107519857854295537e+02 5.077742387008541982e+02 5.172716982508520687e+02 5.113783705660140981e+02 5.144272991897770453e+02 5.133640113854841047e+02 5.138881253031859160e+02 5.153904511889347759e+02 5.169512648320617245e+02 5.171344181800734532e+02 5.138000214246569612e+02 5.233032177597572172e+02 5.166677490675397166e+02 5.226960030761007374e+02 5.130848350337498687e+02 5.197625959777682283e+02 5.194697712330124659e+02 5.162418613813423462e+02 5.181586625550365852e+02 5.146374717954046218e+02 5.178104361871601213e+02 5.128648435797764478e+02 5.209721143178818465e+02 5.187472736217812326e+02 5.208294077595069211e+02 5.218336007581988270e+02 5.149863915188957435e+02 5.180234558014236654e+02 5.149455697303700390e+02 5.139406232303661000e+02 5.178311858749505063e+02 5.167505142147464312e+02 5.217198693841309023e+02 5.176462054560442994e+02 5.202320127525448470e+02 5.175723059116719469e+02 5.174379113242703170e+02 5.200179272145867344e+02 5.200320686457348529e+02 5.182040159556175922e+02 5.238456016740863106e+02 5.223454098133081516e+02 5.200323650879954585e+02 5.221225261478430184e+02 5.169350757124605025e+02 5.203868853254414262e+02 5.204587378066837573e+02 5.216751564383255300e+02 5.242798834528381349e+02 5.238965033105612292e+02 5.234935328408605528e+02 5.258011141776728437e+02 5.275001843836179205e+02 5.183117294132689494e+02 5.206552929660326754e+02 5.255220959934772509e+02 5.257729684594869468e+02 5.242096230322808879e+02 5.276436116310834450e+02 5.226648976375764732e+02 5.193018305280221512e+02 5.208072599492373911e+02 5.258763321940139122e+02 5.261760691521102444e+02 5.226791763426987245e+02 5.191010906653451684e+02 5.211523804864780232e+02 5.263406872595970754e+02 5.310203198320342608e+02 5.290927430657188779e+02 5.265178930211707211e+02 5.227934844514497854e+02 5.279449441884945600e+02 5.250020504127631966e+02 5.270129407606879113e+02 5.256787774708567440e+02 5.325035888618017452e+02 5.300342443052595627e+02 5.260542129630542831e+02 5.305227010010810318e+02 5.334549195927197616e+02 5.346162496668941913e+02 5.286311997209154470e+02 5.281024403756265428e+02 5.246893349145917682e+02 5.231780136807022927e+02 5.290900161953269389e+02 5.300128930085558068e+02 5.316767383367025559e+02 5.349327654184608036e+02 5.302050722867274999e+02 5.298442654062771453e+02 5.259250034059505197e+02 5.309109883080967620e+02 5.276596101823944309e+02 5.272655263300690649e+02 5.306786026684352464e+02 5.334628188198165617e+02 5.258283129347641989e+02 5.282135559764326445e+02 5.297340137192884413e+02 5.299253233186661873e+02 5.320413916424863601e+02 5.288142037906677615e+02 5.298261576801928641e+02 5.302771220063309556e+02 5.335385303731218301e+02 5.405259650134082676e+02 5.339192043957634723e+02 5.395921894611004745e+02 5.379806338961950587e+02 5.353490280272876589e+02 5.373008989778436444e+02 5.369623938237706398e+02 5.312366466324140220e+02 5.355633620063042599e+02 5.332478260068879763e+02 5.392120279121809290e+02 5.342066407734702125e+02 5.360444968740238210e+02 5.352979405035349600e+02 5.315708515718945364e+02 5.357548400181751731e+02 5.332235772709085495e+02 5.367797822859195094e+02 5.329955353370825151e+02 5.364778745062112648e+02 5.353160392630203432e+02 5.307635668285286101e+02 5.325818426439025188e+02 5.282104701666685287e+02 5.298512144312522878e+02 5.280587006162018042e+02 5.297476398899931382e+02 5.295801814104005416e+02 5.314559415239848477e+02 5.324537635153952806e+02 5.357848370775091098e+02 5.287074573959057489e+02 5.346938233933284437e+02 5.333676037003275496e+02 5.338141225593778927e+02 5.370664504002120339e+02 5.334521209390093190e+02 5.329560968702772925e+02 5.368819030918815542e+02 5.305403882171905252e+02 5.239446914706978760e+02 5.334166910764208751e+02 5.350957971078643141e+02 5.312427200465756414e+02 5.351049856518968681e+02 5.310688876074436848e+02 5.352284075762775046e+02 5.342603268268795773e+02 5.324781720091593797e+02 5.373786388886627492e+02 5.299126756201394528e+02 5.375215637187504854e+02 5.366013863532959931e+02 5.426243038856165413e+02 5.367566040761386148e+02 5.402756350308870879e+02 5.376733578930738986e+02 5.375766273174702974e+02 5.397422181280819586e+02 5.363763777218346149e+02 5.365212612508169059e+02 5.392665424120592661e+02 5.375642708421366933e+02 5.371185578735144190e+02 5.374570059491325082e+02 5.362693021649930643e+02 5.407536514736004847e+02 5.409353306662333125e+02 5.387099955875974047e+02 5.389845036075270173e+02 5.419712516574433039e+02 5.416299021826403077e+02 5.439529336019470520e+02 5.451273641001636179e+02 5.426101785939846422e+02 5.350234321385961493e+02 5.360422340089036197e+02 5.446256114086676234e+02 5.446854545440816082e+02 5.413733297183152899e+02 5.487264404135546556e+02 5.487056519972768456e+02 5.488006400212387916e+02 5.520047728855163314e+02 5.471883015504678269e+02 5.498490068540123730e+02 5.542107194011521187e+02 5.527201775603853093e+02 5.523005621934655665e+02 5.467599888931652004e+02 5.467122607473091875e+02 5.457726997879444752e+02 5.486863509724066716e+02 5.463302416842439015e+02 5.458373548904439758e+02 5.470878235887893197e+02 5.562812395177529652e+02 5.526807520523730091e+02 5.484741198610098536e+02 5.535132654139752049e+02 5.505353016809241353e+02 5.542135787912919795e+02 5.536802392700840301e+02 5.513319554798891886e+02 5.520391282699808926e+02 5.499812054905669356e+02 5.548487905614850888e+02 5.564128263487943968e+02 5.533268887317727831e+02 5.566619689149880514e+02 5.604884887404634810e+02 5.620192069775514483e+02 5.626388545503926935e+02 5.691611376232153816e+02 5.649124831125398032e+02 5.665843819738969387e+02 5.640123654351961022e+02 5.645119340034525521e+02 5.670729923824052321e+02 5.661325252509568600e+02 5.672339289799152766e+02 5.619597802731510683e+02 5.670805970459488208e+02 5.653677096052097113e+02 5.709566369943344171e+02 5.661576556494380839e+02 5.705896726665594088e+02 5.672320537484732768e+02 5.679111611307769181e+02 5.648956754406714253e+02 5.690452563226640450e+02 5.642579007459478362e+02 5.656295781063780623e+02 5.632716051060439213e+02 5.648477478701303198e+02 5.640177815275961848e+02 5.702807171590555981e+02 5.633600287635333643e+02 5.655577443153235890e+02 5.624556073867231589e+02 5.675055357280606358e+02 5.601562668564678233e+02 5.626908430576683031e+02 5.646031442492754877e+02 5.672148534089074019e+02 5.679651864262191339e+02 5.655851978502117845e+02 5.650475799656708205e+02 5.644251461306726014e+02 5.674758800085031680e+02 5.651671819793882605e+02 5.650858553919556471e+02 5.686608928324376393e+02 5.656682510779845643e+02 5.690875219692692326e+02 5.740644472712660900e+02 5.655556484282717520e+02 5.681795712667222915e+02 5.690503872787097635e+02 5.737675967444724847e+02 5.692184966322940909e+02 5.714823458687102402e+02 5.782095445357668950e+02 5.769999912698627895e+02 5.702847894724150137e+02 5.757955500629060452e+02 5.734568900602262147e+02 5.724115633655658257e+02 5.732716213996262695e+02 5.749509604693976144e+02 5.721353658558386996e+02 5.687789298096370203e+02 5.745662665753799274e+02 5.681841709460269385e+02 5.671704141069536718e+02 5.694890327369589613e+02 5.689602575093014138e+02 5.662542918900425093e+02 5.711133650230470948e+02 5.716428840198774424e+02 5.703066046485312199e+02 5.731050897794362982e+02 5.696996526226695323e+02 5.742546560351783000e+02 5.734339782728188766e+02 5.786189743483946586e+02 5.759081043941514508e+02 5.718961144691867275e+02 5.749449274894085420e+02 5.719964063847997977e+02 5.758686540904710682e+02 5.705051253301056704e+02 5.713127447317343695e+02 5.758268102169179201e+02 5.758651340343263882e+02 5.711174253035541142e+02 5.752817163145376753e+02 5.733769438500560227e+02 5.745465844818878622e+02 5.703463869870307690e+02 5.690467725905119778e+02 5.701056956346991456e+02 5.677624989867900922e+02 5.720709644951557493e+02 5.696539338655707070e+02 5.693845418554765274e+02 5.657632071747885902e+02 5.682734250811929542e+02 5.635873120140307719e+02 5.696136093195335661e+02 5.618560404392213741e+02 5.710504615228853709e+02 5.653637392256131307e+02 5.684075378930783700e+02 5.733966014024016431e+02 5.674551581699142844e+02 5.712688246766529119e+02 5.674931276706165590e+02 5.688001881464481357e+02 5.694841711280203072e+02 5.636884019643023294e+02 5.659444163089480071e+02 5.701618030418982244e+02 5.724364188747050548e+02 5.710875886360477125e+02 5.698768796067834046e+02 5.651301138715084562e+02 5.649244312536868620e+02 5.614767865352202989e+02 5.652548027722262987e+02 5.623143568662585494e+02 5.569575403874454196e+02 5.588696673914993198e+02 5.553748660888701352e+02 5.623807953444322720e+02 5.587269598839387754e+02 5.603295118405217181e+02 5.589678556332921744e+02 5.661427485291176254e+02 5.651131157711605510e+02 5.662762125374082416e+02 5.675038149071444877e+02 5.624068497769062560e+02 5.695338549501866510e+02 5.678651611773836976e+02 5.655029247351941422e+02 5.622973403925367393e+02 5.629514750402179288e+02 5.679382285049535994e+02 5.632149784711403981e+02 5.590837722980576245e+02 5.620787874930456383e+02 5.639308110870609880e+02 5.671930610594569089e+02 5.654830777249690072e+02 5.641785804471795700e+02 5.626953062143812758e+02 5.649150387164780796e+02 5.621220962978212583e+02 5.621326972800253543e+02 5.697248872334430416e+02 5.708691258606778547e+02 5.682391021457847273e+02 5.713030079919868740e+02 5.729851601659005382e+02 5.739475453538327656e+02 5.688152205697643922e+02 5.700594463810793968e+02 5.683390010799521406e+02 5.738063264003529866e+02 5.653220206878908130e+02 5.641812786907840973e+02 5.664698933637237133e+02 5.681201226059516785e+02 5.698212356905726210e+02 5.703634842968260728e+02 5.715684233575552753e+02 5.718652473265156004e+02 5.726729204198104526e+02 5.700007192781571348e+02 5.744384522563699420e+02 5.669765901107090258e+02 5.714946358581350978e+02 5.739606655973564102e+02 5.705704557172922478e+02 5.754075722199667098e+02 5.762098152491419114e+02 5.765206637771392479e+02 5.758051756703397359e+02 5.735945696843519954e+02 5.732129245993312452e+02 5.761986470136389471e+02 5.736807183405026080e+02 5.705740330813003993e+02 5.705335213474065768e+02 5.737701229415819171e+02 5.745181024686656883e+02 5.755993360557516780e+02 5.727419422580810533e+02 5.708104738496386972e+02 5.759937230766677203e+02 5.742253905501050895e+02 5.796659875586365160e+02 5.754777998605419498e+02 5.742363525646412654e+02 5.767191773586615682e+02 5.695505234816824895e+02 5.803247102099827543e+02 5.744999809114657410e+02 5.773610501700685518e+02 5.774652165190143478e+02 5.758916694734409703e+02 5.730123581703562650e+02 5.747814594151709571e+02 5.696479126394057175e+02 5.753451847886889254e+02 5.689156834239151976e+02 5.710565052680801728e+02 5.704302838825021809e+02 5.772598406816659917e+02 5.697406348549149016e+02 5.701773777711922548e+02 5.714427795064390239e+02 5.721020318482724178e+02 5.724519495583919024e+02 5.709513462199465721e+02 5.673740891430716147e+02 5.758034009315952062e+02 5.682014074318826715e+02 5.711433845064286743e+02 5.730658645881063649e+02 5.697729593018693777e+02 5.708717823657706276e+02 5.730660185216316904e+02 5.756167415344855272e+02 5.740084081807316352e+02 5.699251746978387700e+02 5.761385927709744692e+02 5.730560343943608359e+02 5.717359181377734103e+02 5.757605813465067968e+02 5.771184742792526094e+02 5.757910604418026423e+02 5.788880520912490510e+02 5.778567010249732903e+02 5.787781787393678314e+02 5.739976415330595501e+02 5.756380273894740185e+02 5.729163661844648914e+02 5.767075362503780980e+02 5.775637939872807465e+02 5.767906361565829911e+02 5.800664681092158617e+02 5.778838056971550259e+02 5.785126963848928199e+02 5.734361368613226659e+02 5.756097228943816617e+02 5.789464052070428579e+02 5.787154618456147546e+02 5.736366841730595070e+02 5.781821376125541292e+02 5.781349645165605580e+02 5.789672460874105582e+02 5.788101632380090678e+02 5.772967000746778012e+02 5.765590185704562600e+02 5.794584072177689222e+02 5.816987772415347990e+02 5.807013260975976436e+02 5.763244608082712830e+02 5.714321837420256998e+02 5.795047045687592799e+02 5.755263392338474659e+02 5.740927993832406173e+02 5.734098375303927924e+02 5.697408414011281366e+02 5.712468908083925498e+02 5.750401994960741376e+02 5.738765266749372813e+02 5.696794912945567830e+02 5.694999813654131913e+02 5.716453414957493351e+02 5.764765332287269075e+02 5.716378218103673134e+02 5.745959650682592610e+02 5.780910112025021590e+02 5.767486261290874836e+02 5.716284911523420078e+02 5.764873583143796623e+02 5.743728263017763993e+02 5.772692587704846119e+02 5.759974130020385701e+02 5.811637493342377638e+02 5.770230293932052064e+02 5.760685921237094362e+02 5.764831231863034873e+02 5.743736952083050937e+02 5.789767694026056688e+02 5.809316276253306341e+02 5.820311637197221444e+02 5.832317704078533325e+02 5.848473128187496286e+02 5.845805986578426428e+02 5.809878674616699072e+02 5.835730577015560812e+02 5.869594617428019774e+02 5.806406242300655549e+02 5.835065181603767996e+02 5.802664944272980847e+02 5.846420045838975739e+02 5.868495440097125311e+02 5.868103648275900923e+02 5.815728904844506815e+02 5.823443324620063777e+02 5.797896872868348055e+02 5.801998681346469766e+02 5.799486441986412046e+02 5.853506221931552318e+02 5.801664418214633088e+02 5.832195650167208214e+02 5.846512885578509895e+02 5.793360345126013726e+02 5.834939605286617734e+02 5.858000426725119496e+02 5.857882922788223823e+02 5.791365793584492394e+02 5.784519151540855546e+02 5.837408201450942897e+02 5.800311653181920519e+02 5.823046174288780321e+02 5.873545353499924886e+02 5.837955325936279678e+02 5.786648276028561213e+02 5.785585800814579898e+02 5.773957193915915695e+02 5.806884656026501261e+02 5.856745532013922002e+02 5.854071617119427628e+02 5.735241968055813686e+02 5.708622519654535381e+02 5.709157211152730724e+02 5.727672347088503102e+02 5.742381711115274356e+02 5.674246212533579410e+02 5.723597738571060063e+02 5.716009974521286949e+02 5.694333114076080165e+02 5.694892695951145924e+02 5.699989316772480379e+02 5.688578935015485740e+02 5.712774030206323914e+02 5.709132203766364455e+02 5.702974119553413175e+02 5.684349741098379809e+02 5.712428073895465559e+02 5.693816553804782643e+02 5.763709729354360434e+02 5.736774288044600780e+02 5.733946756115191192e+02 5.753199712752855248e+02 5.755172095669237251e+02 5.790329195782546776e+02 5.790038868478530958e+02 5.809198161507446230e+02 5.838625992283790538e+02 5.835294239400013794e+02 5.838095866798896623e+02 5.853290996197663389e+02 5.837465608707346973e+02 5.861798860316025639e+02 5.853493792856251048e+02 5.813717876830943396e+02 5.863803350767240090e+02 5.881683790003672812e+02 5.861869667559816435e+02 5.905909917745232178e+02 5.934205525596258894e+02 5.932580634326066047e+02 5.900073829882435348e+02 5.940506546711415012e+02 5.863117982723083514e+02 5.895712515160325893e+02 5.878974215271194907e+02 5.917185875287966610e+02 5.844745856208776331e+02 5.912813072441970235e+02 5.942991302383326229e+02 5.912613561770756405e+02 5.862508643203431120e+02 5.888238848236100011e+02 5.887356793703690983e+02 5.916297144657823992e+02 5.907046175558284631e+02 5.878915649318439591e+02 5.829554756450098694e+02 5.817238593917210210e+02 5.885701840950391670e+02 5.843180645458510298e+02 5.834180689138396474e+02 5.859291834726784600e+02 5.833878994209844677e+02 5.855538537581751370e+02 5.891069083630046634e+02 5.830060293740847328e+02 5.821411776748961984e+02 5.860443984658500085e+02 5.909113662100576221e+02 5.885067056078676160e+02 5.869961238044381844e+02 5.806229955287003577e+02 5.879565987059519330e+02 5.841230555863579639e+02 5.889632635652700401e+02 5.808405086559733945e+02 5.840017808039469855e+02 5.809917080191021341e+02 5.867219317256131035e+02 5.869091822405079029e+02 5.887170007661482032e+02 5.939035658936600157e+02 5.915580053924601316e+02 5.894720923527703462e+02 5.933217971729289957e+02 5.934165585460635839e+02 5.909429291606961669e+02 5.924887116588449771e+02 5.950933845358150620e+02 5.972308704447392529e+02 5.918361347620041215e+02 5.911596346436078875e+02 5.879094319170960716e+02 5.869408073142926696e+02 5.900707648913438561e+02 5.914664584361560173e+02 5.897605475337197731e+02 5.896891217834918280e+02 5.886565907378293332e+02 5.923900027618643662e+02 5.884514160022372380e+02 5.899323532237988275e+02 5.864629379096791126e+02 5.860321267706709705e+02 5.901687703667967071e+02 5.899494017043296026e+02 5.918425883130305465e+02 5.927626923998915345e+02 5.941504269677847105e+02 5.949971207308800558e+02 5.958270422662836836e+02 5.924907356112005345e+02 5.938385247250519114e+02 5.911590478991747659e+02 5.914286136387473789e+02 5.958608882732244183e+02 5.935533232486366160e+02 5.902882858429038606e+02 5.952069379157214826e+02 5.923057172889057256e+02 5.938815061099603554e+02 5.930276389792367127e+02 5.949956493206035475e+02 5.905769537118229664e+02 5.924850659939496609e+02 5.950852129462003859e+02 5.958704375324313105e+02 5.960313331974736002e+02 5.987582479014477030e+02 5.971775371121616445e+02 5.966981129777055912e+02 6.018230933299480512e+02 6.005891936629533348e+02 5.954177460888051883e+02 6.009918361224428054e+02 5.990781626099735604e+02 6.037669170872716222e+02 6.059765023023815047e+02 6.012134400132346173e+02 6.019583118507620156e+02 6.025201066714108720e+02 6.040903529393563076e+02 6.017928502608090184e+02 6.043136896767719008e+02 5.979559070899778135e+02 6.011755789810606529e+02 6.002727529527829802e+02 6.008498942840733434e+02 5.974322360760540960e+02 6.017400413663962127e+02 6.026304252260762269e+02 6.060016762949604754e+02 6.043144050936668918e+02 6.046897363897518289e+02 6.050995305738016441e+02 6.026377154715712550e+02 6.050362490609434190e+02 6.030188198583772419e+02 5.989477669971312253e+02 5.986697415147268657e+02 6.000762118942836878e+02 6.015652091314941572e+02 5.968519502035155710e+02 6.037111957896661352e+02 5.995841559885274137e+02 6.041602527246569707e+02 6.073696519838554195e+02 6.083604021460590729e+02 6.106273053537352098e+02 6.144977794206425870e+02 6.127701251241567206e+02 6.135023410079755877e+02 6.123082707613274351e+02 6.089388990503400692e+02 6.128935415972838427e+02 6.139544717846987396e+02 6.116950368564105247e+02 6.145336898505830732e+02 6.165267581691440455e+02 6.132784045992091251e+02 6.123262778898989609e+02 6.142196460249448364e+02 6.167146018410062425e+02 6.141558658366491272e+02 6.124984948256538928e+02 6.129602391672647173e+02 6.182676957280039005e+02 6.201429032739433751e+02 6.237117009162753902e+02 6.205115635248517947e+02 6.248386230279265874e+02 6.242429659478867734e+02 6.255446769155860238e+02 6.229390661552694155e+02 6.302122339178536095e+02 6.226636462762478459e+02 6.253246719616616929e+02 6.269988480205549877e+02 6.242884808293165406e+02 6.291038302375314970e+02 6.247623676226058933e+02 6.229917455348729618e+02 6.238310816879053391e+02 6.221068478523766316e+02 6.195829987032251438e+02 6.235957945718266728e+02 6.260911183973169045e+02 6.277529507211004329e+02 6.270681548771955249e+02 6.281121701485427593e+02 6.232921155135065874e+02 6.250759990859645541e+02 6.222869344421731057e+02 6.245658744802769888e+02 6.314071954849614485e+02 6.316573125167701619e+02 6.301932182769394331e+02 6.332452268899693308e+02 6.304026654519768726e+02 6.324300297527278190e+02 6.277104552137769815e+02 6.334554282004008883e+02 6.299772075520095314e+02 6.283734979876127227e+02 6.284392338625774528e+02 6.297548179986492869e+02 6.281718327606699859e+02 6.305470931884384527e+02 6.253151708513262292e+02 6.252201633543591015e+02 6.259559985317629298e+02 6.328665479390523387e+02 6.303950533487408165e+02 6.311652168039063326e+02 6.334721238968174930e+02 6.312050454327809348e+02 6.341617406710115574e+02 6.366153714634523340e+02 6.338180951565416308e+02 6.357372868423673253e+02 6.369364259550603720e+02 6.418076017050904056e+02 6.342543508927715266e+02 6.411139666251266362e+02 6.319230591818616176e+02 6.412965197763986680e+02 6.400608900561626342e+02 6.397400807729259213e+02 6.403284451300834235e+02 6.367340695201584140e+02 6.382016501536257920e+02 6.400752216924989852e+02 6.374883931818558267e+02 6.304131881972987230e+02 6.341248772132978502e+02 6.387642989017626860e+02 6.397885940815082222e+02 6.407049658335495224e+02 6.389002779108232062e+02 6.398259343959493890e+02 6.411001179984859846e+02 6.428040728599431759e+02 6.387419854504798877e+02 6.437768459656344930e+02 6.375134679084601430e+02 6.386258463603992368e+02 6.365061672628197584e+02 6.394181986214706512e+02 6.326392572260876932e+02 6.452380651364757114e+02 6.382210819762399296e+02 6.385994724679002275e+02 6.410925956155192580e+02 6.429038119198338563e+02 6.353792955093433648e+02 6.331394642501257977e+02 6.307200243121217227e+02 6.353930899005163155e+02 6.386593519040795854e+02 6.411107649388854952e+02 6.405725383210888140e+02 6.420000637278850490e+02 6.340320674750132639e+02 6.396125588124243677e+02 6.422562788435491257e+02 6.393369990772347364e+02 6.395697020657564735e+02 6.408392295600048101e+02 6.411100253153771291e+02 6.410525733898979297e+02 6.337415567597720383e+02 6.435844316970417367e+02 6.467411842923909262e+02 6.390825637333184659e+02 6.386121920917856869e+02 6.423502996237500611e+02 6.386582363927481083e+02 6.476466972388675458e+02 6.494379276164452222e+02 6.415381312670891703e+02 6.455289757796850836e+02 6.493284169136408082e+02 6.463296764615409984e+02 6.502169230354546698e+02 6.463706717462467850e+02 6.495597569561551836e+02 6.453432107232762291e+02 6.457957439667695780e+02 6.479712764168418744e+02 6.457318357084005811e+02 6.467106497814212389e+02 6.483099454788250569e+02 6.491010759654599269e+02 6.478351175323409734e+02 6.548373985287490768e+02 6.498941436077873277e+02 6.563841982997818150e+02 6.492211547101787801e+02 6.487899042399534437e+02 6.465591145569802620e+02 6.521750624769708793e+02 6.520898445579306326e+02 6.518640681492126987e+02 6.599721906800546094e+02 6.562549500700187082e+02 6.558622865005224867e+02 6.573511080760064260e+02 6.532658668860281068e+02 6.520674358382030960e+02 6.494881996382010811e+02 6.552786480988263520e+02 6.521963355951514814e+02 6.476006689655727087e+02 6.526136508968843373e+02 6.516449763839591469e+02 6.529216672688621657e+02 6.585864722600649657e+02 6.563691023795028059e+02 6.568399085742379384e+02 6.612227870565102421e+02 6.557819798958499860e+02 6.593049280550302456e+02 6.579949063060959134e+02 6.550643634220149352e+02 6.590841752597674486e+02 6.639455711768182482e+02 6.540626711741041390e+02 6.552055431530208125e+02 6.522316850030426849e+02 6.523933785706110484e+02 6.565033793562841993e+02 6.530819004570062134e+02 6.590505216991363113e+02 6.532123631895883591e+02 6.508202375658451047e+02 6.528319959663806458e+02 6.508644424989120125e+02 6.469933626107140299e+02 6.508921606439017751e+02 6.541748666758311401e+02 6.445028406049525529e+02 6.531615989086599257e+02 6.520199309562623284e+02 6.471165422517894967e+02 6.489451881300219611e+02 6.469976463343471096e+02 6.472861899324467458e+02 6.519759182709008201e+02 6.504003364629576254e+02 6.462693567406890907e+02 6.486145031941891830e+02 6.455605792796287687e+02 6.482542262198394383e+02 6.517137618081957271e+02 6.547072004734325219e+02 6.538507771506475592e+02 6.531605510455448211e+02 6.521047729657990430e+02 6.496896496099595879e+02 6.468638986071206318e+02 6.551475171673877185e+02 6.496161364106652627e+02 6.529378836184449710e+02 6.545098523829207124e+02 6.468440672868457568e+02 6.518177707767846414e+02 6.473731114552955432e+02 6.451648307308349786e+02 6.454279183050144866e+02 6.458983679411849153e+02 6.473133117922907331e+02 6.504205217409886473e+02 6.461108687002362103e+02 6.429055172963970790e+02 6.472097937553021438e+02 6.463599208084997372e+02 6.484489562614801343e+02 6.481963734497991254e+02 6.473491902733804864e+02 6.453662049951561812e+02 6.486292639729405209e+02 6.493987187880911733e+02 6.510178824482593427e+02 6.530121757056867864e+02 6.476686127019928563e+02 6.519056606981117739e+02 6.476473421422080037e+02 6.486468196621432298e+02 6.495366795660036132e+02 6.480172519152736186e+02 6.472026445903985632e+02 6.435217635681119646e+02 6.496341078789192807e+02 6.520734572078791871e+02 6.482597699398611439e+02 6.496973321070723841e+02 6.522579361886937477e+02 6.576890177293304305e+02 6.497738276580059846e+02 6.527796313326036852e+02 6.559819599045988525e+02 6.579172583383877964e+02 6.565738886539894565e+02 6.553403045733967929e+02 6.573528334214570350e+02 6.600396806622520671e+02 6.606522738579355973e+02 6.615000118981578225e+02 6.555160725864726601e+02 6.586611329392133030e+02 6.560777570839466080e+02 6.574113908410240583e+02 6.530293209763607365e+02 6.579087620773794924e+02 6.553210565637743912e+02 6.578200361553775792e+02 6.560588525274196172e+02 6.570023528918134161e+02 6.573075162263402262e+02 6.525875102985725107e+02 6.582857934104462174e+02 6.614443956242478180e+02 6.601690902049464285e+02 6.575576430771042169e+02 6.634261187586191681e+02 6.633902930617751963e+02 6.575805365287069435e+02 6.541662145448460706e+02 6.582826642264241173e+02 6.557366154848002680e+02 6.577066854935507081e+02 6.597048364293211762e+02 6.565953494811319615e+02 6.620269168119732512e+02 6.617811931953121984e+02 6.694837103135532743e+02 6.682541813865619815e+02 6.635085666850666257e+02 6.578568020533951994e+02 6.636752487439708830e+02 6.563249815600319153e+02 6.608754159939280726e+02 6.615741599809473428e+02 6.575122671030837864e+02 6.582539691552038903e+02 6.653317867514434738e+02 6.606333800332276951e+02 6.629591619107121687e+02 6.633831064249685596e+02 6.633556349186974330e+02 6.659519597797201413e+02 6.684125895708970120e+02 6.657710554896218582e+02 6.703891482495524770e+02 6.696932037466357315e+02 6.680006200877350011e+02 6.642052322136214570e+02 6.630244315375277893e+02 6.671193060239490933e+02 6.632509244767810515e+02 6.619846986304460188e+02 6.577462895520309303e+02 6.578413960352604590e+02 6.628418594134358273e+02 6.620508039364449360e+02 6.618365192669901944e+02 6.572543213477522386e+02 6.583333668025966290e+02 6.600704793624640843e+02 6.583477590949445357e+02 6.584288415319574597e+02 6.632528923328112569e+02 6.580610872245456449e+02 6.562473616411559760e+02 6.560872962372274060e+02 6.621626004408035442e+02 6.600937631363533455e+02 6.596214708854835180e+02 6.594285952054643758e+02 6.625158973145640857e+02 6.596335052495378477e+02 6.646444675280164347e+02 6.586491472743668965e+02 6.613156894795959033e+02 6.639580774537179195e+02 6.662778819092205822e+02 6.599687654582191954e+02 6.675735618359998398e+02 6.613079368972840939e+02 6.714845318125178437e+02 6.672208401247213487e+02 6.621643164819804497e+02 6.663997934712444930e+02 6.603668673881981022e+02 6.638675903426026252e+02 6.663900934917340919e+02 6.681344018435778480e+02 6.671886913670338117e+02 6.671597794080535095e+02 6.706956800632913200e+02 6.700240740863882820e+02 6.686889639281944255e+02 6.683418773053209634e+02 6.666921942643201646e+02 6.655603950501711097e+02 6.660716572840003664e+02 6.642262002248930912e+02 6.663535022141321633e+02 6.594039049632604019e+02 6.632309148867589101e+02 6.677946982349895961e+02 6.685645437746909465e+02 6.646199777851190902e+02 6.676060595024757731e+02 6.690345879574217633e+02 6.683867625235371861e+02 6.718362887843376257e+02 6.732318920777263429e+02 6.689564224421591234e+02 6.721419755572533177e+02 6.613980240607252199e+02 6.659590826216469850e+02 6.672056323678664285e+02 6.664585711300729827e+02 6.725465671409282322e+02 6.646723352580655728e+02 6.677962177460296971e+02 6.624110020595762762e+02 6.729905765886381914e+02 6.636118204560960976e+02 6.762611754480659556e+02 6.705890941786143458e+02 6.779668734618268218e+02 6.682132203241551451e+02 6.714457678037692858e+02 6.712776424500809753e+02 6.681134675156063167e+02 6.627341604926814398e+02 6.682559956678685467e+02 6.681111049473111052e+02 6.760017600717922051e+02 6.773452513185576436e+02 6.725446477220663155e+02 6.722745463905454244e+02 6.713927303408530634e+02 6.745145875898487020e+02 6.745697850380084901e+02 6.731768758470976763e+02 6.709675918789038178e+02 6.734625414614844203e+02 6.694340901356507629e+02 6.708621763494209063e+02 6.769510554472778949e+02 6.770728397348638055e+02 6.760812984699975914e+02 6.823987552064949114e+02 6.750996405147769792e+02 6.734580742368286792e+02 6.774013494277295422e+02 6.715036361739919357e+02 6.798347213838372909e+02 6.773079426662770857e+02 6.738468074406796404e+02 6.764063767908073714e+02 6.767253582673696428e+02 6.804460461195033076e+02 6.792607087548151412e+02 6.762169810193578314e+02 6.745812712975326804e+02 6.744937140476413333e+02 6.769216636159377458e+02 6.742822736022673098e+02 6.784986650605441127e+02 6.784479204212397008e+02 6.810045470195607322e+02 6.796440276730832011e+02 6.751666389396583554e+02 6.737853358887909963e+02 6.734638714234358758e+02 6.735690474926885827e+02 6.717933702497464310e+02 6.795268824802684549e+02 6.799116637520020276e+02 6.742575938798177049e+02 6.802579978881786928e+02 6.751266292845167527e+02 6.667371331891858972e+02 6.738198819501676553e+02 6.817101267699442815e+02 6.743045096558685145e+02 6.730002142178435633e+02 6.771938288376073842e+02 6.810452965846471898e+02 6.710268911556763669e+02 6.767765063326307882e+02 6.702256711005308034e+02 6.669756355506895034e+02 6.712145560683385384e+02 6.745578223133118172e+02 6.678990892441834148e+02 6.724083661313291032e+02 6.740273516543192045e+02 6.727048287208715465e+02 6.777423785144990234e+02 6.707979170604240835e+02 6.761744532844551259e+02 6.779096151657046221e+02 6.750833196283409734e+02 6.735849641205219314e+02 6.775278167187242389e+02 6.754186547746919587e+02 6.758294463555354241e+02 6.784290229446401099e+02 6.809993051242091724e+02 6.789680287841869131e+02 6.737923352022520476e+02 6.722130537694354189e+02 6.800852938103357701e+02 6.801652150526510923e+02 6.751585798950114850e+02 6.735318895382224582e+02 6.810039538736479017e+02 6.735521347185481318e+02 6.759035574952649768e+02 6.781841234962309954e+02 6.751128741732089793e+02 6.795398107255474542e+02 6.750036273307717920e+02 6.702339471381177418e+02 6.799594008908630940e+02 6.732892868234969228e+02 6.794285618976450678e+02 6.835189234037673032e+02 6.773291481977314561e+02 6.781709876023129482e+02 6.724627388433303850e+02 6.734885458809649208e+02 6.728592056638044596e+02 6.707200650554997310e+02 6.723511146698567700e+02 6.732786552617862981e+02 6.792144286899161898e+02 6.834655257350333386e+02 6.713362065121356181e+02 6.796352246716721766e+02 6.801112080661475829e+02 6.754490150849384236e+02 6.758999361479840218e+02 6.754801143284931868e+02 6.782981480227238080e+02 6.749755479830015474e+02 6.785597658250414952e+02 6.742468764468042082e+02 6.770083248503954110e+02 6.706592463007450533e+02 6.708728599363404328e+02 6.779611940045982692e+02 6.755400740029325561e+02 6.727251760537747032e+02 6.812370491222681039e+02 6.784110242732529059e+02 6.818305673835430980e+02 6.779149654364470052e+02 6.805121812294644315e+02 6.815504360302729765e+02 6.810302145282975061e+02 6.821222513446411995e+02 6.753936546113933446e+02 6.800145629240976177e+02 6.779581415789350558e+02 6.767842460434483201e+02 6.819590029611072168e+02 6.795329873260023987e+02 6.807111602361962923e+02 6.781692047825417831e+02 6.771475187788460062e+02 6.801071491223228804e+02 6.823024293932281807e+02 6.811857474057892432e+02 6.857468251611985579e+02 6.747630765887006419e+02 6.826973544328571961e+02 6.834811777706358953e+02 6.760387652733082859e+02 6.769403968628209896e+02 6.799840737596206282e+02 6.767996565190728688e+02 6.795890393189697534e+02 6.782766529550300447e+02 6.803398155711362278e+02 6.739459324926124282e+02 6.815370621082779508e+02 6.840138525641496017e+02 6.834569759665287165e+02 6.852315728511306361e+02 6.830641176913472918e+02 6.818325622811888707e+02 6.831219268845727584e+02 6.818348524439088578e+02 6.817364974618394626e+02 6.802483441070305616e+02 6.816349043145243058e+02 6.822118448809407028e+02 6.814131977901801065e+02 6.830957924270099966e+02 6.854386880747250643e+02 6.826958850193286708e+02 6.832260593593003932e+02 6.799922446096113617e+02 6.835938483762904525e+02 6.849435840436254921e+02 6.804538287921984647e+02 6.843555623305600193e+02 6.819097237949258670e+02 6.789545919124880129e+02 6.818383257759803655e+02 6.835159238933233610e+02 6.828288252490577861e+02 6.838375146909888826e+02 6.808296445229739220e+02 6.809127745656855950e+02 6.833253056670270098e+02 6.849099987553832989e+02 6.830150472520251697e+02 6.865936544391944381e+02 6.789024207872995476e+02 6.814985317580843684e+02 6.856847340110916775e+02 6.826797312618634805e+02 6.807617708515959976e+02 6.820963925856220840e+02 6.838643899533570902e+02 6.796430452915516298e+02 6.847241878581958190e+02 6.793577394624639965e+02 6.757915005829986512e+02 6.775095478161219944e+02 6.803009572153067666e+02 6.813433592405143600e+02 6.770195682429981616e+02 6.775001269011969498e+02 6.794595075890164253e+02 6.846267439845715899e+02 6.825864718804544964e+02 6.874944950374598420e+02 6.805081266351528484e+02 6.799643148770396692e+02 6.843687767505740567e+02 6.787550296015375579e+02 6.803476000622871425e+02 6.759183504852658189e+02 6.794694974845884872e+02 6.807023644553950135e+02 6.783317666961415853e+02 6.794304524021156340e+02 6.866719110920305411e+02 6.769267245368209842e+02 6.831165250853274529e+02 6.877979611720795674e+02 6.847187038599840889e+02 6.827013276758932534e+02 6.851637671610452571e+02 6.868270714626416975e+02 6.807097935260071608e+02 6.794035147908252839e+02 6.796515046425614628e+02 6.837992601632134892e+02 6.840464073155013693e+02 6.890975552088322047e+02 6.866011181398670260e+02 6.905537169935084876e+02 6.883204550767351293e+02 6.905895260933081090e+02 6.847597979684205711e+02 6.886770415444763103e+02 6.867106476505269939e+02 6.927451319061332242e+02 6.921492700033771825e+02 6.909040659961655138e+02 6.952214132121223429e+02 6.929854953411510223e+02 6.910508973837447684e+02 6.948071918656903563e+02 6.899605590032664395e+02 6.895345672716230183e+02 6.925012468818960087e+02 6.937384245771939959e+02 6.958525139989900481e+02 6.937752673120265854e+02 6.904974456770316920e+02 6.917330754729345017e+02 6.940626328101520812e+02 6.949005066533895842e+02 6.914912675868711176e+02 6.966204703870926096e+02 6.988471131834472772e+02 6.953857628650735023e+02 6.964659220518697111e+02 6.965909837018629105e+02 6.982198615720050157e+02 6.964026437894434594e+02 6.951789484154644470e+02 7.003572246925162972e+02 6.962788512175426376e+02 6.928566675590838031e+02 6.973169853577970798e+02 6.929419679933536145e+02 6.918819015586345813e+02 6.947928620982403345e+02 7.005399613627421331e+02 7.002374057167353385e+02 6.936272118446125887e+02 7.012223150350101832e+02 7.018865383257240183e+02 7.005832590590240443e+02 6.961611059008547500e+02 7.042339986835265790e+02 6.989348307056067142e+02 6.996369157048500256e+02 6.944737825996513720e+02 6.954040950044360443e+02 6.953612428375711261e+02 6.956818202221096499e+02 7.015075889972079040e+02 7.037659837682111856e+02 6.996732541063429380e+02 7.008055030569813653e+02 6.981880809147578475e+02 6.932115945022574124e+02 6.986096338004642803e+02 6.982822927813909928e+02 6.977494341858313192e+02 6.972102910015771613e+02 6.979101316471276277e+02 6.998393664691769800e+02 6.978053316389199381e+02 6.967228157787269538e+02 6.966893166915785969e+02 6.967043057190542186e+02 6.966435997549763215e+02 7.031153058583211077e+02 6.963996547452478580e+02 6.962233166471919503e+02 6.927919674469459324e+02 6.984590158910957598e+02 6.984492734143976804e+02 6.960179621869904167e+02 7.026375929921181296e+02 6.985348411505143531e+02 6.966951393488587883e+02 6.993306271443294690e+02 6.986855465852073621e+02 7.014607905393824012e+02 7.049075308760802727e+02 7.075741140994123271e+02 7.037935643667321983e+02 7.036346276619780156e+02 7.036030181961186827e+02 7.047770443116667138e+02 7.029313513332971297e+02 7.090983260770235574e+02 7.108704716551669662e+02 7.054073277694710669e+02 7.131336168043541193e+02 7.096122466927757841e+02 7.043626516783130000e+02 7.045377281041365904e+02 7.071952971651278403e+02 6.976046945755585966e+02 7.053405975562003505e+02 6.982585766218909384e+02 7.052665940119967445e+02 7.039031977014604990e+02 7.005060330714767360e+02 7.048337616300850641e+02 7.001402570404167136e+02 7.065496600240586531e+02 7.059302917033223821e+02 7.115256835364882591e+02 7.051397402891988122e+02 7.077846157818809161e+02 7.046689262139435641e+02 7.061632285651386383e+02 7.068396716722705833e+02 7.058981722266091765e+02 7.054722608276971414e+02 7.057670500591121936e+02 7.097096684917695484e+02 7.089905901129304766e+02 7.122818036122502008e+02 7.109991128878994004e+02 7.030592077848713188e+02 7.118628937610276353e+02 7.070174691256501092e+02 7.090179414080261040e+02 7.084628495495701372e+02 7.084171172622918675e+02 7.055064916805910116e+02 7.043489791161067615e+02 7.105538918698163116e+02 7.067408154683442945e+02 7.046256092861689240e+02 7.026102768890677908e+02 7.020271101348594129e+02 7.096809696064240143e+02 6.964172058926328646e+02 7.016001126239528958e+02 7.115959758385776013e+02 6.990052228190299957e+02 7.088769108370083813e+02 7.050160677869198480e+02 7.133613463174186791e+02 7.077916414698261178e+02 7.072944328122897559e+02 7.097595893591022786e+02 7.071832574890526075e+02 7.065777161404571416e+02 7.066552441034870071e+02 7.097745384187550144e+02 7.152339378286027340e+02 7.112902386565655206e+02 7.129369286866905213e+02 7.107761120518182452e+02 7.147521881871300593e+02 7.133953059536719365e+02 7.191290947373964855e+02 7.095199685277217441e+02 7.135113648757566125e+02 7.111506228896059838e+02 7.166151184314904867e+02 7.154617493976430751e+02 7.097550396032261233e+02 7.134896933851513268e+02 7.145792099779152977e+02 7.217971095780559381e+02 7.126814206804104970e+02 7.109233989738697801e+02 7.106921038842846201e+02 7.104074774127838054e+02 7.061784184205337169e+02 7.111695405185738537e+02 7.126872224189313556e+02 7.078286017584191541e+02 7.097341318686684417e+02 7.123483019321871552e+02 7.102923652180678573e+02 7.048302536712093342e+02 7.087304608819930536e+02 7.152268595505347548e+02 7.119966615421180904e+02 7.083238050257054965e+02 7.051677376212405761e+02 7.146211229076128575e+02 7.095822838393435177e+02 7.114889275301823091e+02 7.071849211909360520e+02 7.112060897138832161e+02 7.107456040857110793e+02 7.099514644018050831e+02 7.063483184563876875e+02 7.102107335083393309e+02 7.152167691615937883e+02 7.068197327654643232e+02 7.103518138311931125e+02 7.136288299434855844e+02 7.118890211866472555e+02 7.104942973781448927e+02 7.091578016809387464e+02 7.111120263635737047e+02 7.133828392096402240e+02 7.122714220524328539e+02 7.152953562777577190e+02 7.090408041520281586e+02 7.132510630135342353e+02 7.092951720577576680e+02 7.108258056600075179e+02 7.124784326499471945e+02 7.089526347104507522e+02 7.060926259718428355e+02 7.147516227895948759e+02 7.145577359119358789e+02 7.157055763715997045e+02 7.100201912428377682e+02 7.079830731902043226e+02 7.122822583085667247e+02 7.108158494202742759e+02 7.093215361235543241e+02 7.046233446937196732e+02 7.161343664290307061e+02 7.097358704031579464e+02 7.090581666031639543e+02 7.125576819764456786e+02 7.129375357304348881e+02 7.078483269383558536e+02 7.180189603672459953e+02 7.097428343442192045e+02 7.109111181795235552e+02 7.129447934020441835e+02 7.123082774686200764e+02 7.081900614498566711e+02 7.126487913105864891e+02 7.146620511845067085e+02 7.081649000816661328e+02 7.129957492012814555e+02 7.106420870924387145e+02 7.102360122055226839e+02 7.110920404434835973e+02 7.118013687425550415e+02 7.067150661083240948e+02 7.096646665877576652e+02 7.073811660175255156e+02 7.041349348241559483e+02 7.062058075364658407e+02 7.044833587634614105e+02 7.085483229985436537e+02 7.123313092702305767e+02 7.096938269563207768e+02 7.123575864853357871e+02 7.144215561229177638e+02 7.133518030285811165e+02 7.198036250378634122e+02 7.178063389576267355e+02 7.165093206592875958e+02 7.179405868513871383e+02 7.184048466932688370e+02 7.209677042579086219e+02 7.233044486699124036e+02 7.194043905085294455e+02 7.204951817752654506e+02 7.202892450956710491e+02 7.227017746573144450e+02 7.242915464360902433e+02 7.229571000530830815e+02 7.232712629866765610e+02 7.226001239418538944e+02 7.274023482747987828e+02 7.263162367780868180e+02 7.262956003628934241e+02 7.270314139730071474e+02 7.255741648781915956e+02 7.220022705397092295e+02 7.219731312747339871e+02 7.185704439552886242e+02 7.222129535577541901e+02 7.235787407321956834e+02 7.205383286138677477e+02 7.242353707772505231e+02 7.203748735280640858e+02 7.199444269753869321e+02 7.183522195031680440e+02 7.245599198943760939e+02 7.181877319376171727e+02 7.121642358534356845e+02 7.163760987830288514e+02 7.127105317661342951e+02 7.159722918524010993e+02 7.204637777385752315e+02 7.233503336214786259e+02 7.188044408368153881e+02 7.202681772695839300e+02 7.219161053335118368e+02 7.195312399347785686e+02 7.211845084322418415e+02 7.190682170843120957e+02 7.207116203880929106e+02 7.255366603196108599e+02 7.249503966470457499e+02 7.222943018423570720e+02 7.223684074141195879e+02 7.176492857621059329e+02 7.196146440195631158e+02 7.217013626927799805e+02 7.281011350745726531e+02 7.252402807627023549e+02 7.151998759834755219e+02 7.264267255926168900e+02 7.236324175047186600e+02 7.200757688484956134e+02 7.202372006772135364e+02 7.141851420015503891e+02 7.206600692267570594e+02 7.161627026985981956e+02 7.158273554888844501e+02 7.193301012533528365e+02 7.164490604576826627e+02 7.195871794189878301e+02 7.135764736695527972e+02 7.156003324381244965e+02 7.193827136167233220e+02 7.132677109211160769e+02 7.122134004805911900e+02 7.110380694497677041e+02 7.146910032546862794e+02 7.122475674595804094e+02 7.110986748411314693e+02 7.110125063788756279e+02 7.151488769692907681e+02 7.108511529689200188e+02 7.112116624117129504e+02 7.040911136708864433e+02 7.089189814919240007e+02 7.149575511915516017e+02 7.091679732948088031e+02 7.156007938198439433e+02 7.163475723955137937e+02 7.144048635851565905e+02 7.180820375723363895e+02 7.167272568761933371e+02 7.193765640581269736e+02 7.240677782823278221e+02 7.176794588060055275e+02 7.179315234557903977e+02 7.191204458737086043e+02 7.136214571470366081e+02 7.178489487476807653e+02 7.218298101550244610e+02 7.204850468681268012e+02 7.215136858040307288e+02 7.154340229344900308e+02 7.196695982870335229e+02 7.177019469996519092e+02 7.241542158471128232e+02 7.197901361507740603e+02 7.255417462523902259e+02 7.202785744409644622e+02 7.287677636195505784e+02 7.161014780976883003e+02 7.227964892608727041e+02 7.170949161572824551e+02 7.226463391360294963e+02 7.222399808318641590e+02 7.228083912290636590e+02 7.210133819693385249e+02 7.283795630327813342e+02 7.288753560447285054e+02 7.222859215765344061e+02 7.168449846070385547e+02 7.150605379546173026e+02 7.202804363599813087e+02 7.249004252057790154e+02 7.151370962843420784e+02 7.234393220465175318e+02 7.218667040243224164e+02 7.241338988442404343e+02 7.290500005993792456e+02 7.272850695121369426e+02 7.266325236509619572e+02 7.223558796268787319e+02 7.268755387510975652e+02 7.261714590974669363e+02 7.242919663267178976e+02 7.184717522719975022e+02 7.191111484885685741e+02 7.243766493489132472e+02 7.284780253386863933e+02 7.261322172262755430e+02 7.260146819515206289e+02 7.267416782270358908e+02 7.232333198883145542e+02 7.324228672708918566e+02 7.270019445365483080e+02 7.258057831706026946e+02 7.287996750921387275e+02 7.288926420035408000e+02 7.269631976829493851e+02 7.297343779887661412e+02 7.332433475491128547e+02 7.303060351983727969e+02 7.265486233974369270e+02 7.297756598438824085e+02 7.305718082011163688e+02 7.284918013723275863e+02 7.353265350769150928e+02 7.342772473282485635e+02 7.287832371323898997e+02 7.343207123913369969e+02 7.338758289987212038e+02 7.355998206437290037e+02 7.312709877182819582e+02 7.344797702404390520e+02 7.362328662588788575e+02 7.340277247779165464e+02 7.387214144040935935e+02 7.332053061896452846e+02 7.349025299896441084e+02 7.357647147513297341e+02 7.383626981730247962e+02 7.348768382706559805e+02 7.277582585536470106e+02 7.306489067482208384e+02 7.334069443925243377e+02 7.319160585103464882e+02 7.324744385196576104e+02 7.378321082020946733e+02 7.323449935753144473e+02 7.339937579307611486e+02 7.390959297089486881e+02 7.386477590800311646e+02 7.366327053176210029e+02 7.432223739614130409e+02 7.391745457862886042e+02 7.356282396750833641e+02 7.374196142270036489e+02 7.348334137661709065e+02 7.318662373218959374e+02 7.345381395048297009e+02 7.345538896213820408e+02 7.346365358679391875e+02 7.315622084426967149e+02 7.376455473853367266e+02 7.373829344805059236e+02 7.371472754061601336e+02 7.379156468384048821e+02 7.333923767458452403e+02 7.417268639482955450e+02 7.364849302728990779e+02 7.365366098030415287e+02 7.357825432789627484e+02 7.336938710882008081e+02 7.286952401943967743e+02 7.307035386326613207e+02 7.374313112956467648e+02 7.331092156088792535e+02 7.331759177742277416e+02 7.354271460826430484e+02 7.307801531052215296e+02 7.318870461346867842e+02 7.236097335516519706e+02 7.289739123813355945e+02 7.280541058776061618e+02 7.291887104226129850e+02 7.314048191761442013e+02 7.316236262680610025e+02 7.303519621462409077e+02 7.253113134665015878e+02 7.305702036669678137e+02 7.302257639399442724e+02 7.336789981657670978e+02 7.320846854635892669e+02 7.326002279483285520e+02 7.272571851293628242e+02 7.302533748297222473e+02 7.317291359577022831e+02 7.289380738717864006e+02 7.319555876833244383e+02 7.311529161740205609e+02 7.247213041861716647e+02 7.250618927041863344e+02 7.288067575193066432e+02 7.289843514650829093e+02 7.266543252849346572e+02 7.313023688836699421e+02 7.304332230910591761e+02 7.305749176521046593e+02 7.325895641064723804e+02 7.356436583199148345e+02 7.337706975638250242e+02 7.251343578586537433e+02 7.245596483813053510e+02 7.335023436040836486e+02 7.311575893583027437e+02 7.270844911910173778e+02 7.300018053739705692e+02 7.289133415264851692e+02 7.296158517600614459e+02 7.357439701745279308e+02 7.334046641824637618e+02 7.284130470041581020e+02 7.352787876656517483e+02 7.305576427298688031e+02 7.314713607968690212e+02 7.352167748471483719e+02 7.337680018741508547e+02 7.264085087325320274e+02 7.318386123072117471e+02 7.284813628382112256e+02 7.339016562648014315e+02 7.341342958890503496e+02 7.376265280151628758e+02 7.377028637716151707e+02 7.377332602593777438e+02 7.424960719653486194e+02 7.374270160086870192e+02 7.382485426753065667e+02 7.389215540543003726e+02 7.364802173078680880e+02 7.383452891113372516e+02 7.462234523903197214e+02 7.432671688522660816e+02 7.405750863119978931e+02 7.485582758957320948e+02 7.518308303019292680e+02 7.479332082788336038e+02 7.486994742806327849e+02 7.544697385986590916e+02 7.575913049404852018e+02 7.502090952864547262e+02 7.494733821101116291e+02 7.540271099040170384e+02 7.512531617504172345e+02 7.547801150929421965e+02 7.502306966343645627e+02 7.520665497206848613e+02 7.485133576206690122e+02 7.465433194950936695e+02 7.437365081066487846e+02 7.428265367111546311e+02 7.423902061701193134e+02 7.444205536119891349e+02 7.512940517510631935e+02 7.465949383361659102e+02 7.516199852785820212e+02 7.484774697327379727e+02 7.523466494501086572e+02 7.529628552037017926e+02 7.561424863030065353e+02 7.513006862110173643e+02 7.591744462827201687e+02 7.551702552550265182e+02 7.524508076767373268e+02 7.520309701051064621e+02 7.554168127025687909e+02 7.496927846697254836e+02 7.568459762949726155e+02 7.557527487834227031e+02 7.572797309184971937e+02 7.525867806561863063e+02 7.531060401520580854e+02 7.577246960699500278e+02 7.608545860388537676e+02 7.572987970178503474e+02 7.549599441433987295e+02 7.576065451446266934e+02 7.532107943707012510e+02 7.663942728805711795e+02 7.540474473078080564e+02 7.622550694625400638e+02 7.596892666590466661e+02 7.603488446440292137e+02 7.634342794710561293e+02 7.684570497284394150e+02 7.629565071189092578e+02 7.615934426060640590e+02 7.681202104767955916e+02 7.663362755477850214e+02 7.578782730582704517e+02 7.687767498100414514e+02 7.682765497212785704e+02 7.637667344724408167e+02 7.647693547463707091e+02 7.682659104482660268e+02 7.650379792084723931e+02 7.642886927217608672e+02 7.570149688588037407e+02 7.583959024966201241e+02 7.676645048387838415e+02 7.578155892296384764e+02 7.584200207970031897e+02 7.631074979864242778e+02 7.645206783163890805e+02 7.572862872602125890e+02 7.614575940831518892e+02 7.602911885766956175e+02 7.658216547915270667e+02 7.633862442301228839e+02 7.665130226953165220e+02 7.615038540766340702e+02 7.583513795338141108e+02 7.581035821222081950e+02 7.633567359100387648e+02 7.617759599135245026e+02 7.613385851579806740e+02 7.607693381035828679e+02 7.556292220167719051e+02 7.530094874304916175e+02 7.522734541484066995e+02 7.582236910416635283e+02 7.576190815015901308e+02 7.606824461879821229e+02 7.547355509290682676e+02 7.526096232985895540e+02 7.585142264137820121e+02 7.525474257939272320e+02 7.554914812089618863e+02 7.545320168637041434e+02 7.564621132908059735e+02 7.594889089615513740e+02 7.546065373366172935e+02 7.494629581997310197e+02 7.530279199360242046e+02 7.574157451779209396e+02 7.540677722604781366e+02 7.632530434324033877e+02 7.550284526551961335e+02 7.478256073276664893e+02 7.495718403057660453e+02 7.529151820249213642e+02 7.528430758169654382e+02 7.606213760059687274e+02 7.582125282071665424e+02 7.612159697026539789e+02 7.588718521179483787e+02 7.562601747380707593e+02 7.550319020929562157e+02 7.569013689980586150e+02 7.543848788952371933e+02 7.522863946880125923e+02 7.535479145965199450e+02 7.544279207858895688e+02 7.614220736601288309e+02 7.535952079261646759e+02 7.541226851487245995e+02 7.580453258764583779e+02 7.536892707836522050e+02 7.524593089230723990e+02 7.534993841178546745e+02 7.572328535081009022e+02 7.557809694281579596e+02 7.591851535389205310e+02 7.560954871749063386e+02 7.600237020656995810e+02 7.612970602043961890e+02 7.574128403735580832e+02 7.647789641548646387e+02 7.594514411698640970e+02 7.605703606988637375e+02 7.619274967097151148e+02 7.618529038448218671e+02 7.648994956761794128e+02 7.656468346165393086e+02 7.604659797635933955e+02 7.620177560145598363e+02 7.625836979214733446e+02 7.649042922198044607e+02 7.603508638918949600e+02 7.602492474244830873e+02 7.598151530390904327e+02 7.599013356924880327e+02 7.528578615334970436e+02 7.591223692069366962e+02 7.599789041094103368e+02 7.568754183266605651e+02 7.598672547296541779e+02 7.575188187796220518e+02 7.605716959703659086e+02 7.646304580431643672e+02 7.620877834265857018e+02 7.626189574672999925e+02 7.577353984491820711e+02 7.653285456359477621e+02 7.659729529063733935e+02 7.595575459678965444e+02 7.653872124756961739e+02 7.635294199675930713e+02 7.591851026304578909e+02 7.582393247823164302e+02 7.626706449877667637e+02 7.624983232296626738e+02 7.606464166804340721e+02 7.574437339960958298e+02 7.581477207524247888e+02 7.562987297625484189e+02 7.532395123869671352e+02 7.567630370683226602e+02 7.637810594213655122e+02 7.540130100098857611e+02 7.616301078300617746e+02 7.587927473689920816e+02 7.589533706010172409e+02 7.636556449301807561e+02 7.603866850965935100e+02 7.554688461203522820e+02 7.616178639949555418e+02 7.577116545171021471e+02 7.637076531605781611e+02 7.651631652517639850e+02 7.588488112073758884e+02 7.623677384658592473e+02 7.610080378974633959e+02 7.608204151053932947e+02 7.621934626504729522e+02 7.587921591979556979e+02 7.588445529483897189e+02 7.559151285832689382e+02 7.587158320305495636e+02 7.616192138190330070e+02 7.633332023610375927e+02 7.568083461336739219e+02 7.593864312210147318e+02 7.558579170245124033e+02 7.601806527554007289e+02 7.569752597470657065e+02 7.535173868243263087e+02 7.525379532457403684e+02 7.582678192458274680e+02 7.548493997838049836e+02 7.528759068165147710e+02 7.534555938407785334e+02 7.570024103995516498e+02 7.486710735678291257e+02 7.483499644096685870e+02 7.517538222944190238e+02 7.505937214383039873e+02 7.529199573254260258e+02 7.496917496594650174e+02 7.517191916505699965e+02 7.566704095384203583e+02 7.549452358531686968e+02 7.521127816951676550e+02 7.519461407905449732e+02 7.538037215438913563e+02 7.591608076864230270e+02 7.550431595284272817e+02 7.554657901729925698e+02 7.511680960734223618e+02 7.530935600034132449e+02 7.543142207257076279e+02 7.559729533201333425e+02 7.471517812067561408e+02 7.586226433557901601e+02 7.500657304673661656e+02 7.555803705816366573e+02 7.552556923101433313e+02 7.535443320379870329e+02 7.553231405050344165e+02 7.477426766246351235e+02 7.533961774379043845e+02 7.562329296199026203e+02 7.585074547515004042e+02 7.512688811876295176e+02 7.619823818117249630e+02 7.603604433176827797e+02 7.629288096096549907e+02 7.614720101790928766e+02 7.574440347290221780e+02 7.637727037771144296e+02 7.597848435820340001e+02 7.593408590399069453e+02 7.588530404917830765e+02 7.548947071362847510e+02 7.529206089290923956e+02 7.602528824878289697e+02 7.616178922600530541e+02 7.570167994059595458e+02 7.619163775921209663e+02 7.585691670004239313e+02 7.592083727667908306e+02 7.628270547755388407e+02 7.603520665258294002e+02 7.607182669639224741e+02 7.620586740714355756e+02 7.604783445787263645e+02 7.636763720814742555e+02 7.631731609293664178e+02 7.638477109293490912e+02 7.627515964976058740e+02 7.679645177922362791e+02 7.648955704204088306e+02 7.594868859600021551e+02 7.664665354222393034e+02 7.595310748403471734e+02 7.627323733989934453e+02 7.624149280224532959e+02 7.660172892006422671e+02 7.654369878191661201e+02 7.607343766852247882e+02 7.588326509446608270e+02 7.623801991462688648e+02 7.595312695873747089e+02 7.608786279807139863e+02 7.610921940934041459e+02 7.589347799306783600e+02 7.630250928399368604e+02 7.640073058564951225e+02 7.577149665814062018e+02 7.662080146694845553e+02 7.594855411375215226e+02 7.602450038601061806e+02 7.637307975145951104e+02 7.691545537755714577e+02 7.604921586824531232e+02 7.604220379503407230e+02 7.590753520623549093e+02 7.599811730116103945e+02 7.570044603388042788e+02 7.532259524600758596e+02 7.530276828614890974e+02 7.574891212877852240e+02 7.624703727895680458e+02 7.650251337530108913e+02 7.643172721716978231e+02 7.558699576165736289e+02 7.580296532197482975e+02 7.626602824887002043e+02 7.615455768094566338e+02 7.618700089128861919e+02 7.607482536183955517e+02 7.592542631089029328e+02 7.606052372830702097e+02 7.623729009923665672e+02 7.639738373560132914e+02 7.643092334070674951e+02 7.673802958010920747e+02 7.629063707478021570e+02 7.637103893776210271e+02 7.644636072785908709e+02 7.704663865691302362e+02 7.690906749465887060e+02 7.678708061084794281e+02 7.738477562196321742e+02 7.671693434199050898e+02 7.587694281626907014e+02 7.680433054459342657e+02 7.732406167940731621e+02 7.657855350702308215e+02 7.681643410861216807e+02 7.672743749417658137e+02 7.710108931307239573e+02 7.689395058264769887e+02 7.618738891591705169e+02 7.665109148740348246e+02 7.718666566559101057e+02 7.677344079974409397e+02 7.671793840828736393e+02 7.662276543149820327e+02 7.563234207219230711e+02 7.632328727065531666e+02 7.664240871082622562e+02 7.654347845150352896e+02 7.666026958168301917e+02 7.691802880113659739e+02 7.680415693912386814e+02 7.633985380797780635e+02 7.666723902036544587e+02 7.606597242531063330e+02 7.630779308951374560e+02 7.714435005047326968e+02 7.657620813416177725e+02 7.624690082166555385e+02 7.686478138801554678e+02 7.680328124333425421e+02 7.635880898470815055e+02 7.636729742012468023e+02 7.555817973395156741e+02 7.633577582255712741e+02 7.631256999705632325e+02 7.614319942059282766e+02 7.630651975597660339e+02 7.553629606796341704e+02 7.601390699449947306e+02 7.639418445293267723e+02 7.663419596779946232e+02 7.608884142346469162e+02 7.581609021298490916e+02 7.623594918191053011e+02 7.667776231232084001e+02 7.625091190817294091e+02 7.659527837763258731e+02 7.649345599606069754e+02 7.633244057551144124e+02 7.687322312504863930e+02 7.664432818426761287e+02 7.673608147440914991e+02 7.668258117180433828e+02 7.606857047817916282e+02 7.618818692565765787e+02 7.637212948515738162e+02 7.592782919526903243e+02 7.616297072498597345e+02 7.557237787487509877e+02 7.546037568963453168e+02 7.537948515958260032e+02 7.562772460378324695e+02 7.528323162703572962e+02 7.621583098238121465e+02 7.548020019706375479e+02 7.526585429674123588e+02 7.489162035883678072e+02 7.550318970362975506e+02 7.520730760436067612e+02 7.546972421418776094e+02 7.541894736538228017e+02 7.562894975891332479e+02 7.549750090106820153e+02 7.551882605060179685e+02 7.618481838055728304e+02 7.539475830015345537e+02 7.578337602998637976e+02 7.598084363442062568e+02 7.578992845341889506e+02 7.600296101897217795e+02 7.614853664099531443e+02 7.605017678165396546e+02 7.587727606953848181e+02 7.579785044069234345e+02 7.646201090167753591e+02 7.644910276234818411e+02 7.670444578339910322e+02 7.654177189901619158e+02 7.647269801515793688e+02 7.664858044520207159e+02 7.674533263850890989e+02 7.649864160808753013e+02 7.608936839374623560e+02 7.695853885207061467e+02 7.654258259875920203e+02 7.639188010214902533e+02 7.573773393341830342e+02 7.653696145680650034e+02 7.582488569112874757e+02 7.631634090865553617e+02 7.639196957360053375e+02 7.649914509713071311e+02 7.597992384274476763e+02 7.645671670023533579e+02 7.653947217346593561e+02 7.732277385920575625e+02 7.659307980099688393e+02 7.629074351078276095e+02 7.680231738941481581e+02 7.687523148955397119e+02 7.639461108694598579e+02 7.673945668490293883e+02 7.677712195907382693e+02 7.678804852432534744e+02 7.644814032751675086e+02 7.706009885725860613e+02 7.684990058005853371e+02 7.732898108259802257e+02 7.693595886502139365e+02 7.694293471619074580e+02 7.692881528749608151e+02 7.736106324254814126e+02 7.689526659160528652e+02 7.696763611806948120e+02 7.719136282601366474e+02 7.645876296077220786e+02 7.674721426752319076e+02 7.639055415373424012e+02 7.719712106961382005e+02 7.690910217212119733e+02 7.633434186740284986e+02 7.678035700400413361e+02 7.647065890480758981e+02 7.712871889862063881e+02 7.633619472770254788e+02 7.666712810312177453e+02 7.643659834401095168e+02 7.589691747271873510e+02 7.633035521928175058e+02 7.612962048512265483e+02 7.641687543102182190e+02 7.660395481306536567e+02 7.674216754314049922e+02 7.565410664128478402e+02 7.647603965722305475e+02 7.689382550561817879e+02 7.683357317538008147e+02 7.629272295766432990e+02 7.667774164246956161e+02 7.691071580713394269e+02 7.658525675931952037e+02 7.710855075426239864e+02 7.637730003441674853e+02 7.658748024595148536e+02 7.672686535271826642e+02 7.680891160204573680e+02 7.693132009108225020e+02 7.644347394824159210e+02 7.728725969647573493e+02 7.735669935291655293e+02 7.622110502532657392e+02 7.790056772738595328e+02 7.660411223786313712e+02 7.695709469501066451e+02 7.690536454164223414e+02 7.684753801299010547e+02 7.740249414504531842e+02 7.628539530830990998e+02 7.713298833522935638e+02 7.706594349102330170e+02 7.737117550334917269e+02 7.722977109263454167e+02 7.686656715482258733e+02 7.670908085005304429e+02 7.679947936602085292e+02 7.664048997335543163e+02 7.719810614472430643e+02 7.678945703074533640e+02 7.743878611300729062e+02 7.693790466231170058e+02 7.671959830183973281e+02 7.768841223555043598e+02 7.672290488449567647e+02 7.763292332503312991e+02 7.707317826945585466e+02 7.726250426539522778e+02 7.748287802230228181e+02 7.754661146979093473e+02 7.743972209352848495e+02 7.766082209191298489e+02 7.783509149446421134e+02 7.727012971337320550e+02 7.764985395967181603e+02 7.723840487809686692e+02 7.691494291842053599e+02 7.707130561013783563e+02 7.724285401762244874e+02 7.757775501701339635e+02 7.737010328943899822e+02 7.750685522276256734e+02 7.836001855921799688e+02 7.717680691603201240e+02 7.800727046117470991e+02 7.730714431158125990e+02 7.724087877968572684e+02 7.769608162553880675e+02 7.745046119509945584e+02 7.789604241544368506e+02 7.769634410700060698e+02 7.747615024687027017e+02 7.747390624954406348e+02 7.694121588314593509e+02 7.710516803603802600e+02 7.725155832787665986e+02 7.703742674522271727e+02 7.726071195412295083e+02 7.755603360487218652e+02 7.697241197338286156e+02 7.690175453438616842e+02 7.686664943225025581e+02 7.734386649583261715e+02 7.727294281958249940e+02 7.728262464506142351e+02 7.751770929350963115e+02 7.683244356580017893e+02 7.701207385557604539e+02 7.670299959937814265e+02 7.682622483638649555e+02 7.684520137133450817e+02 7.749789421508029363e+02 7.696152164695727151e+02 7.715221044089080351e+02 7.652864522254282065e+02 7.669082455510309728e+02 7.687903611375770652e+02 7.711698607047216001e+02 7.690246071653670015e+02 7.628427936014073794e+02 7.653844188735675971e+02 7.619914235659956603e+02 7.701091316184756579e+02 7.657413400736054427e+02 7.691589443936215957e+02 7.770591981961845249e+02 7.675627870919038287e+02 7.732649120523283273e+02 7.737497047851769594e+02 7.662913290892449822e+02 7.667797918122701049e+02 7.673377526848576053e+02 7.665979916541564307e+02 7.650554782495206609e+02 7.647206755132597209e+02 7.650191267923149780e+02 7.641383893059188495e+02 7.649225588122955060e+02 7.713995296005087994e+02 7.687640364127491921e+02 7.740478729341040207e+02 7.649249198370403064e+02 7.634415488018269116e+02 7.678432219476121645e+02 7.672409117298717547e+02 7.692688848385126903e+02 7.651895317632222486e+02 7.691704799042815921e+02 7.678010592695468404e+02 7.699560878478729364e+02 7.692519434213066916e+02 7.696803995417767510e+02 7.696481130183118466e+02 7.629033638386292751e+02 7.679712304522803379e+02 7.702158831129916052e+02 7.669729565639196380e+02 7.608544642361046044e+02 7.637330764260733531e+02 7.699685244522715948e+02 7.608116471333438540e+02 7.616477486139748407e+02 7.663936579000346683e+02 7.657394108078084400e+02 7.633804280983804347e+02 7.625723426179713442e+02 7.612230644197694573e+02 7.638718439437374172e+02 7.599603643376948412e+02 7.595716712023323680e+02 7.573548780075705054e+02 7.646726252676211288e+02 7.635607157182203082e+02 7.672927406485758866e+02 7.611720542138074279e+02 7.670271221357179456e+02 7.655607706983134904e+02 7.715841669718168987e+02 7.645134974713103020e+02 7.634868163687586957e+02 7.671959313945293388e+02 7.632617378336135516e+02 7.698897344016812667e+02 7.705061069449037632e+02 7.683500699225046446e+02 7.645416670162932178e+02 7.644982097396292602e+02 7.651644480339666643e+02 7.691674532216105717e+02 7.710415701536489905e+02 7.714324599909476774e+02 7.651797434859856821e+02 7.660420439371494012e+02 7.682003916973020523e+02 7.677587630209793588e+02 7.666022896689898971e+02 7.678015219453516238e+02 7.668697235168116322e+02 7.714132455684621164e+02 7.690999456599998894e+02 7.696698843036581366e+02 7.702143405876106499e+02 7.664203542810521412e+02 7.727441052091443225e+02 7.706888478961755027e+02 7.668601622012633925e+02 7.650826602148148368e+02 7.697421930349125887e+02 7.679870869249850784e+02 7.625080005605517499e+02 7.652963315114659508e+02 7.635673646857200083e+02 7.711848816607970321e+02 7.710492418321236983e+02 7.735390117906987371e+02 7.794029475040152874e+02 7.704550014705466765e+02 7.774354414074332453e+02 7.722145749066205553e+02 7.810439187807670578e+02 7.745764548206549307e+02 7.776789326636276201e+02 7.793913403978161796e+02 7.742264686923092540e+02 7.710829428327916730e+02 7.847500811994650576e+02 7.754782611680400350e+02 7.793902069760607674e+02 7.788323354998323111e+02 7.725260592788306440e+02 7.705082425666604422e+02 7.726685213115511033e+02 7.750174682548912415e+02 7.751438753698910205e+02 7.763203303093148406e+02 7.686409629329892823e+02 7.723853768942000215e+02 7.699268703291668317e+02 7.746233043687392410e+02 7.728191797269736298e+02 7.724274756171062108e+02 7.732190911174758412e+02 7.707720859133104341e+02 7.770003584297375028e+02 7.784017450225290986e+02 7.707755441209512810e+02 7.674775444529881270e+02 7.759383979262518096e+02 7.726764703665518255e+02 7.776361347372203454e+02 7.726558503624069090e+02 7.737634439472105896e+02 7.725544482888872153e+02 7.773147702188491621e+02 7.691718843855659316e+02 7.709933431683914478e+02 7.751391350396788766e+02 7.719652416861256370e+02 7.725764429971794698e+02 7.733282033540953080e+02 7.725748279288615095e+02 7.762570082687132071e+02 7.724461855795387919e+02 7.725835669595859372e+02 7.752598338796958615e+02 7.834745448765662559e+02 7.764106084086135979e+02 7.731879432230612110e+02 7.749674488206060232e+02 7.748319377447547822e+02 7.778131129452402774e+02 7.782001662356916540e+02 7.738962635629311535e+02 7.773067550038034597e+02 7.767082812807002483e+02 7.734068838133531472e+02 7.768574411189748616e+02 7.745260343887335921e+02 7.746519166652145714e+02 7.753406951207366546e+02 7.727288408532277799e+02 7.737077995771466021e+02 7.761585481639516502e+02 7.767073176259308411e+02 7.744377507266171961e+02 7.692917794323110456e+02 7.689102490670995849e+02 7.733057742079004129e+02 7.707327128519159487e+02 7.697842584801269368e+02 7.708661255140663116e+02 7.741508761167486909e+02 7.726972455661849608e+02 7.703744070377589424e+02 7.644357865550697397e+02 7.751920920140335056e+02 7.772639442274635257e+02 7.771218435428299927e+02 7.771508509100847277e+02 7.780705516318257651e+02 7.751018126493265754e+02 7.763771740614416785e+02 7.783045941904115352e+02 7.742439630805640718e+02 7.762320748398783508e+02 7.734282735095391672e+02 7.766196531570273009e+02 7.707612717908074274e+02 7.733941019723679346e+02 7.703217751651997105e+02 7.788777205428560819e+02 7.736506735084273032e+02 7.776380572176042278e+02 7.715277843485540643e+02 7.810272390743834876e+02 7.724453734259413977e+02 7.767376240067856088e+02 7.756486526453439865e+02 7.734448019365722757e+02 7.837347716000407445e+02 7.776075668439191304e+02 7.752273853300515611e+02 7.778497783677208872e+02 7.736242326619000096e+02 7.794813522962908792e+02 7.695142774806901116e+02 7.791892829457774496e+02 7.759671078731785201e+02 7.713284417463869431e+02 7.754913008548110156e+02 7.817099163195306346e+02 7.770281891662108364e+02 7.836137379628669350e+02 7.771042145166570663e+02 7.800604205014781201e+02 7.786223725205032906e+02 7.774242818189784430e+02 7.746699307644814780e+02 7.855390780426940864e+02 7.825041153431690191e+02 7.785264489418041194e+02 7.808299107988725609e+02 7.784814481837971698e+02 7.790575337106571396e+02 7.768581785028205786e+02 7.773989533054287904e+02 7.739881437123234491e+02 7.704001859378898871e+02 7.770064905720357729e+02 7.733194671313577828e+02 7.762553215909393884e+02 7.769002891001540547e+02 7.718691939553350494e+02 7.763874862939705963e+02 7.763766820639393700e+02 7.753956846120569253e+02 7.809512693737918880e+02 7.779224131425548876e+02 7.782697409500847243e+02 7.758649762357659938e+02 7.763629040134262596e+02 7.764703407437010583e+02 7.749777726975183896e+02 7.752900926735546818e+02 7.787708153268978322e+02 7.709955947687341222e+02 7.788252309670361910e+02 7.818030819408179468e+02 7.654000838314952944e+02 7.796447558922811822e+02 7.777022759608908018e+02 7.823903293872432414e+02 7.762701908970204840e+02 7.709722328883906357e+02 7.763439938241575646e+02 7.806171302904504046e+02 7.843211810545357139e+02 7.745156613232245491e+02 7.761950603212521855e+02 7.830352335391057750e+02 7.727508962929541667e+02 7.755132555101147318e+02 7.780386820217696595e+02 7.797065268808571545e+02 7.739866724555869268e+02 7.815527627779573550e+02 7.745154949683438872e+02 7.775664550095275445e+02 7.763838368107722090e+02 7.762937083046947464e+02 7.766704542612243358e+02 7.761293847135885926e+02 7.751361625911873716e+02 7.675284763425211167e+02 7.728407362727082273e+02 7.754258356170466868e+02 7.760055403890390835e+02 7.731134934183053247e+02 7.700960921875555414e+02 7.780082725832812685e+02 7.773576023374579336e+02 7.793779311236039575e+02 7.804840780632183623e+02 7.801906400372038206e+02 7.783369352085196624e+02 7.845839577920278316e+02 7.760770279560098288e+02 7.790151575329509797e+02 7.812497677964219065e+02 7.827532004817027200e+02 7.818194629324887046e+02 7.800545068210743693e+02 7.819120398150735127e+02 7.762881250131779325e+02 7.809820847579162546e+02 7.808722787671932792e+02 7.798702281569178467e+02 7.783306886161706188e+02 7.817227045183703922e+02 7.856594036881359671e+02 7.814282867490649096e+02 7.817561265821271945e+02 7.837696684527116986e+02 7.851796170991723329e+02 7.784383730079598536e+02 7.896192955315713107e+02 7.820176884196959008e+02 7.775661722410295624e+02 7.809391198671577285e+02 7.817125778779850407e+02 7.812063018486475130e+02 7.744833267236551819e+02 7.864848123297284701e+02 7.837432938805128515e+02 7.740086876081365972e+02 7.800052615492965060e+02 7.792529040026096254e+02 7.784082387345123379e+02 7.786535792332390429e+02 7.789569069485752379e+02 7.812935751506921633e+02 7.795854154605470967e+02 7.808208470059071260e+02 7.816427682166805653e+02 7.823803731857154844e+02 7.787013864605747813e+02 7.826848165116031169e+02 7.796582029094454356e+02 7.804186088474256167e+02 7.726670995870108527e+02 7.754785315862626476e+02 7.770307525581749815e+02 7.783947417798457309e+02 7.738189523630643407e+02 7.747718332241389589e+02 7.781035630875330753e+02 7.742503960069171853e+02 7.782018078698758927e+02 7.778327919121777541e+02 7.774542010522734472e+02 7.732080428602121174e+02 7.666720650330535136e+02 7.733497948117023952e+02 7.784682768805038222e+02 7.689757363811022515e+02 7.776866050844823803e+02 7.708926431887159652e+02 7.684924361960993338e+02 7.707214888473382643e+02 7.689715023903576139e+02 7.737365261318889225e+02 7.736934366364688458e+02 7.710233902770322629e+02 7.687034301306280213e+02 7.746111367579190983e+02 7.697214616140126964e+02 7.787754214823106622e+02 7.772465431189649507e+02 7.708946130566033617e+02 7.826935812660583451e+02 7.749979448573634500e+02 7.760768343676496670e+02 7.710290011518594611e+02 7.759632448294504456e+02 7.768643683501848045e+02 7.771043246337145547e+02 7.780253598281506129e+02 7.791195200820325226e+02 7.714846885942723702e+02 7.748460346538138310e+02 7.819796874096986130e+02 7.803744238653363254e+02 7.800554649269255378e+02 7.790051249648277008e+02 7.796396117999560147e+02 7.809625437648738853e+02 7.822801842376297827e+02 7.762018524065127849e+02 7.782610473208403619e+02 7.834164948254343699e+02 7.834867118449981263e+02 7.842409407747016985e+02 7.828402774071882959e+02 7.877808641048641221e+02 7.856693938358336027e+02 7.907060211206331815e+02 7.828118231950010113e+02 7.879385209384437303e+02 7.871634266756071838e+02 7.887583961463055857e+02 7.921999032719800198e+02 7.893557659864908373e+02 7.920237360354552720e+02 7.934937449133329892e+02 7.945674277155926575e+02 7.916480988540732824e+02 7.880103942432576787e+02 7.887379249004870871e+02 7.950730819879753426e+02 7.909193843158133177e+02 7.930240122519744546e+02 7.941365875684631419e+02 7.961339182643689583e+02 7.932826337489952948e+02 7.970611014808998789e+02 7.908139824780175786e+02 7.898933144964272515e+02 7.935561209828475739e+02 7.920294247158012695e+02 7.951663358813473224e+02 7.958801874916997576e+02 7.967100965653356752e+02 7.951290631061052636e+02 7.946273358788494079e+02 7.902294107737633340e+02 7.918839927577100752e+02 7.970958307899650208e+02 7.955933922080823777e+02 7.925514846095934445e+02 7.934334017436476643e+02 7.938739578767917919e+02 7.945264172576268038e+02 7.909199836054001480e+02 7.887420447193719610e+02 7.945134668264066704e+02 7.965087418626521867e+02 7.993792216304859721e+02 7.986619671190827603e+02 7.966594577976817391e+02 7.941171310865499890e+02 7.935482319613203117e+02 7.964586630385398394e+02 7.940668201008734286e+02 7.940664727276970325e+02 7.949945170417079225e+02 7.950883199154820886e+02 7.864533351910267811e+02 7.975060160763051726e+02 7.996279100865995133e+02 8.031680477228287600e+02 7.914893414149144064e+02 7.952056513494700312e+02 7.959076098523480596e+02 7.969351448559411892e+02 7.920478138407559072e+02 7.944548415563290291e+02 7.954996157303282871e+02 7.916670100531765684e+02 7.982473499015060270e+02 7.961553052017605978e+02 8.001425807531253440e+02 7.946626904248995515e+02 7.974667402108543683e+02 7.968552573824719047e+02 7.920907735027016088e+02 8.020418266450830060e+02 7.953363526282076919e+02 7.957215187398714988e+02 7.979756459610894126e+02 7.997177078162627595e+02 7.968695198583641286e+02 7.998375257433680190e+02 8.062234098227083905e+02 8.085922954282575574e+02 8.035979041175316979e+02 8.095354039038428482e+02 7.979768951243480615e+02 7.975736973130169645e+02 8.061519946062533108e+02 8.020047168824321489e+02 8.008887026916138439e+02 8.008125315772950898e+02 7.927613448595390082e+02 7.963490307059593079e+02 7.951074589807250277e+02 8.012931108636031468e+02 7.941893280964911810e+02 8.019458610013865609e+02 7.966762741796592309e+02 7.948043346218084935e+02 7.953855484671133809e+02 7.928936646005015518e+02 7.971748153169877469e+02 7.976017857269416709e+02 7.967576385132707628e+02 8.025826187178006421e+02 8.027417662861764711e+02 8.026250015928327457e+02 7.973382728662725185e+02 8.094631772389561775e+02 8.073298977093709254e+02 7.994820644030507992e+02 7.987892837303219267e+02 7.991387181082957341e+02 8.011415027848503314e+02 8.008240767198267349e+02 8.022227043510291651e+02 7.980977770118548733e+02 8.062001469145764077e+02 8.057291001290341228e+02 8.037295716377424242e+02 8.020674578240568735e+02 7.984255411766350790e+02 8.031973560712943936e+02 8.061751341892986602e+02 8.103371122889020626e+02 8.072852273815924491e+02 8.070137168903785323e+02 8.068339221249819957e+02 8.045985213309621713e+02 8.065421254379674565e+02 8.099051839200620861e+02 8.087295879412262138e+02 8.069282230985650131e+02 8.067029714395249584e+02 8.075723618503902799e+02 8.084538838961026386e+02 8.077869303020477219e+02 8.076275152683717806e+02 8.042550198673767454e+02 8.118208668920332229e+02 8.035111448607682405e+02 8.106397485372821166e+02 8.099797253127276235e+02 8.094676326650143210e+02 8.044326949147866799e+02 8.011350754300995050e+02 8.024935223263900070e+02 8.012628544655116229e+02 8.032957335460824879e+02 8.109029042270308310e+02 8.098262094642975626e+02 8.103297685035353197e+02 8.033351792128884199e+02 8.104273854647435655e+02 8.108760214563357067e+02 8.118097047754019968e+02 8.123267508229299665e+02 8.073523811523540417e+02 8.101930305693438186e+02 8.052203831849775497e+02 8.112700378660661045e+02 8.088147977433706046e+02 8.129528260577942547e+02 8.126173810347519293e+02 8.114567366295424335e+02 8.088700777491627605e+02 8.067932612831893948e+02 8.095617631021061698e+02 8.121932893873049579e+02 8.092616500069302674e+02 8.158021664712160828e+02 8.071935993246707994e+02 8.110775467214052696e+02 8.121809819310349212e+02 8.047282316912064744e+02 8.127587415621292166e+02 8.120793708684286685e+02 8.119348596822483159e+02 8.104563544321363224e+02 8.127431045049778504e+02 8.143925458146343317e+02 8.157737993046255269e+02 8.107406201988303565e+02 8.117307708964430049e+02 8.123811452008735614e+02 8.142121119905808655e+02 8.169502144006024764e+02 8.196903983629522372e+02 8.142884707092473491e+02 8.141726419784254176e+02 8.147917710157696547e+02 8.160799309667086163e+02 8.136086269403284632e+02 8.186203108651520779e+02 8.182701033539024138e+02 8.144714839652824594e+02 8.187533932315629954e+02 8.173782773110497146e+02 8.140945127356443436e+02 8.143520414068913169e+02 8.171570149907804534e+02 8.193009535982081388e+02 8.171939740397187961e+02 8.216902259511393822e+02 8.194484922351562091e+02 8.209722842282207012e+02 8.185157742328993891e+02 8.165621393261469620e+02 8.177767692929149916e+02 8.233979751407465528e+02 8.183913960528185498e+02 8.206922445478435293e+02 8.200744448990468527e+02 8.185775378522153005e+02 8.209434120379070237e+02 8.265880673399125271e+02 8.221332523532772711e+02 8.220101208299045084e+02 8.195350756160244146e+02 8.183549535841343641e+02 8.121156710415801854e+02 8.210650685124970778e+02 8.170516153210641050e+02 8.174012382873276010e+02 8.185373263872735379e+02 8.182729139428823828e+02 8.199230681947580024e+02 8.170725937681489768e+02 8.236771842977310598e+02 8.197980315999886898e+02 8.245468805869137441e+02 8.258622499500912681e+02 8.208745298590498578e+02 8.269763266481569417e+02 8.332706208650521376e+02 8.294454042246983363e+02 8.261980642575931597e+02 8.302868083320433925e+02 8.250642194200572703e+02 8.284379919050804801e+02 8.336007424237403711e+02 8.348148441281982741e+02 8.341713606106311545e+02 8.306566055898354080e+02 8.309616763314916170e+02 8.297518397128470724e+02 8.282814902583788808e+02 8.356912300466149190e+02 8.269495812092176266e+02 8.298924249669391884e+02 8.300526672463112163e+02 8.346837740472235510e+02 8.371661546549543118e+02 8.330063324406340826e+02 8.289697595083227952e+02 8.335210748082469081e+02 8.253602361371658844e+02 8.268586724794852216e+02 8.325642114965976361e+02 8.276654228133246534e+02 8.374741838991587883e+02 8.323427595192798663e+02 8.356673405700757939e+02 8.343120238436309819e+02 8.306626592863378846e+02 8.380768422064314791e+02 8.450604051185295020e+02 8.421055577101245717e+02 8.377553647590431183e+02 8.455505606720205378e+02 8.455052583136834983e+02 8.418081073440531554e+02 8.454010839025153246e+02 8.461431079353934592e+02 8.462133180177557961e+02 8.447218982209728892e+02 8.397883352050383792e+02 8.382161137541462494e+02 8.396283011495834216e+02 8.453272398866268986e+02 8.430980122167676427e+02 8.444617307963789017e+02 8.411344891560394217e+02 8.456402094765518314e+02 8.399915838760957740e+02 8.437721421568874121e+02 8.397652892975265786e+02 8.409631558523741433e+02 8.405381385440607573e+02 8.312309495295417037e+02 8.392504872027210467e+02 8.372217653747093209e+02 8.447687175158908985e+02 8.413719182465583799e+02 8.524065965116142252e+02 8.426811328951662290e+02 8.489084510679049345e+02 8.468112689485382134e+02 8.421212667148035962e+02 8.553452583186884794e+02 8.474998730507140863e+02 8.442022885134849730e+02 8.448170742351602485e+02 8.475634308552072298e+02 8.436496495516931873e+02 8.381426317495333933e+02 8.464925250870704758e+02 8.414602029072779033e+02 8.394645262450255814e+02 8.416962061158790220e+02 8.366558395216579811e+02 8.387895093297208859e+02 8.439307993829316956e+02 8.395093658994101133e+02 8.398102414552647588e+02 8.437597934319884416e+02 8.389111093344671417e+02 8.376720751007968602e+02 8.339840349193229940e+02 8.390779837997440609e+02 8.394609467219302132e+02 8.313874781079412060e+02 8.293832613384171282e+02 8.375454491281592482e+02 8.389563153185879401e+02 8.409129155471448485e+02 8.406903495866993126e+02 8.352539978524174558e+02 8.367198375511587756e+02 8.392196596229580337e+02 8.455448654939106063e+02 8.425999455795292761e+02 8.437809262361388392e+02 8.414434594142653623e+02 8.391418301579659556e+02 8.388627088618400194e+02 8.411916152132856723e+02 8.430114973668111134e+02 8.404139460903778627e+02 8.403521277068329027e+02 8.420327508430019634e+02 8.397605981720236059e+02 8.426097501004713877e+02 8.412313664249822978e+02 8.401636522324150746e+02 8.391330976490467037e+02 8.332034601532698161e+02 8.345643389895484461e+02 8.407149223525877915e+02 8.388180160498112627e+02 8.417574121173596495e+02 8.392933865616968205e+02 8.344168559122358602e+02 8.349196999661515974e+02 8.331769063528124661e+02 8.350119936603500719e+02 8.387931401769790227e+02 8.392292558935781699e+02 8.375728415526718891e+02 8.375985841139921604e+02 8.395188607456705085e+02 8.378275225736496168e+02 8.460702260647357207e+02 8.395141828999948075e+02 8.440874732825556066e+02 8.398580108052602782e+02 8.453395450530341577e+02 8.430152071609375071e+02 8.459047433531328579e+02 8.392140916266160957e+02 8.347841923301324414e+02 8.420874151723842260e+02 8.438045032792568918e+02 8.355044334137012356e+02 8.447198329114211219e+02 8.352475516244774099e+02 8.401610103066394686e+02 8.434975738180204416e+02 8.342986440884967578e+02 8.405889154436825947e+02 8.367618449173338604e+02 8.327112398138259550e+02 8.391291291872771581e+02 8.405557221023422017e+02 8.386717447208731073e+02 8.368401728456857427e+02 8.370647925020308548e+02 8.403160886004551458e+02 8.333812756556114891e+02 8.358122291708617695e+02 8.314934199827246175e+02 8.385497690364832124e+02 8.349350998598890783e+02 8.323819097888178931e+02 8.397897710808733791e+02 8.393072281752536128e+02 8.367993932413129414e+02 8.380856244057820277e+02 8.364078424968377021e+02 8.363900587554217054e+02 8.368750910550792241e+02 8.383356271321000577e+02 8.432184718135468984e+02 8.404089469717590646e+02 8.342336443810469291e+02 8.380337469517321551e+02 8.396014839576979512e+02 8.384381387624626996e+02 8.306375725128838212e+02 8.318567411227506909e+02 8.291664925222816009e+02 8.312446792547902987e+02 8.328134898130424517e+02 8.331034430718609656e+02 8.295241713963931716e+02 8.288754616437211098e+02 8.259253666430954581e+02 8.254486004513352100e+02 8.309105788766404430e+02 8.286881892893203485e+02 8.227183057469799223e+02 8.217944422099087660e+02 8.200452090524065625e+02 8.213401925452229762e+02 8.266475982045951696e+02 8.206883734408628470e+02 8.202727468752901814e+02 8.194685985112362232e+02 8.239588426773320862e+02 8.118449932312860255e+02 8.126189189580225047e+02 8.135889898575667303e+02 8.102330852041408207e+02 8.115622459518252754e+02 8.183714891600427563e+02 8.132811955936097092e+02 8.057869711054927393e+02 8.107767585887746691e+02 8.080148157835798202e+02 8.113476875352017714e+02 8.137922995024412103e+02 8.093941341181787266e+02 8.095771298895284644e+02 8.088004526614812448e+02 8.117561065948782471e+02 8.120354239181750700e+02 8.092800426901736728e+02 8.104994349312352142e+02 8.156828714961047808e+02 8.109405565842326951e+02 8.082784852779470839e+02 8.100986759222781757e+02 8.023064942546491238e+02 8.040496861130757225e+02 8.025967589009665062e+02 8.116194379608566578e+02 8.118324445294001634e+02 8.026478696293122539e+02 8.038369568155075058e+02 8.052745903285946270e+02 8.106713034318487416e+02 8.046204121919344061e+02 8.037179451668788488e+02 7.966534429766784342e+02 8.012056495041229027e+02 7.938856001608551196e+02 8.029252546057296058e+02 7.976678983005716645e+02 7.908611877675240294e+02 7.917976708489845805e+02 7.983484974615845431e+02 7.947967116418085425e+02 7.980392392493783973e+02 7.941859407069929375e+02 7.945284300354593370e+02 7.907317866729657680e+02 7.921611636616244141e+02 7.942464064564350110e+02 7.928388630786200792e+02 7.892919418075987323e+02 7.951985144724523025e+02 7.857341553852705829e+02 7.926185317152597918e+02 7.961407498929908115e+02 7.930833503203156170e+02 7.911737600179043284e+02 7.946068265472270014e+02 7.913712391080424595e+02 7.891984371582158246e+02 7.917131345188133764e+02 7.918868385074086973e+02 7.914153650238730506e+02 7.911363869045173942e+02 7.967227669610869043e+02 7.910630548534570607e+02 7.842505554416393352e+02 7.884961340045509814e+02 7.834075404932785887e+02 7.858604613912683590e+02 7.852741274620550485e+02 7.879652348824663477e+02 7.847466123138025296e+02 7.766291245276757991e+02 7.796214466186411300e+02 7.851917578363311350e+02 7.759213090293145569e+02 7.833520200956560302e+02 7.822041982448347426e+02 7.866828397901099379e+02 7.754167650799292915e+02 7.828558348204635422e+02 7.829130395071427984e+02 7.808336755846520418e+02 7.810148997806363695e+02 7.772458485252370792e+02 7.739638798632873886e+02 7.807189657964188427e+02 7.820110547610088361e+02 7.768905726401631000e+02 7.742624072790301852e+02 7.767652740585161837e+02 7.744732857368780969e+02 7.811540025135087717e+02 7.754209027958411298e+02 7.814504761683219840e+02 7.797316204561158202e+02 7.784910863448692453e+02 7.732766777633571564e+02 7.747120014422796430e+02 7.749090874407517049e+02 7.783629178573025911e+02 7.746046781387802866e+02 7.722735716378298321e+02 7.710132626858716094e+02 7.777735262560785259e+02 7.756833691168179712e+02 7.731787995751365088e+02 7.769254212139940137e+02 7.748966957436529128e+02 7.651939080522187169e+02 7.663306754840979238e+02 7.715138902823738363e+02 7.687162047155223945e+02 7.704645161455052857e+02 7.660323090480801511e+02 7.632968200998728889e+02 7.644996219696162143e+02 7.660213950641681322e+02 7.676553497913300816e+02 7.671072035326398009e+02 7.685511364450507017e+02 7.675928885411052534e+02 7.671141373180631717e+02 7.649425445985370970e+02 7.581319008836287594e+02 7.605352581135133505e+02 7.625124832971703199e+02 7.596992541445291636e+02 7.570022316711991834e+02 7.617217865728744073e+02 7.582730661997060224e+02 7.617460150468061784e+02 7.633382719351600372e+02 7.569734830558305703e+02 7.556451223991110737e+02 7.605132278720968770e+02 7.579494519244894946e+02 7.624128002240609021e+02 7.600585310877398797e+02 7.614768209195140116e+02 7.564223826599004497e+02 7.600099542746855832e+02 7.580107006192151857e+02 7.603304035306608739e+02 7.569386641594345519e+02 7.577578072662442992e+02 7.572200101383193669e+02 7.575623303556160408e+02 7.520326119032916949e+02 7.523186557068374896e+02 7.557893700072673937e+02 7.572615412132118990e+02 7.599669320098253138e+02 7.549147895039184277e+02 7.566773690896139897e+02 7.480548755142920072e+02 7.506150711846214563e+02 7.477265750281405872e+02 7.457011363459776021e+02 7.492355357958589366e+02 7.507909960033093739e+02 7.549866666775210433e+02 7.445190721740128765e+02 7.475615463271622048e+02 7.438573913427300113e+02 7.472637424954471044e+02 7.428689964711121547e+02 7.447261394185046584e+02 7.444458541165604402e+02 7.415194066348811930e+02 7.428764510432189354e+02 7.460271652210097955e+02 7.422562283280606152e+02 7.425755151344421847e+02 7.434108741696180687e+02 7.523519454516138012e+02 7.425078015349536145e+02 7.406543511308718735e+02 7.421628817118423740e+02 7.437606551079300061e+02 7.463285167434050891e+02 7.398728405551427159e+02 7.381536685156743260e+02 7.395225826966325258e+02 7.373766394129436321e+02 7.436024732655602065e+02 7.423015367691864412e+02 7.383064677176172381e+02 7.338329750114771741e+02 7.346078592423665441e+02 7.372441165197858481e+02 7.378105176256086679e+02 7.458854418907551462e+02 7.395906423517876647e+02 7.441126623091939791e+02 7.364525700445298071e+02 7.356231741544869465e+02 7.315764233252647273e+02 7.321258569897504458e+02 7.332951138202689663e+02 7.368310043216490612e+02 7.292295862185417263e+02 7.298065669920513301e+02 7.361129501320805275e+02 7.382290435002624918e+02 7.413518859288129761e+02 7.353448776089566081e+02 7.314453546717439849e+02 7.318961398789479063e+02 7.261313543508141493e+02 7.352214569085613221e+02 7.284887329344003319e+02 7.292864813423733494e+02 7.334832485032526392e+02 7.373906666149823650e+02 7.276697526930507820e+02 7.316880135073510019e+02 7.320850976703856077e+02 7.271031439633237596e+02 7.295331184089322960e+02 7.281347815806867629e+02 7.327330353984827980e+02 7.301703397180889397e+02 7.251862707863054993e+02 7.268072845718345434e+02 7.319022829317575543e+02 7.296882331343027772e+02 7.238762833168357247e+02 7.252512101392330806e+02 7.246730776002915491e+02 7.279623820448675815e+02 7.243727813684390640e+02 7.250778549198954579e+02 7.231851563520895070e+02 7.229287865992923798e+02 7.306980551571351725e+02 7.268201566704410652e+02 7.290835315622579174e+02 7.262450085748703259e+02 7.199554057506870777e+02 7.231573826552044011e+02 7.278869337789844849e+02 7.237354975807973005e+02 7.298122909532805807e+02 7.243313054299019313e+02 7.218527728029320087e+02 7.273642293078463581e+02 7.182105064631809910e+02 7.262351682102838595e+02 7.273439113704041574e+02 7.310766503909845824e+02 7.204021074889972169e+02 7.174029867433383743e+02 7.245534376668782670e+02 7.240405465533027609e+02 7.237730035594998981e+02 7.263804273179769098e+02 7.184752265051116638e+02 7.231470615394401875e+02 7.195038145214161887e+02 7.241556997350243137e+02 7.235847183151201989e+02 7.179676197732554783e+02 7.212444534220049945e+02 7.162516583607990697e+02 7.190775440291149607e+02 7.185817336136406084e+02 7.174914023967986623e+02 7.169775350683646593e+02 7.209431226996902069e+02 7.202507376947284001e+02 7.169111544508142515e+02 7.154849722176629712e+02 7.199390454223562301e+02 7.154207207876183929e+02 7.111440551838787769e+02 7.204609499259958056e+02 7.238778826320773305e+02 7.195925106374496636e+02 7.176206867888482748e+02 7.161001866044307462e+02 7.201755647825804090e+02 7.163166407726879470e+02 7.210711072538661028e+02 7.121252499448148683e+02 7.177408885289519276e+02 7.103399562810390080e+02 7.067264497825321996e+02 7.168289812858934056e+02 7.070400606889527353e+02 7.116877994887104251e+02 7.096636115683963908e+02 7.045422737152433683e+02 7.109055026304057492e+02 7.061501009586818327e+02 7.120708627484395947e+02 7.106243234220364684e+02 7.084016062924569042e+02 7.148973206761845631e+02 7.118943672770702733e+02 7.114219528228093168e+02 7.066017717798317790e+02 7.056192618679851876e+02 7.135242948467522410e+02 7.099430506828981606e+02 7.077899885988208553e+02 7.095997947358429201e+02 7.104838599323477411e+02 7.090461987631018701e+02 7.079786361042182534e+02 7.061223493924404693e+02 7.088942693292382273e+02 7.110864183078957694e+02 7.024414255928220427e+02 7.016779498742589567e+02 7.038468239544349672e+02 7.060054386974887848e+02 7.033327651631357185e+02 7.009053900268268080e+02 7.018754970144469780e+02 7.040676653156134535e+02 6.973017667556447350e+02 6.955756594322647288e+02 6.917226006009100274e+02 6.963704182291035067e+02 6.976948378618519655e+02 6.984006170264220827e+02 6.935099081512690873e+02 6.978653122169091603e+02 6.916985701651831278e+02 6.971978100900016670e+02 6.913240631506868112e+02 6.893317240103081076e+02 6.906182639312291940e+02 6.942607386095739912e+02 6.891045167335821588e+02 6.960171286734648675e+02 6.916023002355680092e+02 6.944238644413466091e+02 6.880478192120554013e+02 6.937989978336904642e+02 6.907851150642974289e+02 6.993994409017858516e+02 6.933620025823478272e+02 6.898954790049808707e+02 6.915429540601916187e+02 6.891035549563264340e+02 6.935211768608377270e+02 6.906131301166665253e+02 6.940801126622852735e+02 6.897362654707141019e+02 6.828118970703508239e+02 6.863044886055187135e+02 6.877778991014133680e+02 6.872682484164712378e+02 6.871947025702887686e+02 6.891088039892190409e+02 6.823355812494199881e+02 6.895403414299787528e+02 6.820071434059167359e+02 6.844488271109248672e+02 6.834483614864074070e+02 6.894844513658042615e+02 6.859765009768599384e+02 6.871871919665112500e+02 6.824151367281298235e+02 6.825263671495565632e+02 6.857453430874035121e+02 6.852479246696825612e+02 6.852378687069559646e+02 6.853348235755127007e+02 6.826765123691418466e+02 6.855504451772444554e+02 6.930076883333586011e+02 6.846913885091657903e+02 6.842599217248957757e+02 6.862609146620260390e+02 6.888335629587718358e+02 6.907256872088281625e+02 6.881988143053524709e+02 6.835229497495140549e+02 6.828598633547751433e+02 6.867563324435915320e+02 6.879437597626626939e+02 6.868443160432575496e+02 6.847629780646311701e+02 6.825431187110108340e+02 6.824134373435590533e+02 6.823615591230533255e+02 6.772828821058552649e+02 6.792675761010350470e+02 6.787115345655025749e+02 6.741979571665906406e+02 6.788303616849377704e+02 6.758830918541036681e+02 6.750577417770150532e+02 6.697623422938618205e+02 6.762530967974606710e+02 6.721029249791661186e+02 6.688836995019800042e+02 6.707070077808177757e+02 6.754699851507308495e+02 6.639539144501991359e+02 6.737548882942592172e+02 6.659765594994960338e+02 6.717314666972797568e+02 6.739460602219319298e+02 6.717542620323151823e+02 6.693938505563537547e+02 6.688967904608463186e+02 6.727708741180991865e+02 6.756805886084976009e+02 6.704559863547862051e+02 6.717140042265081092e+02 6.686764649369795279e+02 6.723477276127579216e+02 6.713201407873693825e+02 6.739393807781343639e+02 6.657387760609412908e+02 6.668711002490031206e+02 6.673233538317550710e+02 6.685409156552340164e+02 6.716020567638491912e+02 6.635309125832535528e+02 6.662933552806007356e+02 6.671404645153556885e+02 6.664981444226729081e+02 6.624968427530291137e+02 6.618103281124821251e+02 6.627358850541411357e+02 6.672355350260736486e+02 6.622104446702844598e+02 6.649809272971492646e+02 6.635074246486439051e+02 6.633292546512583385e+02 6.571074564010218637e+02 6.637617848912692580e+02 6.619876083697643026e+02 6.528711348808939192e+02 6.593620417020462128e+02 6.551556197355977247e+02 6.632931373923697720e+02 6.598511560283274093e+02 6.611338904000423327e+02 6.594719361759326830e+02 6.597811250429641632e+02 6.614062153603712204e+02 6.596893649755036222e+02 6.577968976852223477e+02 6.592308444875260420e+02 6.582302113271780399e+02 6.576077428067383153e+02 6.603608878355352090e+02 6.561957517121406909e+02 6.530729838308061517e+02 6.524766741451263670e+02 6.559760587543145220e+02 6.509781494209555603e+02 6.535767539654760867e+02 6.554567109154994569e+02 6.442568904101673297e+02 6.550663132521028729e+02 6.548888928265394043e+02 6.530393829478290399e+02 6.505407161123373498e+02 6.516697693865826295e+02 6.533051390502699860e+02 6.518640562038840471e+02 6.495081447617685626e+02 6.525445118955859698e+02 6.586404533441728972e+02 6.535641635599658912e+02 6.502703762940899423e+02 6.519859388705164065e+02 6.477665480523693304e+02 6.540735497630702184e+02 6.490290806062997717e+02 6.529229290544628839e+02 6.482768088766142682e+02 6.462514999640824271e+02 6.500834510302101990e+02 6.506309429367415760e+02 6.445846641097472229e+02 6.464017534428239742e+02 6.498996637687005204e+02 6.442870245826242126e+02 6.400781466890268803e+02 6.433978207482825837e+02 6.414645727898380301e+02 6.417923884198479527e+02 6.383176311881729816e+02 6.387682775555051649e+02 6.437636540944786248e+02 6.411583980514553787e+02 6.387556401891561109e+02 6.371283551078121263e+02 6.402637160406380872e+02 6.360527981935586013e+02 6.333757717154884403e+02 6.357147759210399727e+02 6.329033550319473989e+02 6.385991767846230687e+02 6.332550871890797453e+02 6.379289394274102278e+02 6.368914186094438037e+02 6.336008431822125431e+02 6.300288046750322337e+02 6.325267955127428650e+02 6.346971266221407859e+02 6.359591077149497096e+02 6.283549608590116122e+02 6.354364559801010728e+02 6.347566962889889055e+02 6.314284252688916013e+02 6.380379917276852666e+02 6.315667397031530754e+02 6.380634886624902720e+02 6.337210494655406592e+02 6.285178981806527645e+02 6.323894680637290548e+02 6.308373204120923674e+02 6.295812064043045666e+02 6.301710773089142776e+02 6.238265166033655760e+02 6.239256795970414942e+02 6.289732031159327335e+02 6.252508174629869018e+02 6.216627384599327115e+02 6.250557786842945234e+02 6.249937421752856608e+02 6.214820328193793557e+02 6.173787991771055204e+02 6.216307914924573197e+02 6.188961580594626639e+02 6.241238508779925951e+02 6.215764332457487171e+02 6.210776303097303526e+02 6.239263871034962676e+02 6.269279815791315968e+02 6.254012712286141777e+02 6.261689228479457370e+02 6.248943667412554532e+02 6.182106950369543483e+02 6.188892802286840151e+02 6.245697813212520941e+02 6.212680892603221992e+02 6.161426332249467350e+02 6.208504371644658022e+02 6.177522284727936039e+02 6.161609000551238751e+02 6.227917923341594815e+02 6.243843870510354463e+02 6.181330191525504461e+02 6.164455334645488165e+02 6.185243123307736823e+02 6.176730700982276403e+02 6.141588255436557802e+02 6.146561261411846999e+02 6.178922416173807051e+02 6.127033336928524250e+02 6.177838968015271348e+02 6.114427576726717461e+02 6.181642991328366179e+02 6.143790410159883777e+02 6.132462601585810944e+02 6.125338576870733505e+02 6.166172847759622755e+02 6.138306004528519679e+02 6.161124099189441949e+02 6.133642534833152240e+02 6.113066297930993187e+02 6.135748929702988335e+02 6.106939681844579582e+02 6.106078772701876005e+02 6.147532089371509301e+02 6.144391910870180027e+02 6.124136093909946794e+02 6.127312685642876886e+02 6.086213564118841077e+02 6.052463603592515256e+02 6.062573912714794915e+02 6.076159188434302223e+02 6.040820416011649741e+02 6.033017358451035079e+02 6.031426099826860536e+02 6.041402393400940127e+02 6.013490305950368793e+02 6.042535737535004046e+02 5.995586971230113704e+02 6.073145242783309641e+02 6.013587142172021913e+02 6.050070748135655094e+02 6.040997858930724078e+02 6.040912129138208684e+02 6.013365166064004370e+02 6.043729932116038981e+02 6.062964980409544751e+02 6.046021486483824674e+02 6.061687720882825943e+02 6.034267457774566310e+02 6.069227319786469934e+02 6.003746335720410343e+02 6.029283586352153179e+02 6.083777435522016503e+02 6.033134374975110177e+02 6.053159405439495231e+02 6.065605019945536469e+02 6.086324895714269587e+02 6.047180432440941331e+02 6.074587246946941832e+02 6.012739092946238770e+02 6.023726603063830680e+02 6.014163487750154218e+02 5.984836256947498896e+02 6.006598392740811505e+02 6.023220478997581040e+02 6.020595049500553841e+02 6.007036192637743852e+02 5.956119958097191329e+02 6.024094062783916570e+02 6.014344898494410927e+02 5.945908854263234389e+02 5.978819897250510849e+02 5.994264400499864678e+02 5.957649318818540678e+02 6.010339418923040284e+02 5.982450212544080159e+02 5.970996008188666337e+02 5.958595377803609381e+02 5.968099773646034691e+02 5.981713420049080696e+02 5.984165572239146513e+02 5.979996092677589559e+02 5.993082341693951776e+02 5.981339851786788131e+02 5.999498998453580043e+02 5.982278447369111518e+02 5.975045925382512451e+02 5.970841272254508567e+02 5.987482033893711559e+02 6.008588501049150636e+02 5.982338149029872056e+02 5.961893919068211289e+02 5.982526715135307995e+02 5.934163822305611120e+02 5.923553513227154781e+02 5.962582848906156414e+02 5.949330939086993340e+02 5.939920652690456109e+02 5.948845966050462266e+02 5.916430015498680177e+02 5.864394909444110908e+02 5.947019444908240757e+02 5.927119348391239555e+02 5.890516637397490740e+02 5.918374469891532499e+02 5.880316758378588702e+02 5.883298503909458077e+02 5.880820181483035185e+02 5.929472384981214645e+02 5.904460065978521470e+02 5.848903092678408484e+02 5.878555132117592166e+02 5.883314463953677205e+02 5.826956390605779461e+02 5.868133639341644994e+02 5.831553397265216745e+02 5.858219125903325448e+02 5.876294114050464259e+02 5.828376922162580058e+02 5.853079093963110608e+02 5.845923421520275269e+02 5.759818733271800966e+02 5.854220859063262878e+02 5.839137081565155540e+02 5.778284517647296070e+02 5.766104672914275397e+02 5.777462690202947897e+02 5.782279736292108510e+02 5.816365663695978583e+02 5.816987132440870027e+02 5.815662219553449859e+02 5.811983887277785925e+02 5.811045572494739417e+02 5.753383781373796637e+02 5.750260457611587981e+02 5.780299526827857335e+02 5.764852022548162722e+02 5.726794682310859343e+02 5.745723691010559833e+02 5.784653454853006451e+02 5.729865464621087767e+02 5.765477186889096402e+02 5.761360189832262222e+02 5.749137833425369308e+02 5.800745033978430456e+02 5.685489948036433816e+02 5.734541407779514657e+02 5.814754527039622189e+02 5.734479616262217405e+02 5.766604781533210371e+02 5.744726105458977372e+02 5.742234463404739699e+02 5.680090951130159738e+02 5.693099854689827453e+02 5.722933876275776583e+02 5.746640018230192481e+02 5.736263131559992416e+02 5.697323283684862645e+02 5.667779712493862689e+02 5.719002954543803980e+02 5.704592341810796370e+02 5.679042931763033266e+02 5.697606813110739949e+02 5.640404137275468202e+02 5.700244021603707552e+02 5.653458832301009807e+02 5.664906766888824450e+02 5.641515239077062915e+02 5.639086946891956131e+02 5.692927894675982543e+02 5.711462321484117410e+02 5.663506972892208751e+02 5.658606518885167134e+02 5.652106708765105623e+02 5.697181344923807274e+02 5.673162160483312846e+02 5.682282673115577154e+02 5.674929838107291289e+02 5.658738135483048382e+02 5.655480108984660319e+02 5.681236027684218470e+02 5.645473799479912032e+02 5.643571412039894994e+02 5.609167144952967874e+02 5.637199211401430148e+02 5.589309475380621279e+02 5.571210531244747699e+02 5.594822675145633184e+02 5.595721141898344513e+02 5.605261713987727035e+02 5.571076251666014514e+02 5.596977715726388851e+02 5.607755694450685269e+02 5.582873241497917434e+02 5.572171897912199938e+02 5.568814250305795213e+02 5.589796036108999715e+02 5.642952233698298414e+02 5.599052924510733646e+02 5.594443521333610079e+02 5.601666125780889161e+02 5.513659762854186965e+02 5.550462332996469286e+02 5.532776508291693744e+02 5.526481554175696829e+02 5.563917504968410412e+02 5.520827334886765811e+02 5.570540439567414523e+02 5.590791137167248053e+02 5.523467766554296077e+02 5.541266643816492206e+02 5.508622717885782549e+02 5.470022912789332850e+02 5.426417658788714107e+02 5.486063940742003524e+02 5.463221672870395196e+02 5.497443261397977494e+02 5.444850700808134434e+02 5.419631997933536240e+02 5.457508114691587480e+02 5.510804089038024358e+02 5.461547817692104445e+02 5.480242212896179126e+02 5.476751223587906452e+02 5.471257358004739899e+02 5.472602985215421540e+02 5.442568754786706222e+02 5.415179660028770741e+02 5.394499610231860061e+02 5.470066602569081624e+02 5.426678570406211293e+02 5.438189612240186079e+02 5.466866074675683649e+02 5.474093717844884850e+02 5.427163332213806370e+02 5.485068070111904035e+02 5.511948440326359560e+02 5.457569106200646729e+02 5.495636417011877484e+02 5.485210539977335884e+02 5.425057511694080858e+02 5.445816949469683550e+02 5.484225580315744537e+02 5.453910910168606279e+02 5.455794534960659803e+02 5.488238109022126991e+02 5.481217985289788430e+02 5.488486636120064759e+02 5.499975077568651614e+02 5.435281196361216871e+02 5.483256094358118844e+02 5.437014300764086556e+02 5.430633819151831858e+02 5.436833660013403460e+02 5.452712386292196243e+02 5.447703489800699117e+02 5.418982262739228872e+02 5.437541301908815967e+02 5.503019215679048557e+02 5.418335190001922683e+02 5.423123570669333731e+02 5.429909981766002147e+02 5.366110032806798245e+02 5.390298141973344173e+02 5.356249295656454024e+02 5.429714627196171932e+02 5.411730704029681647e+02 5.382258739600132458e+02 5.396740518484133418e+02 5.388846961282267785e+02 5.413300282936205576e+02 5.380550990864127243e+02 5.377007493683752273e+02 5.350732739654282568e+02 5.390084966154022368e+02 5.352852625698920974e+02 5.329967853335543850e+02 5.372461444964702650e+02 5.390059436732367431e+02 5.349503407810709632e+02 5.388408940666009812e+02 5.330786501423608570e+02 5.394609183949537510e+02 5.360379266948816621e+02 5.326953566884877773e+02 5.286946802488031381e+02 5.279048295378422608e+02 5.367651327246948085e+02 5.315181266075310305e+02 5.271810127447686227e+02 5.333888551835764247e+02 5.249749346338116993e+02 5.299434141969882148e+02 5.312426473465114896e+02 5.318594695357556930e+02 5.319790546796342596e+02 5.293735245519874297e+02 5.302156952647828803e+02 5.340533905486024651e+02 5.310911385019971931e+02 5.296897184312911122e+02 5.254613448340530795e+02 5.268174532831801571e+02 5.257197609005505683e+02 5.229861668202820510e+02 5.222459309323871821e+02 5.237660180919239110e+02 5.207837226403883051e+02 5.176295122004557925e+02 5.213190950652959827e+02 5.187707662227480796e+02 5.178839463458530190e+02 5.225598347326525754e+02 5.182336796565474515e+02 5.199068645127940727e+02 5.189537581606796266e+02 5.232920085485415029e+02 5.229422442339564441e+02 5.221969239682612169e+02 5.212760259095057336e+02 5.177081813729355417e+02 5.231484924423298253e+02 5.191129824591706665e+02 5.225223974581036828e+02 5.140055931813197958e+02 5.167358016045492377e+02 5.201909898862814998e+02 5.132543457635072173e+02 5.137810264365219837e+02 5.134465677335732607e+02 5.198895130805443614e+02 5.083652391856988970e+02 5.059408906082272210e+02 5.119067883870715718e+02 5.117773051446561112e+02 5.114850335570793050e+02 5.104017950206955447e+02 5.094794148101195219e+02 5.092369455778573410e+02 5.167677150032639020e+02 5.134558296824576473e+02 5.096777376853681290e+02 5.127813599758065948e+02 5.118873618758250359e+02 5.050064337312442717e+02 5.062129714330376942e+02 5.056274435919174834e+02 5.031429697945765156e+02 4.995129847302687267e+02 5.044423528587246892e+02 5.010585402952501681e+02 5.059039859827105943e+02 5.033097912064384332e+02 4.990353346106459185e+02 5.032961660880825434e+02 5.024552624797885301e+02 5.014649126665547101e+02 4.980828963660031263e+02 5.010475258401293672e+02 4.944513179932926619e+02 4.956425739090298634e+02 4.971420068260943594e+02 4.987968204555467651e+02 4.980005448050442851e+02 5.009808350237211698e+02 5.016716725867390210e+02 4.988107565219067396e+02 4.981969656705599050e+02 5.021439129967886856e+02 5.014624396041413092e+02 4.966623555135527681e+02 4.983050389967955311e+02 4.956996147935993235e+02 4.922220232181692268e+02 4.960367082029210906e+02 4.882539603152696941e+02 4.910639274425473673e+02 4.931318702396686149e+02 4.984144141864694006e+02 4.988437510823838466e+02 4.900284624353804475e+02 5.010288402138132255e+02 4.999935970566390324e+02 5.017889395968318809e+02 4.996243638237809250e+02 4.989873253995753544e+02 4.971783524887268868e+02 4.940695443735176582e+02 4.952599930562466284e+02 4.924664381578811003e+02 5.009845517283413301e+02 4.988283846067328113e+02 4.999444401658512902e+02 4.988719855069056166e+02 4.964543369847430654e+02 5.021260553408520195e+02 4.968492767021103873e+02 4.942370562794081934e+02 4.939011668808084323e+02 4.986191946337094123e+02 5.009364836421137852e+02 5.005793751442860184e+02 4.974624166990295748e+02 4.990552014156566543e+02 4.966385255543148673e+02 4.945566942872871437e+02 4.912627301169211478e+02 4.945991410494883098e+02 4.900568613547039831e+02 4.884736796132502832e+02 4.924133147297109758e+02 4.863084430517236001e+02 4.882195786817105727e+02 4.928404843331591110e+02 4.847144814858044128e+02 4.849741980001508637e+02 4.881720478517362380e+02 4.889249600096172799e+02 4.835169679540480843e+02 4.852958122431836046e+02 4.816090907252630018e+02 4.851218143710310642e+02 4.837934856749203618e+02 4.839149472175239453e+02 4.808229984335438303e+02 4.792974187398876893e+02 4.838547459193577538e+02 4.791001310029136562e+02 4.819728972127634279e+02 4.853345124135908577e+02 4.821763792730441196e+02 4.833713946769544805e+02 4.849290789144333758e+02 4.816145725625245291e+02 4.813410937749354161e+02 4.818706592010464647e+02 4.814853525709638120e+02 4.851105194245832877e+02 4.839690417851683719e+02 4.805454097239207272e+02 4.807510352734042272e+02 4.813558719531633869e+02 4.789897643590388725e+02 4.818856979077587539e+02 4.784695079587073110e+02 4.776234414563625705e+02 4.733176952933606572e+02 4.716636950780417123e+02 4.693806692617371823e+02 4.701361647651311273e+02 4.681949043549383305e+02 4.660192638681335779e+02 4.722762010376357011e+02 4.743221633814877691e+02 4.700593633713179997e+02 4.743611387916958506e+02 4.713340833858409837e+02 4.708212976860014010e+02 4.698110634741844365e+02 4.667069204757565899e+02 4.711826690760872225e+02 4.734803574122423129e+02 4.697505591874601123e+02 4.709547516292938099e+02 4.702291448939814131e+02 4.730099667332278841e+02 4.721445732094967411e+02 4.669492995711697745e+02 4.702295544248640340e+02 4.666360176138819043e+02 4.645921877291800115e+02 4.701270478140357909e+02 4.700900580601841057e+02 4.733336364950723123e+02 4.727835155475201532e+02 4.691556082240729211e+02 4.670814132545455095e+02 4.699204488316353263e+02 4.659826775712826930e+02 4.695157532451240172e+02 4.647231309441524445e+02 4.699360497530241787e+02 4.637694515570361204e+02 4.667358928692613063e+02 4.646204755326211284e+02 4.658148427206996871e+02 4.623420640208000236e+02 4.563036044856123681e+02 4.605597928808940082e+02 4.608396450688724713e+02 4.592151834786971563e+02 4.639112361336402728e+02 4.606556228165562743e+02 4.621636386351280521e+02 4.585943038751966583e+02 4.623041586162996737e+02 4.618907658933347307e+02 4.591713722393378703e+02 4.592440668367555645e+02 4.570675895300936418e+02 4.582747138474385338e+02 4.583016518474020700e+02 4.633554770544050143e+02 4.586500726180548781e+02 4.579869191422789072e+02 4.605107011174225136e+02 4.600302863269153022e+02 4.624880758911752423e+02 4.636023121075015183e+02 4.557645552041639121e+02 4.541380143536323999e+02 4.555834321762028480e+02 4.548995072761084657e+02 4.571531245292641756e+02 4.538439994155550039e+02 4.589597111981068451e+02 4.553892513113694918e+02 4.542246586243082334e+02 4.547004845514380236e+02 4.588353289419865746e+02 4.577327836880843961e+02 4.568386312215546354e+02 4.591618411347898245e+02 4.550757066300315614e+02 4.541000498979262829e+02 4.517052120560737194e+02 4.533206095532642621e+02 4.518541681384749609e+02 4.487042285138714419e+02 4.548539467608222822e+02 4.525163942249174056e+02 4.530508393887225225e+02 4.527514185739432833e+02 4.525743503124037943e+02 4.538238572960419219e+02 4.547004168386460492e+02 4.588787057348874896e+02 4.537739510949567716e+02 4.458750899786423929e+02 4.521083464880937299e+02 4.514105150450616861e+02 4.495899993843221978e+02 4.494992241249453855e+02 4.523837019208912125e+02 4.490367308729287288e+02 4.469406971696739674e+02 4.461124504896569647e+02 4.434719932617681479e+02 4.490976087547104498e+02 4.515889990889978662e+02 4.499729320174340614e+02 4.486621759862409817e+02 4.476267794443180037e+02 4.486923500050766052e+02 4.443309456230406340e+02 4.464308056293018581e+02 4.440789095744459587e+02 4.408463040288367552e+02 4.439747805089324402e+02 4.431595667210100942e+02 4.393235241224509195e+02 4.440662595286084979e+02 4.401115660630408684e+02 4.392849171987154477e+02 4.380033956291011350e+02 4.414428660325231135e+02 4.388745687872959138e+02 4.345915033352557089e+02 4.409090708058061523e+02 4.381098734262231460e+02 4.374146038620286276e+02 4.400979198325191533e+02 4.396307920168765122e+02 4.351769742013691484e+02 4.365936624672383459e+02 4.347491606271224214e+02 4.413390046614048288e+02 4.333366175592993272e+02 4.353953960153055505e+02 4.373024968503400487e+02 4.401283807092357847e+02 4.385459553980177816e+02 4.378982485969897880e+02 4.404986184540373984e+02 4.387539377231526601e+02 4.371070545197036950e+02 4.436675372852450323e+02 4.365612464110353699e+02 4.382003026765610230e+02 4.390720397192516202e+02 4.392681227508144275e+02 4.417777240113269954e+02 4.339742666127054349e+02 4.358060000069116313e+02 4.329115228671840327e+02 4.345124866788760301e+02 4.282976429699033361e+02 4.322231858245804688e+02 4.335920915441685111e+02 4.329874249747687713e+02 4.310821782176759598e+02 4.317066838232998407e+02 4.322068373367919776e+02 4.336676985108904887e+02 4.339311474092334038e+02 4.360137475150435193e+02 4.334497856825386748e+02 4.345139148202733281e+02 4.320556843294232863e+02 4.403407010275225275e+02 4.292898551536841865e+02 4.270326275885303744e+02 4.333462514487458179e+02 4.319967232050880739e+02 4.326609599800191290e+02 4.268455503996293601e+02 4.293285620342678612e+02 4.329588558674070669e+02 4.328349482335121934e+02 4.331564098312673536e+02 4.320223071086212485e+02 4.293600514850174363e+02 4.252097605019189928e+02 4.311771417363534624e+02 4.290027925956259196e+02 4.272127476514235127e+02 4.256355514578490329e+02 4.266676203714919779e+02 4.276801077291504498e+02 4.271510651647152486e+02 4.220857590146068219e+02 4.316124221346120180e+02 4.240217897477797919e+02 4.306314905544655858e+02 4.271525924997216634e+02 4.277740146717423499e+02 4.261112889424435366e+02 4.294059194626610747e+02 4.281081295895203880e+02 4.267683202225416039e+02 4.238157780624850943e+02 4.236174297597053737e+02 4.270575691704548831e+02 4.263567788174629527e+02 4.207032110108809206e+02 4.191644372078256424e+02 4.206186459475343327e+02 4.220943763717120305e+02 4.206499544928310002e+02 4.221752954786086889e+02 4.226306343909919860e+02 4.207735262977276420e+02 4.236130919025419530e+02 4.181163765452296843e+02 4.201570776776694629e+02 4.195605057554440123e+02 4.170426134566964151e+02 4.181027958985081341e+02 4.207901555308362731e+02 4.183388816052773791e+02 4.178894871480839583e+02 4.200765399913516376e+02 4.228137799837735429e+02 4.187616521657564022e+02 4.156731461535264316e+02 4.166981309961322495e+02 4.185134910565799373e+02 4.170079840205312394e+02 4.148900087422557590e+02 4.188028847771295204e+02 4.171656145770230069e+02 4.200609006422373568e+02 4.176980298120239468e+02 4.195809767204663103e+02 4.170632670030872760e+02 4.190353342294296226e+02 4.190005761248628460e+02 4.160435708856281281e+02 4.172757803713273574e+02 4.127775271915286908e+02 4.200062135541618318e+02 4.200923786943039318e+02 4.153754435152444557e+02 4.181990191793884151e+02 4.175999964057755847e+02 4.135552802929137783e+02 4.129669111582273899e+02 4.153911368281441128e+02 4.142211492893797526e+02 4.188902617444787211e+02 4.121294204769155840e+02 4.093582770736130101e+02 4.125967860954818889e+02 4.134704814718184593e+02 4.132282576351361172e+02 4.086546182296782490e+02 4.123249025276589350e+02 4.090510778389262327e+02 4.120649397614451459e+02 4.153766793164419937e+02 4.123491590945606049e+02 4.129720193573331244e+02 4.104572187558138125e+02 4.089870430432952730e+02 4.101341709838611109e+02 4.133995533123259634e+02 4.107996571023729757e+02 4.084918494958695874e+02 4.116960360501844320e+02 4.093662240785882318e+02 4.124282619689939224e+02 4.107857847613826152e+02 4.115364107794414963e+02 4.145385232168764560e+02 4.097256759758433304e+02 4.107408182775002388e+02 4.127010684502967592e+02 4.105892420667859142e+02 4.134598353274253668e+02 4.087253966706830397e+02 4.069825143321819496e+02 4.089768484538857933e+02 4.056808774860921858e+02 4.044248397349853690e+02 4.074827337764007211e+02 4.065009042561963497e+02 4.065137324320767220e+02 4.026690771659951338e+02 4.087394818966918137e+02 4.047011362146096758e+02 4.065760972224521197e+02 4.051972639095353657e+02 4.090986457538570562e+02 4.027589917528618457e+02 4.050877247937634706e+02 4.046011422975060441e+02 4.098242503553632332e+02 4.035245925484630902e+02 4.001988946827116820e+02 4.022702016534628342e+02 4.012054307331135874e+02 3.976018284904211555e+02 4.001388710171842149e+02 4.026750133242345555e+02 3.989556384877054143e+02 4.004636337553083081e+02 3.962765150524799651e+02 4.020791056168094428e+02 4.013049351275678305e+02 4.010726430212217792e+02 4.000736109576544095e+02 3.957811180915059026e+02 3.944296388491535481e+02 3.984002218573463665e+02 3.980010430994160515e+02 3.934278483260144981e+02 3.961679573707621671e+02 3.905106733970693540e+02 3.919297857927872428e+02 3.866421669929657696e+02 3.892338164784238188e+02 3.888103089936826109e+02 3.893629817291957238e+02 3.881597443531067029e+02 3.919592787469444488e+02 3.930757973217509971e+02 3.908868024785849116e+02 3.967342918949160548e+02 3.870605753540131673e+02 3.872258057362014370e+02 3.896868805453248115e+02 3.845664641575016844e+02 3.888363140079646314e+02 3.870582053724784259e+02 3.896487792734090476e+02 3.874008850640026367e+02 3.873813422495796317e+02 3.828860668819139619e+02 3.873059467437628882e+02 3.856747717420179811e+02 3.890995756171073481e+02 3.850237681453770620e+02 3.867255721973838831e+02 3.904032604095967258e+02 3.869340745428042396e+02 3.814137451495782329e+02 3.894084698621749112e+02 3.859227662650951061e+02 3.838217087247384143e+02 3.838977570678003985e+02 3.853007574392444212e+02 3.853107074510626262e+02 3.837045035643092206e+02 3.868436460032269792e+02 3.880660552958103153e+02 3.836264803228802407e+02 3.832710406139664201e+02 3.826330541470642856e+02 3.846025004489214325e+02 3.825999190312410860e+02 3.850439954382565588e+02 3.842711197790463302e+02 3.867609931533270924e+02 3.885091107155569148e+02 3.863195646771706038e+02 3.849266531403283693e+02 3.826838403092463636e+02 3.899395774685507376e+02 3.863156109181842339e+02 3.884453927361494721e+02 3.830226695411856213e+02 3.814577725914934376e+02 3.883742786101100251e+02 3.866123175996660279e+02 3.775154601007426436e+02 3.842308851342122011e+02 3.847161389456557572e+02 3.832064321883349862e+02 3.838155649464501380e+02 3.819456100562585448e+02 3.843083839631140108e+02 3.820878535034287893e+02 3.866006764270269400e+02 3.854035472512521778e+02 3.808187808481942511e+02 3.781039092518070674e+02 3.832936064895418440e+02 3.795061640492726269e+02 3.841699024169600420e+02 3.822148746734656584e+02 3.799656004858573510e+02 3.842293030613777205e+02 3.821114183498647208e+02 3.798527057022855615e+02 3.792919456714689659e+02 3.788473583224159142e+02 3.773794743479838303e+02 3.799382266036688520e+02 3.804778305449235063e+02 3.832366200146951769e+02 3.781776059560538670e+02 3.744699427628534636e+02 3.785769189456837012e+02 3.801094497757625277e+02 3.794314700079477234e+02 3.771783271590065283e+02 3.806759053449382577e+02 3.763453451276460555e+02 3.766919432784756623e+02 3.755622870734223966e+02 3.746325238657538534e+02 3.795682654603602941e+02 3.813424617449422271e+02 3.767123326737239495e+02 3.761723614393085313e+02 3.746446832040976460e+02 3.782330180973120264e+02 3.770510830379342906e+02 3.804811467619448990e+02 3.781156408599458132e+02 3.711073563979358028e+02 3.764567551753401062e+02 3.738199829834999832e+02 3.752745176086176002e+02 3.734950329729498435e+02 3.724765526307908772e+02 3.702114331901665309e+02 3.712816246150794086e+02 3.713052937131997169e+02 3.727485350382983711e+02 3.751376993577508756e+02 3.720481435038604445e+02 3.737436280983750407e+02 3.720547719198794994e+02 3.710129556896677059e+02 3.746512439877232055e+02 3.711022415318701633e+02 3.678087527671614225e+02 3.718989270856835105e+02 3.701442806861762165e+02 3.739115260022924190e+02 3.737191112289096964e+02 3.761594782826715004e+02 3.742404209495571763e+02 3.743487034022126636e+02 3.726382975591928357e+02 3.732964341976731930e+02 3.764109992103968807e+02 3.681786107873631408e+02 3.711199490660894753e+02 3.767470900644485710e+02 3.706131797153950629e+02 3.732886659787006352e+02 3.727713621874038949e+02 3.734864104577932267e+02 3.716190428750090859e+02 3.757739509969058531e+02 3.710176655903949268e+02 3.762562388246407750e+02 3.732733387665458622e+02 3.721650615791093060e+02 3.739865035218738853e+02 3.711797831214796020e+02 3.714566938399058245e+02 3.720052774928877852e+02 3.672469572524411205e+02 3.666572003631950452e+02 3.704903188201896000e+02 3.687066800664780999e+02 3.699636190402773650e+02 3.699892777667388373e+02 3.697181320696958551e+02 3.683043225624067531e+02 3.699210611875264476e+02 3.664666588299872956e+02 3.656882824561722600e+02 3.694955487716705989e+02 3.660420505641293403e+02 3.699633835030612090e+02 3.685104901677303815e+02 3.714677180635505351e+02 3.681195941197366324e+02 3.679066438096623415e+02 3.746735462629883386e+02 3.667624863770029151e+02 3.634478253380509045e+02 3.663953192271803800e+02 3.619531357319380049e+02 3.646173751720945120e+02 3.662346235189003778e+02 3.621841489590946708e+02 3.662795011622557126e+02 3.612783338565043891e+02 3.638524103634432549e+02 3.584536225067906798e+02 3.620468530845496957e+02 3.638565159527808532e+02 3.628488011306016574e+02 3.609727841951525988e+02 3.601773654427156544e+02 3.620785707896719714e+02 3.635819043246434035e+02 3.634597837071819981e+02 3.633637162189299374e+02 3.642807367022320477e+02 3.660307714932869771e+02 3.636417494341470729e+02 3.620786479738576986e+02 3.604402937964046032e+02 3.590828936669200289e+02 3.614352777087071331e+02 3.591497063296338297e+02 3.595180342957542621e+02 3.583813526527462159e+02 3.600013828762155299e+02 3.600377914696063613e+02 3.574833753602122783e+02 3.557154667268118828e+02 3.576106227333740435e+02 3.596058179053933941e+02 3.572980666090903696e+02 3.583816737484277724e+02 3.556354245597337354e+02 3.576621477059012477e+02 3.558392599444316602e+02 3.563973005363567381e+02 3.559668278045500642e+02 3.589543755065806749e+02 3.585887158832981072e+02 3.571750923760297951e+02 3.607165323800079477e+02 3.606388390484116826e+02 3.602636524585111601e+02 3.549667393588499067e+02 3.574816944175657909e+02 3.543213918959239663e+02 3.577679176856558456e+02 3.541276631590730517e+02 3.561405371043169907e+02 3.527341539806134278e+02 3.580047213169135603e+02 3.580688016301465950e+02 3.535448353978207479e+02 3.527788230787530210e+02 3.546902527476964906e+02 3.510667277264456061e+02 3.510591791212480075e+02 3.542033943911395681e+02 3.541788188542072930e+02 3.517549372072491565e+02 3.537395882410814352e+02 3.538911838015085323e+02 3.521435516215319126e+02 3.554111928874669388e+02 3.518306100778289647e+02 3.541803840009325768e+02 3.531468866318232926e+02 3.538062019251451034e+02 3.544158052038454230e+02 3.543874271120986919e+02 3.567102621427829945e+02 3.561071160904869544e+02 3.545037356815366252e+02 3.579742003759995441e+02 3.549284491047437200e+02 3.500012251212595515e+02 3.491817009110650361e+02 3.557118749990094670e+02 3.558381881729383736e+02 3.499508835566014113e+02 3.527335901335008543e+02 3.482263950490881257e+02 3.546508429363925643e+02 3.480855626533248142e+02 3.499992371942063869e+02 3.478522488390210583e+02 3.531334084166751381e+02 3.529228252339864298e+02 3.534878311679934200e+02 3.484572220535496285e+02 3.486600243196917290e+02 3.471868243185271012e+02 3.502485917833936355e+02 3.510402832961908643e+02 3.433861348395539608e+02 3.504900993366555895e+02 3.477959710233716351e+02 3.529403016360527090e+02 3.464980828131638759e+02 3.466780622568702483e+02 3.505666841650529477e+02 3.475360795083818743e+02 3.493548078921981528e+02 3.464963656366065834e+02 3.454426578583992296e+02 3.426719494234087620e+02 3.446033499236543207e+02 3.397782653532377708e+02 3.412988405450014398e+02 3.383257094366399542e+02 3.396733130449480882e+02 3.427231146234996118e+02 3.385133299686965529e+02 3.418893380693914992e+02 3.438224482230496619e+02 3.427996245371164150e+02 3.436936949009666478e+02 3.446479530107909000e+02 3.445580934770277963e+02 3.410478572531501413e+02 3.430280556097853264e+02 3.392772403477596868e+02 3.442259916393152821e+02 3.439891640918185658e+02 3.409734103885999730e+02 3.403050428819100830e+02 3.452032539405985858e+02 3.443331788196983325e+02 3.449265355007834160e+02 3.398119482764778923e+02 3.387261210553132287e+02 3.387026494986254193e+02 3.411150967139676027e+02 3.369138295928953539e+02 3.363732726693562540e+02 3.365697292966864325e+02 3.367481125985672179e+02 3.409146298477591017e+02 3.367936126302498678e+02 3.365490246790071183e+02 3.375676842305418859e+02 3.360203412981192628e+02 3.371313174670917761e+02 3.375354371620452412e+02 3.338956685685259345e+02 3.346076724590373601e+02 3.321434266854103612e+02 3.312211570911184708e+02 3.317712126012717704e+02 3.342571826843361009e+02 3.375769615041959355e+02 3.323414007373790469e+02 3.343666811819314830e+02 3.353090484965874793e+02 3.339973147666643172e+02 3.372219930663542300e+02 3.367279228385191345e+02 3.321812635451325377e+02 3.343523664923146725e+02 3.347833057067683740e+02 3.350571773697633944e+02 3.337368700681450946e+02 3.357102543287251706e+02 3.340365238734373747e+02 3.283326060934593329e+02 3.326232030241791904e+02 3.273693033634403378e+02 3.303275072370527710e+02 3.288072974013731482e+02 3.351000954052007614e+02 3.297380865810270620e+02 3.321900017447694609e+02 3.306915135969122161e+02 3.289973092106189938e+02 3.306110810954060639e+02 3.305093545769881871e+02 3.247156055081583759e+02 3.336782869163491227e+02 3.257730664207141444e+02 3.284165511028792253e+02 3.348574407734213878e+02 3.314599947087934311e+02 3.299628841128144927e+02 3.288324179757094043e+02 3.317199151373146151e+02 3.299676460347255897e+02 3.309100821721111743e+02 3.265340366732010011e+02 3.280593198080216553e+02 3.257742528492138376e+02 3.293865427091114952e+02 3.252045790919139563e+02 3.246439724022679911e+02 3.236768039067441123e+02 3.249083292748103418e+02 3.281925281621137742e+02 3.261542038113315698e+02 3.252464189376193531e+02 3.226990122699303356e+02 3.283157878945604580e+02 3.256525210595444264e+02 3.190501010935490740e+02 3.249972958834756582e+02 3.242532784647742119e+02 3.228297866399809095e+02 3.238827326578081056e+02 3.251124283941963427e+02 3.264216208326101878e+02 3.273694974578405663e+02 3.196705130251679066e+02 3.251766544974489079e+02 3.238908805533522468e+02 3.231447454219686506e+02 3.222129993768342047e+02 3.210951690622088108e+02 3.176750029802799418e+02 3.183006009563750922e+02 3.194689664784697811e+02 3.202039219406246389e+02 3.230109547983158222e+02 3.215940743395728418e+02 3.200109431912825926e+02 3.196773861000160082e+02 3.193919970767954624e+02 3.199523095265881238e+02 3.216468572664834369e+02 3.167981703772771311e+02 3.181732853399543046e+02 3.168665130748795491e+02 3.147937482090288199e+02 3.171396859985667902e+02 3.191833238723768318e+02 3.172510180122397969e+02 3.157534201520909960e+02 3.179565276652126613e+02 3.111896152745114819e+02 3.138920197862154851e+02 3.127777767368830268e+02 3.134087077130041052e+02 3.117174484885465517e+02 3.140001425441800507e+02 3.153794022064350315e+02 3.116110741846414953e+02 3.133495274164796456e+02 3.114886207072190700e+02 3.131038640611893697e+02 3.156378633611305986e+02 3.142268346961038787e+02 3.171120180424290425e+02 3.151127736793855547e+02 3.145438230342615498e+02 3.146237803715077348e+02 3.140682459415137373e+02 3.138723957639259652e+02 3.152953534531631590e+02 3.150789437683601477e+02 3.132557922009107756e+02 3.134564950524814435e+02 3.100490274984485950e+02 3.132228429313138918e+02 3.106631225154505955e+02 3.134486415012833618e+02 3.075996900020751923e+02 3.091644103552568481e+02 3.116448376732548695e+02 3.098347654015039438e+02 3.022136881545526421e+02 3.056350752028199054e+02 3.061205284459978202e+02 3.069642237114023260e+02 3.064672068954353676e+02 3.083792812802086587e+02 3.044056719526565189e+02 3.031846446500638876e+02 3.052641538619429298e+02 3.039668037691168365e+02 3.039320822415631937e+02 3.008900380136497006e+02 3.011391423192518459e+02 3.035832086570846968e+02 3.061080331568820156e+02 3.020419049345560438e+02 3.048998986431011531e+02 3.031612093081528201e+02 3.036281000200168023e+02 3.028374135710625978e+02 3.085623492495139431e+02 3.051803754661031007e+02 3.048792660408484494e+02 3.033356498330837212e+02 3.093727823974320472e+02 3.049869325592106293e+02 3.086893846873852567e+02 3.026679656614987834e+02 3.053558401508991551e+02 3.083655415996247484e+02 3.040515629525452255e+02 3.045685301812747525e+02 3.027900042906976523e+02 3.068617684680352227e+02 3.043540162418774457e+02 2.994502825656410891e+02 3.031972450825114720e+02 3.028139772838817407e+02 3.028888627420253670e+02 3.017086929581452068e+02 3.024749687234799467e+02 3.024490234248939942e+02 2.979023755950003647e+02 3.030144885135898107e+02 2.980283821596573262e+02 3.002417324316280087e+02 2.984357231448254879e+02 2.985394899334873458e+02 3.011421061713534186e+02 3.004494515726974555e+02 2.978858138836847047e+02 2.967130858574979584e+02 3.002004578470275646e+02 2.970571024243170086e+02 2.980984360555083867e+02 2.961790079776067159e+02 2.979031381609646019e+02 2.937361744241108568e+02 2.980959451682377335e+02 2.910473896786803607e+02 2.963366667349357613e+02 2.944858396571780190e+02 2.963227083635604799e+02 2.944625309832424023e+02 2.908604155557347895e+02 2.945817251653531343e+02 2.925399918397872057e+02 2.923505735977127529e+02 2.938585805834130724e+02 2.923792050425900015e+02 2.898420678426919039e+02 2.931960350692813790e+02 2.911753864771181384e+02 2.870110237945710878e+02 2.894017849676143328e+02 2.906883297275678615e+02 2.882539849824564158e+02 2.911662997038665139e+02 2.930237898520935573e+02 2.905878049594624599e+02 2.882826746767735244e+02 2.906531944335060871e+02 2.889078395022632435e+02 2.879928823791160539e+02 2.900625247436387895e+02 2.942131498960157501e+02 2.883656666235095258e+02 2.902516044944349005e+02 2.871646372622602712e+02 2.950046624988527810e+02 2.918924329312530404e+02 2.909286654750462162e+02 2.889635077353329962e+02 2.875967699501970287e+02 2.868286039541215473e+02 2.868382037762433470e+02 2.879941211157920407e+02 2.852378767252073999e+02 2.902413962394765576e+02 2.842101898396132356e+02 2.910352061134214523e+02 2.876485340983014680e+02 2.866257756830829635e+02 2.838513322827784577e+02 2.857927620731081220e+02 2.859461888838878849e+02 2.865825665038517513e+02 2.804574802577559467e+02 2.819863042529715358e+02 2.853256958448434943e+02 2.833946126949322775e+02 2.799070101250609923e+02 2.851088408282325872e+02 2.847743544998419338e+02 2.835903383871884103e+02 2.835824215009415070e+02 2.887862547362785790e+02 2.841054665164864446e+02 2.854380134562155718e+02 2.860548085139207615e+02 2.846066974000295318e+02 2.849495394523094092e+02 2.842926151658165850e+02 2.836037066123937507e+02 2.857548838116603633e+02 2.845052270196989639e+02 2.851238679421776965e+02 2.833495105658939224e+02 2.895210531244252365e+02 2.843828372751607390e+02 2.868348271511400185e+02 2.845095927739328658e+02 2.859207987360884999e+02 2.817579174522772973e+02 2.876109691008545610e+02 2.818992728854566394e+02 2.836002588259911477e+02 2.822184045444087701e+02 2.813787404308060900e+02 2.814308256625132572e+02 2.840072621511321245e+02 2.785693106185958641e+02 2.852807556261677746e+02 2.837664287512525902e+02 2.844933661938010800e+02 2.829548224437938870e+02 2.857255454845131908e+02 2.808198836598635921e+02 2.830372042468290488e+02 2.821441561716643491e+02 2.795365954738915661e+02 2.814524905762152684e+02 2.824721479106489710e+02 2.810076237070977641e+02 2.826510084869782986e+02 2.796281518487018047e+02 2.774454731735850146e+02 2.746820879724027691e+02 2.765905823870236873e+02 2.783298541981233711e+02 2.806110504164022359e+02 2.799941006523719693e+02 2.756971122988166485e+02 2.772591868774158570e+02 2.789939064599944913e+02 2.778922978587137322e+02 2.785101576761128399e+02 2.803844884480000701e+02 2.771933007689442547e+02 2.819115795702511491e+02 2.822172752081349927e+02 2.757580277507456685e+02 2.756031021407650883e+02 2.814523127894595405e+02 2.788797773812399328e+02 2.728346081956003104e+02 2.768860450192494795e+02 2.713970147842068172e+02 2.737058306348770884e+02 2.736107503340826383e+02 2.730189631189689408e+02 2.729812400182392480e+02 2.718332670553636490e+02 2.718153780154481183e+02 2.731726550112920222e+02 2.721443856044688800e+02 2.743722941791327798e+02 2.712798174767466435e+02 2.732741046846271047e+02 2.740481123465425526e+02 2.714241972331103625e+02 2.730188842316545674e+02 2.757480350968813809e+02 2.701067468646612042e+02 2.748700431424852013e+02 2.676459104626703152e+02 2.746019932234776206e+02 2.726745566626333925e+02 2.692661116747356687e+02 2.726862010368968754e+02 2.704511236230359827e+02 2.691855851119556178e+02 2.747863166265578911e+02 2.721151310683157476e+02 2.735561965097389816e+02 2.745196384310038979e+02 2.709079012757023293e+02 2.735112291902342463e+02 2.727628707840107722e+02 2.702796428463997245e+02 2.678900568789048293e+02 2.749732974393887730e+02 2.723318029130591640e+02 2.745670527334154940e+02 2.720292231271836272e+02 2.739086979842120400e+02 2.718715576358284807e+02 2.709581308056930311e+02 2.756992797724981870e+02 2.741679081689048303e+02 2.743502434551643319e+02 2.720743804696272150e+02 2.742963839668997821e+02 2.714205024907935240e+02 2.723132757507643760e+02 2.711956968391514238e+02 2.678700621643329214e+02 2.702245085962422877e+02 2.733136694188553406e+02 2.703345317380415054e+02 2.696636681452835091e+02 2.685190345278901418e+02 2.684254473523523075e+02 2.683754275591416558e+02 2.719155038559241575e+02 2.644682478514843069e+02 2.693036951738866946e+02 2.656565995792988701e+02 2.618165509925945571e+02 2.704974432300463150e+02 2.644303384767319471e+02 2.706652225755898371e+02 2.688395227977185300e+02 2.691981476132962143e+02 2.674237114407619629e+02 2.676887709264638602e+02 2.674260976502535527e+02 2.630871385299395797e+02 2.648816918653076300e+02 2.608520458046151589e+02 2.641263308092716215e+02 2.646423378435997620e+02 2.651544317829547595e+02 2.601860940252288970e+02 2.651238268872349977e+02 2.632115944647124479e+02 2.637739567404258878e+02 2.619266052833074809e+02 2.623932753143360515e+02 2.633652037033389206e+02 2.657299699208123798e+02 2.607506062075191267e+02 2.661795966568294034e+02 2.655700502278644421e+02 2.620221632567379402e+02 2.604066509665819922e+02 2.613862706599722401e+02 2.641273055816622559e+02 2.621742729582923630e+02 2.644700835917747099e+02 2.606958988505930961e+02 2.589993474360475716e+02 2.579429063790398686e+02 2.621469130309828302e+02 2.577677343576386306e+02 2.588400486755946304e+02 2.545936999952799624e+02 2.552145717505257210e+02 2.591568974275286905e+02 2.594945402680132247e+02 2.574264119616213407e+02 2.545464894369727347e+02 2.535638803751733974e+02 2.574359851440542002e+02 2.549843024131346283e+02 2.509581132139381054e+02 2.535795498556778966e+02 2.523262337442443197e+02 2.498387324656562498e+02 2.506636756525842600e+02 2.494848725184089915e+02 2.509607466415697274e+02 2.520731457050702033e+02 2.542294408970935251e+02 2.524645960840199734e+02 2.555068636146193057e+02 2.507319360756072513e+02 2.553705633406207482e+02 2.532496132740597830e+02 2.529868971886616862e+02 2.545916806419658371e+02 2.536379242116404100e+02 2.535450156240186743e+02 2.530203775828609878e+02 2.551742274762395937e+02 2.541625676201851718e+02 2.531764656491196206e+02 2.573177630304873560e+02 2.575230426000303510e+02 2.564012611452131978e+02 2.580813042448706938e+02 2.557820599275929681e+02 2.547993422143004523e+02 2.563774370545244778e+02 2.584009384079811298e+02 2.523710578135759874e+02 2.554529458334681635e+02 2.551471966905268118e+02 2.555217266516764880e+02 2.529682233451978277e+02 2.578820618684972032e+02 2.567000173469577362e+02 2.552112072653731616e+02 2.555004031513037148e+02 2.542407468754229569e+02 2.524689719085592969e+02 2.524128435017844936e+02 2.540823933168643691e+02 2.545250378411147096e+02 2.544386586355504107e+02 2.560982269080647598e+02 2.556946380907720311e+02 2.532884279260125879e+02 2.538255904605398143e+02 2.580685758005923276e+02 2.545269267497633621e+02 2.570696119306957144e+02 2.539621150276496451e+02 2.532395797734125722e+02 2.503258159732353931e+02 2.545965897535579074e+02 2.547228891776016155e+02 2.525922884126429722e+02 2.495681444034496508e+02 2.519953693418647163e+02 2.525563929876736893e+02 2.535142935065366885e+02 2.471708935502457791e+02 2.499792622137525200e+02 2.505456193653061234e+02 2.478504786091050676e+02 2.554027332799020371e+02 2.542403739228526263e+02 2.482092517416884903e+02 2.489781353899418264e+02 2.521022902628498912e+02 2.503017860946805513e+02 2.540394649714189370e+02 2.527601905849262778e+02 2.521154940318160413e+02 2.488938195022898583e+02 2.508674973147657283e+02 2.499037013718261449e+02 2.511208294371928957e+02 2.503082572826267551e+02 2.509433272067337271e+02 2.489150914027549106e+02 2.542178338186014344e+02 2.489122977171503521e+02 2.544376412431099084e+02 2.550554830448861878e+02 2.494390914259666658e+02 2.493796011227917688e+02 2.499394779852173087e+02 2.510979655368163606e+02 2.474775426542746004e+02 2.484656359547878708e+02 2.463149629579021394e+02 2.462538982648698891e+02 2.454411647798885383e+02 2.446190964390434033e+02 2.473664613739818776e+02 2.474207494325385426e+02 2.470242612651488514e+02 2.457821032245448691e+02 2.472860073180609106e+02 2.453066715651792720e+02 2.440954662632352665e+02 2.425510620082253297e+02 2.441987352347895239e+02 2.431804575763024729e+02 2.437943021456756014e+02 2.442638362383771948e+02 2.432300399867668546e+02 2.429294908525498897e+02 2.423474253545693102e+02 2.423749953367555463e+02 2.444963300170712728e+02 2.417214301451634242e+02 2.413189991863460193e+02 2.404456360022511205e+02 2.390936839442988173e+02 2.396621299945523731e+02 2.409306334294539624e+02 2.454165791250350424e+02 2.437216412147241158e+02 2.395516210580699408e+02 2.437939826969406454e+02 2.424463554640167615e+02 2.371294949838631396e+02 2.410730092461578522e+02 2.363243758716641310e+02 2.414280060889022650e+02 2.354330781345973946e+02 2.366088106284194055e+02 2.379700712256644408e+02 2.363217208141290087e+02 2.411941438419590042e+02 2.322349097295857234e+02 2.365988158791925855e+02 2.377554903571500518e+02 2.373984867391063176e+02 2.346475529555406752e+02 2.338676622370348923e+02 2.320796730486864021e+02 2.369095541173491881e+02 2.320091237619164701e+02 2.328769661865283922e+02 2.319415117739343373e+02 2.350804713513324202e+02 2.354891508026314284e+02 2.325332913200163887e+02 2.323320706673728466e+02 2.340892790836504957e+02 2.363543588471297312e+02 2.298917948967654468e+02 2.337661070424932745e+02 2.317411445496910289e+02 2.377154271567195565e+02 2.361740149257241228e+02 2.325952644137117886e+02 2.308136090739849351e+02 2.274082302343832964e+02 2.317806797721519274e+02 2.316341980068097826e+02 2.316033051876551099e+02 2.289154455185626773e+02 2.296399544234049017e+02 2.326111553178144504e+02 2.301069292739828995e+02 2.316009066830275458e+02 2.294352086157524298e+02 2.310574238103139919e+02 2.306321692451656418e+02 2.313491571800882696e+02 2.304560300875140797e+02 2.307764764345438664e+02 2.315584155049753292e+02 2.323683077747256505e+02 2.319009513889413654e+02 2.341511284745063790e+02 2.312616599256888890e+02 2.321236716924700545e+02 2.371527589452644804e+02 2.361248148441485455e+02 2.339895199939948043e+02 2.352569177058811931e+02 2.379621088020751642e+02 2.337228393707639214e+02 2.328774360217511230e+02 2.338467903098072327e+02 2.337344137336577603e+02 2.340850561721524912e+02 2.292333741665811147e+02 2.350905731279784447e+02 2.296710219342224946e+02 2.295528710698057751e+02 2.296607645625863370e+02 2.300497465335828053e+02 2.287141480633422361e+02 2.298752247935226762e+02 2.301148125993210556e+02 2.290755959269201867e+02 2.294533226249181439e+02 2.257660034948669932e+02 2.307080859833404531e+02 2.282693713159186473e+02 2.276946555421791061e+02 2.302778908526200325e+02 2.286893218306839515e+02 2.268193592239412055e+02 2.269538279439039741e+02 2.306111970036955086e+02 2.258364930803378741e+02 2.252367318633827438e+02 2.295405204411244142e+02 2.286888741779340819e+02 2.303080229887206087e+02 2.310081166881078332e+02 2.301355046877486927e+02 2.312423544721733890e+02 2.287306463201603322e+02 2.317034237656190498e+02 2.293296596010851545e+02 2.324967202565413515e+02 2.288569889366780501e+02 2.293297628658967824e+02 2.296898853110534731e+02 2.272939592957198158e+02 2.305486648221085773e+02 2.278823794934523903e+02 2.301073999286100786e+02 2.304146948079382184e+02 2.262575259860844312e+02 2.269854003353605663e+02 2.241441951440864386e+02 2.270823201352779108e+02 2.278639409301514149e+02 2.263045419839185399e+02 2.200393595408505121e+02 2.264914992680102728e+02 2.253384158575273375e+02 2.252914768027848709e+02 2.262173072507559368e+02 2.267215208206707757e+02 2.252919892050281021e+02 2.222905462330324156e+02 2.236429637556748276e+02 2.231197926243410734e+02 2.264670735125146450e+02 2.203247643317894813e+02 2.247557777436290110e+02 2.260625139826370287e+02 2.255962622698894506e+02 2.268994321637371741e+02 2.229403121216642774e+02 2.209873519689047896e+02 2.267906567459046698e+02 2.238994349372351564e+02 2.243426518774128056e+02 2.247791677968540682e+02 2.234447883568453506e+02 2.231227969626861807e+02 2.214658635913998239e+02 2.236586540107987275e+02 2.197337758864843522e+02 2.204994806933510745e+02 2.194610683166290244e+02 2.221474536803587796e+02 2.185635698572671686e+02 2.207307108116104359e+02 2.223404469949924760e+02 2.202918269784978520e+02 2.238872904520942484e+02 2.181991657870349286e+02 2.218585085021593954e+02 2.207220451152664111e+02 2.177235699146149273e+02 2.198760747720839674e+02 2.172799049900617376e+02 2.210998036647447975e+02 2.214888963782918552e+02 2.197205123190425695e+02 2.215232519240858835e+02 2.206369446148246141e+02 2.224847817601708471e+02 2.210603272246424069e+02 2.202234132562503817e+02 2.254291247631049089e+02 2.160840001857818038e+02 2.174817437720979569e+02 2.213237288347627043e+02 2.217576557245041613e+02 2.187778515217631252e+02 2.215423796970324020e+02 2.207927892695789751e+02 2.207148840689034444e+02 2.189249748439009124e+02 2.206451794465294824e+02 2.179245440582843685e+02 2.191539871990462416e+02 2.203721015926189466e+02 2.205872021578799433e+02 2.207868038198339775e+02 2.173443808551176346e+02 2.193765939047001723e+02 2.186972627125773272e+02 2.182353017917135389e+02 2.189460208899037355e+02 2.189721018531562038e+02 2.223469838756204240e+02 2.217458614671362511e+02 2.173678373227338341e+02 2.196839321268895162e+02 2.179550587256828464e+02 2.175258429054024987e+02 2.215506084055501788e+02 2.183617623324995805e+02 2.200984362840901554e+02 2.163949795254036133e+02 2.193904483973353479e+02 2.140917673904962442e+02 2.179421315984061209e+02 2.178967606171922569e+02 2.174074805608583176e+02 2.180698323105678185e+02 2.199024532350518086e+02 2.170809633304573936e+02 2.156487302324411530e+02 2.143366109491896339e+02 2.148226189434527100e+02 2.152433463731143490e+02 2.174252113557865584e+02 2.136747414383968362e+02 2.134358213541418365e+02 2.134370866330028491e+02 2.148161900856205477e+02 2.158954128578023131e+02 2.174632979774818580e+02 2.154538515496329580e+02 2.154485655201707459e+02 2.185689005805086538e+02 2.178526305351857957e+02 2.161663208542909445e+02 2.149618657169326070e+02 2.134927115209680437e+02 2.154249257298159250e+02 2.147041679131699823e+02 2.149394454310996707e+02 2.146676466826894227e+02 2.149428061267779526e+02 2.122976994304221137e+02 2.150512209259366330e+02 2.162805887086398400e+02 2.150091161870052758e+02 2.135487449553936017e+02 2.128775943204302621e+02 2.115994946127710250e+02 2.148030561999694612e+02 2.135234847578576307e+02 2.158414067239995688e+02 2.074391655726897454e+02 2.120989927647445938e+02 2.104493864398633889e+02 2.104500963886817146e+02 2.159921477029571406e+02 2.110936218150188211e+02 2.115497721772625539e+02 2.127727647601524268e+02 2.120904372438975258e+02 2.148787934286963548e+02 2.142595196189192848e+02 2.096846933010886858e+02 2.126511921508162573e+02 2.144414960225888080e+02 2.166245134934287648e+02 2.135680316797761975e+02 2.145783243466422050e+02 2.145701187066472642e+02 2.136543445908668275e+02 2.131956701136360266e+02 2.124436033095196592e+02 2.114829909347714363e+02 2.122942047407844655e+02 2.156179400425255324e+02 2.136094795325094537e+02 2.144937252200795683e+02 2.172494937647720405e+02 2.154172075827978574e+02 2.163846899239068478e+02 2.143911827434965574e+02 2.149052642477047641e+02 2.157411399532836640e+02 2.143434060456387726e+02 2.148591800889363697e+02 2.158017489484177247e+02 2.137638758930069116e+02 2.175585951799403404e+02 2.160186519692479123e+02 2.150271018290744394e+02 2.139333578050675726e+02 2.155293928230711629e+02 2.115115392700169537e+02 2.122772892035660277e+02 2.124153202094135793e+02 2.143143301716327471e+02 2.114970222873598686e+02 2.126437724069299691e+02 2.136121432240852585e+02 2.115247606550812804e+02 2.135173756100008404e+02 2.100413532928416203e+02 2.116631502828394673e+02 2.140609075555088054e+02 2.115106803753212432e+02 2.122551393050301840e+02 2.116283559705082098e+02 2.165839868380310804e+02 2.113321558225974002e+02 2.088757231348717482e+02 2.076046731871737734e+02 2.100441825447455813e+02 2.103782923384348464e+02 2.088987231261301076e+02 2.135544538159390413e+02 2.097270992108082339e+02 2.119186020517054203e+02 2.098372000159182562e+02 2.085578309450862946e+02 2.123089275077644800e+02 2.121593894402821263e+02 2.145724164875412328e+02 2.137549973711721805e+02 2.101626503086000355e+02 2.143266885078174369e+02 2.082913613089418163e+02 2.105588090393203231e+02 2.104796746686471636e+02 2.110150278178434746e+02 2.070608343457587353e+02 2.060513777656199466e+02 2.054024184151053305e+02 2.088120263163750394e+02 2.116604634698924201e+02 2.084507866739159283e+02 2.060599433091592232e+02 2.082335807035603352e+02 2.107716156142619184e+02 2.098023028918004229e+02 2.093015201874543720e+02 2.122184502090719036e+02 2.098847449170295931e+02 2.033846919871541274e+02 2.077826234215449119e+02 2.101897041624114308e+02 2.097767484369266526e+02 2.048295022182233254e+02 2.115317074392395114e+02 2.059059849604838064e+02 2.050393700494186930e+02 2.103886474395483503e+02 2.045957051727974658e+02 2.055093817055953593e+02 2.068139873836349238e+02 2.024819371152530039e+02 2.075801225190805326e+02 2.069148199217123647e+02 2.053190993259774473e+02 2.094763343950446881e+02 2.025662991280056247e+02 2.078474972496057376e+02 2.054244810154274887e+02 2.095255871711899829e+02 2.059530858944721388e+02 2.061492626629892300e+02 2.050609195225133590e+02 2.057869455894601458e+02 2.013674875036706169e+02 2.052730398979649067e+02 2.073114911162237490e+02 2.042352093449201220e+02 2.099874243617492766e+02 2.040828995712735150e+02 2.068980542094352018e+02 2.070301226370595487e+02 2.058268038858867897e+02 2.036567617529518373e+02 2.040990917195604482e+02 2.021469644064619331e+02 2.021317291704697539e+02 2.034593979208585210e+02 2.039941272028314074e+02 2.040880901717191875e+02 2.055565825479222042e+02 2.024968766554174806e+02 2.072705189336119815e+02 2.037877974372797780e+02 2.062352151145229584e+02 2.067649176728192231e+02 2.047319707074713619e+02 2.021789428699162272e+02 2.043132501861337005e+02 2.049699265116450704e+02 2.041046045464439089e+02 2.028879872481695088e+02 1.990990108579478317e+02 2.011299030429425443e+02 2.049298242757758999e+02 2.035712099174972423e+02 2.035706562974444296e+02 2.028380933996870681e+02 1.987242515522421229e+02 2.019980521954113897e+02 2.013946635080501721e+02 1.986131630589116241e+02 2.009499091610857704e+02 2.001706843990260722e+02 1.977709481471021604e+02 1.980733618951356902e+02 1.970878417865754102e+02 2.026726817857215792e+02 2.004242439987937132e+02 1.987638024760135806e+02 1.973442680781666922e+02 2.003045055000254990e+02 2.005158025990494934e+02 2.011967357279590090e+02 1.980027177323944727e+02 1.996172474274804358e+02 2.022086582402465922e+02 2.033766990426066741e+02 2.007430826840302416e+02 2.014574142551447267e+02 2.019982595764926714e+02 2.020830432646706356e+02 2.029503680554080347e+02 2.034630598785777238e+02 2.011733989091210333e+02 1.987492755821078561e+02 2.013296329548236088e+02 2.000890316807683007e+02 1.996192110826353598e+02 2.009834044191640032e+02 2.008865371682393572e+02 2.015429699719898622e+02 1.996436946309712255e+02 1.996180708589754431e+02 2.004318227827993439e+02 2.014408933576843594e+02 1.989678633581260101e+02 2.000725466701072719e+02 2.024938733073473713e+02 1.992765021553198608e+02 1.998047160391107013e+02 1.980861358845706377e+02 1.996678780500515700e+02 1.980624833536659537e+02 1.974374034310962713e+02 1.996093052617078740e+02 1.953138610948058727e+02 1.977472416420741013e+02 1.985284123651694586e+02 1.984213640543411543e+02 1.968033722902092109e+02 1.991099608649206232e+02 1.988028464752703712e+02 1.989153127120733586e+02 1.955018921926843234e+02 1.944534230110947703e+02 1.990843474135027975e+02 1.956591058569860877e+02 1.950791145891707572e+02 1.947733553544511835e+02 1.985563984562138558e+02 1.948983529674501654e+02 1.981451517256274713e+02 1.934577260358098556e+02 1.938904746248494178e+02 1.985814349664222789e+02 1.963961007902937865e+02 1.959721863153632171e+02 1.947290878665834839e+02 1.958304622801585424e+02 1.907568086199427455e+02 1.939378895567019754e+02 1.939570119148558263e+02 1.943913143491230926e+02 1.933610044733469238e+02 1.936260169168180028e+02 1.948422061464966362e+02 1.904178402157504877e+02 1.939933841392324609e+02 1.917042731682092551e+02 1.900092845046656009e+02 1.939498214222025183e+02 1.943660704237050822e+02 1.923567446274714143e+02 1.931380301907477985e+02 1.938367062273161139e+02 1.929260238709972839e+02 1.933929429873083450e+02 1.919195277398735868e+02 1.920162328545156356e+02 1.929977158639303525e+02 1.905427169249952897e+02 1.904995917947960322e+02 1.932176071441682836e+02 1.899428692645165313e+02 1.923422661810306806e+02 1.910323617516076240e+02 1.927875254777286784e+02 1.954175062951126733e+02 1.915400627011858887e+02 1.951076916404068697e+02 1.911813749588714870e+02 1.925545863764268120e+02 1.903224385519013140e+02 1.922747019329505633e+02 1.939516648480527294e+02 1.910508811712207944e+02 1.953492436932813803e+02 1.898780865717143058e+02 1.915558258038934127e+02 1.915516733871177451e+02 1.913906260101981331e+02 1.912998789653507856e+02 1.894010080586440097e+02 1.925889431205056610e+02 1.901450384290477302e+02 1.926488270366325253e+02 1.905583219203901137e+02 1.889577322106800352e+02 1.880693656458799978e+02 1.892724520777258590e+02 1.904060535757572552e+02 1.883213364056759360e+02 1.882079599089261706e+02 1.927303327566357041e+02 1.885677856348379180e+02 1.884940358865221413e+02 1.877750010136139451e+02 1.880591381173353795e+02 1.886836292621054838e+02 1.880831631743783703e+02 1.863936368469417459e+02 1.894939181563339901e+02 1.891666636306242708e+02 1.860333331821658192e+02 1.888153222324426963e+02 1.910103643074890556e+02 1.885124723966338252e+02 1.910132344981190329e+02 1.929817890227106147e+02 1.899424713030358305e+02 1.885127130994480353e+02 1.885861974175822695e+02 1.893449738668940654e+02 1.921767282705287130e+02 1.905513260912953513e+02 1.865197120935048360e+02 1.888411517907249788e+02 1.861567385022267445e+02 1.885318416495336180e+02 1.887101828447266882e+02 1.888212124927578088e+02 1.877914715168473947e+02 1.891711335077939111e+02 1.879486203366622590e+02 1.892374812654606160e+02 1.846178849603634546e+02 1.872249098095863928e+02 1.879513568699720736e+02 1.884124989847746861e+02 1.847068209522255984e+02 1.840926314447446543e+02 1.899337418595939937e+02 1.860953153381305185e+02 1.855743572329333801e+02 1.854128120432605158e+02 1.839354901171952292e+02 1.876917281078302722e+02 1.813338726030508496e+02 1.861748083839209755e+02 1.871517112702306065e+02 1.845210128551313176e+02 1.872163888436023171e+02 1.878198698828262536e+02 1.856547967255019103e+02 1.820045035265605406e+02 1.855470186385135776e+02 1.837958969984179589e+02 1.832471464254824696e+02 1.862246162267430520e+02 1.839320780894606173e+02 1.851388122857965186e+02 1.856410577106437074e+02 1.867485297839114082e+02 1.871961380939284254e+02 1.845581865915765718e+02 1.855641912870984243e+02 1.847502116135443089e+02 1.852070631864554855e+02 1.842612614191670559e+02 1.844177160601156515e+02 1.840317806123288449e+02 1.825041867546811432e+02 1.850467239235253771e+02 1.832375347556827876e+02 1.841342541880280521e+02 1.858390887488521912e+02 1.865681551334702988e+02 1.865572443049445326e+02 1.856448411251833477e+02 1.850631721906487428e+02 1.827836071274027461e+02 1.854684838806743699e+02 1.852651682926708645e+02 1.825992163707666407e+02 1.845120549437879447e+02 1.850324537369515951e+02 1.824626643588417210e+02 1.857523075086555480e+02 1.847649193274493484e+02 1.858023134321559553e+02 1.840808630818645781e+02 1.834943352270758510e+02 1.812780472441274640e+02 1.781973115460137365e+02 1.836747283848884535e+02 1.825868418466257594e+02 1.801805021426610551e+02 1.836597620784769731e+02 1.818467676384456979e+02 1.804534285705275636e+02 1.804803864524520520e+02 1.804530177932441859e+02 1.808761425133854743e+02 1.817320007123399535e+02 1.857892651485557849e+02 1.850753253718676206e+02 1.832875492720583281e+02 1.840616057457149282e+02 1.824138722837145110e+02 1.836008349633014802e+02 1.830956311722636087e+02 1.844216412475423681e+02 1.805128192800144404e+02 1.864346184779961959e+02 1.815511941262455196e+02 1.843771969324336055e+02 1.861863853596413776e+02 1.851908828172857966e+02 1.848666775891716156e+02 1.828436991169406554e+02 1.787533417734461239e+02 1.830969887076192038e+02 1.818142565730784668e+02 1.817659215472078529e+02 1.805450969220927107e+02 1.819453351420869467e+02 1.785450496209155062e+02 1.813720749202273339e+02 1.826968788177325109e+02 1.804879322299304647e+02 1.826072245109853611e+02 1.812727535279767324e+02 1.806044188621755211e+02 1.813448523800641965e+02 1.801993584418121088e+02 1.798214599446013153e+02 1.811640932492526872e+02 1.828609159412187637e+02 1.832319771821247514e+02 1.799888911469869868e+02 1.818559529685958580e+02 1.811048251477447195e+02 1.823252358025317790e+02 1.812211552008321860e+02 1.818341671982460639e+02 1.841041984280144845e+02 1.817799144914693272e+02 1.821144842371000721e+02 1.795836962959766936e+02 1.777506284279719750e+02 1.778514024899286881e+02 1.792537886360129846e+02 1.785345896783070714e+02 1.791639956362510304e+02 1.795346260107635032e+02 1.768386836118458234e+02 1.767317285599344245e+02 1.767358256251877151e+02 1.728548464404359493e+02 1.726406306553182901e+02 1.760864378117664160e+02 1.755921745503641205e+02 1.754593820072237236e+02 1.735791237650065284e+02 1.720727016405515997e+02 1.735571042350161974e+02 1.709760910302536843e+02 1.740771634098933589e+02 1.702377009690801515e+02 1.750927335701408936e+02 1.759156674387217834e+02 1.731618660919116621e+02 1.750624111089006192e+02 1.750164647612186286e+02 1.776632770536680823e+02 1.756424191194920752e+02 1.743631856155215019e+02 1.735198831008495119e+02 1.743901558188078980e+02 1.746239147109193652e+02 1.764710143299027436e+02 1.718370182398371071e+02 1.741871543212405413e+02 1.725296649622120526e+02 1.786478985062202582e+02 1.755845589260587474e+02 1.781499963589541267e+02 1.772854191895311828e+02 1.787747710717262350e+02 1.739109632450052629e+02 1.798678855736222886e+02 1.755234579876963323e+02 1.759919315551481418e+02 1.761576523069274174e+02 1.749317135118654107e+02 1.748572733715795948e+02 1.725612535037308533e+02 1.726090547125614023e+02 1.732098757789396757e+02 1.751221710120771320e+02 1.745499783042969284e+02 1.712570499001214159e+02 1.724155888802445702e+02 1.711449222004608828e+02 1.717106712347253392e+02 1.706545570843653934e+02 1.734359353212364852e+02 1.742635355179312455e+02 1.747221516725507513e+02 1.694714052938355167e+02 1.721363762059500289e+02 1.750504953651977473e+02 1.723174930769418438e+02 1.724709874333272808e+02 1.693104837252522543e+02 1.733436855318819596e+02 1.716354246226995883e+02 1.741537505827277528e+02 1.737102987308340118e+02 1.703385285587110332e+02 1.714983574119908951e+02 1.655949589805157984e+02 1.693197137214455381e+02 1.681336607654313013e+02 1.705681742486508767e+02 1.679793897819617996e+02 1.695130337851744855e+02 1.666811604139970200e+02 1.673457391782231696e+02 1.681079207436777097e+02 1.664939538866114503e+02 1.700528589415640681e+02 1.687213165133713630e+02 1.707384575497694357e+02 1.663846014714499404e+02 1.700723518860320382e+02 1.692765629553317979e+02 1.700298703137052883e+02 1.701357160412590872e+02 1.680105315770249206e+02 1.690063541417913768e+02 1.649499353856860182e+02 1.669425901787839450e+02 1.640285462064879027e+02 1.664155705723869687e+02 1.682173415208633855e+02 1.649709477123851968e+02 1.699101951269613835e+02 1.679031460142866479e+02 1.671924146603138581e+02 1.660741710424221083e+02 1.682589338347769683e+02 1.671371060370156840e+02 1.641746200735346122e+02 1.638195936335819169e+02 1.663328725831905501e+02 1.622553398358161303e+02 1.665339097880737143e+02 1.663240677199953268e+02 1.633604944096965141e+02 1.694930157908200385e+02 1.665191047334436405e+02 1.670438622118980163e+02 1.662640932312659743e+02 1.618548609567203016e+02 1.672996943860392491e+02 1.643708297215759160e+02 1.653166513032071805e+02 1.642777896556027883e+02 1.687510032100594799e+02 1.669160660299640426e+02 1.656812663608240825e+02 1.645620005284766307e+02 1.640280097451637289e+02 1.644779817911675366e+02 1.644037997855446918e+02 1.669200251746474919e+02 1.632498854840849845e+02 1.646947422535320982e+02 1.662553723920213429e+02 1.667881231744538582e+02 1.674110993705278077e+02 1.686292778932891281e+02 1.625669868237553715e+02 1.626477529684594003e+02 1.624129540981792559e+02 1.640354329298039033e+02 1.621716261321527952e+02 1.678042105358540255e+02 1.616998710471235938e+02 1.640451703837184425e+02 1.655994550899144997e+02 1.657560244136279834e+02 1.619475606293448777e+02 1.633808456106355322e+02 1.642915386579709320e+02 1.629823040991746268e+02 1.655043358358238947e+02 1.618638955494146785e+02 1.614251458833888080e+02 1.614924525916723610e+02 1.637422766352591168e+02 1.620045907015427531e+02 1.644938301130741536e+02 1.593642108321177773e+02 1.623688056569811806e+02 1.611755609969745535e+02 1.607038322440436957e+02 1.607843338837255942e+02 1.607364104382006644e+02 1.609964989366341115e+02 1.548783940615841743e+02 1.597503463286278418e+02 1.576677572526336348e+02 1.615077661979271966e+02 1.592437333157202204e+02 1.585036797988971671e+02 1.565881436050325135e+02 1.612623678319484384e+02 1.590376716055220356e+02 1.582401878970552787e+02 1.598077434215115034e+02 1.595102305553173494e+02 1.602611606610566355e+02 1.608756462954992230e+02 1.603276608423171865e+02 1.621741789217318797e+02 1.628246043041756366e+02 1.610489032633691693e+02 1.592141237525784447e+02 1.585367985273514648e+02 1.581494817060658136e+02 1.583877490558209047e+02 1.598568651597057340e+02 1.609243469912897808e+02 1.562986911903187206e+02 1.597874265198983039e+02 1.587704981778166200e+02 1.599499317910200773e+02 1.557974621761023286e+02 1.616890753135651551e+02 1.582869666327733285e+02 1.554353193864606340e+02 1.564286499595405076e+02 1.615316933849961458e+02 1.594632067433871327e+02 1.586587014470011070e+02 1.546355264037159714e+02 1.538953469806489238e+02 1.566023455718747925e+02 1.577050710223908254e+02 1.532365291350073164e+02 1.545308724945147389e+02 1.523145876450169851e+02 1.550766012214906198e+02 1.561063685332997863e+02 1.575045597364584751e+02 1.526907495522484055e+02 1.533070130925722481e+02 1.534124748196416874e+02 1.569604653905630300e+02 1.512075303563031810e+02 1.526000706793088568e+02 1.561994689957049616e+02 1.536058113829281240e+02 1.552252629934590971e+02 1.550643409809891295e+02 1.519688742184891339e+02 1.551697893071916212e+02 1.548048039623770933e+02 1.550270261154896616e+02 1.513967689412057496e+02 1.527943112017219960e+02 1.544211391962281539e+02 1.543155930177056803e+02 1.548390450071141515e+02 1.524678205318020048e+02 1.537771526607058661e+02 1.536252901650486820e+02 1.549901188548961102e+02 1.531962512220058841e+02 1.539786051580582864e+02 1.531569865085744766e+02 1.530039362183598257e+02 1.508801542816352992e+02 1.525148968921887729e+02 1.528653061660172057e+02 1.534980575264902427e+02 1.528600853515479798e+02 1.537174499007858515e+02 1.532427618764257033e+02 1.507880497363569816e+02 1.510436680219162895e+02 1.511752451750492696e+02 1.492442391669917185e+02 1.534633542755626081e+02 1.531746566296542937e+02 1.547010846420001542e+02 1.552372059554951136e+02 1.544471299569813425e+02 1.514306412617696083e+02 1.511632888978214169e+02 1.512263154147575506e+02 1.499133328151457363e+02 1.528805013486826567e+02 1.519538553067299915e+02 1.485274903692982207e+02 1.481481457692619585e+02 1.486249955968978327e+02 1.475741106304861034e+02 1.482057163037639498e+02 1.480433477513029175e+02 1.465535325541429472e+02 1.488973447595635093e+02 1.493535104134534492e+02 1.499196136076270136e+02 1.503617152582856420e+02 1.477033556227497400e+02 1.477387783533518473e+02 1.466651978814200845e+02 1.475897965535966421e+02 1.455606424066623390e+02 1.491345745338247752e+02 1.492891885299013666e+02 1.520431182800698480e+02 1.506213525952666146e+02 1.500443244958913454e+02 1.525680805532672366e+02 1.500003927746825525e+02 1.508825012513059391e+02 1.507545221463425662e+02 1.484225451996635172e+02 1.511857019553192174e+02 1.502384355844897925e+02 1.501967430517963180e+02 1.516592640790626376e+02 1.514354571874995941e+02 1.481164690844270524e+02 1.487215467557795989e+02 1.489417609950945121e+02 1.463061834276489890e+02 1.498029421592985670e+02 1.475909090139334126e+02 1.491961521933386052e+02 1.490844200841112865e+02 1.500041778996034907e+02 1.496542067129837221e+02 1.489882003744453129e+02 1.491499099386025762e+02 1.475726480188950234e+02 1.502740429524816932e+02 1.500344318571027316e+02 1.489489394629829917e+02 1.478918569591479297e+02 1.505023904496508749e+02 1.493627652839968789e+02 1.505045542412101440e+02 1.507996093082447260e+02 1.485541563994393357e+02 1.481573489053486412e+02 1.492080796072115731e+02 1.494777824059349314e+02 1.489963969071266945e+02 1.471768444738328014e+02 1.488324501864983347e+02 1.455058938813445195e+02 1.467065363221265670e+02 1.480289323450048471e+02 1.479065918493811864e+02 1.477799886834677068e+02 1.479915448153572584e+02 1.507520345563699777e+02 1.482002531317792489e+02 1.471655609706565997e+02 1.487929456292274040e+02 1.481017340468081898e+02 1.467120577134104735e+02 1.486581848761255173e+02 1.465961307387848933e+02 1.505584717014344847e+02 1.465946000757032266e+02 1.472689091989578856e+02 1.472609859893736370e+02 1.495924742106744532e+02 1.481350043489860013e+02 1.485613559102635293e+02 1.462535047561914894e+02 1.475528495922867478e+02 1.471075080251903557e+02 1.503843214021701726e+02 1.461485181670767872e+02 1.457372768425179572e+02 1.469330837786750692e+02 1.440394100736115774e+02 1.445691523296926562e+02 1.455081797628583615e+02 1.464875504743552028e+02 1.452364187416185644e+02 1.448579604069169875e+02 1.453347590776955940e+02 1.447519548158365978e+02 1.456809499698017021e+02 1.428502512497048258e+02 1.439094484488257137e+02 1.451930692231475177e+02 1.433620250763258639e+02 1.448864338535524041e+02 1.472444964272771131e+02 1.452092590987414553e+02 1.460758643321667591e+02 1.459513381552407623e+02 1.449464264929156911e+02 1.434272302054086197e+02 1.420567578090487473e+02 1.418737032764563537e+02 1.453890182596232989e+02 1.434938360966528705e+02 1.454395195119760160e+02 1.426172147959340748e+02 1.424516512347070716e+02 1.423595854950005162e+02 1.429744878830373409e+02 1.422731268165034351e+02 1.423288830848980240e+02 1.410860847958040836e+02 1.387077993273860557e+02 1.417773634511554803e+02 1.428032931838819195e+02 1.407328606509894939e+02 1.398988330102020825e+02 1.400649325384334816e+02 1.380975260421493260e+02 1.395289835660802851e+02 1.389191827062407754e+02 1.440566584978589333e+02 1.407670378938781255e+02 1.419007831589252362e+02 1.397304884835415635e+02 1.439016800653270707e+02 1.413328567460728209e+02 1.391595549465557724e+02 1.404359636580621213e+02 1.391217882083015809e+02 1.385999848801550343e+02 1.379818513484091511e+02 1.405413043388431902e+02 1.423558944593578701e+02 1.427612607427994078e+02 1.428881047497072529e+02 1.385305462720664025e+02 1.399741137364106294e+02 1.405773231935456806e+02 1.412632692891768613e+02 1.401264217669024674e+02 1.379291525877185336e+02 1.403508360860903963e+02 1.399860426263512636e+02 1.419604110230033029e+02 1.419903329550027706e+02 1.395164554502356111e+02 1.409114491970246092e+02 1.382765185785397080e+02 1.420991294209647151e+02 1.406408214158497856e+02 1.367689016374757784e+02 1.381792677111745320e+02 1.360852391601179932e+02 1.371734145199073964e+02 1.379016634504442322e+02 1.386847156684841025e+02 1.331967736455201816e+02 1.392752045864574484e+02 1.335770760594378430e+02 1.374705938819276980e+02 1.404440088875726076e+02 1.382404225928929407e+02 1.351574555570660152e+02 1.373062563729496048e+02 1.389666473956401660e+02 1.362693200255192494e+02 1.355697676338861868e+02 1.374122204522102493e+02 1.387697427571053765e+02 1.354195038475702404e+02 1.373594370526214732e+02 1.345612590879282493e+02 1.382538389546798498e+02 1.374831394846699482e+02 1.385031375196053318e+02 1.333120648573461153e+02 1.373230855444339227e+02 1.352199252490726735e+02 1.369723664073481189e+02 1.358303503075720471e+02 1.365752187014945207e+02 1.356093828050680088e+02 1.355902814146146227e+02 1.366578148738546474e+02 1.369909299764155719e+02 1.363817443246455241e+02 1.359299923147457889e+02 1.348056873605987960e+02 1.387758457023580263e+02 1.359781738959320592e+02 1.378562892894080960e+02 1.380270228691451564e+02 1.367329919875016913e+02 1.383885457597242237e+02 1.379988124954333273e+02 1.383149741916431310e+02 1.371009147394772469e+02 1.319640719880883921e+02 1.314233281930378325e+02 1.340599428714795636e+02 1.355902811558764824e+02 1.331044886099626865e+02 1.348785721886512761e+02 1.338137780109514381e+02 1.306697200681903723e+02 1.344971130777848032e+02 1.365421003647132068e+02 1.335261640936366234e+02 1.329606461226341878e+02 1.341412401584342717e+02 1.309849501018198907e+02 1.327760094423509258e+02 1.299940863867261100e+02 1.284037528606265539e+02 1.351632572967896522e+02 1.323838517387945330e+02 1.308439318862235154e+02 1.299921811271631213e+02 1.277504565541435539e+02 1.284628101862010965e+02 1.301517828347156183e+02 1.315710724757886112e+02 1.301675755818894800e+02 1.303170368860173483e+02 1.310991764431242075e+02 1.288004112575611373e+02 1.272020392162434916e+02 1.290640920235607894e+02 1.286000489969508180e+02 1.299314515148060423e+02 1.281792875437448345e+02 1.314890765371824557e+02 1.325128184175052297e+02 1.317053171331234580e+02 1.316260759413893595e+02 1.332799847451539677e+02 1.312315180936016077e+02 1.304321149720368851e+02 1.294184465545309024e+02 1.316940768329745595e+02 1.318570615541689222e+02 1.270352819252759247e+02 1.306695981731733696e+02 1.300140404573771207e+02 1.325550728659700894e+02 1.297844679139062976e+02 1.320792779469562390e+02 1.329526511437142062e+02 1.309560072501067225e+02 1.318286246201032270e+02 1.265399883912144219e+02 1.308160430263643548e+02 1.334698894015080555e+02 1.292789841004420168e+02 1.264901735346379752e+02 1.318444367991142769e+02 1.313909283842394871e+02 1.309935809471660946e+02 1.268267711520055343e+02 1.302275961966470561e+02 1.278405740112812197e+02 1.295375637228622736e+02 1.308124769882444127e+02 1.299409075276754777e+02 1.315745686018684353e+02 1.270379131722651636e+02 1.272249669707602493e+02 1.301917978071112429e+02 1.290245703639520229e+02 1.311629887352079891e+02 1.296138445330089439e+02 1.319862728268194871e+02 1.274078506226902334e+02 1.262742573257241361e+02 1.259486068812986730e+02 1.266353038928983352e+02 1.264644303597640658e+02 1.280859351933783898e+02 1.280299488786483550e+02 1.286546012634899512e+02 1.262563835983710732e+02 1.236350920021521063e+02 1.283005134226667678e+02 1.271628650741410524e+02 1.277218017386191491e+02 1.282296362194628614e+02 1.273394928420204053e+02 1.259063353081750023e+02 1.213020515242760666e+02 1.240512932340436265e+02 1.245453752500370683e+02 1.255897025122483370e+02 1.226432738749520155e+02 1.241602061473578402e+02 1.249586592872408772e+02 1.241155031904661001e+02 1.252046971910402249e+02 1.250225919458625441e+02 1.239954112206785766e+02 1.246908001314030940e+02 1.220135805975827026e+02 1.241789989269966696e+02 1.245307707903197354e+02 1.245823014444131616e+02 1.229562157791866497e+02 1.263673475967239312e+02 1.242775664535777622e+02 1.209554285226088837e+02 1.262719565761720588e+02 1.250344704837028189e+02 1.262669833243484732e+02 1.268085219774008578e+02 1.280949673072533983e+02 1.254083725066741550e+02 1.259051683289501256e+02 1.246311053067287133e+02 1.245386376246734699e+02 1.262217251762889418e+02 1.261497865804761744e+02 1.242349880954501629e+02 1.280343788216802636e+02 1.262130776466366910e+02 1.260787458057162809e+02 1.263016098781213969e+02 1.207399419635957685e+02 1.249353820714327554e+02 1.249605206603513068e+02 1.238792058325346659e+02 1.230461948951674742e+02 1.247376612206350899e+02 1.238008426873408183e+02 1.238650069195956718e+02 1.232562074146676139e+02 1.248916779796904848e+02 1.242014993814744628e+02 1.250269643599534959e+02 1.227662969516316736e+02 1.239443630206090603e+02 1.205767728296917483e+02 1.215834143134552363e+02 1.214821457774254014e+02 1.210088785156316646e+02 1.247503180852306883e+02 1.209606943329848860e+02 1.244109534413113778e+02 1.263651048465325744e+02 1.239809084455482662e+02 1.213387982597484722e+02 1.233786715480481604e+02 1.253462350428995933e+02 1.197720418594632008e+02 1.247345626215926018e+02 1.240844011493465615e+02 1.224429392226558235e+02 1.243971053679985062e+02 1.208945312307284183e+02 1.209357339231361692e+02 1.211877226632051219e+02 1.193747234635688983e+02 1.207467382637443762e+02 1.189583914729638252e+02 1.224285641768378383e+02 1.240339773089072111e+02 1.209628975168568559e+02 1.194463851056310375e+02 1.214763702659762288e+02 1.246530070930099896e+02 1.197041093239417364e+02 1.191505593548855160e+02 1.205675463205452473e+02 1.194005483920368960e+02 1.195565728142238697e+02 1.211916125631090182e+02 1.192432000092883868e+02 1.185442860034074215e+02 1.197080044690083582e+02 1.173735090938130128e+02 1.200823153807656212e+02 1.197989967903571653e+02 1.201096038284862573e+02 1.208866994549916143e+02 1.154957163197407510e+02 1.194885993233260137e+02 1.200895121394662795e+02 1.195729811626667072e+02 1.198577025515450600e+02 1.187669435280982526e+02 1.213450869403507681e+02 1.190627116906223932e+02 1.174982993297361418e+02 1.186564394771818058e+02 1.183815950185074968e+02 1.180658390522631009e+02 1.182299803632324000e+02 1.202748091588141932e+02 1.200783651881012020e+02 1.195777322075165614e+02 1.202053609767858262e+02 1.210034232917919752e+02 1.192077897107682958e+02 1.201825204586955635e+02 1.197446708428240214e+02 1.223709189364260794e+02 1.202095007495582308e+02 1.178484292595412768e+02 1.215488420003633507e+02 1.182164996239921635e+02 1.194741473671307972e+02 1.213154561843296477e+02 1.190346201471312497e+02 1.180748922284288085e+02 1.207091651174688423e+02 1.186226200383747056e+02 1.199899370147240347e+02 1.189306547476657840e+02 1.180657252128619632e+02 1.183054547564387917e+02 1.202532055900993129e+02 1.197673518087464970e+02 1.189381820433411292e+02 1.217776961299087191e+02 1.191368433299223142e+02 1.187771228552168168e+02 1.176397968840943946e+02 1.150787190094343799e+02 1.213938064420405851e+02 1.185904450791116318e+02 1.179466897080607168e+02 1.208378485480522357e+02 1.190342283212605849e+02 1.190578211833684321e+02 1.221594185102327828e+02 1.170209872339164860e+02 1.185207632976478038e+02 1.199755259328564136e+02 1.189974348276845575e+02 1.173143862054229913e+02 1.181996432266628574e+02 1.171134337662905978e+02 1.218141569359428615e+02 1.176508471337098740e+02 1.178685859669962781e+02 1.176618165119094641e+02 1.165795445566631940e+02 1.192967386128131864e+02 1.171013182770695664e+02 1.158175042420672867e+02 1.175358050664937366e+02 1.204260432622268837e+02 1.188104466522696754e+02 1.170486738074277184e+02 1.180273247637368996e+02 1.182825993016974593e+02 1.178247019093608259e+02 1.154396949358144724e+02 1.167242550911837498e+02 1.174561877684187721e+02 1.145680260719683190e+02 1.173478573097601299e+02 1.157745667982783573e+02 1.130465309644509944e+02 1.143228227923203377e+02 1.134417581225956013e+02 1.141848002577163470e+02 1.126608304007684183e+02 1.147802844777104951e+02 1.158044959977035546e+02 1.118449942413811016e+02 1.145034086036486656e+02 1.114682329706021875e+02 1.124977463330755683e+02 1.158414384657237974e+02 1.133200517295791343e+02 1.135117109734728587e+02 1.145293034564332828e+02 1.122588209086971887e+02 1.127424361499442540e+02 1.122141488566174985e+02 1.139341548520295362e+02 1.123762724242544664e+02 1.147331018118785693e+02 1.143175825582228669e+02 1.123498996912337446e+02 1.142203248876470241e+02 1.124190535536131534e+02 1.080777918029632758e+02 1.107159581460587248e+02 1.117958085730560782e+02 1.125464135746610452e+02 1.095765159882064097e+02 1.127236431030180341e+02 1.104942532666027262e+02 1.087924009685433617e+02 1.097457645967790967e+02 1.120286636394639288e+02 1.104871783493990591e+02 1.112949944486615550e+02 1.112144657078933250e+02 1.115012834233762788e+02 1.102623169694303726e+02 1.114109001304466631e+02 1.135929517118306507e+02 1.109686373848786189e+02 1.119828698670256415e+02 1.109550716630208882e+02 1.115705595864634319e+02 1.107490476381225193e+02 1.126188031171650863e+02 1.141677571589628002e+02 1.116245369101492315e+02 1.114020238799035667e+02 1.085361686459929729e+02 1.117761892506234460e+02 1.117195127961841621e+02 1.093618843367873694e+02 1.080292373855541683e+02 1.112041982128448439e+02 1.106344339857009658e+02 1.112094504537920017e+02 1.138671873902645899e+02 1.129595046913000544e+02 1.156438588143830799e+02 1.154189251632086837e+02 1.120409233065782360e+02 1.125253016301032147e+02 1.122124173816450252e+02 1.136585684366308016e+02 1.120462395913775708e+02 1.139556713632366751e+02 1.118842533218796973e+02 1.132807629909959957e+02 1.128585033171918326e+02 1.109483847471663580e+02 1.107803400222342560e+02 1.121469644010269349e+02 1.116772243483514018e+02 1.069960617877670046e+02 1.094386620315120666e+02 1.093062298956685225e+02 1.096845712299199533e+02 1.097157291175484630e+02 1.097462711191122082e+02 1.104835009583345311e+02 1.097979742220338153e+02 1.094688056339420825e+02 1.117301352970396806e+02 1.113212448168924453e+02 1.123480197718900229e+02 1.100389920140572571e+02 1.115441041046140498e+02 1.100204809435625748e+02 1.114285673823903693e+02 1.098424856430968930e+02 1.102568965583063516e+02 1.121909176926637315e+02 1.093022130343612162e+02 1.102189164836934907e+02 1.095877538622010121e+02 1.116533511915247772e+02 1.091700581616377406e+02 1.075977348347159506e+02 1.092063447902605589e+02 1.107088579591606532e+02 1.096561359848231945e+02 1.068983557505768260e+02 1.085430108665766937e+02 1.069420879317867730e+02 1.083157525237689356e+02 1.058463225167895558e+02 1.071330246945271512e+02 1.059276223246733082e+02 1.074829369156961292e+02 1.053805533172540265e+02 1.079493575912096617e+02 1.075905250948089673e+02 1.081088084184608107e+02 1.098235687617159186e+02 1.074857348727359039e+02 1.093976836732111195e+02 1.099634388884164764e+02 1.085787933498379516e+02 1.073706035127538172e+02 1.072598998961803147e+02 1.073966774887152127e+02 1.058737358299681119e+02 1.062883011145278545e+02 1.082209034761861659e+02 1.065121762344719940e+02 1.047285677441243052e+02 1.081186105736490504e+02 1.069885151593807819e+02 1.082142635014057817e+02 1.080147806260037697e+02 1.053126708986162896e+02 1.074999971372199212e+02 1.042978546436214060e+02 1.066723505789875617e+02 1.073351094090174485e+02 1.077553948854116470e+02 1.091060040428608602e+02 1.054159976968725942e+02 1.071966486151766702e+02 1.066248376167829832e+02 1.055662839441757086e+02 1.054989320616429040e+02 1.052265761292110966e+02 1.055616081415353733e+02 1.075162360520177458e+02 1.052621361172008676e+02 1.054426740949381696e+02 1.058966367002028619e+02 1.043055023558064960e+02 1.076695162344694126e+02 1.059196961552907084e+02 1.038739909674621629e+02 1.037542232863421958e+02 1.055058402179606531e+02 1.063996621968515228e+02 1.062421710000187147e+02 1.061226800190318045e+02 1.051071620027910143e+02 1.061859338847619938e+02 1.066529080947356078e+02 1.059221216550090361e+02 1.058654061668840001e+02 1.060359029550606351e+02 1.073083121418595312e+02 1.052992084892680680e+02 1.056943621238680606e+02 1.059025926549434189e+02 1.058648699050411466e+02 1.069493556907530802e+02 1.052170895972433726e+02 1.054195104403928269e+02 1.049718977016152905e+02 1.068345621106154368e+02 1.054886007217702542e+02 1.076289630149640999e+02 1.031873721830338297e+02 1.061304893350340421e+02 1.065383931974715779e+02 1.046255827549033626e+02 1.070462515612282175e+02 1.046707839714683814e+02 1.079519703702785165e+02 1.051150571242595078e+02 1.068800374247565372e+02 1.052588525257360601e+02 1.067917386519831808e+02 1.046665417580363169e+02 1.058954651569548560e+02 1.047529777024940216e+02 1.075684906891352313e+02 1.060622657647662095e+02 1.030481934020308756e+02 1.069981015502420405e+02 1.068936828445706766e+02 1.039001639322035970e+02 1.060887679875916518e+02 1.077058748324410686e+02 1.054641856568998435e+02 1.045094644876576808e+02 1.072422255856296829e+02 1.057561889511313069e+02 1.063139223676822240e+02 1.045044086101608229e+02 1.047763664474094440e+02 1.060391257013613568e+02 1.063295219591237668e+02 1.063852594112237000e+02 1.026463530613235804e+02 1.047518111624288366e+02 1.048664938739921126e+02 1.039078559924978151e+02 1.024888812594856375e+02 1.023996051406860204e+02 1.038278013518284837e+02 1.032586053984067860e+02 1.018710290044813291e+02 1.046730421002846185e+02 1.035032061625947080e+02 1.041162930449128510e+02 1.022221671679073580e+02 1.033894216500626726e+02 1.048139802430632557e+02 1.013970340280583855e+02 1.054088098962745477e+02 1.047908189681669455e+02 1.051653358324451517e+02 1.035300189299661895e+02 1.026871788196501143e+02 1.037876642464079424e+02 1.068194280926685877e+02 1.048609285448971633e+02 1.025808734588168392e+02 1.034851025334187682e+02 1.030850167307261103e+02 1.014798906664512685e+02 1.019988786351919998e+02 1.002022870234562220e+02 1.027514802579289324e+02 1.032587168478952862e+02 1.044516516231729639e+02 1.048024243361634831e+02 1.049554669624516521e+02 1.033646244312133717e+02 1.025593534774419879e+02 1.044942168147867960e+02 1.008095757158256589e+02 1.045983658182832414e+02 1.023271736414810391e+02 1.041039408814783087e+02 1.011238996445684677e+02 1.039987426540159419e+02 1.030663105896894791e+02 1.017050397488119557e+02 9.981246706375345923e+01 1.006112228209263151e+02 9.991116244723851025e+01 1.012028014767313095e+02 1.003878476152395791e+02 1.009723607260720115e+02 1.005241235246380569e+02 1.021410136692922919e+02 1.038303894314762488e+02 1.030929693856908358e+02 9.999141222266418083e+01 9.987093577917025300e+01 9.960495194023184240e+01 1.003703979635758685e+02 1.018354956410842931e+02 1.013657324067602303e+02 9.994665810642345605e+01 1.031049208850566572e+02 1.013391048200329152e+02 9.910785419111522287e+01 9.994566499136028881e+01 9.956971777309003357e+01 9.951549158659032912e+01 9.721262933994449895e+01 9.783460572875372918e+01 1.007119232418579600e+02 1.011679864864991316e+02 9.956489640486320525e+01 9.998298527070872410e+01 9.843798409969456031e+01 1.026409333173344152e+02 9.839560685595596112e+01 1.005021190737100341e+02 1.012641382591005197e+02 1.015382818420761168e+02 1.009991780189343160e+02 1.006382274981109788e+02 1.006705414170286303e+02 1.014819898182445996e+02 1.008778683921834869e+02 9.970250026367403962e+01 1.002977919847849932e+02 1.006898803618540370e+02 9.970412201525344642e+01 9.876767286700248860e+01 1.006187359320157242e+02 1.005871300265702644e+02 1.014132611172421150e+02 1.006572739223024371e+02 9.956239382124130088e+01 9.954732487683197917e+01 9.742669679692296825e+01 9.868060985565404053e+01 9.861423563222341215e+01 9.917299118598798202e+01 9.858707660108287030e+01 9.751391910159340171e+01 9.785509838405340588e+01 9.609399701587098264e+01 9.795489247925874565e+01 9.805982872931302552e+01 9.657490922244605258e+01 9.908616437746140093e+01 9.846487009074434127e+01 9.835150362473234509e+01 9.751282379872428407e+01 9.588443582963080303e+01 9.688844907527365535e+01 9.468326943908945736e+01 9.907614700558093546e+01 9.616033127547164838e+01 9.584865681304441409e+01 9.627032185921849816e+01 9.673579466589755782e+01 9.521988802879025116e+01 9.799729797662928377e+01 1.011154507348121854e+02 9.866221297936573364e+01 9.872529874041282483e+01 9.612728359988021509e+01 9.939198362327545055e+01 9.578821935636456431e+01 9.748901104461863554e+01 9.641669124589975581e+01 9.943420107916321626e+01 9.789824702903503351e+01 1.012108923329534349e+02 9.958087806914973328e+01 9.841455652003357102e+01 9.946433682685140809e+01 9.963413337277482640e+01 9.935399166119600523e+01 9.945410885416401925e+01 9.788444070210394443e+01 9.786675377449334690e+01 9.609871914265650616e+01 9.559466436813261225e+01 9.695054785253226726e+01 9.864946301789042593e+01 9.788612198322452684e+01 9.695176313668454782e+01 9.776186638584012201e+01 9.869345597540174708e+01 9.402409921643443624e+01 9.942387289504620185e+01 9.673272063671886656e+01 9.945695857299267573e+01 9.973712806339746351e+01 9.857654506652455950e+01 9.796955057391024013e+01 9.585497065628044311e+01 9.766579448046415735e+01 9.959466140902416953e+01 9.786052160348610585e+01 9.801972723481752325e+01 9.788490338549195258e+01 9.538539448248091901e+01 9.869910052430256542e+01 9.636834534344832548e+01 9.888834147073815473e+01 9.859423770851978475e+01 9.753719370529756816e+01 9.569949981424014140e+01 9.904131886306244326e+01 9.619838135874668694e+01 9.691268778336363710e+01 9.748704647488294484e+01 9.748351163608259640e+01 9.893050287199194770e+01 9.835021726454245083e+01 9.596462192890605536e+01 9.752763488890637689e+01 9.949381441874560039e+01 9.871886373053709463e+01 9.807898524971808740e+01 9.940216847111987875e+01 9.788908274277149246e+01 9.847532881524051618e+01 9.888853384086323217e+01 9.642894671318579469e+01 9.888981623742878924e+01 9.766874206048612450e+01 9.906577347706149794e+01 9.921779104903490065e+01 9.815782040804862163e+01 9.823502533235735257e+01 9.630463990653284156e+01 9.964301884066335901e+01 9.528697077276365235e+01 9.600852501732401834e+01 9.704834561079314881e+01 9.490523098152603154e+01 9.714502882496208258e+01 9.412532139015243615e+01 9.540449485190839596e+01 9.659835484565141428e+01 9.583186727393602666e+01 9.449831540438175637e+01 9.254066967973049884e+01 9.620183081680752935e+01 9.538498091813684709e+01 9.404857439397744656e+01 9.507254719186902037e+01 9.567639496059564408e+01 9.798080519307519864e+01 9.688355032511292109e+01 9.443228855102071861e+01 9.365957842838079728e+01 9.142583263927285486e+01 9.391166351054570782e+01 9.348956684590991983e+01 9.246204522584642405e+01 9.203678363226543979e+01 9.374562806772418355e+01 9.365757830467755696e+01 9.313622594755732109e+01 9.071083741524400068e+01 9.164724344783313370e+01 9.543126041749388833e+01 9.405565188638340146e+01 9.404813524090596388e+01 9.480424897840541121e+01 9.463066263896786268e+01 9.435034779641790692e+01 9.389212560886450376e+01 9.506528712280554316e+01 9.196712586584712312e+01 9.413801318627622550e+01 9.454140495087789020e+01 9.399099295955657851e+01 9.571408953719691226e+01 9.367812591585631310e+01 9.394160012969489060e+01 9.170227997632115091e+01 9.496042946692281816e+01 9.253374001875427268e+01 9.316360944999220806e+01 9.381612079913148250e+01 9.226571117015082280e+01 9.207694755268526876e+01 9.255987465148032811e+01 9.195304436911906976e+01 9.223968670862947761e+01 9.187292110335235407e+01 9.171062730523330231e+01 9.244111230703180127e+01 9.329562040317516391e+01 9.314411126911370786e+01 9.310064452674083668e+01 9.430919203628438652e+01 9.311031358986964790e+01 9.395017981806063290e+01 9.496913434663596831e+01 9.305011228324818262e+01 9.479763381393686927e+01 9.443442309162442427e+01 9.450458398912311964e+01 9.459950205596274486e+01 9.128279728002604543e+01 9.209907903093815662e+01 9.126413905787507019e+01 9.318448509335685515e+01 9.120018595839626130e+01 9.429732741665210938e+01 9.385049832358049571e+01 9.171875519356053985e+01 9.327849863055008939e+01 9.388328491300612200e+01 9.046514521486190574e+01 9.091265753877114264e+01 9.159304743722886144e+01 9.412937429726012795e+01 9.173914699331810141e+01 9.301562901734422439e+01 9.216674588481889430e+01 9.173985388216260617e+01 9.210199643673573178e+01 9.046552935147668961e+01 9.059763359400498928e+01 8.796587747611191332e+01 9.282447536451762460e+01 9.226781231400291006e+01 9.174523465555968471e+01 9.079908138435114040e+01 9.094746476211138031e+01 8.868959744813393797e+01 9.099004980576413004e+01 8.917286107832265429e+01 8.850464002794798546e+01 8.843756893910462225e+01 8.605632848063129359e+01 8.982834536355827026e+01 8.673302437938586706e+01 9.043161319275824894e+01 8.839412058362751168e+01 8.866308266432162100e+01 8.647478517280633525e+01 8.692716964274745806e+01 9.004173549533572896e+01 8.997292023882802425e+01 8.799620224148782199e+01 8.664718032593739849e+01 9.049452772337555473e+01 9.172659214433032560e+01 8.966441779730281780e+01 9.157835858263648277e+01 8.778893185813151945e+01 8.704229789244631377e+01 9.064130665270624831e+01 8.835613600010682944e+01 8.939216199756042158e+01 9.079135371486775341e+01 8.794662688423633767e+01 8.870421807533995207e+01 8.782371951737461302e+01 8.755152312627008371e+01 8.959550101611486639e+01 8.826358716048783037e+01 8.758335872141290679e+01 8.979212182996555214e+01 9.078310189737850067e+01 8.690900836880230429e+01 9.211075299482148182e+01 8.724659467441540528e+01 9.030461884207738876e+01 8.873000459548589447e+01 8.723094875709895746e+01 8.764097605856761675e+01 8.827043198610626007e+01 8.628402561497952661e+01 8.583489196867483884e+01 8.576221388826151326e+01 8.577676662062866342e+01 8.327708181250442010e+01 8.382325198763649610e+01 8.516712449861341838e+01 8.554643493035894153e+01 8.339953487061802662e+01 8.594466766626307219e+01 8.396217026161053809e+01 8.650578562620897571e+01 8.551744326507660787e+01 8.569949031876573997e+01 8.216344929027378896e+01 8.314642207800309848e+01 8.523686688972489378e+01 8.387056849847115814e+01 8.641867266981961393e+01 8.526530069679186852e+01 8.476135801608508302e+01 8.598476644342893849e+01 8.368843241054550219e+01 8.420397460219747643e+01 8.433264939749302869e+01 8.355270527307851580e+01 8.288202245933904067e+01 8.440936604722519121e+01 8.661057364450346086e+01 8.566609365367759210e+01 8.297353628107276791e+01 8.576935875170487122e+01 8.545451799451541319e+01 8.424903303900632068e+01 8.492537482373379021e+01 8.763268598818484634e+01 8.508784463849904967e+01 8.653275506413844198e+01 8.751504231431856340e+01 8.366107087555361943e+01 8.286016884448554265e+01 8.468624357755936671e+01 8.329455159750582993e+01 8.620070287717518909e+01 8.749774749610109836e+01 8.439642602948178762e+01 8.201859262863870015e+01 8.274147168877891545e+01 8.175006101136065695e+01 8.256078242246286436e+01 8.296601161553530801e+01 8.236324810337357860e+01 8.074753327018486004e+01 8.336428495407260186e+01 8.340438103143959836e+01 8.093779461611293868e+01 8.424691563707503406e+01 8.335639630917036413e+01 8.346081009114189442e+01 8.256260053891064388e+01 8.589217861364041084e+01 8.270773966341805306e+01 8.024954268713585748e+01 8.254379792034403351e+01 8.153485363292604404e+01 8.544662223150137947e+01 8.169731384397699969e+01 8.008739710563567371e+01 8.273923903532806889e+01 8.138794590062713041e+01 8.010792735579194357e+01 8.070625906390263538e+01 8.229312400821481788e+01 7.991911188275962274e+01 8.130976273122536213e+01 8.040727290942001559e+01 7.959079481724845095e+01 8.141114074484691798e+01 7.889678899089670949e+01 8.210984046654482427e+01 7.760954025731757611e+01 8.051530797329237998e+01 8.164176800737641315e+01 8.229603182278128770e+01 7.964652696824558120e+01 8.055700823570842317e+01 7.905601026257785691e+01 8.187349648702540605e+01 8.111367491646188910e+01 8.300214028449596526e+01 8.018828805231767376e+01 8.463654521088315619e+01 8.153591826952737165e+01 8.141507430897492270e+01 8.250791758322631608e+01 8.123357762139565352e+01 8.122094058983969944e+01 7.941916562469582175e+01 8.401412002595131412e+01 8.117817769150515517e+01 8.267690692041142597e+01 7.824678195880520093e+01 8.326458018817102413e+01 8.086256806392590590e+01 8.215239433864390151e+01 8.176946000177113660e+01 8.178810439220112016e+01 8.309473384184671829e+01 8.262769735109854707e+01 8.020909757857776867e+01 8.055767751431275769e+01 8.522389750438119904e+01 7.983022220502249411e+01 7.859912914533900619e+01 7.911518354877190973e+01 8.219037739747194848e+01 8.041403949743693147e+01 7.960879081447460237e+01 8.349486470303149588e+01 7.886154461672272475e+01 7.904095205143825353e+01 7.965887289514319036e+01 8.052366259377747326e+01 8.309902847913582491e+01 7.944398535196060607e+01 7.991555105777186441e+01 8.205571734089464542e+01 7.874971051535693789e+01 8.132284858148869944e+01 8.461018916451133975e+01 8.176283841263784780e+01 8.145505994057735677e+01 8.126064476664009817e+01 8.081869477747474662e+01 7.923154570242269301e+01 8.244274956002142574e+01 8.075718067803772726e+01 8.092319169649570654e+01 8.131095834128241506e+01 7.926655283774043426e+01 7.935513002341157573e+01 7.947442811987156119e+01 8.047788236494180580e+01 7.808371656317883946e+01 8.138929564617711776e+01 8.072559166550468035e+01 8.240484905129871152e+01 8.074814782951824554e+01 7.839078626348539558e+01 7.973554542345169693e+01 7.928857980038598896e+01 7.972679872310905580e+01 8.182140823255583939e+01 7.751332316112161891e+01 8.162969223804218188e+01 7.780959483274949662e+01 8.103297467474419591e+01 8.061368985931866860e+01 8.186404726733280768e+01 8.350008044636773263e+01 8.249591164911221597e+01 8.192840225371205065e+01 8.188775991599749204e+01 8.128857108677060239e+01 8.353064407282739978e+01 7.770252074288910649e+01 7.741270036527586740e+01 8.012077608394859851e+01 7.670248425967709238e+01 7.986944303133483913e+01 7.717876766923070875e+01 7.853689076889662601e+01 8.142282130220024783e+01 7.772200775735319667e+01 8.093809651834753538e+01 7.611477956008216950e+01 8.016400079818365043e+01 7.626945002422091591e+01 7.613657673588937769e+01 7.709887322585956326e+01 7.441874145943972962e+01 7.680469377608771708e+01 7.696441375361962400e+01 7.864195123794334563e+01 7.823231280374159269e+01 7.792629764676904358e+01 7.799291268749021810e+01 7.636271154176777998e+01 7.746361474732557895e+01 7.719489615449080588e+01 7.547580056271691262e+01 7.855325652145086224e+01 7.970773551407400248e+01 7.640988819641728469e+01 7.834800236908556315e+01 7.788133264532821443e+01 7.712404200220332484e+01 7.873737375950072703e+01 7.988270308117809293e+01 8.049508560423656434e+01 7.994126901488618842e+01 7.903582589228831523e+01 7.611866145050134946e+01 7.878115983863438032e+01 7.761854689423962839e+01 7.904556292727593814e+01 7.617034463543438960e+01 7.846250834241158145e+01 7.576107232805303227e+01 7.477114086720067121e+01 7.482755187861631896e+01 7.507025243422852157e+01 7.758392679011645043e+01 7.992106702787162931e+01 7.625520528263092501e+01 7.909164579043105903e+01 7.749788320757855331e+01 7.787790048651478969e+01 7.581437203307643813e+01 7.872462869977947264e+01 7.354581190130519985e+01 7.700537987363796333e+01 8.085875430492961868e+01 7.694414289326158496e+01 7.748971413307445744e+01 7.597327675396037705e+01 7.572005240819069627e+01 7.826330660424571306e+01 7.739284080181620595e+01 7.557659348846081571e+01 7.597369819609048136e+01 7.836060925173663350e+01 7.891203746884244197e+01 7.849816555914779315e+01 7.849739908572315983e+01 7.611621814518484541e+01 7.603103171822766626e+01 7.756225366457303494e+01 7.593356812789934907e+01 7.953291025605062714e+01 7.723401559918752923e+01 7.480549338113709723e+01 7.610027248411938672e+01 7.763864781295913531e+01 7.824596603344868129e+01 7.725662684639776501e+01 7.713909294303172715e+01 7.667481740569905924e+01 7.531489244825147011e+01 7.338613158574538886e+01 7.408121183469327775e+01 7.274924872563541101e+01 7.359551582401049075e+01 7.516812345067367573e+01 7.684251084846485469e+01 7.598497396982797625e+01 7.613308889529301382e+01 7.247759425825347535e+01 7.163451829342842814e+01 7.466173468195383123e+01 7.571729205980554411e+01 7.719264796267010809e+01 7.783240732108703241e+01 7.423815280455423249e+01 7.841864297725848587e+01 7.324921691044086458e+01 7.381947660261126032e+01 7.483673706934757774e+01 7.490229839610765339e+01 7.757708347078560962e+01 7.700616095678036288e+01 7.443698448283781488e+01 7.697190680094551851e+01 7.651109427760603410e+01 7.608042947082471130e+01 7.427136511383463358e+01 7.470853419006590457e+01 7.670851267324981393e+01 7.552608312873404373e+01 7.398528324046566240e+01 7.656525129912931504e+01 7.349923035159970652e+01 7.571727406629993595e+01 7.686598273822286842e+01 7.347812710194483543e+01 7.442016158716492669e+01 7.397789421584606373e+01 7.468099741115419477e+01 7.441919847915366404e+01 7.594442754269678630e+01 7.435819814860681731e+01 7.812647149221012910e+01 7.564327974965590329e+01 7.509051462746336369e+01 7.628145047481292806e+01 7.436771595248728772e+01 7.581748386187715028e+01 7.711524703823675964e+01 7.345098776668719154e+01 7.451170707687241190e+01 7.327061636796634048e+01 7.585663044937633970e+01 7.317258968759674076e+01 7.677322432743275726e+01 7.482415084853258236e+01 7.415360403184389781e+01 7.349121976598249262e+01 7.426538714275525876e+01 7.333299375081183769e+01 7.294106485768601544e+01 7.259158714038177607e+01 7.340009966543964026e+01 7.463437729988108060e+01 7.317663150823540263e+01 7.145643054058720622e+01 7.390353634193384380e+01 7.522809140109134773e+01 7.608255653168428978e+01 7.406111397631971727e+01 7.508258771871207671e+01 7.251981834553053829e+01 7.554059057943322841e+01 7.285138945386259479e+01 7.295295474705110905e+01 7.342518840826252813e+01 7.477942828334390413e+01 7.311990125570564203e+01 7.337712973918017667e+01 7.366924327481281409e+01 7.093174127497195514e+01 7.329847597399984238e+01 7.379467128032169398e+01 7.196120122623266013e+01 7.170213470848453596e+01 7.167312786644126277e+01 7.081693206211710390e+01 7.392949700121991441e+01 7.165807305389644455e+01 7.315642839741784087e+01 7.316288108765797915e+01 7.064460213028655744e+01 7.126848787150328235e+01 6.893628197744455122e+01 6.891745821520777326e+01 6.842966517063830167e+01 6.930874412619193947e+01 7.058038782476232598e+01 7.053353826516105585e+01 7.029394808757248825e+01 7.043221579977330293e+01 7.225660528026057250e+01 7.181269884889812261e+01 6.999895295566192033e+01 7.294919018178119074e+01 7.024941116632585647e+01 6.799788063861846865e+01 7.232811375219550598e+01 6.971185259824270020e+01 7.066946368986161531e+01 7.170998891392022756e+01 7.041805382738947117e+01 7.058817120787823285e+01 7.202381559083647744e+01 7.145174028622506057e+01 7.208895262514585056e+01 7.031728764942690191e+01 6.988898822270641631e+01 7.055677132881906743e+01 7.347906955959477671e+01 6.841712824965422612e+01 6.978709785646557862e+01 7.027164598939835116e+01 6.887030474494781629e+01 7.189389152956712792e+01 7.033728110897232000e+01 7.043072162490081212e+01 6.862011724826896852e+01 7.007625328193969949e+01 6.928698393917294140e+01 6.893907456251156418e+01 6.886978362244803975e+01 6.870142687164735662e+01 6.927774299615360576e+01 6.975586296535432496e+01 6.772550073244516966e+01 7.029375653534431478e+01 6.864039049646866886e+01 6.948310485220368093e+01 6.862280001794741224e+01 7.152536105111691711e+01 7.162918911733281391e+01 6.975845578016908632e+01 6.934883411583277280e+01 6.912390077575452096e+01 6.876405847586916309e+01 6.912289817887470633e+01 6.768386993924261219e+01 6.794759737196514493e+01 6.804613188390329981e+01 6.690962888877292869e+01 6.855177416117429345e+01 6.764138068148331229e+01 6.913400554486131000e+01 6.789163336329747267e+01 6.743686012734920610e+01 6.755607369066196100e+01 6.786671915841905900e+01 6.640487165104620715e+01 6.835424402340923677e+01 7.106989848045877523e+01 6.632400898023811919e+01 6.661659619494845685e+01 6.574397283701509309e+01 6.784740930611840781e+01 6.775587102992042787e+01 6.563180389952138682e+01 6.623140911375209328e+01 6.709731390222611935e+01 6.745684307547435310e+01 6.510557412236406094e+01 6.611690362764079509e+01 6.774417994835701506e+01 6.635765465998510138e+01 6.878682304987962937e+01 6.855471134770098729e+01 6.608763293597655775e+01 6.815776497002501344e+01 6.848285914936519703e+01 6.735610282611028765e+01 6.761414595544573558e+01 6.714843253074654683e+01 6.433415009498547477e+01 6.621534401160785421e+01 6.589102451670031257e+01 6.744305638066241215e+01 6.773125432314814987e+01 6.680916998227316128e+01 6.626383861222568328e+01 6.463344507257457394e+01 6.614063302383894438e+01 6.809197871321259754e+01 6.576331301190069212e+01 6.657740473677660020e+01 6.703024364692038262e+01 6.502259077766137807e+01 6.318980980049065010e+01 6.637677080870621182e+01 6.450559091582165649e+01 6.601291356230662188e+01 6.540154121431389456e+01 6.241659625832175351e+01 6.388275655308999035e+01 6.386311616938859004e+01 6.352816412746312835e+01 6.387988585792933094e+01 6.584219825144270999e+01 6.429067963637271532e+01 6.469805451556511855e+01 6.523399463610107318e+01 6.496828221234264333e+01 6.675633671945637104e+01 6.422910106004631814e+01 6.340601954886115976e+01 6.665812933010739982e+01 6.437214897491188026e+01 6.624343721015681297e+01 6.339722820692503547e+01 6.420715910995239994e+01 6.348976743743443052e+01 6.425019157023704963e+01 6.280151681154972465e+01 6.298665716852075747e+01 6.425771261323546923e+01 6.359536329252593134e+01 6.516086383222453549e+01 6.440997564842696477e+01 6.622161433554431653e+01 6.267591063426043974e+01 6.550901734397318421e+01 6.541603242862309742e+01 6.688075960808532727e+01 6.496711415815020985e+01 6.569225510810140634e+01 6.551795413046812655e+01 6.665322760209365072e+01 6.394592648100451271e+01 6.464928698880274283e+01 6.474827870895981619e+01 6.601924903193209104e+01 6.524976134700551711e+01 6.301875270049397670e+01 6.573527106747397397e+01 6.480920417166456104e+01 6.446634813035574041e+01 6.426240587767338752e+01 6.607189256867354743e+01 6.688058761453314105e+01 6.603976364289196965e+01 6.585071671338832289e+01 6.415301782375641437e+01 6.426443367333962442e+01 6.521925365596202084e+01 6.440841391421017192e+01 6.376509007848932953e+01 6.169889133520084101e+01 6.467125200299658161e+01 6.284168809803922784e+01 6.510755743146393115e+01 6.412143412745727744e+01 6.419132203570366357e+01 6.635317527006121452e+01 6.418024005674152477e+01 6.585162671261979028e+01 6.417067729932998077e+01 6.421659585897604927e+01 6.369720908469933818e+01 6.401372260054688468e+01 6.358930334096314141e+01 6.385185106603647398e+01 6.518859796801247342e+01 6.502525663651393018e+01 6.553811951559427484e+01 6.416813755089519589e+01 6.601264516566669727e+01 6.554356060050717758e+01 6.475090744124432263e+01 6.529344005880066959e+01 6.603140549761150169e+01 6.432401895761194055e+01 6.531234591972284420e+01 6.371070993287030149e+01 6.400609978730264515e+01 6.420046280044948617e+01 6.571204186202417930e+01 6.364878295560956900e+01 6.508561975327585003e+01 6.544581886125983772e+01 6.341913327991215255e+01 6.308639515278481014e+01 6.361420159193740176e+01 6.213930126783975538e+01 6.311972116061626537e+01 6.156834926931644958e+01 6.330908358808410696e+01 6.337673839601540493e+01 6.281543669784500139e+01 6.150628511848754698e+01 6.244582383787974322e+01 6.342341986974940227e+01 6.227552884531010591e+01 6.144472876924375981e+01 6.388110084604892336e+01 6.109594225020218516e+01 5.985236201828089975e+01 6.239870628683794962e+01 5.909759863956001169e+01 5.956512004358599199e+01 6.200484099153795370e+01 5.994943715350821378e+01 6.050069497029926424e+01 5.836807046055858450e+01 6.093431189980199747e+01 6.107388558264817391e+01 6.115128034436660442e+01 6.019991555383424497e+01 6.162584436184006620e+01 5.917525271733384784e+01 6.078151928888954814e+01 5.859060451595281194e+01 6.031518981058679429e+01 6.212637433212938731e+01 5.801743178329374473e+01 6.041319502433147903e+01 5.830934565310271722e+01 5.898812662965934805e+01 5.959160600565630261e+01 5.634451135609423744e+01 5.876289152393532333e+01 5.972322456436941707e+01 5.776313409467081073e+01 5.856963139932796736e+01 5.783240929162471389e+01 5.484191216440914474e+01 5.682999203274552968e+01 5.727006662228914280e+01 5.595573415580545884e+01 5.754732009695443651e+01 5.966448893583034874e+01 5.745118205623099072e+01 5.585686796083790995e+01 6.059144746738661524e+01 5.563825854768490586e+01 5.961222528221636452e+01 5.923152335609677976e+01 5.699880458691852425e+01 5.737484749279551011e+01 5.717814648500258556e+01 5.754269146972750093e+01 5.759440164430287723e+01 5.741533396545175094e+01 5.724653875073206422e+01 5.969732531989760815e+01 5.825431790963674672e+01 5.719968453164565858e+01 5.753531893272204201e+01 5.782809245783173679e+01 5.544364225408760660e+01 5.785193219815862165e+01 5.641437367666956959e+01 5.478522550144861469e+01 5.503079338171269796e+01 5.565156797463412630e+01 5.829844753826188253e+01 5.716061286709771139e+01 5.631859400043349240e+01 5.644182199188141169e+01 5.716793467320513855e+01 5.655665977801141509e+01 5.611886201129328811e+01 5.492199926268889953e+01 5.505423961648338604e+01 5.562149572865745029e+01 5.573209655751982439e+01 5.826021670649230799e+01 5.669640327363595844e+01 5.580481220785981122e+01 5.500952736539210974e+01 5.408290109060383344e+01 5.412492560914112971e+01 5.421964881391404845e+01 5.354068865905925634e+01 5.472501866808219972e+01 5.595807801006645121e+01 5.502107388416257550e+01 5.617787385994668625e+01 5.590337063922660832e+01 5.518598540877069780e+01 5.626565549089547602e+01 5.667317472649708776e+01 5.333584771557033122e+01 5.352807082488251922e+01 5.238914282601324857e+01 5.391716082750915007e+01 5.623294814723878687e+01 5.614840549699400185e+01 5.545016937268317037e+01 5.453531483295662241e+01 5.370153952619071447e+01 5.576907796921182836e+01 5.418931697194219765e+01 5.565643110639818048e+01 5.673838414857261370e+01 5.519796749513039913e+01 5.513350192938775507e+01 5.435657600956393765e+01 5.366098397948828591e+01 5.650618734444631741e+01 5.805197848148313255e+01 5.705977085045913100e+01 5.636857041620064024e+01 5.526061111234643874e+01 5.574154217305953551e+01 5.924567097881443090e+01 5.544429873300492773e+01 5.858954328989401006e+01 5.707653175949931068e+01 5.639279459500905745e+01 5.751268557376608470e+01 6.067744491564849341e+01 5.618566048488873577e+01 5.558166731338739908e+01 5.599720093223196926e+01 5.441744225539601132e+01 5.655982208225559305e+01 5.549935887208741292e+01 5.352451685547922011e+01 5.485916188521223802e+01 5.576440914979112762e+01 5.478453147368811926e+01 5.484930235588352332e+01 5.448765492121695786e+01 5.548753146055847907e+01 5.499991173832214031e+01 5.474349202069065257e+01 5.500698888898062222e+01 5.483559230289619535e+01 5.387495270095290323e+01 5.490247292276382041e+01 5.549128835526541081e+01 5.572933937240919988e+01 5.401531527600212002e+01 5.626533777809341785e+01 5.646346034843423212e+01 5.255978246715589819e+01 5.374020071809975718e+01 5.511137609098581436e+01 5.381972551393448612e+01 5.589052368328214015e+01 5.193005846211955401e+01 5.231264780110290502e+01 5.472943527391498719e+01 5.371980496796316373e+01 5.562398547931771731e+01 5.714777452611476605e+01 5.531474556945665455e+01 5.274075865134207675e+01 5.345071836679102262e+01 5.403387299845410752e+01 5.504084835106611706e+01 5.481187146018840650e+01 5.676972225446803577e+01 5.504893008346296313e+01 5.583448455897408280e+01 5.459875076699999852e+01 5.498886987983895835e+01 5.483892601015800494e+01 5.651662707897644111e+01 5.489164583168123102e+01 5.353062174554268182e+01 5.455423286902932745e+01 5.619696664227054583e+01 5.343096576560456867e+01 5.586137089664721600e+01 5.274915500461408868e+01 5.217462672600574791e+01 5.460306155267863204e+01 5.664369064492933603e+01 5.464340902561295366e+01 5.788055562414403710e+01 5.415404578959923754e+01 5.798037698244709048e+01 5.636241787947211890e+01 5.439970847091620243e+01 5.601743553399876419e+01 5.467883185328187778e+01 5.648551590912926912e+01 5.578046465216824856e+01 5.536731617804629479e+01 5.565727732671504668e+01 5.380678221397094063e+01 5.446514597454324758e+01 5.341588704427793743e+01 5.288596187284338157e+01 5.556173331376487567e+01 5.402721959803256624e+01 5.286203018600464532e+01 5.303725547201395329e+01 4.928760058376732189e+01 5.036927774004856673e+01 5.081396074585511968e+01 5.147444798993210924e+01 5.032827150005540773e+01 5.079209137785183970e+01 4.881419476228008847e+01 5.027759534052531620e+01 4.782813279460474831e+01 4.813089225786687564e+01 4.821234274382577922e+01 4.861848128188619000e+01 4.877671312060080311e+01 5.060068740336799920e+01 5.072372723341001688e+01 4.887603472574238594e+01 4.649445965171838679e+01 4.767142717832827969e+01 4.954920476296253895e+01 4.947258693832351639e+01 4.758705988811176013e+01 5.010425513613931514e+01 4.851650161772245440e+01 4.834686438663342045e+01 4.785070090736637383e+01 4.727339308687389519e+01 4.646405087034629844e+01 4.849306904083102410e+01 5.027182815806789051e+01 4.945950901139724465e+01 4.634754041016824999e+01 4.859112653478686639e+01 4.728288549373480265e+01 4.782557871722112708e+01 4.677495953245317395e+01 4.689425278864742808e+01 4.723376835933405005e+01 4.619515072626939656e+01 4.713103347824677769e+01 4.965542056766039281e+01 4.888681931313531237e+01 4.861423628275797171e+01 4.797657896710816772e+01 4.935780513985167062e+01 4.854020562386471482e+01 4.659302032886416356e+01 4.783810992827299913e+01 4.819423713603174519e+01 4.809839828059474343e+01 4.804957393163121537e+01 4.891102874098996978e+01 4.853647607228001704e+01 4.767317045793880936e+01 4.810540488708710427e+01 5.012369946377351226e+01 4.913828849316794845e+01 4.590323627424404407e+01 5.036612215962961869e+01 4.963727625108705865e+01 4.866637231742139846e+01 4.837886574802107020e+01 4.677135972354523119e+01 4.867028880553836245e+01 4.723032842576248669e+01 4.777241840085534363e+01 4.805109862267389786e+01 4.577756310645025195e+01 4.755706153857190088e+01 4.721681819963704640e+01 4.479196910998578574e+01 4.619148333285748720e+01 4.860933720802925961e+01 4.595294722103535889e+01 4.568791695332746627e+01 4.696544065657011657e+01 4.555105733656602496e+01 4.740086765617409981e+01 4.711505832675913297e+01 4.575168019216182103e+01 4.656992080453654381e+01 4.364248163464257857e+01 4.725419730471264046e+01 4.667171238045094839e+01 4.803719735479873520e+01 4.702186091799003975e+01 4.680460455261356145e+01 4.658970892645355377e+01 4.785797373393525334e+01 4.783748830603546764e+01 4.660722018431613378e+01 4.744805988021180099e+01 4.653494533502811947e+01 4.651854009503428955e+01 4.795148776043988903e+01 4.766509873462590718e+01 4.831564629275138856e+01 4.608294875027613102e+01 4.700933165071069908e+01 4.660180257003906235e+01 4.842487189682404392e+01 4.699681725252386144e+01 4.693857702640020335e+01 4.732504127900142521e+01 4.833771547481674702e+01 4.691627477966270732e+01 4.807616594065976301e+01 4.599238332621967373e+01 4.661311356727473054e+01 4.579115760450658712e+01 4.611023381907214258e+01 4.696551682602326849e+01 4.641759828786121034e+01 4.773723162641002205e+01 4.682215038270490481e+01 4.463140985471656563e+01 4.729908904818243087e+01 4.665629524687940943e+01 4.695362193170016951e+01 4.569945272717073692e+01 4.886277298362887933e+01 4.685062696254868797e+01 4.492879950969720682e+01 4.585194917647481816e+01 4.610531641310643636e+01 4.760200408487501278e+01 4.625777098985449953e+01 4.817961689493618849e+01 4.751309801098876306e+01 4.651415812312470166e+01 4.732989887777244320e+01 4.607380426669364937e+01 4.818500752774583873e+01 4.738031115527878256e+01 4.566438365670902755e+01 4.814993672088287724e+01 4.479549533371653780e+01 4.761104106705820271e+01 4.700634975147102779e+01 4.782566154981982010e+01 4.812280146877613163e+01 4.677141328025930278e+01 4.800249703068362095e+01 4.919821313620035141e+01 4.905477956634664594e+01 4.826278619053459806e+01 4.593872678255902287e+01 4.861409502745854638e+01 4.919790716967504096e+01 4.624530895628651450e+01 4.515963696882612766e+01 4.675801066736809020e+01 4.536741892438339363e+01 4.809053266194340637e+01 4.493299995148097992e+01 4.544362484172998506e+01 4.693331297296292348e+01 4.473360398801553828e+01 4.783584464925298363e+01 4.634494360760695031e+01 4.837161072166306042e+01 4.540208313672411577e+01 4.592045161816906784e+01 4.520083149115603760e+01 4.592565796231253472e+01 4.566210316411763870e+01 4.742135910671780863e+01 4.869754937882395751e+01 4.491407226885081627e+01 4.460639497329409409e+01 4.750316454452074311e+01 4.780793972487713717e+01 4.623419218989147339e+01 4.679896730124644932e+01 4.486207919707111813e+01 4.765746442351750289e+01 4.886707356215620734e+01 4.492798110383876065e+01 4.640431427654616670e+01 4.548347118101511199e+01 4.589243406437985584e+01 4.663552540391005152e+01 4.557365768813465934e+01 4.420170616428060129e+01 4.706887591500220225e+01 4.622802162721812635e+01 4.496865893866236519e+01 4.441320889574778619e+01 4.664360310348358496e+01 4.611607078485126010e+01 4.576867787356581374e+01 4.601092684003791078e+01 4.678633112907147762e+01 4.608163646700445781e+01 4.443341543226356549e+01 4.395003829824304376e+01 4.517256559529776894e+01 4.581043384943447450e+01 4.480806857557492862e+01 4.478591945172077970e+01 4.501425306067162069e+01 4.391091876805146654e+01 4.749061647779939932e+01 4.417937959437385587e+01 4.430868603143908047e+01 4.658794969881710557e+01 4.600898141466712588e+01 4.560454073078307857e+01 4.455016256502123184e+01 4.510272730734857305e+01 4.501161970470101892e+01 4.347808683614813674e+01 4.232584775195738303e+01 4.166547168142338364e+01 4.460173414686074977e+01 4.072794706175292845e+01 4.275454529475467069e+01 4.253552387009632696e+01 4.350972621077043812e+01 4.337095643168918713e+01 4.430206771411715749e+01 4.429831093689713839e+01 4.347761795215258473e+01 4.172476261850011525e+01 4.413426018482127233e+01 4.427963095891393408e+01 4.458341786978783006e+01 4.475291115656262519e+01 4.327188564253044234e+01 4.412153966135210936e+01 4.241498586104574287e+01 4.332464830008439804e+01 4.486469144324946257e+01 4.438943843488242891e+01 4.571037366223424669e+01 4.341533407120058285e+01 4.468623992049081295e+01 4.430224999317857026e+01 4.427657344133965012e+01 4.388275268992385492e+01 4.416383828411390056e+01 4.544101769419184933e+01 4.538892120053212409e+01 4.375883126395814315e+01 4.285443063628967764e+01 4.319597268066801377e+01 4.401503445959516370e+01 4.374678569656719418e+01 4.567805066725214402e+01 4.280484439056441204e+01 4.447586225906206181e+01 4.241193543759842299e+01 4.358311155515894342e+01 4.515549351318858129e+01 4.566789094360171930e+01 4.330067680792526374e+01 4.557618440473300581e+01 4.314757684158505668e+01 4.462679012807686263e+01 4.383304605801047416e+01 4.277498335725283596e+01 4.252155777435167749e+01 4.326916736767747551e+01 4.505508371794465461e+01 4.445158559058498327e+01 4.234427302942660987e+01 4.215920128253010546e+01 4.190364683685368163e+01 4.257484260487767358e+01 4.289037940371559898e+01 4.374411821042912862e+01 4.343458234389393624e+01 4.266941909966684676e+01 4.339265172733205844e+01 4.196122460697757361e+01 4.287094392126773101e+01 4.337356940165754082e+01 4.579345974711644374e+01 4.246512234881704728e+01 4.373137588531440656e+01 4.445413357943247945e+01 4.289918697029704475e+01 4.168870133643499543e+01 4.279616783508958378e+01 4.233453075891451078e+01 4.044563473241855434e+01 4.385466064283036047e+01 4.323891950461126044e+01 4.343883076706246982e+01 4.090375258708597528e+01 4.260704110621743013e+01 4.175077082984716981e+01 4.348017544811848722e+01 4.258012539893739046e+01 4.277179733296106434e+01 4.478742749535914669e+01 4.235462572153900851e+01 4.192640186687346215e+01 4.205096358846170546e+01 4.117247368643232619e+01 4.292837752831034948e+01 4.266872144499254915e+01 4.417369144775272360e+01 4.353308577462741624e+01 4.281500440783231198e+01 4.301390917889652599e+01 4.389674221733603332e+01 4.266953057409647698e+01 4.462567583279879813e+01 4.346662737306185420e+01 4.237368629441387213e+01 4.227511778966877642e+01 4.144734344327958553e+01 4.237589753358624733e+01 4.354960630295847324e+01 4.300983392012971507e+01 4.159289435132871660e+01 4.287373228832459660e+01 4.216136291561655014e+01 4.251031249669375001e+01 4.313212989331153580e+01 4.307078649587589325e+01 4.270066822148200458e+01 4.262294200491784579e+01 4.362259073567548029e+01 4.196632837844302344e+01 4.029135046513533069e+01 4.094998739390295839e+01 3.915135694294507829e+01 3.957142806087771447e+01 3.766130737190482591e+01 4.179531123711967666e+01 4.100283567896632064e+01 4.136987776441644371e+01 3.961501574352538313e+01 4.112471621303271263e+01 4.098186932627817924e+01 4.399309873508175883e+01 4.231337245769878308e+01 4.204930681344246324e+01 4.254150717146821847e+01 4.354453933985721648e+01 4.190783412215000681e+01 4.252438068678789307e+01 4.104737907373984029e+01 4.016654094111473938e+01 4.108947793919708857e+01 4.237317021384433957e+01 4.037048463740798354e+01 4.142005131455550782e+01 4.210234599828653046e+01 4.238980733481512431e+01 4.166070410929103218e+01 4.425426874880745487e+01 4.243276848911445853e+01 4.092063841163047044e+01 4.212687559976733098e+01 4.037502234021066982e+01 3.967433554728805944e+01 4.072065590931755708e+01 4.191898358908282773e+01 4.445624700888678404e+01 4.371489154029573143e+01 4.358164772075215154e+01 4.358311119640270448e+01 4.378683271334258365e+01 4.345186092077221929e+01 4.104176288225749403e+01 3.880555738032098390e+01 4.191679545602745804e+01 3.926717172034616965e+01 4.233499561308070014e+01 4.198519661929659463e+01 3.897242145998323082e+01 4.220909084730748617e+01 4.054256377145919998e+01 4.265464698206408656e+01 4.164799323041793144e+01 4.058405398330656055e+01 3.985625220611763098e+01 4.094971976057504293e+01 4.283798065946889722e+01 3.908888203451490995e+01 4.025806488588614229e+01 4.224226942670156149e+01 3.952957830090060298e+01 3.930437275322662316e+01 3.933305074978548532e+01 3.991998337900461280e+01 4.299353226833036956e+01 4.267387278536286033e+01 3.925778934823583910e+01 3.963782544071366232e+01 4.063712459675546285e+01 3.929197730618925277e+01 3.894364692567547337e+01 4.127768862858741272e+01 4.150788817406550635e+01 3.959365745268666359e+01 3.879644589055015302e+01 4.197931893671955095e+01 4.026272521473111965e+01 3.894380600374633872e+01 3.945291011828042116e+01 4.133840236328745021e+01 3.833857947028854340e+01 3.985605112817805207e+01 4.053336763349548733e+01 4.003844516310490320e+01 3.914594588955083765e+01 4.060709401692012221e+01 3.770095031844535782e+01 3.870511780955327197e+01 3.893734783208937245e+01 3.774901688063255278e+01 4.001841528552859018e+01 3.892281933034011132e+01 4.089040730131763723e+01 4.051936261941330741e+01 4.028765007219410421e+01 3.592024811997679734e+01 3.870421668821170158e+01 3.989547698034171219e+01 3.818447386809639710e+01 3.845245719002421936e+01 4.008297148239361007e+01 3.758672157891852805e+01 3.911037477076465763e+01 3.861251676590804749e+01 3.966255027377354736e+01 3.917100635651644325e+01 3.758644002914997628e+01 3.800304953814010389e+01 3.714206546656779295e+01 3.855703439488661388e+01 3.731787683267884148e+01 3.877623991062429809e+01 3.851029181762257991e+01 3.985044029328251014e+01 3.839494397831210648e+01 4.028207591521319131e+01 3.668272848265081620e+01 3.990410470513327112e+01 3.856534355022846938e+01 3.848262960240808184e+01 3.864934073615109611e+01 3.840274826634865235e+01 3.823422996531991913e+01 3.813049373065515368e+01 3.891354571655482886e+01 3.798145438366992011e+01 3.888987818416403996e+01 4.137006947607947183e+01 3.826831679705632894e+01 3.682906752282721641e+01 3.896299885282926567e+01 3.875539301589061836e+01 3.912914501075319862e+01 3.734356797735200217e+01 3.897803080490438532e+01 3.929062312572954596e+01 3.965542336147156277e+01 3.982069508430556226e+01 4.153960632122566210e+01 4.014588363676381277e+01 3.895176947277880686e+01 3.958343341299953266e+01 4.065290198154826840e+01 3.948502004125493414e+01 3.979174080001992309e+01 3.956328240591152223e+01 3.970960741478013745e+01 3.920742383519849028e+01 3.706381724160874569e+01 3.598495685853612258e+01 4.082214716012260425e+01 3.979798946443975183e+01 3.814646655211643633e+01 3.763522247560469225e+01 3.922015795515814318e+01 3.644376931941388165e+01 3.780415206528107319e+01 3.774885653015329723e+01 3.930812120439166790e+01 3.923247218045996476e+01 3.656001193909536795e+01 3.826380198986612413e+01 3.811990281824212445e+01 3.837650531206871563e+01 4.048369051541529728e+01 3.757261358455986766e+01 3.867520765318642617e+01 3.858978529235835708e+01 3.821311552196354455e+01 3.948623805338353776e+01 3.828456898896588001e+01 3.886762381783017162e+01 3.784866093642343543e+01 3.721479624525210284e+01 3.928660466462499556e+01 3.861184733984598694e+01 3.524647862917100127e+01 3.612135565657599301e+01 3.764834596560989155e+01 3.753057951531457803e+01 3.875898122439125615e+01 3.686175928333354790e+01 3.720285163108059123e+01 3.719588822285962948e+01 3.644714468389950213e+01 3.463853688973787115e+01 3.543925955895024060e+01 3.680231163628069879e+01 3.523748350221698189e+01 3.713203126640734553e+01 3.654451163008481274e+01 3.669205367181211130e+01 3.506798922968207677e+01 3.485484824636787948e+01 3.417609072874994069e+01 3.669441989028017304e+01 3.577374577947463052e+01 3.368846689703690345e+01 3.304307017865188101e+01 3.462487710986615497e+01 3.442387988187776671e+01 3.310891408346058995e+01 3.376491103300757146e+01 3.526177268639322193e+01 3.644459804025176908e+01 3.536949352687975789e+01 3.456099828290586373e+01 3.458094426380549180e+01 3.428539451451314335e+01 3.348746097770627728e+01 3.341542747920463086e+01 3.417797337241847799e+01 3.344445757376446693e+01 3.372249776464995819e+01 3.609190858661352763e+01 3.491322054069063796e+01 3.600069377688133443e+01 3.477263101441220527e+01 3.481989573650235315e+01 3.687061339533081394e+01 3.612762908213996838e+01 3.484647984908271923e+01 3.410786685662078810e+01 3.349491989342047304e+01 3.362096315562035898e+01 3.483191932434737481e+01 3.500873459390567888e+01 3.564929336662715542e+01 3.438559100596703644e+01 3.317022174089780862e+01 3.191446622189426918e+01 3.177609288927121867e+01 3.580496572091504248e+01 3.173714824616634900e+01 3.344055020674014855e+01 3.407907437383686755e+01 3.377699081903400469e+01 3.501436326226821905e+01 3.537589818243559847e+01 3.345594367413464454e+01 3.441739599926967941e+01 3.423845896097648733e+01 3.301543061102840682e+01 3.501960510293042006e+01 3.359722991489495314e+01 3.293436004470066081e+01 3.599691235810107059e+01 3.552334759627188276e+01 3.257544581235327286e+01 3.722837948842531119e+01 3.299948693220055418e+01 3.189398489454969621e+01 3.380652832937571617e+01 3.429854470966299829e+01 3.323491822738071022e+01 3.345506268374320769e+01 3.422053254444521286e+01 3.340281305195228612e+01 3.635821920431238397e+01 3.293255573110820933e+01 3.314778044964022996e+01 3.574758088666023781e+01 3.326044821591717948e+01 3.477278688645045435e+01 3.120944828165864138e+01 3.155347225808050027e+01 2.995629000725326563e+01 3.036503631108828571e+01 3.144373236624502610e+01 3.156733226556311678e+01 3.330300741171806322e+01 3.372547393697571039e+01 3.254851093797961425e+01 3.246931823301258646e+01 3.186449117652517415e+01 3.216338448302979458e+01 3.198909261681001581e+01 3.354558844406651019e+01 3.346214816008977522e+01 3.294650887205272483e+01 3.277036013391279567e+01 3.574105196944034901e+01 3.322667021726796577e+01 3.157635520135640661e+01 3.521211420884372245e+01 3.428019676721206821e+01 3.522003510943919480e+01 3.381453175889621576e+01 3.311411267892217580e+01 3.280356958260659894e+01 3.194672497373578324e+01 3.316497398121020979e+01 3.404595582075970128e+01 3.245827984373948993e+01 3.309849868878535517e+01 3.329692945050928898e+01 3.179477410519891833e+01 3.196921972052081884e+01 3.293274207957884414e+01 3.267217471603333934e+01 3.127162987917261106e+01 3.126884099396438543e+01 3.135873018956504055e+01 3.234250282498719287e+01 3.212898187321894738e+01 3.196140918648258022e+01 3.382514731750613635e+01 3.202850816531213951e+01 3.133924979868709926e+01 3.116730227478639392e+01 3.304770191326028339e+01 3.070384497168862126e+01 2.960874952013371697e+01 3.015796086174158219e+01 3.005000401837761359e+01 3.204976813396174151e+01 2.992760027908719067e+01 3.124426945060486105e+01 3.147940270039447697e+01 3.138719187654374920e+01 3.093377556155646246e+01 2.994430096998983970e+01 3.235212931673017778e+01 3.062365792610875914e+01 2.867938816736815255e+01 3.061729292818323600e+01 3.021588261226012051e+01 3.074627070348856961e+01 3.069858422857107172e+01 2.996870509395833793e+01 2.922597497284662893e+01 3.145744407666183307e+01 3.195493006206834607e+01 2.952883592777033783e+01 3.020829557946218458e+01 2.830577131505317467e+01 3.077501644949133208e+01 2.963503641936927480e+01 3.055796399640827232e+01 3.149802590653790801e+01 3.058018932953668312e+01 3.202502905822667145e+01 3.190977224775575394e+01 3.128686264291269836e+01 3.065823998923265492e+01 3.147072011381032652e+01 3.264565954285977512e+01 3.175139458161439521e+01 3.061476882280841849e+01 3.185265983932908540e+01 3.112458744776112241e+01 3.125296616522854265e+01 3.365661858596224931e+01 3.276506735357387612e+01 3.103961868979983763e+01 3.477602423434244372e+01 3.045399463065625412e+01 3.247734890693031673e+01 3.235208376137196495e+01 3.047997721403887184e+01 3.221739967610071176e+01 3.052063443496681572e+01 3.157736332253887213e+01 3.365034854396508024e+01 3.168110864063936205e+01 3.168539409547483743e+01 2.872816770110217277e+01 3.412414822314232765e+01 3.147610744785133363e+01 3.218811779559008812e+01 3.116333345786359388e+01 3.020647930903885481e+01 3.177324859965234083e+01 3.053682111946275057e+01 3.153403936183818246e+01 3.166101361081436139e+01 3.231933677550212280e+01 3.026907213430151344e+01 3.101976106698446145e+01 3.051699522556324951e+01 3.234936627369177842e+01 2.956102015408521666e+01 3.039448752428706158e+01 3.348829858326385533e+01 3.085322131214769570e+01 2.947153428919609652e+01 3.088676576765163517e+01 3.267042620676642883e+01 2.998919543071769311e+01 3.222386223303691111e+01 3.187762524352795168e+01 3.159555237354746993e+01 3.085676135160360190e+01 3.092443005906093845e+01 2.993249143149200719e+01 2.832432415163292205e+01 2.991456148356602895e+01 2.957104318883914118e+01 2.791944127803938613e+01 3.139052652913189689e+01 2.945742205220446408e+01 2.920017990008510367e+01 2.917852736174415895e+01 2.933653186913355171e+01 3.117267270132465384e+01 2.934380667730881243e+01 2.841999516542576742e+01 3.299398231011127791e+01 2.873064506961591746e+01 3.011222251086968882e+01 3.019474912127753541e+01 3.022135518203445059e+01 3.118814147266082060e+01 2.925864086805886188e+01 2.833884070026636337e+01 2.845475210266758737e+01 2.868762675925154326e+01 2.878058310342790804e+01 2.901594966481397364e+01 2.658958687771019314e+01 2.859590753420246756e+01 2.948476823698361216e+01 2.797604281410119853e+01 2.958033429236801837e+01 2.876325320721110046e+01 3.039724118031562128e+01 3.074994449636776395e+01 2.798474137687684760e+01 2.967415394344041246e+01 2.963766873604728147e+01 3.019809631478892342e+01 2.965617498947157316e+01 3.262113335336719189e+01 2.937170053297907302e+01 3.014755090421881789e+01 2.882091412551275056e+01 3.048839037066887059e+01 3.042585957185487544e+01 2.716887661075617544e+01 3.034677258310235004e+01 2.940149629452679747e+01 2.773454518629865362e+01 2.845413122895261182e+01 2.831967751987933823e+01 2.901290964385373528e+01 2.828550841907027547e+01 2.811919708336695933e+01 2.829336994070223454e+01 2.876795697652861961e+01 2.870793005474082449e+01 2.989883353028943702e+01 2.767487596351271861e+01 2.971803075764156787e+01 2.816321810256832592e+01 2.728292409455200485e+01 2.924302195211478050e+01 3.008718341118291306e+01 2.752822620211322402e+01 2.721911163948082546e+01 2.911661232068551186e+01 2.833901385874882095e+01 2.770281163429976345e+01 2.674885235407327855e+01 2.781423853003069269e+01 2.888690386526422671e+01 2.983411270817655847e+01 2.728298615073659406e+01 2.664302117768842493e+01 2.796054714671289787e+01 2.586270528114663847e+01 2.815084940585563089e+01 2.825639391409096035e+01 2.841272707488733218e+01 2.711474337076817420e+01 2.677571163819466094e+01 2.879629389818826013e+01 2.935356284764299417e+01 2.827142050893783676e+01 2.751983580703351606e+01 2.829219742871195109e+01 2.720023182677553564e+01 2.722651872129669570e+01 2.727546706336156035e+01 2.835715019753402188e+01 2.863257777696373552e+01 2.661830922953985379e+01 2.978720768908671346e+01 2.837029222372249748e+01 2.887705980492190605e+01 2.810965104775915435e+01 2.821025458344533732e+01 2.936745826841358920e+01 2.859454135124609664e+01 2.763533590685623409e+01 2.880278351659466907e+01 2.817558013619575874e+01 2.839083414346854539e+01 2.830913868487742846e+01 2.865682786005919525e+01 2.785650101590902494e+01 2.701955469442150815e+01 2.885889564401774265e+01 2.709243642999483015e+01 2.858703421524051080e+01 2.891474190228417740e+01 2.891851426233112932e+01 2.727141778519476745e+01 2.729206259002970469e+01 2.645440476491228665e+01 2.924808302196520415e+01 2.702883927857870106e+01 2.872089975083473590e+01 2.728949363440462150e+01 2.592225819816285082e+01 2.676762201618099013e+01 2.798546735506939243e+01 2.749260614509796241e+01 2.804634666827495337e+01 2.819730922012050911e+01 2.767245410825306706e+01 2.969839200901927967e+01 2.967551879105189627e+01 2.634098384050956909e+01 2.701786553322525108e+01 2.863270093449051856e+01 2.837916898358896489e+01 2.730866748403924404e+01 2.657542894140722467e+01 2.808255150682536794e+01 2.817931595253758914e+01 2.711970707380210399e+01 2.769272589022625652e+01 2.668667891947321991e+01 2.878906886778690577e+01 2.718438921474602310e+01 2.730844795276885151e+01 2.726003343087455022e+01 2.980811157433342373e+01 2.775088455561502698e+01 2.841022322144767642e+01 2.778450883634248214e+01 2.893004426761790882e+01 2.847656492368437142e+01 2.757215202412702126e+01 2.785078096812807757e+01 2.807792919439187784e+01 2.779332732818387086e+01 2.749630759831499915e+01 2.694909240448214405e+01 2.662417181725549398e+01 2.788218121824537832e+01 2.653037981451101501e+01 2.874510786297009801e+01 2.801056026572322466e+01 2.674393685902926876e+01 2.765519062982722431e+01 2.612890781256130168e+01 2.656574169144635889e+01 2.684351571069695552e+01 2.645528421124803131e+01 3.012321186524429706e+01 2.526684439446032115e+01 2.813534649335695903e+01 2.785718047189179103e+01 2.687260953498934768e+01 2.709047027324868395e+01 2.664703953532679748e+01 2.826151566553127026e+01 2.617930398034357253e+01 2.650937150777385298e+01 2.566167367955423373e+01 2.815344281004332316e+01 2.608712536798325132e+01 2.669995623926482153e+01 2.726882620776398269e+01 2.774858259558185480e+01 2.746694674456651697e+01 2.630960755486941949e+01 2.516780291747763343e+01 2.893969031198178143e+01 2.814899688608273109e+01 2.660828131663161855e+01 2.674154478458103767e+01 2.413345073969133381e+01 2.646239713943450056e+01 2.810439482055746652e+01 2.727085417066771100e+01 2.600311668086519390e+01 2.847619438391941316e+01 2.687351060224816379e+01 2.556417115520648053e+01 2.733808119281873061e+01 2.716530834153010332e+01 2.645352620425878598e+01 2.807551292542870414e+01 2.510896779953146662e+01 2.609288300925415527e+01 2.678920981656597178e+01 2.544019855365597849e+01 2.651717081521185548e+01 2.767374644534864814e+01 2.678955194997888967e+01 2.784867242958029365e+01 2.702078732090399527e+01 2.715945064205742909e+01 2.849622437483097670e+01 2.689714402047551545e+01 2.538874694897211626e+01 2.570488883003955749e+01 2.583448502844602856e+01 2.943957951228276926e+01 2.740650378504489737e+01 2.561772608702347043e+01 2.610401313338534734e+01 2.567857765474209231e+01 2.890663029964741426e+01 2.558009881819800313e+01 2.518005822492249024e+01 2.660911197822884944e+01 2.885073426476255420e+01 2.629522430292653112e+01 2.727960883117404833e+01 2.707002085493380150e+01 2.682966501752763477e+01 2.640962784181964196e+01 2.352511563978361764e+01 2.691496579936288214e+01 2.708485245420354559e+01 2.869904688056523057e+01 2.779640696523631860e+01 2.695862054057188217e+01 2.811979776303765632e+01 2.651857994503360416e+01 2.663273777490329408e+01 2.629998479779419185e+01 2.322754320728964217e+01 2.524316613757148176e+01 2.631279904500551226e+01 2.556093247373226518e+01 2.736944263507515274e+01 2.644685542483366447e+01 2.726050249900487898e+01 2.818343812322390107e+01 2.599297784626030960e+01 2.824601852910063116e+01 2.556267350763477353e+01 2.755043133074417838e+01 2.454103077765673291e+01 2.491932570775639988e+01 2.633868879833780952e+01 2.646372053360930465e+01 2.702706005071778961e+01 2.625544787289532422e+01 2.503820301415515104e+01 2.615050761932218393e+01 2.779721219023942780e+01 2.739534742134080503e+01 2.594899063416151108e+01 2.661563701426823059e+01 2.706290986292530576e+01 2.696971376463599768e+01 2.829867758165029201e+01 2.531652230183658148e+01 2.683639445750310060e+01 2.656293894068561556e+01 2.794376196537775314e+01 2.561041737612878322e+01 2.725835464620951143e+01 2.694247062386935099e+01 2.614818030601810861e+01 2.621986285840640818e+01 2.701901420823644884e+01 2.485459526490937066e+01 2.691774071196958573e+01 2.542261074897744066e+01 2.658549614134842543e+01 2.775235549858547657e+01 2.735984055609598897e+01 2.914848434095754826e+01 2.812070302098855024e+01 2.741399889939646073e+01 2.831880608128077625e+01 2.677560470656123925e+01 2.856598315158704082e+01 2.682056988234957728e+01 2.680219245751694856e+01 2.806351282553322690e+01 2.576544502936132375e+01 2.769947725537956273e+01 2.834696478930129970e+01 2.636379724133963620e+01 2.730184196441687661e+01 2.614017487381250859e+01 2.734562898439239831e+01 2.830197983708762166e+01 2.653569878271678206e+01 2.813112059362000039e+01 2.735047197879906733e+01 2.901083883730800750e+01 2.627724047337787638e+01 2.829736319868493410e+01 2.717979318322316118e+01 2.647013902061602764e+01 2.881363869226404617e+01 2.692485224459214521e+01 2.682123546196533326e+01 2.625368257685606466e+01 2.672988696141415232e+01 2.510762356955049057e+01 2.536826511504482795e+01 2.837542352405262136e+01 2.620306992578247929e+01 2.640791877497718687e+01 2.560240114199706696e+01 2.682830888316885876e+01 2.474418565461747122e+01 2.710339104217424122e+01 2.409687607125945163e+01 2.615681486361231833e+01 2.513298211624195844e+01 2.528281018067085739e+01 2.506125057991384963e+01 2.589837897181191195e+01 2.549863022574356108e+01 2.542931463198026520e+01 2.643274823135523377e+01 2.503659635391440474e+01 2.705641635318001192e+01 2.767815144659223847e+01 2.523951262462083633e+01 2.539821675362995279e+01 2.682208952591774320e+01 2.626186333022132402e+01 2.542796456650463810e+01 2.648598058297612212e+01 2.654287652928755037e+01 2.602249679932173621e+01 2.568572596004126751e+01 2.566148872714099838e+01 2.500877037612792364e+01 2.543952428624870166e+01 2.638849586363178190e+01 2.502838866953369035e+01 2.561944159080243466e+01 2.515667427428483194e+01 2.615451085088845318e+01 2.533220896676160194e+01 2.435366135109675056e+01 2.542778881798575696e+01 2.795316193799736482e+01 2.494529831215673354e+01 2.551047896143755622e+01 2.605190064722802390e+01 2.482850309965347435e+01 2.746955169871216995e+01 2.667338570032315204e+01 2.477260629563534167e+01 2.963316907046494819e+01 2.594064804256130330e+01 2.627941144653368255e+01 2.869716755495450755e+01 2.363038175902935478e+01 2.477528344869917021e+01 2.476798235014724625e+01 2.418341735680078841e+01 2.535147655373600628e+01 2.577907376735077349e+01 2.650432619184091365e+01 2.800175856112879913e+01 2.447817170111276752e+01 2.824432712273511470e+01 2.542548741314098137e+01 2.807250813497593356e+01 2.409489314785501435e+01 2.588092825716363521e+01 2.835690809419041258e+01 2.644003513403267647e+01 2.613967347295390198e+01 2.724004269447539883e+01 2.726682968052050526e+01 2.700542198824645723e+01 2.579277275699057626e+01 2.567905211505975061e+01 2.641574703885137154e+01 2.776719394223029269e+01 2.560967025567240540e+01 2.457718883156017142e+01 2.476193143459116541e+01 2.675858196850076354e+01 2.522925366661085178e+01 2.696253090796466978e+01 2.608090302407044092e+01 2.488154687429025458e+01 2.520655890977129587e+01 2.682163490867137057e+01 2.576953971252092046e+01 2.585871971088806731e+01 2.577209477697266138e+01 2.598283050354074319e+01 2.558583528523252681e+01 2.644161092825893888e+01 2.397859709531388006e+01 2.696407605147204123e+01 2.579481000353540310e+01 2.644019458039899106e+01 2.679003091479374632e+01 2.781651724028779427e+01 2.504480003430127155e+01 2.529743360540278019e+01 2.727801099700138465e+01 2.618224482576246714e+01 2.621563118166571726e+01 2.574963512627229534e+01 2.784504718261229428e+01 2.475105410674584050e+01 2.582766980421611791e+01 2.606866942947771548e+01 2.416734363202809632e+01 2.517206230926888466e+01 2.597309337892374614e+01 2.535575511250550562e+01 2.979106148508934027e+01 2.513299963405777149e+01 2.496616909538078843e+01 2.616743706447531181e+01 2.482456277190024707e+01 2.609359170743990930e+01 2.687512783521777493e+01 2.444099381401426641e+01 2.557472763411049854e+01 2.508111559604282448e+01 2.311939936844548882e+01 2.581526970649725428e+01 2.602263953374545480e+01 2.628628473510584485e+01 2.581672200766397296e+01 2.629375591088526676e+01 2.623003775694137474e+01 2.526929929341168446e+01 2.554402812498857145e+01 2.732914098159497485e+01 2.559900354230482833e+01 2.704475729075935675e+01 2.588216945501594068e+01 2.516223491553322944e+01 2.603482664349671794e+01 2.452238273592061546e+01 2.718279981149325408e+01 2.605720052118533303e+01 2.509714154080885251e+01 2.519799074831404440e+01 2.711432931523536283e+01 2.692263786131330505e+01 2.546795685054954816e+01 2.507308735846721959e+01 2.430909487769557131e+01 2.551793602708027464e+01 2.625079733480357547e+01 2.535869242846965221e+01 2.523373423086559697e+01 2.384837404122296434e+01 2.613484868094158386e+01 2.538255615431674883e+01 2.662394215742645898e+01 2.600349093133858958e+01 2.503277802022057230e+01 2.707122780927229755e+01 2.712398869043444094e+01 2.549923440279779996e+01 2.425042040910989982e+01 2.605936185903880187e+01 2.634299451033148998e+01 2.655522711619109799e+01 2.505455043295603090e+01 2.523338805638760718e+01 2.575358520264774143e+01 2.745196698261784363e+01 2.577819666352312922e+01 2.563436439845865067e+01 2.705963301663345177e+01 2.452303685428242375e+01 2.616921221260473018e+01 2.628155585831324359e+01 2.528806185525250072e+01 2.711027419968316110e+01 2.802865314051123846e+01 2.594004422922390063e+01 2.568021563634745164e+01 2.631543260468090040e+01 2.592280678117924708e+01 2.656298207904770692e+01 2.613095981966282721e+01 2.356434047156151124e+01 2.740860506986185641e+01 2.482108359354410965e+01 2.620250811086451037e+01 2.562789600527468892e+01 2.746068415624678494e+01 2.783271419131300917e+01 2.667584783552847583e+01 2.698812268599928643e+01 2.478699013321569922e+01 2.713333143724869956e+01 2.628013712213462227e+01 2.612691865443034089e+01 2.514568465510405915e+01 2.634332431894615567e+01 2.671966366684066330e+01 2.636950098273493381e+01 2.619640620249111151e+01 2.629806671386801042e+01 2.570550737096655070e+01 2.743368577098999239e+01 2.363453997880824531e+01 2.655411773230573758e+01 2.581004104902780583e+01 2.710336569487282077e+01 2.489624337314948832e+01 2.776993321242697377e+01 2.430913653225134397e+01 2.473982615049772349e+01 2.428970046622137602e+01 2.488303462133063348e+01 2.442379957350146213e+01 2.416709775237643498e+01 2.489376845699144880e+01 2.649572011514312209e+01 2.621398028728306784e+01 2.485704168284310356e+01 2.500088076185278751e+01 2.488899385212443605e+01 2.666195443170564872e+01 2.525849660388689344e+01 2.589755810760288668e+01 2.534144348970708549e+01 2.342460434734503494e+01 2.661557900523945719e+01 2.559188766113941682e+01 2.874301207453781259e+01 2.614414038996884315e+01 2.649933803093692219e+01 2.515315345481368681e+01 2.626864377813048534e+01 2.678831165379945034e+01 2.499412611026944120e+01 2.710854366356406686e+01 2.656595069609467785e+01 2.652757308056672159e+01 2.723831463254722962e+01 2.474397702594741233e+01 2.537263402976241267e+01 2.785615078581724546e+01 2.512907059299239521e+01 2.509792279981949648e+01 2.786595834103239966e+01 2.648477830481060380e+01 2.628876759997974233e+01 2.567812327269513517e+01 2.606270127963994909e+01 2.784503494428543036e+01 2.553502868460975961e+01 2.792515533419482310e+01 2.681233866880961969e+01 2.593265331649265093e+01 2.730427046216628639e+01 2.393841435143948004e+01 2.730431565001439154e+01 2.546426923057386205e+01 2.340408403195444009e+01 2.715242638052316337e+01 2.635295057157301812e+01 2.728039852507077967e+01 2.644288585866754104e+01 2.602778049366792601e+01 2.637921663344454970e+01 2.570612592811557917e+01 2.708921011427415948e+01 2.376350062329407464e+01 2.782659506659355841e+01 2.563463665927447011e+01 2.642428393849430179e+01 2.438568416008014594e+01 2.685186765758529859e+01 2.425273278408171862e+01 2.564103153503650390e+01 2.590997681166665956e+01 2.613867108517711557e+01 2.531501546298211736e+01 2.606212497028301200e+01 2.641371557102220891e+01 2.630558493990003299e+01 2.335665983237801768e+01 2.491435531083056887e+01 2.582536574423234299e+01 2.493588326599899929e+01 2.343582182430082028e+01 2.569326142509566679e+01 2.593410233284712518e+01 2.585569175788031160e+01 2.411775172446958138e+01 2.384461741833289494e+01 2.288813855999318747e+01 2.448696370959314095e+01 2.473506957957533103e+01 2.431229010675517443e+01 2.122344076678860958e+01 2.361932761826082583e+01 2.324482215474139579e+01 2.528773487517362639e+01 2.170772687340809881e+01 2.367131360784103933e+01 2.340096748620741351e+01 2.464438899551529261e+01 2.562326034292217614e+01 2.413383062322591499e+01 2.435045462178813480e+01 2.576196275812203496e+01 2.436217851207138452e+01 2.200173590991027694e+01 2.224639812203231060e+01 2.389652348271355109e+01 2.487703986384181221e+01 2.334555741205360846e+01 2.439890009196865250e+01 2.398112453557512325e+01 2.396347188059705502e+01 2.410322591425610383e+01 2.337435332970791535e+01 2.568416505838381525e+01 2.534654323789415997e+01 2.488101997062295112e+01 2.583309974553462141e+01 2.522270104542363356e+01 2.415071849344309740e+01 2.457586029084691859e+01 2.434279287974885264e+01 2.600588606595619723e+01 2.475557786818593087e+01 2.504645928398959498e+01 2.457344602464712580e+01 2.418566895423247942e+01 2.577729244756000782e+01 2.569197901111825288e+01 2.601269128292504718e+01 2.490799239527669684e+01 2.679506889920962820e+01 2.574165915535252225e+01 2.523769501245877933e+01 2.491685632878861512e+01 2.438012740369235942e+01 2.752292677231864104e+01 2.422172218349433592e+01 2.547599999546512350e+01 2.545314405661319057e+01 2.328767484759456607e+01 2.603187800694881560e+01 2.429649386478253348e+01 2.533025300963863202e+01 2.469880215927981837e+01 2.502297099469334185e+01 2.460735415969071127e+01 2.582521455541746036e+01 2.746615218677817438e+01 2.341484704267591255e+01 2.541636165996733610e+01 2.228887885535386104e+01 2.418637569140003762e+01 2.270956334788613162e+01 2.430167902830773485e+01 2.304035107681442440e+01 2.242894450552138963e+01 2.477080358991061004e+01 2.359600358767377060e+01 2.430195366683868485e+01 2.290801537375548946e+01 2.527953517199318156e+01 2.443939619788047679e+01 2.466727480456694011e+01 2.480313480404833371e+01 2.251646001307282319e+01 2.359276861468556064e+01 2.463531578890814089e+01 2.444388623529932758e+01 2.527805909016537811e+01 2.423936392261375516e+01 2.390326619129882246e+01 2.594598748807484512e+01 2.364481857546458698e+01 2.377941926261483729e+01 2.310227214843059684e+01 2.360366630716755054e+01 2.436701683983399747e+01 2.339041507724155622e+01 2.352143088862183617e+01 2.225191896904170363e+01 2.556930235226097992e+01 2.386513135661205354e+01 2.354224927168637649e+01 2.435379951532292608e+01 2.610298377782675772e+01 2.594075572216754466e+01 2.274499893759423585e+01 2.272307591072052446e+01 2.417988225681711967e+01 2.356357152534275912e+01 2.436662988688319942e+01 2.340366390470856217e+01 2.500076794301427796e+01 2.310131412334773415e+01 2.356216991401307936e+01 2.331710511000452968e+01 2.292625451318057372e+01 2.278611164270767730e+01 2.173927916362925927e+01 2.279550552374893968e+01 2.199207027924136781e+01 2.251855184795519449e+01 2.270104096664213600e+01 2.217602151580251757e+01 2.463670976166750748e+01 2.175004626135314467e+01 2.128021439994060060e+01 2.196779388636924679e+01 2.157849148929621563e+01 2.189973505163974110e+01 2.272668428862877121e+01 2.207861509330910010e+01 2.358433260936809006e+01 2.093397945399422611e+01 2.126394613413355827e+01 2.363742381755086441e+01 2.180661319722900515e+01 2.260419108543567290e+01 2.368151020246422078e+01 2.194675964692066827e+01 2.447080908164544866e+01 2.232852630820065798e+01 2.508184679530177164e+01 2.387366680196813107e+01 2.044423011438893667e+01 2.378471016390307469e+01 2.255178485364360697e+01 2.403141900080301596e+01 2.372488350597214080e+01 2.346844414817190838e+01 2.245889171723275268e+01 2.249472230453444510e+01 2.348429553928617963e+01 2.393988648801759567e+01 2.294699344015243625e+01 2.200303447778653521e+01 2.187208696364515603e+01 2.125267013446539366e+01 2.206214534542309025e+01 2.385664858274044775e+01 2.311995947597225509e+01 2.164823822098852091e+01 2.325583854058094957e+01 2.455593550496743305e+01 2.192774938249013061e+01 2.327402838272183416e+01 2.215025660258521256e+01 2.052320694229298681e+01 2.467303692260066228e+01 2.274782036248524264e+01 2.366217850776437004e+01 2.273815035364916781e+01 2.128506905014253903e+01 2.504270606583084557e+01 2.292918886260948597e+01 2.124071889737686902e+01 2.300236639997379484e+01 2.272266221229302374e+01 2.440393046366979135e+01 2.412229605456661119e+01 2.222920796071082350e+01 2.340558922707379708e+01 2.342843928518723828e+01 2.382798089910154005e+01 2.362165715476562156e+01 2.217684305974697878e+01 2.301881125665858718e+01 2.551347176729523270e+01 2.412142575108384790e+01 2.350559752336020480e+01 2.205956836268565624e+01 2.397949765450698933e+01 2.407444558517904909e+01 2.309699511442117625e+01 2.433896531837132216e+01 2.392921272145203915e+01 2.292258651701547834e+01 2.483950582418811237e+01 2.348889545469902984e+01 2.226907272244808311e+01 2.141052740570566115e+01 2.338979406772767433e+01 2.399009874752453442e+01 2.390582992036170040e+01 2.290610306863754531e+01 2.281121602370583190e+01 2.222265596881791794e+01 2.007754578320531991e+01 2.242430467051967469e+01 2.188978265071004969e+01 2.233907267176283185e+01 2.418284558439547993e+01 2.309982723964233031e+01 2.140612281867336719e+01 2.354256204410005893e+01 2.028163886954913053e+01 2.210293942627836472e+01 2.032343737544834994e+01 2.255325320136153877e+01 2.248191344500579092e+01 2.203491048497441795e+01 2.262669978736219889e+01 2.307898823476800487e+01 2.274736771231533794e+01 2.201016793523357862e+01 2.252559550300639657e+01 2.039370968049903610e+01 2.398108748066740858e+01 2.340711267249750449e+01 2.035696666246214903e+01 2.155399173879607844e+01 2.227580255407672993e+01 2.283431607066141567e+01 2.292159422819307579e+01 2.043492184603558215e+01 2.204835338561969138e+01 2.208783598352311017e+01 2.325703638304490184e+01 2.038244656141609212e+01 2.114717748522431506e+01 1.992919808905909917e+01 2.100878393667191091e+01 2.149378640824854259e+01 2.299112251677389551e+01 2.140648821672714419e+01 2.061703485911201383e+01 2.204434031424528584e+01 2.251167772960012314e+01 1.900658012062839930e+01 2.232631571005687832e+01 2.079239250550736884e+01 2.146507944384080346e+01 2.274451247751505178e+01 2.091086924762922195e+01 2.378917327799835135e+01 2.105078416044745282e+01 1.969502511886059182e+01 2.011312153102357314e+01 2.170990894216338063e+01 2.207160105311868747e+01 2.273847912179916619e+01 2.155246075331508848e+01 2.081837962918993412e+01 2.051690808015290202e+01 1.961179361953445266e+01 2.155163900301887026e+01 2.143780405470658224e+01 2.146292787723720963e+01 1.974019459485258920e+01 1.925901724675849280e+01 2.167478189551954770e+01 1.972464412773724618e+01 2.252917945675069689e+01 2.281278845468771266e+01 1.868241989500655365e+01 2.045442154816278446e+01 1.968713512653357256e+01 2.083503280433641081e+01 1.925444509922214920e+01 2.053748539902180070e+01 2.133866009740611247e+01 2.122122669468040002e+01 1.808670602593539556e+01 1.931436641706527624e+01 2.010363573586931807e+01 1.997329133601713735e+01 2.051987275288206547e+01 2.013513583144762364e+01 2.013330515694134704e+01 1.832239339290094904e+01 2.207750455311067128e+01 1.820370099479511694e+01 1.941963101292247629e+01 2.128415769048047324e+01 2.024048115143979842e+01 1.938333971573232262e+01 2.101027268862580044e+01 1.839727588340308273e+01 1.948321838145049867e+01 2.134331521910934271e+01 1.957557640574074753e+01 2.035015050185326047e+01 1.936994178435717018e+01 1.987602385328092325e+01 2.034942893012213716e+01 2.164583351299479830e+01 2.000758578636072471e+01 2.087171800895993101e+01 1.920204563335621728e+01 1.933722825402269763e+01 1.993565682856353760e+01 2.046472533289805895e+01 1.921388287287252794e+01 1.998077442217688215e+01 2.055154451760498446e+01 2.118612318905506697e+01 1.951275837553827941e+01 2.003437869868895049e+01 1.893731524441176717e+01 1.859495535770949814e+01 2.039578211624102266e+01 2.019956397079160126e+01 2.103203314207865660e+01 1.854278570119132752e+01 2.083361102188790070e+01 2.084661054617564702e+01 2.088113724010799999e+01 2.150526497819797811e+01 2.021421624612338164e+01 2.102183391958674008e+01 1.911849689285542553e+01 1.966821163479188783e+01 2.025938094907802167e+01 2.347121328595859069e+01 2.058114832234564062e+01 1.950778012302443898e+01 2.085159024824079310e+01 1.981529700115751069e+01 2.107000174690998051e+01 1.920646495187908442e+01 1.744840779638602157e+01 1.978521351348456392e+01 1.881571159598388476e+01 2.045474194509510824e+01 1.998876243213427628e+01 1.605462795041719914e+01 2.050493173728735030e+01 1.987634402809768375e+01 2.150776813139006194e+01 2.123141331030209500e+01 2.093826146918648234e+01 2.245832716731299072e+01 2.076409530856086505e+01 2.013454060855547567e+01 1.890645379495357048e+01 1.757899564978733764e+01 1.946195634476934089e+01 2.001451563299298542e+01 2.049624344856757929e+01 1.662699999626482139e+01 2.008058711912946848e+01 2.078643415216502888e+01 2.276845769588032553e+01 2.003584876088991251e+01 1.938905599147843617e+01 1.985922315320074460e+01 1.830136467124439292e+01 1.806752998301532287e+01 1.870319230150528611e+01 2.010491928452983146e+01 1.835042738876112267e+01 1.981375375410438266e+01 1.878544116446390078e+01 1.871961894160217454e+01 2.049440292025776600e+01 2.155070384984651710e+01 1.932108013497935772e+01 1.838592527961703382e+01 2.055708857593399230e+01 2.101653621945784423e+01 2.060263513582587791e+01 1.984751671483557445e+01 2.056026272319690307e+01 1.730680274361190030e+01 1.908761810962568717e+01 1.971009218225062298e+01 1.974352636125040661e+01 2.091205969120141006e+01 2.006182505415801032e+01 2.007413064510341272e+01 1.937694950736089439e+01 1.927287406617368504e+01 1.927619694990356081e+01 1.808718883725262572e+01 2.019561685334237566e+01 1.750073129013032158e+01 1.735050326514010521e+01 1.611818119314891007e+01 1.789169286966165373e+01 1.755673141684470551e+01 1.816839517031763762e+01 1.667427178583817593e+01 1.748516229178765258e+01 1.987876360293026323e+01 2.003539044497025756e+01 1.820036499351935788e+01 1.571204520257123782e+01 1.690255675540161562e+01 1.751660379764662423e+01 1.750275334178655129e+01 1.827727893645462842e+01 1.740068467696752563e+01 1.932315148557442086e+01 1.948811132102669319e+01 1.684961607628214608e+01 1.634712848093662529e+01 1.657459145150257029e+01 1.925887293247188836e+01 1.835491633968524638e+01 1.883903051846965226e+01 1.884429019602590216e+01 1.835647540854207804e+01 1.999563743579165731e+01 1.880542059365468788e+01 1.749992324761668527e+01 1.783018986968631836e+01 1.873332634987271561e+01 1.534237505575172911e+01 1.660994267298366012e+01 1.879595853704153541e+01 1.802211358802023256e+01 1.745359731749457666e+01 1.998856080707894733e+01 1.871856165852240039e+01 1.927266736474259901e+01 1.707232441739730788e+01 1.572219917186647464e+01 1.917146720563809836e+01 1.520143011450640635e+01 1.649161087910655610e+01 1.705439220882673723e+01 1.812278954113459406e+01 1.908192073030395974e+01 1.774313698200586842e+01 1.903275274664534678e+01 1.907334228671107113e+01 1.902179749769469552e+01 1.802628558887960963e+01 1.828963245040063512e+01 2.004581238567100954e+01 1.831452393022010128e+01 1.859572604972905552e+01 1.483512411728606750e+01 1.661752257304097569e+01 1.572315417529342341e+01 1.855719847597116257e+01 1.649732962332371144e+01 1.727621383215532447e+01 1.855904644149337557e+01 1.568173930748760547e+01 1.745088963373285651e+01 1.622965385311912812e+01 1.706796640342106031e+01 1.616503529508392134e+01 1.708508726385317900e+01 1.546239591357842436e+01 1.734892363365106505e+01 1.727178615161892239e+01 1.521827262580151441e+01 1.692550771917284891e+01 1.845967238039135694e+01 1.806654969817681433e+01 1.634538500296192964e+01 1.747119580207779066e+01 1.590472797920369175e+01 1.644734980908610211e+01 1.594957097896546294e+01 1.611377274261757364e+01 1.864701063595634523e+01 1.604268651389389788e+01 1.738720358808295074e+01 1.668672834616755907e+01 1.611101607983725970e+01 1.705583539319348674e+01 1.693623543776005036e+01 1.495546848017882091e+01 1.744579930324265504e+01 1.641439718177011997e+01 1.604122160960161381e+01 1.715881698881976192e+01 1.586027966063158523e+01 1.899113312455013869e+01 1.575073813084070729e+01 2.066244123822443512e+01 1.597147483438597604e+01 1.928849953288099783e+01 1.768313336784544987e+01 1.818111724298844933e+01 1.532987458050960505e+01 1.685082639437838736e+01 1.671574481324068984e+01 1.671492887412309969e+01 1.496570948669139867e+01 1.461769125339975695e+01 1.540065092046244288e+01 1.628012636828187354e+01 1.591028540514839840e+01 1.551266277496073975e+01 1.779816837103595262e+01 1.583798816909991380e+01 1.481095686504198738e+01 1.309727235671396883e+01 1.607011008894311388e+01 1.580341532155348006e+01 1.683656716936370046e+01 1.623018297185593184e+01 1.529585557913284433e+01 1.581410834926376907e+01 1.513461062167572102e+01 1.636612614639775742e+01 1.770112828949927319e+01 1.389846725439874398e+01 1.492002076068360772e+01 1.482076783105412154e+01 1.449123299615849092e+01 1.485886821932756341e+01 1.515040114410289718e+01 1.482964281008069740e+01 1.286314056858217825e+01 1.563758039411072431e+01 1.549271554918265714e+01 1.566878779064681382e+01 1.399673867147151896e+01 1.294107982359316900e+01 1.332205277973372759e+01 1.384220207950064285e+01 1.427369388684538087e+01 1.528796076335973453e+01 1.500195325340463270e+01 1.550416196547878656e+01 1.681663827464171845e+01 1.622502504648400290e+01 1.581509459205504520e+01 1.609849158777294065e+01 1.624756615242409907e+01 1.661069990034130583e+01 1.613267809714671230e+01 1.422036576010688691e+01 1.593519759207022801e+01 1.565051565434006520e+01 1.556581338308367357e+01 1.709135584944287345e+01 1.739987309311480956e+01 1.542331818125361487e+01 1.715759704204719327e+01 1.769142269492029840e+01 1.755537490761816599e+01 1.520725701708846245e+01 1.457261386929844882e+01 1.610493738008141662e+01 1.512284765301854428e+01 1.475155117483619094e+01 1.555769431727254393e+01 1.641915392575747035e+01 1.574730283563103228e+01 1.480989205954224452e+01 1.638019278027705639e+01 1.323485305356202346e+01 1.662574034121049493e+01 1.728932572349660290e+01 1.553595467897592997e+01 1.691467346232428071e+01 1.721984062215355848e+01 1.833256176618396438e+01 1.644574801581866907e+01 1.676149722878019688e+01 1.536466641010558121e+01 1.905676243794172464e+01 1.724096461741816100e+01 1.621655748413462916e+01 1.608619473086672613e+01 1.686950483225600195e+01 1.675534202988612620e+01 1.774497159850708883e+01 1.740848136784465083e+01 1.831319750045156525e+01 1.805546006633134937e+01 1.675527625383022468e+01 1.578050330825895919e+01 1.632399039541335029e+01 1.408775318592499204e+01 1.559464645891175749e+01 1.598532542130223355e+01 1.672168270050057259e+01 1.627637398608345976e+01 1.664915295033020470e+01 1.825288357788140203e+01 1.800459285642023843e+01 1.584716598434864565e+01 1.721553883225177017e+01 1.753479958605330324e+01 1.577787413207816236e+01 1.678013940639526069e+01 1.811659326518512714e+01 1.679809672292063993e+01 1.840981833564814352e+01 1.717946639513719376e+01 1.772876584846212111e+01 1.641356051554559770e+01 1.658268046152818442e+01 1.580154788613560335e+01 1.836839628177538586e+01 1.489527193618274481e+01 1.779376780597977969e+01 1.639495734509661418e+01 1.834680549824038209e+01 1.788767745201223036e+01 1.925158058968031227e+01 1.715918345117797728e+01 1.701042868423604304e+01 1.752581386196482072e+01 1.509445786917778776e+01 1.740306990523764696e+01 1.902931531639385909e+01 1.482715573786652108e+01 1.713391760834977973e+01 1.876012846150465307e+01 1.675663507131927332e+01 1.869579796423051121e+01 1.701083319444132158e+01 1.767501627519015273e+01 1.530713883582841994e+01 1.740455083246600765e+01 1.772360300861770099e+01 1.615181253204344003e+01 1.632887216276954589e+01 1.593165226285172587e+01 1.570978759050443152e+01 1.712566958559949626e+01 1.695446754045931925e+01 1.629784418696727144e+01 1.751113422194496039e+01 1.712371465606987897e+01 1.711117878979571572e+01 1.833826983423702828e+01 1.899571923570190535e+01 1.702050181962461295e+01 1.685960414510503824e+01 1.773544655945532611e+01 1.692303855099754983e+01 1.753546459302089744e+01 1.587696636511208581e+01 1.695708459841412719e+01 1.882298240321272331e+01 1.821915647915968961e+01 1.655716466166107637e+01 1.713151386981522606e+01 1.682062140304902798e+01 1.753248556380169632e+01 1.589437398591484119e+01 1.649793149340725407e+01 1.689442235603883802e+01 1.680172642205762656e+01 1.854801456389109049e+01 1.667908249784187902e+01 1.640814261835187438e+01 1.774622282419636221e+01 1.592146561313787423e+01 1.730058393823376761e+01 1.439039282998239067e+01 1.834430147898827101e+01 1.636643060358740343e+01 1.686321773663011925e+01 1.706719312620226248e+01 1.745086895426669926e+01 1.735555078966980247e+01 1.822862265795463088e+01 1.745724588367697194e+01 1.653450097028364496e+01 1.810852454924435762e+01 1.496841767805855561e+01 1.538244768873466306e+01 1.715223931906340837e+01 1.434397735265566887e+01 1.838107503788248920e+01 1.503190388735907668e+01 1.730946654773619287e+01 1.594460777844989252e+01 1.499624360585644389e+01 1.651319358364473189e+01 1.467746287695995733e+01 1.494735319509078231e+01 1.673874900083138328e+01 1.662433662829883829e+01 1.767527317092262962e+01 1.700675505159718526e+01 1.608700064186291812e+01 1.715532112982478452e+01 1.572421030144757736e+01 1.581812115387856998e+01 1.738107656825521374e+01 1.649760550726868047e+01 1.664221250303613431e+01 1.550235122197799775e+01 1.568263225419492812e+01 1.756060508058212832e+01 1.660210219664042341e+01 1.642192140851311066e+01 1.737292187730577808e+01 1.682353747582099501e+01 1.666295581649320923e+01 1.770123780830338234e+01 1.848379112119481604e+01 1.640534981044507035e+01 1.530484773011494504e+01 1.657907853042025437e+01 1.777889994609781255e+01 1.648936173852325382e+01 1.275271586173684923e+01 1.606442358309075047e+01 1.515952373073045756e+01 1.558395670155835511e+01 1.522391348809570211e+01 1.589317005686734952e+01 1.541648008379924306e+01 1.526902366371488640e+01 1.554987724222526424e+01 1.388450075943812401e+01 1.772630375610565778e+01 1.694125832009845922e+01 1.549367377370428400e+01 1.371956817436436360e+01 1.825423854921775302e+01 1.437482941914874068e+01 1.589465422947444395e+01 1.756582639981298399e+01 1.609917433546292997e+01 1.562154131267228685e+01 1.439355119261420946e+01 1.709578591099580080e+01 1.604624763362702566e+01 1.495014953080471898e+01 1.695388008457861062e+01 1.582900462975474021e+01 1.454009530473081568e+01 1.477529589439318336e+01 1.571170814352631595e+01 1.442949065193279345e+01 1.564563151130486318e+01 1.690055448376324776e+01 1.636342848112924031e+01 1.654163976609603282e+01 1.708541097058531122e+01 1.752837642455110512e+01 1.545534330520636601e+01 1.618638009990374016e+01 1.628570186391282704e+01 1.614234661067131071e+01 1.269915650520394657e+01 1.561034264421512141e+01 1.568555263454213566e+01 1.638143846218565969e+01 1.514314803766653128e+01 1.551917942781431137e+01 1.475411883222012754e+01 1.704011495643667118e+01 1.446678282897299717e+01 1.626253544247878580e+01 1.665779665214454752e+01 1.677647779508267689e+01 1.507931290515219658e+01 1.466563660555095971e+01 1.637580744630562890e+01 1.695281332927111961e+01 1.659779249280210678e+01 1.626440062763867545e+01 1.598626174821288259e+01 1.781313760959264769e+01 1.593714618341305389e+01 1.602192896108104492e+01 1.477004979949855112e+01 1.675163792770213789e+01 1.636840292497980442e+01 1.542066311009919488e+01 1.757053590374334817e+01 1.575318104785712059e+01 1.409802139322027692e+01 1.698891129154340263e+01 1.526287215934190478e+01 1.400929287129317125e+01 1.621507822807493326e+01 1.395101468168655146e+01 1.293809047991244654e+01 1.466677710196286633e+01 1.494651831952540100e+01 1.362329985924467479e+01 1.313483276381769116e+01 1.478015584240739599e+01 1.212344545097892201e+01 1.147524160338764077e+01 1.384216306561430265e+01 1.245457310017246222e+01 1.396720041622044839e+01 1.462514924914637326e+01 1.300740308495013053e+01 1.234092395079678539e+01 1.390869350497587220e+01 9.904298153251124504e+00 1.515495680317722993e+01 1.289876639557307847e+01 1.287937217347648300e+01 1.344721821526400163e+01 1.302762787990135074e+01 1.381071167768553209e+01 1.427671666722447874e+01 1.538620836915623435e+01 1.270015529928656406e+01 1.422804339686820185e+01 1.294732468535157111e+01 1.323419173102852753e+01 1.258899766351918004e+01 1.249555464872549670e+01 1.418683981063887245e+01 1.433631469178533457e+01 1.380365926774690344e+01 1.286309619004661897e+01 1.342419530735421063e+01 1.473450272638644520e+01 1.450736264779007456e+01 1.576778221316413031e+01 1.464431558766599295e+01 1.393334228756454074e+01 1.549166779329236121e+01 1.519413572477611751e+01 1.484830009877535417e+01 1.334215849443822854e+01 1.529315701540557093e+01 1.213590791905663302e+01 1.177788727790472834e+01 1.264204213566207535e+01 1.300141012586198563e+01 1.486062228083375913e+01 1.277440082521224518e+01 1.352121637407572052e+01 1.539543727409955309e+01 1.239146076667040397e+01 1.399841992296854620e+01 1.296620687931868865e+01 1.434690345446295368e+01 1.211525477346505753e+01 1.595328221659258183e+01 1.310539666743942711e+01 1.101228373986569053e+01 1.520652939832818262e+01 1.780455332532581281e+01 1.571472879346868545e+01 1.470158527994882469e+01 1.526183271003520048e+01 1.182774566325947596e+01 1.410677893953099904e+01 1.256040093990131190e+01 1.479866534565620206e+01 1.126674725139739053e+01 1.450784977979560431e+01 1.166961203952209658e+01 1.163942333861341893e+01 1.070200772082332286e+01 1.407423487668638806e+01 1.229548158286130999e+01 1.265251436551359987e+01 1.307149350141366462e+01 1.269611104980141825e+01 1.280685559608239821e+01 1.039206481456409747e+01 1.259802196080003966e+01 1.278366296868114738e+01 1.324804191359483241e+01 1.241118031618990436e+01 1.239182221170622533e+01 1.474180119670270805e+01 1.354088592585399375e+01 1.338580099554101821e+01 1.249107658532716059e+01 1.335052498991558600e+01 1.235688211229435218e+01 1.251668948509615831e+01 1.256856227313722663e+01 1.243063684149674408e+01 1.123315389705316925e+01 1.426188496459514532e+01 1.314609399117275323e+01 1.411051486280537226e+01 1.360522382321238766e+01 1.514709774005826937e+01 1.399378532906253980e+01 1.266302320702311057e+01 1.368315244513005169e+01 1.341432920348035474e+01 1.390899041729948848e+01 1.151060900069887794e+01 1.141967883747516233e+01 1.429550439290504649e+01 1.400518800157344579e+01 1.451753149069798887e+01 1.490624033715239882e+01 1.440891522352870879e+01 1.382295854567658644e+01 1.295507101985638521e+01 1.366913310295451822e+01 1.360443697811918895e+01 1.292470842590204505e+01 1.470789157667253555e+01 1.262339259195853636e+01 1.267289561860765268e+01 1.288833076841633485e+01 1.086543584852109134e+01 1.299163711494290219e+01 1.477271560390882499e+01 1.375662697780981070e+01 1.460677372138162511e+01 1.513458608705022534e+01 1.488615202650793812e+01 1.380825603454503003e+01 1.331542038766818870e+01 1.348541011172315329e+01 1.638093844919323772e+01 1.452068711325743600e+01 1.662396133978989354e+01 1.514628100719622061e+01 1.422841146869224893e+01 1.384665286174568521e+01 1.416203192408499945e+01 1.288851466923036782e+01 1.191231336569475729e+01 1.422582161600343653e+01 1.286790811655851385e+01 1.434173123380679904e+01 1.430223505832318587e+01 1.346214084960857171e+01 1.335600892004654305e+01 1.424918036734982252e+01 1.514779064794433872e+01 1.546680695898531610e+01 1.452401519636380200e+01 1.500968444164587545e+01 1.447150182016095243e+01 1.531853528124905672e+01 1.348395943461322233e+01 1.487439536434808041e+01 1.234407014086264454e+01 1.352273405999340383e+01 1.405743078564610471e+01 1.523812504577080773e+01 1.520357958677297461e+01 1.352111742122463234e+01 1.471869031808565254e+01 1.365261692860157972e+01 1.322135938377273412e+01 1.511211985841919336e+01 1.437343709677396930e+01 1.435302039003124186e+01 1.252080879666621627e+01 1.255708130872620742e+01 1.346101874186397396e+01 1.505942514621426120e+01 1.303689275350912347e+01 1.495391626995381884e+01 1.370356802653780370e+01 1.280610819332733286e+01 1.530431047623551954e+01 1.194520653227379547e+01 1.461354132838046382e+01 1.621494581343511143e+01 1.199946108910042319e+01 1.170303879872523822e+01 1.317121193015641722e+01 1.324829264652190197e+01 1.487255151190900371e+01 1.351936386790645628e+01 1.518402377848146223e+01 1.440783610387505220e+01 1.626666069542592652e+01 1.422482385209958977e+01 1.575561602157304186e+01 1.340192485129322542e+01 1.310539420018328016e+01 1.332729853233281681e+01 1.382827193774255825e+01 1.429062785109340972e+01 1.467581329303050985e+01 1.405748615789383393e+01 1.427184584076369056e+01 1.305050478407852133e+01 1.283672090048357894e+01 1.493053244342399388e+01 1.568535206532194159e+01 1.585368563412836274e+01 1.213967487227299458e+01 1.276644465236083725e+01 1.398084180071721505e+01 1.485483581428484712e+01 1.275177500823028964e+01 1.218393272489499068e+01 1.299044266338892584e+01 1.368739752791355180e+01 1.339868931836086929e+01 1.437351290171056206e+01 1.388965319841831736e+01 1.444995768189259522e+01 1.573710661894764407e+01 1.434637523144103533e+01 1.361940944693463962e+01 1.488144061959566500e+01 1.573464957387924379e+01 1.321111006655591602e+01 1.398416043228820094e+01 1.466500650859134858e+01 1.517788373768651411e+01 1.398058216443386570e+01 1.191249982754549563e+01 1.483016471426927296e+01 1.337274923363826495e+01 1.466845688235810385e+01 1.443328029812825974e+01 1.441641107202221406e+01 1.476012615305635123e+01 1.312364167412958516e+01 1.311474956946324255e+01 1.455157128073124007e+01 1.175941516159027778e+01 1.432703495501279356e+01 1.470834840417747280e+01 1.309481247540872850e+01 1.263086996440769916e+01 1.302112251082808925e+01 1.266605460690302642e+01 1.448824794511935998e+01 1.408732385016289790e+01 1.243060467503533673e+01 1.337319760211337893e+01 1.284665782738382411e+01 1.332041490144172968e+01 1.396155790677428499e+01 1.416414406774185863e+01 1.295091391190831764e+01 1.358047453909335367e+01 1.184526251658105167e+01 1.345546023047204898e+01 1.322016760026533966e+01 1.209770731504548635e+01 1.322427865409998304e+01 1.355938713209961577e+01 1.178129228402777962e+01 1.127182571483266571e+01 1.303578693907163100e+01 1.311035573882501915e+01 1.364260213564542212e+01 1.387661117703392222e+01 1.354400948793317561e+01 1.394965130353591931e+01 1.334631275520305493e+01 1.307303143115373345e+01 1.392009136857655882e+01 1.314673699881939939e+01 1.375515655058119258e+01 1.288461302939240483e+01 1.441581448297774415e+01 1.304329501524246915e+01 1.430407679562874357e+01 1.260904750127818374e+01 1.267659579513670565e+01 1.257564824870784825e+01 1.156603672829644225e+01 1.371626738455753447e+01 1.211262417465058228e+01 1.297385025019404203e+01 1.209621116970774501e+01 1.260146795483614213e+01 1.125892896236324781e+01 1.159215709687490836e+01 1.048570448865378246e+01 1.181618297815663787e+01 1.491037388175543121e+01 1.132198056072938996e+01 1.120275264839317586e+01 1.251174942593635819e+01 1.181938986590152396e+01 1.113742012771712631e+01 1.089738849873425863e+01 1.342497558190495788e+01 1.200350775722374053e+01 1.390097699041028889e+01 1.310105064370771188e+01 1.299424024236054720e+01 1.385898486666616947e+01 1.448880750064423317e+01 1.293233177447034876e+01 1.265106323637613528e+01 1.355777182985027807e+01 1.216681740538526135e+01 1.367542873750203292e+01 1.197171846850308086e+01 1.347879833774418756e+01 1.409531146816290814e+01 1.255884784885827976e+01 1.167394482921478271e+01 1.391802763433801893e+01 1.139674011659006503e+01 1.317800330437071032e+01 1.301242921627797244e+01 1.188707797288851431e+01 1.240968429186544597e+01 1.143592752261977807e+01 1.301896923620422442e+01 1.238774829210438000e+01 1.333394140729178368e+01 1.261534016812706227e+01 1.174242754018695756e+01 1.197394082347914512e+01 1.408372088897144536e+01 1.310673537863319105e+01 1.146527918351258890e+01 1.334156229808741401e+01 1.199554675482284694e+01 1.445363113148190592e+01 1.148238297714815381e+01 1.389813871909313825e+01 1.388930749326078917e+01 1.325300983284971501e+01 1.424990538607186252e+01 1.288175667752015485e+01 1.260257166362373304e+01 1.101706377538248738e+01 1.315636890075527177e+01 1.342921072525303039e+01 1.277340445450096773e+01 1.294930025080392788e+01 1.323196819906577559e+01 1.378820390607041624e+01 1.267336627296248075e+01 1.217657479580332414e+01 1.467701688679412975e+01 1.259964637906278639e+01 1.061349601991125091e+01 1.463427638509112505e+01 1.349180240009425624e+01 1.274518272818903242e+01 1.477695873194648435e+01 1.530728465313143083e+01 1.136574425776788466e+01 1.504409657755243401e+01 1.251067165471599907e+01 1.358198103198666651e+01 1.244548451745331796e+01 1.264221012124485810e+01 1.248809640375237429e+01 1.345479642806603593e+01 1.533241835079413029e+01 1.390978839161110336e+01 1.040329938538561905e+01 1.297141774070999887e+01 1.484884687694438199e+01 1.170794897363792764e+01 1.327866627678260691e+01 1.465279122102261589e+01 1.348580528200073658e+01 1.130008202761148439e+01 1.282629959384014739e+01 1.156162924771178702e+01 1.217451909363369289e+01 1.308458073393428833e+01 1.349622696052969317e+01 1.154494279705511239e+01 1.282520342545045011e+01 1.321948313816812437e+01 1.237012157935153489e+01 1.526328525013960657e+01 1.359098520688634260e+01 1.201365916456652627e+01 1.593508026272895961e+01 1.323890297324896004e+01 1.518180033032236942e+01 1.311098586594742343e+01 1.201877914469913122e+01 1.200968122881911526e+01 1.234887543621953299e+01 1.440707119648241097e+01 1.262593798096577835e+01 1.225126669826639159e+01 1.289518770913962697e+01 1.325670860520078520e+01 1.438551133825215977e+01 1.266015426812037425e+01 1.197322941729975909e+01 1.058256850824926332e+01 1.187821053755325451e+01 1.358059217290153597e+01 1.336110481670877626e+01 1.362199564454750345e+01 1.592776298086067577e+01 1.157633553406894755e+01 1.176076126139209421e+01 1.244977580724231814e+01 1.336763591451949829e+01 1.331051967636470579e+01 1.309348370740329059e+01 1.396511938261280683e+01 1.560988808138334605e+01 1.445388428975205208e+01 1.356407656356561375e+01 1.535828110363258681e+01 1.303221454808133473e+01 1.282052319752034997e+01 1.332189739615283486e+01 1.348770060936280402e+01 1.280895616489210198e+01 1.280591027449216845e+01 1.344192810712140584e+01 1.266881058565705231e+01 1.521673246524288103e+01 1.465248755211920262e+01 1.284526682692898802e+01 1.308386035031904626e+01 1.455327212928587954e+01 1.224177269161072168e+01 1.399918369023007791e+01 1.361279732165359846e+01 1.347211517382693380e+01 1.060675252384123901e+01 1.335385848235796580e+01 1.182508205163894388e+01 1.308520529703659818e+01 1.382172812597724310e+01 1.143741066794396843e+01 1.396994439460469550e+01 1.335948535544577709e+01 1.389215577096686616e+01 1.383985007668498035e+01 1.382657960128940644e+01 1.316078506880400312e+01 1.387368571139687035e+01 1.236686019069252751e+01 1.340646456658643260e+01 1.238163106459552942e+01 1.129089942955934589e+01 1.251258333912000076e+01 1.234348398622151244e+01 1.471852853674540640e+01 1.259775955685613447e+01 1.417030915961180071e+01 1.563774777463460630e+01 1.280777210160148627e+01 1.328731158050913486e+01 1.217649354406197659e+01 1.064610896492097325e+01 1.119583356431950349e+01 1.099119977780459401e+01 1.272078242420430705e+01 9.560868701045434292e+00 1.143378399810060309e+01 1.247819411613583185e+01 1.171856495413610055e+01 1.192661248870454394e+01 1.343863273918957191e+01 1.363539689761705098e+01 1.173803089303248370e+01 1.131435657775019799e+01 1.137818160256035682e+01 1.402057093859131598e+01 1.326213922600201478e+01 1.265624440785409810e+01 1.148720380600166635e+01 1.163583578564461263e+01 1.257858104193054949e+01 1.256222692257787443e+01 1.105125917236121857e+01 1.279755592896009020e+01 1.012578560081093748e+01 1.206951161103923731e+01 1.274342380363490435e+01 1.138411007944099040e+01 1.123177166676381233e+01 1.135466147059416642e+01 1.296860725815598769e+01 1.196755917300975547e+01 1.205744837992429375e+01 1.035452634355775103e+01 1.248365564709575004e+01 1.319170142519015876e+01 1.264676126201231909e+01 1.460424876165464525e+01 1.042249028004227185e+01 1.211416039838890768e+01 1.319828718106351850e+01 1.141763087025368151e+01 1.184267804528079715e+01 1.145714719717593155e+01 1.143874963524533861e+01 1.156157051664417246e+01 1.140794363436526737e+01 1.145652813511409818e+01 1.167011766674176521e+01 1.231651846691728913e+01 1.212329002741309836e+01 9.374915134545350526e+00 1.202316884556450027e+01 1.402621985171680308e+01 1.099964455465527990e+01 1.184491167441902348e+01 1.222952480234459394e+01 1.175218472246434764e+01 1.161275264469516699e+01 1.036304520414473807e+01 1.197760724466101934e+01 1.107547310905078675e+01 1.143241506761475890e+01 1.017526332933664612e+01 1.127728368603201581e+01 1.491115642441020128e+01 1.125447378070198745e+01 1.383046978504975399e+01 1.055356002138867666e+01 1.210611492488159691e+01 1.232495002683210217e+01 1.331187673331348797e+01 1.220463012647539358e+01 1.100969606139008228e+01 1.098793720100313287e+01 1.267157828214891957e+01 1.250894126082573266e+01 1.269706796254337533e+01 1.040632533618225075e+01 1.180961794305789958e+01 1.087033933234980587e+01 1.337812872277398668e+01 1.226546842715774233e+01 1.197201864273018046e+01 1.287449650562394865e+01 1.041009752995721271e+01 1.407506262364216276e+01 1.131180969910076861e+01 1.138143229116719191e+01 1.280068021491985419e+01 1.151313337629460776e+01 1.137353673414217425e+01 1.287548721805829643e+01 1.070477670635466616e+01 1.079373836980382073e+01 1.353925261951686210e+01 1.075687104689602691e+01 1.345266774824686529e+01 1.240478398966943274e+01 1.311708361744848794e+01 1.110063081545448682e+01 1.369682827584720997e+01 1.153948537840225974e+01 1.390875059066023844e+01 1.190063170254279967e+01 1.102622505184405099e+01 1.176946445548516351e+01 1.140995632538134608e+01 9.360062941135790737e+00 1.013783951460039567e+01 1.065701135539171673e+01 1.209044618520386116e+01 1.053543049477502969e+01 1.231017110129782921e+01 1.100303680641287762e+01 1.188467651719467710e+01 1.267956740279880101e+01 9.271878067252316669e+00 1.085795033458128600e+01 1.192293919822182424e+01 1.083779202000903119e+01 9.799978202801083782e+00 1.096711468461473693e+01 1.118720286292586863e+01 9.692923727374628484e+00 1.220309863609062262e+01 9.854591379527343875e+00 1.221475499683020161e+01 9.929192866676014972e+00 8.786957860368799444e+00 1.184575522434666617e+01 1.124596057028021256e+01 1.167415964522875349e+01 1.077850955749274675e+01 1.125858834571968714e+01 1.036230174654956926e+01 1.212748898166250733e+01 1.180904716521483167e+01 1.206856781914660637e+01 1.201813062548417754e+01 1.188825759431491136e+01 1.403397726445765237e+01 1.065478576439940639e+01 1.163756217101786028e+01 1.191603202668950701e+01 1.191808489966460094e+01 9.969121229986129151e+00 1.388300230650890832e+01 9.777572382928322980e+00 1.216194764620676239e+01 1.217400567976799763e+01 1.292206622153851647e+01 1.213173864814302583e+01 1.095173356050566937e+01 1.299371569320414821e+01 1.262771723678693547e+01 1.436311059887896668e+01 1.237656952389249021e+01 1.365499621811386177e+01 1.048334517795349363e+01 1.030241061346367992e+01 9.666652947608373125e+00 1.305337762591197226e+01 1.245635188624660117e+01 1.037671573462669627e+01 1.040518091990472449e+01 1.214450443302430571e+01 1.142375989450505358e+01 1.142142741853794874e+01 1.285795810414997398e+01 1.235345440773311410e+01 1.201746448686617619e+01 1.190700806343106422e+01 1.336392479705979675e+01 1.265511425623309627e+01 1.135467894576117232e+01 9.462705896545275053e+00 1.286042239684089772e+01 1.223192926919328904e+01 1.163970429332920098e+01 1.223155741390445250e+01 1.149904624336167558e+01 1.122594009037232965e+01 1.228729741468882963e+01 1.256618387801788117e+01 1.096869564098919447e+01 1.353048264207103379e+01 1.143807816073719508e+01 1.274898278405085783e+01 1.203580560794576471e+01 1.136199726183724223e+01 1.014204346123865363e+01 1.198482828781871312e+01 1.301308973392316304e+01 1.195692741278230109e+01 1.351892047601209867e+01 1.154461413614181176e+01 1.280855307497254003e+01 1.274604192211446474e+01 1.282209416589126860e+01 1.157057790073323567e+01 1.114677266274287248e+01 1.355560283598193649e+01 1.209384664265269294e+01 1.240291398424429659e+01 1.240977303138843268e+01 1.025728460122787311e+01 1.254791212404176726e+01 1.302376847759163603e+01 1.241294785623464492e+01 1.143974347342360254e+01 1.046697495201897077e+01 1.174744195371884281e+01 1.138611015567596674e+01 1.032308675305703893e+01 1.076809913070750113e+01 1.057733444254080979e+01 1.119506614210217776e+01 1.070145787397687442e+01 1.134423501789487254e+01 9.411443610449829578e+00 9.732621301360353527e+00 8.031433343519205792e+00 1.168785998256454306e+01 1.032900682127838721e+01 1.199628831110599414e+01 1.324069248318016712e+01 1.095089996523552678e+01 1.207266631442161042e+01 1.023303376022731825e+01 9.115083489870116296e+00 1.013056072643741246e+01 1.220119435527155005e+01 1.225075937092948841e+01 1.131428397726977053e+01 9.842252029485990761e+00 1.160804239859681708e+01 1.131348917351008865e+01 1.158189562333215861e+01 1.168760722753999559e+01 9.354427538654329410e+00 1.091824674812497520e+01 9.517810204611949487e+00 9.998553982252568417e+00 1.097250292742595690e+01 1.077422063902826288e+01 1.104573246298358313e+01 1.024050435549147053e+01 9.864383767658996049e+00 1.104871847047516731e+01 1.031536314066639548e+01 1.113449524020150783e+01 1.205721042904214890e+01 1.202053777363884457e+01 1.050010155818322666e+01 1.154087352954801382e+01 1.229626781889939835e+01 9.321433827530963612e+00 1.120246984150223035e+01 1.117124759240201115e+01 9.134856811429425960e+00 1.056771572159471084e+01 1.121777218131399856e+01 1.323881311696440477e+01 8.985339176390500171e+00 1.040789399142110305e+01 1.319283817743194476e+01 9.954790920091232564e+00 1.262529050852733015e+01 1.147242742452877984e+01 9.501673834855271394e+00 1.347886838615349880e+01 9.201978845954291941e+00 1.019653830135719907e+01 1.112110711609952496e+01 1.036556848281436594e+01 9.040454724948320475e+00 8.379600508448755036e+00 8.925697610870598098e+00 1.133899987261292708e+01 1.008805135250680252e+01 1.088166753393647745e+01 1.326686387939192180e+01 1.086456948018212643e+01 1.029364651936992914e+01 1.175245949595897876e+01 1.026863145780870923e+01 1.179837174840212377e+01 1.113924022566675376e+01 9.690903656398649701e+00 1.393050909592500552e+01 1.111505858643964473e+01 1.198874804961113583e+01 1.127877109257481081e+01 1.183545072605137882e+01 1.256017584306170853e+01 1.067350557648759235e+01 8.161572690930857021e+00 1.075838630059541678e+01 9.545402569103751844e+00 1.035679500843615486e+01 9.410508659720987268e+00 1.239159478794252678e+01 1.046504495411697455e+01 1.119374924254852921e+01 1.039785659775935400e+01 9.432203317051806479e+00 9.667527764218242226e+00 1.191097762286008788e+01 1.011549038817308421e+01 9.735878991224200973e+00 9.558849533523172681e+00 1.263291390725455621e+01 1.068244356356764335e+01 1.129808278542375177e+01 1.183646036040801341e+01 1.024607910182068160e+01 1.390942190827179203e+01 1.081801895766789379e+01 1.049926767706048025e+01 9.668519777093131040e+00 1.258300575899633600e+01 1.030252609454917412e+01 8.926608982612750154e+00 1.198589428622213227e+01 9.523420275660658518e+00 1.216287193506444098e+01 1.146817501003125095e+01 1.019669751545361791e+01 1.219262999748653264e+01 1.032715306861695126e+01 1.143205230998555599e+01 1.244215657913679962e+01 1.080885386412531624e+01 1.105398169280920051e+01 1.205356964338140635e+01 1.096316381386021277e+01 1.018651318059144373e+01 1.218824215309426151e+01 9.784258544816061942e+00 1.024354701064050310e+01 1.025414622449113189e+01 1.034737275883216867e+01 9.604325050770524896e+00 1.036583861988022726e+01 1.155765062357352768e+01 1.146014880593563490e+01 1.155922868161002626e+01 1.024555835231124057e+01 1.191485724138284397e+01 1.195732197788104756e+01 1.206304817099193549e+01 7.955273724635358867e+00 1.111362609164754112e+01 1.100364846609733149e+01 1.214195933373018477e+01 1.098180608464551078e+01 1.063402764310625059e+01 1.097717727021331413e+01 1.241651069473169500e+01 1.176878705246726753e+01 1.217695188454770694e+01 1.136780648292112872e+01 1.104325546632925636e+01 1.206350219340398411e+01 1.094497693766718349e+01 1.151920435987201508e+01 1.094165603855404356e+01 9.505461651374391252e+00 8.835120602045432037e+00 1.156228966334369801e+01 9.047693980755322940e+00 1.256004038524416622e+01 9.876516119799365612e+00 1.191935930157695900e+01 9.875484525449413908e+00 1.065608431134672784e+01 1.087577895986652265e+01 1.108321810018374620e+01 1.026133337855054428e+01 1.105999309417159715e+01 1.087531452503780649e+01 1.030446256038663222e+01 1.034473001336376896e+01 1.003148611978762261e+01 1.266299681656176546e+01 1.064341100386353389e+01 9.656679298008798540e+00 1.127957725176477410e+01 1.157235141008594148e+01 1.043512900891177075e+01 1.087345638732791464e+01 1.033806417586106541e+01 9.907820165145885483e+00 1.047580241689515468e+01 1.136379626744355953e+01 9.281429056012877155e+00 1.036553924748846711e+01 1.142305087728615653e+01 1.175765645316841557e+01 1.107380219563526857e+01 1.109363839812279551e+01 1.076958214869181951e+01 1.087132118619445542e+01 1.430377845062367292e+01 1.126630923049306254e+01 1.067198511720781795e+01 1.118073416557975364e+01 1.047085529103095247e+01 1.291261308372267003e+01 1.141696240143798313e+01 9.829929041896258823e+00 9.908901576343204454e+00 1.140673721141183883e+01 8.814920715161649767e+00 1.171880401402240501e+01 1.163113800843819767e+01 1.213240650489052541e+01 1.177267504110201912e+01 1.029344896419827826e+01 9.968676601999071352e+00 1.190250651684896255e+01 8.271931148035942982e+00 1.028575751941381888e+01 1.225210455877727966e+01 1.223249417262774585e+01 1.065047077426822675e+01 1.101415136349377022e+01 1.205096110643315299e+01 1.277885141070072983e+01 1.235494571397134322e+01 8.872930763307781632e+00 1.112483888869738813e+01 1.030811564782528222e+01 1.009473256973622313e+01 1.270866971912269250e+01 9.329266581312344542e+00 1.017303917487071985e+01 1.176397319717342960e+01 1.091623357362895064e+01 1.079489510386022744e+01 1.300411465636714503e+01 1.344153486330793790e+01 1.237845502843085299e+01 1.029974827015337091e+01 1.107779397004682842e+01 1.161909392966941645e+01 1.207147139578113126e+01 1.122395050999652888e+01 1.102714254337938371e+01 1.074859363024789971e+01 1.106748386607863210e+01 8.309760535465873232e+00 1.049925905865815423e+01 9.836051872548067010e+00 1.165607056472365066e+01 1.126302802716784157e+01 1.201685370902452199e+01 9.400346950348261288e+00 1.059682128333768603e+01 1.087588061510494697e+01 1.094460501905281724e+01 1.391825619801701386e+01 1.273247720344090617e+01 9.822542932148268235e+00 1.177207138529491992e+01 1.096621921490262608e+01 1.222433852938523913e+01 1.199074324159929539e+01 1.182856605104442238e+01 1.054262326445098807e+01 1.038850846231445679e+01 9.369518551856554467e+00 9.969791508206846231e+00 1.027424315453214732e+01 1.160359508194996181e+01 1.133767408694033740e+01 1.184748266047624377e+01 1.047123930244173984e+01 1.139637098902015211e+01 1.155505644612308558e+01 1.006936338606129588e+01 1.081579432444479671e+01 1.136585947642658923e+01 1.119253925389931226e+01 9.747962077113550450e+00 1.082991993150517196e+01 1.196285976673400775e+01 1.153784551670502978e+01 8.712965537429518292e+00 1.043721900148401360e+01 9.570765612920331122e+00 1.048210070383643888e+01 9.357967131054527599e+00 1.204157682472883550e+01 1.023210758367812545e+01 1.148391937700845666e+01 1.142459234239898613e+01 1.004719482090361105e+01 9.880317306025052204e+00 1.105241878104973097e+01 1.063497735743310457e+01 1.070501270310533037e+01 1.194671658354746668e+01 1.197541846126236464e+01 1.149017949882936840e+01 1.128690351403589709e+01 9.894243686144017502e+00 1.129987889297214032e+01 1.134051409906505725e+01 1.193354453711643792e+01 1.190072668584615379e+01 1.191776720524608280e+01 1.006532112093340636e+01 1.004055544163282221e+01 9.874665057102353316e+00 9.801812785505084946e+00 1.173689214508678447e+01 1.118821406036861177e+01 9.678919268955930022e+00 1.190346193541148345e+01 1.161668231415883135e+01 1.146891759142185485e+01 1.019686246659009932e+01 1.120179145346552296e+01 1.204393475215623077e+01 1.183197367056711080e+01 1.152887791966654518e+01 9.790957384360979177e+00 1.009133429054272568e+01 1.049647832917114876e+01 1.001040707531833718e+01 1.249534440925062206e+01 1.164016560618571638e+01 1.082282812289781937e+01 1.116805611391819220e+01 1.173206497281317340e+01 1.131473027095607797e+01 1.026544633467695533e+01 1.216626263781048856e+01 1.253379782334861581e+01 1.247283766993487042e+01 1.107802549949780868e+01 1.207572775110482155e+01 1.076520754967867433e+01 9.524666625813896559e+00 8.600229915274262282e+00 9.318734356130168095e+00 1.051951168889864796e+01 1.132705947365139565e+01 9.703829326085269713e+00 1.127276524662560675e+01 1.261824582236420866e+01 1.191707486812415873e+01 1.233063002592590784e+01 1.234270413607760375e+01 9.468209428516543014e+00 1.208035665279879289e+01 9.761675640060852643e+00 1.303482339011504187e+01 1.173117942363571409e+01 1.080932975710583932e+01 1.172745319107721862e+01 1.105300987830030301e+01 9.859629672949814960e+00 9.322842993875424256e+00 1.138106439405799186e+01 9.738797552734364871e+00 9.399407271566667887e+00 1.267479141012412036e+01 1.283621749207774698e+01 1.233291841556754953e+01 1.118958045864789952e+01 1.051077527928967825e+01 8.798563619125921775e+00 9.460282080171653618e+00 1.261469072114880952e+01 8.600871038113469425e+00 8.927639866581419170e+00 9.805146798409133169e+00 9.866003269250366969e+00 9.319655592412873446e+00 9.910798666282371272e+00 9.701903414885313381e+00 1.069995471515494145e+01 1.083579876775969097e+01 1.157410731424632822e+01 8.891875205162826035e+00 9.955625767097766143e+00 9.637569876424647575e+00 1.009741543074720127e+01 1.029112790488622053e+01 9.573964755187066800e+00 1.054412363227557137e+01 9.098627395359232040e+00 9.954813245845013370e+00 1.061533873460765776e+01 9.606620338149097549e+00 8.527735882642296872e+00 9.385752580259321576e+00 8.786530917647157324e+00 1.058121676520613441e+01 8.604797641958001009e+00 8.560342808351464328e+00 1.025318844018949882e+01 1.031375838057147121e+01 1.045687406212147863e+01 1.091872054758892574e+01 1.134722555010545619e+01 9.196745185514824783e+00 9.257772950605218654e+00 9.295749133371799644e+00 9.050377106949008876e+00 1.101850064606757762e+01 1.030821020662231824e+01 9.605263493752108417e+00 1.100618469350910544e+01 1.004277827475436169e+01 9.799226454986046164e+00 1.046742210743440005e+01 1.042763138976229342e+01 9.566739175897494007e+00 9.438914603897380573e+00 1.004094146874583160e+01 9.643568010937375590e+00 9.492399167474431465e+00 1.094861403172320102e+01 7.925880428163018188e+00 9.559511560428523680e+00 1.058019939361337514e+01 8.551162245045446753e+00 1.028885020714744591e+01 1.169677228910254208e+01 1.039310371682471512e+01 1.031370567620957246e+01 1.118633886545659983e+01 1.068791122330707033e+01 1.011987358479287025e+01 8.779507512838414129e+00 1.030406958040279619e+01 9.636659637117114485e+00 1.064782416781270236e+01 1.184905395672388373e+01 8.227817675716112333e+00 8.929066382233266097e+00 7.773648038776961755e+00 1.025621997169358401e+01 9.651048742656293200e+00 9.038688634766316454e+00 1.020813451141474282e+01 9.518484977496957100e+00 1.132548098676716464e+01 7.769980494451917963e+00 9.837937927430543184e+00 1.068303258302927894e+01 9.931593152093549648e+00 1.165998491524688774e+01 1.044569070777953357e+01 9.126858918181369518e+00 9.672571667913098636e+00 1.019568966568202839e+01 1.088265316860372600e+01 8.414551605424321679e+00 1.004875428732930587e+01 9.272172735826448076e+00 1.064560744113913238e+01 1.007463698658515305e+01 9.915772849027193914e+00 9.677800834890883053e+00 1.114702051465547683e+01 1.030243486851825452e+01 9.616764242249834282e+00 1.250632683564427516e+01 1.090975341251042607e+01 1.005289703769203769e+01 9.973901341579772151e+00 1.031925584355709802e+01 7.074139148405341970e+00 1.076697530231276012e+01 8.803223015702194232e+00 8.379932333151378643e+00 1.107671029777255889e+01 1.220720198255123101e+01 9.366977648574380311e+00 1.025416770673137634e+01 9.383996545235993025e+00 1.040270116415489632e+01 9.427506802776257189e+00 1.020177508766114016e+01 1.087344636979638501e+01 1.041684724071916079e+01 9.701257304250626490e+00 8.484220805021120526e+00 9.792441803681370516e+00 1.063251227363341833e+01 8.800532416401926739e+00 1.083133483401258879e+01 7.985170469888690725e+00 1.301448668107965467e+01 8.963911559447511834e+00 8.219095388246916656e+00 9.347774563163696371e+00 1.087206394504319107e+01 9.803320616795996756e+00 1.271342717530971100e+01 1.023163361977415953e+01 1.047975495212348029e+01 1.099025369354405868e+01 1.002251935700842900e+01 1.063134764620401462e+01 1.092439211414305156e+01 8.493102859842108998e+00 1.125853343152650332e+01 8.985382594590046068e+00 1.084256261207862337e+01 8.911794203918976365e+00 1.046387791108109333e+01 8.803808934051764012e+00 1.034097012426142470e+01 1.098372035855373952e+01 8.799437704792156367e+00 9.799206237224263205e+00 1.092730541737456562e+01 7.411495794920154090e+00 1.129778853037326591e+01 9.829413788485819481e+00 1.014155423809780743e+01 1.051540509642615540e+01 1.187652033738537583e+01 1.017638233019675020e+01 7.725845121646036873e+00 9.608732246974140523e+00 9.233312351489100678e+00 1.050593376011715741e+01 8.844901226196990152e+00 8.078313915539226286e+00 1.256264689769405862e+01 9.228824586359927196e+00 1.082296892829010382e+01 1.037020589855515240e+01 1.037591775598581734e+01 1.132183454514859910e+01 7.969623872866843151e+00 9.500207330330063371e+00 9.038972617927536035e+00 1.061066718649118101e+01 9.914250005923173958e+00 1.081933183976040702e+01 6.992795285580980291e+00 9.697400125208750055e+00 8.237731136485399119e+00 9.273075569509035887e+00 8.817006566381792254e+00 1.011871240547687201e+01 9.354992082437288303e+00 1.113802504694102424e+01 1.065327071555286054e+01 9.131094109887747834e+00 1.000930508921562456e+01 1.125932004460172564e+01 1.059684845837353073e+01 9.224472099272762904e+00 9.964128310100468511e+00 1.175666822155649882e+01 1.020232640529344437e+01 1.149880299062349742e+01 1.069014155000467348e+01 1.075019899327398853e+01 9.172421471664032211e+00 1.064258496003989585e+01 1.059362145632950281e+01 9.173341148339353879e+00 1.147609771166371040e+01 9.047128810334408300e+00 9.083724892762775838e+00 1.104445110996467783e+01 9.937008240254344926e+00 9.997118288508435313e+00 1.089318338595570879e+01 1.057744267256957826e+01 1.029445607557970810e+01 1.122949490092319635e+01 8.830204477498559967e+00 9.857489057591600101e+00 1.062602693184117442e+01 1.000093436118040380e+01 1.078075006339238229e+01 9.364110372013414008e+00 1.139363919881458287e+01 9.168395363441950607e+00 9.570268429907958563e+00 1.200364912891072322e+01 9.823170019361198158e+00 9.687095381581578124e+00 9.297117017564739072e+00 1.023930839548090077e+01 9.297497612478965223e+00 1.068500517147560736e+01 9.427728014571876258e+00 9.067162780051043924e+00 9.618834101806246650e+00 1.090089304022541405e+01 1.195604492630528881e+01 9.780040280566463906e+00 7.936541220060094659e+00 1.131720385795838801e+01 9.828033198514258828e+00 9.061376424440886979e+00 7.839123737245722090e+00 1.024550941638716139e+01 1.024885283863869034e+01 8.927035036116537370e+00 9.792326177975331447e+00 1.053602086968524176e+01 9.907583311505042900e+00 1.013071523346189728e+01 1.046568881689873898e+01 1.083057974875232965e+01 1.025433795921942703e+01 1.185695158328610077e+01 1.125144543377274964e+01 9.084977392018748432e+00 9.870709043745160116e+00 9.546362615724575562e+00 1.061771554889145364e+01 9.865613364972578125e+00 9.603634192737276365e+00 8.454023988414979485e+00 1.029532575050318499e+01 1.152853418894697946e+01 1.084147489546751153e+01 9.365519556256680644e+00 1.045000360502829118e+01 8.728152138405491201e+00 1.058894173752861434e+01 9.684452491437376409e+00 8.280915473089155654e+00 6.490174351412190568e+00 1.049853231904802087e+01 5.753846360976382357e+00 8.305882678712048772e+00 9.141872539238516282e+00 8.699472823423230139e+00 8.085620442355150317e+00 1.018838626618686050e+01 9.311960336240019842e+00 1.017339487224218963e+01 9.561374583757407564e+00 1.034428657089963188e+01 9.507337381042439972e+00 1.047147384791680125e+01 1.031954317703553947e+01 1.053866416626903302e+01 1.177443472658409007e+01 1.109343813653952537e+01 9.862078235384466041e+00 8.358975081773142080e+00 1.068760353354365478e+01 9.105859216779878196e+00 9.736054547308897966e+00 1.165894082155232248e+01 8.205735928987190064e+00 1.144133241579799609e+01 7.435137566192115521e+00 1.124072752451122348e+01 1.095304960528185845e+01 9.002427431040556982e+00 8.674791871721840408e+00 7.718062755059966307e+00 9.710256417023416020e+00 9.077897366937509815e+00 9.964826319416651756e+00 1.125339868382995689e+01 9.190592240603544738e+00 9.466759373282371826e+00 1.028695576787137433e+01 1.058662161702456217e+01 1.105312182965484169e+01 9.507464518519546104e+00 1.002470975703690215e+01 9.096540707041233631e+00 1.084286947408398838e+01 9.325482824276736693e+00 1.085512989794135663e+01 9.568698395353381514e+00 1.069757121753675655e+01 1.018833813352306450e+01 9.339129531477823321e+00 1.258557827518827033e+01 1.168412752077091987e+01 9.657335540989492983e+00 6.762289133736189228e+00 9.025799781341049766e+00 1.094098295570726975e+01 1.027861388274119214e+01 9.174748271896000062e+00 9.370695536267422909e+00 1.115287828461966768e+01 8.993180813226674175e+00 1.122447633461548477e+01 9.789076318183663972e+00 9.756406280948885623e+00 1.044031062872771365e+01 1.013503752139505210e+01 1.114685890760642550e+01 1.004391106832513358e+01 9.036202700022304413e+00 1.037417981397825173e+01 1.042520944688343931e+01 1.104671335324555415e+01 1.066894022682081911e+01 1.036620088199968315e+01 1.014308474771840629e+01 9.574582946814823359e+00 1.028409441827317039e+01 1.021071038051362123e+01 9.303742179969125559e+00 1.084626010722963052e+01 8.899343808378446852e+00 9.442356557345757295e+00 1.020798586428031918e+01 1.179376552480404428e+01 8.307978362380358917e+00 8.881513135463611874e+00 9.848850437948959424e+00 1.051445217299239054e+01 9.206543430299637620e+00 1.183260908921079313e+01 9.084207737807373562e+00 1.394338332712603901e+01 8.500645712212291372e+00 1.034786352087682459e+01 9.048583456498144884e+00 9.752714233458110726e+00 7.172490767834153402e+00 1.015199075551896968e+01 8.614891253495148504e+00 8.053077468477640721e+00 9.647469406867461572e+00 1.102938463846161810e+01 1.161251902620028353e+01 9.633144211721539563e+00 1.141523999257737820e+01 9.670308456717185308e+00 1.147986255449317738e+01 8.473920279373965414e+00 8.171059835357777246e+00 1.135272470465602268e+01 1.049263787065343401e+01 8.778605238476112405e+00 9.807979384613412677e+00 9.513012520419946938e+00 9.905201106341877448e+00 9.329799342521495120e+00 1.006628392501433034e+01 1.107343633628933510e+01 9.442810873609563060e+00 9.579138938302202533e+00 9.766432265966468407e+00 1.288998960587857923e+01 1.243280499586183474e+01 1.012609554751988483e+01 9.112493029460290828e+00 8.742244728411566967e+00 9.768087100951383661e+00 1.013792156221902374e+01 9.463585462804159576e+00 9.322998741701837844e+00 1.052174104628544171e+01 9.648695356127564793e+00 8.472825615550698686e+00 8.721540213414948894e+00 7.934759668211696315e+00 1.012032354510644439e+01 1.106487030424381679e+01 9.465967124718122960e+00 9.617827191872791559e+00 9.879635260923812723e+00 9.924995876621512281e+00 1.217102983563212071e+01 1.008937369883903479e+01 1.154580906254521011e+01 9.201734879044217053e+00 1.030742928591631369e+01 9.696198959785855109e+00 9.389158267766635646e+00 8.371666077703341813e+00 1.130969643069702180e+01 8.422501066636234768e+00 1.065983712677414985e+01 1.066466928519819390e+01 9.918391329965306369e+00 1.131003703011237782e+01 9.221967335117639664e+00 9.309668291804740647e+00 9.751590007600984933e+00 9.259408089077100001e+00 9.547974979589067601e+00 1.117398654063156371e+01 9.984943377716602342e+00 9.998811726901386976e+00 7.978849696318295770e+00 9.524118243292827302e+00 9.831152368426964827e+00 1.014477561265408134e+01 1.258881994492364598e+01 8.842451521349897092e+00 1.007322252850332589e+01 1.000015480910357191e+01 1.027720703082874998e+01 8.575378304028344445e+00 8.800429937698666549e+00 9.393831856754831122e+00 1.101179838368788388e+01 1.045378752207459172e+01 9.908909392155189622e+00 9.382451086487211711e+00 1.029957956925817619e+01 1.084241640431885401e+01 1.020304342148794596e+01 1.115109521604077258e+01 8.292244439029117231e+00 8.383970634384715126e+00 1.073770774193492805e+01 9.882536277715141537e+00 1.210064289190666109e+01 1.130514243303666078e+01 1.061534639806639113e+01 1.130048024799850204e+01 1.024824014759427726e+01 8.777341964075862535e+00 1.072309547123273887e+01 1.042919534777156620e+01 1.045133273878625602e+01 1.020019605905187454e+01 1.048788720419313414e+01 8.732061725388275519e+00 1.032532162306564238e+01 9.451463598426123269e+00 1.006133982896860424e+01 1.011241598102609984e+01 1.024636396470886623e+01 9.527365439881181786e+00 1.156124730862063288e+01 9.920110557811250729e+00 8.379895759824183443e+00 1.001991624647018142e+01 9.629438655025897020e+00 5.678640732245386680e+00 9.326502225698735771e+00 1.075505079844694301e+01 1.014889927976291695e+01 7.327099873355767734e+00 9.595334606370451880e+00 1.022426064126040757e+01 1.136750779292833258e+01 8.255886781069870395e+00 9.652742841460010936e+00 1.140037063377859816e+01 9.538849038233587763e+00 9.273777890463383855e+00 8.111495759342684408e+00 9.019504521672095265e+00 1.079973293543085333e+01 8.425107752514291448e+00 8.487067624816237554e+00 9.242192709865143740e+00 8.265961160688661380e+00 8.947588580418710080e+00 1.114519216760422715e+01 6.894982590536999467e+00 9.518703677220663906e+00 8.842156554066255225e+00 8.357228993282330265e+00 9.336581955580994574e+00 7.646440438158465192e+00 1.041736339007783840e+01 9.612163499374897668e+00 9.841184776171669313e+00 1.039263706620151595e+01 8.022723503481589802e+00 1.080349397711302650e+01 7.069777482331378593e+00 1.137934050017422116e+01 9.491078284978422985e+00 7.804486400201127161e+00 9.235341046072111482e+00 8.272250408444083547e+00 8.285521491874604294e+00 8.964873493168802554e+00 1.021635892046508687e+01 9.930268460877549330e+00 9.424355794556495525e+00 8.504194972654211426e+00 9.412865042249096703e+00 8.671129410296025242e+00 9.170325886542270766e+00 9.555512671297947236e+00 7.215674054331237208e+00 1.121593876422403468e+01 9.367084835473415083e+00 9.214076818150580550e+00 7.999791347597817293e+00 7.060954886354266158e+00 1.022520224601266747e+01 8.939825719477704880e+00 9.468284984385775260e+00 9.638797717454025360e+00 9.982866534860299623e+00 8.353879360282070010e+00 7.433105811499642002e+00 8.823624783720843467e+00 9.521835345488542046e+00 8.411081024248574067e+00 6.708085573841417570e+00 9.444484181459053218e+00 1.000538109985739332e+01 7.874406714684116793e+00 8.920665755638200523e+00 8.647999422253041857e+00 9.366072049946094324e+00 1.080442133609620470e+01 8.665851430207354156e+00 1.026322644650282534e+01 9.764417114394674968e+00 9.396491817423248349e+00 8.944149428477746966e+00 8.341305492585105341e+00 9.633750569761303950e+00 1.006994857415214284e+01 9.410034797065454981e+00 8.096937590420944630e+00 7.288269404719239120e+00 9.576969320895210913e+00 9.523928543323911811e+00 1.015301905711085162e+01 6.899454086123510521e+00 9.898808668234737596e+00 1.004021146847042090e+01 9.019110259015343800e+00 8.884161822617629767e+00 9.989162128913477545e+00 8.359055293860919278e+00 9.514102648670094808e+00 1.052989696078974902e+01 8.713578104367435628e+00 7.720950671912436114e+00 8.465678560795605989e+00 8.597381363229469997e+00 7.963691582249702527e+00 9.531618325253036872e+00 7.637656170499130148e+00 8.824690332259907066e+00 9.545703325773715164e+00 8.926813788269683414e+00 1.044270721114019729e+01 8.950882702539992408e+00 7.405061705662875582e+00 9.330049836984809275e+00 9.162843842654602611e+00 1.009168947084723911e+01 9.811888028719559784e+00 8.791546919625451650e+00 9.804903486445809335e+00 1.050708380810914377e+01 8.466995795001009739e+00 7.958762450385066245e+00 7.634843157716417750e+00 9.561860255343578530e+00 7.326943296331834610e+00 8.594482882570781968e+00 1.119363751147003327e+01 1.067427813105369694e+01 9.463880753861513284e+00 9.028189702958714591e+00 8.949101232056799304e+00 8.658160392896499857e+00 8.559287014029431262e+00 9.230206457866502845e+00 9.273683824811936205e+00 9.986824665855857930e+00 1.025947082221846607e+01 8.637453224717978273e+00 7.403608120296512496e+00 9.030203706489892568e+00 9.450051158469694457e+00 9.517729210816293417e+00 9.156041832688002202e+00 9.164147243432783085e+00 8.631691508017373948e+00 8.451985856260005647e+00 9.701873494209937832e+00 1.234099411661363455e+01 8.553793098781740767e+00 9.443525325694071881e+00 8.218482815721568358e+00 8.013870386124352763e+00 9.593083304994367566e+00 7.846328261036001450e+00 8.986784166261198692e+00 9.530842798977252173e+00 8.988065160139385057e+00 7.928191795560324273e+00 9.500539621390938549e+00 7.569025188780639013e+00 9.842750482837441695e+00 8.701548403007807408e+00 1.054634099165228456e+01 6.680674290906835289e+00 7.828063768851966309e+00 6.870917689789877159e+00 9.679867986985748018e+00 1.002366123656933716e+01 1.007815450423575854e+01 9.896159101536884606e+00 8.833057769189720076e+00 1.038389591118364130e+01 8.653938148649514162e+00 8.421804567026695665e+00 9.690932487667629047e+00 7.863241600185664204e+00 8.687890649064256010e+00 9.721215677563590063e+00 8.421401203832353133e+00 9.021336673236611148e+00 1.189498135549582969e+01 9.315719558072609985e+00 9.048603310778050357e+00 8.472830957642983662e+00 7.557873062251287521e+00 9.929241245070649313e+00 8.510075090061530290e+00 6.956256794892814455e+00 8.917001023867070941e+00 1.011048857089473252e+01 8.276251201865999718e+00 9.713482965681519588e+00 1.087400064639866493e+01 8.082829158563550109e+00 1.051564204589774576e+01 1.041588999675175486e+01 9.215553031686511076e+00 9.563773816048033893e+00 9.371116033169000659e+00 9.124857982944318380e+00 9.798535289161991457e+00 1.016857694157454262e+01 8.005963862933889175e+00 8.242150074013842698e+00 8.016369383155215189e+00 8.342030742325704296e+00 9.682473684085755039e+00 9.108205838701730173e+00 1.020941877280905707e+01 7.898558075918468369e+00 9.664857705342189576e+00 9.912186435049413546e+00 8.129886461168810641e+00 8.640444852035574996e+00 8.871963974123341146e+00 8.147422941840899213e+00 8.322338732149376028e+00 1.156013027866265652e+01 8.453758277871200377e+00 1.048251844278125589e+01 9.219901433177776440e+00 7.039747261350465024e+00 1.055335633084890290e+01 9.919879680506371145e+00 7.469429098798669564e+00 9.076012350768468906e+00 1.047917164202000251e+01 1.014875220882750106e+01 8.504127051701262374e+00 9.981409995151063086e+00 7.747771489885401763e+00 9.336569373137702854e+00 9.148701437761664224e+00 7.858516437237180519e+00 7.882024968341021065e+00 1.031397147239325207e+01 1.007327827465831405e+01 8.860768581167265623e+00 1.009863612413305667e+01 9.621693609742827391e+00 8.461475587029823942e+00 9.722453225249708453e+00 9.352266694206242903e+00 9.069167363074614130e+00 9.394695411251230865e+00 9.443357018502981148e+00 9.208493314987245881e+00 8.705026575646940046e+00 9.876751988798543991e+00 9.313246823428057652e+00 8.769093580015438150e+00 1.114680995091116245e+01 9.787876971198169684e+00 9.018568147377390432e+00 9.243151531746153893e+00 9.764438358118065153e+00 9.012500734859823837e+00 9.385024767068747664e+00 1.037954906372708130e+01 9.032774360416450321e+00 8.815817469302031029e+00 8.872031775774011919e+00 1.044843361029589168e+01 9.090926115501105187e+00 8.659840389500113034e+00 9.709448985401280652e+00 9.547051729311776924e+00 9.208914479136046438e+00 8.597745583883519060e+00 9.480878677484605888e+00 8.028857724065419532e+00 9.309761227574142595e+00 6.688107261075916909e+00 9.445618854610858151e+00 8.473078215542308556e+00 7.322961542700187287e+00 8.731277600114603743e+00 8.366475649175910689e+00 9.564888168357269294e+00 8.754427569966445333e+00 1.030290602887259332e+01 8.454950929244892777e+00 8.399849936562054253e+00 9.601260663157578534e+00 9.158334907890958831e+00 7.983498507710980796e+00 9.955172584329947227e+00 1.003053233633013441e+01 8.648377709739925479e+00 8.143683177987956157e+00 8.388350029808016473e+00 9.654597121601893761e+00 9.161148386782883790e+00 8.344431627992049627e+00 8.435809241068660924e+00 9.506328538423220564e+00 9.225288858659737912e+00 7.713222194982935598e+00 7.850447760973001010e+00 9.390654442118821166e+00 9.960345118404548614e+00 9.498645695530141708e+00 8.350555385696083022e+00 8.796135509358823157e+00 8.255437256788228595e+00 8.542851507348487416e+00 9.926117042265238055e+00 9.389839509072871238e+00 7.000974402483351788e+00 9.302938672458374469e+00 8.535807483254748362e+00 1.015766177896278677e+01 8.605926625846155531e+00 8.969803702871262274e+00 1.002567314483452776e+01 8.681451045216999063e+00 8.829681938662902851e+00 8.655045635715669761e+00 9.212892245130259283e+00 6.490883829268145000e+00 8.798651725454092798e+00 8.835412031725173421e+00 8.379725721960529228e+00 9.138785692111264680e+00 8.466833482803831856e+00 7.804135750167762176e+00 8.395667270807221527e+00 9.516208916891137903e+00 9.431979607117595421e+00 7.689802112516310295e+00 8.220830189886337180e+00 9.747803983935510175e+00 7.852941500509889927e+00 9.144514582192011076e+00 8.023743099901970766e+00 7.682364869240119631e+00 8.195345424116920796e+00 7.877281953397035963e+00 9.178077484293922339e+00 6.839608121312735101e+00 9.244883892486448929e+00 1.012307889384839932e+01 8.080021155205063366e+00 6.935087722820359346e+00 9.392444931708920919e+00 1.009739774614529040e+01 9.128278455921591927e+00 9.353822177137333327e+00 8.787725778206716853e+00 9.905895658047604968e+00 9.419088284681420120e+00 8.049373320733675286e+00 8.631668084948165287e+00 8.716945551666507086e+00 9.343111074883120537e+00 7.776660490661306824e+00 7.983476575052486979e+00 9.199936211380713047e+00 9.407938532723523650e+00 9.105235632697185721e+00 8.756257985536276323e+00 1.072589627880366692e+01 8.933652704635877129e+00 7.832442717968479684e+00 1.016762687362236051e+01 9.522013539942040694e+00 7.757887672608148044e+00 9.338587176748314178e+00 8.529944313760175589e+00 8.871727061229531586e+00 9.050933270123190155e+00 9.227099549196207562e+00 8.648137734831966128e+00 1.048936234812563661e+01 1.009522280291982277e+01 9.382566239646775941e+00 9.858930118911469975e+00 7.265182878803452482e+00 8.904206583451774293e+00 7.614116434106938947e+00 8.022298494271208114e+00 9.824156993645420499e+00 8.600482471815848129e+00 9.364310961756386220e+00 9.045737285512108983e+00 8.656109187150619277e+00 8.820359651527752476e+00 7.553453068423626071e+00 7.748418030664374179e+00 8.810837465683176717e+00 1.010128592588740482e+01 8.342579534365961891e+00 8.232258490089357394e+00 9.130314263357279359e+00 9.228227867993053835e+00 1.144863055720006173e+01 9.705703894384432928e+00 7.193322613967093382e+00 7.608589160200673440e+00 8.509294972384706668e+00 8.268293758916090752e+00 1.000847129873887020e+01 8.148935323706192335e+00 9.067224649732192887e+00 1.001764772184551688e+01 6.133341902033441428e+00 8.339650074893569354e+00 8.707117762830122842e+00 7.859298875354422620e+00 7.178457906354281270e+00 9.566839371424331162e+00 9.183970033392425236e+00 8.813823225782474680e+00 9.802504640932333757e+00 1.034231349445110304e+01 7.050890882547994565e+00 9.460268031639088804e+00 9.403148608343855130e+00 9.507420260735868212e+00 9.678411442472791393e+00 9.881712973755831797e+00 8.973384510290445704e+00 8.138048988735221201e+00 1.157465506084247764e+01 9.569504575056317464e+00 8.538992847169586398e+00 1.071556176101464075e+01 1.042862337534277550e+01 9.642439153074965574e+00 9.594536486790353536e+00 7.832620437270899849e+00 9.060815336197928005e+00 8.612294392764342277e+00 8.260391460825093901e+00 9.582269093418851469e+00 9.547272447905482906e+00 7.987350625831645345e+00 8.004442498479962254e+00 1.074408132138167993e+01 8.684029629269462092e+00 9.125793093779064336e+00 8.707634492532404735e+00 9.487178852196267442e+00 9.857305808933721991e+00 7.560940264542054479e+00 8.504792521997645238e+00 1.032090225913689530e+01 9.547425168742625701e+00 1.092236978236390676e+01 9.693576736267489835e+00 7.125893074329765042e+00 6.763806485921511680e+00 8.662743632139946470e+00 8.746595187906942570e+00 8.047095150981681044e+00 1.007804964767662881e+01 9.439793455662945476e+00 9.325092955071180967e+00 1.060797201586520444e+01 7.826477419460840856e+00 8.067690583670250604e+00 8.934343146555498549e+00 8.368696681771103485e+00 9.467703363010169682e+00 8.320611203411097279e+00 1.031917185792045011e+01 7.862275796173666009e+00 7.501414027821661890e+00 7.218873487263422817e+00 9.005902646040960136e+00 8.230810512969975790e+00 8.553628188964720991e+00 8.395282777437952149e+00 8.346661794636222709e+00 9.798384957329654199e+00 6.767111938253083991e+00 6.486212899106347685e+00 6.843551421280952951e+00 9.236689511357809579e+00 7.394123614185224902e+00 7.526981206403369207e+00 6.655429298405494798e+00 7.624282414801050400e+00 5.722493918344920161e+00 8.567130991142466456e+00 6.083421915137749103e+00 8.646900436769934473e+00 6.000352501334126565e+00 6.628235317630632117e+00 6.598770967670158250e+00 4.266488317265603847e+00 7.254924189787987032e+00 8.396222150086842362e+00 7.654209409669888053e+00 6.448468604750347666e+00 7.193920431501060087e+00 9.314071305934248812e+00 3.123770940186841205e+00 6.231873168543820896e+00 7.000059614066092450e+00 9.046003816845134438e+00 9.554933618209615176e+00 8.083495273604873077e+00 6.826711294935456031e+00 7.538283100919709767e+00 8.034427311838086894e+00 6.816514090517650892e+00 9.458119329068351178e+00 8.814770473927515226e+00 9.612203296043924539e+00 7.505088616064616858e+00 8.507474534391134213e+00 8.609242398890536663e+00 8.735643690681156315e+00 8.507959647996260699e+00 9.026919030876229044e+00 7.935529841927163375e+00 9.651872354687240474e+00 7.542405985637438803e+00 8.745159764193864760e+00 7.674863708756571867e+00 9.259828174335813955e+00 8.740046401825152245e+00 7.582531927510445691e+00 9.213629369712972306e+00 6.049113569466420870e+00 8.472813473723238786e+00 8.624107916793420259e+00 8.126218045847732441e+00 6.976830491652546762e+00 7.533542161492227329e+00 8.220077077860089787e+00 6.857486637834499632e+00 6.850863889371431981e+00 8.509502319497562084e+00 6.762844753186945113e+00 7.332148934911581151e+00 7.773185338766576358e+00 8.391696409112158861e+00 7.363687692162921294e+00 6.652077126523316508e+00 6.384003241635571868e+00 7.289921492056973484e+00 6.459773772588954799e+00 6.601533870284061578e+00 8.024605168895652341e+00 6.490203758454695659e+00 7.148145936400402967e+00 8.500560476920989927e+00 7.900558702482959106e+00 8.058230810009355594e+00 8.548780167995102985e+00 6.796984505221858264e+00 8.297709877005242873e+00 6.607129129622059338e+00 9.657321150387936370e+00 7.904658795108644220e+00 7.838942153874349117e+00 1.032338498975872731e+01 6.892564298273743617e+00 8.778812330408916509e+00 8.440922283305869911e+00 9.059299489697906438e+00 7.548448785427872565e+00 8.244534023686020063e+00 9.846236912924096529e+00 9.438492721708861666e+00 8.382298827120674645e+00 8.283120479005541270e+00 6.775283168790600996e+00 8.490613020836640601e+00 5.939039335501391292e+00 8.826230581217076931e+00 9.284610885028433458e+00 7.644990977102104068e+00 7.279936191068207663e+00 7.523374313423180304e+00 7.740968199091425639e+00 8.301119875608751641e+00 8.971958003122468384e+00 8.251178478717628550e+00 6.090253450410997971e+00 6.378275435272474425e+00 8.488679406431147711e+00 6.569747789149821493e+00 7.552472798232307660e+00 7.751924313343779183e+00 9.261847043734409368e+00 9.224567854355875340e+00 8.145662395624558627e+00 9.121386079573010619e+00 6.943592705913277818e+00 8.322087682799141461e+00 8.849551544020593852e+00 8.819504640337047618e+00 8.496370531064771470e+00 9.048458850104330153e+00 7.843129456793275445e+00 9.269008593718192301e+00 9.288501098413556534e+00 7.790900896072279203e+00 9.107644364666825254e+00 9.142019042365756576e+00 7.007166825624466355e+00 9.178827761203725899e+00 6.680983641937178419e+00 6.616094625193408518e+00 1.077590570898371425e+01 5.695284169040180089e+00 7.187480867969654241e+00 7.710168348311690956e+00 9.150840138934027479e+00 6.798094144306220166e+00 7.294491088576176452e+00 9.190137092848420508e+00 7.163625475810484922e+00 6.797724261706497018e+00 8.755931436576934956e+00 9.183028752889956792e+00 7.637608610454970304e+00 6.786976763776621624e+00 9.385680525672185581e+00 8.310861569794550263e+00 9.386846937091899434e+00 7.432785762990268275e+00 8.523474494415500757e+00 6.582828124144088910e+00 7.368213374565940832e+00 6.967427707694554329e+00 6.715423862069726191e+00 7.510621274221310983e+00 6.466423000379639241e+00 8.053658255747665251e+00 5.627639745348615996e+00 7.904360040699892842e+00 6.064217188754879473e+00 8.818989508642465225e+00 7.697386807039885426e+00 9.156548436271652491e+00 8.101031705296149354e+00 8.243419902578345670e+00 8.311575717061774782e+00 8.656863798836132773e+00 6.640016059570792883e+00 7.078046770834698798e+00 7.924000499714183299e+00 8.639933334421050048e+00 6.254233855704052658e+00 7.933486458793774787e+00 7.572934709383526197e+00 6.849043926466544363e+00 8.119990826467997636e+00 6.707537330700098721e+00 8.765730518047309516e+00 8.014434429066946919e+00 7.207566282695402116e+00 8.920075477013144294e+00 9.662119401108434147e+00 7.469663593254772138e+00 8.273050665688582939e+00 7.723602268110686175e+00 9.796359802613720191e+00 8.019361779938920520e+00 9.129430631225615045e+00 6.507054112485677777e+00 7.051528415885888634e+00 7.676154367204039985e+00 8.606189546980505867e+00 7.863947612465117309e+00 8.619656713658368830e+00 6.557891199267475102e+00 7.651266840873618413e+00 9.503772136178691099e+00 8.907253395027709075e+00 5.626785284799232123e+00 1.016106017850681553e+01 8.956226944920530286e+00 7.317628164581066130e+00 1.071288412491532149e+01 6.588304704619839747e+00 7.333367569872925706e+00 7.438007204602428146e+00 9.409585799565375552e+00 7.067018705494013453e+00 8.563839698617400131e+00 8.327680885144255640e+00 8.553944905965950696e+00 8.889308582181740803e+00 7.687757839260040527e+00 8.412780225653342825e+00 8.424594716602548772e+00 6.884293766559174799e+00 6.002094091500635109e+00 6.286476507073715858e+00 8.134760654482580122e+00 9.030389809600066542e+00 8.735494458221920056e+00 7.470507717953742244e+00 8.734913337568290359e+00 8.062118781181645488e+00 7.794750469237606616e+00 8.753878588982050957e+00 8.809510262787668466e+00 7.212239159220854567e+00 8.191150671000691830e+00 8.141734890278215175e+00 8.423203199278161080e+00 9.366903233567109410e+00 8.873136627224290862e+00 7.063764854641359392e+00 7.584371687240749615e+00 7.864027547481017066e+00 6.310835280066281250e+00 7.784125506799068006e+00 8.159457350246686502e+00 7.481621249823594333e+00 9.224618739490770380e+00 8.603922387909078040e+00 6.573614671237822726e+00 7.031944929631348096e+00 7.004235586741511810e+00 7.791439065726984303e+00 8.517743160075621489e+00 6.091130273985309707e+00 5.038997372077437475e+00 8.517833463056950549e+00 7.009441133607269059e+00 7.038860141808914506e+00 7.349401960656710919e+00 8.599376279138118306e+00 7.456680689844698229e+00 6.189478649289093859e+00 9.936408088877515254e+00 7.128429809734805112e+00 6.820776458141241783e+00 6.960403595017940148e+00 8.396091722182484673e+00 7.869837923338681485e+00 5.834366989363184430e+00 7.871779185995451122e+00 7.608583279215367590e+00 6.282020710746063941e+00 6.024386796101459218e+00 6.728076184983557972e+00 6.952000758417457682e+00 7.910849122598069272e+00 7.443801522993562791e+00 6.922974005939077635e+00 7.077521246634855601e+00 7.477447450639463256e+00 7.574307001055368360e+00 6.996393578435207594e+00 6.744420009662838389e+00 5.866181904029828864e+00 7.781286736164211071e+00 6.446079782006244763e+00 6.158933879120756849e+00 7.073036783637635772e+00 6.690429213379016637e+00 7.398769765410744270e+00 6.718755914686196817e+00 7.130190818521436213e+00 3.989432743227658840e+00 7.693304798826676283e+00 6.252348701249811569e+00 7.603807106481784928e+00 6.701704513158273535e+00 8.060406825322377955e+00 7.822216450672041965e+00 5.161960827796884921e+00 7.051195784578372816e+00 8.503565364978831198e+00 5.812519668962904618e+00 8.030171854339164028e+00 6.977550413518983419e+00 9.533650408180813329e+00 5.146477778107625412e+00 8.145577260304873946e+00 8.781827753800012459e+00 5.253576313115098095e+00 6.264858095863408138e+00 6.241710884939585924e+00 6.759650745387906667e+00 5.221125761394559639e+00 7.817170179018638976e+00 6.168965408225447256e+00 8.299481773124192330e+00 7.974302022539692558e+00 7.933739733854711318e+00 9.711570523535261401e+00 8.745750959100767830e+00 9.976498249259405426e+00 8.733308539724452757e+00 8.029970565426868490e+00 6.858560673258353724e+00 9.121991135413601626e+00 9.218210479607877872e+00 8.421043380788646004e+00 7.308132127611901119e+00 7.829837527350185233e+00 7.920809644659850157e+00 8.886051915428621939e+00 9.270558047592720285e+00 7.437304221050673902e+00 9.134740837548211090e+00 7.086447908128561401e+00 8.839668306901295125e+00 8.763125752156012638e+00 8.297598293203455100e+00 6.032571717013007095e+00 8.398458814001109829e+00 8.455228480283741632e+00 9.614725343858559370e+00 9.040500862970946017e+00 8.626929010438308509e+00 9.014657226293913084e+00 7.151627854195658607e+00 9.560261078434153958e+00 8.063406043018225944e+00 8.369582835744244775e+00 6.544852807923841276e+00 8.364697010333722815e+00 7.829574097610896288e+00 8.614219914138777412e+00 7.369773843233697441e+00 8.040047585438840017e+00 7.518987356193206573e+00 8.804826006581395248e+00 7.564217929768211945e+00 6.993346322553078309e+00 7.380844551894182537e+00 9.880337359438831513e+00 8.580940430968846400e+00 9.527125795534114872e+00 7.282874352342835422e+00 6.948643675621412719e+00 8.362470088009024138e+00 7.988303246817712200e+00 7.686182346872903359e+00 8.584686281471530123e+00 7.442662675661243732e+00 6.955429951694336310e+00 8.477793962396065197e+00 7.582688561373261749e+00 7.314269347330878190e+00 6.014753919170225060e+00 8.267979084319541982e+00 7.442558514816445481e+00 6.211704777990661341e+00 8.066194754672684653e+00 7.211454661812338962e+00 8.232760251129498386e+00 7.202844896101503025e+00 8.665305399645847118e+00 7.459029898626055477e+00 9.222528283878441258e+00 6.862044106899356066e+00 5.908496620198857130e+00 8.292229687028495277e+00 7.939271872928671314e+00 7.469683145868778240e+00 9.829231389700876065e+00 8.844720846700202088e+00 6.401982404085138967e+00 8.804449628981805276e+00 7.991766987152341351e+00 9.018535852916979678e+00 8.017003260792924024e+00 8.175184911186605063e+00 7.817388505519002884e+00 7.291753965710222829e+00 7.367758496791364742e+00 6.908066778812449016e+00 8.128187761024124214e+00 8.423674757904571209e+00 1.004709328403755286e+01 7.752740692982043491e+00 6.795850661845597607e+00 5.466348857435856523e+00 7.828457294931340904e+00 8.524157195125722453e+00 8.308887446466181714e+00 8.002377556523445179e+00 8.424558601379194656e+00 8.386044433257314523e+00 8.807308208298822549e+00 9.028695969068243343e+00 7.994209853963513801e+00 8.350063689184578308e+00 9.618495301003202158e+00 6.838442130518716411e+00 6.856322129085194561e+00 7.275843274302586927e+00 7.412857000050106393e+00 7.305544577407837359e+00 7.796063028466181599e+00 7.181733484033808068e+00 8.599514410949200993e+00 6.899405777787106508e+00 5.679297172568194441e+00 8.160627079491982627e+00 7.919115424705930550e+00 8.771829457620318848e+00 8.222801508907144452e+00 6.433320921166641781e+00 7.117054647414279955e+00 6.822292736869732366e+00 7.777958797290446924e+00 8.103814003065059168e+00 8.168166804032576778e+00 8.160530640198205177e+00 8.066782209053096508e+00 6.695323937198305764e+00 7.015406381362093491e+00 8.318669944801628802e+00 9.587752246663779232e+00 7.248284954169484706e+00 7.306390046250969661e+00 9.873479123398483992e+00 8.289130346340188638e+00 8.375039650863996599e+00 6.725926774246918427e+00 8.573353564997344023e+00 9.475043289496078103e+00 6.500003888844495314e+00 9.421172517515678635e+00 7.968724793297807807e+00 8.203662152711661548e+00 6.522519731411093424e+00 8.354165622520914880e+00 9.388148151475348868e+00 8.315148358090528546e+00 8.157483420431681509e+00 7.112397333938251798e+00 8.769518499561387515e+00 6.688383085557641827e+00 7.033678927853476814e+00 6.407103995502134275e+00 8.112395581722269711e+00 7.273253116125367512e+00 6.564707896550194377e+00 9.026036541466215368e+00 7.166300586447309939e+00 9.053382424525681316e+00 9.090318081055459132e+00 7.382736906293388301e+00 6.724064292175337521e+00 9.190755030888089649e+00 7.771464383774822515e+00 5.462821024793815816e+00 9.904999454755511579e+00 7.483976504698556020e+00 6.380824947919220058e+00 7.732647456578519041e+00 7.334543457093277929e+00 7.297786934490297917e+00 7.253485148700046459e+00 7.934033543865453453e+00 8.405870635760583909e+00 5.210455737600218740e+00 6.252125263730915705e+00 7.107605667200168398e+00 8.340425002570661661e+00 8.141379235285445048e+00 6.665854277644661430e+00 8.031713735966809153e+00 6.125068126587016160e+00 9.338047829774653863e+00 8.701305570240538856e+00 1.018228813633169594e+01 9.087015557562322599e+00 7.027975091989173251e+00 7.316869462209761643e+00 7.911450668573422718e+00 6.774729139592700733e+00 6.708279919472158959e+00 8.378118602414796001e+00 8.309832491999621595e+00 6.510894826795311729e+00 9.707558938229128742e+00 7.869325856320085855e+00 7.360386487449941839e+00 7.401046736297335116e+00 8.327881762566843094e+00 8.379487908325925716e+00 8.145352333922419419e+00 7.272954619040706170e+00 9.955248772414993397e+00 8.261965399328261128e+00 8.779660501902853298e+00 9.011440662580564975e+00 9.022693543831518781e+00 7.985177475859664753e+00 8.912297315242666329e+00 8.149776356110429276e+00 9.027915184911073254e+00 9.167920617752196577e+00 7.283236214884649229e+00 8.915939704469344917e+00 8.243717706648780563e+00 8.152520706907102621e+00 9.577195263838937933e+00 8.549259837989872324e+00 5.930196109876355592e+00 7.919208387714424369e+00 7.872317230116787634e+00 7.259903733352618183e+00 7.726188452973107523e+00 7.790737939419838831e+00 7.799962975907662965e+00 7.665146916527432630e+00 7.363056951651568482e+00 9.030718686308190968e+00 7.253383820258068937e+00 4.817999465764859934e+00 7.734211054892503157e+00 9.055464796595829924e+00 7.093881960930572994e+00 7.713157279950173084e+00 7.075740486051314448e+00 7.671421934286031252e+00 7.229792114669812086e+00 8.131577483857459043e+00 9.477933801800114466e+00 8.279318701375547818e+00 7.165836714873258018e+00 6.841752406428020628e+00 8.202147834674910598e+00 8.431135370885998626e+00 8.027754839329091396e+00 9.772478844094738548e+00 9.103286234992166825e+00 1.077150883729482267e+01 9.219129809368439510e+00 7.519780166875553284e+00 8.503399989835278561e+00 9.650347819358611190e+00 8.533562413276753134e+00 8.272122893143814437e+00 5.805680472443571993e+00 7.757908818688532548e+00 6.531062972405964118e+00 1.015854240309011836e+01 9.325758056066497659e+00 9.573173251906190728e+00 7.869049959855052734e+00 7.919763679461805594e+00 7.235530856376046316e+00 7.027310496971925780e+00 6.370563249460713173e+00 8.874554312893502939e+00 8.295930309291721372e+00 8.272418074788472353e+00 6.842137825452987876e+00 7.697262434278915322e+00 8.571628424538261015e+00 7.987240566662603847e+00 8.496931180905830772e+00 8.655314408271307158e+00 6.889448420935589290e+00 8.648216971825432253e+00 6.105394052679472772e+00 9.384529145337298317e+00 8.418909151839155669e+00 7.573821889275106578e+00 8.639603379757620161e+00 8.838884597610109140e+00 8.993637532673226076e+00 8.059185286116251845e+00 8.662103758533064024e+00 6.920382471165288152e+00 8.364127816225325418e+00 8.130868819084835053e+00 8.471189549055244683e+00 9.219516678905661067e+00 9.679835383355063883e+00 7.776026613315934810e+00 8.454889030747166245e+00 9.689928254305643307e+00 7.851340190502923200e+00 9.278836573473062899e+00 7.510307734020176262e+00 7.484714489198563747e+00 9.885632729316677469e+00 7.447687367313514883e+00 8.184867347925903758e+00 9.272955375640151487e+00 9.293846628991518699e+00 8.474518031332037182e+00 8.344886254581684426e+00 8.442653244397458678e+00 7.556888903534668245e+00 7.659922564372047660e+00 9.858105744957182281e+00 6.751002025974071508e+00 7.726223606208077577e+00 7.856057516411577346e+00 9.038681486956395617e+00 9.208584748693107613e+00 6.616944257426725429e+00 8.769669080046972098e+00 1.132446010723153407e+01 6.806344290707647460e+00 7.347788893917615027e+00 7.668481020109378932e+00 7.129785009366330861e+00 7.776287153576246780e+00 9.777984969722448128e+00 8.885006943608463104e+00 7.738690473372940914e+00 7.473892725500709489e+00 5.575066971733195764e+00 9.207710110995309449e+00 8.322563136860356536e+00 7.073508561083170498e+00 1.034212014295009929e+01 6.177936704359723308e+00 7.550790376816018501e+00 8.841662355238398163e+00 7.931426928880185301e+00 8.542938170667362385e+00 7.623642096062640761e+00 8.024386066620177616e+00 6.534361718766052540e+00 6.795690519495581228e+00 9.503811028684618023e+00 8.203042548716481974e+00 7.800032482877646167e+00 9.362625215607719653e+00 7.116917662667760602e+00 9.405183462624455260e+00 6.133671514941183567e+00 9.874718501285641992e+00 9.683426336518262900e+00 7.978673984313512157e+00 9.491162385238560262e+00 8.248729728227660374e+00 8.492143804029808507e+00 8.868220330018777631e+00 8.003255497042395916e+00 7.708295355042174002e+00 8.671395236247791516e+00 7.630171097188114260e+00 9.026757808852437392e+00 7.171997932809488496e+00 8.036559034554835890e+00 6.102374737250917391e+00 6.983915815138182381e+00 8.002788989875980974e+00 9.597259834714071403e+00 9.018232510171728222e+00 9.509960019865067338e+00 7.644933384878307869e+00 6.655021334870276029e+00 8.518342943769468434e+00 6.349275847590253541e+00 8.184975571758231538e+00 8.624046145246335726e+00 8.932648637325636187e+00 5.570175990253114939e+00 8.212892153916222071e+00 7.273583929911631607e+00 6.487234673126834217e+00 8.684220943072793020e+00 8.180974956421929178e+00 8.331114388574796692e+00 8.492923728316876364e+00 9.700737514412654861e+00 7.844971317157992452e+00 9.257347832113167030e+00 7.314485838907934578e+00 7.779486954601441795e+00 8.670651133394580157e+00 9.729601108811570143e+00 6.180781607105281239e+00 6.989256392066500290e+00 9.032114756677104950e+00 7.052440531417062175e+00 7.922596564995942892e+00 9.259887193555417895e+00 6.773731478084894952e+00 8.146270681257377078e+00 1.023123010942257416e+01 8.158247983931772751e+00 8.568905798101615900e+00 8.353450172380357586e+00 9.302603235149858207e+00 8.776890538639046113e+00 8.216559417507911078e+00 7.630727846522490587e+00 7.969733693055762735e+00 9.241887971615490471e+00 9.486822600197999833e+00 8.510822642209843636e+00 6.900565789056158472e+00 8.746845414233749949e+00 7.864548019636553811e+00 9.365634854443799284e+00 9.072344965755377189e+00 7.184533132091894814e+00 7.367722563518473322e+00 7.679424017690325677e+00 7.285250724916345177e+00 7.930030947474471681e+00 8.316596558000133754e+00 8.039607301974083242e+00 7.073951634205222661e+00 9.192057666552397421e+00 7.111061677260543057e+00 1.005788628610383206e+01 7.193779973919908421e+00 8.395389733753725992e+00 7.263413694434561307e+00 8.469981152120224621e+00 8.660264610649434758e+00 7.870914390044512210e+00 5.974680644685687270e+00 7.515507296723825448e+00 8.768263289229768276e+00 8.557377436566238060e+00 8.036740749133640449e+00 8.526185643470309827e+00 7.475291221725527180e+00 9.098306960974982260e+00 6.693679122888899435e+00 8.470743830346178171e+00 7.288344611705698028e+00 7.148553180861038747e+00 7.406392888625749293e+00 5.685262286795770059e+00 9.157731309382436180e+00 6.316769223902791275e+00 8.452869504988745675e+00 5.824974624778006316e+00 6.369849347152545249e+00 8.007971155912615657e+00 8.085682956368156482e+00 9.704814890085776469e+00 7.540924899856429775e+00 7.266527121077554163e+00 7.989552202608727782e+00 9.125913270600516825e+00 7.442329376016863840e+00 6.830584586197436359e+00 8.192970319092848897e+00 7.116983862202689970e+00 8.809300328458249396e+00 9.890993017181582303e+00 5.946461421227471789e+00 8.185751415645235340e+00 7.173400931935549174e+00 7.851440583674555995e+00 8.220654631680227808e+00 8.247656074881614785e+00 8.483125414092111072e+00 9.236953044596125650e+00 8.221030372853936896e+00 7.190808878946481464e+00 1.021167369020714588e+01 8.803457634801995724e+00 7.307009253545819760e+00 7.782500182911418207e+00 8.411292116610237457e+00 7.079143003874339257e+00 8.783297519305165224e+00 7.361056581246972819e+00 7.238205153820056914e+00 7.913276811565826740e+00 7.806570424447182077e+00 7.813702919828030780e+00 7.564315840980862404e+00 5.597798507672193224e+00 8.644413855153988635e+00 9.147980364165425371e+00 8.737720274547617905e+00 8.034244799874960208e+00 5.409902976720492696e+00 7.068536605100961268e+00 7.741577738568056866e+00 8.445300975790992482e+00 8.393727007538256402e+00 7.395171968507529670e+00 9.958765082865772555e+00 9.219813633867241620e+00 9.228353659146062427e+00 7.999074889270421096e+00 8.263905037727308667e+00 8.136067278066782649e+00 6.357406625384442123e+00 6.398028592990321783e+00 6.934993043183629524e+00 7.351621038039714229e+00 8.788293747740361539e+00 9.105066180860267977e+00 7.805732915415472206e+00 7.896991175813866448e+00 8.247291360985757436e+00 8.000621048891474629e+00 1.070710341371095886e+01 8.367816368773269176e+00 6.205679579551147462e+00 6.841242252924723211e+00 7.199794823840072411e+00 8.115966262540421639e+00 6.629670472844124696e+00 9.677097611294707136e+00 7.396868047339387964e+00 6.580133691265958262e+00 9.238098988647180931e+00 7.634798122206346349e+00 8.814532724383619566e+00 6.628929309039138573e+00 8.346405416268304123e+00 9.197789750409047116e+00 8.062105194406663955e+00 8.841684926764910912e+00 8.014938573818854550e+00 6.717668299787511010e+00 7.095952454981150126e+00 8.204421313775579705e+00 7.171814767626381482e+00 1.045925175725927758e+01 9.158078528696275811e+00 6.886822296266859489e+00 8.397646711215088544e+00 8.755985994240656822e+00 7.400705109462058395e+00 9.286684810271101043e+00 9.059987400905050947e+00 7.194222097567973151e+00 7.570594677198401179e+00 9.070159595130126817e+00 6.898233317060496361e+00 9.625919685486964639e+00 7.919751201956977127e+00 6.197639269182595001e+00 8.181071406277219182e+00 8.602989855327544788e+00 7.859228063946416043e+00 8.449574406115496927e+00 7.156499947791538752e+00 6.704563729649437143e+00 8.578629886192567611e+00 7.733641714750833174e+00 9.173294952181139550e+00 9.224654853908877072e+00 6.894761910793464565e+00 7.656587019660048732e+00 8.547214764945497478e+00 6.645190070178245811e+00 8.325858983364462063e+00 6.618947349385879697e+00 8.996305360089793979e+00 8.801556448045094072e+00 7.763971285282265100e+00 6.054999338640055129e+00 9.056108550115629541e+00 7.741650421881922206e+00 8.274766139447184088e+00 7.319770753778754191e+00 7.295912564338251194e+00 7.141881977369818557e+00 7.327600694432045536e+00 7.742107051522055805e+00 1.022821897328306484e+01 7.739678511805019312e+00 7.406473529522726196e+00 7.097773073547204881e+00 9.586180640154680077e+00 9.601244932911773944e+00 7.935562102918558125e+00 7.150173804029376079e+00 7.996241265031340362e+00 7.571558177962983471e+00 7.201035132977270159e+00 6.362227977458736916e+00 8.310817555143856339e+00 7.725007955826936445e+00 8.573514609692892918e+00 8.048620729360624892e+00 6.533411409858111085e+00 7.870056339326866102e+00 8.400458695257492892e+00 6.779687763776863108e+00 6.049618268547034994e+00 6.956723688843301723e+00 6.647255953136448348e+00 6.161606160888944750e+00 5.836610088178169065e+00 6.168131691291609542e+00 7.300158461200027205e+00 8.875217250321242091e+00 5.216365162697975677e+00 6.476807712994450128e+00 6.428748001920735256e+00 8.688936087595429569e+00 7.346980476338442756e+00 7.971632474851306327e+00 6.674494455942654447e+00 8.426726947447901850e+00 7.755732635721521717e+00 7.306093189880699335e+00 7.627635956245664595e+00 7.720010040910631588e+00 9.266457075076548477e+00 9.224459069935955213e+00 9.127959660821497678e+00 8.459236210215905771e+00 8.588751789422982341e+00 8.625921520683609955e+00 6.574817709578787195e+00 8.430627013334991204e+00 1.117222784262554391e+01 6.848818737367078135e+00 8.766318057509344897e+00 7.406313588107066082e+00 6.970076258121064683e+00 8.916543455894169412e+00 6.008189461160746703e+00 7.867515969166414713e+00 7.896163554904104487e+00 6.473932386453562948e+00 9.231384485724280609e+00 7.291829385764262206e+00 6.940898399603401714e+00 7.913726769581121978e+00 9.242043144547123390e+00 8.300549047216254195e+00 7.804354473737991960e+00 8.047473701823047776e+00 8.466951664211473272e+00 6.878110395944600164e+00 7.975500966307533801e+00 7.610445339475522708e+00 9.419137854293920142e+00 7.811321112239716591e+00 6.204461497941214709e+00 7.991552750666810034e+00 7.759974396140153274e+00 7.185884042116719606e+00 7.391107293357601193e+00 6.951952419693618879e+00 8.067584884254399569e+00 6.612922604854233555e+00 7.782990721906067222e+00 8.805983133842385513e+00 6.823641502366384337e+00 8.606519231121545488e+00 8.218657857834603675e+00 8.932001052786672446e+00 7.798837123333261623e+00 9.057476312836717725e+00 7.237623603037532050e+00 8.771722522460622784e+00 5.978523572075635784e+0
[truncated: 3,604,819 more chars]
