# Supplementary material for: Bayesian inference of kinetic schemes for ion channels by Kalman filtering
Source: eLife. 2022 May 4;11:e62714. doi: 10.7554/eLife.62714 (PMC9342998; doi:10.7554/eLife.62714)
Supplement: Figure 7—source data 2. — Each of them has 10 ligand concentrations. The number in the file name reports the amount of ion channels in the patch. [file elife-62714-fig7-data2.zip › 500000current.txt]

-3.934336341933585834e-01 6.594907226301132130e-01 4.122101144146662621e-01 4.255834783948616029e-01 5.512638107647486324e-02 -4.380427130069446950e-01 1.775049727810109473e-02 -2.113061457113119435e+00 1.055552500513920799e+00 1.016803717181633093e+00 1.169664338813865889e+00 2.754241394772621310e-01 1.853368227583076289e+00 1.808493545881957987e+00 5.335765312799275462e-01 -7.469927697480934770e-01 -1.924535125351311271e-01 9.894309797021327846e-01 8.731662016933854353e-01 -1.837735528225934889e+00 1.646853241287688230e-01 -5.900116922935961794e-01 -2.784276174680471727e-01 1.660400552305494770e+00 -7.265918715966537267e-01 -2.553156669543430013e+00 -7.769126034705757800e-01 -1.201661076382797705e-01 1.780388865928525854e+00 -1.956561841363280152e+00 5.645266475243801256e-03 5.744826845586623598e-01 9.497698519087476310e-01 -1.252427468955144008e+00 -1.744000980885141550e+00 1.617977942598358032e+00 -6.640796277241016732e-01 6.960878655981906915e-01 -4.575785513385491332e-01 -1.203128145824098327e+00 6.845074564912113635e-01 -1.364962508024081256e+00 1.291442963976003888e+00 -8.248025299950275668e-01 8.312233581878067934e-01 -2.102141829263306783e-01 -1.501120149067451059e+00 -9.656835317054582868e-01 -6.983433984438912612e-01 -5.323931264393536589e-01 -2.871691901506799316e-01 -1.101312247039355485e-01 1.620690684816272764e-01 -3.814459528252293619e-01 -6.475964999627592533e-01 -5.902354245131004040e-01 -1.159645011899401723e+00 -4.064604769942961604e-01 7.921596963374945011e-01 1.018445932664392206e+00 1.270558508093652561e+00 2.405840842524887557e-01 -6.827898168065453799e-01 -9.861309334630143919e-01 -1.247504677276669360e+00 -9.001026119089933220e-02 6.775166626557539429e-01 6.440008197866150530e-01 -1.314916736189796431e+00 3.108435725449801845e-01 -1.431113424023384262e+00 1.697190975586176709e+00 -2.499731687945045966e-01 -5.114671545428620680e-01 1.270574660709594239e+00 7.064153154947548918e-01 -1.222292491334175057e+00 4.235954069577771430e-01 -1.137235692065222681e+00 2.007959806258264313e-01 -3.129710248323518962e-01 -8.068624396613781613e-01 3.299726061663292853e-01 -1.004041185039095785e+00 -8.066440714224109021e-01 -1.434086951589070624e+00 4.821335301887554881e-01 -2.165163809311593801e-01 -8.043907124247554608e-01 9.334898358108163763e-02 1.305075210006577946e-01 1.160486376132162878e+00 -1.976798034554514416e-01 1.235279715443890591e+00 8.982701883851638147e-01 3.784154830405247472e-01 1.492916809816418056e-01 2.569288478618375060e-01 -1.914905157104377142e+00 -1.097405256419579311e+00 1.279745069854085759e+00 1.015220788738268931e+00 -1.235373901907811378e-01 -1.501653231884881867e+00 1.053293502298010997e+00 1.407943471179323502e+00 7.555453768553677119e-01 8.207305238914343049e-01 5.071223786977449022e-01 1.390103767138982649e+00 -1.461080404815206624e+00 1.288716843806043899e+00 3.848278166063657801e-01 1.226657496061814845e+00 1.287182544448309818e+00 1.831329067478456807e+00 -2.689538313526612656e-01 -8.234850030749909511e-01 -9.135663272015388525e-01 -1.540478972400900204e-01 -6.334729015369287008e-01 -1.307895239447008029e+00 -1.789295626048393650e+00 -6.987349138265732673e-01 8.995194135083064424e-01 -4.737037757409535144e-01 8.069780046582433752e-02 1.813624348014244658e+00 -1.490038363231734664e+00 -2.470722129919326049e-01 -5.127787122605813597e-01 -7.099865676178139795e-01 -1.326915026510801621e+00 -8.532395816587212689e-01 -1.023913836664680889e-03 -2.007863623342340809e+00 1.064054384298543043e+00 -2.697758811413263347e-01 -7.733555607268931542e-01 1.847119513128571144e-01 3.170858275857093012e-01 9.702802657208129400e-01 1.036124976613562287e+00 2.814308101678292262e-01 -1.903260248035533619e+00 -3.094788374340024628e+00 -4.810330938400477208e-01 -4.543048572587801148e-01 -3.409669229622472875e-01 1.178946917602956779e+00 -1.307577437532929931e-01 9.546438905535914454e-02 -3.705232244733959457e-02 1.569660532396933039e+00 1.743331858376351573e-01 3.870501609628126949e-01 -4.637521710122827212e-01 -9.982241580291267846e-01 3.266493055635033005e-01 3.490688307417432745e-01 5.330301712828963701e-02 1.203741259845771266e-01 3.107743304589863365e-01 1.127160980347789554e+00 1.529658859346281208e+00 -2.426888729357517538e-01 8.391512927762938556e-01 7.714342161808052101e-01 4.802106411965121335e-01 2.714210201108143705e-01 1.035568248501798294e+00 -9.418025638679895506e-01 3.327196087652749545e-01 -8.373451960120236182e-01 4.226783453816626568e-01 -5.628031738502503600e-01 -2.229103636409085709e+00 -1.370905260632639289e+00 -6.622035986018657283e-01 -3.465337718745263307e-01 6.912203912547350004e-01 4.957002765600658778e-01 -1.816284106211308036e-01 5.375899360291398477e-01 2.318513602029417697e+00 -1.775040749221024283e+00 3.693833141470529990e-01 1.477100385860585563e+00 -2.752482070489398192e-01 3.474244583163777489e-01 1.639369700743723290e-01 -4.116766563682993513e-02 -2.337282626204791214e+00 2.753751738896018791e-02 -1.678851784657975132e+00 -8.681739570035904019e-02 1.454391119530011434e+00 -9.451172083733879736e-01 3.797767134943332290e-01 -2.535405658810594987e-01 9.379413524296353888e-01 5.463250913505576234e-01 -6.912690925009535858e-01 1.084764618008257964e+00 -5.150887633131637777e-01 -4.180194759097192736e-01 -3.939008744711988141e-01 7.715534895988839237e-01 9.570078167404716396e-01 -2.847802679326054243e+00 7.044179021227611748e-02 4.717688886552511285e-01 7.711883442729579041e-01 1.232724514934981919e+00 4.080969489599758360e-01 -1.145224832284369221e+00 2.312050176688780212e+00 1.296623669371810506e+00 7.139619002014231663e-02 -1.179542716804993674e+00 -4.188178010497924098e-02 9.648572542114082218e-01 -1.116987798202498938e+00 -6.218029632288269576e-02 1.522830202629869234e+00 1.202470742955507876e-01 -3.418621273424323204e-01 1.032284220970768773e+00 -4.185422948503268459e-01 -1.781445790925867689e-01 -5.277848846501571600e-01 -1.125140411394628392e+00 6.897646414753522137e-01 3.766478441401976407e-01 -2.797621753418839119e-01 -4.148720716183463830e-01 -1.204672360738933273e-01 -5.040325937448278393e-02 7.552271807581358853e-01 1.009342477875225796e+00 -1.003421992502412596e+00 1.821788554817329597e+00 1.714063630676800454e+00 -3.013020608194227901e-01 1.925362931593374016e+00 -2.460755264153509925e-01 -2.066962905666666739e+00 1.069792640438612441e+00 2.827558250024229558e+00 -9.769613421778812201e-01 -3.605622540461805303e-01 4.566310376640134727e-01 8.089285872542989475e-01 1.532776815289792038e+00 -4.717321912893084890e-01 -3.557161381248776788e-01 -4.330652995831817814e-02 1.336468149923049076e+00 -1.163771151475600174e+00 -1.350366534931078055e+00 1.658057820067255772e-01 6.421385190494888207e-01 -2.967688807768627535e-01 -2.958141809963750646e+00 1.890814712114678553e+00 1.641516139091252269e+00 -5.940010167733339452e-01 1.704396788208885072e+00 -1.422161373031965770e+00 5.374181872468802856e-01 -1.158519768704065062e-01 1.848647190077130631e+00 1.810531521582368908e-01 4.655670030009277927e-01 -7.934721623381856270e-01 1.026386922777499516e-01 1.179403515855181661e+00 -2.438407556493215889e-01 -1.604947999345238685e-01 4.903417099403289403e-01 -7.725157557291091326e-01 2.013259678741341208e-01 9.562218467598511407e-02 -7.761767598438779059e-02 2.941703844947019530e-01 -3.891348281881994997e-01 1.762419399489249638e+00 -5.828161804315178801e-02 -9.724993658705615163e-01 2.020409872344758329e-01 1.063799781991104032e+00 3.025938412404162170e-01 5.797729257341055487e-01 -6.023157926045982213e-01 9.330631476337511998e-01 1.205990736502558835e+00 1.569512582856909255e-01 -1.005091185653144814e+00 1.734475642150851843e-02 -4.956941403882286767e-01 -1.535552169078266305e+00 1.319674703239368752e+00 1.257154301605621249e+00 -8.164999906183801892e-01 -4.809171152214639644e-01 8.179336359879522123e-01 2.125387022481527721e-01 -4.323661461848689602e-01 6.883925724440284055e-01 8.280686327553207216e-01 7.400934626580923936e-01 -4.012477150711974971e-01 4.116915862767918100e-01 8.271763438845752825e-01 -1.178264194582535618e+00 2.114492444129229209e+00 -4.131666908769384139e-01 1.127103457011828125e+00 -1.856205560449625258e-01 2.913176558465510047e-01 -1.294611867132772431e+00 2.087862046575562069e-01 6.700789868331522570e-01 1.466252103148586228e+00 6.858391477461570629e-01 3.397860153388944648e-01 1.170743379927230876e+00 2.769272101626942678e-02 -1.247623613003259857e+00 -9.075322112059728275e-01 -1.843960475765175910e-01 7.704689841556958685e-01 -1.239645791043341577e-02 1.057518593760114811e+00 1.273869337650702649e+00 -8.683824498836673067e-01 6.700684975787921660e-01 2.172570181725367533e+00 1.124249261979432202e+00 -1.162635125549451143e+00 1.145038451703175975e+00 6.273190454216533984e-01 -1.383771593579950165e+00 -1.526715913680059211e+00 5.608281278139880532e-01 7.251512870206935357e-01 2.970135958944318255e-01 2.270377565764543526e+00 1.502326589343315311e+00 4.864585279578392263e-01 1.582617171045414661e+00 -1.114464321299018401e+00 -3.900618943674651895e-01 2.234556192629861382e+00 1.644931207789081862e+00 5.531540892227757578e-01 2.029453998585152019e-01 2.109740526721983311e+00 -9.886882013187654472e-01 -1.331022741213591098e+00 1.353473920141592957e-01 2.456853780021219513e-01 -9.951414264522364661e-01 -4.487615543258033912e-01 3.790060027550587463e-01 1.910214371790867061e+00 2.924767075616837020e-01 6.871384131667007678e-01 -5.538416725093921883e-02 -1.399645419096410048e+00 -7.136552556845014994e-01 8.844163670960127899e-01 -4.186110362600422019e-01 1.232895350459439210e-01 2.912856159879302353e-01 1.128715928335658480e+00 -9.232748236744933168e-01 1.399507209752773595e-01 1.371870483575123201e+00 2.021875456317937747e+00 -1.879500730178996548e+00 -2.004979049283929005e+00 1.364947052885537859e+00 -3.405601845901199964e-01 5.126117110903499752e-01 1.487740549372772669e+00 -1.039518352455190753e+00 4.617910165303191761e-01 -5.128447622688291352e-01 2.564136850515746358e-01 -2.005732471462215449e-01 1.872304854935949558e+00 6.357502723895585017e-01 -1.641421625710978160e+00 1.423043540697647991e-01 6.998915550636097826e-01 -3.502033379177802441e-01 -8.659712872707093778e-01 -2.618490460378539164e-01 1.299847972192929246e+00 6.980214099463138977e-01 4.882346589142425031e-01 -9.811266722993654543e-01 -4.781870067565418669e-04 -6.583453285385591769e-02 8.780652954375217645e-01 -7.705566777168484927e-02 -1.187310985312870049e+00 1.147697225707190460e+00 -2.387710268698146898e-01 -2.077431563829207628e-01 6.997381100840038837e-01 3.770583370976288706e-01 4.248515166001761711e-01 1.881232647820004628e-02 2.087153129202398427e-01 3.661845586943279773e-01 1.128223497133756359e+00 1.165886042929325184e+00 -4.066295159680768379e-01 -1.715206481775285674e+00 -2.575398351463463964e+00 6.626674845973922201e-01 -1.491079942291349214e+00 1.296145917961765148e+00 4.592042244154128650e-01 1.199170716544451620e+00 -4.495860422664798572e-01 1.285318108170894869e+00 -4.134914977058435914e-01 -1.065005784656056331e+00 4.405325309007941392e-01 8.688885840464031229e-01 8.062368410054994161e-01 8.488290926974186856e-01 -1.647859693156548566e+00 1.054727120374517435e+00 -6.455238771817640719e-01 -1.270243810565250708e+00 -1.124366304385367332e+00 3.704205320341469876e-01 6.292804808214667867e-02 1.608936569620836199e+00 2.378336699870570448e-01 4.145764127627405982e-01 -9.452318477858445700e-01 -8.320016695872211043e-01 7.865631245644885139e-01 2.812891557297683698e-01 -8.684725943637952028e-01 -3.245640630013584271e-01 -1.146780938668233496e+00 1.243769969555508892e+00 1.705646600759083142e+00 1.260523227724160700e+00 -1.745891096678523935e+00 4.640916077947809804e-02 -2.034562226215602398e-01 1.516326068468383470e+00 1.952031395105659151e+00 -9.704649311034841963e-01 -2.540730158760169388e-01 -1.721754311788081582e+00 4.883130741892964810e-01 7.449220879456986966e-01 -3.526078754569232365e-01 -2.731302862607071780e-01 -1.467109753149884455e+00 -4.189638142829867906e-01 -2.379451047353729198e-01 2.488097491644991333e-01 -7.511264340539437478e-01 -7.820810171907202069e-01 -6.281605465962971646e-01 -5.842236772450271065e-01 2.762372832563299574e-01 -3.176052895119298447e-01 -1.066267178879902078e+00 -5.776621255468187277e-01 -1.149121660878589468e+00 2.414670415996439112e-01 9.441444394838440779e-01 1.193637222893828342e+00 -1.057068820624435190e+00 6.950221025545340048e-01 8.523264460025374856e-01 -2.170655381587819122e+00 7.389383808141256615e-01 1.062070264606065351e+00 6.533492545959381781e-01 2.315329879085922526e-01 -1.187446762287938107e+00 -1.595689199568154137e+00 -1.852368739618956983e+00 1.711384530363272205e+00 5.123902979718057971e-01 3.781865904628828989e+00 6.990451467685093734e-01 -2.508946757404903471e-01 -5.068355989969836051e-01 6.852372071797356856e-01 -8.742076429469267662e-01 1.933048786061348112e+00 3.337187018213783607e-01 -5.875026541859221796e-01 -1.041122290138691397e+00 4.778972562028729887e-01 -1.519472673652651151e+00 -1.485883501823355157e+00 -7.596207769928624565e-01 -1.147616637154198482e+00 -6.100749160464628007e-01 -1.597563859027464339e-01 3.070008006558921365e-01 1.039035133477594020e+00 -3.352959823230798331e-01 -8.834105048847188391e-01 -5.850900485249425076e-01 5.150037207629217795e-01 1.085823829949600139e+00 -7.458982945375569606e-01 1.666566862169081842e-01 2.162519810380801655e+00 5.638775880973196930e-01 3.096846217631581411e-01 8.862849559523002796e-01 9.731930380124221847e-01 -6.830285365155119859e-01 -7.064717142210107381e-01 5.908163019471482924e-01 -2.755119951032864445e-01 1.044552790462617148e-01 -1.679151646839970979e+00 -7.011134738803472821e-01 7.193858855703256783e-01 -1.144345763630332469e+00 7.910327578024297646e-01 -5.792590556597705387e-01 -1.680037680561523139e+00 -2.054314161802125449e-01 -1.815144652993407881e-01 -1.192998135883682753e+00 -7.751420000256674658e-01 1.623052453367136883e+00 -1.791682907488020504e+00 2.338138764781833301e-01 1.368175395659394500e+00 -7.926333408344167220e-01 4.961222921469068958e-01 4.410888991844369444e-01 -1.357283834715597992e-01 -4.973494123546114420e-01 -6.934195030817915661e-01 3.321446303734585936e-01 1.347858025516925018e+00 3.723554868730507561e-01 -1.321807993966859884e+00 -4.543320580540325948e-01 -9.104928153079097086e-01 1.034389953543714435e+00 -9.230713161699768410e-01 1.275451564683107053e+00 -2.045685760479951376e-01 -3.237652736990432323e-01 -7.798103096924381417e-01 -9.559889332005196971e-01 3.884503538270848155e-01 1.249227202132041414e+00 -9.797097549208186873e-01 -1.795717362525389049e+00 -1.821460037850332503e+00 -7.221418912494094178e-01 -1.393746186281175255e-02 1.142783840425904529e+00 5.503827260865580273e-01 -2.696528435626273645e-01 5.638368376772077140e-01 -1.801754159331842464e+00 1.188183534477343789e-01 -1.452007771130764624e+00 -2.656841368720257890e+00 1.091787318621298075e+00 -4.218003898570444887e-01 7.724681221146139087e-01 -7.923513231899306231e-01 6.507699603410999067e-01 -9.972478812003762183e-01 -3.686670326771353950e-02 3.603860702921028447e-01 -5.718626391887366989e-01 5.214422386669369525e-01 -9.356059559112077373e-02 4.158851739133280767e-01 -1.566547979366790244e+00 -4.992226468617618762e-01 -5.497662378275225414e-01 -1.243701721393223103e+00 1.514485592004524428e-01 -3.555924560815036939e-01 1.246548240478293712e+00 1.264863824248949387e+00 -9.451699562498330209e-01 1.562714731602254936e+00 1.198301872158707315e+00 4.239117403708642096e-01 1.027494283073723036e+00 -1.125538128120897818e+00 4.066941396425384769e-01 6.743027679145961739e-02 1.638192982165855016e-01 6.792722613168044044e-01 -8.033712553199349182e-01 2.360784882179725042e-01 -1.936646288019857831e+00 -1.460922131665474799e+00 -7.544803354212494817e-01 4.091385573292226630e-01 -1.296230602732731052e+00 -2.830122975089112702e-01 2.321972829261945481e+00 -5.306024984319287485e-01 2.055903783255021100e+00 -3.248651527578707565e-01 -1.231064727098126532e+00 -7.081349677591600722e-01 -2.179841614043202813e-01 8.197560086125522671e-01 9.978985368775722398e-02 -4.093399124610503370e-01 -8.356075478291263847e-01 -5.082480975869210216e-01 -1.221983007994284609e+00 -1.825118847453918169e-01 6.895288527856050509e-01 -1.074233087920530294e-01 -4.299663967602038728e-01 -1.040612514254842358e+00 -1.636887784332893503e+00 7.800073755004496290e-01 -6.924024365703506101e-01 1.596878872797467430e+00 -1.068532656241361956e+00 1.164046884228092216e+00 2.427671624852769661e-01 8.701208477305931721e-01 1.223961701773341959e+00 2.013932882604069441e+00 6.351049276367394247e-01 -1.001697489988767176e+00 5.775966772454748099e-01 -4.213423688097678310e-01 1.631130569548684128e-01 9.945827849704681478e-01 5.036436775552913803e-01 5.834357870720159323e-01 8.523341506191498551e-01 8.054818426684302868e-02 7.149898880948342139e-01 1.803392215588119907e+00 -5.412246894710007750e-01 -5.157268050779707791e-02 1.270445543311693681e+00 4.502162671951777106e-01 -2.605309224332282625e+00 1.108923244052557155e+00 -8.073060907175905188e-01 5.214644212067346407e-01 -5.169408282174666747e-01 -9.535510078907735165e-01 7.441567611370016877e-01 3.551068967766994322e-01 -5.841624044893928974e-02 -1.212518179913385064e+00 -9.199723965781413382e-01 -4.051878995545457607e-02 1.870720738200751576e+00 1.649488077376196848e+00 -1.418839554865652663e-01 -2.044135944025852469e-01 7.182789462879789477e-01 -7.335725643577101218e-01 8.811220557086413274e-01 -1.009368899224101668e+00 -3.561329890979433865e-01 -9.620781512552808445e-01 -1.476917611336759695e+00 1.353869761139933292e+00 2.069062047011923644e-01 -1.700092197785941561e+00 6.462027710634592470e-01 -1.707511263374841493e+00 8.401002387554159512e-01 -3.392243654709784506e-01 -1.660852052609059770e+00 1.246463279147280501e+00 -1.716055921539992424e+00 1.129377057947675705e-01 -1.051435562159354214e-01 -1.674459318707483657e+00 1.293354748676834864e+00 -4.302223343544536033e-02 3.751352975347621022e-01 5.341671200857440738e-01 1.037542947252492326e-01 1.618360421350632405e+00 1.220826772011071482e+00 7.093685501820188311e-01 4.290398280810622245e-01 1.036564941141761231e+00 -8.607102246178721661e-03 -9.330624188029165156e-01 1.133207638950088914e+00 2.909154025565519608e-01 3.888085109904366732e-01 -8.523628534777311083e-01 -1.277846443531155396e+00 -6.781577225849312329e-01 -1.775914804149507420e+00 1.065260637962488710e+00 -2.213209674925492310e-01 -4.776946444140381387e-01 -7.090686052847563481e-01 -1.879439376988107924e-01 8.676456832130609031e-01 -1.452863004985220030e+00 -7.605908669851902948e-01 1.533523523741722627e+00 1.492906695480065382e+00 -3.854061600449773528e-01 8.056764447573016019e-01 -3.673987160308155309e-01 -1.193341024697214925e+00 9.690841924469476565e-01 1.728298005220854305e+00 -4.257368167667794912e-01 9.446664805563314005e-01 5.998934772252501046e-01 1.674710709958565191e+00 4.841903622524793560e-01 1.838752046060806666e+00 7.454913029275775926e-01 -7.281868604863172001e-01 -2.173099637122539174e-01 7.067841023771372910e-01 -1.199942304915914804e+00 -1.159513948521824878e+00 1.361244002367421935e+00 -1.119446444769484961e+00 9.117986026240659791e-01 7.345166322190506136e-01 6.791761127836005718e-01 8.141646460334105162e-02 4.249458335378057394e-01 5.149407785898310053e-01 -1.839153919367037426e+00 1.217570571297948767e+00 4.896484221111984531e-02 7.472774537414290930e-02 -6.353997894644967948e-02 -1.039165429529040896e+00 -1.866391241926854905e+00 6.811131777613995686e-01 -2.220140868049712557e-01 -1.098399740495215271e+00 -1.165148831889530001e+00 -1.674988812963545126e-01 1.314534495366400213e+00 1.038623104859339508e+00 -3.714649954700567913e-01 2.605801476226210500e+00 -9.115154580793252137e-01 -7.289259030690506957e-01 -3.020722621121786355e-01 5.191390550870176313e-01 -1.341209948646626682e+00 -4.234381851485481407e-01 1.095177988875128072e+00 -5.056372245445523994e-01 1.748957512825022598e-01 4.581301861583228496e-01 3.679404870657327908e-01 -1.777616528663565232e+00 8.542330732430597484e-01 2.174326923648270682e-01 1.206118798389326896e+00 -5.791441587128958179e-01 1.229231978178510598e+00 2.784501711908132782e-01 6.666764175987316410e-01 -4.714583541175162984e-01 2.164264766984112243e-01 -8.677575054684059097e-01 -7.181428997086430899e-01 6.464779576180729181e-01 1.339456402399941348e+00 9.393198176900310337e-01 7.639280896983891012e-01 -1.045335272295912832e+00 1.225278816363112311e+00 1.914631851789954320e+00 4.385906254117151737e-01 -1.791992414147629997e+00 -3.293207338358491998e-01 -8.614302341900202664e-02 -6.237386699638262089e-01 1.875523053203719037e+00 -1.750922673021782394e+00 -2.926151810726925762e-01 -2.203806827405935920e+00 6.489689201598129731e-02 -3.365417516334491821e-01 7.341667735408671236e-01 7.128174804533153885e-01 1.138932458789081226e+00 -3.027291514760566127e-01 1.615848333977766504e+00 2.005701799809024966e+00 9.472833546805321525e-01 1.021800411976645506e+00 -6.349858954373450715e-01 4.696674948870256938e-01 -9.603629743754302783e-01 -1.755365932357806580e+00 -1.385888539285217380e+00 -6.005865269172504517e-01 1.095751073060144742e+00 2.316366760323071539e+00 4.330799053101935803e-02 -1.142519575749441296e+00 -1.406489086232559860e+00 -8.040559720193596327e-02 -7.165036636772349476e-01 -7.049286864167896294e-01 -3.149828412619695706e-01 -8.685373913224622711e-02 -1.266955116502497813e-01 8.602770708619459361e-01 1.048680834748225932e+00 -5.576926574083507226e-01 -1.498886422580098521e-01 1.634232698973779208e+00 -1.091445176013569718e+00 -7.364418083212638244e-01 -1.331860238631366045e+00 4.173998964034859593e-01 -7.673251792125781456e-01 -5.052024655699292044e-01 1.243489772974970320e+00 5.300496047430945934e-01 2.886360281870937183e-01 -5.839235507588818042e-01 -8.614788863098045146e-01 1.305799506490714079e-01 -1.667317786412793490e+00 3.709915855013298236e-01 7.492783671485441221e-01 1.097695703019853086e+00 7.181004011800616871e-01 1.183676600523583033e+00 3.637847725315406788e-01 -2.797726257777517489e-01 -8.874096811033741483e-01 -7.810932567620838540e-01 1.101310873765705411e-01 2.667840404640716909e-02 -3.031418230404037129e-01 -2.846447212932492032e+00 -1.998118055204686425e-03 4.777756557457064207e-02 -9.666277396256709453e-01 -1.825964767611649164e-01 -1.993776080130363615e-01 -1.197657270334635760e+00 6.041647482877047226e-01 6.056476978040907788e-01 -8.135680859151357414e-01 1.676904317395082833e+00 8.153375278646279867e-01 -9.895368589857476971e-02 -2.005005112544879231e-01 3.181336654252422402e-01 1.909842988889022264e+00 -7.371658588512109977e-01 6.324463425627626645e-01 -2.488227003811642121e-02 4.280525268762830904e-01 6.369149230027958408e-01 5.440366386897756978e-01 2.874544530823799349e-01 1.978013513055871142e+00 -1.850566899651984176e+00 5.407990028792420967e-01 -3.520524034616633324e-01 1.023376111984684700e+00 1.218082887142012682e-01 -2.733326631483271818e+00 -1.458043968746722541e-01 1.455060537821662781e+00 2.320540512819321555e-01 3.722666416595006300e-01 -1.084750051757171624e-01 1.670546217358281238e+00 1.649924266110015081e+00 4.458562421594092218e-02 -1.237983087959343247e-02 -5.401366069714571561e-01 -7.187384780222021430e-01 -6.742382021972052886e-02 -6.735947418606802461e-01 2.394414830606474975e-01 -4.954270596565021334e-01 2.609547611261012895e-02 8.740121641432453681e-02 -1.460720904818076038e+00 4.329989486904763929e-01 9.961433221854075759e-01 1.205043727929737241e+00 6.479634179386301041e-01 2.399378445672127880e-01 -1.366752070480020009e+00 4.306852578448086000e-01 -5.198863877037984693e-02 -1.275187977545173545e+00 -5.789040469904468411e-01 5.731181868142604108e-01 1.415633043658642176e+00 6.261752084849114830e-01 -1.059988063643949596e+00 -6.636153003951986706e-01 2.993000230443883525e-01 -1.560706946447469878e-01 -2.572795328917599766e-01 -4.673485527037709447e-02 -2.680713043604175672e-02 -1.414873908846125294e+00 -7.146830651330018849e-04 -1.629558376325953128e+00 -6.180962449466306241e-01 3.551704844022456342e-01 -1.559031473478150742e+00 8.869607570929799456e-01 -1.044074023755653835e+00 -1.677988897606038643e-01 7.965747945063599289e-01 8.058915375346519250e-01 6.902490595100627124e-02 8.055598372168546462e-01 -8.791042445147873030e-01 2.942214495515038664e-01 -5.317256900381273077e-01 -1.218953324221760948e+00 -4.126341417545821288e-01 -1.063278817510612040e+00 -3.724125313837956530e-01 4.786022472056082333e-01 1.509398063739385787e+00 -1.132494955970470424e-01 -1.445315548429111363e+00 1.651392703615920832e+00 6.636808574482274681e-01 -3.863082480522050388e-01 -1.217830632143723335e+00 7.919521290330554519e-01 2.026230492916107628e-01 -9.258264976130817780e-01 6.221582316337321839e-01 -4.332122453906288584e-01 7.961952585215475997e-01 2.300124455741356488e+00 2.778043651694060423e-01 -6.097745396347039604e-01 -2.722546612691758017e-01 -1.897232916867013230e-01 -7.667604541488306502e-01 8.947990864318530191e-01 -4.166652609206447089e-01 6.440789648266853629e-01 1.913302991696287148e+00 -7.129741945901498790e-01 -6.243377567808852113e-01 -1.622683108680335273e+00 -2.175905265549277878e+00 6.924287397523195553e-01 -5.736565731710684402e-01 3.188969945702884168e-01 1.181897288507151700e+00 -8.929003516762965553e-01 1.837183251887427371e+00 -3.997613660710623851e-01 -1.833938702027208822e-01 -8.689514940957562272e-01 -9.036708373494447555e-01 1.564308962570338524e-01 -1.189053026845154903e+00 -1.402882707603164025e+00 1.266681932208927108e+00 -8.431139093330656253e-01 -5.983936834278339445e-01 2.634622199872991843e-01 3.623561190971667512e-01 2.230982529727677452e-02 9.601093110981679946e-01 6.894034765175827140e-01 -7.415042114298727727e-01 -3.314207254553707682e-01 1.779313005626778632e-01 -1.643517753716329466e+00 8.312653795532796153e-01 6.949329940814816427e-03 -5.694870899068904535e-01 2.964562068749337698e+00 -1.497657612570837848e+00 7.940417158207075943e-01 -7.796472070446900382e-01 -5.487776320778816608e-01 1.368327565349217734e-01 -1.448946122004872272e+00 -5.012172037555725490e-01 -1.097239180816581006e-01 -5.890396998322754429e-01 2.383297200253437165e+00 2.972436265210214756e+00 7.945790740250903150e-01 2.450517431825247616e+00 8.801163442575421492e-01 3.223643683666984394e+00 3.500577115793266358e+00 2.297868336684117718e+00 1.741526814982807148e+00 3.191661465793403707e+00 3.591692752001244493e+00 5.006007568572831801e+00 3.581721143019474418e+00 4.832197509235070854e+00 4.346611021614881665e+00 5.820223832699908506e+00 5.554702658725588549e+00 6.218316140343128851e+00 6.887718696433795529e+00 7.256114470420344631e+00 8.228391635963472339e+00 8.689291719353477106e+00 8.692133509342026443e+00 6.183970552936084886e+00 6.623531350839846787e+00 8.191329282308080550e+00 9.797004257357709633e+00 1.150551221862960816e+01 1.192033705104556596e+01 1.135073328685600380e+01 1.163134683902241306e+01 1.224100116667138316e+01 1.383512828861710098e+01 1.499739828759598836e+01 1.671692156963758791e+01 1.958555094957831244e+01 2.305403942888468194e+01 2.349351600887582237e+01 2.278337245476552297e+01 2.407133675788329796e+01 2.700097820683565430e+01 2.716096910031622258e+01 2.874453226074640710e+01 2.862676687611400084e+01 2.896575957631103648e+01 3.320989438423372064e+01 3.428653386607584963e+01 3.389679877010477327e+01 3.695537539212634925e+01 3.627188969051032785e+01 4.181046530867697442e+01 4.182968526302002488e+01 4.078181149099004443e+01 4.522071020428944621e+01 4.634644219800834009e+01 4.804312108684182192e+01 4.937968368592001411e+01 5.609912847224401844e+01 5.850035059550726402e+01 5.718522041602076200e+01 6.281629298238591730e+01 6.416444377412052802e+01 6.281700561622212575e+01 6.833945373682971081e+01 7.093277410005548234e+01 7.290091602733275522e+01 7.847952987627860466e+01 7.593586285641718803e+01 7.790783349126859036e+01 8.061704455152302273e+01 8.294601343676626470e+01 8.296919976646844930e+01 8.903144285250249368e+01 9.205873163839039819e+01 8.927626130868023324e+01 9.048298713150869332e+01 9.491717461037931969e+01 9.607448378798216027e+01 9.500170838103983328e+01 1.004004555189149670e+02 1.015602772138806529e+02 1.038298168274611015e+02 1.085012760090149300e+02 1.130001496643030805e+02 1.171527848265139511e+02 1.182465009452795073e+02 1.222072610777492656e+02 1.267158122541400473e+02 1.267184234745998879e+02 1.303539172897211245e+02 1.343908589930189237e+02 1.410054788770292760e+02 1.388865283758260318e+02 1.374192516463276661e+02 1.439188203706516447e+02 1.459003370656675997e+02 1.424438505244065141e+02 1.547322298756768930e+02 1.506523003784164416e+02 1.555805084716952820e+02 1.552104203165928880e+02 1.598842291763925232e+02 1.665221049776116047e+02 1.673272002183087750e+02 1.756961054704257492e+02 1.763210046163839309e+02 1.783989462179811767e+02 1.800104811528103141e+02 1.848981228834951480e+02 1.874567764763647801e+02 1.889900146183226184e+02 1.993990563995495506e+02 1.979724138660907045e+02 2.022804944985847158e+02 2.069262581573439661e+02 2.095644330352174052e+02 2.137831860809346836e+02 2.146027641860299866e+02 2.171926557068573516e+02 2.207401859081537339e+02 2.238533618681483688e+02 2.306498194695087420e+02 2.366589751540209932e+02 2.367005067578027422e+02 2.440096260878749206e+02 2.504403974244679603e+02 2.492503126582207358e+02 2.541745220653759247e+02 2.594411958612415674e+02 2.636301092177767487e+02 2.644005324539782578e+02 2.660363260990985736e+02 2.726165035133354309e+02 2.741598635735920766e+02 2.718811628606225099e+02 2.783768546147840652e+02 2.821973507455952017e+02 2.851415512134711321e+02 2.907109845345311214e+02 2.949978330480672071e+02 3.030253449967120787e+02 3.088804939534788900e+02 3.079194960363642508e+02 3.218215402889566690e+02 3.203709602534456735e+02 3.257211231819968020e+02 3.273149541871620158e+02 3.349594360584836750e+02 3.393677708019544639e+02 3.404972779019406630e+02 3.452280569185593322e+02 3.470775311566869163e+02 3.497889144269031476e+02 3.534670335196419160e+02 3.546178342340234053e+02 3.601963604138189226e+02 3.660230676406986277e+02 3.681378984932399021e+02 3.740776116107983285e+02 3.763246054300943797e+02 3.873763602142871036e+02 3.928958939007289928e+02 3.969763271337856168e+02 4.014993524064215649e+02 4.056632985763517354e+02 4.149059997596136782e+02 4.094060300481399963e+02 4.217193841328016219e+02 4.242411903431795963e+02 4.285566493074968548e+02 4.344724495720465711e+02 4.379443056385669024e+02 4.422249588213162497e+02 4.496801621337111783e+02 4.532605239450787167e+02 4.590215017612992483e+02 4.601954539561114075e+02 4.616637583450243483e+02 4.686318691630596049e+02 4.750364180277189234e+02 4.792988770634657953e+02 4.857744177118758557e+02 4.842952673710721569e+02 4.885947774178944769e+02 4.962446496626438375e+02 4.951460787418977247e+02 5.036330707874235486e+02 5.138958380668750578e+02 5.146424974909130015e+02 5.124549170228287949e+02 5.223172073730435159e+02 5.279009328806470194e+02 5.329177282645238165e+02 5.368227852739388481e+02 5.397066200941673060e+02 5.429370477159694701e+02 5.502809678763825332e+02 5.502004120954206883e+02 5.571292777364132007e+02 5.552711120611330671e+02 5.682029132402109326e+02 5.738562090653814494e+02 5.827793726085403705e+02 5.809935470145845784e+02 5.832623884945207919e+02 5.876005682321920176e+02 5.892769962856546044e+02 6.014903737839030100e+02 6.028447721271742239e+02 6.039388846736344476e+02 6.077331829431640244e+02 6.101835509374283220e+02 6.215604568680723787e+02 6.229017674406757124e+02 6.286921255002049520e+02 6.229230527314878145e+02 6.304131260608306775e+02 6.376227028092644105e+02 6.439390932255774942e+02 6.525681259933185174e+02 6.493110479157344344e+02 6.520995375891170625e+02 6.600685370450216851e+02 6.640510830974576493e+02 6.749081489406695482e+02 6.758034918772165156e+02 6.814341553581849666e+02 6.937100422665726001e+02 6.982830077849399686e+02 6.944938560464552211e+02 7.034189848246636529e+02 7.041078370318451789e+02 7.149763603571685735e+02 7.166928391547552337e+02 7.256251572549840603e+02 7.332356457492054460e+02 7.379383133136435617e+02 7.454664589984288341e+02 7.515634075400621441e+02 7.559576734257602766e+02 7.624376088300898573e+02 7.661983183318346846e+02 7.669645435327869336e+02 7.648941915097686888e+02 7.728362691639161994e+02 7.752171684306723591e+02 7.820192089516447140e+02 7.775931494528765597e+02 7.942901601048796465e+02 7.954966152850907974e+02 7.992719452213123077e+02 8.051424568048788615e+02 8.130879156249859534e+02 8.232562389544941652e+02 8.302426699902592873e+02 8.311110224675695690e+02 8.313590563365372645e+02 8.417385764560040116e+02 8.456832665403504734e+02 8.477789394478618306e+02 8.536297473840820658e+02 8.599488731027558970e+02 8.647824084173902293e+02 8.652826283148508537e+02 8.718724733644570506e+02 8.819165944614419459e+02 8.831321282180714434e+02 8.850138725763764569e+02 8.926959331445800672e+02 9.000295016667757864e+02 9.044947089459453764e+02 9.094744183742934638e+02 9.151168925460900709e+02 9.216200858127414222e+02 9.211909685875114064e+02 9.184232476480527794e+02 9.274107671210615536e+02 9.287859748856120632e+02 9.373571753060847414e+02 9.397936802524529867e+02 9.463768567418027260e+02 9.588724432081714895e+02 9.701664028863046951e+02 9.677190426930455942e+02 9.690667722326483045e+02 9.737879485305409162e+02 9.774323395785388584e+02 9.941146842122727776e+02 9.942279147860892863e+02 9.926011213841017025e+02 9.978502959164317190e+02 1.004723189790348783e+03 1.003485912764070918e+03 1.011218432319186832e+03 1.018656634607678029e+03 1.023667888920096630e+03 1.029340466187297125e+03 1.037104107919742546e+03 1.052194825920831590e+03 1.049606328825383343e+03 1.055632186266912868e+03 1.058865416873885806e+03 1.066467174347956643e+03 1.067394535622427156e+03 1.081175553583680994e+03 1.083333116741898948e+03 1.089147207146601659e+03 1.093246006891004981e+03 1.102289002591615372e+03 1.107983661921232851e+03 1.109729047177748271e+03 1.114503358880929909e+03 1.116641569469860542e+03 1.120917961605170376e+03 1.134382034784162215e+03 1.142559505307644486e+03 1.143218489814662462e+03 1.151336754370422113e+03 1.154256158997160355e+03 1.160829466122254416e+03 1.156954287431162356e+03 1.175727050870933454e+03 1.167628333522360890e+03 1.170056729552532715e+03 1.177408089178261889e+03 1.189266651583823659e+03 1.191442339360481810e+03 1.192227414425693723e+03 1.198584376304896978e+03 1.202563039219510983e+03 1.208701733723010875e+03 1.206952873345950820e+03 1.226869804062039520e+03 1.225654733637433310e+03 1.229525300648959046e+03 1.239452384730656149e+03 1.252886305703249946e+03 1.246839018454248617e+03 1.253275481265322242e+03 1.257074567770106114e+03 1.267402118332105829e+03 1.278768851581607123e+03 1.284239684619371474e+03 1.294013836341954857e+03 1.302043381868218603e+03 1.318757647619544969e+03 1.319034585828006357e+03 1.329936049722140751e+03 1.329265182918657047e+03 1.330035524335203945e+03 1.333125373630403146e+03 1.329839778719594506e+03 1.338259187165301910e+03 1.351377788732945646e+03 1.351592593362823436e+03 1.354070616498339405e+03 1.365640208420568797e+03 1.366279486062528122e+03 1.373881825706106611e+03 1.381467959215274504e+03 1.387738921116101437e+03 1.392820911716931505e+03 1.393197393840060386e+03 1.390250477036490793e+03 1.405873994414714389e+03 1.414096712401856848e+03 1.425412724027886725e+03 1.419927840279567590e+03 1.427371033981416986e+03 1.438212777614141942e+03 1.442724392386841600e+03 1.446180967694177980e+03 1.453890522558330531e+03 1.467000897348488252e+03 1.475735485224050080e+03 1.478938045645386865e+03 1.489158125504885447e+03 1.493871876912303605e+03 1.490833595631163462e+03 1.498324139315552657e+03 1.505050847693537435e+03 1.514635987845781756e+03 1.513210234739604402e+03 1.516361650378031300e+03 1.521598225166227849e+03 1.523028558306388277e+03 1.524359607181276942e+03 1.530774461518573162e+03 1.534652654152074547e+03 1.542218144968947172e+03 1.555806728923292440e+03 1.558607909511293428e+03 1.552346717490643414e+03 1.556958381199074211e+03 1.563711493510454602e+03 1.573041919227887774e+03 1.574737272962870065e+03 1.576066334751799104e+03 1.584489209774362507e+03 1.579467933379395390e+03 1.591678766976846646e+03 1.595526022754853102e+03 1.600284036055474871e+03 1.607248828054174055e+03 1.608835802896962605e+03 1.614751529284876824e+03 1.616982221146109850e+03 1.614440218970122260e+03 1.633041232137263933e+03 1.646492013508404852e+03 1.648210774511067029e+03 1.652958850714707523e+03 1.658640074114373874e+03 1.670384489895281376e+03 1.676661339342627571e+03 1.678652169813159617e+03 1.688731445067287268e+03 1.696801948538678062e+03 1.701712596328458631e+03 1.704829618160220889e+03 1.724609279357677678e+03 1.698113514844421843e+03 1.721014438110723404e+03 1.720315256467636800e+03 1.713952665462360073e+03 1.714605046085696358e+03 1.724107847142610808e+03 1.740455312455644616e+03 1.743211530962741335e+03 1.751639653918882004e+03 1.758585904724735883e+03 1.763983533936068397e+03 1.762341123516948073e+03 1.774187400490637856e+03 1.777899841330418212e+03 1.779500002962393637e+03 1.775027413451162829e+03 1.784767129604965930e+03 1.785222349237528533e+03 1.792961965431753470e+03 1.794104054718806310e+03 1.800081757343094750e+03 1.800988143323045506e+03 1.814804320680730825e+03 1.820334849068524136e+03 1.826358792784431216e+03 1.833110587047150148e+03 1.835366092888174762e+03 1.840255042215627554e+03 1.848368435052658469e+03 1.852009456488431397e+03 1.861980453934327443e+03 1.855248962417233770e+03 1.864864518854332346e+03 1.868977430940788736e+03 1.870663236833117026e+03 1.874208993046483783e+03 1.867978683544690057e+03 1.875265490103574621e+03 1.890517377564093522e+03 1.888600176671279314e+03 1.917413902309287778e+03 1.911962451154579639e+03 1.919733401664528628e+03 1.923800211097196552e+03 1.926896032030645074e+03 1.931063627864589535e+03 1.940135624451453168e+03 1.945908592109690289e+03 1.952837337266646045e+03 1.969422886564432702e+03 1.961361780443865882e+03 1.973877298511691379e+03 1.988871900678012935e+03 1.978945500179136843e+03 2.002716019155169306e+03 2.001726299271684866e+03 2.005576253374763382e+03 2.019154684245833778e+03 2.024446841284308221e+03 2.022655690383384808e+03 2.023683337321619092e+03 2.033841814174390265e+03 2.039988249674640656e+03 2.042422346521501368e+03 2.049829238434819672e+03 2.059687068738499875e+03 2.059486361958643101e+03 2.066842367043210288e+03 2.068289599144231033e+03 2.074245038548742741e+03 2.082518464085791038e+03 2.079454313742656723e+03 2.073518584045397802e+03 2.090760985722525675e+03 2.091517123518815424e+03 2.094786005854662108e+03 2.106201487945022564e+03 2.105964672124039225e+03 2.116174192787199900e+03 2.122196971744862822e+03 2.124856589096709286e+03 2.133394336166255016e+03 2.134827050367329321e+03 2.143671414807809015e+03 2.142132268792969171e+03 2.144840295811461601e+03 2.154417110094883810e+03 2.158176471807560119e+03 2.175221444623511616e+03 2.174038503571792262e+03 2.182393765288170016e+03 2.172267445873116685e+03 2.186877648419475008e+03 2.192621137095276936e+03 2.192458021104304407e+03 2.198322566663423459e+03 2.212552609402814596e+03 2.216148034039414142e+03 2.209086134434998257e+03 2.215383756360433381e+03 2.217811663570347719e+03 2.218226019192216881e+03 2.213872790922429886e+03 2.234113456529811174e+03 2.229977502536999509e+03 2.235204776272995332e+03 2.231820228165315257e+03 2.237930180789204769e+03 2.234077445788331715e+03 2.246264647079291080e+03 2.257527898484719572e+03 2.258069214517531691e+03 2.275169555667604072e+03 2.264262085110236058e+03 2.278466336677073286e+03 2.273102558718915589e+03 2.280131980559650856e+03 2.271886478264833386e+03 2.288409278849739167e+03 2.293561107703651942e+03 2.295426790170541608e+03 2.305546589630929702e+03 2.300543433255599666e+03 2.309714958623670555e+03 2.314942098488724241e+03 2.324088843418783654e+03 2.322870608877708037e+03 2.325028741125109718e+03 2.327038079079637100e+03 2.328906443500377918e+03 2.330533615655931953e+03 2.338016695145046469e+03 2.352881371085143655e+03 2.352791942682453737e+03 2.368515110565511804e+03 2.366307065233473168e+03 2.376356320744348523e+03 2.380937773518492577e+03 2.380589164237787372e+03 2.381365501337116257e+03 2.386040417000246634e+03 2.398019066061524427e+03 2.394202376440451644e+03 2.403997603199274636e+03 2.400147696538388118e+03 2.406275526416210596e+03 2.404712233000326705e+03 2.420431682492244818e+03 2.416065160339511749e+03 2.410793486439553362e+03 2.432966088109290013e+03 2.439621604934231527e+03 2.429004545896661057e+03 2.453666423685968311e+03 2.456025245832745441e+03 2.457706346118706279e+03 2.464958131865879295e+03 2.468357267897465135e+03 2.470816681213736047e+03 2.489075071479966027e+03 2.488356198130056782e+03 2.489379259017278855e+03 2.490007917973297481e+03 2.495443513792248723e+03 2.505251947735416252e+03 2.507291410098567212e+03 2.505761304032178032e+03 2.513937137137129866e+03 2.516505546583578962e+03 2.524126101983449189e+03 2.521866366515201662e+03 2.540612921328694938e+03 2.540031517013625489e+03 2.544128689398606184e+03 2.557120968069721584e+03 2.553202192618917252e+03 2.560515710408956693e+03 2.565104144881468983e+03 2.562872190998219139e+03 2.568555656544986959e+03 2.574204949598104577e+03 2.561214947345504243e+03 2.572620227777157652e+03 2.584543965403652237e+03 2.576073751045061726e+03 2.581607403993816206e+03 2.585761271405236585e+03 2.580179248377849945e+03 2.593477039279021028e+03 2.594043287095614687e+03 2.585967283644912641e+03 2.590908601723280754e+03 2.595877219844533101e+03 2.601678325662572661e+03 2.607832067310708226e+03 2.625719319045073007e+03 2.623984936610585919e+03 2.619410745478897297e+03 2.616836293182360805e+03 2.633588885070535980e+03 2.634643302942083665e+03 2.637520992242678403e+03 2.644684728014225129e+03 2.646026532750226579e+03 2.646563537417901898e+03 2.652029013340248639e+03 2.657817322902844808e+03 2.661017298920093708e+03 2.662053922704209526e+03 2.660999252085773605e+03 2.676482747750307681e+03 2.681571398446858893e+03 2.683610625489070571e+03 2.693989229472592797e+03 2.698151740005498141e+03 2.701519216225888158e+03 2.700906861295307408e+03 2.706445840522764229e+03 2.706592466905219680e+03 2.719492248886701418e+03 2.718640906242970232e+03 2.727795988157670308e+03 2.728787053284842386e+03 2.734692098548501690e+03 2.754860279582721432e+03 2.751522985937265275e+03 2.761795784985346017e+03 2.767728734470304516e+03 2.768592682839544977e+03 2.779384733795091961e+03 2.770463173646416635e+03 2.774999156793987368e+03 2.799156309416257045e+03 2.791642337340695121e+03 2.791584479201856539e+03 2.804426763916413165e+03 2.796777064807114130e+03 2.812307418555646564e+03 2.812060442193528161e+03 2.812569321461503932e+03 2.814236744210812049e+03 2.821368298816851620e+03 2.823131791037584208e+03 2.824668189850019189e+03 2.823555250168765269e+03 2.835227146159572385e+03 2.837067964540893172e+03 2.824441599956669506e+03 2.828914551736900648e+03 2.837695275183681133e+03 2.853478496618440658e+03 2.857827109168595143e+03 2.843265789198202583e+03 2.866824180083403462e+03 2.863518493192815185e+03 2.876335866844197881e+03 2.871911423386058686e+03 2.875411360930746014e+03 2.878877539424589031e+03 2.888920801814107563e+03 2.882996323727502840e+03 2.889234175213762683e+03 2.895684112001259564e+03 2.895204089023378856e+03 2.906261337885396188e+03 2.910502784696796425e+03 2.912032875646187222e+03 2.924212198457340946e+03 2.931700535011935699e+03 2.936373956516335966e+03 2.942047079712159302e+03 2.955330876668823294e+03 2.955133801372610378e+03 2.951324609605724618e+03 2.943221769235056399e+03 2.955676268182055082e+03 2.953484642280956450e+03 2.973101710396764702e+03 2.964096009203840367e+03 2.963017674646654541e+03 2.965222543766370109e+03 2.976980305666397271e+03 2.988118641576388654e+03 2.988458879152284226e+03 3.004089028205736668e+03 2.994920947243524097e+03 2.999325415149522541e+03 3.012264895570470344e+03 3.009274723425984575e+03 3.014180681651481791e+03 3.005299009385447789e+03 3.020650535531431615e+03 3.023971885644824852e+03 3.034151627737896433e+03 3.060802548171768649e+03 3.065722462670314144e+03 3.062770512817257895e+03 3.071932694187732977e+03 3.080923454517809660e+03 3.078998431463793167e+03 3.078225411451919626e+03 3.090525734720579294e+03 3.093555535598642564e+03 3.085406033920501613e+03 3.094345891801776816e+03 3.087390050292349770e+03 3.098630591950020971e+03 3.095778324056102520e+03 3.098490089746884678e+03 3.113728910729267227e+03 3.112553508426523877e+03 3.111456112185932398e+03 3.113007351397808179e+03 3.130044622395699662e+03 3.116761626027215243e+03 3.137863036684390863e+03 3.129244836483839208e+03 3.144248396284780938e+03 3.149331991963886594e+03 3.126533159763519052e+03 3.142377183335341670e+03 3.157910132558675741e+03 3.149725983977519263e+03 3.154884622027479054e+03 3.149096714357071960e+03 3.161938127770567917e+03 3.160108636465262407e+03 3.158223355318386893e+03 3.171159848699486247e+03 3.180098976431251231e+03 3.163187549208484143e+03 3.173770981756760648e+03 3.171101662136694813e+03 3.175502569024961304e+03 3.176049876814882737e+03 3.182068624473482942e+03 3.186685642208758964e+03 3.194792996469499030e+03 3.203928981977214335e+03 3.206135587250981644e+03 3.208286648420561505e+03 3.223238312681676234e+03 3.224399772950133865e+03 3.234643677323422708e+03 3.237639059126419852e+03 3.237394038766779886e+03 3.255601493069379558e+03 3.238883067063548879e+03 3.242308614052181838e+03 3.244463154335630861e+03 3.250091718166613646e+03 3.256618902769740998e+03 3.261410409278885709e+03 3.259280362985369266e+03 3.259477991043220754e+03 3.270280256806968737e+03 3.276081674008974460e+03 3.286908352605997607e+03 3.281211292826197678e+03 3.290644115359616990e+03 3.301225789936894671e+03 3.302027821017200949e+03 3.298171564348114771e+03 3.311251190595247863e+03 3.311067285414238540e+03 3.292810840596773232e+03 3.317860422673131325e+03 3.319288195508714125e+03 3.326915199748154919e+03 3.338790751655872100e+03 3.337496942838915857e+03 3.333228599122602645e+03 3.346807274388025235e+03 3.352159076717839980e+03 3.346832344108159759e+03 3.347837754549804231e+03 3.368325457528152128e+03 3.368903109309149841e+03 3.372983884456674332e+03 3.376970620513578524e+03 3.379607593363863998e+03 3.392856880488671777e+03 3.384377153155826818e+03 3.397049710294965735e+03 3.393839647462863923e+03 3.407242195916276614e+03 3.410667143218987349e+03 3.411675876579977739e+03 3.416507882459671691e+03 3.422159463801966922e+03 3.432039647866499308e+03 3.433793816653314934e+03 3.428956966981062124e+03 3.432020255036867184e+03 3.445158118959926924e+03 3.447221575160108841e+03 3.454587103575022866e+03 3.454182766255990828e+03 3.463873939367677849e+03 3.475512060001279224e+03 3.467597354484852531e+03 3.485274354238968044e+03 3.478457118977081791e+03 3.487809449202011365e+03 3.493776521646326273e+03 3.496647871006929108e+03 3.498793484014183377e+03 3.501395788371150047e+03 3.483976136386298549e+03 3.505377991317679516e+03 3.504596991962868742e+03 3.503337115815886136e+03 3.512030572030333587e+03 3.523561790881199158e+03 3.538572781980156378e+03 3.528833234432285735e+03 3.543237287546680363e+03 3.540664383320328398e+03 3.547203621384102007e+03 3.556384911385408486e+03 3.563993776848432390e+03 3.566417877533556748e+03 3.578881215125414656e+03 3.594217452273388517e+03 3.575057946553174588e+03 3.593413402043222504e+03 3.592891612666450783e+03 3.609315999305064906e+03 3.600760206274296252e+03 3.609618218950562095e+03 3.612056892163795965e+03 3.612377074176667065e+03 3.621281778975051566e+03 3.621356031803451970e+03 3.621519281318609956e+03 3.617822201092361411e+03 3.642052666051440156e+03 3.641642927937427430e+03 3.640051078505242003e+03 3.645973152303678035e+03 3.652574699542760300e+03 3.661290868609107747e+03 3.661298454240252340e+03 3.677538707102565695e+03 3.679312790155502626e+03 3.682819658877716392e+03 3.698501285027326048e+03 3.706099200879109503e+03 3.701139932975872398e+03 3.705239669807075188e+03 3.700073426284180641e+03 3.692065089419837022e+03 3.713129355816537554e+03 3.713635855112329864e+03 3.717919829916121216e+03 3.725010419736858239e+03 3.727846678517781129e+03 3.733185561109576156e+03 3.743411439585319840e+03 3.731502784964466173e+03 3.740362387389344349e+03 3.726577342635555851e+03 3.739745242800084270e+03 3.742237097296052980e+03 3.741405988894699931e+03 3.741616708123141962e+03 3.745184823286550454e+03 3.754450390443113520e+03 3.760339739533458669e+03 3.761747272477201477e+03 3.777679142731073625e+03 3.775516008124192012e+03 3.783650144241501494e+03 3.787891430656080956e+03 3.803623614104787521e+03 3.822715261172512328e+03 3.820706439926902931e+03 3.820543503557885288e+03 3.831303406620894748e+03 3.821653390385078637e+03 3.820537264008228249e+03 3.814694688245239377e+03 3.814955318037631514e+03 3.830434775213022021e+03 3.829823725483220642e+03 3.835656211547317525e+03 3.839525358828818298e+03 3.846829601253224610e+03 3.841448244655912731e+03 3.846368421543609657e+03 3.840731492554919441e+03 3.833289434944037566e+03 3.844270809569572066e+03 3.856887513379675966e+03 3.853119934739381733e+03 3.874047642650663875e+03 3.866034628153089670e+03 3.869477070817019012e+03 3.871758697464363195e+03 3.877016783470800874e+03 3.880102777083814090e+03 3.895684718543532199e+03 3.892117475258843569e+03 3.894646340881504784e+03 3.905919908178469086e+03 3.903471676144763023e+03 3.908989510757164680e+03 3.908734642199603059e+03 3.906951720550968730e+03 3.908787421901622565e+03 3.902268085622495164e+03 3.913067642108529071e+03 3.890459879768269730e+03 3.914515087730865616e+03 3.909596330753944130e+03 3.924736721276899061e+03 3.935287373666041276e+03 3.936654254982692692e+03 3.959560899005545707e+03 3.944273149796001690e+03 3.940526412651746341e+03 3.957898072036693975e+03 3.959520383927758758e+03 3.969205290471499666e+03 3.953460332251927866e+03 3.969115590056280325e+03 3.982320865148460598e+03 3.984422799295777622e+03 3.984263196869188960e+03 3.973292284183835818e+03 3.986301374265909999e+03 3.984188472389967956e+03 3.983445386424176377e+03 4.004209571871876506e+03 3.999298849329018594e+03 4.001708275524578312e+03 4.023553284666220407e+03 4.012189039697370845e+03 4.020131489347490970e+03 4.019432693636847034e+03 4.031171053952254169e+03 4.032458926312243875e+03 4.034388712747944282e+03 4.028263411111156984e+03 4.043762342079099199e+03 4.033508157494650277e+03 4.052000546257323549e+03 4.052733114574126830e+03 4.063483252756181628e+03 4.065185198960176422e+03 4.075424185716809461e+03 4.082163781309128353e+03 4.085879414202817770e+03 4.072043038488088769e+03 4.083856967734349837e+03 4.081443567704871839e+03 4.091247300125814036e+03 4.093600144861423360e+03 4.106472085011725540e+03 4.098438054605044272e+03 4.114725861352829270e+03 4.093167327984224357e+03 4.107137784476862180e+03 4.100398219291065288e+03 4.113991884625431339e+03 4.120088547217515952e+03 4.129315826205121994e+03 4.135092926939328208e+03 4.138218224182005542e+03 4.140208541978485300e+03 4.161066049506067429e+03 4.161160079643939753e+03 4.159042487480021919e+03 4.149236738932788285e+03 4.167496519792950494e+03 4.179559463710783348e+03 4.183549269337991063e+03 4.186774913536913118e+03 4.179812934229875282e+03 4.199541366466241925e+03 4.204175315114378463e+03 4.203209556766083551e+03 4.212166212213688596e+03 4.208901286989074833e+03 4.207197684597153966e+03 4.212673351179008932e+03 4.222508946128928073e+03 4.231143967957865243e+03 4.242175797372937268e+03 4.241246801621994564e+03 4.242625582161349485e+03 4.242464618223485559e+03 4.253026395920403957e+03 4.253025708077470881e+03 4.236164747461567458e+03 4.255859593088373003e+03 4.264629347840453192e+03 4.263820033323550888e+03 4.272563521178974042e+03 4.272089405159970738e+03 4.284520787087986719e+03 4.254807786532483078e+03 4.279696581438124667e+03 4.280107508765012426e+03 4.283686010090641503e+03 4.270565997183253785e+03 4.274194888113982415e+03 4.276880814515730890e+03 4.288207820783030002e+03 4.295963159456834546e+03 4.304296387905131269e+03 4.305543274823307001e+03 4.297538647047403174e+03 4.320171300493825584e+03 4.325704595581099056e+03 4.313044251966642150e+03 4.331725443046936562e+03 4.324172371355737596e+03 4.320730177141168497e+03 4.324886356622784660e+03 4.335560441298351179e+03 4.331828754665169072e+03 4.356587349701349922e+03 4.360628966544304603e+03 4.352160027616706429e+03 4.360985338194258475e+03 4.369305334462387691e+03 4.367515048014884087e+03 4.358928505201753069e+03 4.376105975709346239e+03 4.372490815067987569e+03 4.381020754434757691e+03 4.377723572810960832e+03 4.386356324668823618e+03 4.384774804693178339e+03 4.393899760740746387e+03 4.382213311679860453e+03 4.403287674523078749e+03 4.403469393986950308e+03 4.397357368115194731e+03 4.397383685293172675e+03 4.410767877840192341e+03 4.419264120860909316e+03 4.416910368855671550e+03 4.420898293188087337e+03 4.433354735091302246e+03 4.435083731856298073e+03 4.421750538622603926e+03 4.443528628586313971e+03 4.439791919496788978e+03 4.430237687363380246e+03 4.434546238758106483e+03 4.444951330463021804e+03 4.452337173779716977e+03 4.444555273032625337e+03 4.463463794854510525e+03 4.452925027536727612e+03 4.459142058308406376e+03 4.451430934587921911e+03 4.466995337462129100e+03 4.476415134564949767e+03 4.472031964220351256e+03 4.473751499262336438e+03 4.462661179725550937e+03 4.481496846460450797e+03 4.483535812026038911e+03 4.487019718137226846e+03 4.477232323031286796e+03 4.496294406311013518e+03 4.482409907103583464e+03 4.492968447561665016e+03 4.489471692772904134e+03 4.508457110139282122e+03 4.495187141621502633e+03 4.491994178203721276e+03 4.502267185043539030e+03 4.509285034303331486e+03 4.511643973444191033e+03 4.501339662510376911e+03 4.510749345774425819e+03 4.496000571694287828e+03 4.510613575401126582e+03 4.526929166229565453e+03 4.534372131025880662e+03 4.533270018611198793e+03 4.533014945310293115e+03 4.549166246610388043e+03 4.543175630635290872e+03 4.556960096199255531e+03 4.552997815268271552e+03 4.549865758758936863e+03 4.559231345280441928e+03 4.546315017464904486e+03 4.548012954914182956e+03 4.550464579051094915e+03 4.546701169734225005e+03 4.552238918836651465e+03 4.551023593975447511e+03 4.564694722061020002e+03 4.555646933777454251e+03 4.566706417451058769e+03 4.563990911457745824e+03 4.585038198593204470e+03 4.576489548671436751e+03 4.577352463829842236e+03 4.580739997718119412e+03 4.582393324441360164e+03 4.600017104456868765e+03 4.584728340049714461e+03 4.589996272453796337e+03 4.593492142219933157e+03 4.589646209617213572e+03 4.608042955739095305e+03 4.603872468631979245e+03 4.624105770165596368e+03 4.622105689169756261e+03 4.629956288122337355e+03 4.623233171615409447e+03 4.640861495753210875e+03 4.645361281581774165e+03 4.642601898784841069e+03 4.668461589688533422e+03 4.640796181692885511e+03 4.657122019625301618e+03 4.662808818278205763e+03 4.667944055091708833e+03 4.673591628675528227e+03 4.651877138714068678e+03 4.661850551203163377e+03 4.675967996065624902e+03 4.679188721057762450e+03 4.677485885140855316e+03 4.695133424844500951e+03 4.688800926524565511e+03 4.704127576622015113e+03 4.712950476404429537e+03 4.707921054233791438e+03 4.715435398073448596e+03 4.700218186722419887e+03 4.717824069215914278e+03 4.727732791412760889e+03 4.739340436292044615e+03 4.729701725272317162e+03 4.737344379962818493e+03 4.740574631059422245e+03 4.754492005594122929e+03 4.758228878887322935e+03 4.758327237205635356e+03 4.755926285387290591e+03 4.750569762159257152e+03 4.757331902280664508e+03 4.769452309122430052e+03 4.763905648289335659e+03 4.761308700962495095e+03 4.768954457790203378e+03 4.775435942199025703e+03 4.774694879860856418e+03 4.770843659195780674e+03 4.787595228090123783e+03 4.787384484347230682e+03 4.796251216319671585e+03 4.811392728771849761e+03 4.795575282772480023e+03 4.794371851593266001e+03 4.807596169809494313e+03 4.823437849534448105e+03 4.823599918991947561e+03 4.837814170471287980e+03 4.819965880570750414e+03 4.817658564432908861e+03 4.833460662567811596e+03 4.828732765128749634e+03 4.823462262097931671e+03 4.834623084215831113e+03 4.823479614473928450e+03 4.841805719642794429e+03 4.834348393832968213e+03 4.837270189884898173e+03 4.863952209051667523e+03 4.834760121652388079e+03 4.852019397372696403e+03 4.861500895569071872e+03 4.859902657166690005e+03 4.864141880320815289e+03 4.869364463105694995e+03 4.875341710215066087e+03 4.879185275297999397e+03 4.875366631855662490e+03 4.893661054110846635e+03 4.892295283512356036e+03 4.898074165930987874e+03 4.884444289224236854e+03 4.920539990214923819e+03 4.907156262777270967e+03 4.907679884996729015e+03 4.905385287705205883e+03 4.907001028182972732e+03 4.900868318989955696e+03 4.916430088805826017e+03 4.919644883127317371e+03 4.923223921583615265e+03 4.935109586047496123e+03 4.933908271403139224e+03 4.942597199284195085e+03 4.937416909402167221e+03 4.941295605505327330e+03 4.943873651464990871e+03 4.959067271709409397e+03 4.939800544726588669e+03 4.935945577535976554e+03 4.958181529918088927e+03 4.969054877341693100e+03 4.967090985256752901e+03 4.978999865522050641e+03 4.962816345625462418e+03 4.965388978880143441e+03 4.970367646995128780e+03 4.976415974039240609e+03 4.990119866929660930e+03 4.982511082920594163e+03 4.990457159867085466e+03 4.997482767289219737e+03 5.001870302080023976e+03 5.001160963713742603e+03 5.020269590974969105e+03 5.014660349587089513e+03 5.006434939239536106e+03 5.000925049114994181e+03 5.010856216991524889e+03 5.004592375700399316e+03 5.028879990669760446e+03 5.032030277548999038e+03 5.035451481689365210e+03 5.025518460650989255e+03 5.017627918943660006e+03 5.024658348027058310e+03 5.029804883344309928e+03 5.030029960394728732e+03 5.024854376121804307e+03 5.045906785982731890e+03 5.046449359476945574e+03 5.059051220277603534e+03 5.060071445658204539e+03 5.065542279654379854e+03 5.073804539992629543e+03 5.070004818140457246e+03 5.087531538138057840e+03 5.074258549255982871e+03 5.071058702308554530e+03 5.076426104614626638e+03 5.092092058075041678e+03 5.094234316758027489e+03 5.098824837923855739e+03 5.097112090497714235e+03 5.108596137044230090e+03 5.106551493277931513e+03 5.124628118869032733e+03 5.117292883231514679e+03 5.125875969227909081e+03 5.125414042974509357e+03 5.125910765160861956e+03 5.142432540277631233e+03 5.143538014872360691e+03 5.140166292554436041e+03 5.141016957096848273e+03 5.158266694428393748e+03 5.158819708659964817e+03 5.144497639874411107e+03 5.156435414426255193e+03 5.154461812672556334e+03 5.145415068880284707e+03 5.167789083809027943e+03 5.165989816864718705e+03 5.171443033124636713e+03 5.183804086823036414e+03 5.191179209962463574e+03 5.195184797656404044e+03 5.210144980459081125e+03 5.198773253410033249e+03 5.197749040732735011e+03 5.193573446673847684e+03 5.212379792546067620e+03 5.200910365110165003e+03 5.208449993338359491e+03 5.219644344925710357e+03 5.224550487207295191e+03 5.225517821162722612e+03 5.238363645734852071e+03 5.241098625689136497e+03 5.253752055365386695e+03 5.254172673559499344e+03 5.262374818670595232e+03 5.259756938775484741e+03 5.249608125125389961e+03 5.246761208283713131e+03 5.257447837486950448e+03 5.264710529212527035e+03 5.257305387076607985e+03 5.285908257266834880e+03 5.278927418669983126e+03 5.285315059837623267e+03 5.298392900778411786e+03 5.308331128557988450e+03 5.288292439782582733e+03 5.302691125021413427e+03 5.303591462811076781e+03 5.322556755345771307e+03 5.318971957564452168e+03 5.321653318039507212e+03 5.323607649471017794e+03 5.341605559537983027e+03 5.339975821929772792e+03 5.332918481387943757e+03 5.347019406426815294e+03 5.362093748713924469e+03 5.336853178963609935e+03 5.352761284032121694e+03 5.360750538392389899e+03 5.364722919923103291e+03 5.385411418436614440e+03 5.356855384496807346e+03 5.376469543743786744e+03 5.383718024652447639e+03 5.382385387735153017e+03 5.380371462520789464e+03 5.378285078212436019e+03 5.373887095061074433e+03 5.383834169434739124e+03 5.388477629122350663e+03 5.376316834031946200e+03 5.375476785596726586e+03 5.377877712561708904e+03 5.410983917108927926e+03 5.384106538090923095e+03 5.388713717043564429e+03 5.395776254638007231e+03 5.404016322910125382e+03 5.421906196158699458e+03 5.406988411794326566e+03 5.428341424901918799e+03 5.432211114958479811e+03 5.430687016801723075e+03 5.458760976686142385e+03 5.467602176070688074e+03 5.478350010500606913e+03 5.468051277209196087e+03 5.469127137425958608e+03 5.451292824840949834e+03 5.460939252222895448e+03 5.473855992041186255e+03 5.468481750320240280e+03 5.482235414887418301e+03 5.478284964691744790e+03 5.482084125908743772e+03 5.494305578958075785e+03 5.480313005678798618e+03 5.491008662090421240e+03 5.491254746245857859e+03 5.499961613600111377e+03 5.489766889086321498e+03 5.509122295561162900e+03 5.500078531772710448e+03 5.501930255814039811e+03 5.498225713524665480e+03 5.505669593874026759e+03 5.500767116032121521e+03 5.504138850504168659e+03 5.506676127358786289e+03 5.508918027649296164e+03 5.516721154704107903e+03 5.518314848514796722e+03 5.511890022663424133e+03 5.524630474658494677e+03 5.523175589620555002e+03 5.519528732815064359e+03 5.529336555386306827e+03 5.532162312455358915e+03 5.535916395484383429e+03 5.534769883021395799e+03 5.545245277558615271e+03 5.544407135906215444e+03 5.555471508527120022e+03 5.553722936805761492e+03 5.577421289813195472e+03 5.575791405907953958e+03 5.580001169412148556e+03 5.565718044497905794e+03 5.575838065365539478e+03 5.576136090796684584e+03 5.570598630811435214e+03 5.587832496368322609e+03 5.585639333912957227e+03 5.594891225729980761e+03 5.580780875861639288e+03 5.595913164686741766e+03 5.593229829003159466e+03 5.605887122715993428e+03 5.601689963342234478e+03 5.621984120617643384e+03 5.609361960832407021e+03 5.606314776709026773e+03 5.603572240947971295e+03 5.603346752628969625e+03 5.612687085314983960e+03 5.604870719115544489e+03 5.616631659862062406e+03 5.630440317285047968e+03 5.620884429223973711e+03 5.613485664179425839e+03 5.606516815495833725e+03 5.618731949861156863e+03 5.636342864196730261e+03 5.640702383010163430e+03 5.626397927395749321e+03 5.631449367665617501e+03 5.633663748900535211e+03 5.640505126041097355e+03 5.641587506832817780e+03 5.636206668035295479e+03 5.648781323821162005e+03 5.663416201190209904e+03 5.660368449438917196e+03 5.659639492814627374e+03 5.666908804338315349e+03 5.674748917286898177e+03 5.668363197528992714e+03 5.674272660982048365e+03 5.682721944879417606e+03 5.681249392557665487e+03 5.691244554355520449e+03 5.674502287294898451e+03 5.675109203380824511e+03 5.690137573390302350e+03 5.680335414984362615e+03 5.681894603616389759e+03 5.683366302651309525e+03 5.701952145866223873e+03 5.703674013024598935e+03 5.709841649478807085e+03 5.714864807069505332e+03 5.705233131801267518e+03 5.714095786734715148e+03 5.728915030608984125e+03 5.725740707476077660e+03 5.714516199297669118e+03 5.718522467909693660e+03 5.716668381186541410e+03 5.729370697685947562e+03 5.741316802036769332e+03 5.729816845734965682e+03 5.729689067436128425e+03 5.743462106976361611e+03 5.726404677097393687e+03 5.749636257550254413e+03 5.732776416296231218e+03 5.755803040819257149e+03 5.740415179356985391e+03 5.744003060350293708e+03 5.768038985694389339e+03 5.772993934747783896e+03 5.788375750099733523e+03 5.764325603680755194e+03 5.771865096344488848e+03 5.774409498935776355e+03 5.761250375976758733e+03 5.785252030260799984e+03 5.779445184082557716e+03 5.796934455759338562e+03 5.799741090279381751e+03 5.801374651406499652e+03 5.799729624159041123e+03 5.815662575890627522e+03 5.792610752592977406e+03 5.805281728673472571e+03 5.798788112024268230e+03 5.801810292128430774e+03 5.812375925725388697e+03 5.837314665639922168e+03 5.836028134104427409e+03 5.834355131559720576e+03 5.831732078122618987e+03 5.843482686344416834e+03 5.842289825670287428e+03 5.851463654341403526e+03 5.861025317556989648e+03 5.858963809677813515e+03 5.865452092614016692e+03 5.873497202570214540e+03 5.881037638311891897e+03 5.886603611074067885e+03 5.878435155191395097e+03 5.888942369268251241e+03 5.882055817718684921e+03 5.881821751213579773e+03 5.886282313878517016e+03 5.890488244495508297e+03 5.902111613637741357e+03 5.900731083428880993e+03 5.898534261577522557e+03 5.908837807461770353e+03 5.885197435089732608e+03 5.905028749628021615e+03 5.911064740070918560e+03 5.917199506600307359e+03 5.917339443146476697e+03 5.920689584269969600e+03 5.903044933212855540e+03 5.931052448791067036e+03 5.913645385915249790e+03 5.919651618714176038e+03 5.927277027568155972e+03 5.931787567534697700e+03 5.922533014108179486e+03 5.926859814738884779e+03 5.936734298613077954e+03 5.931809361901714510e+03 5.933504684585323957e+03 5.946255755903813224e+03 5.956566171177822071e+03 5.955969779253198794e+03 5.948840550015710505e+03 5.982469831586387045e+03 5.965523741990177768e+03 5.973012972955003534e+03 5.976072512011622166e+03 5.975743011497972475e+03 5.987306365041031313e+03 5.985505641780928272e+03 5.998616422723337564e+03 6.005497397817151978e+03 6.027034390743153381e+03 6.000969700167283008e+03 6.014568320721284181e+03 6.006061825827231587e+03 6.005408879079887811e+03 6.017291515046240420e+03 6.022208471696939341e+03 6.007461753017385490e+03 6.019634867113269138e+03 6.024084697249011697e+03 6.033057367463360606e+03 6.026410434901987173e+03 6.042298162470668103e+03 6.054760367322629463e+03 6.066055155082809506e+03 6.063535224279770773e+03 6.067689246267211274e+03 6.070092799360712888e+03 6.060565821545516883e+03 6.064416727431743311e+03 6.081552639395912593e+03 6.074665423536793242e+03 6.075126472233702771e+03 6.076693276936428447e+03 6.084725608546747935e+03 6.074315862749198459e+03 6.072753424474796702e+03 6.086423334970430915e+03 6.093314750489170365e+03 6.079876156339739282e+03 6.083351633176656833e+03 6.086920472828705897e+03 6.088912659145797079e+03 6.104144988382932752e+03 6.108683613475844140e+03 6.114592876491484276e+03 6.091939131194834772e+03 6.126373403439120011e+03 6.119216979610095223e+03 6.141516005919613235e+03 6.113010291545986547e+03 6.115915298883209289e+03 6.126013587312855634e+03 6.133123026460403707e+03 6.126358141284213161e+03 6.135250330645725626e+03 6.136529113918431904e+03 6.144764670310363726e+03 6.146764953351587792e+03 6.160440554042828808e+03 6.161194042234252265e+03 6.163524290416753502e+03 6.163359970681082814e+03 6.154911788097140743e+03 6.160350776877338831e+03 6.166646881254288928e+03 6.170596501835745585e+03 6.162240169787527520e+03 6.174058673444752458e+03 6.175947495086996241e+03 6.182235737304471513e+03 6.174913945769068050e+03 6.181210800237297008e+03 6.175211386806727205e+03 6.174141619894628093e+03 6.175709959438076112e+03 6.196681109351124178e+03 6.190799628497402409e+03 6.204587249021825301e+03 6.194396065811380140e+03 6.206883642906374007e+03 6.198615650074999394e+03 6.195954111129840385e+03 6.207423718729972279e+03 6.209632875502095885e+03 6.205706471038052769e+03 6.223176563006747529e+03 6.215785304605578858e+03 6.218395862976791250e+03 6.224894292443201266e+03 6.224831275134586576e+03 6.224260567398424428e+03 6.226633575434041632e+03 6.228540541763449255e+03 6.226496310072719098e+03 6.235608009031430811e+03 6.254000901648000763e+03 6.267594871590248658e+03 6.277492823331140244e+03 6.271448393882677010e+03 6.258629428559472217e+03 6.269739564080634409e+03 6.266347100591739945e+03 6.285852717218645921e+03 6.281897298685443275e+03 6.262193220926059439e+03 6.296391361471887649e+03 6.273020935312575602e+03 6.287715014320015143e+03 6.277698817984523885e+03 6.304488339141798861e+03 6.307330623615401237e+03 6.299815267206823592e+03 6.315986785451287687e+03 6.317690967519270089e+03 6.316699583479824469e+03 6.320821509833324853e+03 6.309029479093871487e+03 6.328602648785216843e+03 6.329025479175073087e+03 6.340735913091197290e+03 6.338751048660383276e+03 6.320830000602836662e+03 6.334245995017417044e+03 6.323433347544057142e+03 6.331785219454111939e+03 6.360494531683303649e+03 6.334387232038868206e+03 6.344627298738903846e+03 6.352047439983030927e+03 6.338872993371904158e+03 6.342324451884110204e+03 6.343637634349168366e+03 6.337014436620775086e+03 6.342284814033107978e+03 6.354401522109266807e+03 6.361827197003099172e+03 6.360151418828698297e+03 6.360372871707741069e+03 6.360312299923165483e+03 6.367539022566113090e+03 6.372274269877214465e+03 6.357314437381214702e+03 6.383265696756726356e+03 6.381583365971801868e+03 6.387808441528771255e+03 6.395847682531762075e+03 6.390340031386529517e+03 6.400147328032777295e+03 6.395626511595399279e+03 6.395055976233254114e+03 6.399637264119573047e+03 6.410422683518920167e+03 6.407129183146234936e+03 6.415024658286891281e+03 6.426221038284133101e+03 6.432405687782756104e+03 6.437491370523063779e+03 6.437324076596197301e+03 6.449280576692006434e+03 6.441500255647511949e+03 6.443821185500592946e+03 6.456186605112768120e+03 6.456616460062387887e+03 6.461570928985670434e+03 6.465783747944189599e+03 6.475815609885263257e+03 6.466026700920412623e+03 6.477917732347473248e+03 6.476874506672389543e+03 6.484591103524529899e+03 6.477853751034703237e+03 6.490919079905344915e+03 6.477951866432959832e+03 6.469442654085882168e+03 6.488999050712265671e+03 6.495124964863874993e+03 6.486358917339529398e+03 6.497613366052884885e+03 6.473851494279983854e+03 6.482421520384655196e+03 6.487082959296530134e+03 6.499084469760762659e+03 6.502796571009374020e+03 6.503389703651994751e+03 6.514741520694584324e+03 6.489529206390094259e+03 6.499830642953748793e+03 6.509575693205990319e+03 6.503454070925312408e+03 6.510462582283572374e+03 6.517346073932183572e+03 6.534227694358827648e+03 6.518599743667607981e+03 6.514108060598434349e+03 6.546488151223486966e+03 6.550034543445189229e+03 6.513850435390995699e+03 6.527485592392703438e+03 6.530425965286046448e+03 6.556538103506640255e+03 6.547652140597985635e+03 6.553417926815592182e+03 6.543809886454997468e+03 6.543316447664150473e+03 6.557927087024133471e+03 6.561407188130616305e+03 6.565982679659706264e+03 6.586177259525182308e+03 6.573172375093645314e+03 6.557757458148057594e+03 6.572163018047708647e+03 6.574057982256233117e+03 6.576899252482517113e+03 6.556648021518234600e+03 6.557891895816150281e+03 6.554414688386972557e+03 6.578896451486857586e+03 6.570040153848027330e+03 6.597377921429979324e+03 6.578913250236657404e+03 6.573613543909029431e+03 6.572591980974090802e+03 6.568892492877632321e+03 6.572002818999291776e+03 6.594408473314098046e+03 6.589806213746638605e+03 6.607011694364895448e+03 6.579618112306535295e+03 6.588440951433431110e+03 6.604906317966426286e+03 6.608840027775300769e+03 6.607027420680857176e+03 6.603528077197473976e+03 6.590147002178015100e+03 6.614370696388173201e+03 6.614376412048864950e+03 6.625661713693178172e+03 6.625317044516445094e+03 6.625499641817800693e+03 6.627554159314713615e+03 6.635908483487285594e+03 6.624224195559648251e+03 6.634564916097621790e+03 6.649876699386341897e+03 6.643431587530948491e+03 6.657766685146129021e+03 6.651325387263626908e+03 6.651562035608632868e+03 6.650372359058283109e+03 6.651172365636353788e+03 6.661315533510866771e+03 6.677365110308689509e+03 6.679849966284247785e+03 6.682729487339620391e+03 6.672986713469738788e+03 6.684036533635206979e+03 6.687291623412859735e+03 6.700132671829859646e+03 6.692903440528422834e+03 6.674953996582154105e+03 6.686010710575927078e+03 6.692032874670190722e+03 6.696594519219559515e+03 6.693992939693375774e+03 6.696539312248541137e+03 6.683037846714245461e+03 6.705066811846839300e+03 6.707708644022170120e+03 6.719847044450097201e+03 6.722067330728189518e+03 6.709912972368188093e+03 6.705628891109696269e+03 6.711198653078843563e+03 6.714421748426373597e+03 6.730740521022860776e+03 6.724211199319167463e+03 6.734839528608307774e+03 6.722229830336093983e+03 6.717316985343457418e+03 6.731762827457127969e+03 6.739798720348432653e+03 6.744392395078961272e+03 6.745261884131325132e+03 6.740764393557510630e+03 6.731107704060942524e+03 6.762209316607108121e+03 6.747581918928906816e+03 6.738327299382748606e+03 6.745465014006569618e+03 6.746237005902939018e+03 6.739953286841586305e+03 6.742163625586668786e+03 6.763609269881459113e+03 6.766866713530144807e+03 6.752624245853070533e+03 6.763595511754409017e+03 6.757935945491223720e+03 6.764562561419877056e+03 6.747404334834961446e+03 6.772796949936154306e+03 6.784728708548488612e+03 6.778372033869374718e+03 6.799079435480000939e+03 6.788741237913613986e+03 6.781313199511480889e+03 6.799827064415985660e+03 6.804197530659099357e+03 6.806447852423250879e+03 6.818704477327380118e+03 6.813264390633505172e+03 6.813941111308021391e+03 6.812398063423955136e+03 6.821991403241738226e+03 6.819236082879382593e+03 6.831959848629210683e+03 6.842267331669791020e+03 6.829775907141743119e+03 6.845227309434143535e+03 6.841073621728708531e+03 6.835325525077686507e+03 6.831645421793512469e+03 6.850804556013131332e+03 6.858216070824909366e+03 6.845848455750327958e+03 6.841963010871487313e+03 6.835966649823004445e+03 6.847450875104815168e+03 6.847089394635046119e+03 6.858950776334811962e+03 6.867907048235241746e+03 6.877014094866841333e+03 6.875340039603599507e+03 6.888737747007844519e+03 6.879454837597480036e+03 6.886631622549206440e+03 6.881495783292088163e+03 6.890457127611693068e+03 6.905159520939263530e+03 6.904087356729150997e+03 6.907188321818243821e+03 6.900865904552082611e+03 6.908925718230858365e+03 6.907981903363581296e+03 6.900056500842354581e+03 6.907768733510397396e+03 6.910341720234599961e+03 6.929669797561276937e+03 6.931704571613613552e+03 6.953310653675819594e+03 6.937590999661613751e+03 6.929386097203446297e+03 6.920403614191015549e+03 6.910369855773818927e+03 6.924564313977688471e+03 6.926776777936996041e+03 6.931320084216877149e+03 6.950449157449406812e+03 6.944864942373148551e+03 6.941207313374556179e+03 6.955742855792199407e+03 6.934738606022369822e+03 6.946668731286428738e+03 6.953605392983032289e+03 6.941316526204911497e+03 6.963212270197489488e+03 6.956893688644913709e+03 6.987641962392765890e+03 6.978520311933655648e+03 6.983755670981619005e+03 6.977123375994149683e+03 6.982789675501221609e+03 6.992119818769921949e+03 6.988638576684590589e+03 6.987999980251501256e+03 6.987471302357658715e+03 7.007446885516373186e+03 7.016362407010357856e+03 6.987352918074499030e+03 7.022315364492347726e+03 7.028020445522161936e+03 6.995454806806000306e+03 7.047108902195278461e+03 7.027933576218310918e+03 7.045784606746045938e+03 7.060915277923465510e+03 7.048489947152299465e+03 7.054835512321172246e+03 7.050442578882972157e+03 7.029643766435037833e+03 7.051069000581209366e+03 7.048606415328757066e+03 7.047269731109508029e+03 7.057939657253939913e+03 7.053034701155784205e+03 7.054769874107407304e+03 7.059602569714813399e+03 7.068556306887117898e+03 7.072209804022260869e+03 7.074465956369787818e+03 7.061194703813944216e+03 7.057163639810364657e+03 7.072086517524490773e+03 7.060314903916829280e+03 7.063215019869958269e+03 7.065242386531785087e+03 7.081451399428682635e+03 7.072148198999206215e+03 7.085502881477387746e+03 7.089053929190346935e+03 7.082988622397002473e+03 7.093474507480746070e+03 7.093234095287539276e+03 7.092457675483171442e+03 7.084581557096402321e+03 7.086746522822792940e+03 7.097517068591576390e+03 7.096104220045722286e+03 7.108426124037906447e+03 7.107308572885211106e+03 7.100589938998044090e+03 7.104680745738870428e+03 7.097082396555332707e+03 7.106593764357062355e+03 7.107560784366044572e+03 7.107465255266507484e+03 7.125785474057054671e+03 7.108802948042911339e+03 7.114954217988281016e+03 7.103764321744289191e+03 7.128919581753637431e+03 7.130460076752687200e+03 7.123011175545825608e+03 7.131630600687082733e+03 7.127881288878516898e+03 7.145598938999261918e+03 7.169468337370860354e+03 7.153123413254773368e+03 7.164326748928993766e+03 7.155014366377375154e+03 7.141992231438929593e+03 7.178290951677539852e+03 7.151082840723583104e+03 7.167913822793570034e+03 7.165036494606916676e+03 7.165801486992892023e+03 7.165204162308225023e+03 7.160712664534496980e+03 7.182962476632704238e+03 7.178812617232530101e+03 7.196025083813005040e+03 7.176568936956169637e+03 7.186546021918979022e+03 7.189100349751007343e+03 7.199207868274498651e+03 7.207978549621650927e+03 7.185531094466751711e+03 7.188244052228745204e+03 7.177965960463137890e+03 7.195190344759467735e+03 7.203633570217513807e+03 7.185193993607667835e+03 7.197204821735652331e+03 7.215783575922789169e+03 7.213988864468736210e+03 7.186748897528043926e+03 7.196913481847214825e+03 7.210349354247729025e+03 7.202308490280831393e+03 7.215663610867220996e+03 7.221785997169727125e+03 7.234647737992863767e+03 7.229779248666778585e+03 7.231910153501929017e+03 7.251967561599950386e+03 7.248223294495057416e+03 7.242586478376205378e+03 7.255236261034217932e+03 7.254364867727295859e+03 7.263835146210961284e+03 7.254468910224490173e+03 7.256661609052933272e+03 7.279868483225518503e+03 7.277540886061685342e+03 7.270402083365568615e+03 7.280725565597605055e+03 7.273196891322241754e+03 7.277527888982626791e+03 7.278947793516645106e+03 7.287564618135865203e+03 7.277287876385273194e+03 7.280114575041883654e+03 7.282393050308784950e+03 7.275066712747930978e+03 7.261305739099525454e+03 7.288848780110098232e+03 7.290896212711390035e+03 7.278053285438579223e+03 7.302362564630583620e+03 7.294852976281773408e+03 7.274981285065424345e+03 7.292016584606360084e+03 7.295901324958076657e+03 7.278758078302572358e+03 7.298988685437951972e+03 7.297076138170707054e+03 7.295859722125183907e+03 7.290954278353640802e+03 7.304017982678355111e+03 7.299714442041181428e+03 7.320901373746825811e+03 7.308106954510225478e+03 7.313839213334270426e+03 7.310218111808467256e+03 7.317278456738211389e+03 7.315706543167054406e+03 7.332608977116084134e+03 7.328048454801349180e+03 7.335415656554110683e+03 7.330427165096441058e+03 7.323240109099858273e+03 7.334428059128395034e+03 7.335651869959787291e+03 7.338745488845659565e+03 7.346864287873618196e+03 7.371131777016835258e+03 7.350103555078799218e+03 7.370040704941928198e+03 7.374830511785069575e+03 7.373662126879804418e+03 7.361029370168916103e+03 7.375138862458017684e+03 7.368869809531594001e+03 7.373024531022028896e+03 7.386693306736794511e+03 7.394598004571493220e+03 7.378754448961268281e+03 7.377694998435088564e+03 7.375609886988268045e+03 7.390895000941477520e+03 7.378822960042660270e+03 7.379563156028038975e+03 7.361274431454272417e+03 7.375369003207114474e+03 7.375795180335224359e+03 7.375573694294632332e+03 7.369603295599098601e+03 7.382002743912252299e+03 7.370768412062176139e+03 7.382008558898791307e+03 7.359228323917513080e+03 7.394618484041913689e+03 7.390935255467106799e+03 7.403942303686408195e+03 7.383549280026083579e+03 7.398139326164199701e+03 7.390964821501978804e+03 7.398812038966422733e+03 7.381475511690676285e+03 7.383606130021466015e+03 7.396383024462375943e+03 7.403540197577479375e+03 7.399884016435899866e+03 7.418908128595397102e+03 7.419418173149926588e+03 7.430392438685846173e+03 7.424035050370202953e+03 7.437302663275405394e+03 7.431302058692590435e+03 7.402053285229200810e+03 7.424125106920186226e+03 7.435623500893337223e+03 7.451692779790955683e+03 7.441586900284319199e+03 7.464635500866664188e+03 7.448336517239824389e+03 7.449090538468572049e+03 7.453210220275533175e+03 7.456026303236387321e+03 7.455902822198638205e+03 7.463468671888050267e+03 7.468071085274389588e+03 7.460403295027453169e+03 7.459167666341811127e+03 7.472765509975071836e+03 7.474085396797846442e+03 7.474556039149582830e+03 7.477808081480930014e+03 7.487014649733084298e+03 7.491967695567285773e+03 7.484723526430246238e+03 7.492488577379893286e+03 7.485062966155909635e+03 7.493836810125209013e+03 7.493425934400887854e+03 7.490686597904486007e+03 7.495916237174374146e+03 7.487618050327489982e+03 7.477699749643917130e+03 7.473071018898671355e+03 7.469413475154533444e+03 7.502731400002464397e+03 7.491496646215746296e+03 7.475853573733005760e+03 7.500275470571907135e+03 7.493198699991558897e+03 7.494295138239690459e+03 7.499730687414044951e+03 7.500346389463532432e+03 7.502414968302115085e+03 7.497283917427225788e+03 7.508927730365289790e+03 7.497949313724653621e+03 7.502864612828175268e+03 7.506436541217709419e+03 7.512479541925297781e+03 7.515948709979228624e+03 7.501251697873563899e+03 7.518347629461477482e+03 7.526721187665103571e+03 7.515709399354227571e+03 7.519853391705418289e+03 7.522401942964031150e+03 7.517482565236907249e+03 7.507412724025448370e+03 7.507538554111210942e+03 7.510550501344464465e+03 7.516129764444795001e+03 7.519995476449524176e+03 7.529988247949926517e+03 7.517772957472173402e+03 7.514062537126683310e+03 7.503297363647096972e+03 7.507545417060548061e+03 7.535999480587045582e+03 7.516540211208996880e+03 7.500989992062478450e+03 7.526547485835232692e+03 7.524104694261141049e+03 7.523364736683770388e+03 7.490951002395730939e+03 7.489607333222983470e+03 7.527626780174980922e+03 7.527754570570854412e+03 7.515693830942945169e+03 7.508643226914044135e+03 7.530613051267371702e+03 7.515539410260126715e+03 7.527269918652773413e+03 7.515486048148695772e+03 7.529305423311310733e+03 7.539216745869737679e+03 7.539064432688999659e+03 7.533673670229205527e+03 7.569751516429849289e+03 7.568122965129567092e+03 7.548436814420965675e+03 7.550748817869444792e+03 7.555435848082519442e+03 7.557942425815023853e+03 7.571061926392255373e+03 7.596911532515331601e+03 7.604567556863205937e+03 7.588183217591116772e+03 7.595488491039071960e+03 7.587423746165211014e+03 7.580924032616700970e+03 7.606790909981434197e+03 7.596552634212891462e+03 7.601168941015693235e+03 7.588592228392460129e+03 7.597256423000390896e+03 7.581694719392554362e+03 7.594413122694269077e+03 7.603637548857998809e+03 7.609154421528221974e+03 7.625245705334077684e+03 7.619389274139901318e+03 7.630882286886413567e+03 7.634587978893978288e+03 7.621718436880819354e+03 7.636154423900798065e+03 7.625569876268462394e+03 7.640124902916202700e+03 7.628283889249519234e+03 7.639008324695464580e+03 7.633032801263751026e+03 7.626679248859305517e+03 7.651302072869509175e+03 7.626680279370571952e+03 7.637153317425118985e+03 7.631530336902206727e+03 7.659818358160703610e+03 7.630780983961552010e+03 7.642928369106823993e+03 7.639862819009614213e+03 7.636606249547107836e+03 7.661147002324521054e+03 7.642054222991693678e+03 7.655990980601844967e+03 7.659295025240500763e+03 7.661697715391624115e+03 7.662739119387979372e+03 7.680453480813343958e+03 7.670674978670163000e+03 7.667512336069933554e+03 7.681028402908124917e+03 7.681642097868347264e+03 7.697362461919376074e+03 7.706335369982341945e+03 7.705022036711597138e+03 7.699343003230089380e+03 7.689625893122854905e+03 7.704130148028799340e+03 7.698616288164856087e+03 7.696116869893749026e+03 7.704128851990100884e+03 7.705339711919682486e+03 7.708004626364037904e+03 7.700982601790050467e+03 7.711522742426629520e+03 7.709501450302656849e+03 7.707072188420976090e+03 7.704983990951413034e+03 7.698753834037000161e+03 7.710455572025109177e+03 7.716690453183175123e+03 7.710625446396553343e+03 7.714236839599825544e+03 7.727788993983149339e+03 7.723343684884002869e+03 7.698198686908201125e+03 7.701930402998995305e+03 7.712487276298524193e+03 7.718568990205350929e+03 7.719772786074752730e+03 7.707966238988879013e+03 7.695995648746776169e+03 7.722000530430950676e+03 7.712842955127150162e+03 7.708132981378390468e+03 7.710574794880199988e+03 7.717738148708692279e+03 7.705361334341516340e+03 7.722941147966247627e+03 7.720101788517822570e+03 7.739507280980406904e+03 7.737071833472767139e+03 7.717549944251685702e+03 7.738370781667517804e+03 7.739765986217942555e+03 7.732161412682266018e+03 7.742898077069952706e+03 7.741885400678807855e+03 7.747790242404645142e+03 7.747665524830315917e+03 7.747743522594599199e+03 7.733785881671034986e+03 7.765827904994507662e+03 7.765746196721201159e+03 7.759753531734409080e+03 7.751835481039473052e+03 7.759540720994026742e+03 7.769449493122101558e+03 7.774249236121729155e+03 7.768842875306055248e+03 7.766036857621339550e+03 7.789918153151564184e+03 7.787954070047731875e+03 7.795777958283361841e+03 7.800765602633222443e+03 7.765641942298625509e+03 7.795234461636064225e+03 7.793387608714528142e+03 7.809022758781532502e+03 7.817661031119809195e+03 7.819390873122445555e+03 7.814642520057805996e+03 7.801688310559155070e+03 7.829740075232934032e+03 7.810099950118693414e+03 7.840151380522574073e+03 7.844710382538419253e+03 7.834004767783412717e+03 7.846089959233037007e+03 7.850329477672437861e+03 7.851972437245665787e+03 7.830577529333539132e+03 7.848191722128506626e+03 7.861090900306357980e+03 7.866822269031355063e+03 7.837931332336354899e+03 7.852208767625795190e+03 7.843403857878762210e+03 7.847261203688452952e+03 7.850570855480258615e+03 7.876147246704264035e+03 7.863862820276134698e+03 7.866312517879480765e+03 7.876000435914512309e+03 7.892083164877417403e+03 7.883967888184342883e+03 7.893916185039090124e+03 7.889027912262965401e+03 7.914005181544353036e+03 7.895144863920782882e+03 7.884743651195647544e+03 7.884476339956177981e+03 7.900654236167138151e+03 7.896709902265833080e+03 7.883369916696982727e+03 7.889911574555583684e+03 7.888248632940201787e+03 7.912912762504681268e+03 7.887697575297977892e+03 7.917012486971677390e+03 7.903100021381603256e+03 7.920310564656011593e+03 7.929373212439119925e+03 7.925987893755010191e+03 7.908837438429372014e+03 7.919976020423602677e+03 7.896181996877849997e+03 7.911356171475753399e+03 7.899754942075443068e+03 7.899226707787584019e+03 7.912425226352057507e+03 7.910899807056316604e+03 7.930686226245886246e+03 7.914322864981234488e+03 7.911527289761191241e+03 7.930611647606213410e+03 7.907820453257650115e+03 7.907249637520096258e+03 7.944561919770117129e+03 7.933025512193432405e+03 7.927069287364726733e+03 7.923563540192277287e+03 7.939582954983722630e+03 7.932725283631648381e+03 7.941573489661875101e+03 7.948348167342527631e+03 7.927866956189839584e+03 7.941636817591874205e+03 7.957188497679550892e+03 7.940658730168214788e+03 7.924803742877246805e+03 7.930705618922071153e+03 7.922982260114500605e+03 7.951922773085336303e+03 7.949219518781523220e+03 7.958920334231696870e+03 7.936512303854374295e+03 7.963760710390175518e+03 7.941912546741265032e+03 7.967456978762082144e+03 7.959697628395342690e+03 7.963244802455631543e+03 7.960167160471326497e+03 7.938098272352083768e+03 7.968835985882931709e+03 7.962911579236450052e+03 7.963822216404602841e+03 7.963621033894815810e+03 7.968823456519485262e+03 7.977307967630651547e+03 7.978178379332031909e+03 7.989823106146871396e+03 7.986419068846296796e+03 7.979263139109599251e+03 7.979337026204078029e+03 7.989732274697939829e+03 7.983809025211175140e+03 7.996599161439988166e+03 8.012707576801460164e+03 8.008789387266331687e+03 8.006331726384059948e+03 8.030052723720559698e+03 8.037766012113936995e+03 8.030696704721554852e+03 8.023682139868309605e+03 8.005551082343788948e+03 8.039138025862580434e+03 8.037876766235418472e+03 8.033690340928348633e+03 8.049122703191756045e+03 8.054389274080494943e+03 8.051986509581609425e+03 8.050771804889108353e+03 8.057739936673196098e+03 8.054570110198123075e+03 8.059785175776438336e+03 8.063185660750727038e+03 8.060889190962166140e+03 8.052996815950713426e+03 8.070120483805150798e+03 8.050102868133412812e+03 8.068656961050756763e+03 8.077154156163270272e+03 8.062459056953360232e+03 8.055876574810308739e+03 8.065641797361573481e+03 8.057043497166350789e+03 8.077330954878598277e+03 8.070968912534655828e+03 8.047995619892925788e+03 8.064504318971171415e+03 8.060838541547615023e+03 8.058863530011723924e+03 8.069197915068407383e+03 8.080823670577738085e+03 8.065832726526139595e+03 8.087288291782416309e+03 8.068091922659073134e+03 8.092612602577259167e+03 8.100924617587410467e+03 8.108714917880794019e+03 8.106266492957993250e+03 8.112234483480626295e+03 8.115358632000530633e+03 8.114184287095776199e+03 8.115900357570963024e+03 8.135088669534613473e+03 8.127467952886476269e+03 8.115019494238751577e+03 8.134054542782243516e+03 8.108864876596366230e+03 8.131734395862088604e+03 8.098047576537472196e+03 8.125397628591844295e+03 8.126365539744324451e+03 8.120587301024696899e+03 8.118084241422057858e+03 8.118415665630936019e+03 8.124088286023164983e+03 8.114973933551060327e+03 8.135108644568762429e+03 8.134371629186292012e+03 8.154369831600669386e+03 8.143467054280422417e+03 8.133322629140493518e+03 8.138580403374340676e+03 8.143218723768572090e+03 8.147207946955381885e+03 8.166602213376975669e+03 8.138955895791603325e+03 8.158888483109846675e+03 8.165376014090919853e+03 8.165252443619452606e+03 8.160774366406250010e+03 8.164534161262863563e+03 8.171517868907561024e+03 8.173441044349840922e+03 8.156783448174558544e+03 8.188856915987396860e+03 8.177602014829369182e+03 8.172860444763290616e+03 8.182443009594039722e+03 8.177369758413240561e+03 8.200397228976171391e+03 8.195843682350481686e+03 8.196039954769910764e+03 8.202394531820886186e+03 8.190520312364108577e+03 8.201380321684046066e+03 8.200856990697182482e+03 8.188447818892220312e+03 8.217103445827164251e+03 8.230098184919086634e+03 8.239613179925394434e+03 8.224394146562108290e+03 8.227185647793483440e+03 8.232854411008260286e+03 8.235216336339921327e+03 8.229931576038439744e+03 8.250083821496489691e+03 8.251972109876334798e+03 8.264659582616333864e+03 8.252111800799691991e+03 8.264821618148094785e+03 8.268983833471456819e+03 8.260427992420902228e+03 8.259846344763736852e+03 8.285763557112612034e+03 8.249669697685763822e+03 8.259909209161127364e+03 8.253344421505687933e+03 8.272971435616613235e+03 8.257425880034823422e+03 8.258882482101713322e+03 8.265722446678526467e+03 8.265678877788928730e+03 8.280328664545348147e+03 8.271564801095399162e+03 8.264955633380370273e+03 8.278793614193269605e+03 8.245911202965122357e+03 8.273114474500416691e+03 8.256380907823946472e+03 8.262187444177838188e+03 8.268786029918683198e+03 8.261248147155849438e+03 8.270840741225492820e+03 8.285981312727602926e+03 8.282899229039006968e+03 8.265784211995558508e+03 8.302942900983171057e+03 8.308340627617884820e+03 8.303636881629670825e+03 8.316876586088194017e+03 8.319715283478437414e+03 8.301892080326741052e+03 8.314738601270439176e+03 8.315587236000872508e+03 8.286349780898315657e+03 8.313306485856872314e+03 8.314392380258796038e+03 8.294910130191525241e+03 8.310567820073330950e+03 8.318967915391314818e+03 8.302548324993671486e+03 8.302888860641252904e+03 8.306587089106718850e+03 8.306171439152707535e+03 8.316787864349656957e+03 8.307609491334716949e+03 8.318911694372302009e+03 8.314977831228279683e+03 8.330310037567453037e+03 8.299917315179765865e+03 8.302944754031255798e+03 8.320444900190734188e+03 8.318217075318441857e+03 8.322715813403765424e+03 8.310331974534159599e+03 8.322186638992789085e+03 8.318278794972546166e+03 8.317619614706725770e+03 8.306387763112463290e+03 8.315029979786604599e+03 8.291223084666393333e+03 8.282070238946733298e+03 8.304401103662134119e+03 8.307850589442823548e+03 8.301347545030306719e+03 8.332018984661752256e+03 8.315298733785532022e+03 8.329169233301545319e+03 8.331277996405735394e+03 8.340163984345064819e+03 8.327792203471044559e+03 8.324193752640390812e+03 8.317508549374661015e+03 8.328829079306338826e+03 8.338761684267978126e+03 8.342779110289511664e+03 8.334140181322225544e+03 8.330252186655301557e+03 8.330918806081454022e+03 8.331186717328284431e+03 8.323278098248154492e+03 8.341682021421798709e+03 8.339836681616598071e+03 8.355736587189063357e+03 8.328002158280931326e+03 8.344163754993696784e+03 8.348887732814384435e+03 8.349123904345018673e+03 8.377710081047720450e+03 8.363236447901779684e+03 8.364315423086472947e+03 8.350853286717208903e+03 8.348335309381060142e+03 8.363930757920383257e+03 8.388216905491157377e+03 8.384995024896672476e+03 8.364263887274053559e+03 8.394939308900024116e+03 8.395639678533498227e+03 8.368917198438832202e+03 8.382838851006126788e+03 8.375227055972578455e+03 8.378242422486990108e+03 8.393276124366897420e+03 8.380312926801729191e+03 8.384915998424236022e+03 8.382991250179471535e+03 8.384777345705302650e+03 8.381883317063557115e+03 8.390054018025430196e+03 8.390014113944907876e+03 8.394503146931088850e+03 8.399944360963407235e+03 8.397807427372274105e+03 8.383661370214409544e+03 8.401771798108777148e+03 8.400820501633428648e+03 8.410896707180532758e+03 8.388455030817829538e+03 8.413230050915466563e+03 8.414723196585189726e+03 8.401500564654950722e+03 8.413957514017954963e+03 8.417833121966792532e+03 8.427837603433263212e+03 8.415878605382595197e+03 8.418360826747972169e+03 8.416966356299099061e+03 8.441585298858402894e+03 8.447054749580313000e+03 8.447526408396342958e+03 8.425785416099313807e+03 8.434778225360145370e+03 8.434407540344138397e+03 8.431155012612520295e+03 8.433415892830842495e+03 8.434841564213233141e+03 8.446008788634551820e+03 8.433729618647041207e+03 8.436752414365837467e+03 8.435401250900553350e+03 8.447237436631656237e+03 8.469731562040666176e+03 8.443594643814009032e+03 8.440217698606544218e+03 8.453139669806265374e+03 8.454484396224688680e+03 8.468576744785161281e+03 8.455359514596326335e+03 8.470840304854402348e+03 8.469229969677073314e+03 8.476347191824759648e+03 8.474733963004897305e+03 8.478209132165489791e+03 8.463235369689360596e+03 8.480844192279686467e+03 8.481363499146686081e+03 8.466908716044559696e+03 8.465974502071074312e+03 8.483282467028822794e+03 8.475533902860777744e+03 8.485686054577408868e+03 8.493331380186218666e+03 8.487431809157429598e+03 8.480267103267662606e+03 8.473946096886333180e+03 8.486362629322673456e+03 8.476100264344666357e+03 8.470528439023290048e+03 8.477397024562251318e+03 8.475129230446429574e+03 8.483329405632242924e+03 8.482423707559324612e+03 8.497953780292302326e+03 8.483075760978363178e+03 8.508945196701393797e+03 8.481899066745256277e+03 8.484045867186412579e+03 8.492783500449253552e+03 8.501895997640229325e+03 8.492071788824521718e+03 8.510604146610179669e+03 8.498949061159129997e+03 8.486528359947214994e+03 8.499736616904723633e+03 8.495418236530096692e+03 8.504768958613907671e+03 8.518035818469070364e+03 8.510033999354509433e+03 8.512392105523778810e+03 8.503490475257711296e+03 8.530162095075009347e+03 8.537380610683258055e+03 8.551127808267889122e+03 8.548459916759420594e+03 8.546869143987549251e+03 8.532192308852776478e+03 8.544950973850909577e+03 8.572445184180891374e+03 8.547974324130173045e+03 8.572601077485103815e+03 8.547741575752877907e+03 8.572100863163252143e+03 8.572199892694154187e+03 8.568237330776177259e+03 8.581962727189860743e+03 8.585507789334911649e+03 8.577375238482494751e+03 8.585045113107433281e+03 8.582803916645865684e+03 8.594722632551307470e+03 8.596568621434456873e+03 8.581646183011594985e+03 8.581516972783208985e+03 8.585990627187640712e+03 8.587618053482001415e+03 8.584333814098376024e+03 8.582542494579578488e+03 8.591919657434707915e+03 8.585791872743404383e+03 8.563265040215666886e+03 8.589694743842850585e+03 8.585475652280820213e+03 8.579732109656120883e+03 8.578264200399969923e+03 8.588299280973011264e+03 8.587406398069280840e+03 8.592573226784048529e+03 8.588062471194767568e+03 8.604147263810780714e+03 8.589442765996605885e+03 8.609583246183236042e+03 8.611050203721539219e+03 8.596123796009227590e+03 8.607157604966461804e+03 8.626910528034772142e+03 8.614121440180322679e+03 8.610501365089907267e+03 8.593787752904108856e+03 8.614758537124056602e+03 8.620483877442282392e+03 8.591852595723456034e+03 8.619506073222783016e+03 8.611108676540738088e+03 8.617675812615891118e+03 8.626516066677033450e+03 8.614111244174553576e+03 8.608454403713079955e+03 8.601585223991711246e+03 8.579062926030796007e+03 8.621098057336386773e+03 8.639248201942504238e+03 8.625457779413589378e+03 8.605431153025925596e+03 8.620419109569027569e+03 8.629266087106856503e+03 8.609947120340633774e+03 8.629942722675064942e+03 8.632648610486174221e+03 8.644091476793688344e+03 8.633304205439646466e+03 8.643651133007038879e+03 8.651201218558484470e+03 8.626601023364135472e+03 8.627513670241756699e+03 8.630185355541012541e+03 8.640918477736524437e+03 8.633448292787232276e+03 8.634053581244566885e+03 8.613830525173079877e+03 8.627804352995159206e+03 8.635298752641370811e+03 8.626992636789449534e+03 8.629272282542777248e+03 8.635416835909229121e+03 8.647087670176279062e+03 8.615320437392823806e+03 8.627327588636768269e+03 8.644997226698842496e+03 8.637453568148053819e+03 8.647674395810907299e+03 8.620156842482088905e+03 8.628909608959866091e+03 8.641097186720267928e+03 8.643276700399041147e+03 8.621998104232630794e+03 8.625167455225981030e+03 8.639210034089936016e+03 8.636146895576686802e+03 8.629673207780015218e+03 8.616941119483059083e+03 8.623519615315422925e+03 8.634085772486614587e+03 8.617821557527598998e+03 8.659303787712051417e+03 8.615994914501761741e+03 8.643079597026724514e+03 8.632656336074105639e+03 8.632583294497700990e+03 8.628256655440203758e+03 8.655908404081525077e+03 8.638224305011171964e+03 8.636276738626729639e+03 8.642200263920380166e+03 8.655080514780820522e+03 8.659943661206072647e+03 8.646714136675389454e+03 8.661691823461294916e+03 8.652058293412213970e+03 8.662105015697152339e+03 8.650348587686337851e+03 8.668793102272664328e+03 8.663570091679866891e+03 8.675049711532170477e+03 8.674148875640890765e+03 8.672997612527360616e+03 8.674508123143019475e+03 8.660627098750712321e+03 8.648962392428300518e+03 8.675358957253176413e+03 8.678126597168888111e+03 8.662985390082738377e+03 8.667412745081925095e+03 8.659673325678841138e+03 8.667008452884598228e+03 8.678049301201766866e+03 8.690896896784895944e+03 8.673382763986135615e+03 8.671021942478997516e+03 8.678188724989491675e+03 8.681223414707217671e+03 8.703391234409406024e+03 8.682870936325800358e+03 8.687329790440056968e+03 8.704279798397390550e+03 8.701416823472705801e+03 8.720929796719692604e+03 8.686430943030012713e+03 8.702402954068638792e+03 8.722873589275977793e+03 8.713988641557687515e+03 8.714524175504819141e+03 8.705452260261909032e+03 8.684287547640942648e+03 8.706757850786756535e+03 8.687316802254046706e+03 8.703619068151912870e+03 8.701718495363158581e+03 8.708223637918574241e+03 8.705008246050436355e+03 8.704792421051999554e+03 8.703651895024459009e+03 8.715958130032404370e+03 8.717584731695158553e+03 8.696407255429592624e+03 8.723984069878384616e+03 8.723266882828313101e+03 8.714710815289314269e+03 8.721203852033568182e+03 8.718982423249073690e+03 8.713915788486749079e+03 8.733581046288867583e+03 8.735869642771234794e+03 8.721300059418555975e+03 8.737868908108488540e+03 8.736474437424334610e+03 8.704858894747909289e+03 8.725191987767848332e+03 8.733073015940291953e+03 8.726230978228124513e+03 8.736604597364053916e+03 8.729289706624635073e+03 8.711178412545983520e+03 8.745068480463109154e+03 8.743864739410948459e+03 8.726896932646728601e+03 8.736612383853513165e+03 8.751789450055071939e+03 8.732715416747716517e+03 8.719574364760941535e+03 8.747536773024485228e+03 8.741896862864892682e+03 8.734646714656959375e+03 8.739398284425242309e+03 8.739118380168647491e+03 8.739068130348739942e+03 8.756460443316480450e+03 8.743301300476137840e+03 8.736734633232779743e+03 8.754890691252028773e+03 8.743327313431336734e+03 8.750479387148567184e+03 8.749270057048452145e+03 8.739855771134802126e+03 8.754948446500760838e+03 8.736482921296656059e+03 8.759325461324742719e+03 8.739359144325404486e+03 8.728984144559917695e+03 8.744412351383851274e+03 8.756075790087419591e+03 8.754238931150795906e+03 8.764626174529332275e+03 8.762426615247972222e+03 8.768057396678514124e+03 8.767188240343661164e+03 8.766023765633208313e+03 8.759188224904055460e+03 8.765292061065865710e+03 8.773842099864003103e+03 8.760720877039248080e+03 8.775188291856677097e+03 8.762602811883818504e+03 8.774800194579016534e+03 8.777867503418454362e+03 8.760322722077229628e+03 8.766384875690662739e+03 8.775986256806376332e+03 8.758634290732405134e+03 8.769547482571741057e+03 8.778411504096395220e+03 8.783478568666731007e+03 8.777204203568722733e+03 8.780262811344964575e+03 8.797551125222182236e+03 8.778374935652307613e+03 8.793861183960847484e+03 8.798713380553861498e+03 8.795042058975646796e+03 8.803566056150913937e+03 8.797134854740723313e+03 8.832258190449376343e+03 8.801219872658044551e+03 8.818215176554373102e+03 8.826526138216408071e+03 8.825222736703348346e+03 8.818477805272319529e+03 8.809610960528232681e+03 8.828529919382226581e+03 8.835163980667864962e+03 8.820936154691453339e+03 8.838184507830468647e+03 8.831452186281829199e+03 8.850716233529627061e+03 8.832497473073986839e+03 8.836126589463141499e+03 8.821467461953161546e+03 8.817431758755044939e+03 8.822597864508792554e+03 8.828769747226577238e+03 8.805195025273089414e+03 8.806460943195559594e+03 8.802877414875929389e+03 8.827620261611386013e+03 8.830367196626344594e+03 8.832179901154031541e+03 8.832295708443827607e+03 8.831190507784340298e+03 8.833427825410853984e+03 8.818669730699986758e+03 8.802653787680977985e+03 8.828913031737423807e+03 8.838569516269066298e+03 8.836384421689130249e+03 8.839975805903108267e+03 8.851486214145854319e+03 8.846461402624059701e+03 8.843762354616192169e+03 8.843367899157796273e+03 8.874583178380435129e+03 8.873022916539146536e+03 8.873152943813820457e+03 8.859777473407333673e+03 8.858314796203298101e+03 8.848647949489553866e+03 8.860022514607751873e+03 8.860399826154209222e+03 8.866433316260339780e+03 8.847983635182876242e+03 8.862489129239715112e+03 8.854314785237242177e+03 8.875513867425399440e+03 8.861401943977847623e+03 8.878273689565967288e+03 8.872826664687119774e+03 8.854517358151830194e+03 8.862454040364478715e+03 8.880106585190753322e+03 8.874962662191128402e+03 8.870509805931553274e+03 8.883974792196657290e+03 8.890552237822364987e+03 8.906978006830961021e+03 8.895774456035929688e+03 8.886193722055122635e+03 8.883408487003554910e+03 8.893123067316617380e+03 8.896620312672695945e+03 8.881578350209219934e+03 8.890889543559880622e+03 8.877979470043706897e+03 8.889618280017617508e+03 8.907191502391251561e+03 8.894546708908363144e+03 8.876955266569430023e+03 8.898242360666348759e+03 8.903965909320324499e+03 8.894259678266898845e+03 8.912955385726010718e+03 8.919441814685113059e+03 8.918316563214986672e+03 8.928751931333930770e+03 8.896334183201073756e+03 8.916632832402920030e+03 8.919218137048566859e+03 8.894072487131978050e+03 8.924909955435856318e+03 8.901602980941770511e+03 8.904954764448575588e+03 8.912024117325840052e+03 8.904741119482203430e+03 8.934063092676731685e+03 8.926269383191847737e+03 8.939971615982642106e+03 8.930455018731965538e+03 8.927930119817434388e+03 8.912510396445681181e+03 8.918670118178724806e+03 8.910729166720613648e+03 8.925720874232574715e+03 8.915436375108638458e+03 8.916060611338456511e+03 8.898270107256546908e+03 8.939380551134790949e+03 8.930056082612392856e+03 8.924946620937502303e+03 8.924225518330056730e+03 8.921920495795209717e+03 8.931405088041257841e+03 8.936597284849653079e+03 8.934068703794258909e+03 8.934818913947505280e+03 8.932172144629441391e+03 8.932888943997735623e+03 8.926052206597269105e+03 8.943984515944177474e+03 8.933799645345086901e+03 8.949056713208499787e+03 8.947602246012480464e+03 8.949173795262315252e+03 8.961478040088006310e+03 8.953407962536732157e+03 8.977252061812030661e+03 8.975319974815936803e+03 8.983563826057941696e+03 8.982262897419999717e+03 8.993178386599573059e+03 8.995258801525264062e+03 8.969172309276762462e+03 8.950721460513756028e+03 8.973954411135029659e+03 8.972226933958536392e+03 8.967109941994327528e+03 8.985203737440508121e+03 8.975528517398026452e+03 8.978870545660513017e+03 8.975037262774631017e+03 8.990947989775768292e+03 8.990303007755484941e+03 8.964444581336263582e+03 8.980112851106510789e+03 8.979377522294656956e+03 8.983806705795250309e+03 8.990419552131234013e+03 8.997805265885832341e+03 8.984393201537137429e+03 8.987864595145738349e+03 8.981649506013000064e+03 9.003812152253407476e+03 8.989615778908200809e+03 8.993726101542655670e+03 8.996220981065844171e+03 8.977774245236174465e+03 9.001284720352263321e+03 8.986357876051792118e+03 9.002414751967653501e+03 8.983799240650398133e+03 9.001898782049620422e+03 8.991105639102617715e+03 8.980126405592098308e+03 8.980130528696123292e+03 8.993510955400894090e+03 8.984355656230358363e+03 8.991805479595919678e+03 8.973187478724765242e+03 8.976253451995124124e+03 8.983361646523197123e+03 8.977484683555279844e+03 8.974952117897826611e+03 8.980737598640116630e+03 8.996193691127475176e+03 8.981664464401072109e+03 8.982095292584695926e+03 8.994029916249661255e+03 8.990371510386810769e+03 8.981204210923006030e+03 8.975955269731995941e+03 9.003164545645109683e+03 8.978448851859195202e+03 8.984018195874521552e+03 8.996401997108141586e+03 8.996492960554567617e+03 8.993971136320164078e+03 9.010343866303945106e+03 8.981097872575666770e+03 8.983398089105699910e+03 8.997786443455952394e+03 8.993419219852650713e+03 9.024000278108111161e+03 8.992977046867868921e+03 8.992418337765295291e+03 8.996501241179030330e+03 8.992905397346245081e+03 8.993520914412101774e+03 9.005379971946045771e+03 9.006886421329923905e+03 9.001862577902062185e+03 9.009757437412856234e+03 9.009742804099954810e+03 9.013667856730005951e+03 9.001544989947673457e+03 9.030613857879083298e+03 9.033632587637650431e+03 9.019119268124768496e+03 9.025595666655075547e+03 9.023414932424380822e+03 9.038482533774556941e+03 9.043806390510893834e+03 9.032566992929014305e+03 9.041461976424036038e+03 9.030624150289657337e+03 9.029131735141476383e+03 9.046054408737505582e+03 9.035823136400262229e+03 9.056255810455419123e+03 9.060446423947096264e+03 9.056498756834471351e+03 9.039043039586578743e+03 9.057066777716043362e+03 9.047417390663988044e+03 9.054548904087461779e+03 9.049301422226721115e+03 9.049188189046397383e+03 9.070603377106899643e+03 9.071616165563740651e+03 9.071028313947974311e+03 9.074284715383020739e+03 9.062219579310196423e+03 9.067000730085039322e+03 9.050114328153982569e+03 9.075477042092232296e+03 9.059444719575536510e+03 9.064159719161179964e+03 9.080977303219959140e+03 9.074161413239173271e+03 9.081218095323385569e+03 9.072375602018315476e+03 9.089948359800648177e+03 9.071673453094761499e+03 9.093384565108561219e+03 9.069916724374825208e+03 9.088151943001970722e+03 9.088626076974844182e+03 9.091236777241249001e+03 9.088156047475367814e+03 9.080965387643618669e+03 9.077003900586887539e+03 9.094097809451475769e+03 9.087005835976391609e+03 9.084245558390603037e+03 9.084492299667606858e+03 9.092228598183173744e+03 9.106477650742144760e+03 9.083944612531988241e+03 9.081945899227624977e+03 9.085989408324865508e+03 9.086885413787160360e+03 9.108221356013089462e+03 9.102450556788458925e+03 9.096991130680535207e+03 9.100289429066726370e+03 9.092065523549861609e+03 9.101668364293847844e+03 9.133394282546752947e+03 9.101110395510422677e+03 9.101722039170570497e+03 9.083603725128472433e+03 9.093924421229185100e+03 9.105328765316337012e+03 9.113791664392769235e+03 9.071097267827377436e+03 9.106797495036402324e+03 9.096163291429944366e+03 9.096957762227308194e+03 9.103703784015773635e+03 9.092358281447177433e+03 9.086262323949846177e+03 9.123552287720218374e+03 9.104900526904659273e+03 9.104833908864447949e+03 9.098250391288045648e+03 9.107459385833735723e+03 9.114221579641629432e+03 9.116656786789695616e+03 9.126803952631747961e+03 9.127535434302091744e+03 9.122952346783007670e+03 9.124803825252749448e+03 9.109750298894701700e+03 9.115300897981467642e+03 9.127716798174975338e+03 9.135466357328867161e+03 9.115767068010110961e+03 9.122802066537951760e+03 9.134413822503023766e+03 9.124654364886417170e+03 9.124499836240920558e+03 9.139323733373907089e+03 9.125207116069890617e+03 9.126982058769568539e+03 9.115684406687740193e+03 9.120095787035314061e+03 9.155430370717283949e+03 9.150584785788858426e+03 9.164534000219575319e+03 9.154170573561008496e+03 9.148260373223980423e+03 9.162628759345301660e+03 9.153875418818457547e+03 9.169716447359012818e+03 9.158595380424629184e+03 9.179195291486401402e+03 9.198506475849288108e+03 9.181276990110769475e+03 9.199757712755323155e+03 9.166780570714272471e+03 9.178925616650816664e+03 9.176423096259790327e+03 9.171480501388630728e+03 9.174360784467649864e+03 9.165351550904597389e+03 9.175732216209467879e+03 9.164744278897642289e+03 9.171353221830402617e+03 9.152473788373004936e+03 9.164579220341953260e+03 9.193671219390831538e+03 9.190763458827399518e+03 9.168928046591154271e+03 9.181764685280757476e+03 9.169878673003013319e+03 9.178748616752134694e+03 9.191701165011998455e+03 9.176108994729294864e+03 9.179260136193935978e+03 9.166286273106761655e+03 9.188589559487092629e+03 9.171749698431594879e+03 9.197691575444610862e+03 9.196784295544224733e+03 9.201522571501516722e+03 9.204636859184929563e+03 9.194031996761146729e+03 9.232026391799547127e+03 9.220563648985387772e+03 9.214198660948401084e+03 9.211766960492241196e+03 9.232003044110404517e+03 9.208686805858562366e+03 9.235061991819384275e+03 9.218475885865358578e+03 9.207396303096642441e+03 9.218666001100080393e+03 9.226017017138192386e+03 9.225943264772002294e+03 9.227586049547198854e+03 9.214742804050785708e+03 9.238963966427843843e+03 9.228347800920750160e+03 9.230122638424798424e+03 9.213054863171259058e+03 9.239562193526538977e+03 9.220176648262753588e+03 9.213500827213634693e+03 9.227084288852724058e+03 9.235474441868358554e+03 9.239805421037139240e+03 9.252016294127119181e+03 9.243582845252114566e+03 9.266565156622436916e+03 9.255204801500576650e+03 9.255100026282094404e+03 9.240592697223821233e+03 9.238169691789726130e+03 9.241753055775174289e+03 9.236571632938454059e+03 9.254658119872376119e+03 9.259886773905273003e+03 9.281039214205571625e+03 9.267486256687607238e+03 9.277746389446614558e+03 9.260094803448540915e+03 9.259142571851596585e+03 9.243065052214920797e+03 9.251258622350736914e+03 9.257540427483862004e+03 9.250395576403920131e+03 9.253240742866277287e+03 9.275930692095582344e+03 9.259208724889178484e+03 9.277568888228675860e+03 9.283301932606884293e+03 9.252336758801906399e+03 9.259948426053673757e+03 9.263450955363574394e+03 9.278674537270489964e+03 9.249950943950947476e+03 9.245753981565785580e+03 9.261273149973631007e+03 9.266225154437803212e+03 9.262089299955452589e+03 9.265223487947743706e+03 9.268038453623103123e+03 9.286740477748156991e+03 9.276978107287570310e+03 9.301958265655262949e+03 9.274865031650442688e+03 9.274347757163064671e+03 9.270858914902290053e+03 9.263094514601880292e+03 9.261237905665420840e+03 9.255980352544960624e+03 9.276044323249705485e+03 9.279714848900222933e+03 9.252543239104503300e+03 9.271445848553037649e+03 9.269493733645629618e+03 9.260092186787263927e+03 9.269996954950824147e+03 9.268802930802143237e+03 9.248124731697616880e+03 9.274345374946851734e+03 9.272099195861754197e+03 9.262924293246334855e+03 9.277943250508487836e+03 9.264610820329686248e+03 9.278932644881544547e+03 9.249385708057705415e+03 9.259867169976845616e+03 9.286993975579955077e+03 9.278518600156214234e+03 9.279120738406172677e+03 9.275374745311855804e+03 9.246174026540251361e+03 9.269313380412768311e+03 9.265789392551261699e+03 9.265628068882640946e+03 9.264043285564181133e+03 9.265046644072799609e+03 9.257669146231721243e+03 9.279891966772556771e+03 9.266502214920899860e+03 9.295125869427678481e+03 9.272487783555779970e+03 9.294389223859872800e+03 9.265207951177628274e+03 9.286889937473712052e+03 9.295889065850098632e+03 9.286305156093876576e+03 9.314382622789689776e+03 9.319548417175712530e+03 9.298897982319911534e+03 9.294942273556274813e+03 9.305115748149733918e+03 9.309244889698329644e+03 9.321828129145804269e+03 9.326227773491007611e+03 9.332738163066820562e+03 9.307646606809264995e+03 9.306083381353060759e+03 9.326307739619640415e+03 9.322085266464164306e+03 9.314333571538016258e+03 9.338481830660146443e+03 9.310308581089779182e+03 9.306596268034842069e+03 9.302507117271912648e+03 9.319321896127206855e+03 9.315790955670074254e+03 9.321966091908820090e+03 9.320194271950653274e+03 9.326436177944086012e+03 9.333823892881178836e+03 9.323948786765668046e+03 9.300374843050227355e+03 9.317111079615429844e+03 9.321290807329918607e+03 9.338838189794107166e+03 9.333457117086974904e+03 9.311954487815954053e+03 9.329404991184701430e+03 9.345393796526075676e+03 9.344377204311274909e+03 9.351670529949018601e+03 9.363053209174744552e+03 9.356885252622929329e+03 9.335539829470908444e+03 9.365918351320033253e+03 9.380216053401509271e+03 9.366471443693357287e+03 9.384672978554170186e+03 9.378020310526824687e+03 9.375592672031858456e+03 9.372762984596402021e+03 9.387575277405421730e+03 9.391302354989755258e+03 9.395848469793110780e+03 9.399339834892254657e+03 9.383915236458595245e+03 9.381223111068922663e+03 9.410165064622011414e+03 9.395724577627184772e+03 9.394215280756012362e+03 9.408402318239286615e+03 9.398389170974287481e+03 9.394523294135809920e+03 9.385535464532824335e+03 9.390957135179203760e+03 9.405992612440801167e+03 9.392067256951304444e+03 9.414954117113798929e+03 9.395231126034359477e+03 9.394401287853524991e+03 9.410547701720464829e+03 9.390552059916064536e+03 9.411733353659381464e+03 9.417984180027138791e+03 9.394743082990071343e+03 9.390766612182340396e+03 9.418277775765203842e+03 9.410332806962791437e+03 9.401919321754478005e+03 9.405667820791633858e+03 9.393463530077337055e+03 9.400884840349397564e+03 9.397106033888554521e+03 9.403626702139341432e+03 9.407897134821265354e+03 9.407756845884094218e+03 9.423755096787514049e+03 9.421098175183864441e+03 9.410898654789951252e+03 9.426953311166931599e+03 9.406102352952713773e+03 9.422066638926145970e+03 9.414022261963427809e+03 9.414775766274380658e+03 9.408465691316960147e+03 9.402724036141349643e+03 9.416324137726653134e+03 9.414160534319580620e+03 9.410894848448597259e+03 9.420651130464095331e+03 9.436347261654240356e+03 9.434965301096075564e+03 9.424034319844431593e+03 9.431691696715703074e+03 9.431446260663253270e+03 9.392256696675465719e+03 9.405812400380809777e+03 9.392268659122491954e+03 9.403583379489136860e+03 9.412327083947697247e+03 9.401959369284175409e+03 9.427290754069686955e+03 9.417210436946617847e+03 9.422063612579740948e+03 9.437591659125566366e+03 9.414422369061336212e+03 9.418750560146818316e+03 9.429669056220749553e+03 9.420766353441507817e+03 9.427356612939498518e+03 9.414012899480743727e+03 9.437732017296943013e+03 9.413720536335891666e+03 9.429302976664852395e+03 9.437776333289562899e+03 9.444955019114342576e+03 9.430861677912711457e+03 9.426752711033117521e+03 9.433221586660616595e+03 9.449704797140040682e+03 9.462703281295724082e+03 9.462160957241831056e+03 9.465637959836802111e+03 9.456541227159495975e+03 9.443529468271106452e+03 9.464442933221100247e+03 9.471090543398491718e+03 9.452268347284330957e+03 9.438461012228861364e+03 9.441267749236780219e+03 9.442654858599100407e+03 9.451726983774911787e+03 9.444087428192200605e+03 9.444023558538861835e+03 9.452097293720413290e+03 9.455383937015858464e+03 9.471888368406169320e+03 9.462793916221493419e+03 9.469075296362812878e+03 9.446245758008006305e+03 9.470370125231451311e+03 9.449622863115278960e+03 9.463924225387785555e+03 9.441940410286157203e+03 9.451892195444150275e+03 9.455903924802776601e+03 9.461501388006056004e+03 9.434244566472558290e+03 9.470414422709976861e+03 9.455986209636668718e+03 9.467491147380704206e+03 9.443124841885228307e+03 9.442546353317511603e+03 9.450998417200684344e+03 9.439251397938463924e+03 9.430162753342932774e+03 9.453790924390066721e+03 9.442835532019302264e+03 9.470642467213627242e+03 9.455970957820252806e+03 9.451626188496098621e+03 9.457815070029717390e+03 9.457668064083862191e+03 9.439827107042960051e+03 9.442073798151041046e+03 9.450899687249582712e+03 9.453617980541497673e+03 9.472798370853750384e+03 9.443286703404981381e+03 9.489150086085028306e+03 9.477311989632336918e+03 9.481163185229541341e+03 9.479792033726518639e+03 9.465248685507660412e+03 9.471384230343166564e+03 9.475151688754478528e+03 9.483862041299871635e+03 9.479621339269646342e+03 9.467829447534268184e+03 9.480134087558146348e+03 9.500340527554297296e+03 9.487199659789479483e+03 9.484566749858371622e+03 9.481502125203884134e+03 9.506816063690435840e+03 9.499649282014002893e+03 9.484756672927886029e+03 9.506255260190993795e+03 9.495567867953219320e+03 9.530707268710613789e+03 9.509606712589980816e+03 9.514776522143498369e+03 9.528976809455783950e+03 9.526953412604701953e+03 9.508096109411118960e+03 9.524365329339036180e+03 9.520032468140952915e+03 9.499961713143620727e+03 9.524053117881558137e+03 9.499869703950143958e+03 9.505788956683176366e+03 9.488320591736799543e+03 9.480165050723671811e+03 9.507538684533119522e+03 9.504258562468630771e+03 9.522428088093929546e+03 9.522595093363979686e+03 9.532867135104283079e+03 9.502488524087619226e+03 9.514112522753308440e+03 9.512223579369907384e+03 9.529401329190155593e+03 9.516863631916490704e+03 9.528551539263302402e+03 9.541794008293760271e+03 9.526896475825817106e+03 9.506818399648505874e+03 9.541747505030070897e+03 9.515775153637603580e+03 9.534166824032539807e+03 9.526465476482488157e+03 9.521150228551832697e+03 9.541504418190474098e+03 9.534688990880264100e+03 9.529308011655535665e+03 9.569361380515325436e+03 9.553586492388418264e+03 9.564475577457906184e+03 9.548091953622059009e+03 9.547007735553353996e+03 9.541871661141378354e+03 9.541999937377477181e+03 9.552349957917336724e+03 9.527096722547044919e+03 9.536824289467436756e+03 9.541318735583203306e+03 9.534549557005506358e+03 9.555791419754175877e+03 9.538746304795273318e+03 9.538778812309579735e+03 9.560993974465634892e+03 9.552982428064922715e+03 9.563929677409580108e+03 9.558336513323851250e+03 9.551036842258392426e+03 9.557442268199753016e+03 9.527978424804729002e+03 9.549905182019338099e+03 9.558094152385536290e+03 9.538461585477329209e+03 9.564025815051016252e+03 9.541226979753027990e+03 9.548465822624400971e+03 9.566923509298640056e+03 9.574830511466010648e+03 9.561603531440512597e+03 9.572552100790608165e+03 9.564391186767679756e+03 9.569334472215999995e+03 9.597271392721275333e+03 9.574522206161078429e+03 9.577454334975212987e+03 9.589681439863186824e+03 9.586468255680256334e+03 9.592867498667772452e+03 9.594150901413344400e+03 9.605717078161669633e+03 9.591434052778779005e+03 9.604343458413835833e+03 9.587719423368689604e+03 9.599192550026687968e+03 9.601364432213656983e+03 9.590766098450487334e+03 9.598832974035827647e+03 9.620732064020303369e+03 9.618078647210939380e+03 9.595579203239807612e+03 9.586693172089604559e+03 9.601204774565881962e+03 9.602426374617347392e+03 9.615537566300024992e+03 9.605774278590981339e+03 9.570500852020579259e+03 9.603952659682867306e+03 9.595931348221174630e+03 9.591585817067585594e+03 9.591816645667086050e+03 9.610814348031655754e+03 9.588389704459110362e+03 9.607618425378359461e+03 9.585850043301850747e+03 9.598288360682376151e+03 9.599210988556458688e+03 9.597815257947982900e+03 9.603950330678950195e+03 9.605610302951774429e+03 9.591222825769022165e+03 9.598900488721370493e+03 9.594260728688383097e+03 9.603537186566696619e+03 9.594707087673690694e+03 9.607426954476108222e+03 9.591047187565960485e+03 9.605995858401982332e+03 9.609910401282952080e+03 9.632962245335971602e+03 9.627953036239767243e+03 9.610252967095304484e+03 9.628865802932316001e+03 9.617193403714853048e+03 9.635995071651013859e+03 9.612586451079501785e+03 9.609590720553733263e+03 9.614772463069813966e+03 9.632911834644952251e+03 9.629523458898995159e+03 9.647414954121975825e+03 9.658098241894736930e+03 9.663720076450337729e+03 9.660291379523483556e+03 9.659766137292715939e+03 9.666844186133848780e+03 9.652842282271229124e+03 9.659712399029736844e+03 9.656124955835646688e+03 9.643419458084026701e+03 9.650593613921319047e+03 9.646778930965532709e+03 9.655720540580496163e+03 9.664306763823557048e+03 9.654600574656340541e+03 9.657069741205543323e+03 9.664607038770753206e+03 9.660696478564570498e+03 9.659507391199358608e+03 9.648484390423718651e+03 9.646619664666379322e+03 9.648654271315639562e+03 9.645007228705138914e+03 9.667299142921041494e+03 9.641057116083164146e+03 9.656578369952047069e+03 9.648921923349671488e+03 9.632655119341648970e+03 9.640726291521979874e+03 9.636465164546534652e+03 9.632779302758252015e+03 9.634710980104875489e+03 9.625573723344126847e+03 9.640582803271527155e+03 9.633120061278705180e+03 9.615461045144995296e+03 9.627397655148282865e+03 9.636313393333599379e+03 9.637301185394142522e+03 9.627636172791302670e+03 9.641828192384322392e+03 9.638588173404728877e+03 9.643481204712667022e+03 9.631861480758812831e+03 9.636489295891342408e+03 9.637345235880231485e+03 9.628728246952907284e+03 9.639275820384696999e+03 9.644738990418465619e+03 9.632701003628562830e+03 9.632875049808399126e+03 9.623880785481620478e+03 9.634013817964974805e+03 9.652770963062685041e+03 9.639542722489148218e+03 9.629837140283450935e+03 9.650557406412915952e+03 9.641648382228082482e+03 9.636168582675494690e+03 9.648539067083109330e+03 9.672938454736811764e+03 9.664600163566108677e+03 9.652959184221499527e+03 9.684361832809217958e+03 9.670902241378062172e+03 9.684868496803883318e+03 9.673853056886755439e+03 9.675345391705681322e+03 9.690713694050058621e+03 9.673773428581869666e+03 9.695174702739244822e+03 9.674298614792520311e+03 9.693864270970057987e+03 9.683813971719217079e+03 9.698221669762022429e+03 9.698964936053826023e+03 9.678741062371038424e+03 9.704110636151044673e+03 9.693543422925375125e+03 9.690266788578606793e+03 9.690721178620900901e+03 9.707782576865725787e+03 9.693743953848159435e+03 9.680791044187029911e+03 9.716260696109737182e+03 9.717955168378955932e+03 9.707015628866987754e+03 9.713215639316131274e+03 9.718283061595984691e+03 9.731591718620928077e+03 9.718181484581458790e+03 9.730767915940796229e+03 9.718753586642435039e+03 9.742651689964661273e+03 9.741169281284110184e+03 9.735237224481985322e+03 9.757920577887580293e+03 9.743194494100616794e+03 9.726888180863994421e+03 9.737573985058124890e+03 9.742287842368981728e+03 9.727233950137793727e+03 9.762353115846701257e+03 9.775590644668856839e+03 9.765350418843983789e+03 9.753379692043927207e+03 9.732342790333366793e+03 9.741081968077780402e+03 9.755853464290565171e+03 9.729008472883946524e+03 9.762558339769777376e+03 9.745749072030070238e+03 9.749481200919259209e+03 9.764163569874874156e+03 9.765684304571659595e+03 9.775927376444098627e+03 9.771515807644273082e+03 9.744440967989698038e+03 9.745736452458204440e+03 9.748255225032231465e+03 9.743984167456783325e+03 9.729127037850945271e+03 9.718990838077710578e+03 9.730664122204905652e+03 9.744320692850502382e+03 9.740243877193704975e+03 9.743798774403538118e+03 9.758459918024575018e+03 9.750709176010845113e+03 9.776377534751549319e+03 9.760588703379955405e+03 9.749918568048287852e+03 9.762011820814150269e+03 9.768414474535478803e+03 9.765867195140550393e+03 9.765929971231653326e+03 9.755319951144711013e+03 9.772244288433683323e+03 9.798410915441711040e+03 9.783644080500896962e+03 9.784654291925275174e+03 9.776847296230745997e+03 9.785247717915617613e+03 9.793006460599079219e+03 9.774755879942909814e+03 9.805972214626330242e+03 9.787721283775670599e+03 9.782392549560003317e+03 9.796070055239964859e+03 9.805892674996455753e+03 9.793178222987216941e+03 9.808754452501018022e+03 9.799905012204055311e+03 9.808949408628912352e+03 9.790009804297500523e+03 9.812981658047970996e+03 9.795300295812290642e+03 9.823289161367210909e+03 9.801452811336605009e+03 9.824204568865581678e+03 9.804108372265500293e+03 9.783743477267835260e+03 9.802237727779445777e+03 9.798650375861052453e+03 9.806387707498808595e+03 9.798752542264794101e+03 9.812550957505696715e+03 9.798042388766982185e+03 9.816262261273775948e+03 9.803425917490525535e+03 9.814256797860443839e+03 9.813545195001894172e+03 9.789863869041233556e+03 9.793644672803415233e+03 9.784258408904526732e+03 9.803158209632634680e+03 9.813717046156269134e+03 9.817669760557826521e+03 9.801245134591497845e+03 9.789868410307881277e+03 9.799978562158687055e+03 9.811695096940291478e+03 9.809122530017133613e+03 9.820527149793482749e+03 9.796149399259720667e+03 9.789084516393013473e+03 9.795820972685898596e+03 9.825691251643876967e+03 9.799441417496991562e+03 9.811940543219638130e+03 9.818290388730469203e+03 9.815524617519591629e+03 9.806143028946953564e+03 9.812027024620701923e+03 9.808525008338514453e+03 9.814323840531988026e+03 9.798422276549157687e+03 9.831456320653926014e+03 9.811898870979483036e+03 9.817079140416208247e+03 9.831426180589947762e+03 9.828889182410235662e+03 9.825534884966422396e+03 9.816695421225806058e+03 9.829494022769624280e+03 9.812708280822340384e+03 9.846680675604437056e+03 9.841442468614057361e+03 9.815765355336710854e+03 9.844886061882978538e+03 9.845983497703213288e+03 9.844286899801663822e+03 9.837197710779217232e+03 9.840872251619142844e+03 9.832056747372816972e+03 9.874483317803884347e+03 9.867656119973198656e+03 9.861917828274572457e+03 9.864146825713420185e+03 9.854476365226661073e+03 9.877747606372620794e+03 9.859983020842100814e+03 9.852166194042436473e+03 9.881941948667401448e+03 9.879422549144223012e+03 9.851536140273892670e+03 9.846489157894930031e+03 9.857468218623049324e+03 9.882446914449128599e+03 9.862139389788864719e+03 9.871056088817958880e+03 9.871704948559206969e+03 9.866196899194101206e+03 9.871571957532909437e+03 9.855997057521793977e+03 9.864391767295610407e+03 9.877369634867693094e+03 9.884505739836880821e+03 9.910037265685707098e+03 9.867858377110665970e+03 9.879501621689645617e+03 9.903411115910690569e+03 9.880907670751050318e+03 9.903313492243352812e+03 9.896244708956128306e+03 9.872378621729671067e+03 9.877296762917336309e+03 9.864474048730848153e+03 9.853451380640937714e+03 9.864417833349827561e+03 9.872723753167305404e+03 9.873645760056599102e+03 9.855845072727641309e+03 9.893977818472265426e+03 9.853042322793709900e+03 9.885033453232948887e+03 9.883776758098483697e+03 9.885228062625592429e+03 9.891902160028204889e+03 9.889109499207794215e+03 9.880831841127072039e+03 9.889120676415130220e+03 9.896666446552382695e+03 9.911976843787917460e+03 9.908154974881532326e+03 9.888065100717261885e+03 9.890094982761038409e+03 9.922838731579007799e+03 9.901834567089348639e+03 9.932973273635667283e+03 9.910232177681136818e+03 9.912924431238307079e+03 9.905410504169756678e+03 9.931300509517059254e+03 9.923842682152164343e+03 9.910103421907964730e+03 9.907186331028718996e+03 9.923632530593411502e+03 9.901286677011737993e+03 9.895764620460397055e+03 9.914161024902212375e+03 9.923593152953713798e+03 9.897388936756333351e+03 9.898857568770590660e+03 9.914929027376305385e+03 9.923173964037623591e+03 9.899408899797366757e+03 9.910417217976897518e+03 9.931426896710587243e+03 9.922414246811076737e+03 9.929927571057180103e+03 9.921728393041898016e+03 9.927370558292501300e+03 9.940436758952146192e+03 9.928683105468093345e+03 9.942735726023372990e+03 9.937641751760596890e+03 9.932507400646780297e+03 9.948469872573241446e+03 9.929557694891791471e+03 9.943418301790217811e+03 9.931912063008448968e+03 9.939073691116172995e+03 9.924627528540137064e+03 9.941376179432654681e+03 9.942601105615118286e+03 9.929148769742123477e+03 9.944346594530281436e+03 9.945715922251107258e+03 9.959738348273627707e+03 9.963972233713233436e+03 9.927116793546001645e+03 9.936763933387110228e+03 9.950070655004969012e+03 9.942210402536449692e+03 9.953297465691499383e+03 9.959270162872591754e+03 9.956762731927739878e+03 9.943592363402713090e+03 9.932414185374595036e+03 9.940358518494142118e+03 9.941355432819325870e+03 9.942525447045152760e+03 9.945357096882904443e+03 9.930769727537477593e+03 9.944989773800407420e+03 9.926710868398309685e+03 9.923916312083536468e+03 9.927814110831712242e+03 9.922112368014755702e+03 9.944097573869501502e+03 9.952709543060185752e+03 9.957620387865792509e+03 9.951801378581290919e+03 9.937599540383936983e+03 9.954342917216055866e+03 9.942082537694013809e+03 9.942469465983094778e+03 9.936816411821315342e+03 9.964823410547885942e+03 9.951096982645998651e+03 9.937200935671828120e+03 9.963204510331423080e+03 9.965930397667949364e+03 9.975904572656450910e+03 9.980895795576498131e+03 9.961801702135204323e+03 9.965602904075489278e+03 9.958377190198796598e+03 9.955722710669364460e+03 9.957485308735604121e+03 9.959206546296420129e+03 9.946623281679074353e+03 9.957661758912794539e+03 9.943384228420090949e+03 9.954823393841454163e+03 9.942238076553090650e+03 9.941770829939394389e+03 9.918963474850126659e+03 9.935163738997942346e+03 9.954839218101438746e+03 9.959741069335486827e+03 9.957251562836654557e+03 9.952914154091246019e+03 9.943812382273588810e+03 9.948817693855904508e+03 9.946592544329088923e+03 9.955099641926091863e+03 9.941016541295915886e+03 9.953980468408046363e+03 9.944308194624460157e+03 9.960462531875924469e+03 9.952465200690085112e+03 9.959334879143416401e+03 9.959268123069918147e+03 9.970769749805724132e+03 9.972985877745461039e+03 9.962099329825738096e+03 9.975163302422077322e+03 9.968870958929559492e+03 9.967740034673635819e+03 9.979609610141005760e+03 9.992708899042732810e+03 9.990305490865661341e+03 1.001589806512052382e+04 9.970917574561159199e+03 9.998911175634746542e+03 9.977106463514663119e+03 1.000437412389683777e+04 1.000221506153457267e+04 9.972086229163731332e+03 9.978618172352676993e+03 9.979757249808753841e+03 9.988297934235968569e+03 9.979706737204238379e+03 9.991033418289134715e+03 9.981994155752741790e+03 9.971595822243847579e+03 9.968589199290690885e+03 9.971266730098213884e+03 9.978844638477448825e+03 9.967604247355879124e+03 9.987032450648994200e+03 9.977358039056658527e+03 9.998702608147756109e+03 1.001598946077607980e+04 9.973316906737236422e+03 9.984785255747028714e+03 9.993524906713782912e+03 9.999765275845222277e+03 9.993079179543377904e+03 9.961580675164565037e+03 9.962874016688258052e+03 9.954663215061995288e+03 9.952024778511125987e+03 9.963399590002205514e+03 9.954871811626988347e+03 9.953631099430123868e+03 9.948293974564519885e+03 9.984363845232750464e+03 9.955502411174249573e+03 9.956435840732438010e+03 9.947642318642112514e+03 9.925250607399386354e+03 9.910700945352957206e+03 9.939440814360828881e+03 9.959747517915311619e+03 9.952280240781981774e+03 9.933554612007008473e+03 9.948391612330789940e+03 9.933820450286348205e+03 9.932308637240637836e+03 9.955607838190522671e+03 9.948653615630053537e+03 9.967965452025391642e+03 9.966213654952174693e+03 9.955450441982502525e+03 9.939677913189156243e+03 9.944138202627767896e+03 9.954743447890121388e+03 9.953122192644405004e+03 9.968793177295538044e+03 9.956188699630953124e+03 9.988830778853045558e+03 9.971306652515851965e+03 9.974090342365816468e+03 9.972768302568985746e+03 9.989297647792736825e+03 9.984928595793893692e+03 9.968516575121058850e+03 9.980513811375803925e+03 9.964539618435150260e+03 9.968547127882120549e+03 9.985471893206515233e+03 9.995867560948288883e+03 9.980782176977794734e+03 9.994511299488789518e+03 9.982057121699706840e+03 9.975031846944195422e+03 9.978758537819165213e+03 9.976612601722898034e+03 9.965217359400634450e+03 9.991685692729624861e+03 9.974335632493468438e+03 9.983996140028702939e+03 9.968934782397338495e+03 9.975774357847953070e+03 9.983718177505279527e+03 9.982082349807305945e+03 9.997923848203368834e+03 9.980958519726214945e+03 9.985680745063576978e+03 9.990888228932080892e+03 9.987175274111366889e+03 9.997320136202952199e+03 9.988791341207113874e+03 9.984182770139876084e+03 9.994001458488302887e+03 9.969102708460510257e+03 9.997473921331598831e+03 9.989521094520116094e+03 1.000068855563061334e+04 1.000909672676947594e+04 9.991220421449545029e+03 9.988100417230250969e+03 1.000193979460610353e+04 1.000648943543041059e+04 9.996990850458123532e+03 1.000273177547571504e+04 9.995186823479849409e+03 9.996573138352427122e+03 9.994280364927262781e+03 9.992130537509146961e+03 1.000601032241040230e+04 1.001391922629252622e+04 9.999044493803445221e+03 9.993706616739569654e+03 9.986964390517186985e+03 1.000075985354033583e+04 9.989845532924762665e+03 9.998385663727969586e+03 9.984052122824705293e+03 9.994501713556910545e+03 9.998785310902845595e+03 1.001332731406682069e+04 1.001559822069175971e+04 1.000326885229387335e+04 1.000899679124605245e+04 1.001082907921555670e+04 1.000699363676234316e+04 1.000526633419954669e+04 1.001623100514279577e+04 1.001367642784324562e+04 1.000646204255180601e+04 1.000546797090381369e+04 9.996027801968091808e+03 9.989648330577590968e+03 1.000676896903321358e+04 1.003390185012950860e+04 1.002155431146386218e+04 1.000428069024578144e+04 1.001516928350391936e+04 1.002507570526991913e+04 1.001155897618908784e+04 1.002665627995487557e+04 1.002697084436519253e+04 1.002446397018451898e+04 1.002179676041541279e+04 1.000755211892804800e+04 1.002308237852113962e+04 1.001871196714666257e+04 1.002831768593408196e+04 1.001695876860319913e+04 1.003661042199531403e+04 1.003052106787752200e+04 1.002288844899877586e+04 1.002736228435591329e+04 1.002890455037192987e+04 1.002474478126973736e+04 1.005689537787970767e+04 1.002421957764795843e+04 1.000435946450349365e+04 1.004953526435670028e+04 1.003142182747487277e+04 1.003092006306264193e+04 1.005232078972583986e+04 1.005098713374501858e+04 1.004114577943971744e+04 1.006834276087087528e+04 1.004972484306169281e+04 1.004660460043056082e+04 1.005557977583667889e+04 1.004093639288432496e+04 1.003109247704557674e+04 1.005275993858880793e+04 1.005295486775234895e+04 1.007094156245701743e+04 1.005899522182636974e+04 1.004664812289362089e+04 1.007081753416581887e+04 1.007425036054823249e+04 1.004744168335744143e+04 1.006331783596720197e+04 1.005214104514938299e+04 1.006063271753054505e+04 1.006684318524690389e+04 1.006016860295080005e+04 1.003727898490457846e+04 1.006413569683522110e+04 1.006961795611443813e+04 1.006555322949067886e+04 1.004481458396577000e+04 1.008442040374087992e+04 1.006407860819830421e+04 1.005186295025343679e+04 1.007780277061386550e+04 1.007542071874540488e+04 1.005566846663559772e+04 1.008960268367754361e+04 1.007621955275238179e+04 1.006701812464907380e+04 1.008021851401654385e+04 1.007067169089916388e+04 1.005352898998388991e+04 1.008385806107314056e+04 1.005987939418599672e+04 1.007451221869958317e+04 1.006997123964974162e+04 1.005328312505270515e+04 1.005816765623297579e+04 1.006137952568032415e+04 1.007838437705729666e+04 1.009369134504244539e+04 1.006738400039233784e+04 1.008277984092423503e+04 1.008632166887172025e+04 1.008163800653417638e+04 1.008302531605730110e+04 1.010528938556518187e+04 1.009910657316330071e+04 1.008129547107257167e+04 1.006862595528285237e+04 1.007614757742534493e+04 1.007841514021139301e+04 1.011546881966095862e+04 1.009778239324930655e+04 1.008742377088391913e+04 1.009692332666410402e+04 1.010258344487066279e+04 1.011119812772593104e+04 1.010805844502207401e+04 1.007679344338317060e+04 1.009353955167481217e+04 1.008070064082862700e+04 1.008370144354578770e+04 1.009124750254966057e+04 1.008417269502994350e+04 1.006830864509552703e+04 1.009490844230832408e+04 1.009416738868603352e+04 1.009653377487003854e+04 1.012038399826988098e+04 1.009690431827513203e+04 1.011067225620702266e+04 1.010527143237920973e+04 1.010552377990840068e+04 1.012544656048688557e+04 1.012209920599808356e+04 1.011098126264984967e+04 1.010151661393810718e+04 1.012450168317683892e+04 1.013453895202083913e+04 1.012154397890177825e+04 1.012358904358596556e+04 1.011089005045396516e+04 1.011888157700860211e+04 1.011186410195383905e+04 1.011083934073429737e+04 1.010168998700304473e+04 1.010406437220659427e+04 1.011488382462479785e+04 1.011460998794068473e+04 1.011647436321687928e+04 1.010160176684868384e+04 1.009747790639788946e+04 1.010986840407169257e+04 1.010977993265823716e+04 1.011349113025715633e+04 1.010382833025291075e+04 1.007728367974607318e+04 1.011967063910424986e+04 1.010747222689445334e+04 1.012050925522234320e+04 1.010993294144641550e+04 1.012539410945734744e+04 1.012150181030337262e+04 1.011596843324583460e+04 1.013045374805134088e+04 1.010738816684279118e+04 1.011755949640892868e+04 1.010195409557439416e+04 1.010349991886279531e+04 1.010774017652199291e+04 1.009352587095694253e+04 1.012217720952317541e+04 1.009931272291971072e+04 1.009359150986141140e+04 1.010767478501036385e+04 1.008365143776939112e+04 1.010067946617002963e+04 1.009506553347715271e+04 1.010416202791779870e+04 1.008636444482117986e+04 1.009936258982793333e+04 1.009378814306332970e+04 1.008308191840835389e+04 1.010221549868321199e+04 1.010690951527743528e+04 1.009096949891789154e+04 1.010650536250836194e+04 1.009558862759720250e+04 1.008761207931114404e+04 1.009989558964005300e+04 1.008500494084164711e+04 1.010487796224769772e+04 1.011656163003681650e+04 1.009866554433424062e+04 1.010193044177915908e+04 1.009157998871557538e+04 1.012263682025797243e+04 1.012581020934833214e+04 1.011650086588347767e+04 1.010555463530706038e+04 1.014928082332841041e+04 1.012330132239854538e+04 1.010318788982065416e+04 1.011266489871495105e+04 1.010185221738950531e+04 1.011027017415029513e+04 1.009463955790192631e+04 1.010552193638426252e+04 1.010032813224331221e+04 1.009178629575800551e+04 1.011272847318263666e+04 1.010019373173383428e+04 1.010847670618362099e+04 1.009430040854865911e+04 1.011774288924437860e+04 1.013212356807060314e+04 1.010929913501960982e+04 1.011391364144645559e+04 1.012183719226608991e+04 1.012181700698819986e+04 1.012508417666029163e+04 1.012297548733370422e+04 1.011645232113782004e+04 1.010639896224060794e+04 1.011812952253042749e+04 1.010981353032353400e+04 1.011625604503805152e+04 1.012491714912771567e+04 1.011775516996262377e+04 1.011372224978796476e+04 1.011669858343643318e+04 1.011940814000517821e+04 1.011457454109015634e+04 1.012947235379349331e+04 1.010417583985320380e+04 1.012898298498090116e+04 1.011387875702808742e+04 1.011671774537761667e+04 1.013231106551687844e+04 1.014568241135454991e+04 1.015028040107455126e+04 1.013591311468617459e+04 1.013821177432325931e+04 1.014657106233195736e+04 1.014088924999797018e+04 1.015192869625546336e+04 1.014656377187187354e+04 1.015781680835726911e+04 1.015478644482680465e+04 1.016999486843313025e+04 1.014069067876402551e+04 1.015680811517758593e+04 1.018010293861543141e+04 1.017542793154349965e+04 1.019054920989686252e+04 1.018828602308227346e+04 1.017686608972689464e+04 1.018706495516027280e+04 1.017395795440246548e+04 1.015709061000710972e+04 1.018128284401613564e+04 1.019317492456361651e+04 1.019623447375197975e+04 1.019644898788820319e+04 1.020789242549189839e+04 1.019853497645138486e+04 1.019228175257290059e+04 1.020412008166126725e+04 1.018451034717630318e+04 1.019970948086768476e+04 1.018491786528731245e+04 1.020441731706310384e+04 1.019926409688624335e+04 1.021135366905213959e+04 1.021636945040825049e+04 1.020807938173347247e+04 1.020870246230161683e+04 1.021725667280947891e+04 1.022755411857814761e+04 1.020249187009809248e+04 1.020632237344883288e+04 1.021423939233588499e+04 1.021660653945651211e+04 1.021086536730820080e+04 1.022029108232106410e+04 1.021512400968268776e+04 1.021266979154450200e+04 1.022481888744461685e+04 1.022394138622012906e+04 1.021695102348715227e+04 1.021501518305483296e+04 1.022087941002792104e+04 1.022864076129754176e+04 1.022011021281377907e+04 1.022604589705334365e+04 1.023253838974659266e+04 1.023112398684662185e+04 1.020976952241929030e+04 1.021485742865734210e+04 1.022753581702749034e+04 1.025393088023992823e+04 1.022618901833546261e+04 1.024043420534064353e+04 1.022435668298302880e+04 1.022768972150184709e+04 1.022518187359313742e+04 1.023488295082917466e+04 1.022942039559294972e+04 1.021527349196246178e+04 1.022760099487222396e+04 1.024273876308929539e+04 1.022296602556320067e+04 1.022244190148038069e+04 1.021134424655132170e+04 1.022933388728215323e+04 1.023330494336349511e+04 1.024248924817745319e+04 1.021007600880814425e+04 1.021915997897111811e+04 1.023513399537841724e+04 1.024283453619661850e+04 1.021911615597216587e+04 1.023511160129902055e+04 1.023351021541227965e+04 1.023153197239764813e+04 1.025664043679509632e+04 1.022764499016664740e+04 1.021805325818775782e+04 1.023872876268753862e+04 1.024574515469205289e+04 1.021942384477664200e+04 1.022454558258742145e+04 1.021530670073189503e+04 1.024884875534342063e+04 1.023614491058835119e+04 1.023830435325806866e+04 1.022656507156736916e+04 1.021453726621150236e+04 1.022580096418951871e+04 1.022530638365075538e+04 1.023232184148909437e+04 1.023965934251253748e+04 1.025267558861667931e+04 1.025742486337468472e+04 1.026655396161684985e+04 1.024551945293816789e+04 1.025729221062498800e+04 1.024702824013872851e+04 1.023960232343031203e+04 1.023252809935927689e+04 1.024494067054027983e+04 1.023963060472495999e+04 1.024777292929157738e+04 1.025773188361614302e+04 1.026707508367669288e+04 1.025407904128982773e+04 1.023860645428788666e+04 1.024420736976161243e+04 1.023747447606613423e+04 1.024686513350097266e+04 1.023709575562064674e+04 1.023721876006448474e+04 1.023715313484901526e+04 1.023857974641351757e+04 1.022665482184400935e+04 1.024717223425042175e+04 1.025411533747431713e+04 1.024564797279655249e+04 1.026064101613472121e+04 1.022903647209721748e+04 1.024683992876874800e+04 1.024907106253301390e+04 1.022900327647592712e+04 1.024899799254486061e+04 1.027275765800192130e+04 1.025504370615815242e+04 1.026434641843405007e+04 1.024958794162114464e+04 1.025538388565018067e+04 1.025322219593595946e+04 1.026321140079264842e+04 1.025264215455516569e+04 1.027509035950387806e+04 1.026503873863566332e+04 1.028364408233705944e+04 1.026323872106327872e+04 1.025775710299012280e+04 1.026227360894453159e+04 1.027186445749419545e+04 1.028044789218393817e+04 1.028260797018307494e+04 1.029402033126939568e+04 1.029706372290774198e+04 1.029254713396719671e+04 1.030135797592048038e+04 1.033327610028666641e+04 1.029587474232164459e+04 1.028703071320876006e+04 1.028775330875526379e+04 1.029498497717594910e+04 1.028790904900071109e+04 1.029739586782685728e+04 1.029167611120000402e+04 1.030848769268045726e+04 1.032402007524122382e+04 1.031489177631950952e+04 1.032051179524151848e+04 1.029233874670216392e+04 1.031048367137825699e+04 1.030393952003421509e+04 1.032004287500584906e+04 1.031983474256737281e+04 1.029672097326697804e+04 1.030274854875136589e+04 1.033242468785724486e+04 1.032503181353971922e+04 1.032846169364520574e+04 1.031770051282569511e+04 1.032163736294880982e+04 1.033715914018466719e+04 1.033558492747955279e+04 1.030708321734896890e+04 1.032719253895946349e+04 1.033063879444729537e+04 1.034241868497938776e+04 1.032811573604190926e+04 1.032634594567589193e+04 1.033173806641219016e+04 1.034139060983459603e+04 1.032079786869242707e+04 1.034299621307041343e+04 1.034092179413223857e+04 1.034348998366764499e+04 1.036597565603656221e+04 1.035927328902216686e+04 1.034668573865343387e+04 1.034721655295479650e+04 1.032791719451485551e+04 1.034124012676784332e+04 1.034417062189030730e+04 1.034527503746107323e+04 1.034817914227152141e+04 1.033056385903479350e+04 1.033645939336764968e+04 1.032957043516223166e+04 1.034596259350468426e+04 1.032042762275075984e+04 1.034428269967643973e+04 1.033627471846199296e+04 1.034111298193454240e+04 1.033775498272093137e+04 1.034727612977133504e+04 1.032172138039345009e+04 1.034344830080825523e+04 1.034615226321432783e+04 1.035243700678532696e+04 1.033653380311860565e+04 1.034514218878819702e+04 1.036027488736751002e+04 1.034536206013396259e+04 1.036494651444871852e+04 1.034097067958810658e+04 1.034497482564557686e+04 1.035976711861694457e+04 1.035161766669978897e+04 1.035526472702101455e+04 1.036835942941174108e+04 1.034898960975671071e+04 1.034962406992359865e+04 1.034680615412074258e+04 1.032785932227953708e+04 1.034447705330982899e+04 1.035529809737985670e+04 1.033990894227415629e+04 1.037883109694045743e+04 1.035361395847539643e+04 1.035002357402765665e+04 1.034905943696746181e+04 1.035262803499305301e+04 1.034917062149834419e+04 1.033223153931675733e+04 1.034666835871417607e+04 1.037124272537261459e+04 1.036856104322405554e+04 1.036799601919227825e+04 1.037051948024034027e+04 1.036508380079827657e+04 1.035996277646800445e+04 1.035396488135429354e+04 1.035889280584614062e+04 1.034534804920035276e+04 1.033188191080153956e+04 1.034816419763432168e+04 1.034215643366116819e+04 1.035286778467455042e+04 1.035570272198192470e+04 1.034504716880437445e+04 1.032999035833544440e+04 1.037579694305444718e+04 1.036260239685371198e+04 1.033864311306196942e+04 1.034600161330701121e+04 1.037898430271791040e+04 1.035005161158196279e+04 1.034984147979756017e+04 1.036185681997040956e+04 1.037190484667760029e+04 1.036281429017640039e+04 1.036368754009082841e+04 1.036750952788298491e+04 1.037105924513199898e+04 1.038551072377285709e+04 1.037375754082907588e+04 1.037619753323583245e+04 1.038243839251990175e+04 1.036034996702894750e+04 1.037475567199614852e+04 1.039762010237895265e+04 1.037964789886265498e+04 1.036566587322732448e+04 1.038481555331975323e+04 1.037989700202309905e+04 1.037215489581610018e+04 1.038789130359222509e+04 1.037956032891641371e+04 1.038715684317835075e+04 1.038106460365858038e+04 1.038921625911252158e+04 1.036091068661234749e+04 1.037737084919198605e+04 1.036788100928681342e+04 1.036895735210715975e+04 1.037521993809182095e+04 1.038302645618006864e+04 1.038076244701083488e+04 1.037934526339861804e+04 1.038672239851786617e+04 1.038209595443696344e+04 1.039358827131651014e+04 1.039439005880600598e+04 1.039870119812118719e+04 1.040133742657938274e+04 1.041992341511527229e+04 1.041834812577197226e+04 1.040783906295727502e+04 1.042778850476623847e+04 1.040997375670297151e+04 1.042076992235856778e+04 1.041725752358786849e+04 1.041365818707829385e+04 1.041674927072335413e+04 1.041649701595606530e+04 1.043106804928577549e+04 1.042684582550794585e+04 1.041405364980932609e+04 1.042381893195407429e+04 1.042344500476726716e+04 1.042480383311848163e+04 1.041537892241897862e+04 1.042998938077416460e+04 1.043485477898946010e+04 1.043237091365714514e+04 1.040722882825801935e+04 1.041501788405328989e+04 1.042303561133041694e+04 1.042992709704344270e+04 1.043358942226542422e+04 1.044474993877515772e+04 1.043904109286048515e+04 1.043294850575596138e+04 1.045067357730270487e+04 1.044921823856447190e+04 1.044561098805428082e+04 1.043397026178348642e+04 1.044279073344039170e+04 1.044988578040021457e+04 1.044995069515157957e+04 1.045382135781761463e+04 1.046088283255444367e+04 1.046632851631473022e+04 1.044063274844313491e+04 1.045719345684998189e+04 1.044823040749488609e+04 1.048287287858608761e+04 1.044571739258088201e+04 1.045092786102226091e+04 1.043364800223514794e+04 1.045899663007093659e+04 1.047334047318395096e+04 1.045035677483556901e+04 1.046166697404757360e+04 1.044927882016436160e+04 1.046200775793309003e+04 1.047462523720456738e+04 1.047859040572587219e+04 1.047414644524597861e+04 1.046499999927985482e+04 1.046603006642378932e+04 1.046202024140625690e+04 1.047636089848397751e+04 1.047827683140864792e+04 1.046639553219808840e+04 1.051359247391105237e+04 1.048344661818275745e+04 1.047889042852577222e+04 1.048332407564909408e+04 1.046494346197706727e+04 1.047058144899707622e+04 1.047979358465294717e+04 1.048415326446603831e+04 1.047835263446951467e+04 1.048515706941493409e+04 1.049776864388812828e+04 1.047773332806503458e+04 1.048449315361451227e+04 1.048102773590400648e+04 1.047944398741177611e+04 1.048535266004366531e+04 1.048199427796825330e+04 1.048445851071863581e+04 1.048426410135529659e+04 1.048211342809043526e+04 1.048110308327631537e+04 1.047270520108916753e+04 1.046791785420242013e+04 1.046894192415056023e+04 1.047986329986813871e+04 1.046811094474720630e+04 1.049689579388251877e+04 1.049054216006660681e+04 1.048306946308128317e+04 1.051281759039234930e+04 1.050714670375294008e+04 1.050633554696655847e+04 1.051826641932620623e+04 1.050184755909675732e+04 1.051452543611518013e+04 1.050326005502394219e+04 1.049030522989128986e+04 1.049931741843345844e+04 1.050603199341169966e+04 1.047593525593931918e+04 1.048912103412350916e+04 1.049124932730707769e+04 1.049355571355450229e+04 1.048702331509267970e+04 1.048172407943602229e+04 1.047739014992734519e+04 1.049018579388532817e+04 1.049131041405947872e+04 1.047737790910580406e+04 1.048592873225532821e+04 1.048752402184194034e+04 1.050304542949502138e+04 1.049432888825658301e+04 1.051056621821201952e+04 1.052291567311682047e+04 1.051137755591216228e+04 1.050861896168659223e+04 1.051774415269051860e+04 1.049515143668840392e+04 1.051169292564818534e+04 1.050093651573087845e+04 1.051280979446814490e+04 1.050816974963741632e+04 1.050538406293646040e+04 1.049828049071027272e+04 1.050105806308973843e+04 1.051806399596936717e+04 1.051166160615415902e+04 1.052607426533407488e+04 1.052288530689268737e+04 1.051931431548308683e+04 1.051541596108739759e+04 1.050895502675368698e+04 1.051692293731311474e+04 1.055287673604959127e+04 1.051428461996443730e+04 1.052350906360282715e+04 1.053805692690666547e+04 1.053129707685859103e+04 1.052653203129146823e+04 1.055006712962290294e+04 1.052740362495091904e+04 1.052455146320763379e+04 1.052718204181900364e+04 1.054179367941519013e+04 1.052604021710977577e+04 1.052251131315153725e+04 1.052259880803168562e+04 1.053267369327593588e+04 1.053514750293289580e+04 1.053100355779396887e+04 1.054682115175933177e+04 1.053495168417544119e+04 1.053414030835412632e+04 1.052127898835983069e+04 1.052943327359674549e+04 1.051124384692969579e+04 1.051225912401616733e+04 1.052342500687235042e+04 1.053108658595380621e+04 1.052720549662706617e+04 1.052934208706455138e+04 1.053512297546364061e+04 1.052701049336117285e+04 1.051454984241500279e+04 1.052021287781932187e+04 1.053124616731844435e+04 1.052389920154272841e+04 1.054013993275545545e+04 1.053050476383624846e+04 1.052057708533109144e+04 1.052247469334336711e+04 1.051553292962737942e+04 1.051729049010192284e+04 1.053404803970104149e+04 1.053300216273363185e+04 1.052827815520445256e+04 1.055687213386960866e+04 1.051354904917960448e+04 1.050871785220693710e+04 1.051051412258193523e+04 1.053149410032117703e+04 1.052760180897938517e+04 1.050935551042947736e+04 1.053060063196731971e+04 1.053278783285373356e+04 1.053797744480242363e+04 1.052338691911379101e+04 1.054692823013672751e+04 1.053977178696702504e+04 1.054790918251940639e+04 1.054095449160950375e+04 1.054090411720018528e+04 1.052690197308594543e+04 1.052835171164224084e+04 1.054078520267476597e+04 1.053129950425878997e+04 1.054042615470406236e+04 1.056908365808597227e+04 1.054795035262283272e+04 1.055555842693564773e+04 1.055780605159668085e+04 1.054019881655711288e+04 1.054062988299825338e+04 1.055534326724971470e+04 1.056741049111584289e+04 1.056930735304043810e+04 1.057738960461852184e+04 1.054905507582291830e+04 1.055373093832282393e+04 1.055927567653156257e+04 1.055972475673116060e+04 1.057294747141191874e+04 1.057575618953631965e+04 1.057715179896338668e+04 1.055575215871279215e+04 1.055059702526117326e+04 1.057299248014254044e+04 1.059305048163818901e+04 1.056138858991358211e+04 1.055922772357922986e+04 1.058283456712344923e+04 1.058088636038955519e+04 1.056665791636276299e+04 1.056634023107135545e+04 1.058421456051306450e+04 1.057331206951887907e+04 1.055820320636414726e+04 1.055318210819134947e+04 1.056788390498628905e+04 1.057440595525126992e+04 1.055312167066115762e+04 1.058408935481097069e+04 1.056092840262234313e+04 1.055538273913897683e+04 1.056932837020146144e+04 1.058856142244759758e+04 1.054735286691513647e+04 1.055205880342922137e+04 1.055685452021726996e+04 1.055721639902208335e+04 1.055760903595612399e+04 1.054426842007661071e+04 1.052782113707765166e+04 1.053691020641699470e+04 1.051503781044698189e+04 1.050675038439779928e+04 1.052325359955358181e+04 1.051011645772459451e+04 1.047702325038136405e+04 1.050036441291851588e+04 1.048809493530676082e+04 1.047499987143874387e+04 1.044518535175297620e+04 1.046450348673464396e+04 1.046853703783604942e+04 1.045593523407425891e+04 1.044626890306076348e+04 1.045206780847567825e+04 1.043632186175785682e+04 1.043776470436795717e+04 1.041610389668319658e+04 1.042719932267753393e+04 1.041217324256147367e+04 1.041369399032341789e+04 1.041766618211429159e+04 1.042452125325952329e+04 1.041865579806363712e+04 1.040761042794563946e+04 1.042803062118195521e+04 1.041698087174170360e+04 1.039416882181860819e+04 1.040798831835267265e+04 1.039979594976541557e+04 1.037689364648352421e+04 1.038521590692118298e+04 1.039316745647017706e+04 1.036011218473317786e+04 1.036417569984640249e+04 1.037080030372047986e+04 1.036921733917029269e+04 1.037296669421854313e+04 1.034554859748374838e+04 1.035263067481393409e+04 1.035253915161292571e+04 1.034069031359520523e+04 1.032394139781305967e+04 1.033758679936489170e+04 1.033523871391892862e+04 1.031905581357587471e+04 1.032816246465513723e+04 1.032371748604330787e+04 1.032666333165601282e+04 1.031970224144319036e+04 1.030303870415808342e+04 1.029338185593765229e+04 1.028474436527098260e+04 1.028848845365586021e+04 1.028323098064677470e+04 1.027816195330098526e+04 1.027619608244039773e+04 1.026238487842855830e+04 1.026454045912459151e+04 1.024010737260559108e+04 1.024036620513666094e+04 1.024681332241798009e+04 1.025139161796804547e+04 1.024784131601084118e+04 1.022994615640003940e+04 1.023643589268730102e+04 1.022182668848535468e+04 1.021607539981673108e+04 1.021126494877904224e+04 1.021733335646131309e+04 1.022325364727351371e+04 1.019760199279887456e+04 1.017746206916518895e+04 1.019250418865012762e+04 1.018111837187930723e+04 1.015892345549499623e+04 1.016034172536342157e+04 1.016330545901968435e+04 1.017038423034817242e+04 1.015339508940203086e+04 1.014479854994921516e+04 1.012355411606565031e+04 1.013586095194542213e+04 1.011944214591374657e+04 1.014727663810198646e+04 1.012796654265001052e+04 1.012748829221221968e+04 1.011295750585408678e+04 1.013200923447322384e+04 1.010695868781342506e+04 1.009416132107303929e+04 1.011671761504850292e+04 1.010550262535111688e+04 1.010264928106679145e+04 1.008249063463540733e+04 1.007153529586710829e+04 1.009505121779949513e+04 1.006511636679345429e+04 1.004611339694360686e+04 1.004541545711057552e+04 1.005186402699991413e+04 1.005183605399327280e+04 1.002929418549257207e+04 1.002845608497683861e+04 1.000949142945565654e+04 1.002240325504143766e+04 1.000998101476931333e+04 1.000326687394346845e+04 9.994351294100175437e+03 9.989132712614773482e+03 9.977794047474561012e+03 9.977603755218542574e+03 9.971278021529456964e+03 9.997378934473250411e+03 9.970521849287699297e+03 9.966050530010494185e+03 9.961499399091420855e+03 9.960501191400026073e+03 9.968455340027976490e+03 9.949634475959224801e+03 9.934326152088995514e+03 9.953563542722036800e+03 9.965818881248293110e+03 9.943733646449238222e+03 9.912151207749766400e+03 9.922657712825757699e+03 9.938903266384777453e+03 9.916299673870627885e+03 9.916183589563332134e+03 9.900166371551942575e+03 9.896498365298952194e+03 9.902633903561962143e+03 9.868006495382460344e+03 9.868213322167321166e+03 9.874606116218059469e+03 9.861350237563350674e+03 9.846064678981208999e+03 9.842799784891954914e+03 9.832374140310725124e+03 9.839657453613774123e+03 9.818311415227564794e+03 9.815773092777762940e+03 9.821575163487850659e+03 9.788264125054069154e+03 9.815573430855358311e+03 9.823222492782620975e+03 9.802711886705485085e+03 9.802612549516996296e+03 9.781054852165556440e+03 9.787282199107248744e+03 9.796064252709129505e+03 9.769921417793255387e+03 9.781553297856204154e+03 9.740503546307281795e+03 9.761448360991842492e+03 9.763792396454680784e+03 9.743222288678600307e+03 9.748365471746759795e+03 9.745401842161849345e+03 9.730399802792158880e+03 9.728837335447113219e+03 9.734431395302641249e+03 9.715271955561698633e+03 9.712515045648313389e+03 9.698167819811913432e+03 9.681640967361512594e+03 9.680945891693942031e+03 9.690550564427696372e+03 9.693156866349649135e+03 9.675611140879800587e+03 9.675228644472303131e+03 9.676915160379217923e+03 9.656176052957993306e+03 9.664278572297542269e+03 9.660525961995219404e+03 9.635623934899127562e+03 9.622306688564038268e+03 9.637771653202307789e+03 9.632638682079339560e+03 9.616499719436269515e+03 9.616229288410568188e+03 9.621279761581597995e+03 9.616787967711978126e+03 9.614121723718519206e+03 9.595422717727282361e+03 9.583333530801961388e+03 9.578972444024853758e+03 9.569019780264510700e+03 9.563368159690813627e+03 9.556241822451480402e+03 9.569942813429724993e+03 9.572948592592672867e+03 9.541302326638542581e+03 9.551777529914665138e+03 9.544403234058019734e+03 9.538392090278253818e+03 9.521062944274364781e+03 9.539869964197789159e+03 9.514896862412770133e+03 9.514597708196177337e+03 9.508004404144639921e+03 9.530384479269505391e+03 9.522344721570601905e+03 9.520039825142916015e+03 9.499276488081306525e+03 9.488220155014343618e+03 9.509809817619467140e+03 9.516296653324046929e+03 9.490047079190462682e+03 9.494738782502938193e+03 9.481634920355911163e+03 9.484620210441929885e+03 9.476804238813450866e+03 9.469336365284896601e+03 9.469652184066477275e+03 9.465971973226143746e+03 9.447381615001908358e+03 9.448832690280312818e+03 9.449467616669100607e+03 9.447755673853826011e+03 9.434486427101492154e+03 9.429028979233458813e+03 9.432140970462569385e+03 9.422217230641335846e+03 9.406172746153028129e+03 9.420403635807202591e+03 9.395514041051097593e+03 9.398238032891214971e+03 9.376317611425463838e+03 9.394473467600690128e+03 9.392318904905059753e+03 9.358705879879567874e+03 9.379873603708987503e+03 9.364984655665341052e+03 9.385711479297180631e+03 9.375212894754959052e+03 9.351922128540349149e+03 9.353136307084238069e+03 9.347916831485819785e+03 9.342819691450122264e+03 9.358552107924797383e+03 9.324962728378657630e+03 9.330355628089038873e+03 9.321877101339257933e+03 9.323743508394749369e+03 9.316391739152988521e+03 9.295408199414219780e+03 9.301144769222331888e+03 9.301952286261168410e+03 9.306927356129903274e+03 9.307564181757095866e+03 9.302645759633975103e+03 9.286969130361318093e+03 9.285860248867275004e+03 9.267501030210169120e+03 9.272302675742363135e+03 9.250178675239989389e+03 9.253157342994378268e+03 9.233829950763232773e+03 9.238260566306014880e+03 9.213004721557013909e+03 9.206554391935560488e+03 9.204605065425554130e+03 9.205821157919526740e+03 9.207101993802314610e+03 9.193666242385830628e+03 9.191879163997553405e+03 9.170479538421555844e+03 9.181050534950765723e+03 9.184918066558650025e+03 9.172485624419667147e+03 9.175832689359374854e+03 9.155832725261463565e+03 9.160386269576347331e+03 9.144047755611762113e+03 9.128657702254437027e+03 9.109662530118905124e+03 9.144277973676940746e+03 9.128022333570650517e+03 9.121368144135438342e+03 9.118037161961006859e+03 9.115095064196433668e+03 9.111236204325385188e+03 9.101770524704183117e+03 9.091738330273952670e+03 9.086215434818412177e+03 9.091547951498874681e+03 9.095519675399720654e+03 9.070781935129612975e+03 9.064377316459067515e+03 9.062661411171115105e+03 9.051103609766440059e+03 9.070522119041461337e+03 9.063028519874926133e+03 9.048232347521530755e+03 9.047552369116534464e+03 9.041729892513194500e+03 9.043221682355755547e+03 9.047205116318486034e+03 9.039580216812579238e+03 9.033776426841077409e+03 9.054082415729113563e+03 9.041661210743272022e+03 9.030113070633484313e+03 9.027147150273451189e+03 9.022624813507994986e+03 9.001391822109128043e+03 9.002747075250870694e+03 9.026444800542140001e+03 8.980693292254991320e+03 8.991821398760237571e+03 8.968323110470162646e+03 8.976934306137276508e+03 8.979086358759574068e+03 8.973440574439193369e+03 8.971684791117248096e+03 8.971551344061314012e+03 8.961589560351892942e+03 8.962573692687732546e+03 8.942861652424902786e+03 8.955418896730516281e+03 8.933536690857859867e+03 8.929988508238677241e+03 8.920768089042840074e+03 8.904600720262013056e+03 8.903274043827595960e+03 8.920583414809598253e+03 8.922368245536257746e+03 8.902033026333339876e+03 8.902103755144176830e+03 8.900310941344394450e+03 8.888565185624978767e+03 8.902165088231980917e+03 8.889490481372260547e+03 8.899643713696026680e+03 8.898688012994496603e+03 8.883106094034445050e+03 8.889281321331449362e+03 8.870805575184145709e+03 8.868767047784222086e+03 8.851632870055365856e+03 8.852381745754883013e+03 8.844076448424437331e+03 8.862377503846615582e+03 8.846520388922792336e+03 8.836348477653200462e+03 8.828200378019148047e+03 8.836719343503385971e+03 8.837045029684406472e+03 8.832300482360182286e+03 8.836281414806289831e+03 8.818107791479926163e+03 8.832786991846922319e+03 8.806376684476414084e+03 8.822909290740635697e+03 8.802914010243928715e+03 8.792380340394334780e+03 8.804983899015805946e+03 8.769781670827038397e+03 8.797065584563531957e+03 8.781534999427936782e+03 8.782960132112388237e+03 8.783272680200981995e+03 8.765449168953011394e+03 8.756659454784794434e+03 8.763578000976251133e+03 8.758931629323202287e+03 8.760523189920162622e+03 8.721175058880202414e+03 8.715765159159174800e+03 8.730299826199070594e+03 8.733021136565364941e+03 8.706575198901300610e+03 8.710515988135713997e+03 8.701920011409667495e+03 8.716760362393255491e+03 8.700221445666926229e+03 8.716401534742924923e+03 8.701841864842661380e+03 8.690709369011674426e+03 8.693515864425125983e+03 8.668075830313815459e+03 8.664615838675559644e+03 8.659884301887055699e+03 8.656011336612342348e+03 8.649092133678506798e+03 8.639164209339594890e+03 8.627346641110123528e+03 8.611330247603915268e+03 8.615748317992809461e+03 8.637789757990036378e+03 8.620923155549715375e+03 8.618330162060954535e+03 8.604425992915761526e+03 8.607327164457654362e+03 8.610510686657920814e+03 8.603294607850322791e+03 8.613993939667161612e+03 8.606965415485638005e+03 8.601067795973824104e+03 8.576116484525662599e+03 8.582083623239999724e+03 8.580692037021575743e+03 8.576872545210257158e+03 8.576408771468568375e+03 8.568246854387869462e+03 8.572434848273849639e+03 8.563498103202573475e+03 8.552243548156880934e+03 8.545427749341346498e+03 8.563734670404988719e+03 8.554744797424395074e+03 8.549088929896657646e+03 8.544607032075027746e+03 8.546850302237558935e+03 8.532455819934955798e+03 8.522652042140496633e+03 8.514996985009904165e+03 8.521008124193242111e+03 8.491664559166760228e+03 8.480892037315088601e+03 8.496223204963822354e+03 8.484941850245093519e+03 8.506821849122212370e+03 8.483347792700495120e+03 8.456490833869916969e+03 8.471395486015589995e+03 8.461515064068189531e+03 8.470768039599626718e+03 8.452433223868883942e+03 8.471676321669885510e+03 8.444802495683319648e+03 8.444091006214239314e+03 8.440555748336482793e+03 8.427610622720676474e+03 8.429816850754188636e+03 8.409674781415165853e+03 8.423405175497475284e+03 8.416837458899151898e+03 8.397864920346848521e+03 8.378856749957256397e+03 8.396344837304875909e+03 8.372894064530280957e+03 8.385024963850708446e+03 8.374533880278608194e+03 8.365538072803907198e+03 8.360309514739014048e+03 8.347059120142475876e+03 8.344072580386549816e+03 8.344515789975852385e+03 8.322915856562125555e+03 8.313221624360119677e+03 8.309882787482749336e+03 8.312073289347314130e+03 8.313818829280662612e+03 8.291827010042019538e+03 8.327501577152863319e+03 8.298893901972031017e+03 8.277062040521173913e+03 8.294993714604674096e+03 8.275148532673634691e+03 8.273191940499787961e+03 8.283335872984034722e+03 8.263793787518015961e+03 8.267252179638651796e+03 8.270383473031090034e+03 8.242156492379230258e+03 8.269054199085157961e+03 8.245564715576356321e+03 8.253226348401554787e+03 8.237615203183926496e+03 8.244887195394934679e+03 8.227053931731772536e+03 8.223570330439735699e+03 8.242522597342869631e+03 8.220921148760022334e+03 8.200868805613792574e+03 8.228171944916277425e+03 8.231376904656897750e+03 8.217268163088312576e+03 8.211043526935298360e+03 8.236783670193457510e+03 8.216026955038305459e+03 8.205319702039027106e+03 8.200730063713515847e+03 8.199825824253299288e+03 8.191162446036796609e+03 8.199954354080911799e+03 8.184772314699669550e+03 8.181351168919997690e+03 8.177139515597520585e+03 8.186197963411737874e+03 8.176439796196566022e+03 8.170756263372030844e+03 8.163801075942335956e+03 8.167362336172898722e+03 8.144341687989358434e+03 8.124500564945092265e+03 8.144850417159163044e+03 8.154502772219203507e+03 8.136785279277354675e+03 8.127727310474932892e+03 8.124617643476479316e+03 8.126930167162808175e+03 8.116728481418505908e+03 8.113251365057333715e+03 8.095953627174278154e+03 8.114434613424864438e+03 8.103754722232572931e+03 8.102894044212923291e+03 8.100126289192479817e+03 8.080108789535751384e+03 8.094506224835175999e+03 8.090080921515391310e+03 8.072765665136369535e+03 8.071895333489565928e+03 8.049912519378808611e+03 8.072216106217555534e+03 8.064771486730573997e+03 8.054439081572492796e+03 8.037375765965112805e+03 8.040214572910126662e+03 8.041141165944626664e+03 8.018807288513359708e+03 8.031141140966748026e+03 8.016488085388896252e+03 8.015814054103293529e+03 8.016137517870611191e+03 8.002266041475239945e+03 8.008412258449152432e+03 8.009158303483868622e+03 8.003685638055811069e+03 7.983919236137088774e+03 7.993372246086623818e+03 8.013376887830791020e+03 7.978530710798560904e+03 7.984318456880720078e+03 7.986436277061545297e+03 7.966695089550428747e+03 7.929337500411390465e+03 7.949734496746106743e+03 7.942634539654121909e+03 7.942626093304974347e+03 7.925085740981848176e+03 7.939899837058353114e+03 7.913107850109117862e+03 7.913793586547805717e+03 7.910069044076893078e+03 7.897042998775619708e+03 7.896350202655059547e+03 7.900007998859551662e+03 7.902193477649135275e+03 7.888597416845143016e+03 7.866681825587502317e+03 7.872254832563900891e+03 7.881846004583334434e+03 7.861861940700635387e+03 7.865352873205372816e+03 7.845195145390008292e+03 7.848488959319236528e+03 7.849971797356955904e+03 7.845914614473774236e+03 7.869661981394874601e+03 7.841680259632342313e+03 7.837299925785464438e+03 7.812989218956347941e+03 7.842759600529276213e+03 7.829253665370675662e+03 7.815020304999428845e+03 7.807425803847021598e+03 7.803261498956832838e+03 7.804553930070952447e+03 7.794429011222996451e+03 7.789514820080406935e+03 7.789543234036085778e+03 7.792342077792513919e+03 7.795728044484362727e+03 7.764097430785131110e+03 7.767768768735227241e+03 7.770503967669187659e+03 7.768724398581370224e+03 7.761384765307427188e+03 7.743451887291354069e+03 7.739136870097545398e+03 7.745903518258077384e+03 7.749489738357690840e+03 7.703106536126724677e+03 7.741761368868403224e+03 7.729472622268821397e+03 7.724408280874825323e+03 7.714779292117869772e+03 7.720991609876024086e+03 7.732343021182208759e+03 7.702018133913638849e+03 7.710657202207279624e+03 7.690718725945705955e+03 7.686563686199558106e+03 7.706508394492015213e+03 7.695540408971778561e+03 7.685375288813685074e+03 7.684871054810542773e+03 7.680841695264981354e+03 7.675738637983878107e+03 7.668228875489302482e+03 7.685064906470332062e+03 7.663580709392677818e+03 7.655208902061239314e+03 7.644084498632042596e+03 7.660645907101032208e+03 7.669989908520909921e+03 7.637147425075688261e+03 7.637082977208737248e+03 7.643385121668767169e+03 7.632515724280888207e+03 7.632240605652141312e+03 7.640978199383781430e+03 7.625996266561374796e+03 7.616291753916732887e+03 7.625783109450809206e+03 7.604217007721990740e+03 7.600602717414900326e+03 7.603941537695017360e+03 7.577003237424682084e+03 7.602422223493825186e+03 7.596602938633005579e+03 7.577913898149205124e+03 7.575270674517803855e+03 7.588563543368505634e+03 7.567236459390889650e+03 7.576301957131337986e+03 7.582472934928660834e+03 7.572715176825450726e+03 7.567365295958231400e+03 7.565601474116750978e+03 7.555567026640290351e+03 7.550450775572368002e+03 7.558672896419923745e+03 7.519505394031439209e+03 7.546287297938184565e+03 7.534588085840538952e+03 7.504630258106908514e+03 7.522667349208541054e+03 7.511329367300835656e+03 7.509124234810829876e+03 7.511762573128779877e+03 7.512332853051893835e+03 7.502013996667453284e+03 7.499922412277946933e+03 7.483306655886580302e+03 7.488588011567488138e+03 7.495371350200443885e+03 7.481191911889014591e+03 7.499524367516043640e+03 7.491248223362064891e+03 7.489042962883630025e+03 7.487200722964858869e+03 7.475882632514631041e+03 7.471070501917878573e+03 7.454499636559274222e+03 7.458219659885225155e+03 7.470198455342792840e+03 7.468768116103075954e+03 7.451889662930236227e+03 7.445417746227127282e+03 7.447910747938727582e+03 7.426761769231425205e+03 7.448245529218988850e+03 7.433108575732743702e+03 7.423446416011758629e+03 7.431519753093578402e+03 7.421618341983472419e+03 7.428574456770768847e+03 7.424983972785803417e+03 7.408817904299597103e+03 7.390921791472987024e+03 7.405262922030392474e+03 7.377797259428989491e+03 7.371888462300911669e+03 7.376579462690634500e+03 7.370231753304311496e+03 7.389920636947750609e+03 7.377145741855606502e+03 7.378287377533079962e+03 7.374434244656038572e+03 7.354672774799048057e+03 7.362562281300954055e+03 7.358254535823670267e+03 7.359259649337010160e+03 7.361853363769808311e+03 7.336084230930257036e+03 7.338521281954852384e+03 7.339262696303591838e+03 7.352991656835278263e+03 7.337235059074504534e+03 7.337400742185943272e+03 7.320172787407364922e+03 7.313356863818933562e+03 7.340818891294723471e+03 7.326227370627460004e+03 7.323786214731340806e+03 7.313489856663622049e+03 7.302575471466050658e+03 7.316901892974990005e+03 7.292302016113611899e+03 7.295123240439209440e+03 7.272763921941039371e+03 7.282447454228901734e+03 7.291776770112386657e+03 7.279760968491571475e+03 7.267660658460198647e+03 7.276567659711908163e+03 7.272619574610901509e+03 7.270019434046335846e+03 7.265268618842822434e+03 7.268615715590382933e+03 7.253678711404771093e+03 7.265135064405647427e+03 7.252508594454266131e+03 7.261783932847929464e+03 7.226760273364373461e+03 7.235605566622268270e+03 7.228973172083937243e+03 7.233741176810793149e+03 7.219616630403863383e+03 7.207340337578097206e+03 7.210875619192058366e+03 7.204495567337578905e+03 7.206207686869613099e+03 7.191597755623418379e+03 7.192798394674497104e+03 7.204583688713705669e+03 7.178595067786182881e+03 7.193127851265327990e+03 7.173586610030146403e+03 7.190288025062922316e+03 7.172079227542147237e+03 7.176708094886724211e+03 7.180546617066211184e+03 7.187470868342231370e+03 7.169193692020732669e+03 7.161117991153040748e+03 7.150332186895740961e+03 7.156485541767468931e+03 7.172440832625416988e+03 7.160220107819252007e+03 7.149729007102290780e+03 7.160893073828476190e+03 7.142739068090299043e+03 7.139173012148626185e+03 7.139570299090094522e+03 7.134906961156681973e+03 7.126099555681103993e+03 7.120247761461289883e+03 7.127897529266419951e+03 7.107085529988020426e+03 7.100415500135402908e+03 7.111632246191245031e+03 7.091056445275404258e+03 7.103229173569230625e+03 7.078519759026973588e+03 7.089067676941554055e+03 7.084183817731417548e+03 7.063116192985113230e+03 7.060920319201573875e+03 7.053042178266177871e+03 7.059840679994845232e+03 7.054210003751636577e+03 7.055525167400113787e+03 7.049752051103526355e+03 7.041205087784555872e+03 7.030606750827016185e+03 7.023961381947508926e+03 7.028059994009293405e+03 7.020473617801935688e+03 7.016907191208784752e+03 7.019847169787683015e+03 7.007255553630601753e+03 7.011926798381558910e+03 6.999219420498962791e+03 7.002308574658643010e+03 6.994505573032394750e+03 7.000888589914156910e+03 6.985093362087592141e+03 6.974708401232752294e+03 6.983118628428407646e+03 6.998077971562570383e+03 6.978563827783384113e+03 6.981812581777008745e+03 6.965782496579256986e+03 6.963921629773865789e+03 6.973060288786971796e+03 6.960833706537383478e+03 6.945516618495304101e+03 6.968735967026843355e+03 6.942349821425887058e+03 6.936462317012112180e+03 6.954480059847702250e+03 6.942826366281018636e+03 6.938194327489477473e+03 6.942944938789106345e+03 6.911892975402254706e+03 6.906820611132451631e+03 6.914832162795891236e+03 6.898875318200204674e+03 6.919028709610393889e+03 6.907009736514570250e+03 6.903064198106142612e+03 6.885955661747757404e+03 6.898782361966886128e+03 6.898990108654718824e+03 6.876594504303080612e+03 6.892900390909280759e+03 6.884228287228117551e+03 6.878797098325878324e+03 6.869275691273779557e+03 6.872194385523488563e+03 6.858168407443096839e+03 6.860200097794910107e+03 6.860369600798430838e+03 6.871485190548166429e+03 6.843665169613551370e+03 6.846463230070006830e+03 6.857019117816038488e+03 6.824563664452306512e+03 6.827315159730539563e+03 6.818612609099530346e+03 6.819375883220366632e+03 6.814530136262786982e+03 6.803672091749450374e+03 6.790682079445468844e+03 6.807135087051878145e+03 6.794789244593563126e+03 6.812052432428528846e+03 6.799444653477987231e+03 6.810541322393671180e+03 6.789443777224965743e+03 6.776172269712540583e+03 6.796642234812468814e+03 6.775609888880421749e+03 6.768993844953491134e+03 6.782127491023655239e+03 6.779100561490605287e+03 6.770433129476376962e+03 6.767402143927773977e+03 6.759380053105591287e+03 6.744885388894614152e+03 6.745528599878340174e+03 6.732743514779227553e+03 6.731605000941471189e+03 6.730046319389416567e+03 6.739031851455605647e+03 6.735348280406332378e+03 6.746349184498866634e+03 6.734954439540226304e+03 6.728534448040219104e+03 6.731571863405571094e+03 6.727541788565234128e+03 6.734361624148710689e+03 6.722480009923375292e+03 6.709662287064991688e+03 6.691566885957651721e+03 6.694151748599360872e+03 6.701803841863577873e+03 6.686437471596227624e+03 6.700829964689333792e+03 6.695411129274746600e+03 6.679359503840727484e+03 6.671959518228706656e+03 6.669480362483016506e+03 6.663110478724353925e+03 6.655618176384262370e+03 6.656126831100261370e+03 6.663727365168591859e+03 6.647987369285942805e+03 6.654642242893673028e+03 6.659552831987842183e+03 6.630014182602095389e+03 6.646190085661827652e+03 6.650360208030661852e+03 6.637270228738077094e+03 6.637380385316071624e+03 6.629041702870363224e+03 6.617525651804282461e+03 6.635457072275698920e+03 6.618246696334578701e+03 6.612145820885931244e+03 6.633561350363556812e+03 6.605518540335847320e+03 6.610307082022589384e+03 6.618753038370467038e+03 6.590914163745685073e+03 6.600565161670688212e+03 6.603664043024006787e+03 6.590906275057660423e+03 6.593164845478888310e+03 6.577385653508480573e+03 6.571208491452542148e+03 6.572387438644236681e+03 6.549526278458773049e+03 6.568470690393664881e+03 6.569243701988631983e+03 6.559016941181987931e+03 6.540339658776987562e+03 6.562977169668986789e+03 6.560833421548827573e+03 6.562588062681536940e+03 6.532496983012782039e+03 6.545769419401309278e+03 6.534725237785014542e+03 6.540771305254075742e+03 6.524920370333667961e+03 6.521423747649900179e+03 6.550459256191762506e+03 6.508453265257656312e+03 6.503815533045618395e+03 6.516274300827202751e+03 6.495700268771986885e+03 6.512283108752688349e+03 6.480857856427434854e+03 6.484972159094885683e+03 6.490073337860150787e+03 6.492781738308665808e+03 6.468959586154469434e+03 6.472915127692822352e+03 6.464981866213935973e+03 6.441178807206142665e+03 6.463640209101944492e+03 6.438142580850844752e+03 6.452301452757315928e+03 6.447995334167304463e+03 6.434873632710486163e+03 6.429929129775593537e+03 6.432672815499148783e+03 6.419485172885561951e+03 6.440924038684521292e+03 6.431127040073484750e+03 6.427853628625716738e+03 6.429136841833781546e+03 6.419808397911097927e+03 6.414688053326844056e+03 6.411999677817831980e+03 6.414499880524012951e+03 6.405574721045253682e+03 6.383464496441441042e+03 6.390969188508614934e+03 6.379602396991489513e+03 6.380507983206748577e+03 6.380249346745796174e+03 6.373321192540252014e+03 6.367675786624607099e+03 6.395978762656020081e+03 6.363094060037669806e+03 6.370057373600958272e+03 6.362305216056422978e+03 6.365162823285958439e+03 6.373132997203989362e+03 6.358201951303572059e+03 6.361301294217866598e+03 6.357047615894273804e+03 6.351700069950016768e+03 6.342114109881164950e+03 6.329409675536692703e+03 6.322247860642130945e+03 6.328806205290616163e+03 6.340323648592167956e+03 6.319413608105735875e+03 6.324460790588940654e+03 6.317964139707559298e+03 6.311738114195912203e+03 6.319841710229263299e+03 6.329895696631108876e+03 6.315090981185165219e+03 6.301490591090092494e+03 6.303368727043099170e+03 6.309295837222706723e+03 6.297230873848949159e+03 6.279414908922084578e+03 6.294151258131800205e+03 6.287153558724184222e+03 6.277510824542924638e+03 6.266909341694732575e+03 6.276733280711387124e+03 6.254514972947282331e+03 6.264095879847396645e+03 6.267577401883896528e+03 6.243551148592880963e+03 6.260053034607954942e+03 6.243651818298793842e+03 6.243517861409057332e+03 6.247593385958581166e+03 6.227718762651213183e+03 6.242797402353173311e+03 6.230694036541315654e+03 6.232348321713073346e+03 6.224393713254211434e+03 6.223272601512488109e+03 6.221828908305694313e+03 6.221572935400548886e+03 6.206741464688580891e+03 6.211820376086595388e+03 6.206391498266828421e+03 6.218208520249260800e+03 6.200964482574771864e+03 6.183708789758821695e+03 6.206559089667049193e+03 6.196152523579045010e+03 6.183424518221879225e+03 6.185370436606731346e+03 6.174553764352891449e+03 6.184677928098601114e+03 6.181155514600095557e+03 6.169193022580145225e+03 6.175135186041974521e+03 6.165898822319614737e+03 6.175519835378217977e+03 6.158136290775329144e+03 6.146541264840533586e+03 6.149394448507143352e+03 6.122074757377858077e+03 6.124152181776034013e+03 6.124492930785355384e+03 6.118384961651018784e+03 6.131090366342501511e+03 6.105949293747221418e+03 6.112747702521906831e+03 6.117046300637803142e+03 6.107637587183753567e+03 6.117737939520963664e+03 6.099647352146410412e+03 6.108111146685310814e+03 6.104044684068175229e+03 6.087848639589350569e+03 6.092841470872146601e+03 6.079518366772985246e+03 6.081403718976180244e+03 6.077921726387263334e+03 6.078428512313433203e+03 6.081103175316908164e+03 6.078046211692199904e+03 6.084758555763779441e+03 6.062546320949260007e+03 6.061993820025881178e+03 6.053896121218249391e+03 6.066734739169020031e+03 6.070356511723840413e+03 6.050835673584687356e+03 6.056471415052905286e+03 6.028132857723739107e+03 6.043694528456868284e+03 6.039792524005837549e+03 6.026331770483240689e+03 6.027647994601594291e+03 6.026541389499818251e+03 6.014178918560508464e+03 5.998195993121007632e+03 6.007051330240383322e+03 6.009195980907027661e+03 5.998047719271153255e+03 5.985540432935159515e+03 5.988988698130872763e+03 6.006485478042181967e+03 5.996875743558721297e+03 5.980863591437668219e+03 6.002159671093030738e+03 5.981328597509156680e+03 5.980786864766968392e+03 5.970187925058128712e+03 5.974927514880730087e+03 5.976866682734083952e+03 5.970987611695691157e+03 5.967912797750575010e+03 5.982181983429713910e+03 5.969177670860959552e+03 5.939975813747541906e+03 5.947295352364591054e+03 5.946068961689436037e+03 5.955972462625399203e+03 5.941774466510450111e+03 5.941646256008122691e+03 5.938611260864232463e+03 5.923266723900049328e+03 5.924707547368471751e+03 5.927472136154970940e+03 5.930171223268759604e+03 5.918891588182069427e+03 5.902698245231045803e+03 5.908357521002656540e+03 5.911936251703548805e+03 5.915540679805958462e+03 5.909601399825874068e+03 5.897627974824667945e+03 5.905110493652866353e+03 5.909260262447087371e+03 5.897712600390043008e+03 5.895270714882055472e+03 5.884099190747399916e+03 5.857503769162082790e+03 5.865375272390189821e+03 5.866252009366931816e+03 5.870585876906542580e+03 5.860050985301146284e+03 5.851905588737431572e+03 5.860226408098053071e+03 5.856514853866522571e+03 5.849466505861099904e+03 5.828871313796057620e+03 5.837616438115583151e+03 5.836529755436347841e+03 5.841632155787838201e+03 5.823153210900136401e+03 5.834898908491329166e+03 5.822669859722814181e+03 5.795253376154234502e+03 5.809337720236225323e+03 5.818816460996559726e+03 5.815327746358967488e+03 5.798098029470442270e+03 5.805888827485985530e+03 5.805311881930293566e+03 5.796695258669586110e+03 5.798112191394955516e+03 5.779689272829098627e+03 5.787224858158575444e+03 5.771002995279204697e+03 5.784388338219197976e+03 5.772743649743421884e+03 5.770503904519044227e+03 5.774449977346489504e+03 5.770177787079574045e+03 5.770398568322298161e+03 5.748280577540688682e+03 5.766156175550330772e+03 5.728131880788605486e+03 5.740151049793546917e+03 5.733673804782012667e+03 5.719301583824716545e+03 5.751696981923369094e+03 5.721378977067140113e+03 5.739468428904521716e+03 5.736123189837241625e+03 5.728093764634056242e+03 5.714924976869659986e+03 5.724836548388358096e+03 5.718590450647760917e+03 5.708495254596659834e+03 5.712291752915258257e+03 5.689373335582188702e+03 5.702584444377856016e+03 5.697837577070869884e+03 5.679702944191332790e+03 5.697774284430685839e+03 5.652957001926924022e+03 5.675966431229492628e+03 5.680682105165796202e+03 5.675777370817998417e+03 5.667513280105039485e+03 5.660132349096784310e+03 5.654475214799243986e+03 5.645096493027080214e+03 5.637871919363357847e+03 5.644282886532146222e+03 5.631802880662268763e+03 5.624535445133061330e+03 5.626931330710016482e+03 5.628117785278459451e+03 5.627323932883942689e+03 5.612111095786728583e+03 5.604920544331805104e+03 5.596560997643508927e+03 5.590730624372440616e+03 5.580132950209977025e+03 5.580759892401502839e+03 5.576292802969846889e+03 5.574012363205218207e+03 5.582059249775933495e+03 5.582757891757512880e+03 5.560962681339406117e+03 5.563801999304051606e+03 5.555875994332083792e+03 5.563888439360967823e+03 5.559547326551135484e+03 5.546418218732171226e+03 5.557117195634828931e+03 5.549502682921489395e+03 5.532861318953064256e+03 5.532367341134527123e+03 5.529859533549301887e+03 5.532849507827588241e+03 5.536040976058377964e+03 5.528515207498842756e+03 5.519450084607272402e+03 5.516374973541572217e+03 5.517174007506980161e+03 5.505127886261498134e+03 5.512174579581509533e+03 5.516542411136195369e+03 5.495923361916970862e+03 5.497371244110948282e+03 5.506142086620004193e+03 5.504688460681397373e+03 5.508927813234556197e+03 5.515208865980711380e+03 5.505763786713373520e+03 5.489034698968809607e+03 5.496625396554146391e+03 5.472196589077474528e+03 5.485078566487895841e+03 5.469135483091406968e+03 5.464859394474289729e+03 5.448099087848126146e+03 5.469205623998782357e+03 5.462726046055645384e+03 5.463977733035258098e+03 5.471503382528689144e+03 5.454913768506939959e+03 5.436702356328200040e+03 5.447934086605077027e+03 5.427856877331692885e+03 5.450546051188810452e+03 5.426606934487653234e+03 5.439873487029947682e+03 5.434933046035235748e+03 5.440056711078558692e+03 5.432996583805543196e+03 5.423334516803693987e+03 5.423952924668955347e+03 5.419001905707545120e+03 5.403969619246697221e+03 5.417635227623611172e+03 5.407426815066693052e+03 5.391851170252948577e+03 5.396794883949353789e+03 5.397803611861386344e+03 5.400316630791267926e+03 5.407423011789111115e+03 5.389740570756620400e+03 5.379820471566225024e+03 5.377687003254763113e+03 5.370835330634100501e+03 5.366902903064307793e+03 5.361109875550485413e+03 5.358809259082027893e+03 5.351005230196452430e+03 5.335661749345867065e+03 5.358801684052057681e+03 5.352897589629032154e+03 5.342005851596125467e+03 5.339531833626216212e+03 5.339104073393642466e+03 5.338317397586505649e+03 5.329773420574633747e+03 5.334759734688069329e+03 5.338826591793314037e+03 5.343624088703337293e+03 5.336272472492802990e+03 5.331577291149729717e+03 5.317064727220762506e+03 5.311305178332099786e+03 5.314731799960872195e+03 5.301043061933197350e+03 5.310406849974852776e+03 5.303819247769015419e+03 5.288812383216384660e+03 5.288510718430071393e+03 5.295656782933669092e+03 5.276816179989305056e+03 5.285653636758261200e+03 5.280181056318378069e+03 5.291820214326187852e+03 5.273756049439927665e+03 5.273917507527796261e+03 5.281831077967714918e+03 5.270786759992744010e+03 5.259570637880649883e+03 5.249451761521882872e+03 5.248434883656680540e+03 5.255285553380253077e+03 5.243855726289782069e+03 5.252070512223353944e+03 5.249105961880526593e+03 5.247056468932028110e+03 5.244286878292600704e+03 5.251730250795762004e+03 5.249169620044587646e+03 5.237017810813743381e+03 5.234239284605604553e+03 5.234328492646159248e+03 5.238754129567958444e+03 5.240628258399339757e+03 5.209688792269982514e+03 5.227790871617384255e+03 5.233923762010280370e+03 5.227293022231639043e+03 5.205111959168512840e+03 5.208089325880566321e+03 5.212945910574016125e+03 5.208475553967096857e+03 5.203209368023971365e+03 5.205000195760602764e+03 5.189125969631444605e+03 5.180005756715057942e+03 5.180798890594874138e+03 5.189295714990586930e+03 5.173058311220391261e+03 5.171875501326862832e+03 5.164901056840548335e+03 5.170747458476216707e+03 5.185517647933860644e+03 5.170713502993546172e+03 5.162145193239939545e+03 5.176672091807679863e+03 5.174370886495133163e+03 5.136839122511953974e+03 5.149262257529560884e+03 5.153608762143032436e+03 5.142199158805814477e+03 5.137835578414470547e+03 5.138224969620201591e+03 5.130717948911536041e+03 5.129941996285828282e+03 5.144883483459666422e+03 5.129481299808055155e+03 5.125928512928056080e+03 5.129810196386174539e+03 5.122173080188794302e+03 5.114408625565504735e+03 5.118109528559792125e+03 5.107211490742191927e+03 5.100401949887652336e+03 5.097948235752361143e+03 5.080263042465187027e+03 5.096777890757355635e+03 5.080388071405769551e+03 5.097050661623028645e+03 5.074857409409537468e+03 5.067806185744200775e+03 5.075836852391075809e+03 5.074448673627871358e+03 5.067909826119720492e+03 5.064394854301030136e+03 5.062172394963594343e+03 5.056315659225860145e+03 5.054968909179991897e+03 5.050827243760905731e+03 5.047476452657166192e+03 5.037511825203345325e+03 5.045181083756800035e+03 5.043726419702348721e+03 5.044678863390775405e+03 5.045463059256289853e+03 5.037762603117104845e+03 5.026329418215510486e+03 5.021234609205994275e+03 5.023565522968227924e+03 5.011868574296397128e+03 5.007882796626982781e+03 5.014459816625186249e+03 5.008251720800655676e+03 4.997015513145837758e+03 4.986739997083812341e+03 4.998638894750471991e+03 5.002782216408384556e+03 4.996183057646242560e+03 4.999258937877865719e+03 4.993023474548476770e+03 4.969392239953202989e+03 4.990232369359787299e+03 4.980214689322820959e+03 4.975164992776863983e+03 4.975548225948358777e+03 4.962186419628604199e+03 4.952003423491819376e+03 4.969055638113622990e+03 4.982504433612440153e+03 4.956517373851529555e+03 4.947192109058107235e+03 4.940930295981768722e+03 4.950814179227790191e+03 4.940746767420492688e+03 4.949866844626037164e+03 4.939808715485743960e+03 4.946549328995177348e+03 4.934316076892560886e+03 4.946086616839874296e+03 4.928095678370480528e+03 4.928382740231364551e+03 4.918955987339193598e+03 4.923385953891634927e+03 4.915218790812506086e+03 4.926910936723640589e+03 4.919288526750981873e+03 4.935300437066419363e+03 4.917514140069918540e+03 4.902738951807993544e+03 4.908704396663959415e+03 4.904756148803188808e+03 4.901826175090967809e+03 4.898883783596777903e+03 4.892437063901757028e+03 4.885231758065913709e+03 4.891075895011451394e+03 4.891648306145654715e+03 4.868421734907836253e+03 4.886948012674367419e+03 4.875924675615581691e+03 4.874257051840299937e+03 4.877324382436730957e+03 4.859110057571991092e+03 4.872509943917840246e+03 4.858506365114068103e+03 4.867606830132467621e+03 4.854529012663509093e+03 4.868055800744333283e+03 4.876300997875405301e+03 4.862576673101159031e+03 4.847072881223873992e+03 4.852419634088033490e+03 4.844524929189424256e+03 4.844539396408274115e+03 4.850926149028501641e+03 4.848944147551587776e+03 4.836445744635536357e+03 4.822557710004535693e+03 4.820072140282276450e+03 4.816162542238003880e+03 4.810620412622930417e+03 4.809353644021590299e+03 4.832392599076403712e+03 4.816968153891850307e+03 4.818182431272989561e+03 4.820469575334313049e+03 4.819847076736695271e+03 4.810659586136146572e+03 4.810586541151695201e+03 4.803548965536586365e+03 4.808735262094522113e+03 4.795208386112846711e+03 4.804176229113255431e+03 4.794013761447650722e+03 4.796654030582130872e+03 4.786072042823015181e+03 4.790332019644634784e+03 4.777584399920956457e+03 4.788682990713919025e+03 4.785854093473782996e+03 4.768233922732203609e+03 4.777252296566736732e+03 4.772165626970353514e+03 4.776927175501922648e+03 4.763271316295974430e+03 4.758380932530801147e+03 4.757524694115892999e+03 4.758978634476349725e+03 4.748773850507826864e+03 4.762084408548941610e+03 4.750460194176322148e+03 4.753164844392058512e+03 4.755458034400266115e+03 4.752048255882744343e+03 4.727577337874422483e+03 4.729636778275211327e+03 4.732296814003022519e+03 4.723984745926742107e+03 4.729163173391353666e+03 4.719351522028418913e+03 4.721544422936071896e+03 4.734143382642199867e+03 4.709945955340655019e+03 4.724822960872164913e+03 4.709419582466832253e+03 4.722939227103835947e+03 4.700586298967423318e+03 4.700166441518539614e+03 4.696401265473622516e+03 4.701561691943731603e+03 4.688765121247217394e+03 4.702733304628878614e+03 4.680243678373586590e+03 4.687537508488317144e+03 4.695179027582718845e+03 4.685110109145835850e+03 4.689625934555910135e+03 4.677439670481003304e+03 4.691252687285562388e+03 4.672008138849249008e+03 4.676239437409705715e+03 4.684562750509582656e+03 4.671923882997885812e+03 4.666300213127057759e+03 4.670271203557477747e+03 4.667646476770651134e+03 4.663074689432246487e+03 4.657037779760321428e+03 4.658644144596492879e+03 4.660438659360129350e+03 4.652130845164153470e+03 4.625036396162498022e+03 4.634750808006884654e+03 4.628920972455666742e+03 4.639293101576262416e+03 4.621847440990844916e+03 4.633094656260303964e+03 4.626096514921177004e+03 4.632866078783311423e+03 4.624934260906974487e+03 4.635908572382705643e+03 4.631433955290794984e+03 4.627704214747885999e+03 4.616578564468563854e+03 4.613926069106329123e+03 4.604978235571284131e+03 4.599693652645264592e+03 4.612974850003967731e+03 4.606686506366211688e+03 4.598442060732282698e+03 4.600207154302471281e+03 4.586285752553677412e+03 4.598253218957714125e+03 4.602022720195199327e+03 4.585883629620200736e+03 4.584136729693002053e+03 4.594383144958103003e+03 4.585032298645578521e+03 4.578243168081189651e+03 4.573293047872089119e+03 4.574842647701107126e+03 4.569371109954809981e+03 4.568565889259748474e+03 4.565285310717174070e+03 4.555893287717754902e+03 4.553946834789318928e+03 4.552064158428767769e+03 4.543953227496350337e+03 4.542299822166703962e+03 4.545346086247160201e+03 4.529558212816594278e+03 4.524158726887643752e+03 4.535344635884343006e+03 4.531570662066394107e+03 4.531266326621501321e+03 4.538561817719563805e+03 4.530876375450205160e+03 4.509931970008451572e+03 4.512966795487219315e+03 4.506843548273952365e+03 4.513965222231721782e+03 4.509257335985572354e+03 4.521317426613804855e+03 4.513319023191311317e+03 4.492557362212907719e+03 4.499591450531669580e+03 4.499190897207909984e+03 4.492925197078584461e+03 4.495464825702291819e+03 4.493609377860779205e+03 4.478139277171542744e+03 4.501286807335662161e+03 4.485954101769977569e+03 4.485205132497385421e+03 4.487545948359471367e+03 4.498051332432174604e+03 4.493168957657439023e+03 4.494502240187848656e+03 4.476930502417477328e+03 4.478149100678694595e+03 4.480075987446442014e+03 4.485430911572137120e+03 4.458940413751269261e+03 4.475127661640378392e+03 4.472429055277388215e+03 4.464243773563699506e+03 4.449470259408599304e+03 4.455610280348712877e+03 4.444431770678327666e+03 4.457384641443939472e+03 4.449085529485285406e+03 4.450887129791033658e+03 4.443775684262554023e+03 4.448319281242851503e+03 4.453317148162336707e+03 4.443065334472646100e+03 4.432876556949750920e+03 4.447068308045026242e+03 4.435311624286821825e+03 4.426883222204814956e+03 4.426258417874379120e+03 4.423968610419096876e+03 4.424709396538667534e+03 4.423271636145341290e+03 4.425848382085896446e+03 4.423830820665499232e+03 4.419842464791662678e+03 4.401134780318157937e+03 4.425010534095803450e+03 4.417652795661042546e+03 4.415971165709510387e+03 4.412266250849750577e+03 4.401798049026402623e+03 4.419575269895291058e+03 4.408275992831061558e+03 4.405400890739068927e+03 4.401376021882915666e+03 4.385694094491261239e+03 4.403015386446992125e+03 4.389563272644324570e+03 4.379427201192309440e+03 4.400790474504634403e+03 4.393871463676641724e+03 4.385503937943495657e+03 4.387381988531945353e+03 4.382763106500567119e+03 4.389267029706535141e+03 4.379724604949336936e+03 4.375097796118154292e+03 4.380810134811783428e+03 4.362739331535000019e+03 4.371202178235726933e+03 4.383843720371192830e+03 4.369997964768669590e+03 4.362740606941070837e+03 4.352550159516485110e+03 4.367452626680867979e+03 4.352475416344862424e+03 4.346988332892694416e+03 4.346664365181055473e+03 4.348717865411468665e+03 4.336763910903035139e+03 4.345766639275542730e+03 4.340795437304684128e+03 4.347412750397782474e+03 4.339321561493580703e+03 4.335585508389774986e+03 4.334469528049645305e+03 4.345342588648348283e+03 4.346828816067864864e+03 4.333755608787580059e+03 4.336117643749435956e+03 4.340389015694631780e+03 4.311942612224115692e+03 4.324033523238354064e+03 4.321818246570252995e+03 4.320700277227334482e+03 4.323019407452487940e+03 4.303375847908770993e+03 4.311408828626555987e+03 4.307784789600550539e+03 4.309776445818536558e+03 4.304516475425522003e+03 4.305937113056551425e+03 4.296044816510170676e+03 4.301978425782514933e+03 4.292449573173676981e+03 4.290074420671218832e+03 4.295701435715382104e+03 4.298056100632793459e+03 4.286212835390823784e+03 4.276251940067841133e+03 4.281810717393645973e+03 4.271020381356152939e+03 4.268967177561838071e+03 4.263882621568026480e+03 4.274137294791651584e+03 4.266828461006448379e+03 4.268655465677400571e+03 4.252009552376254760e+03 4.258378469466530987e+03 4.242141736147975280e+03 4.252283726661567016e+03 4.241169677685631541e+03 4.250187045868112364e+03 4.240129980731022442e+03 4.238447298818302443e+03 4.235694149975093751e+03 4.230535114218657327e+03 4.233359585319938560e+03 4.228972228974502286e+03 4.212950715049961218e+03 4.224859243758640332e+03 4.226233605051966151e+03 4.215421859904635312e+03 4.212180403606330401e+03 4.219638695446852580e+03 4.217135557250617239e+03 4.206227760419415063e+03 4.210247464856161969e+03 4.223315835803718073e+03 4.221993576201901305e+03 4.208283661459106042e+03 4.207426153479547793e+03 4.210082324972941933e+03 4.197777274669898361e+03 4.191679675543287885e+03 4.190330526935268608e+03 4.185484954017462769e+03 4.193424929537085518e+03 4.184244312348928361e+03 4.181016193591555748e+03 4.169089299134025168e+03 4.186284541774085483e+03 4.184561702544622676e+03 4.173001695142787867e+03 4.175975051975079623e+03 4.156600660456674632e+03 4.171906221634708345e+03 4.157848348549856382e+03 4.157605424576401674e+03 4.167099882770198747e+03 4.158594178408014159e+03 4.154743835580337873e+03 4.149118049584939399e+03 4.163313522382429255e+03 4.175017803327564252e+03 4.153704857920000904e+03 4.153765161424546932e+03 4.151594138544899579e+03 4.143347482913011845e+03 4.160397151703927193e+03 4.130898302421373046e+03 4.138297868225566162e+03 4.137359800383065703e+03 4.125914460229003453e+03 4.132925942425980793e+03 4.136759362882585265e+03 4.137592892438514355e+03 4.122768331088808736e+03 4.114367917762530851e+03 4.112133487320630593e+03 4.091236891331494917e+03 4.103026051766876662e+03 4.090340175971108692e+03 4.089848764183235289e+03 4.083476450048977313e+03 4.083788967712122940e+03 4.076949217246707121e+03 4.075107033082084399e+03 4.078752549907878347e+03 4.084067730441938693e+03 4.082029222548179405e+03 4.082237592854748527e+03 4.064046807038725092e+03 4.067458285463939319e+03 4.075247265963798327e+03 4.062386519709206368e+03 4.062842725648535634e+03 4.072296368271483516e+03 4.051298705311192407e+03 4.046813003871138790e+03 4.055059488039329153e+03 4.050589645765979640e+03 4.040893228179389098e+03 4.042124798944283611e+03 4.046041046351543628e+03 4.054953326395899694e+03 4.037577882854903692e+03 4.044640917659943170e+03 4.043572555114970783e+03 4.035063515621300667e+03 4.043731453071354281e+03 4.032646301938009856e+03 4.038086299487885299e+03 4.031383386930107463e+03 4.018508837709953241e+03 4.017227493050964313e+03 4.029610493011098242e+03 4.015905899969014172e+03 4.012530372597558198e+03 4.014047045975281890e+03 4.010808390334868363e+03 4.014358449908543662e+03 3.987902612895907623e+03 4.010264548393079622e+03 3.988064510274151871e+03 3.993368458692708828e+03 3.982927725365055267e+03 3.998175986770497730e+03 3.988074002115580242e+03 3.988681249517682772e+03 3.994868887235144939e+03 4.002931015721557742e+03 3.993791645386860637e+03 3.985677560315915798e+03 3.984151635096406608e+03 3.991636253894399033e+03 3.991930170171706777e+03 3.992382558680681996e+03 3.984647734024477813e+03 3.988781914025643800e+03 3.984454382456964595e+03 3.973296905501533729e+03 3.982098047646542454e+03 3.986060712614758813e+03 3.966548273561420501e+03 3.958959213354401982e+03 3.966117780203464463e+03 3.973599699375044565e+03 3.960906976714257780e+03 3.952784395710214085e+03 3.956528627873928144e+03 3.947592410121177636e+03 3.945304204579761517e+03 3.957156597938955201e+03 3.953086372147608017e+03 3.945322622845727437e+03 3.942581695040484192e+03 3.934026365413987151e+03 3.920719788065625380e+03 3.935004835173668653e+03 3.926832837310659215e+03 3.931046079090236162e+03 3.930316066876624063e+03 3.912886594101165429e+03 3.917802017551879544e+03 3.917888926976414496e+03 3.926385040272325568e+03 3.914915912462218785e+03 3.926973915733551621e+03 3.915534311461880407e+03 3.907528760987395344e+03 3.898478360723064725e+03 3.905053648525941298e+03 3.901894948142254634e+03 3.895199810668477312e+03 3.892770226943060607e+03 3.899087596800995925e+03 3.878779011957768034e+03 3.891087863757723426e+03 3.879448689519599156e+03 3.881787153657475756e+03 3.883328957482857277e+03 3.871615288292799960e+03 3.866159863915000187e+03 3.865855374079023932e+03 3.861086232129754990e+03 3.869802179648466335e+03 3.872785463052416617e+03 3.876327697063230971e+03 3.871551826951295425e+03 3.863768922516932889e+03 3.862982133494572281e+03 3.867211699453861456e+03 3.850140836364061215e+03 3.858579836247148251e+03 3.855722275655757585e+03 3.845607391618382280e+03 3.847798322667673347e+03 3.850632562840889932e+03 3.854496150028535794e+03 3.856372113434989387e+03 3.855538157100047556e+03 3.854360997629360099e+03 3.848127638136528276e+03 3.836797803831625970e+03 3.829416213986886305e+03 3.832765320082149628e+03 3.843443211798371522e+03 3.838154465041644926e+03 3.835587782083869570e+03 3.838311026588227833e+03 3.821284547122902040e+03 3.813313471230717369e+03 3.830799008972316642e+03 3.821186214789750920e+03 3.815450659205263491e+03 3.820682927295046284e+03 3.812032287758613165e+03 3.822336706695206885e+03 3.803632822832575130e+03 3.804299934407391902e+03 3.798470415927112299e+03 3.798435317443972508e+03 3.803501912695830470e+03 3.800434835722101525e+03 3.801881569056855369e+03 3.791582239830149774e+03 3.805283375058591446e+03 3.786805809876072544e+03 3.791425121335484619e+03 3.782357208499267017e+03 3.792553004596433311e+03 3.775530624606942183e+03 3.774076332746974458e+03 3.776974072410894678e+03 3.776969611132235059e+03 3.766873118350578352e+03 3.760774915557983149e+03 3.758726422998569433e+03 3.763618750131499837e+03 3.753820220439806235e+03 3.770804576324923801e+03 3.773336998151251919e+03 3.771455279993429031e+03 3.770984135351569876e+03 3.764297915669686063e+03 3.748155109312282548e+03 3.761108122480011843e+03 3.754137819935399421e+03 3.750174365416167802e+03 3.750946013930124991e+03 3.740676232158933999e+03 3.748545003346198882e+03 3.747464032496120126e+03 3.743722257904473281e+03 3.753928650693560030e+03 3.730738448660597442e+03 3.748666221610884350e+03 3.734278406580267074e+03 3.736915920713172454e+03 3.730174265821187873e+03 3.743424509841457166e+03 3.729919214156060207e+03 3.726276789019832449e+03 3.733552092790784172e+03 3.726100870092340301e+03 3.727661916530677900e+03 3.721986967216981157e+03 3.720841705509525582e+03 3.713281620486241991e+03 3.719334084667034404e+03 3.711781309831200815e+03 3.697803691709569193e+03 3.700208529962596003e+03 3.702433940518488726e+03 3.693317168421448514e+03 3.696020892104875657e+03 3.685008667512582178e+03 3.689837067945963554e+03 3.685526699181724780e+03 3.670297375515023759e+03 3.673128127047011276e+03 3.657057319270800235e+03 3.672310171289468144e+03 3.664736602241030141e+03 3.665163215982818656e+03 3.650049277939983767e+03 3.632897796912671765e+03 3.649630410218374891e+03 3.641436441851170912e+03 3.656385465601605574e+03 3.648676585405743026e+03 3.644639672461723876e+03 3.632716319715339523e+03 3.633631932290697023e+03 3.636966842458045448e+03 3.633828024911058947e+03 3.629128466591061169e+03 3.628819539883085326e+03 3.638296971199444215e+03 3.625465934656128866e+03 3.625296463475983273e+03 3.621801294229824180e+03 3.622119250632482363e+03 3.605972401390653431e+03 3.603314867086165123e+03 3.631018606309608458e+03 3.607017615556096189e+03 3.610045966258398039e+03 3.617569466442791509e+03 3.614013792119480513e+03 3.604355548089702097e+03 3.612904191119693678e+03 3.601397517018765939e+03 3.604935953798180435e+03 3.596514687628463889e+03 3.594350438169296922e+03 3.597508577933414472e+03 3.585617905443207746e+03 3.593662734381193786e+03 3.588489223833179494e+03 3.588432238470333232e+03 3.580553428284765232e+03 3.571819779140502305e+03 3.572432530182948540e+03 3.576481874191181760e+03 3.577150626188042679e+03 3.565931890208693403e+03 3.565250025051051125e+03 3.574611848469830420e+03 3.562659154535257585e+03 3.566022463324361979e+03 3.559886519364955802e+03 3.550727455292141258e+03 3.556995846304932002e+03 3.546254161390971603e+03 3.539866402896266663e+03 3.543676397195026311e+03 3.543733153764328563e+03 3.539475889638622448e+03 3.527517098591968534e+03 3.547001396041707721e+03 3.542855795330477122e+03 3.548926022370444116e+03 3.530711691633476221e+03 3.543783699538162182e+03 3.534057110128628665e+03 3.534155651409407710e+03 3.531539658444217821e+03 3.531517449205042794e+03 3.525165558944905570e+03 3.515822858009065385e+03 3.514703912927979673e+03 3.519019337226951848e+03 3.520572476111139167e+03 3.516656049624636580e+03 3.518666447749876170e+03 3.516504894779681308e+03 3.518247307286202613e+03 3.512530495783882998e+03 3.504685126610730094e+03 3.497933058194069417e+03 3.503374850024800708e+03 3.509385235219709557e+03 3.504051922404345987e+03 3.510020613765675535e+03 3.510114198299389955e+03 3.506183801307047815e+03 3.513892244765153919e+03 3.506908717462100867e+03 3.494349777826031641e+03 3.500046554041514810e+03 3.508291687572278533e+03 3.500357122829508171e+03 3.514855731707675659e+03 3.502150453008507611e+03 3.475621230555874718e+03 3.492018251881524520e+03 3.491917931034854064e+03 3.478121154639698489e+03 3.489824174242337449e+03 3.504223507724960200e+03 3.484705108529559311e+03 3.477721581029513345e+03 3.479375602184086347e+03 3.477609266237903284e+03 3.484576606601294316e+03 3.471195735261373102e+03 3.471765548396294889e+03 3.467674834279296192e+03 3.470263797040980080e+03 3.467390603029643444e+03 3.462630910512914397e+03 3.461480465634254415e+03 3.461974036942808652e+03 3.451471842099661899e+03 3.456698814541376578e+03 3.447231689083074798e+03 3.455915726794529292e+03 3.447995853999849260e+03 3.448296538762519958e+03 3.448738658972047233e+03 3.446280789755521255e+03 3.431442743665564194e+03 3.440054408679541666e+03 3.437046281228066164e+03 3.436454501014498874e+03 3.421299353933989096e+03 3.424573008756603031e+03 3.419210351646703202e+03 3.429373799365543164e+03 3.427532589392493264e+03 3.416684638462187195e+03 3.407566101149004226e+03 3.422481721188000847e+03 3.415011948069094160e+03 3.415144562392683838e+03 3.418402822024693705e+03 3.407908491925139970e+03 3.405319654684898978e+03 3.405583959916020831e+03 3.407022591420303343e+03 3.392580542773663637e+03 3.398736651441778577e+03 3.380874891286824095e+03 3.386376188420269045e+03 3.387556893654094438e+03 3.384419813662905653e+03 3.385408199192988832e+03 3.380290521162949517e+03 3.370524015094236802e+03 3.381194307906593167e+03 3.364866487572861843e+03 3.361799160638375724e+03 3.360765073526501055e+03 3.359157451959193622e+03 3.363194640728085687e+03 3.353899042240489962e+03 3.355294148048791158e+03 3.357219517143472785e+03 3.358358534136306844e+03 3.349620132153632312e+03 3.343612955083670840e+03 3.345919881841056394e+03 3.351479818454703491e+03 3.326613564178258457e+03 3.334964453655204125e+03 3.326039036417444549e+03 3.338316906160553117e+03 3.338946178189239617e+03 3.333505413995642812e+03 3.334717574953028361e+03 3.325743452502332730e+03 3.331008554201997413e+03 3.342056834253909528e+03 3.348013075556754757e+03 3.327453095064377976e+03 3.329710124509464094e+03 3.325927996878418071e+03 3.328856884515342699e+03 3.315797469293137510e+03 3.327800392177801314e+03 3.329883936161704241e+03 3.315629766532595568e+03 3.319078523019198656e+03 3.303580009923842681e+03 3.312896689034766496e+03 3.310221122272653247e+03 3.313994713594740006e+03 3.307728452938883038e+03 3.300319361413540719e+03 3.296143710776525040e+03 3.307285374066960230e+03 3.307284633571015547e+03 3.313458548642302958e+03 3.311286775681399376e+03 3.301359396453563932e+03 3.305886625636021108e+03 3.301616686476741052e+03 3.297616033440879619e+03 3.290217457996404391e+03 3.292504209861938307e+03 3.292453677810442969e+03 3.278569249745484740e+03 3.286321065447245473e+03 3.283059254469647385e+03 3.301682652177817999e+03 3.284506889804625189e+03 3.278553032127268580e+03 3.287541796336879997e+03 3.269194971762749446e+03 3.281128009694300545e+03 3.271180552316926423e+03 3.284168877625072128e+03 3.258428348595582975e+03 3.255076363342671357e+03 3.253629110847134598e+03 3.261204766182213461e+03 3.249234590648954963e+03 3.261111477976195147e+03 3.246468534835167702e+03 3.246748737875958341e+03 3.246785107088135646e+03 3.251613787755220983e+03 3.242707936760054508e+03 3.241694509780780663e+03 3.240637938990249950e+03 3.252019511113638600e+03 3.253866391621765615e+03 3.244206003503512420e+03 3.233942272015617618e+03 3.234969001296706665e+03 3.230236094244300602e+03 3.228109386472841379e+03 3.236074123263499132e+03 3.236725797458407669e+03 3.223838688500868102e+03 3.231643223684449367e+03 3.231498599394728899e+03 3.224155667064404952e+03 3.224684736474034707e+03 3.232830488254491229e+03 3.229225686446010513e+03 3.210981723464129573e+03 3.225996488429961119e+03 3.223911140524223356e+03 3.200084986183729598e+03 3.210446997191264018e+03 3.211174499127681429e+03 3.203029324795719731e+03 3.199458407939177960e+03 3.200304050051298873e+03 3.187058804459963994e+03 3.196840152497958570e+03 3.194993221265732700e+03 3.187174103270827345e+03 3.186196797588382196e+03 3.187683863017673502e+03 3.186683978451836538e+03 3.183584292758207539e+03 3.168415503208487735e+03 3.169994363967366553e+03 3.176020096340289456e+03 3.177198093726207389e+03 3.167044808345029196e+03 3.163573832684714489e+03 3.150238040037724659e+03 3.164959816695043173e+03 3.147357118345139043e+03 3.140361766535348124e+03 3.148170085439263403e+03 3.145074012841001149e+03 3.137110050174485423e+03 3.135541661731632757e+03 3.144237435389707571e+03 3.127544632452172664e+03 3.130904098156099735e+03 3.121516955070726453e+03 3.116838361844087103e+03 3.121821226672898320e+03 3.119636048406725877e+03 3.113226669243676042e+03 3.112784066760504629e+03 3.118420578753173231e+03 3.115000279101286651e+03 3.113366048033835341e+03 3.102020593172839199e+03 3.111589873784918836e+03 3.113032859157376606e+03 3.105395134368864092e+03 3.109068152359449869e+03 3.094047655384886184e+03 3.094273755458787036e+03 3.093270268340950679e+03 3.095741729465019489e+03 3.079649982654776068e+03 3.083988104180273695e+03 3.089914992629339849e+03 3.087507275056477283e+03 3.069349645149481603e+03 3.071641261231487988e+03 3.068011952537909565e+03 3.068993061031918387e+03 3.064442894306250764e+03 3.058957328967260310e+03 3.063752838412218807e+03 3.062513281222863043e+03 3.069995903480066318e+03 3.051455414826757078e+03 3.053124192863388089e+03 3.059235860259508627e+03 3.050854048871366103e+03 3.045822891478081146e+03 3.056453646600208685e+03 3.058116943387715310e+03 3.053906966459937848e+03 3.054720336650889294e+03 3.056770513154670425e+03 3.046721798153935651e+03 3.050000517672083333e+03 3.044920750759327802e+03 3.044933069299273484e+03 3.043918847260788880e+03 3.033635345205145313e+03 3.037407628715141527e+03 3.041146591432850073e+03 3.044294162041833260e+03 3.031201094714363080e+03 3.019993143434860031e+03 3.022297611755252547e+03 3.025195000493255520e+03 3.028797231385238319e+03 3.029551585490427897e+03 3.014291957113648550e+03 3.016280542565395081e+03 3.010065205424345550e+03 3.005305069444178116e+03 3.005845430003257206e+03 2.999700129075524728e+03 3.002860644491505809e+03 2.992334922238681884e+03 3.004600226561263753e+03 3.010540848810564057e+03 2.999743101177043627e+03 2.998977498500784804e+03 2.997160435933586996e+03 3.002584310631063090e+03 2.988725203434330979e+03 2.983440132967867157e+03 3.006044686546518278e+03 2.999368475045579544e+03 2.991890219895881273e+03 2.994251807549763271e+03 2.985772768024194193e+03 2.979137936615244143e+03 2.975979167787069855e+03 2.986485181177933555e+03 2.975923001246791500e+03 2.989991969749035889e+03 2.968486707960039439e+03 2.977111819252845635e+03 2.972217594513075255e+03 2.980553825739702006e+03 2.984727650114247808e+03 2.975570155354356302e+03 2.975822601856014444e+03 2.962328807172030338e+03 2.967351374991903413e+03 2.953211344468184052e+03 2.955479731073172843e+03 2.966498169161246096e+03 2.960206861932172160e+03 2.956160855624837041e+03 2.953192451444933340e+03 2.965614083084658887e+03 2.947728910192297917e+03 2.960906466778491904e+03 2.968100095632849388e+03 2.952177873297604037e+03 2.949756764092795493e+03 2.956382211395476588e+03 2.955966239642788423e+03 2.942663835487316646e+03 2.941061299828985284e+03 2.931627449816145599e+03 2.930463203526968755e+03 2.936174312378118429e+03 2.943412920060076431e+03 2.932391143407263371e+03 2.923533295755826657e+03 2.928296154071046203e+03 2.936570824345692472e+03 2.936320830833228683e+03 2.933321657550485725e+03 2.921122185915845421e+03 2.918308192142543703e+03 2.931973486781076190e+03 2.929580360890786324e+03 2.923706761689152245e+03 2.927602240177643580e+03 2.923920044129019061e+03 2.918795618727918281e+03 2.924651571221171253e+03 2.921097960562606204e+03 2.917605849196480449e+03 2.904180146122457700e+03 2.910413515921822636e+03 2.902688430230015456e+03 2.908057507334427100e+03 2.901811213660463181e+03 2.892607705151247956e+03 2.900596446593383916e+03 2.890911440628135097e+03 2.898713921333457165e+03 2.885192352259021391e+03 2.898508607807864337e+03 2.898063433913802328e+03 2.887362521463473968e+03 2.885796367437640129e+03 2.887983411840846657e+03 2.894660748426983446e+03 2.885285398781273216e+03 2.881433283926551667e+03 2.872923153010668557e+03 2.863053572588861698e+03 2.864255919825626734e+03 2.872075556928221431e+03 2.853589168158081975e+03 2.859204384901230242e+03 2.861666737593783182e+03 2.868620565492367405e+03 2.871562133199371146e+03 2.864252795566631448e+03 2.856251115811900036e+03 2.848814586691046770e+03 2.850965294162513146e+03 2.847567551086409821e+03 2.850280582079088163e+03 2.849964269412141675e+03 2.844378337536177696e+03 2.845463813779012071e+03 2.852544861641400075e+03 2.850514490360735181e+03 2.843199478299784460e+03 2.837767623371170430e+03 2.842549583210400669e+03 2.845547556939543938e+03 2.839058644566944167e+03 2.835833164309646236e+03 2.828455115483118334e+03 2.825764372058381468e+03 2.822728062879200024e+03 2.824066127748373219e+03 2.812287654255179405e+03 2.818195079463694583e+03 2.811228800018916900e+03 2.819286647474006259e+03 2.804504685754126967e+03 2.797390043928593968e+03 2.805726777528126149e+03 2.794648060120740411e+03 2.809318549078138403e+03 2.809612600280955576e+03 2.810281501371025115e+03 2.790225651860603193e+03 2.802739931247486311e+03 2.800665033650927853e+03 2.803047770346283414e+03 2.793036186061810895e+03 2.789923222975594854e+03 2.785907271876044433e+03 2.797132580552297441e+03 2.777564993493653219e+03 2.785986321949338617e+03 2.788980065730006572e+03 2.791588593103985659e+03 2.790374931503376956e+03 2.771492501217178869e+03 2.780403499631833711e+03 2.774251833536388858e+03 2.779063279745428190e+03 2.783442782273852117e+03 2.772121732539593268e+03 2.769925804311799766e+03 2.765907029239642270e+03 2.772900205186027506e+03 2.756602661197528505e+03 2.764449530839821819e+03 2.766242892198082245e+03 2.762599712392787296e+03 2.750133502438480718e+03 2.749931831550848983e+03 2.761432364105673059e+03 2.754729200061618030e+03 2.759486022541620059e+03 2.755455027199571305e+03 2.749832174740220580e+03 2.742210264792965518e+03 2.746947617793983682e+03 2.746890929239822981e+03 2.750464613438472952e+03 2.746420540041883669e+03 2.743799507034756061e+03 2.752017449055213547e+03 2.750759576981845385e+03 2.743173442189956404e+03 2.732750920216852137e+03 2.736448908944143568e+03 2.729080187282905172e+03 2.734268108774256689e+03 2.732606370368817352e+03 2.742207919288582161e+03 2.734164181117283078e+03 2.738833497572633405e+03 2.726834491362837980e+03 2.734179636254485104e+03 2.727968470299496857e+03 2.738485567651798192e+03 2.727586439042565416e+03 2.720942066228221847e+03 2.711606275044592167e+03 2.718183836368529683e+03 2.719608129286605163e+03 2.711587602533723839e+03 2.713667140851255226e+03 2.710959670383686898e+03 2.714555656809471202e+03 2.709902589835998697e+03 2.711501147825510998e+03 2.716326372449952942e+03 2.713121041553436044e+03 2.709335683661270195e+03 2.704031921588735258e+03 2.704324023655693964e+03 2.701295023706309621e+03 2.705605956314652303e+03 2.702808409024508364e+03 2.701882143287278268e+03 2.690857401683354055e+03 2.696578627033652992e+03 2.693599733220602502e+03 2.693664051746017321e+03 2.699719890403147929e+03 2.694549901528813280e+03 2.696789812030108351e+03 2.702962719328111234e+03 2.697457161121204990e+03 2.694956580519496129e+03 2.698947596060183969e+03 2.698400803378787714e+03 2.691192811281120157e+03 2.688564022827008557e+03 2.693710782933750579e+03 2.697642408012260148e+03 2.683772489905633847e+03 2.684461926299951301e+03 2.677884980820699184e+03 2.669565327040582360e+03 2.670142990929747157e+03 2.676118933060420204e+03 2.669404307333803899e+03 2.668729246857215458e+03 2.662454933422615795e+03 2.666651962406728217e+03 2.660700386705990240e+03 2.662252266832790156e+03 2.669007542298492353e+03 2.665268427386339226e+03 2.660734339814677696e+03 2.661430435527788632e+03 2.660790534232148275e+03 2.652813251461748678e+03 2.658568266303709606e+03 2.649954867852263760e+03 2.654971567102494191e+03 2.648888655888965332e+03 2.653871301741611660e+03 2.656837102476455129e+03 2.654670452621445747e+03 2.643518062699812162e+03 2.644171644896943235e+03 2.643653352628648008e+03 2.639390807759908057e+03 2.646078477425594883e+03 2.647050679151933764e+03 2.645332694382372210e+03 2.635121679632567520e+03 2.640650468154851296e+03 2.635196398893140213e+03 2.637595475679146602e+03 2.634748377312132106e+03 2.637268668504685138e+03 2.624361560885250128e+03 2.619747780680104370e+03 2.627488758091157251e+03 2.622073087624114123e+03 2.623375872288457231e+03 2.623491011069282649e+03 2.620833555582224562e+03 2.614516256086114481e+03 2.614072447021341304e+03 2.610295437386154845e+03 2.609242923093979698e+03 2.605938528731568567e+03 2.610571136181263682e+03 2.608628164074357301e+03 2.618218331968719212e+03 2.606130511332302376e+03 2.603831895088361307e+03 2.594861664868878051e+03 2.603174258158589510e+03 2.599968318754856682e+03 2.593017307571508354e+03 2.599032612971570416e+03 2.600936471616840208e+03 2.579178359057278612e+03 2.583679463870890686e+03 2.585875307980219077e+03 2.576725759088301402e+03 2.592013112698291934e+03 2.593136183549263478e+03 2.583723024052480923e+03 2.586982786392901744e+03 2.570542097293997813e+03 2.574581594126048913e+03 2.583796995605885058e+03 2.592328830645012204e+03 2.584662064562401611e+03 2.577331357783862131e+03 2.564908002743493398e+03 2.574015969517619396e+03 2.575347647858634446e+03 2.566882906942811132e+03 2.562239377906512345e+03 2.566405679575228987e+03 2.565642611092424886e+03 2.567692903197864780e+03 2.564845960000051036e+03 2.559982643447696773e+03 2.560849292490930566e+03 2.572140440039412624e+03 2.559118477328675908e+03 2.562408871500344958e+03 2.556074834171652583e+03 2.550294727819041782e+03 2.554876133230167397e+03 2.563374887828290412e+03 2.544264947387246139e+03 2.554392588281454209e+03 2.554105997519801349e+03 2.561578283170045779e+03 2.551467125796510118e+03 2.547688952700959362e+03 2.556748747310060480e+03 2.553664269910565963e+03 2.552897035443881123e+03 2.546006013119084400e+03 2.552960512500559616e+03 2.542138753106886270e+03 2.542075814818046638e+03 2.551183115000069847e+03 2.550396937360594166e+03 2.540509849646613475e+03 2.538494442625662487e+03 2.540334994593323245e+03 2.530008808230963496e+03 2.533030403904764626e+03 2.538194064633871221e+03 2.526579821297930721e+03 2.530491384905314590e+03 2.522430373080655954e+03 2.529368235926856414e+03 2.527605867384190333e+03 2.527625327977582856e+03 2.521305384898184457e+03 2.517927637248104475e+03 2.520270651851700222e+03 2.507768611912811139e+03 2.516822236415801399e+03 2.494613640629909241e+03 2.509649966948267775e+03 2.507667569073315008e+03 2.506690811284394840e+03 2.513264121034751952e+03 2.512768738415115422e+03 2.504983118745042248e+03 2.505830156485862062e+03 2.507972584846674181e+03 2.503872332426550656e+03 2.508294741859811438e+03 2.500326546968266484e+03 2.506414195442499476e+03 2.490851883253269989e+03 2.500722979591310377e+03 2.492969271974553521e+03 2.497323776498198185e+03 2.496330830506060465e+03 2.491572811772351542e+03 2.496857491171833317e+03 2.496990020876904055e+03 2.491954579465111237e+03 2.488768731089668108e+03 2.484123522610278542e+03 2.482835980364599891e+03 2.488328317716658148e+03 2.471042052865979258e+03 2.466496383991799576e+03 2.477459697620949100e+03 2.476298438190265642e+03 2.469162089770861257e+03 2.475468391891233750e+03 2.479217816855698857e+03 2.469204493463581457e+03 2.469378993878771325e+03 2.464950339954992160e+03 2.466939424825523020e+03 2.473632453418188561e+03 2.469282117779540386e+03 2.473780158615059918e+03 2.477517714121627705e+03 2.463523717445897091e+03 2.456822884152406459e+03 2.451604465018288465e+03 2.469287036138729945e+03 2.457715637796937244e+03 2.456148657669891236e+03 2.463571756052975161e+03 2.452911176111551413e+03 2.457201761641491430e+03 2.451896806475450376e+03 2.449619017268791595e+03 2.446687935235766417e+03 2.454272363772562130e+03 2.457432779365289207e+03 2.442160024864458592e+03 2.448656110083300518e+03 2.454333327377094520e+03 2.453031557005446302e+03 2.442054732269773467e+03 2.436019420572043600e+03 2.442346057079565071e+03 2.432496451693898052e+03 2.443842871015482160e+03 2.431424257901469446e+03 2.445709621805985989e+03 2.431489638895542157e+03 2.430884630600130549e+03 2.429533171488837070e+03 2.432444361558243600e+03 2.430965486980721835e+03 2.433041689834692988e+03 2.431516853848626852e+03 2.422403946153895959e+03 2.424542917260247577e+03 2.417754162411160905e+03 2.427817518702091547e+03 2.414395581943780144e+03 2.417743250235688265e+03 2.420957347255315199e+03 2.414377559086508427e+03 2.415889570931756680e+03 2.413396439352636662e+03 2.415594478613450974e+03 2.404034774069106334e+03 2.407333064679334711e+03 2.404643779740027639e+03 2.403222876332906708e+03 2.404669846482452613e+03 2.407796783925732598e+03 2.405574447804742249e+03 2.407147519608070979e+03 2.403519510878585152e+03 2.401925334511282017e+03 2.407352349431795119e+03 2.398164806445580780e+03 2.393634206075317252e+03 2.396905838209667309e+03 2.388569322889702107e+03 2.390381590433022211e+03 2.403528567943999406e+03 2.399113123428788185e+03 2.387454826310855879e+03 2.396068619403316461e+03 2.393623840754113189e+03 2.394345271653765394e+03 2.400958610497245445e+03 2.387832667229498384e+03 2.388381039208306447e+03 2.388260882299282457e+03 2.378544933268626210e+03 2.383633247969827607e+03 2.386155326275796597e+03 2.383128229193386687e+03 2.373175489914574428e+03 2.380108748060517883e+03 2.375050375481638184e+03 2.372804917874577768e+03 2.371443761417121550e+03 2.377180732505793912e+03 2.367592617069425614e+03 2.369126278938439100e+03 2.362536773048457235e+03 2.353925027651366690e+03 2.362968543107719142e+03 2.360224630360086849e+03 2.370407122769633588e+03 2.362812860702845228e+03 2.361616144372095278e+03 2.363287611026580180e+03 2.356481003871230769e+03 2.362651511792398651e+03 2.348021547548902618e+03 2.351897770505706831e+03 2.353325898616287759e+03 2.358141367974256355e+03 2.349014115819103608e+03 2.357016782247207175e+03 2.354511961811313540e+03 2.350082822418577962e+03 2.357508148831821927e+03 2.355617077359062932e+03 2.355435778992819451e+03 2.350091086442433152e+03 2.347705455179897399e+03 2.347075615210919295e+03 2.342926567315822467e+03 2.336862837244873390e+03 2.337754224295168569e+03 2.329978737025679493e+03 2.338710813194029924e+03 2.332850485345148172e+03 2.336885074747256112e+03 2.331685196767651632e+03 2.325505266957728509e+03 2.326308755881986144e+03 2.329323671565261975e+03 2.336772659868673145e+03 2.339110010392068943e+03 2.330608564969259987e+03 2.322874415171975670e+03 2.323062613002929993e+03 2.321055603235367016e+03 2.318011602715630943e+03 2.317262168237606147e+03 2.322240832703761953e+03 2.321852213245471830e+03 2.326114489065758789e+03 2.314975513727063571e+03 2.324346797623556085e+03 2.317482149489421772e+03 2.316457495945463961e+03 2.324634438145562399e+03 2.315649006014969018e+03 2.312528588147515620e+03 2.317375550506270429e+03 2.306739950554038842e+03 2.316350030318401878e+03 2.318554265741651761e+03 2.304757839960784622e+03 2.311908544711339346e+03 2.315576991510970402e+03 2.315456838477528436e+03 2.305826341895332916e+03 2.300780779668094510e+03 2.310236542142445614e+03 2.307640615326344687e+03 2.303805704061016513e+03 2.304494039642277585e+03 2.305726296814391389e+03 2.316356313580973165e+03 2.302926965347698115e+03 2.301170917550463400e+03 2.305971563552931457e+03 2.297606192859635030e+03 2.300972111032635894e+03 2.302574509657207727e+03 2.297949408536919691e+03 2.294384082314357784e+03 2.285402830189082579e+03 2.288173728093411682e+03 2.293737614464248963e+03 2.294292607758067334e+03 2.290074865226582006e+03 2.281142293556343702e+03 2.290782893625463657e+03 2.292031285504850075e+03 2.290535036149724874e+03 2.291895509907469204e+03 2.301318477794942737e+03 2.295609615782957462e+03 2.281758477346966174e+03 2.288202204869028265e+03 2.279481308098337649e+03 2.290212422499902914e+03 2.289532209576742844e+03 2.276560141004401430e+03 2.272257824309012449e+03 2.267019581710057537e+03 2.280133643773464428e+03 2.275239336992057815e+03 2.275335971165728097e+03 2.270390202041068733e+03 2.270458747612402476e+03 2.278545422543967106e+03 2.262150988505985424e+03 2.262548555596512415e+03 2.254094142698505948e+03 2.256130176850575936e+03 2.261697174750646354e+03 2.258417502362659889e+03 2.264633477364820919e+03 2.263112138569891158e+03 2.258110075572851656e+03 2.265738165345455400e+03 2.251112008171634898e+03 2.256217206275530771e+03 2.247082630422492002e+03 2.243526088467503087e+03 2.250263193334287280e+03 2.244962804648636848e+03 2.248155758999077079e+03 2.236800127193964727e+03 2.238155473188630822e+03 2.243037202947458809e+03 2.235765454727662927e+03 2.235635505065532470e+03 2.235038973569851350e+03 2.234417467047881019e+03 2.238535472124478019e+03 2.223288530669697593e+03 2.238210254807373076e+03 2.230225217266812706e+03 2.227778376465964811e+03 2.234050342156555871e+03 2.235506794692851145e+03 2.227927816513330072e+03 2.227929061366054611e+03 2.224520808762673823e+03 2.221961493064474780e+03 2.220320245809349217e+03 2.229397438886271630e+03 2.220388958166236080e+03 2.211652018122957543e+03 2.211879129811396524e+03 2.217373957198169592e+03 2.215522760673126868e+03 2.215159190497506643e+03 2.215078793737603064e+03 2.219667772063404755e+03 2.213160042949061335e+03 2.209040060379339138e+03 2.213095426895408309e+03 2.202089259373900404e+03 2.203183114255452438e+03 2.207207063341549201e+03 2.208342012149191305e+03 2.204238362830334154e+03 2.203738658311111976e+03 2.204581436888563076e+03 2.197959592281187724e+03 2.191405488129801597e+03 2.180306264116797138e+03 2.191106397034816382e+03 2.203985277905051134e+03 2.203734160394995797e+03 2.194314838888884424e+03 2.193001001596921924e+03 2.192687499372520961e+03 2.192045673477760374e+03 2.186760501026858037e+03 2.184676177381549678e+03 2.183685322153890866e+03 2.171897409493379200e+03 2.191922534351414470e+03 2.193233133665641162e+03 2.188208928315227695e+03 2.181698119758507346e+03 2.177058299985339090e+03 2.185683862664688149e+03 2.175060514026586134e+03 2.173208553554071841e+03 2.176556240779340897e+03 2.182460369484816965e+03 2.180439210852513042e+03 2.179905657169576443e+03 2.183301260473051570e+03 2.168712816243674297e+03 2.175510838548001175e+03 2.182152279113217446e+03 2.176407172077478208e+03 2.161803044354422582e+03 2.162102854719764309e+03 2.166880481634389980e+03 2.161898531883737633e+03 2.158668910673608480e+03 2.159165886041927024e+03 2.160643273866937307e+03 2.168143202678491889e+03 2.158899211867961185e+03 2.147520945810145804e+03 2.159167892224862044e+03 2.154108507492987428e+03 2.149699703165436404e+03 2.151296630474273115e+03 2.148302560079068371e+03 2.154849379457150462e+03 2.142405376290756521e+03 2.147305229244503607e+03 2.148077013679469474e+03 2.150613555250271475e+03 2.144925735221092964e+03 2.138223974653211371e+03 2.144483450154190450e+03 2.132823475073069858e+03 2.137429172605651274e+03 2.127052931512474515e+03 2.134814609604395173e+03 2.123832140283059744e+03 2.127892344719179619e+03 2.130555710199771511e+03 2.125812304416247571e+03 2.120836121412233751e+03 2.121543274707689761e+03 2.128966605993212397e+03 2.125669878221905492e+03 2.120776860412355290e+03 2.112133150483040026e+03 2.104119823725231527e+03 2.113727597601433445e+03 2.117310957305585816e+03 2.115531409830872690e+03 2.113280461279407064e+03 2.118089253001958696e+03 2.104703056059571736e+03 2.097057638775082069e+03 2.101961685492248307e+03 2.101736307871334247e+03 2.101412597142008053e+03 2.094756003054065786e+03 2.096051258409924230e+03 2.096162269237950568e+03 2.106409141557954626e+03 2.099757197278316653e+03 2.093402399623753354e+03 2.094009190031935759e+03 2.096934308690358648e+03 2.100916806283766164e+03 2.099794630585177401e+03 2.086599225280480823e+03 2.090706665485676240e+03 2.084701842082522035e+03 2.089183552254395181e+03 2.086239164535426426e+03 2.085710897915677833e+03 2.084982567417376686e+03 2.087203704075788210e+03 2.077932649337256407e+03 2.074424125366802400e+03 2.085418516595105302e+03 2.075510298071187208e+03 2.071098408323195599e+03 2.063945587765775599e+03 2.075806242935506361e+03 2.073239384636077830e+03 2.069423998018980001e+03 2.072660386946154176e+03 2.074430983084077525e+03 2.066665362573037783e+03 2.063965542248033216e+03 2.075223080828234743e+03 2.061119115926415816e+03 2.067725389912391620e+03 2.069816353335671920e+03 2.066329884415125889e+03 2.062792077678107489e+03 2.064009019127669490e+03 2.056956610532404738e+03 2.067400702382311920e+03 2.063276492587958728e+03 2.057637767225052357e+03 2.049645428425707451e+03 2.048204637923287919e+03 2.053138247678739390e+03 2.041780326113196452e+03 2.043151597361651966e+03 2.047988276407884769e+03 2.053777812293306397e+03 2.051594459852400178e+03 2.046541943668616796e+03 2.042270696785851669e+03 2.039644776029058903e+03 2.038577629286810861e+03 2.048309105006566824e+03 2.034184454744131699e+03 2.033082256989581083e+03 2.038617583840419456e+03 2.033750964035569268e+03 2.044830934647795175e+03 2.028318526808437582e+03 2.026063717879177375e+03 2.025018863257274688e+03 2.028895229558557958e+03 2.029881808307263327e+03 2.033152677824932653e+03 2.025259548831562824e+03 2.031864235772773554e+03 2.025871334666440134e+03 2.022504399325589930e+03 2.028339122934894931e+03 2.036427901635159742e+03 2.033373460561064348e+03 2.029320801378067017e+03 2.019986657658829245e+03 2.025502852221912462e+03 2.034405995619286159e+03 2.025269256003921555e+03 2.031268364450368153e+03 2.025412844904180474e+03 2.025245480409095080e+03 2.020647951727828058e+03 2.014950723525545527e+03 2.017748173014410440e+03 2.019890209036891974e+03 2.019341995367205982e+03 2.013726606441793137e+03 2.023421451807579842e+03 2.019818477146751320e+03 2.021498641305738147e+03 2.014302371044212578e+03 2.003785600377252877e+03 2.016247121591726682e+03 2.010723594104341828e+03 2.004415849851931398e+03 2.008961196312040329e+03 2.005190704159452707e+03 2.006407435385117651e+03 2.006598679856967465e+03 1.998369604238039983e+03 2.008216708506057103e+03 2.007056043357203862e+03 1.996901921839609258e+03 1.994312079811947342e+03 1.985182029239412486e+03 1.993405808585193881e+03 1.985316600904872075e+03 1.994394677205986682e+03 1.993192464774466771e+03 1.989751262772378595e+03 1.993387571317019592e+03 1.981543687263723996e+03 1.985242545419408998e+03 1.987955478242917479e+03 1.987773102945465553e+03 1.987334859665862041e+03 1.989139225720874265e+03 1.981719426721605487e+03 1.979008545097818569e+03 1.995128347711823835e+03 1.978609760587512937e+03 1.982807771652567453e+03 1.978330330153152090e+03 1.976142901136471664e+03 1.983257380213855186e+03 1.974645356509051908e+03 1.977369549663929092e+03 1.977935362917286511e+03 1.983762675262520361e+03 1.975937352162998423e+03 1.978394781155508554e+03 1.973190477881426204e+03 1.966625274570930060e+03 1.962100008046468929e+03 1.953095421575998671e+03 1.952614697712316683e+03 1.961219098359196096e+03 1.949627474645928032e+03 1.956254672635218412e+03 1.955606355808756689e+03 1.963317300061292372e+03 1.956878683230851266e+03 1.952071895926013440e+03 1.957987510932838859e+03 1.943099520656875484e+03 1.953822063005511836e+03 1.949379690064605256e+03 1.963959483467278233e+03 1.945379854998924429e+03 1.944214248664369507e+03 1.943073042611283199e+03 1.948014888466952243e+03 1.948012611124012892e+03 1.944458455451929922e+03 1.945079734772432175e+03 1.939578299957982608e+03 1.939518515652167252e+03 1.936842014071519770e+03 1.936410972385718196e+03 1.938979701016695344e+03 1.936587129463435986e+03 1.939655684016924170e+03 1.941900932712982922e+03 1.940475558794628569e+03 1.946855000731057089e+03 1.934146432002279198e+03 1.931161048000098390e+03 1.933700610933895405e+03 1.933459995781018961e+03 1.935777359628988279e+03 1.932213924708199556e+03 1.934762823548368715e+03 1.938216647712283248e+03 1.941505802988429423e+03 1.937869769932908866e+03 1.922099891505088863e+03 1.923893189909961393e+03 1.920334982668035082e+03 1.923064716986713393e+03 1.925018057948221895e+03 1.929296538529743202e+03 1.917586496957086638e+03 1.912354294007294129e+03 1.911747296403955033e+03 1.907836322653794468e+03 1.912435997403400961e+03 1.913303757897375363e+03 1.906695432350560623e+03 1.912561191255248332e+03 1.903779367986367106e+03 1.914888532555436313e+03 1.910698063423682243e+03 1.912583321584306532e+03 1.905775947648229021e+03 1.923485591513252757e+03 1.905506590941696459e+03 1.905532056883544783e+03 1.908622081891659491e+03 1.905800593622297129e+03 1.913841155607146220e+03 1.905693970269791180e+03 1.902627199111010668e+03 1.911602975289639289e+03 1.906711746769924275e+03 1.900576789686750317e+03 1.900705875252439682e+03 1.911551351468186112e+03 1.903781087718522713e+03 1.898997128848310467e+03 1.893500696720111364e+03 1.897539618926736466e+03 1.902320803318817525e+03 1.896203319342741452e+03 1.889591145977250562e+03 1.898305359892593970e+03 1.894375423890444381e+03 1.893406125766016430e+03 1.892705079588755552e+03 1.887933018189220547e+03 1.891445585722090982e+03 1.891335726808161553e+03 1.890968077419452129e+03 1.885814426064119743e+03 1.882236000315832825e+03 1.891540095184648635e+03 1.890724187990095061e+03 1.893730792241223298e+03 1.891023853132368913e+03 1.895780291053762085e+03 1.892895570980786715e+03 1.898387513252690042e+03 1.892398944487012614e+03 1.890053475345707739e+03 1.885463120655893135e+03 1.876013516314693334e+03 1.884551940271900776e+03 1.885476031303320269e+03 1.873849506141086295e+03 1.873718372855580355e+03 1.869508823052140770e+03 1.878536772554664140e+03 1.872244727634699530e+03 1.867778688352781273e+03 1.873888025750948827e+03 1.870174968732943626e+03 1.869458509023701708e+03 1.860349552107775480e+03 1.869845580713015579e+03 1.860897699722154130e+03 1.858619432073292273e+03 1.853882170487221401e+03 1.866835412501690143e+03 1.855003696651257769e+03 1.859901415862620979e+03 1.851783263999107476e+03 1.853533978198357772e+03 1.853673774991272012e+03 1.842921598814703884e+03 1.847456368985837571e+03 1.843009343933927084e+03 1.847407933247390474e+03 1.841141853959617038e+03 1.839380883448535542e+03 1.842416170734931256e+03 1.839756281812766019e+03 1.840231006365078429e+03 1.837159623185493274e+03 1.838789977918493378e+03 1.830704799589381764e+03 1.826330726976980714e+03 1.829127794952569502e+03 1.830172330593772358e+03 1.830134095085336185e+03 1.823827869470782389e+03 1.824082292488638359e+03 1.831711874338513098e+03 1.825520703765011149e+03 1.818867318905226512e+03 1.817758691419454635e+03 1.805579438784290687e+03 1.807827022062046353e+03 1.813226123723797855e+03 1.803387218827198922e+03 1.807034695328858788e+03 1.801687947140588676e+03 1.798494980967786205e+03 1.808307893885297972e+03 1.807607023545907623e+03 1.794504586344480913e+03 1.792107105711760369e+03 1.805090614408421743e+03 1.807159093220853947e+03 1.808683462440269523e+03 1.799234389654664710e+03 1.811713128264224679e+03 1.802206275023814669e+03 1.794731286956289068e+03 1.794232333279131808e+03 1.798840460702062501e+03 1.806021200746838304e+03 1.793070386468968081e+03 1.795207583280182462e+03 1.789642920465407542e+03 1.792329302899595632e+03 1.791094952991549462e+03 1.788276033336386490e+03 1.791539994144698085e+03 1.788989677266516082e+03 1.785934085726599051e+03 1.792759651592908313e+03 1.787206296070197595e+03 1.782269657659493760e+03 1.787399095589639046e+03 1.787057779688298069e+03 1.787374979194712068e+03 1.784827617319699584e+03 1.782856632678379810e+03 1.782331599252412161e+03 1.783347499224809781e+03 1.777427764162166113e+03 1.777478828292782282e+03 1.776494406599859985e+03 1.767817569385395927e+03 1.768792549736828960e+03 1.778915063733227953e+03 1.775399888294560924e+03 1.770419435510001676e+03 1.771389728720982248e+03 1.764663699862475369e+03 1.767863901837278036e+03 1.763016969240609569e+03 1.767344463219911631e+03 1.769690902053936497e+03 1.750792799870331692e+03 1.757685105906303306e+03 1.755118865221930491e+03 1.751684017913422394e+03 1.743024129486287165e+03 1.749245712272158244e+03 1.748076764486031152e+03 1.750062050276576201e+03 1.746547270712661657e+03 1.752045714949562807e+03 1.745096484051961170e+03 1.750215568665395267e+03 1.740079091101379845e+03 1.740576459657290570e+03 1.734386202393201756e+03 1.744238203302657666e+03 1.738875072093539529e+03 1.740475333571391957e+03 1.739854864646358692e+03 1.743317137828370505e+03 1.735944566036601373e+03 1.737716570039435965e+03 1.736215465396211812e+03 1.742935781736326135e+03 1.731583473851079589e+03 1.741741676574953772e+03 1.736778183000076524e+03 1.727061921784398919e+03 1.736649599016601087e+03 1.732471021335814157e+03 1.732299993748458292e+03 1.730565993153496720e+03 1.725021997073913099e+03 1.733565042170788502e+03 1.727858192560261841e+03 1.726538422755789043e+03 1.725024077575150386e+03 1.729658398618648107e+03 1.732423938841895506e+03 1.722080740242599404e+03 1.723444402938269377e+03 1.720859880505765886e+03 1.720261022671526689e+03 1.721158313398424298e+03 1.718384017800074389e+03 1.718944480655862208e+03 1.713273085224571105e+03 1.708797944890465033e+03 1.710432633899349867e+03 1.715295432859042648e+03 1.706428499495989854e+03 1.708281475362078027e+03 1.709532541809605618e+03 1.703714687976980940e+03 1.700772799288647320e+03 1.701503767524563045e+03 1.712229075184231533e+03 1.694822046025860573e+03 1.700385604516998455e+03 1.701226401895858544e+03 1.697313860334772016e+03 1.693555352620953045e+03 1.702181547822195171e+03 1.701158341894551313e+03 1.694116467881998688e+03 1.696937672586647295e+03 1.692539488025845003e+03 1.689067136978692361e+03 1.688868521565224000e+03 1.693353392803585848e+03 1.692586166107923418e+03 1.687187101147951353e+03 1.690659578757813279e+03 1.694299741169197432e+03 1.695022253275148159e+03 1.690404683611013752e+03 1.690658787104332305e+03 1.689231620115339638e+03 1.679670567783825391e+03 1.685226109461785654e+03 1.685580590795490252e+03 1.683223875342719566e+03 1.677982685001962864e+03 1.677535821837461754e+03 1.675822816146782770e+03 1.678111511624934110e+03 1.679745012252818697e+03 1.678186618038636652e+03 1.681475799699483559e+03 1.674218605891599054e+03 1.674414811223122342e+03 1.670064380058943470e+03 1.675278985310488224e+03 1.686658156228464122e+03 1.675618271537458440e+03 1.673439967596226325e+03 1.670791257690970497e+03 1.669762545491403671e+03 1.671326410590359274e+03 1.676866233419824084e+03 1.670200692147244354e+03 1.667595494621618855e+03 1.669354564110056799e+03 1.672255272943414411e+03 1.661342983166207887e+03 1.673742356911679735e+03 1.669153904554362271e+03 1.662131394914225211e+03 1.673998258592208003e+03 1.664555697814225368e+03 1.665973947654932317e+03 1.667773775450123139e+03 1.655616084374181355e+03 1.664309900128733034e+03 1.662636651328012022e+03 1.660160416512107304e+03 1.661569440375679278e+03 1.667698366608899960e+03 1.666121055025907481e+03 1.656544713452478163e+03 1.660612815350714982e+03 1.659607736970296855e+03 1.647097517182488218e+03 1.649326542331013798e+03 1.643143716809456237e+03 1.644762524871805908e+03 1.645424855312134696e+03 1.642390631397130846e+03 1.643074362125742709e+03 1.647928018102671558e+03 1.648920110072335774e+03 1.639500561414283993e+03 1.638587486911510041e+03 1.639692960505652536e+03 1.635752949954535552e+03 1.636090293642753977e+03 1.634398238941120781e+03 1.627806578938917255e+03 1.635278772801196055e+03 1.631307819918001087e+03 1.629369399977714693e+03 1.631403268895620613e+03 1.630071111432314410e+03 1.620006158222729482e+03 1.619977041753282492e+03 1.628023559703253341e+03 1.626870161891344196e+03 1.621565791957589909e+03 1.621622352773040575e+03 1.625521414739571355e+03 1.630743616714781410e+03 1.620136201603624158e+03 1.628861362993667171e+03 1.609664643160990636e+03 1.618741609620267582e+03 1.616906918444431312e+03 1.610164174499788487e+03 1.617448752486435296e+03 1.617020580203129612e+03 1.614212384201289296e+03 1.622588601602270046e+03 1.622606876998230973e+03 1.619304327813790223e+03 1.615893850716711540e+03 1.609330228573219756e+03 1.619647217769746703e+03 1.604870153167761828e+03 1.603988486719027378e+03 1.611235306852167923e+03 1.600288924628509903e+03 1.607096191827478378e+03 1.599713982997043331e+03 1.597899339303015495e+03 1.603896986069677951e+03 1.602836833363734740e+03 1.596487302543167971e+03 1.606885828325343709e+03 1.601966455291908233e+03 1.597649307394722427e+03 1.601640465607312763e+03 1.596966214438994712e+03 1.599706013788922291e+03 1.583838084581436988e+03 1.597019692037243203e+03 1.605202322549088876e+03 1.592546392819936955e+03 1.593149223577720022e+03 1.590778088946266280e+03 1.588166256032068759e+03 1.590950157365839459e+03 1.586049031556693080e+03 1.588918459137894388e+03 1.593028975780500332e+03 1.583381391543234258e+03 1.583649375897118716e+03 1.581081355118691363e+03 1.585371789364194683e+03 1.585120968797709111e+03 1.584633852284361183e+03 1.583814761854525841e+03 1.577970365026765649e+03 1.581790725923006676e+03 1.579620519839279268e+03 1.587456728999065717e+03 1.569976917670937610e+03 1.577847394253655921e+03 1.580749505778908315e+03 1.571309681551309495e+03 1.577985073913845781e+03 1.573278732334201095e+03 1.565089064874279302e+03 1.567318387763928968e+03 1.561457780168994759e+03 1.565233959980466807e+03 1.558589496069341976e+03 1.558636247499555338e+03 1.564208635163112831e+03 1.565434439951272680e+03 1.554939842763197476e+03 1.561476199318244880e+03 1.562765106329699620e+03 1.555093534905231763e+03 1.559880910035591569e+03 1.559213600970267635e+03 1.561496296801930612e+03 1.555701639931343607e+03 1.560068458154985819e+03 1.559932897976266304e+03 1.554860703633582489e+03 1.549781016569309713e+03 1.550324472388744425e+03 1.550287218244648329e+03 1.544495315599133846e+03 1.545063651820402811e+03 1.550227254826927947e+03 1.550373536484961733e+03 1.545517520352275824e+03 1.548655897354101398e+03 1.547360483527450015e+03 1.546313864800630881e+03 1.554094402759048762e+03 1.535495807167251769e+03 1.537737267924205526e+03 1.544060289660171520e+03 1.544861552108086471e+03 1.548460578093561480e+03 1.534460849542781034e+03 1.531651842005629078e+03 1.538905482005344311e+03 1.524268803516989692e+03 1.530723082527559654e+03 1.528577203401917359e+03 1.533426095869369647e+03 1.529210651918497888e+03 1.527035235866415633e+03 1.528670284271763194e+03 1.520225893629135044e+03 1.526705671194611568e+03 1.526517229648681450e+03 1.534161738103510743e+03 1.521647812023943516e+03 1.531258644688197364e+03 1.527739222769027492e+03 1.527495883022555063e+03 1.528718375054237640e+03 1.526069103687504139e+03 1.531628348121314048e+03 1.528948676801592455e+03 1.523102571320715469e+03 1.516837752366270479e+03 1.522488074404919644e+03 1.518421972429636071e+03 1.511530188267592848e+03 1.512126126407914398e+03 1.513364162749248408e+03 1.514198073413348766e+03 1.512344794992440939e+03 1.515602850349554274e+03 1.511949827494016517e+03 1.514536749787071130e+03 1.518366632357242679e+03 1.510928458969076701e+03 1.509500536968992719e+03 1.513388036849737318e+03 1.517043244233698715e+03 1.506194815410537558e+03 1.511671173217146588e+03 1.514077434468761794e+03 1.507050509698339738e+03 1.506265934545660457e+03 1.508816120697477118e+03 1.504064948302634775e+03 1.507366241480944609e+03 1.499171649729811861e+03 1.496864153754282597e+03 1.501084510423017946e+03 1.501850247944225202e+03 1.499162835743091136e+03 1.503811668388256521e+03 1.498867396701540883e+03 1.500470795300580448e+03 1.506252953091428253e+03 1.493860571763074404e+03 1.497964784515421798e+03 1.496268967050297306e+03 1.492563488820095245e+03 1.482162784374937928e+03 1.484501285637213186e+03 1.496644866273591106e+03 1.489883148628907520e+03 1.494994171677434679e+03 1.496489641382731406e+03 1.492310398466566085e+03 1.492341094845653743e+03 1.498601725712256894e+03 1.492418700557425382e+03 1.487638344682075285e+03 1.490423921507958312e+03 1.484687509157858130e+03 1.484386615580054922e+03 1.489312137853457216e+03 1.481526021337024304e+03 1.475616552080137353e+03 1.476719265838558158e+03 1.473492845825651557e+03 1.474829724806398872e+03 1.470149604285991927e+03 1.471661485378109774e+03 1.464840462744227807e+03 1.468359174499596975e+03 1.471647033605245042e+03 1.468108391101010511e+03 1.466824539060465213e+03 1.470426083999948105e+03 1.480495667917652781e+03 1.467753070280121619e+03 1.468616323309386871e+03 1.466940915661973577e+03 1.468713122385963970e+03 1.462503626459362749e+03 1.464253340994856671e+03 1.469558926566262244e+03 1.461487708295177981e+03 1.457222503158247946e+03 1.467000743701795045e+03 1.461204489068761632e+03 1.459677913787554417e+03 1.463862198699652026e+03 1.464437858714365802e+03 1.463986068226777888e+03 1.459575788316450826e+03 1.460341961191086739e+03 1.456480468201940766e+03 1.454982238729266783e+03 1.455452732452632063e+03 1.467678681967462353e+03 1.455992874106762883e+03 1.456886756386242723e+03 1.460660794254553821e+03 1.454474619294863487e+03 1.448371319004882707e+03 1.465770093251154776e+03 1.452301003679300493e+03 1.444641038354988495e+03 1.452206911553749478e+03 1.447046698115983872e+03 1.450642740728491162e+03 1.442094376181398275e+03 1.448330262538537227e+03 1.454153212004668603e+03 1.444240849212331341e+03 1.449707785184681597e+03 1.451996736176784452e+03 1.444901421127357253e+03 1.445585316227677140e+03 1.447068041174246900e+03 1.438702297869361473e+03 1.436695065436019831e+03 1.441606840333146693e+03 1.429832998104792068e+03 1.439622707678429833e+03 1.436652620958192529e+03 1.439389443781125692e+03 1.439966738684835036e+03 1.432184031320821532e+03 1.431326280904233954e+03 1.437365567846752811e+03 1.441759780585591216e+03 1.442533395593425439e+03 1.438705416388003187e+03 1.435479030371398494e+03 1.430933635736902488e+03 1.437649023058462944e+03 1.426376878229813428e+03 1.428591710203960929e+03 1.437878019317622375e+03 1.430684663444612625e+03 1.429790809611666418e+03 1.430624972813535805e+03 1.438649322509945023e+03 1.428004529456686669e+03 1.414445270848920927e+03 1.427665001193259968e+03 1.424089080343642763e+03 1.414967063901867505e+03 1.415276020531098766e+03 1.411022582360602200e+03 1.416628910347940746e+03 1.410814688887959392e+03 1.412339868037931637e+03 1.415571062018201928e+03 1.410056965943909290e+03 1.415910447749583682e+03 1.412007341616974145e+03 1.403724784303640945e+03 1.409147554962217328e+03 1.404740878388234250e+03 1.416362428060752563e+03 1.410364265424750329e+03 1.407754038955427859e+03 1.410083380678758431e+03 1.405904994107655284e+03 1.407126990559429260e+03 1.412688305411704732e+03 1.400407857803694696e+03 1.406082295104257810e+03 1.394420364378801878e+03 1.394110446912738098e+03 1.392149123577020646e+03 1.400843704308243787e+03 1.392537085104943799e+03 1.392039430103884570e+03 1.394118233706145929e+03 1.402017421636232484e+03 1.394674879466769653e+03 1.391369730495872318e+03 1.393166313091489201e+03 1.391537191910213096e+03 1.388896243415336357e+03 1.391485615373568635e+03 1.397807075878271007e+03 1.396423875390719104e+03 1.394462214175587860e+03 1.383302365662655575e+03 1.389949926107812644e+03 1.377513553773006834e+03 1.387236009593493918e+03 1.384797615184463439e+03 1.384518654116702919e+03 1.388634050939425151e+03 1.387610864975435106e+03 1.383800673013408641e+03 1.389462296990494451e+03 1.366571250454693882e+03 1.376529539078894231e+03 1.377251783326804343e+03 1.373877023352024707e+03 1.375438530191620202e+03 1.375900315605120568e+03 1.379291281923476845e+03 1.378321742429870028e+03 1.379761468251019778e+03 1.371390723417456002e+03 1.368700664118471650e+03 1.371100714774724338e+03 1.377158099831141726e+03 1.374750688123040618e+03 1.374330253384013531e+03 1.367668858605586820e+03 1.369474039542712489e+03 1.367404482556800531e+03 1.373965204211008995e+03 1.362750703905120190e+03 1.363839734471001520e+03 1.358306795547646061e+03 1.361312870958186977e+03 1.367105464922361762e+03 1.359884130006522810e+03 1.357436907787425298e+03 1.361475606665192572e+03 1.352580683471694783e+03 1.354636621428710896e+03 1.359482620406026399e+03 1.361446375575552565e+03 1.365439625014414105e+03 1.359942968780162118e+03 1.353787006012382790e+03 1.361468533479244115e+03 1.345472261332802873e+03 1.350681516250298500e+03 1.355058312148821415e+03 1.350333494343912434e+03 1.342626288729044745e+03 1.346785795290240003e+03 1.343079704696467388e+03 1.344249420585154439e+03 1.343671248009524788e+03 1.344860905392122277e+03 1.336934174140537152e+03 1.342429753821904342e+03 1.347690281542061712e+03 1.345590568976333770e+03 1.347081613757604600e+03 1.342088004693933726e+03 1.341405078559293088e+03 1.333401074728615413e+03 1.347083292496412014e+03 1.345087445862218601e+03 1.344337970359221117e+03 1.347830948198678925e+03 1.347486521789781591e+03 1.344919276785070679e+03 1.332464508851353685e+03 1.343637886176664779e+03 1.337507934604570437e+03 1.332396065304345484e+03 1.335019192105203274e+03 1.334852732691721258e+03 1.335716158646706390e+03 1.338797838643668229e+03 1.332188859473276580e+03 1.338520324632794427e+03 1.332231606332903311e+03 1.324797246687326378e+03 1.330771032382879639e+03 1.323573689008941983e+03 1.329387012949885957e+03 1.323727002311605929e+03 1.328603039232618585e+03 1.326269702389175336e+03 1.325360158313166039e+03 1.320292104874123652e+03 1.315003503744248519e+03 1.312149369917337708e+03 1.322167928232800250e+03 1.320893695538150496e+03 1.321703488712342050e+03 1.316486004808678672e+03 1.319799677702009831e+03 1.318849032213707460e+03 1.310630471027968497e+03 1.307154151102777178e+03 1.310431526864178522e+03 1.306624152481850160e+03 1.307235721687636214e+03 1.307398499319880102e+03 1.305146825838540281e+03 1.294692245237824636e+03 1.304105463963629973e+03 1.298097542428947008e+03 1.301689858438306146e+03 1.299127656774437355e+03 1.293907660302902059e+03 1.293753666382062420e+03 1.298049343231316243e+03 1.296091109807792691e+03 1.292647351251261171e+03 1.297042133618599564e+03 1.294637465375471947e+03 1.294632857259804950e+03 1.294572404159430789e+03 1.288798063637098039e+03 1.289078435151068106e+03 1.290958233238818593e+03 1.293583746078724744e+03 1.287330337674237398e+03 1.289598153877745517e+03 1.292847621667145404e+03 1.285493333289748762e+03 1.289907741320326295e+03 1.289758690930233115e+03 1.272873923470121326e+03 1.287922814749284726e+03 1.276926124957016782e+03 1.276638828066213364e+03 1.281126332276843868e+03 1.283186154080477991e+03 1.279487048280703448e+03 1.276702491102464592e+03 1.282461530876272263e+03 1.278553340162580980e+03 1.275184988556406324e+03 1.282445895810628372e+03 1.283682531491408781e+03 1.280184397173728712e+03 1.279581323605619900e+03 1.282342338422487956e+03 1.278890756847017201e+03 1.277163882051372639e+03 1.270353922997353493e+03 1.278800366885600624e+03 1.267552759527012768e+03 1.270522367947379280e+03 1.275609943489144825e+03 1.272343212176565658e+03 1.268808850918030657e+03 1.266499763965425018e+03 1.264039086127535029e+03 1.273525488945913139e+03 1.269075521793494090e+03 1.270519267653180805e+03 1.265152097660879008e+03 1.267169868065401033e+03 1.268197583956899507e+03 1.265228766435478292e+03 1.266385475418287797e+03 1.267600844280466845e+03 1.263814202364231051e+03 1.258550075716633046e+03 1.265214064301606868e+03 1.258256732097713211e+03 1.259601831787592346e+03 1.254806297686655171e+03 1.260835596322163155e+03 1.256778605945292838e+03 1.252717356947416420e+03 1.259229598760935914e+03 1.252358730645175228e+03 1.253519498741645066e+03 1.246672244148133359e+03 1.256195823699535140e+03 1.249248794794952346e+03 1.250084209109784297e+03 1.257815119821381359e+03 1.244857766448742495e+03 1.245608521589599832e+03 1.250010240862543924e+03 1.248569270413924642e+03 1.249948398003761895e+03 1.244848280237874405e+03 1.243738230710293010e+03 1.248201820973296435e+03 1.245973474951999606e+03 1.252135916086765519e+03 1.244414632287971926e+03 1.246856662557940354e+03 1.251635422179426996e+03 1.246966494445983699e+03 1.244425947343108419e+03 1.245868362596196675e+03 1.248813744126083293e+03 1.247697114461715046e+03 1.248350453055128582e+03 1.245350319957790134e+03 1.243382807140756540e+03 1.242396217177272092e+03 1.245569463011586322e+03 1.241934530298279242e+03 1.243627254634383917e+03 1.245328501140652861e+03 1.250318018949726138e+03 1.247549072097619501e+03 1.251946446755438046e+03 1.248145837196699858e+03 1.237552382078708888e+03 1.242436113482693827e+03 1.236940387723530876e+03 1.240799431005954148e+03 1.240254388855145180e+03 1.241000875838936963e+03 1.234098905953417443e+03 1.232491497496898546e+03 1.240588069399506139e+03 1.238317916073952574e+03 1.237044025816730709e+03 1.238039609417145130e+03 1.237232390154226550e+03 1.238796558623416331e+03 1.234680531565351203e+03 1.238753216495015522e+03 1.239578591964965881e+03 1.239765125353281746e+03 1.231754601220080531e+03 1.226868439923628102e+03 1.226955566688749059e+03 1.226930663953014346e+03 1.224616285668454339e+03 1.228213510088710336e+03 1.219004658734722852e+03 1.227180085211096412e+03 1.224353781075566985e+03 1.220502167155648749e+03 1.220083419720239817e+03 1.220845995301446465e+03 1.220736412215829205e+03 1.211603970401538845e+03 1.215855854788767147e+03 1.210614127883564151e+03 1.216496886143387655e+03 1.219820540052842716e+03 1.224315158632869952e+03 1.219904390145594107e+03 1.218544847547907239e+03 1.215676833255443853e+03 1.219862935488226185e+03 1.220456087225972624e+03 1.211983340959058751e+03 1.215732391171669178e+03 1.217655923909030662e+03 1.221082697514709707e+03 1.212460778889554831e+03 1.208000231832253576e+03 1.212534768360306316e+03 1.212386951477375305e+03 1.204911000300944579e+03 1.208196433937190250e+03 1.207064807279173237e+03 1.201421605223020606e+03 1.199928921794339885e+03 1.196665005794284298e+03 1.196082897740032649e+03 1.197310828011354715e+03 1.198498624622700390e+03 1.195428047314442665e+03 1.191428474498996593e+03 1.199600909436454458e+03 1.181999543452216358e+03 1.199549672231867589e+03 1.192098043987881510e+03 1.185716409426559721e+03 1.191943847309452394e+03 1.191468194415783501e+03 1.183033948554716744e+03 1.183522215426747152e+03 1.186068414067631920e+03 1.186351388272829126e+03 1.187001506577817736e+03 1.189858691944476050e+03 1.188677740825182809e+03 1.190981541889872688e+03 1.189102441071194335e+03 1.187752835477666622e+03 1.187226065145189978e+03 1.177591799855034651e+03 1.172190222976243376e+03 1.178553621654318022e+03 1.179239861793689670e+03 1.179033270208057502e+03 1.184785005036678967e+03 1.185909476829666346e+03 1.182044893144536218e+03 1.175351658733178510e+03 1.174911695201741850e+03 1.178751597844580829e+03 1.176426802825212008e+03 1.173613164913292849e+03 1.175456597033919479e+03 1.169741853332156097e+03 1.160844173958422289e+03 1.161342003367626376e+03 1.164398789543912471e+03 1.167878037387579298e+03 1.163207334188441109e+03 1.161399422191839903e+03 1.170154566346305955e+03 1.172751881020777773e+03 1.172450107012283524e+03 1.172698147369902244e+03 1.169793961907405446e+03 1.162271988747378600e+03 1.170330511163107758e+03 1.171376850631917023e+03 1.164877882485116061e+03 1.157222265595213912e+03 1.154337076977739798e+03 1.159352537575198767e+03 1.160623839889463852e+03 1.159290089067679673e+03 1.156472501757343707e+03 1.157815035891401294e+03 1.162843827823847960e+03 1.160869442840034935e+03 1.163083536430537151e+03 1.158667349284174179e+03 1.153410854114050153e+03 1.165238158524879964e+03 1.162313364990357286e+03 1.160292618969978776e+03 1.167222283860664447e+03 1.151820357077056769e+03 1.156128786693047232e+03 1.156647497456154497e+03 1.154623843000396619e+03 1.152847365459005459e+03 1.156308006659887269e+03 1.158228085977440969e+03 1.147042337643541032e+03 1.153510448997292315e+03 1.149493744373470918e+03 1.142596896577201505e+03 1.141129961662670667e+03 1.148065062773567433e+03 1.142882659620487857e+03 1.138308661869512207e+03 1.135186374692526442e+03 1.143678838432262637e+03 1.143323372857002596e+03 1.139452726669140020e+03 1.138444192864722481e+03 1.142499601564837803e+03 1.144615327830840670e+03 1.147495045980849682e+03 1.140748178279233571e+03 1.141445984308799098e+03 1.143900929771332585e+03 1.138121800160226940e+03 1.133978277579822588e+03 1.140241351979974070e+03 1.142396865306493737e+03 1.130176342446213084e+03 1.142670655491796651e+03 1.132587395403573737e+03 1.138007126265807074e+03 1.135221882483861918e+03 1.136382185982783767e+03 1.142946501328338854e+03 1.143070025324609787e+03 1.130590264696018039e+03 1.134552772587655681e+03 1.129366990452983146e+03 1.133179509087225142e+03 1.126654566913058261e+03 1.137868007054273903e+03 1.133414476930446426e+03 1.130003874011773632e+03 1.123775093624302599e+03 1.133188588906099312e+03 1.126636126852945608e+03 1.130198143720126836e+03 1.123374891815825322e+03 1.119931623225222438e+03 1.126026921571648927e+03 1.120735322771460687e+03 1.118339103647417005e+03 1.122707795180624998e+03 1.123117361779056637e+03 1.111697810982809870e+03 1.119033616456418031e+03 1.118292637108580038e+03 1.121165665947778962e+03 1.120573182556074698e+03 1.116630001110613875e+03 1.113017180399420113e+03 1.114177687162361963e+03 1.118315820287847828e+03 1.113193332686109670e+03 1.116698611255373635e+03 1.112356459936572037e+03 1.116061938194922732e+03 1.123428498638125802e+03 1.108068250155950636e+03 1.117702702787882117e+03 1.118102267349410113e+03 1.116643561203035915e+03 1.113555776979094617e+03 1.104508960258132220e+03 1.116831846194559375e+03 1.115255463822014690e+03 1.107275938599243318e+03 1.113398909287283686e+03 1.109884461433912293e+03 1.105296644791605786e+03 1.108491581716409428e+03 1.105884710287440157e+03 1.105617888380876593e+03 1.109198125976346546e+03 1.113238639357701459e+03 1.108922416020697710e+03 1.105695430773167800e+03 1.097729701354901863e+03 1.108125903156615323e+03 1.102550751047105905e+03 1.109403914647682313e+03 1.108500985371190382e+03 1.100973600513799738e+03 1.106549625538720647e+03 1.109111724475362507e+03 1.104676378101896489e+03 1.092867223918692844e+03 1.105880559050161992e+03 1.098554369477819591e+03 1.099469032254420654e+03 1.095424274392273446e+03 1.093152172412282653e+03 1.101975406823829644e+03 1.089146031832015524e+03 1.095915369977613182e+03 1.089858720264977819e+03 1.089696786760886198e+03 1.092579287145345006e+03 1.088763869648194486e+03 1.086665540701000964e+03 1.087089697261297260e+03 1.083897237171931238e+03 1.079813021030086020e+03 1.081602333067246036e+03 1.077818638559249166e+03 1.081620267602634158e+03 1.077257542846854903e+03 1.074929428861248880e+03 1.075684278857976551e+03 1.077414556946283938e+03 1.079702510947468909e+03 1.080562417696105740e+03 1.080454165023472342e+03 1.083698235705357092e+03 1.081207466981387142e+03 1.077211156302881591e+03 1.075549276522011041e+03 1.072580888579509292e+03 1.073863561136797671e+03 1.077816614007621638e+03 1.073336890769118327e+03 1.074306932147860834e+03 1.076691516117295123e+03 1.068646598054321657e+03 1.063670804359613157e+03 1.074349212518558943e+03 1.078633400579014960e+03 1.069937693279465293e+03 1.073652080938407380e+03 1.061279159558803258e+03 1.065278788424785034e+03 1.065393367679091853e+03 1.068180725007795900e+03 1.063114169336733539e+03 1.067595009118868575e+03 1.069545360869913566e+03 1.064435364977919789e+03 1.072424228601917775e+03 1.065051182786629170e+03 1.061101165632433549e+03 1.067135677947013619e+03 1.066908797358498305e+03 1.062954356581204593e+03 1.061314797047161392e+03 1.062075403949206930e+03 1.061502394499737875e+03 1.060657383279259420e+03 1.066671496153547650e+03 1.057105768620896697e+03 1.061040943506909571e+03 1.058552582755453386e+03 1.061220824731472021e+03 1.053471332332296697e+03 1.054158707482273940e+03 1.048786570465284740e+03 1.050645436337872752e+03 1.052233211679529177e+03 1.049567983685086347e+03 1.050717622202285611e+03 1.048764321723460625e+03 1.048794650538045062e+03 1.050230222880742986e+03 1.048494632457239504e+03 1.050241394970226565e+03 1.052634789316488423e+03 1.055612124923836745e+03 1.038751355000396188e+03 1.047015929040812352e+03 1.040312867434508007e+03 1.048713425343798690e+03 1.048618709543251725e+03 1.045163420393568231e+03 1.043383920157932153e+03 1.038605502083454667e+03 1.048046804868296704e+03 1.049033031838483112e+03 1.043415987727419179e+03 1.041343221790201369e+03 1.031075544533752236e+03 1.038196293710704595e+03 1.042869559164398424e+03 1.036556306717655616e+03 1.042516658567029936e+03 1.039722622457449688e+03 1.047206461750583458e+03 1.041871393674362025e+03 1.037746743654016655e+03 1.040801449137387635e+03 1.040692372475140246e+03 1.033863948510243745e+03 1.042086600799214693e+03 1.038152212021521564e+03 1.035345888129088280e+03 1.031396837820532255e+03 1.042787346181662542e+03 1.033209993053405242e+03 1.035172869920284484e+03 1.030031239863409610e+03 1.033348311304351910e+03 1.035156470813886244e+03 1.029090588465453493e+03 1.033548462392584042e+03 1.025666576709657875e+03 1.033882872675256749e+03 1.024992879102171628e+03 1.031264208567980859e+03 1.032098630051581267e+03 1.027879528241013531e+03 1.027614151983939792e+03 1.027324385196994172e+03 1.029763910088598095e+03 1.030967969680822307e+03 1.031395385412733049e+03 1.027822128887233248e+03 1.023418073352989836e+03 1.026547487313670445e+03 1.021475459730873467e+03 1.020732730946550419e+03 1.020659448800921268e+03 1.023563228186934339e+03 1.018859566398830452e+03 1.022869897130861887e+03 1.025734786778524267e+03 1.016537289754580684e+03 1.015076480000369997e+03 1.014942097851509516e+03 1.018328725190690648e+03 1.016680341481602682e+03 1.013898047521940953e+03 1.009357408158094358e+03 1.010827370361490466e+03 1.015862097990814732e+03 1.011216607453400570e+03 1.011015065142447497e+03 1.012339985938923405e+03 1.012213718314238804e+03 1.012628304309755322e+03 1.005144867942115752e+03 1.022511703382085329e+03 1.014004942287477206e+03 1.014369767467188240e+03 1.011737679592429004e+03 1.007836384384768053e+03 1.013358191216271393e+03 1.009276755130753827e+03 1.017855681915163814e+03 1.015805992204109430e+03 1.010794650048350377e+03 1.007760386430734343e+03 1.013950120473561810e+03 1.007595700785406166e+03 1.009848212426725922e+03 1.000031541202360131e+03 1.007817062584992073e+03 1.009672042755756024e+03 9.994257106488513500e+02 1.007308980489466535e+03 1.002056919030746144e+03 1.009398660795793489e+03 1.002481561294074822e+03 1.003771911879998015e+03 1.005048398401820236e+03 1.002550754103076883e+03 1.003599650106814124e+03 9.995948662629700721e+02 9.956654890852290691e+02 9.982559752856865316e+02 1.003861101134764340e+03 9.966553317182793990e+02 9.995517941286508403e+02 9.994675478519347962e+02 1.004864610426861987e+03 1.001580168318704295e+03 1.005694953810806851e+03 9.972576280787066025e+02 9.984608394626964127e+02 1.002966070878636287e+03 9.903937048162264318e+02 1.004982686857389695e+03 9.971941763097152034e+02 9.969874344943375490e+02 1.002356433211432886e+03 1.000178371306230588e+03 1.000576169685790319e+03 9.973451886195510951e+02 9.952657398450693336e+02 9.933587330267250763e+02 1.002053515669243893e+03 9.859550924405079968e+02 9.966882911785030501e+02 9.940116046761063444e+02 9.911274643689614550e+02 9.908983749790746742e+02 9.915547669728931623e+02 9.911741779503528278e+02 9.890857842211082698e+02 9.882572160193826676e+02 9.875498433436002870e+02 9.875887157452481233e+02 9.831502161098652550e+02 9.859672389986579901e+02 9.892318770657848290e+02 9.841571532419808364e+02 9.847785648165162229e+02 9.901050907452964793e+02 9.862248182182089522e+02 9.860299577921822447e+02 9.879994003403817260e+02 9.864197906701722331e+02 9.844442760889821784e+02 9.869477985751752840e+02 9.832957382658504457e+02 9.825857776945831574e+02 9.828048127163301615e+02 9.813943092051134727e+02 9.818938029818916675e+02 9.838924861261875776e+02 9.814321965857044461e+02 9.829891415407245177e+02 9.797908378933517497e+02 9.854643376377482582e+02 9.813487599080802966e+02 9.821904621729163409e+02 9.773455896276778958e+02 9.853423796732957953e+02 9.785032694779487201e+02 9.809150628226918798e+02 9.778878396064488925e+02 9.744880241363259756e+02 9.810127895474269053e+02 9.805676895707524636e+02 9.716180428568230809e+02 9.763549105565103901e+02 9.735806161622040236e+02 9.753494289823013332e+02 9.772992920454943260e+02 9.766736566082597619e+02 9.737034319931710797e+02 9.760536822664474812e+02 9.755942904218283047e+02 9.786467529309787778e+02 9.763887235080788969e+02 9.755827755576566460e+02 9.786209643471335085e+02 9.723118340565295057e+02 9.770384656068534923e+02 9.765626032252434925e+02 9.758552887012630208e+02 9.692736992065151753e+02 9.680895429879024050e+02 9.628344250803353361e+02 9.656003080660071873e+02 9.693270848368980523e+02 9.665952857997651790e+02 9.661314781785930563e+02 9.641897041686212333e+02 9.710094053538667822e+02 9.701298772518058513e+02 9.660728725024189316e+02 9.682223608049806671e+02 9.668996227826614813e+02 9.667412852106837136e+02 9.633348885945140410e+02 9.551490021849792811e+02 9.481011749189834745e+02 9.603197928802910610e+02 9.607773190300379156e+02 9.522025109856114113e+02 9.545680653647285681e+02 9.596079521311770577e+02 9.536771572288904508e+02 9.593493887894111367e+02 9.514989963694079051e+02 9.497958856779354164e+02 9.530491530384591670e+02 9.508245506670934901e+02 9.505877273356467185e+02 9.465662586851721017e+02 9.412482878026376056e+02 9.444337671315893203e+02 9.441942939097858698e+02 9.488739637388050596e+02 9.406782227174921900e+02 9.430888961825720571e+02 9.467461893919152089e+02 9.504409935858501512e+02 9.462845242783582762e+02 9.477640114426083073e+02 9.402687928800829695e+02 9.507672138930362280e+02 9.404931004180834861e+02 9.421730561781810138e+02 9.347784333292707970e+02 9.389145599741164006e+02 9.370772970210425683e+02 9.371788070212319326e+02 9.403565295898009708e+02 9.296980513298324240e+02 9.328167357075714108e+02 9.390517086036210230e+02 9.334707760879718990e+02 9.313966965617939877e+02 9.369380505659739811e+02 9.337184425459971635e+02 9.327154858231472190e+02 9.277433959442550986e+02 9.326575795318374276e+02 9.259071104305293147e+02 9.278206064153521311e+02 9.269708527580233977e+02 9.254899684800525392e+02 9.242497751944017637e+02 9.227526783225449662e+02 9.243675425121731450e+02 9.338840453116426943e+02 9.163385534315110590e+02 9.198292381164491189e+02 9.146066029107171289e+02 9.165267924478968098e+02 9.147365518585168047e+02 9.152950095629087173e+02 9.146724827097333446e+02 9.126049868544743049e+02 9.172412223106929332e+02 9.156420063822442899e+02 9.185414498860308186e+02 9.170169142191932679e+02 9.153723255085645860e+02 9.148171808434565264e+02 9.130437590705985258e+02 9.133935951074041668e+02 9.177178901735862837e+02 9.172900993796142757e+02 9.144114401266706409e+02 9.112277728290383720e+02 9.178743069394645318e+02 9.152394462746443651e+02 9.162528026394510334e+02 9.185823522149346445e+02 9.115132399417774423e+02 9.038993064215793538e+02 9.054417850185849375e+02 9.090160467815042011e+02 9.123494368997131687e+02 9.089506975696021982e+02 9.080385860606502320e+02 9.019094321289969685e+02 9.031359301649596318e+02 9.041334126294011639e+02 9.029906725904889981e+02 9.024342861482255103e+02 8.999139026656810074e+02 8.979056667767717954e+02 8.988247335963328624e+02 9.006008490248154885e+02 9.039192342464752983e+02 9.028463942349731042e+02 9.053110331530949679e+02 8.965009003541586026e+02 9.005026759834098584e+02 9.024427421782357897e+02 8.982020938492808000e+02 8.993347919623623739e+02 9.045135335897520008e+02 9.039187721739291419e+02 8.955000389288011320e+02 9.023735458131192217e+02 9.015943641436907683e+02 8.995525465465721027e+02 9.006345375620334153e+02 9.017560115224696347e+02 8.984499771456161170e+02 8.995280818480257494e+02 9.035508214155684072e+02 8.942822312611150437e+02 8.955514398856945490e+02 8.978809331733140198e+02 8.941091119983030922e+02 8.929118734210086359e+02 8.934983141539577218e+02 8.900537829243589840e+02 8.940804079534210587e+02 8.868483401508699444e+02 8.853131066037473147e+02 8.971253901248591092e+02 8.945053766819977454e+02 8.930364358894897805e+02 8.935928890838904408e+02 8.922607468715478944e+02 8.918237226570939811e+02 8.909753042612660465e+02 8.949409327573902146e+02 8.879546175894383850e+02 8.873611717293528045e+02 8.930091450270354017e+02 8.890274495499714931e+02 8.835065508281820712e+02 8.861082395734707688e+02 8.834810631999040424e+02 8.837869113155198875e+02 8.871553819297799919e+02 8.784957979230584897e+02 8.789328640249210594e+02 8.821690582073056248e+02 8.787874908156773017e+02 8.750758452705088075e+02 8.756616123034602879e+02 8.742537933905805403e+02 8.809221763111854671e+02 8.762482506230709305e+02 8.752742551328649370e+02 8.676154368565087225e+02 8.750543363141831605e+02 8.767118054672778271e+02 8.773569180415189521e+02 8.721763554344702243e+02 8.669790358712534726e+02 8.655352572751578464e+02 8.739445413897486787e+02 8.710199991156105170e+02 8.700396283292487851e+02 8.668038166898703594e+02 8.739944448170110718e+02 8.723905487815168271e+02 8.774385096524143819e+02 8.737220981641635262e+02 8.744929911049399607e+02 8.720996688336047100e+02 8.707147727137942184e+02 8.719052717076217505e+02 8.750764625809690642e+02 8.758156358252533664e+02 8.715258241518999967e+02 8.745627647374233220e+02 8.714188034458840093e+02 8.719629764860297882e+02 8.685606325788102140e+02 8.665543737156976931e+02 8.690513362919352858e+02 8.689633155244988529e+02 8.675972628297869278e+02 8.656787225915841191e+02 8.620859572673689399e+02 8.615104902380948033e+02 8.624183685452301233e+02 8.681284575632188307e+02 8.631692472620642320e+02 8.574337046524751713e+02 8.593096473003308802e+02 8.607181744847293885e+02 8.586045134150326703e+02 8.576446987053384419e+02 8.569853830278806299e+02 8.507146106672331598e+02 8.577817852763881774e+02 8.554663185059937405e+02 8.567759867949753243e+02 8.581357115504659987e+02 8.501658530246191958e+02 8.504917066185946624e+02 8.540145353118426783e+02 8.460942492277720248e+02 8.529800377848484914e+02 8.539546075145094619e+02 8.507588589642347188e+02 8.511637030015529035e+02 8.487050777563522388e+02 8.537184687768245794e+02 8.518998744818932209e+02 8.478343773622514163e+02 8.474128531560022566e+02 8.500677195140513049e+02 8.488196271126971624e+02 8.477063997458326412e+02 8.430279872922133109e+02 8.489224109331197496e+02 8.513707027664014504e+02 8.549376409974092894e+02 8.480046726253317502e+02 8.497184195501118893e+02 8.463602181812707386e+02 8.503532367069039992e+02 8.456506089940874062e+02 8.427204543955454028e+02 8.379720245403635772e+02 8.459933425975783621e+02 8.417076246647542348e+02 8.382921213286673492e+02 8.409828891500349073e+02 8.358767218973565605e+02 8.423680207101956512e+02 8.389992314705226590e+02 8.442018707355106244e+02 8.411290624819708910e+02 8.400602606473518108e+02 8.477925970062667602e+02 8.359521755420067848e+02 8.474549634292769724e+02 8.382655890214715555e+02 8.393779303593444183e+02 8.396793355493176705e+02 8.395100850705276798e+02 8.348409220057795892e+02 8.317486862820928764e+02 8.297987674987668925e+02 8.335104649581554668e+02 8.308076353932535767e+02 8.357321693527190973e+02 8.406182656846611962e+02 8.367071062541920128e+02 8.340544666260628901e+02 8.395718003307109711e+02 8.319702241091838459e+02 8.336184132910152584e+02 8.331409374415297862e+02 8.297889824402898284e+02 8.321492554625523326e+02 8.306145973234733901e+02 8.286726512168457930e+02 8.272512075339342346e+02 8.272108899864548448e+02 8.279581050436104306e+02 8.292160032858241721e+02 8.311786701654208400e+02 8.262704465462144299e+02 8.244765181600924961e+02 8.225426761633240176e+02 8.210315344386074230e+02 8.197027896804647753e+02 8.212375263020351213e+02 8.178227876165396992e+02 8.158633325277318136e+02 8.207045670049127466e+02 8.213273175431585287e+02 8.186993541640774765e+02 8.198926592449699911e+02 8.199469628424620851e+02 8.175196602133471515e+02 8.150602724291230743e+02 8.119031799977041146e+02 8.126573894950398653e+02 8.199442101581738598e+02 8.184324392247461901e+02 8.146628865390364354e+02 8.179917520773418573e+02 8.182570442955101271e+02 8.182265947439560705e+02 8.123314660167478678e+02 8.158304082534783674e+02 8.100234809026690073e+02 8.088445318717692771e+02 8.165942933521507712e+02 8.058210691187675820e+02 8.132094915477961194e+02 8.113537239607369429e+02 8.113087847284646159e+02 8.087658534992510795e+02 8.043624600257903694e+02 8.042507435504227260e+02 8.095116487486417327e+02 8.124403046831519077e+02 8.090778840980691484e+02 8.110606492090327038e+02 8.117530639371957477e+02 8.138839668349145313e+02 8.013454991088167390e+02 8.035095882104396878e+02 8.059544497168875523e+02 8.033903008234125309e+02 8.024261226318586750e+02 8.016970450816237417e+02 7.992447019087759372e+02 8.030215761241322525e+02 8.022601208702524218e+02 8.047055979076059202e+02 8.054735955749067671e+02 7.986247854418288625e+02 7.985403363534842356e+02 8.012353151929610249e+02 7.992272637472605084e+02 7.988650506043974246e+02 7.970099072903204842e+02 8.016508045228576975e+02 7.978276824791588524e+02 7.979747493868093215e+02 7.938246132112009263e+02 8.029489353167514309e+02 7.933057909169369850e+02 7.934289400693700145e+02 7.920603879076523981e+02 7.940276801662357684e+02 7.910935449322952309e+02 7.961360926217979568e+02 7.928973455307681206e+02 7.936471860507072051e+02 7.955663397175234195e+02 7.905121314296621904e+02 7.910154638830526892e+02 7.888055048806486411e+02 7.962933665831532153e+02 7.976147306749356858e+02 7.951887908163434986e+02 7.890852516963294647e+02 7.943464621431655814e+02 7.933946749125395854e+02 7.912795738117171140e+02 7.953565194837252648e+02 8.013187871741990875e+02 7.912359543516464555e+02 7.972363476438021053e+02 8.015360652110481396e+02 7.921902069076611497e+02 7.948133232030555746e+02 7.909646422515602353e+02 7.928132446620053315e+02 7.975928567774599287e+02 7.941057297482875583e+02 7.904685629999844423e+02 7.923996201898877416e+02 7.935408488848714796e+02 7.900672754817617260e+02 7.994631120862165972e+02 7.887434573562263722e+02 7.891403141392165708e+02 7.937791721276275894e+02 7.868891605211136948e+02 7.851900542719123450e+02 7.835808379524352176e+02 7.786770457018041043e+02 7.851538577544309874e+02 7.812151286756075024e+02 7.829264876605782320e+02 7.789247532980316464e+02 7.814391071467341590e+02 7.914390538136592568e+02 7.846981607710758908e+02 7.889746515704367766e+02 7.850402358692900862e+02 7.885321461643210341e+02 7.834269285101925107e+02 7.826819876966493439e+02 7.833836248303599632e+02 7.912240208921285785e+02 7.778569501231727372e+02 7.765562513820318600e+02 7.758038141520615909e+02 7.751223283201429695e+02 7.770796203413207195e+02 7.745239189433547153e+02 7.777266156544792466e+02 7.797777708671964092e+02 7.799200730368976338e+02 7.678124988315511246e+02 7.780971373791662700e+02 7.794137463508699284e+02 7.806673466485257222e+02 7.753055462405860681e+02 7.731214857561021745e+02 7.757708509464849840e+02 7.736437884138804293e+02 7.731082245260452055e+02 7.734642139496198752e+02 7.676730957418210437e+02 7.748703055425700086e+02 7.739155285875818890e+02 7.750943076321231047e+02 7.729458955415301489e+02 7.733532777602606529e+02 7.732385460832845183e+02 7.727202302688641566e+02 7.701653286978198594e+02 7.705876499560332604e+02 7.709024142734743918e+02 7.798704369015149496e+02 7.716226147951995245e+02 7.715886552391810937e+02 7.690405819640268419e+02 7.727274643771377214e+02 7.644736320169217834e+02 7.686815290292280451e+02 7.760783176165323312e+02 7.689816400269593260e+02 7.735735070964125271e+02 7.707550388922658158e+02 7.717738960152912568e+02 7.677697180018323024e+02 7.665790944043410491e+02 7.692039647041401622e+02 7.755159040690368784e+02 7.717596723715794269e+02 7.633996254938806487e+02 7.671680614612583895e+02 7.701290386120367657e+02 7.655677094077333322e+02 7.725048732211379274e+02 7.693762184333221512e+02 7.660695001294691338e+02 7.629830626829317453e+02 7.662771240627670295e+02 7.662644059227843627e+02 7.621523002039797348e+02 7.593816643842770873e+02 7.585056447894838811e+02 7.565616206704594333e+02 7.606531380116426817e+02 7.557144316044427796e+02 7.577725095482018105e+02 7.592027074905846575e+02 7.532878472612945870e+02 7.582344974496334089e+02 7.569330642048734035e+02 7.589465070781661780e+02 7.528008336048471847e+02 7.503629064012326353e+02 7.521143264014858687e+02 7.486479961954083819e+02 7.516063292192241079e+02 7.529745558182046352e+02 7.508352999910144945e+02 7.445799278995367558e+02 7.448829903302140565e+02 7.460129228672227555e+02 7.552785524105452168e+02 7.520157194785357433e+02 7.458486143121236864e+02 7.449892461592266955e+02 7.423805734167863193e+02 7.435801802748813998e+02 7.484067747401251154e+02 7.471495158373242020e+02 7.455427576914412384e+02 7.461333265271671280e+02 7.460036008219410633e+02 7.454497354263526177e+02 7.486250345970945546e+02 7.386133492827472082e+02 7.424140134673127704e+02 7.404061345904781319e+02 7.396775356169397355e+02 7.381253450743798794e+02 7.393005169832516685e+02 7.375549163992632202e+02 7.395082263843124792e+02 7.423012534242667471e+02 7.335348746936272164e+02 7.311255159879202665e+02 7.392335931085245875e+02 7.302359859298782112e+02 7.345543660674966304e+02 7.314867947691631116e+02 7.293026106203583367e+02 7.249272285322374501e+02 7.256448302153926306e+02 7.238788943357441212e+02 7.226480359511101597e+02 7.202775178404129974e+02 7.197912231503577232e+02 7.228211222138116909e+02 7.191728421293890960e+02 7.234842194934753934e+02 7.158114005339590449e+02 7.179867348758201615e+02 7.184368875522835651e+02 7.130859664667723337e+02 7.162346958143589291e+02 7.132676853176083114e+02 7.159731360377022611e+02 7.210693534058384557e+02 7.146952138678601614e+02 7.131685711120870792e+02 7.128780818715250689e+02 7.131728723666434462e+02 7.113518316759248137e+02 7.047660118519097523e+02 7.157496072369269768e+02 7.162276947189902785e+02 7.061834565723439709e+02 7.064800521847789696e+02 7.083543237693614856e+02 7.102140735053176286e+02 7.114846069905563581e+02 7.090253665734491051e+02 7.045172025781824914e+02 7.014003291040261274e+02 7.056178531604593900e+02 7.057594936538123420e+02 7.035121775237028032e+02 7.028523868226701552e+02 7.073841621533302941e+02 6.983913985863391645e+02 7.001689677333122290e+02 7.022633913638495642e+02 7.044510859586714560e+02 7.015437917830172410e+02 7.030986776336579851e+02 7.032798911502361534e+02 7.065868382478599870e+02 6.985926920065555805e+02 7.037563088238059663e+02 6.995015029077446798e+02 6.971640887198410610e+02 6.974762624156745687e+02 7.031002231989135680e+02 6.987428615948181232e+02 6.959986403398282846e+02 6.925862391136954557e+02 6.973927563230361102e+02 6.987482533693602136e+02 6.977115082485179300e+02 6.998127603613901329e+02 6.935960143226074024e+02 6.949339684869111124e+02 6.950967543207781318e+02 6.914311208920604486e+02 6.970607623393166250e+02 6.952846244192917311e+02 6.977717583176730614e+02 6.893955477298528649e+02 6.933076424693198305e+02 6.926450409385806779e+02 6.856992293609652052e+02 6.851081201451590914e+02 6.906883388858734634e+02 6.916841285241661126e+02 6.850832534171262296e+02 6.924950347642850375e+02 6.891287076933660956e+02 6.873776195809240335e+02 6.876151849575455799e+02 6.854961867839630258e+02 6.834275079961076926e+02 6.911723903693527973e+02 6.860358473574641494e+02 6.884188137506422436e+02 6.834740498578370307e+02 6.916453537748383269e+02 6.905027704404525366e+02 6.924010563376283471e+02 6.874812702045582000e+02 6.837823582297344274e+02 6.817956281193173709e+02 6.804893260914590201e+02 6.877445736666564926e+02 6.860112493776225620e+02 6.869286055615339137e+02 6.816459062960201436e+02 6.847390730348244006e+02 6.789570665518879196e+02 6.779059572708663381e+02 6.763947241815641291e+02 6.688965821676649739e+02 6.753241381586720991e+02 6.806509720522075213e+02 6.768237393575434453e+02 6.724620370914208252e+02 6.805148188976415895e+02 6.788664678621335042e+02 6.755041819502016551e+02 6.748147185111535009e+02 6.726861260463616645e+02 6.729045111261801821e+02 6.787900249426645587e+02 6.785792923147291731e+02 6.795216964981187857e+02 6.781910553220060365e+02 6.764235192238207901e+02 6.729561026177584608e+02 6.775911604618438560e+02 6.725447367775344674e+02 6.748580940207519916e+02 6.759975984398039373e+02 6.778153121445767511e+02 6.759913477734932030e+02 6.714474717729090116e+02 6.699774581259022170e+02 6.739025824674947671e+02 6.723148855849136680e+02 6.736936379296513451e+02 6.752133927899470791e+02 6.732772547663237219e+02 6.673149915674873682e+02 6.722766640584294464e+02 6.688126348065032971e+02 6.710990028305272972e+02 6.753284825904182753e+02 6.698259193458216032e+02 6.677874865499047701e+02 6.690423493263260752e+02 6.713601047067379568e+02 6.689610183474574114e+02 6.687247334376455683e+02 6.649685253272267573e+02 6.660082190760008416e+02 6.664203386377422476e+02 6.614449420652828167e+02 6.652032839381620306e+02 6.721079859692231366e+02 6.682062197441574654e+02 6.711267899218017874e+02 6.632955979924802250e+02 6.660042496761701614e+02 6.681846619963719149e+02 6.691907300394695994e+02 6.712788395925714440e+02 6.698198699651093193e+02 6.659716626898949698e+02 6.593732985796598314e+02 6.606302743531414308e+02 6.599026917518381197e+02 6.570418498285457645e+02 6.580963624676799100e+02 6.629810037095487587e+02 6.597611289490635045e+02 6.574797039512937999e+02 6.607183391410665081e+02 6.601717260328423436e+02 6.561564893924486341e+02 6.606945590974249853e+02 6.590230560190058213e+02 6.595053074652701071e+02 6.607238743428515590e+02 6.533082194262574376e+02 6.497138725671921975e+02 6.442900630748629283e+02 6.535906860050691876e+02 6.574461290424061417e+02 6.561466346333796764e+02 6.526644849393317145e+02 6.537392852292591670e+02 6.555071453671260997e+02 6.518461112829983222e+02 6.501947351895340717e+02 6.535665493220705002e+02 6.504554014341781567e+02 6.455622656780085435e+02 6.521863328236502184e+02 6.538029871456838009e+02 6.516026275535734840e+02 6.532226285041137999e+02 6.548679359009054224e+02 6.524204810342566816e+02 6.527081544473353460e+02 6.541793326848487595e+02 6.518138722696062359e+02 6.554949038876050054e+02 6.504337730449369701e+02 6.464254694867260014e+02 6.455610501537628352e+02 6.539360346931892991e+02 6.452852958897218514e+02 6.478614141312090169e+02 6.480745640250498809e+02 6.503069457375008824e+02 6.487970462124127380e+02 6.535775544011775082e+02 6.492242863491060234e+02 6.524942511290255425e+02 6.515154374049664057e+02 6.508865235771960442e+02 6.466835779666382678e+02 6.458893645605839993e+02 6.481983721519419532e+02 6.472153311677135434e+02 6.435885457275563795e+02 6.474648957799153095e+02 6.422853079478923064e+02 6.429086278132231200e+02 6.417013907963556676e+02 6.312082898311543886e+02 6.356434758689110822e+02 6.382237282195123953e+02 6.380506474432156665e+02 6.382183883380629368e+02 6.329690386253004135e+02 6.358982110987933538e+02 6.304932646968107974e+02 6.305384999289780126e+02 6.296385967433241149e+02 6.255604748003476061e+02 6.314703791938145514e+02 6.294121181181966449e+02 6.272024789534131060e+02 6.310641041786861933e+02 6.275692942694103067e+02 6.303585253276650064e+02 6.264129088998000725e+02 6.257616113913460367e+02 6.232882588691921910e+02 6.198688532069843404e+02 6.243719901839768909e+02 6.234939869012404188e+02 6.271125845251407327e+02 6.238594369026757249e+02 6.289147419227599585e+02 6.263400462089917937e+02 6.203623841742204377e+02 6.248741256279706704e+02 6.212596255679794695e+02 6.235853240319482893e+02 6.242789441682260758e+02 6.226398674660333654e+02 6.202695664435429990e+02 6.165720140923853023e+02 6.212087152788816411e+02 6.182000656620216432e+02 6.162339924278277294e+02 6.213679258039561546e+02 6.249575667719751664e+02 6.194913244613411507e+02 6.200178059238248807e+02 6.215584313167737491e+02 6.125338241929264314e+02 6.159408771098910620e+02 6.184170352130539641e+02 6.168127665254958174e+02 6.183375599818316459e+02 6.168722831809043328e+02 6.172387645290673390e+02 6.183465223130992854e+02 6.226415379673277357e+02 6.178923476439864544e+02 6.166169710119537513e+02 6.169740203379125205e+02 6.160074087781974868e+02 6.134858142112576616e+02 6.115287178855292041e+02 6.099252953266313853e+02 6.124289567749796106e+02 6.095475900226890644e+02 6.046584170711222441e+02 6.045151285412254083e+02 6.153829445752651282e+02 6.045850138351447640e+02 6.077714616090955815e+02 6.035304656589554497e+02 6.085952703564444164e+02 6.056033926748841623e+02 6.070690858876076845e+02 6.024220560829767237e+02 6.034577162947989564e+02 6.096786616390339759e+02 6.044558498897952177e+02 6.032589804381514114e+02 6.055598534914360016e+02 6.002075474398966435e+02 6.035171135777352447e+02 6.037519217811744738e+02 6.038348175123308010e+02 6.062227251959312753e+02 6.037959782779045099e+02 6.057900084171005801e+02 6.072693904110607264e+02 6.084907063175547819e+02 6.072178518716389135e+02 6.116736400310207955e+02 6.046288058003729020e+02 6.090503897516183542e+02 6.049548566070392326e+02 6.046890133750332552e+02 6.068647717530178625e+02 6.077580042157196658e+02 6.066417388794135377e+02 6.040007067443887081e+02 6.034154989158810167e+02 6.081391566468491874e+02 6.074537745710739500e+02 6.022007482237316935e+02 6.037522180524637179e+02 6.041953538032572624e+02 6.075434297045238736e+02 6.075589843675425072e+02 6.022096307366529118e+02 6.021892467092310426e+02 6.027837588371247648e+02 6.047751596081739081e+02 6.065378625570011764e+02 6.095094369457085577e+02 6.058781347776349548e+02 5.991771407896919754e+02 6.013010986523815973e+02 6.048684749732664159e+02 5.958708608049112172e+02 5.940336811949575804e+02 5.955682726754130272e+02 5.939005298021502313e+02 5.963186847580697076e+02 5.954778400456991676e+02 5.984242852736607574e+02 5.962842624023621738e+02 5.986072973611943553e+02 5.898844445923865578e+02 5.937312251567550447e+02 5.925845912461758189e+02 5.876441778023598772e+02 5.857018963297697383e+02 5.860324913172562447e+02 5.844982557290579734e+02 5.890473761898886096e+02 5.872821064065996097e+02 5.901588962959423270e+02 5.873412764837753457e+02 5.806842694041697541e+02 5.811916702086062969e+02 5.783557462923944286e+02 5.844230660068492398e+02 5.820112415957229359e+02 5.767844199053362217e+02 5.803336094989647336e+02 5.832608841513940661e+02 5.784001744247570969e+02 5.771552787083741123e+02 5.784297903645914403e+02 5.823356271913684168e+02 5.807966220273100362e+02 5.852630878054629875e+02 5.769872855107763598e+02 5.783623945540750810e+02 5.776728261046979469e+02 5.800339037812249217e+02 5.780614778710663586e+02 5.777576567757595285e+02 5.783683407260650711e+02 5.780185928655731686e+02 5.753520678490110640e+02 5.764882051050147993e+02 5.788632582142771525e+02 5.756626565564100702e+02 5.745697952645627993e+02 5.748387946385876148e+02 5.736829409993355284e+02 5.731770184029919619e+02 5.738624765493582345e+02 5.709770461123500809e+02 5.751160351462007156e+02 5.751012586454183975e+02 5.746182071990973554e+02 5.688278943790249969e+02 5.705719605657241118e+02 5.759344289713826583e+02 5.755968263042706212e+02 5.698223760007224428e+02 5.692329426196613440e+02 5.722837472550593247e+02 5.688468249491030519e+02 5.687563734274406215e+02 5.769046950493097938e+02 5.727167995807889156e+02 5.675351348638649824e+02 5.656159714005535761e+02 5.705122741944153404e+02 5.687934444622441106e+02 5.693572510717974637e+02 5.687190615389783943e+02 5.690774277796793967e+02 5.663917721600978439e+02 5.690409490058171968e+02 5.656298638991607959e+02 5.675260191155853136e+02 5.697955116579261130e+02 5.689397329944628154e+02 5.656154828074213583e+02 5.618831687717050727e+02 5.590728782486493174e+02 5.545013447510310698e+02 5.589741077293786020e+02 5.635427525448300230e+02 5.654683783936148984e+02 5.584506671241928188e+02 5.576189472745161311e+02 5.600649408405113263e+02 5.565646458284768414e+02 5.609675588541961133e+02 5.564155777080887901e+02 5.540023443208248182e+02 5.619568428365200816e+02 5.563704498341595581e+02 5.560300333620642732e+02 5.601932802097520607e+02 5.571186124736432248e+02 5.604484023524150871e+02 5.545983928669523948e+02 5.518404850721234425e+02 5.515839688582373128e+02 5.557928104608611193e+02 5.531948283185487298e+02 5.589001307346204612e+02 5.567385187075990416e+02 5.581959340489622718e+02 5.530118042710088275e+02 5.560101685062275010e+02 5.523954540936123294e+02 5.537368883416886547e+02 5.520946300460617522e+02 5.531913605186075529e+02 5.561624719561474421e+02 5.555178387621408547e+02 5.557653726932073823e+02 5.515209959902413175e+02 5.593972746255601578e+02 5.576278225279610297e+02 5.565411910441794134e+02 5.550418829544903474e+02 5.546209064443636407e+02 5.527057880463415813e+02 5.556067680018087458e+02 5.547051853500821608e+02 5.563537452213541883e+02 5.530064587126926199e+02 5.529912952493544935e+02 5.488999932922477001e+02 5.529998251564315979e+02 5.492006040182272955e+02 5.477885296546160134e+02 5.522055782975443208e+02 5.444871829174082905e+02 5.487483585823608792e+02 5.523744280443643220e+02 5.519248233866474038e+02 5.523202447121651630e+02 5.487654768247440416e+02 5.510214851823320714e+02 5.471059616562129122e+02 5.474212471420084967e+02 5.454669805869610855e+02 5.435600551710334685e+02 5.473471962291800992e+02 5.436600666289609762e+02 5.397968870680181226e+02 5.441342581989945302e+02 5.430790889487786899e+02 5.421009166354480158e+02 5.412091836820732169e+02 5.426785549492454948e+02 5.405120987615301829e+02 5.402667571831836995e+02 5.417943868663752482e+02 5.386425913067375859e+02 5.393567231798961075e+02 5.369978525220698202e+02 5.409893744256861510e+02 5.400403545403585213e+02 5.339270315765149917e+02 5.341850451717946271e+02 5.379496453096645610e+02 5.389822978875425861e+02 5.351078189521366539e+02 5.326569528007817098e+02 5.364328898923105271e+02 5.396356690557554430e+02 5.387708595276268397e+02 5.384230305784200254e+02 5.387362351268329803e+02 5.432205439625523695e+02 5.338552417785481339e+02 5.340210459282171769e+02 5.353411185324445114e+02 5.413566959757416726e+02 5.371578641888843322e+02 5.382409475536921946e+02 5.376486677330683506e+02 5.380428988790860103e+02 5.375587931666216264e+02 5.378657394494355231e+02 5.361913935259850632e+02 5.400745408346605245e+02 5.365159032533524623e+02 5.357235321193456912e+02 5.310678322381742191e+02 5.300533804540707479e+02 5.325821783803013432e+02 5.297605210719694924e+02 5.283153718429462060e+02 5.298455342970332822e+02 5.317964409068599707e+02 5.319489637217374138e+02 5.292905781700308125e+02 5.324256658906120947e+02 5.347392528207922169e+02 5.264553187588398941e+02 5.290496324140370916e+02 5.271241657685451401e+02 5.227739145379266574e+02 5.225223233340278739e+02 5.250587355814683406e+02 5.264314955349960883e+02 5.258959802050275130e+02 5.264447847146476533e+02 5.221767217465519479e+02 5.274779293858313167e+02 5.233891067163186790e+02 5.260827602207077689e+02 5.282074889911068567e+02 5.221442555931860170e+02 5.274249567028481351e+02 5.281386815265733503e+02 5.247182940078293996e+02 5.233269065877925641e+02 5.263832927050291346e+02 5.253120757198818183e+02 5.274644187044191312e+02 5.299694840846178749e+02 5.253010951245727256e+02 5.268186209106369233e+02 5.227607684925371814e+02 5.311269366156108163e+02 5.254287525348240706e+02 5.265330922067252004e+02 5.288678407620391226e+02 5.310013538520676093e+02 5.266538265266755161e+02 5.230638832708057180e+02 5.281724274656985472e+02 5.288105580044854150e+02 5.284288439556916046e+02 5.218476334421063711e+02 5.189147689568256965e+02 5.244022860939872999e+02 5.219355639891105056e+02 5.249519439622630443e+02 5.228548648956436864e+02 5.260437716744314685e+02 5.198983000919299684e+02 5.231564214211484796e+02 5.237119221786537082e+02 5.244116653548644535e+02 5.272361166469210048e+02 5.225260981222760392e+02 5.263659537872243845e+02 5.229499137214345410e+02 5.198725832719078426e+02 5.201930551630283617e+02 5.190803818191254777e+02 5.195082498945947691e+02 5.227757955121790019e+02 5.160554492823190458e+02 5.144722362107778508e+02 5.205295623815336512e+02 5.169114479170928007e+02 5.202580917132213472e+02 5.196520755559809004e+02 5.175646644674557137e+02 5.175834387701808055e+02 5.188987922605017502e+02 5.173324663958351266e+02 5.183997383916924946e+02 5.144225389643218023e+02 5.151254060125501155e+02 5.214715550652537104e+02 5.148743770603359735e+02 5.100724119151707328e+02 5.116343512186738849e+02 5.097404076926086418e+02 5.167713092262208647e+02 5.127491178929936950e+02 5.123701059833870204e+02 5.105365191324037255e+02 5.059965865006803369e+02 5.084481523789015114e+02 5.084628800904588957e+02 5.105242816741107390e+02 5.152912111688272034e+02 5.143587582503762405e+02 5.098919760629992766e+02 5.077869481881368188e+02 5.134027296831619651e+02 5.151125777075725409e+02 5.106180983640490467e+02 5.083805463970508072e+02 5.083834728028311361e+02 5.065015959861897272e+02 5.049432747201271354e+02 5.070259800096048934e+02 5.032622047847199269e+02 5.062713817288034761e+02 5.060300153406604409e+02 5.034392604525839943e+02 5.029618849508078711e+02 5.002473570613852303e+02 4.990735889449739489e+02 4.979187549393321319e+02 4.961594459481001991e+02 4.961748429221131573e+02 4.946794553694942920e+02 5.007690094565396066e+02 4.993729776567110434e+02 5.002444833444540109e+02 5.004137038189589362e+02 4.979819685249998429e+02 4.987580067425999459e+02 4.937206354838390894e+02 4.926130391234233912e+02 4.979563369931671559e+02 4.916274114855920629e+02 4.944011385431734880e+02 4.919554980592292850e+02 4.934295943737518542e+02 4.956649542608215597e+02 4.908780087744559637e+02 4.947264971681654515e+02 4.865220933926448765e+02 4.879408907408947584e+02 4.931732798830181537e+02 4.938737751594196084e+02 4.884333366534512493e+02 4.896910762171788747e+02 4.898844495913389778e+02 4.918823933590849720e+02 4.921560395406286261e+02 4.898573468331764502e+02 4.843031244457150137e+02 4.862817931276795775e+02 4.857179895380492098e+02 4.842482075509427659e+02 4.837207947423791552e+02 4.853394210831391433e+02 4.895722960623363633e+02 4.809697815911861198e+02 4.823515089143887735e+02 4.770473851974512058e+02 4.805994215770170399e+02 4.739322513298514536e+02 4.768906366458191428e+02 4.736372716429343654e+02 4.789609220399216269e+02 4.784297999959593426e+02 4.780706816747485846e+02 4.780726224728953184e+02 4.810274417967464728e+02 4.784991204487874370e+02 4.802452990251879328e+02 4.800633861879289270e+02 4.802598300651923182e+02 4.772184948053259177e+02 4.774943607726775099e+02 4.727054805458396345e+02 4.743502394850852966e+02 4.800082764922104843e+02 4.755482669923827643e+02 4.730194538616585760e+02 4.723009352344633953e+02 4.699018277363375091e+02 4.713687283146713298e+02 4.749150378648036508e+02 4.752077880262247049e+02 4.755118950158114899e+02 4.763616152526892620e+02 4.725723747679766689e+02 4.738324839980681418e+02 4.706176652301755325e+02 4.740385965891933324e+02 4.679436604948523950e+02 4.657271436762388817e+02 4.691193163461429663e+02 4.649009728533796419e+02 4.694569281726033978e+02 4.656661431852543274e+02 4.685934713659795534e+02 4.659219367551996811e+02 4.615343803806449046e+02 4.647002811778149294e+02 4.653114139813067709e+02 4.649728292772737746e+02 4.669225689132151160e+02 4.606849381704801090e+02 4.657594624532993635e+02 4.642529107550559502e+02 4.616254790723932047e+02 4.645616808956816612e+02 4.680475877648850087e+02 4.642233687460387159e+02 4.636786055356087672e+02 4.623319602220797719e+02 4.605000911100764824e+02 4.629246648438655711e+02 4.652631430120354707e+02 4.605098805982505610e+02 4.625884138143357518e+02 4.578835175237013004e+02 4.624029653730271434e+02 4.646629405768466086e+02 4.622210591103157640e+02 4.627898700120297804e+02 4.624900757344219642e+02 4.570789232515251115e+02 4.640822784418211313e+02 4.621453978140385743e+02 4.647968533993361007e+02 4.650619152831699239e+02 4.634207608746273195e+02 4.648547008816506718e+02 4.654120255126386496e+02 4.627776608123401729e+02 4.663045232353474603e+02 4.647777755197940905e+02 4.667089154547167027e+02 4.640022842601278512e+02 4.689401810748305479e+02 4.650824279946981505e+02 4.619344120314481188e+02 4.665350206749857875e+02 4.734634562903420374e+02 4.616899226733966657e+02 4.663512106355727838e+02 4.626759971335404202e+02 4.633840738802479109e+02 4.663568409930173289e+02 4.636070794550149685e+02 4.619451425807774285e+02 4.592535491355876616e+02 4.585588948204691633e+02 4.672837368564671578e+02 4.633221049462967471e+02 4.630989115360198412e+02 4.619897184061963458e+02 4.634672284168487977e+02 4.584261384010712845e+02 4.574073877214406707e+02 4.599451406572751466e+02 4.626784588884173104e+02 4.613442279167711604e+02 4.621123424055777491e+02 4.607397235282123802e+02 4.583431695057566913e+02 4.601413327650277552e+02 4.532804926599918076e+02 4.530926161812075748e+02 4.568832882095261425e+02 4.569023188241376943e+02 4.528995593919239582e+02 4.572973962218129600e+02 4.564507080401694452e+02 4.530494607525274660e+02 4.537226639652613471e+02 4.526858918676640542e+02 4.507270048472859116e+02 4.518057728921532430e+02 4.558068791730589169e+02 4.541090316557139204e+02 4.513765306316464603e+02 4.550817017397640711e+02 4.561687298860566671e+02 4.556677414252370113e+02 4.534937566625769136e+02 4.487571086510026817e+02 4.509052645451655508e+02 4.512466674361552350e+02 4.506602423006199842e+02 4.496609627976305319e+02 4.497377365844860151e+02 4.486596399087629834e+02 4.456235914805805010e+02 4.482126526549235450e+02 4.496475329376045806e+02 4.503172761498489081e+02 4.477618587892002893e+02 4.471839772160388975e+02 4.542144477626530374e+02 4.488460388487162618e+02 4.523024534315567848e+02 4.514812461348728903e+02 4.517359620463257670e+02 4.503892101962611605e+02 4.511773271236414189e+02 4.442319452367231065e+02 4.495900831267896365e+02 4.515552818338084080e+02 4.493612833925579935e+02 4.493080396295117680e+02 4.528649677697810603e+02 4.521588986104857213e+02 4.499550814983911096e+02 4.518024688623879683e+02 4.491382646142052408e+02 4.507782524685298995e+02 4.536860154192529535e+02 4.528418324971659104e+02 4.502327621055667919e+02 4.497221730738658607e+02 4.513190172883339528e+02 4.500665839153330126e+02 4.505745127033034692e+02 4.477514551177475255e+02 4.500547565505368652e+02 4.498170475169295059e+02 4.499034795709130208e+02 4.489743250968769530e+02 4.472825022377880941e+02 4.456564868209846964e+02 4.467360633675288000e+02 4.481409384351795211e+02 4.506251727409444925e+02 4.452474604401833744e+02 4.448137647166689703e+02 4.481057456547562765e+02 4.509685052127336462e+02 4.503374490595195994e+02 4.465098400655108435e+02 4.482308075163413150e+02 4.460787843421331900e+02 4.450750609941477478e+02 4.457777980935451865e+02 4.471236087174410727e+02 4.406776019618010878e+02 4.455395937919393532e+02 4.427348198768387419e+02 4.393065245902821516e+02 4.382376370512447465e+02 4.428891599645114070e+02 4.399438194068241614e+02 4.394682066356216978e+02 4.421635100723682967e+02 4.340341817037842702e+02 4.421206385314616796e+02 4.348012109798258393e+02 4.391743709116488503e+02 4.376910993273416466e+02 4.382117969746559538e+02 4.393852632026838592e+02 4.397233854114615497e+02 4.400430930239143663e+02 4.361643144630586448e+02 4.459544075218657895e+02 4.388288817259223720e+02 4.433716117169566928e+02 4.384153540632161707e+02 4.338710901501394801e+02 4.324606319155261644e+02 4.349511393534788226e+02 4.392745559450628434e+02 4.331378525268028739e+02 4.390163241352260002e+02 4.345813994249060670e+02 4.324153727798839100e+02 4.318138527759226690e+02 4.301067060376247468e+02 4.281218100856841033e+02 4.329344327503056320e+02 4.345145379695497923e+02 4.338336343969272093e+02 4.319289622452803314e+02 4.355902226764943066e+02 4.302558218819064564e+02 4.335964946542623579e+02 4.315499565687601944e+02 4.312762084976289430e+02 4.297582820036866451e+02 4.234271842120701876e+02 4.314207647830984342e+02 4.269490089425348742e+02 4.297248654806047057e+02 4.283235187624580362e+02 4.267154008342076850e+02 4.266165183839106589e+02 4.278083748052465580e+02 4.281983471811851132e+02 4.261635282643259188e+02 4.267309846404711493e+02 4.315593674621970308e+02 4.281737356442594091e+02 4.292703659047102178e+02 4.280440091017597410e+02 4.255066242963909531e+02 4.281575199779178433e+02 4.277075316812973256e+02 4.267514015122409887e+02 4.314366336062740857e+02 4.266155428207753744e+02 4.312165201668559575e+02 4.297929926929101612e+02 4.298742292575104216e+02 4.293000135721266020e+02 4.311542183113090800e+02 4.250347707196316946e+02 4.253728791574342836e+02 4.236923169632601684e+02 4.262598270254114823e+02 4.287898421793502735e+02 4.327338318235093197e+02 4.258405677993141580e+02 4.243804091311104685e+02 4.275488998953158557e+02 4.320629584975910120e+02 4.317667686055436320e+02 4.288882888834656910e+02 4.288444036936973589e+02 4.339893879570265653e+02 4.320504128651287488e+02 4.259974251965774670e+02 4.283372657603828202e+02 4.263727467070465877e+02 4.241195244754234750e+02 4.282026034975106654e+02 4.231747603839694989e+02 4.258712924528988424e+02 4.234136967129480809e+02 4.215208965197126076e+02 4.223531339177901600e+02 4.240209660640648508e+02 4.236391215598933968e+02 4.249017048203612035e+02 4.197128611301216097e+02 4.226800686062213117e+02 4.250113877932468540e+02 4.248305656669083987e+02 4.224473211137033672e+02 4.234239542624579826e+02 4.252165304438968860e+02 4.244675531028716478e+02 4.211357286078518314e+02 4.244451160814352306e+02 4.267246218923058905e+02 4.266951759424115380e+02 4.226385526812758258e+02 4.182898117057202967e+02 4.204576414166303380e+02 4.236592647485195471e+02 4.203274277064368221e+02 4.252503596056281481e+02 4.216788417272714469e+02 4.194603277841880526e+02 4.199566398055455920e+02 4.215517984711900681e+02 4.223476856174727914e+02 4.126014774254509234e+02 4.188101898030741381e+02 4.177923171600174896e+02 4.149613464779623655e+02 4.209555797736807676e+02 4.142819981092761168e+02 4.131381440132224157e+02 4.125207315001237021e+02 4.144491390227043439e+02 4.143857555975069431e+02 4.111347569323968969e+02 4.136657404235083391e+02 4.122109033452056224e+02 4.090314708769368508e+02 4.078151137546668110e+02 4.101104950181014601e+02 4.066470856633974336e+02 4.087570727709391463e+02 4.092380430879743471e+02 4.039183512340445645e+02 4.055236867066452078e+02 4.084348717265404503e+02 4.099177688037790972e+02 4.080176655368846355e+02 4.063130341851226603e+02 3.996507788980906071e+02 4.010053018448605826e+02 4.041017551007824977e+02 4.027574151643810296e+02 4.055390688264490109e+02 4.000575849411981153e+02 4.050630628710082419e+02 4.050373509789693571e+02 4.019383843204189475e+02 4.031724992316088105e+02 4.027251436510788380e+02 4.096129833292690137e+02 4.045812995488410024e+02 4.048215997952790985e+02 4.091648103501157721e+02 4.021632475403395119e+02 4.047349078110011078e+02 3.980330970379756081e+02 4.014826450764558672e+02 3.976955480465932737e+02 3.982661050752727760e+02 4.002538653640579014e+02 4.000034442977150206e+02 4.032524784969164671e+02 3.990475642510965599e+02 4.007302274172901662e+02 4.015885494061262762e+02 4.024622339545228442e+02 3.983404841939676544e+02 4.063651897159035684e+02 4.027803521266039866e+02 3.994170686028638784e+02 3.980597354599415212e+02 3.948919946620948167e+02 4.013710197389892187e+02 4.002963604061391152e+02 3.999564532850192222e+02 4.014580723945090881e+02 4.015474045344977299e+02 4.021252655755475303e+02 4.013251555394141405e+02 4.039619881499026519e+02 3.996052159198725917e+02 3.961637813722489909e+02 3.995324156934024700e+02 3.959759519409518020e+02 4.002666755601109116e+02 3.985153096482873707e+02 3.995165442136582783e+02 3.962995854270494078e+02 3.963316323267756616e+02 3.937304317072179742e+02 3.961930858117755747e+02 3.979619616828463791e+02 3.974337496781288905e+02 3.934969380149750009e+02 3.947035460021033941e+02 3.931607368058431007e+02 3.923580446711040963e+02 3.977676980444280161e+02 3.952049056257645816e+02 3.958461962332640383e+02 3.914436923830388082e+02 3.957133609116572757e+02 3.933104747568800121e+02 3.939563893229944256e+02 3.955474118541704911e+02 3.928267551841239538e+02 3.976452765827592657e+02 3.957602403640800617e+02 3.922440700893239978e+02 3.951798694180450298e+02 3.944891443758121454e+02 3.923229114167288571e+02 3.994963443194468482e+02 3.974809367464807224e+02 3.956360956148436117e+02 3.959565312074602161e+02 3.936437240576437944e+02 3.993930738519048305e+02 3.936793658180479270e+02 3.945242503672958492e+02 3.958484368832140490e+02 3.956554968540198161e+02 3.975071568339524219e+02 3.992255445495121648e+02 3.986011598619383562e+02 3.928422482209248869e+02 3.916176574590454038e+02 3.936157536907996928e+02 3.895640876095591238e+02 3.867435731213335544e+02 3.899384731359183434e+02 3.943319318988135933e+02 3.969685806673584239e+02 3.937171408237118726e+02 3.921635746843787160e+02 3.930583264354205539e+02 3.920347787023857791e+02 3.938720903350350113e+02 3.885858899477460682e+02 3.936479797133646912e+02 3.915393694246644145e+02 3.903809467544004974e+02 3.892035942733822367e+02 3.916343744276903749e+02 3.885189579422174120e+02 3.906068779154629738e+02 3.905789961335781300e+02 3.870988873981515894e+02 3.867512218439585467e+02 3.844890164418271183e+02 3.862248506532396277e+02 3.884087075997094871e+02 3.864116236147299901e+02 3.862684750093274033e+02 3.858811624859539506e+02 3.909253774001506940e+02 3.898658249126355031e+02 3.843063526603420428e+02 3.839128500824693901e+02 3.876716951787460061e+02 3.890411594324430666e+02 3.825218243289006637e+02 3.830485559382573797e+02 3.822963729841832787e+02 3.837849124857186212e+02 3.857632592625152483e+02 3.852900119528221126e+02 3.811986838694599555e+02 3.876740102702246986e+02 3.856174170368560681e+02 3.895290496988078530e+02 3.873047461035444599e+02 3.863731889431351760e+02 3.851879899705618868e+02 3.874775609309208448e+02 3.884015861208442288e+02 3.855000273277258884e+02 3.875151868038709040e+02 3.833606560084795660e+02 3.854139080048589676e+02 3.877444292158766075e+02 3.817082436434062060e+02 3.882675437705972854e+02 3.863824469665743777e+02 3.849981303312816294e+02 3.815435220695714520e+02 3.865912092733323107e+02 3.772521402927437180e+02 3.811608468205188274e+02 3.796004763917802052e+02 3.784168967121706260e+02 3.842830657310129823e+02 3.759461702921852861e+02 3.791296878014616709e+02 3.797851997312702110e+02 3.792609778830631058e+02 3.781166113786368896e+02 3.780753982467092555e+02 3.794765725654231119e+02 3.752990297557677764e+02 3.804098330817371334e+02 3.782149684845449542e+02 3.778580432854295168e+02 3.801215272293646308e+02 3.765064275815037149e+02 3.794046674735752163e+02 3.822612332772445711e+02 3.804917753748673022e+02 3.811317342594112461e+02 3.778461123151029710e+02 3.716082647561634644e+02 3.711773729682457770e+02 3.746623750365912429e+02 3.755738327363204689e+02 3.715051330146747546e+02 3.675968289142489880e+02 3.740044946865001521e+02 3.702274271462437127e+02 3.698765012397552709e+02 3.725911064263914341e+02 3.707703923221420723e+02 3.746956989124549864e+02 3.725944549135557509e+02 3.758855614166259898e+02 3.696831250346855882e+02 3.739325875201931808e+02 3.727385272219259491e+02 3.678197587325240647e+02 3.746208221213174738e+02 3.743778414344874932e+02 3.701954612368086828e+02 3.698527164989218932e+02 3.701296766243395950e+02 3.698986398049758577e+02 3.674329926596475957e+02 3.684465753528494929e+02 3.715568744064322004e+02 3.720275888183599591e+02 3.729851151597444527e+02 3.687308181712238024e+02 3.687623381395281399e+02 3.726212021428386265e+02 3.704070797515299773e+02 3.696366003026446378e+02 3.708463393521013245e+02 3.670759766328827709e+02 3.681931045527639981e+02 3.704454740320526298e+02 3.687081919012940148e+02 3.691297682718117699e+02 3.705307188753628793e+02 3.719359762416149238e+02 3.691026451691116108e+02 3.705254394663629114e+02 3.723710356459507125e+02 3.734807463210905212e+02 3.724068374071807739e+02 3.673753992545546225e+02 3.683140546267090372e+02 3.704965071734367825e+02 3.689043191660469461e+02 3.707117969500453114e+02 3.654120366622767619e+02 3.695954871056665070e+02 3.671103364796884989e+02 3.684243921256442036e+02 3.704329537175604514e+02 3.688229006495813564e+02 3.703507783537094724e+02 3.694840066972150225e+02 3.683618057246842454e+02 3.663310611495065245e+02 3.661282507406536411e+02 3.677786115281342632e+02 3.651366135205490195e+02 3.672107782529840279e+02 3.655958659676313687e+02 3.641635566817221275e+02 3.671610536767239523e+02 3.616961741452517458e+02 3.649691007803670004e+02 3.671695161222355637e+02 3.655079989545446892e+02 3.676184944144537212e+02 3.659086001680345817e+02 3.657367524858407819e+02 3.639301384279519311e+02 3.676108726794579979e+02 3.627787164248514387e+02 3.650005991481413616e+02 3.684653956969623323e+02 3.650892503029880345e+02 3.623550965105863497e+02 3.649647935720242913e+02 3.619235628181143056e+02 3.654413234216206661e+02 3.629058276871189150e+02 3.648594112291725651e+02 3.660224559235269339e+02 3.604247850601041705e+02 3.645336579249315037e+02 3.581064267684695324e+02 3.597556131976817255e+02 3.578661024576009027e+02 3.553715823293885592e+02 3.552588772729095581e+02 3.570622001060302182e+02 3.575533297957192644e+02 3.570342184000119801e+02 3.542951295837181078e+02 3.589841294851849511e+02 3.577391793777749740e+02 3.551511713612698031e+02 3.523657755528304278e+02 3.594882914780047258e+02 3.535290002889288985e+02 3.529630518307770330e+02 3.585573331698863626e+02 3.524713237072456877e+02 3.499567925663114920e+02 3.543740135689826047e+02 3.519915515422395629e+02 3.529543774827175184e+02 3.527774671225065504e+02 3.561811004440943975e+02 3.567464656140646753e+02 3.536585497448347724e+02 3.538550619410141280e+02 3.508448271663091305e+02 3.530120960383434294e+02 3.500847362327550059e+02 3.500118146774270258e+02 3.479820229714981110e+02 3.487309830335085508e+02 3.479089282493720248e+02 3.483023007638464605e+02 3.438974841601150274e+02 3.440759853093745733e+02 3.435506181121057239e+02 3.480137366610987897e+02 3.430710543823359444e+02 3.468072447807611525e+02 3.424528366151241130e+02 3.470746825145149046e+02 3.445178622292868340e+02 3.446542101902068111e+02 3.477757774930680625e+02 3.472791484181190071e+02 3.500837586982452194e+02 3.437419425149942072e+02 3.472800457122680768e+02 3.465443665920464014e+02 3.501041852521443616e+02 3.494256939197853740e+02 3.484260147521829936e+02 3.545203203365078366e+02 3.485344443737190545e+02 3.511584332995398086e+02 3.492295789291929964e+02 3.515119920374529556e+02 3.480334177190627543e+02 3.470959470897689130e+02 3.472785331697679680e+02 3.460138453128885203e+02 3.465207674849116870e+02 3.458899376726170658e+02 3.459537303266396862e+02 3.468590157327225825e+02 3.488442131792111240e+02 3.491528555721570228e+02 3.462055874976935002e+02 3.493398364320541987e+02 3.468654132844634432e+02 3.475497429232463560e+02 3.475222363304511077e+02 3.491381001411733109e+02 3.451632278956230948e+02 3.444514780658593054e+02 3.469535290788589350e+02 3.433719221013575407e+02 3.425945210409601032e+02 3.438819842476329427e+02 3.453246457586733413e+02 3.421449663216586714e+02 3.425075538150267107e+02 3.439847721793576625e+02 3.467018463449458636e+02 3.411380858315162641e+02 3.482382127691456049e+02 3.445303897530442327e+02 3.435649537825109405e+02 3.402395810341099605e+02 3.437338632590640941e+02 3.411236254434073771e+02 3.400017101655070633e+02 3.375059799456763017e+02 3.370658524109022665e+02 3.406479141297241426e+02 3.376021647049346939e+02 3.359381142454865312e+02 3.398940838665389492e+02 3.383442199326825630e+02 3.369305548877791807e+02 3.364716613840136574e+02 3.345205316078273086e+02 3.356174173872782376e+02 3.351502897515987343e+02 3.335289535240718806e+02 3.368235845913052913e+02 3.346840181895717592e+02 3.361632129301183340e+02 3.340168293324107935e+02 3.343397989375300767e+02 3.346456020779421578e+02 3.375777568483777031e+02 3.345669107957160122e+02 3.336747191741384313e+02 3.331191122892319072e+02 3.313811369329540071e+02 3.312801445127652755e+02 3.290250727928890342e+02 3.357170478364151336e+02 3.308570144086624509e+02 3.344763170307682572e+02 3.305854407468848422e+02 3.270055199933526637e+02 3.310702791186485570e+02 3.294238330233847023e+02 3.294916696673909655e+02 3.296676606457504590e+02 3.277418520117976186e+02 3.288391151397789827e+02 3.269478860204513353e+02 3.295437356441692600e+02 3.253878621567007485e+02 3.287017246082300517e+02 3.291028254750860356e+02 3.296727007325197860e+02 3.307210025245356633e+02 3.284097605273451563e+02 3.296738881799946626e+02 3.318909372021554418e+02 3.277171648858919752e+02 3.280805032845825053e+02 3.293953677899478407e+02 3.241680688603781846e+02 3.330166362588919924e+02 3.265875098574909998e+02 3.285106040366427465e+02 3.298048187458319376e+02 3.263793247102149735e+02 3.270776104294249649e+02 3.298317215665490494e+02 3.298654666234518231e+02 3.283593036004481860e+02 3.233268387603334872e+02 3.226740034274994855e+02 3.288991657785474558e+02 3.291089074469108482e+02 3.250228277078010137e+02 3.292700833523251163e+02 3.265612599854856626e+02 3.265434967306836143e+02 3.244286995350025791e+02 3.248813016962614029e+02 3.293046376786157339e+02 3.222253301138893562e+02 3.232397608081952853e+02 3.251384841123345950e+02 3.249481577755570356e+02 3.227269632753951214e+02 3.228322681178893276e+02 3.232715574703858010e+02 3.293808601319130958e+02 3.262007324687643859e+02 3.267059418808017881e+02 3.251686261509716473e+02 3.263518312774043579e+02 3.233864015437132480e+02 3.238777885790834716e+02 3.257689448876849951e+02 3.247207115561661226e+02 3.232467228905874777e+02 3.274304186468907574e+02 3.251277519075689497e+02 3.219213023715111603e+02 3.258557104962623043e+02 3.250160428639097745e+02 3.251555066412651627e+02 3.204211557552421255e+02 3.200215173457382321e+02 3.232591473753302012e+02 3.203757052106249148e+02 3.216992447567965883e+02 3.226857468862062888e+02 3.245738240005819648e+02 3.261260019172772786e+02 3.249244735772491595e+02 3.184304006924763257e+02 3.215672359005227463e+02 3.203386963747152549e+02 3.175029147368502436e+02 3.196861932228658247e+02 3.183322436912689568e+02 3.195665778409422160e+02 3.231134405510696297e+02 3.202570830372226283e+02 3.142369406315679612e+02 3.162474331624549109e+02 3.206574553131914058e+02 3.172971679840339903e+02 3.201462948769912487e+02 3.153433238945374910e+02 3.187661356332467335e+02 3.170827999438091638e+02 3.108028696391880885e+02 3.179341403194158033e+02 3.150137993635017324e+02 3.161173439059110137e+02 3.141921543317878900e+02 3.149693074909106940e+02 3.165638516967442229e+02 3.138862418568880912e+02 3.124177140814884979e+02 3.149077635071045052e+02 3.167608696892431794e+02 3.156065081438057405e+02 3.159377336064163728e+02 3.135283798947046421e+02 3.145531212119708471e+02 3.170541390798058501e+02 3.131900532179938637e+02 3.143203696929882085e+02 3.167822812696535379e+02 3.086423246422253897e+02 3.114125821991034400e+02 3.143751655180367379e+02 3.121422557336408090e+02 3.151095224345589827e+02 3.117771152076529120e+02 3.171254953795644838e+02 3.103286348829424242e+02 3.106637441034656035e+02 3.101117839612347211e+02 3.112618745493996357e+02 3.059798460902350712e+02 3.098386627782478513e+02 3.100672562704577899e+02 3.055743632257793365e+02 3.056113551324777404e+02 3.057197743105782024e+02 3.058117139658511974e+02 3.054871703120908819e+02 3.083781353036554265e+02 3.054665228463327935e+02 3.101802090038790993e+02 3.005701548717024139e+02 3.032374300933463473e+02 3.025639256563145523e+02 3.018318135704758447e+02 3.007609083101311285e+02 3.042558210163350623e+02 3.051672527117368645e+02 3.045536908464267754e+02 3.048838022585858880e+02 3.049556065649197762e+02 3.080302465384990569e+02 3.058562514557140730e+02 3.030894807717383515e+02 3.095777913460183868e+02 3.056928067659191015e+02 3.062303607571068369e+02 3.081195836442570339e+02 3.047878259707029542e+02 3.082452878073381157e+02 3.049687783430248942e+02 3.107494152037279491e+02 3.057001572324368226e+02 3.042240863804560149e+02 3.079345494897203821e+02 3.082944995002891346e+02 3.095890617273782368e+02 3.084944201695610673e+02 3.066845739602936760e+02 3.055266069188107849e+02 3.058080642198862051e+02 3.037888784414721499e+02 3.016686951807544119e+02 3.015803211184961583e+02 3.039661259309757497e+02 3.000497539961702387e+02 3.034218031809902527e+02 3.023280873636086312e+02 3.017967884170889761e+02 3.035362326728987341e+02 3.015134874854648501e+02 3.046946779500628963e+02 3.040677612385136399e+02 3.010260534691387306e+02 3.003748062094515490e+02 3.033113074898656691e+02 3.013330478755608510e+02 3.023526156711572526e+02 2.990151662623021593e+02 2.992348260112256639e+02 3.035286923378181427e+02 3.020729065123081227e+02 3.004526007914024603e+02 3.030556219477883246e+02 3.013292920799048034e+02 3.020402080241416343e+02 2.992131561735183709e+02 2.977434649696765518e+02 3.020540918927816278e+02 2.965660920215826195e+02 3.006903256450761432e+02 2.999442419358790630e+02 3.001813597442441051e+02 2.952878856766774334e+02 2.996182506987710212e+02 2.977958555834024992e+02 2.960558004139867307e+02 2.972968324987098754e+02 2.931928341613530620e+02 2.921389480652856605e+02 2.928960014236135976e+02 2.951866760559298086e+02 2.954765831882513112e+02 2.939901084137550811e+02 2.969445665046194449e+02 2.867617520649658900e+02 2.881313297282968051e+02 2.938619993263046695e+02 2.910152184592388949e+02 2.935084133699449467e+02 2.935039053559468130e+02 2.936123844333640704e+02 2.905289259686002765e+02 2.940226449303066829e+02 2.911665120830337514e+02 2.932038262928122663e+02 2.898028798240010246e+02 2.882546293560983486e+02 2.914119744819166726e+02 2.902173789449005881e+02 2.925317102066924235e+02 2.873274152632212122e+02 2.870249886547633196e+02 2.896354523827025105e+02 2.863830108360187410e+02 2.874505072602996734e+02 2.880050470576935595e+02 2.859737387109598785e+02 2.879235883948193759e+02 2.857505466033044854e+02 2.853008345913057724e+02 2.878913463890997377e+02 2.823509469743310660e+02 2.857380329704732844e+02 2.863680382485165410e+02 2.860976933279371792e+02 2.865810302972085424e+02 2.838580980214795773e+02 2.838488878477617732e+02 2.863117744475368909e+02 2.849856001026132049e+02 2.845726257866392643e+02 2.816087315603570005e+02 2.818372563353232181e+02 2.814701478906302441e+02 2.841733575436941237e+02 2.815730571398647157e+02 2.789251332889857622e+02 2.815321053257982840e+02 2.830559051634764387e+02 2.777859304909248408e+02 2.796205623186843354e+02 2.761890492348133535e+02 2.737358402591885351e+02 2.791912731058625354e+02 2.761177980361709388e+02 2.800428225136255946e+02 2.801248013112665944e+02 2.788449560629086363e+02 2.794856569209163126e+02 2.811642053659994076e+02 2.787542682455947443e+02 2.813736945541851355e+02 2.775361203925774589e+02 2.824810084418894576e+02 2.805975877248505412e+02 2.775857134259809982e+02 2.750285887316729827e+02 2.818635750297985396e+02 2.798118739274878521e+02 2.785469695614386296e+02 2.818771686600421731e+02 2.767797765592916903e+02 2.829406826928069449e+02 2.820163630055320141e+02 2.789902236410688943e+02 2.781838935690955168e+02 2.800329342781447508e+02 2.769071776196856263e+02 2.786984054471925560e+02 2.766214070187417065e+02 2.792037005156317946e+02 2.786475082403660508e+02 2.763620914414802883e+02 2.821834212075011123e+02 2.733655720597032541e+02 2.790471630137370198e+02 2.787189991740984283e+02 2.825082437895620160e+02 2.765441880780664974e+02 2.771636682402407246e+02 2.764184759583555433e+02 2.796083839376424294e+02 2.773814581304922058e+02 2.782927430119658538e+02 2.798912931463307814e+02 2.778320503660952454e+02 2.768849335890344605e+02 2.775349186330814746e+02 2.770849870023604353e+02 2.770157766533120594e+02 2.775851905032629929e+02 2.764123157547635969e+02 2.741166864971697237e+02 2.742482189129958670e+02 2.749397105729790383e+02 2.772314272498653622e+02 2.746793587300326749e+02 2.747350593083855301e+02 2.757840158307304250e+02 2.722938272636632746e+02 2.706630878822750219e+02 2.755250893645088013e+02 2.728932526628105961e+02 2.732042243910993875e+02 2.734236756932685921e+02 2.699221707310556440e+02 2.743743597579933180e+02 2.704866239756540836e+02 2.751319378916016376e+02 2.773681582110438626e+02 2.740064727453243449e+02 2.719393251302327030e+02 2.711829734459830661e+02 2.740773867733618658e+02 2.733702664361926509e+02 2.736970960930439105e+02 2.697665558010263567e+02 2.739126695540830383e+02 2.755856144406940302e+02 2.689928371152508362e+02 2.703767350556199744e+02 2.734317742063389574e+02 2.765932720124596358e+02 2.718213586004933973e+02 2.696332858792744673e+02 2.732150645062358194e+02 2.714389777030431787e+02 2.735955469137200566e+02 2.707994848797565623e+02 2.697557888180900250e+02 2.717677744685298080e+02 2.710585999586779167e+02 2.734685592714125733e+02 2.713341252527242204e+02 2.739839944905378957e+02 2.724215421382348836e+02 2.712428641057646246e+02 2.713212184974469210e+02 2.708480640138305375e+02 2.713447650199319696e+02 2.721089549164091181e+02 2.736136953701191032e+02 2.685897611312129243e+02 2.709136120162046950e+02 2.699932649132255733e+02 2.726431296092641219e+02 2.699534077956678289e+02 2.686537972349882466e+02 2.683813937982587845e+02 2.683862952205085435e+02 2.709312070332487679e+02 2.700950598016127060e+02 2.706426141932905693e+02 2.681803955455147843e+02 2.682112070791047813e+02 2.666046385646452563e+02 2.646786684490496668e+02 2.674684957078055731e+02 2.657474772913305401e+02 2.652817350261656770e+02 2.670369731506572180e+02 2.643139634430615388e+02 2.655297940134076953e+02 2.655359123032259845e+02 2.665527066184538398e+02 2.661402915587070197e+02 2.686107702582897332e+02 2.676041761668092818e+02 2.693203378058265116e+02 2.650516356365491220e+02 2.656165524111968921e+02 2.672080170125157679e+02 2.719160395705224005e+02 2.645103748692028489e+02 2.640463622406662694e+02 2.655091851094402955e+02 2.644233485792714191e+02 2.626411173658227085e+02 2.684599018481029020e+02 2.646336319670334660e+02 2.572514159318351403e+02 2.631011770392058224e+02 2.606273310103351832e+02 2.570496563400272407e+02 2.564165736453992395e+02 2.578801913248616984e+02 2.554589321255432708e+02 2.555268750780437870e+02 2.593549486798551129e+02 2.595450016084747062e+02 2.598404845441398265e+02 2.597474333860432694e+02 2.560838747726577367e+02 2.569033641943948965e+02 2.573030695917899493e+02 2.573106085951257000e+02 2.577803127926622437e+02 2.571189726454768447e+02 2.564219339144934793e+02 2.595843440665348112e+02 2.586629927861558258e+02 2.575888708633970623e+02 2.582412658643423811e+02 2.573772557124731293e+02 2.556616678840306065e+02 2.535683081780150872e+02 2.556575716360269155e+02 2.565211620934147732e+02 2.562034708444834905e+02 2.586508977447252846e+02 2.583107169539999859e+02 2.561837988111521440e+02 2.561200405198753742e+02 2.552615977010136135e+02 2.593364985847618414e+02 2.591481089625287950e+02 2.566274148440458021e+02 2.576991932720843010e+02 2.545369376095360394e+02 2.571879423153766879e+02 2.572208935025636833e+02 2.541818051776329241e+02 2.545470710036810829e+02 2.528990303585807169e+02 2.567852440623719872e+02 2.560485531395675594e+02 2.575810081690881361e+02 2.517449378344753086e+02 2.541924832619264691e+02 2.558586253537868060e+02 2.531288859129014384e+02 2.553395355954118884e+02 2.569982034681760865e+02 2.537565360922831417e+02 2.525007688375239354e+02 2.549404334989499432e+02 2.525008457307553158e+02 2.517912863204567486e+02 2.558809890006274372e+02 2.488228943388479308e+02 2.543214162976114778e+02 2.536431230552000500e+02 2.517791167075358771e+02 2.506038775928527116e+02 2.552363807562893498e+02 2.522589353868658293e+02 2.512508078319461049e+02 2.538782959415758285e+02 2.515176604937933007e+02 2.501549106063324643e+02 2.544143448780330630e+02 2.514937412805000179e+02 2.517685127491535582e+02 2.519808659333525611e+02 2.533020466705876856e+02 2.538513374141407724e+02 2.516079098307731101e+02 2.471758491941973261e+02 2.556315224456310773e+02 2.491217636343228889e+02 2.477396689315805531e+02 2.518836247376240181e+02 2.489777286891644223e+02 2.503890728060548554e+02 2.489828451061590897e+02 2.496206658627787078e+02 2.516161727987337713e+02 2.482899846417718948e+02 2.490355576696605056e+02 2.459194501721075028e+02 2.473271932233766108e+02 2.460502579617406980e+02 2.460041907743218985e+02 2.426704591240772686e+02 2.452176384456741687e+02 2.446633369681050851e+02 2.445786520124810863e+02 2.419732550435731753e+02 2.427931843194722887e+02 2.461911058197614750e+02 2.419706752639021943e+02 2.398184134851663032e+02 2.431716958834363425e+02 2.433778741167284352e+02 2.416040405837226785e+02 2.409393059399798460e+02 2.443325194496302686e+02 2.403473613419030244e+02 2.433553020681153782e+02 2.404043676824893510e+02 2.401752949684019711e+02 2.411748263295341985e+02 2.411543437637433840e+02 2.409071158976451557e+02 2.409054915479351848e+02 2.423978852367697812e+02 2.411153810881144750e+02 2.456327770039254688e+02 2.410118776643683134e+02 2.422636318851469355e+02 2.424745406151181157e+02 2.435336303233221145e+02 2.394777022004433036e+02 2.421489118509068703e+02 2.400266812414149911e+02 2.398657189677235522e+02 2.415615499346995989e+02 2.435874873884275189e+02 2.452692556289328252e+02 2.406591000389464625e+02 2.408791219387243245e+02 2.424084783343693630e+02 2.378845139637282955e+02 2.385901997272527524e+02 2.366991138562826791e+02 2.364490864716176191e+02 2.338912248665772609e+02 2.350078943093964483e+02 2.374594130418349209e+02 2.347853324962258341e+02 2.331949462117206338e+02 2.347003386194969323e+02 2.404453993252982684e+02 2.377213004149040785e+02 2.393717664166626946e+02 2.388657451440227533e+02 2.366584793718681397e+02 2.375039996481381763e+02 2.391957216766755607e+02 2.358800316021255412e+02 2.333211124124216269e+02 2.362327443571229537e+02 2.352973657294419638e+02 2.354155271987259255e+02 2.351813823124862211e+02 2.395695868005831528e+02 2.344641266199845404e+02 2.339842226543732409e+02 2.348714542279482203e+02 2.365965124386286504e+02 2.331799871399790334e+02 2.355792213894209794e+02 2.351112725636675975e+02 2.352800805976193885e+02 2.311392471375406501e+02 2.380278578114795494e+02 2.380470824608858038e+02 2.371476015560783992e+02 2.349384624518702935e+02 2.311330853686410762e+02 2.342185534331118220e+02 2.310920673170918178e+02 2.350841735178429133e+02 2.340496297154938645e+02 2.297787216537954009e+02 2.335160167448009645e+02 2.335641749538676493e+02 2.314734392816906734e+02 2.342768260770877760e+02 2.339913821291027034e+02 2.340927087522136105e+02 2.359458971622048011e+02 2.346015970980344889e+02 2.383434353449586069e+02 2.322624155149195815e+02 2.356533439354458324e+02 2.340386147614264871e+02 2.352763022136069821e+02 2.333826981577446986e+02 2.302349865353623386e+02 2.328495404470464223e+02 2.333017553604114482e+02 2.343887322574749987e+02 2.340896097471641895e+02 2.328713734846504622e+02 2.338900768583981176e+02 2.331927527574846977e+02 2.312998073119536855e+02 2.338559850811975025e+02 2.324861378723539360e+02 2.289260891855730051e+02 2.310034903861966598e+02 2.303642502440635553e+02 2.289754465429311949e+02 2.312450744006931131e+02 2.311213292684408600e+02 2.285562898603121766e+02 2.255180785314691150e+02 2.272424874504809225e+02 2.229086227421414037e+02 2.271619487384825220e+02 2.271747134424748538e+02 2.235424111829961191e+02 2.233917115217911942e+02 2.223006359866850232e+02 2.230309247913627075e+02 2.232566474035980946e+02 2.277567886506851949e+02 2.259684351609416240e+02 2.255268080215006421e+02 2.283108233826355331e+02 2.246949500156121076e+02 2.260114902115256825e+02 2.274713917100303604e+02 2.266844388770933278e+02 2.212029483149845817e+02 2.281959427350926433e+02 2.238122250093835532e+02 2.260602540519853960e+02 2.246669359526112260e+02 2.266403724752506150e+02 2.268660654033691060e+02 2.272234694151611336e+02 2.235121714385997791e+02 2.232850012673915785e+02 2.260202484395398983e+02 2.228387934101425571e+02 2.239760889943879363e+02 2.251157387161166525e+02 2.237608403042298448e+02 2.251033951315986315e+02 2.237845312113205694e+02 2.219787382310685473e+02 2.220561834890027910e+02 2.253994700733083221e+02 2.236016098694842924e+02 2.244483985787286429e+02 2.256076773362423467e+02 2.232749955453065525e+02 2.245766650145525887e+02 2.261024308461348653e+02 2.222267541668443869e+02 2.242514369774842464e+02 2.244613311468453674e+02 2.212984625744151117e+02 2.236559387115874245e+02 2.210996053732268365e+02 2.214152478604451915e+02 2.214022536908485392e+02 2.207408572033590133e+02 2.239194905916845073e+02 2.219312376065272758e+02 2.227573537808575850e+02 2.237761723866562988e+02 2.189409803600274813e+02 2.216337561100488642e+02 2.241966373404165722e+02 2.216012743510593452e+02 2.232571633133535443e+02 2.209377742899094130e+02 2.178443332282471090e+02 2.177471669843398843e+02 2.214654027501277653e+02 2.203142054982263858e+02 2.182916971805818491e+02 2.214581154525002091e+02 2.210746934966549020e+02 2.196842662976007148e+02 2.175392421682979318e+02 2.151372515014581950e+02 2.189453405687123109e+02 2.170031376502817295e+02 2.158258034426691268e+02 2.213881672852716349e+02 2.186770717571239118e+02 2.158639779431263435e+02 2.168024431496533566e+02 2.160065471525205396e+02 2.178510688947318386e+02 2.151415556268584339e+02 2.180185193454574346e+02 2.168945850400914708e+02 2.156171155071230032e+02 2.157571887958403067e+02 2.153961906024008215e+02 2.180314559462265152e+02 2.159215894496626333e+02 2.144862828545371372e+02 2.137313506677013208e+02 2.119093251334515173e+02 2.138470276376608012e+02 2.128990477302288582e+02 2.157917306078157083e+02 2.120330493587296132e+02 2.120580937321989552e+02 2.128966160047086191e+02 2.129630896932667667e+02 2.139345006759319006e+02 2.143638895016916592e+02 2.124949052617450320e+02 2.128606910297985451e+02 2.144639885314255139e+02 2.109679150891917629e+02 2.102970145581448946e+02 2.098483171635729434e+02 2.105956590417267478e+02 2.134712710698057379e+02 2.141367791651432526e+02 2.143355451176009296e+02 2.104862365499927535e+02 2.119674436371174124e+02 2.102660588096937886e+02 2.115613406157059728e+02 2.099338028470855306e+02 2.098551889669766695e+02 2.111184491530358969e+02 2.094822870826009478e+02 2.086842098071090845e+02 2.084958145637440055e+02 2.086152731131269320e+02 2.056754655986532327e+02 2.084341413881381584e+02 2.076633068523043448e+02 2.065215227378827194e+02 2.092417287245236537e+02 2.086950379720211686e+02 2.084325420505580553e+02 2.064735453634325495e+02 2.064959959881335863e+02 2.081791139019023831e+02 2.091212557914357149e+02 2.070654793305030807e+02 2.068938843824306559e+02 2.048307477821414295e+02 2.080907115180640687e+02 2.106199574242095593e+02 2.065848440359243341e+02 2.079795540523699913e+02 2.062738718136899934e+02 2.084465677203808696e+02 2.049345216586189053e+02 2.038763830160491182e+02 2.069233142104463070e+02 2.025365482696718118e+02 2.021962738197899796e+02 2.045364690051492005e+02 2.047733529995735466e+02 2.039626938124673643e+02 2.020682197051837363e+02 2.036233725876628853e+02 2.036743872601662133e+02 2.005537631314391547e+02 2.032866108278176966e+02 2.044790582215310906e+02 2.008252936826930863e+02 2.056651978791009014e+02 2.069985006723401284e+02 2.045960416054434745e+02 2.042173560732277622e+02 2.038868679246145916e+02 2.047452938123545323e+02 2.057756326478760229e+02 2.073017355482338075e+02 2.030895060657720705e+02 2.045192171280667708e+02 2.020551469908855609e+02 2.017423376341864127e+02 2.026752455150009951e+02 2.044208997272453985e+02 2.013131029072373224e+02 2.031131401700793617e+02 2.040693381074829063e+02 2.016928376304237531e+02 2.005737755119269252e+02 2.006616149459051428e+02 2.002694443134904816e+02 2.005414345595941086e+02 2.041300565273516838e+02 2.020859819762920040e+02 1.994137799097102572e+02 2.030376867218824373e+02 2.047998041505050537e+02 2.020469656357949759e+02 2.027293268863141122e+02 2.041938847391610352e+02 2.016918373835265754e+02 2.061663648598139673e+02 1.999842757618631595e+02 1.994989537378959881e+02 2.004422056516461623e+02 2.018892945665689922e+02 2.039777008814488681e+02 2.020764241992738732e+02 2.030505136678995370e+02 2.037943147641980772e+02 2.041116733780497441e+02 2.044809746030947224e+02 2.037269790154133489e+02 2.028578919398206040e+02 2.038991856113702568e+02 2.053647155284525354e+02 2.063042001869806370e+02 2.032724462849674296e+02 2.058221612057863297e+02 2.033616667109725995e+02 2.005267673133510016e+02 2.022861153165964367e+02 2.065284769594276213e+02 2.024412019545824535e+02 2.034915208412362517e+02 2.017647552441834762e+02 2.030131283663468196e+02 2.034701112612467284e+02 2.012668962254198561e+02 1.993905808820173320e+02 2.009448376086762664e+02 2.024868977544322206e+02 2.008058077984609611e+02 1.989885579436027285e+02 2.032017254928388752e+02 1.994140173822191855e+02 2.003934457483170490e+02 2.029680214559322451e+02 2.022483150041124418e+02 1.982897132377835021e+02 2.029344001991688913e+02 2.005960312104315619e+02 2.004033138808518402e+02 1.999863293361356682e+02 1.944635672139279734e+02 1.963736326709335174e+02 1.985514632118398595e+02 1.943140469627317657e+02 1.971848842888529134e+02 1.973852354414941317e+02 1.931990487723726346e+02 1.959116695887143749e+02 1.954035804897551429e+02 1.976713927521489893e+02 1.977757549270450284e+02 1.996024403982490298e+02 1.968285099403929621e+02 1.955262363969505941e+02 1.965912229848462971e+02 1.970749811685050190e+02 1.935690897990824908e+02 1.967062841387544267e+02 1.964732440983953836e+02 1.941135033311655604e+02 1.994699773149168607e+02 1.970730285345375705e+02 1.962281404933512476e+02 1.976431255075789579e+02 1.995606858923239031e+02 1.948809535044040331e+02 1.941292377751606750e+02 1.928843896367338289e+02 1.975245174957710788e+02 1.982608173635312312e+02 1.954391869452868207e+02 1.949881822084994667e+02 1.945491186659220375e+02 1.956014726201248948e+02 1.935351253008829531e+02 1.923707559200820185e+02 1.948298458560917652e+02 1.934532824274627387e+02 1.963586973256629733e+02 1.931757085162739713e+02 1.913437024768607273e+02 1.941829298526912169e+02 1.933202648792431262e+02 1.904059933137383496e+02 1.899226319125972111e+02 1.947892138784641531e+02 1.958650633588079586e+02 1.915098044830143351e+02 1.931361374759631246e+02 1.940279022952977925e+02 1.977955309897077143e+02 1.912960529552090634e+02 1.908515176753465710e+02 1.943550391117613572e+02 1.941641652172533270e+02 1.972010954199894286e+02 1.965204909879866193e+02 1.925492639510222546e+02 1.939711009988626813e+02 1.937889204715939115e+02 1.931410853095859750e+02 1.950201682120362818e+02 1.913662087737523620e+02 1.930158147159788200e+02 1.891998200939304695e+02 1.917521482547961114e+02 1.901859119887278098e+02 1.899855889899098145e+02 1.948166958531656121e+02 1.921449754151734908e+02 1.915468083005415849e+02 1.941406703741289164e+02 1.943181669757166219e+02 1.933750955777598222e+02 1.917772965090890693e+02 1.936873725402478499e+02 1.957127274173076046e+02 1.913744425852235054e+02 1.919502899242727665e+02 1.932298425962074759e+02 1.937590092072223058e+02 1.911880416784376280e+02 1.949841393449166560e+02 1.902813553825772317e+02 1.952243157560322402e+02 1.939078886092998459e+02 1.910159758909090328e+02 1.943255072134774650e+02 1.899897388872402075e+02 1.904785921123463197e+02 1.917405942796853537e+02 1.903435247057954598e+02 1.926812656970950286e+02 1.908536792606713846e+02 1.914527017323880216e+02 1.929798910670086798e+02 1.914965690087245207e+02 1.889083347963325821e+02 1.892278498142244416e+02 1.899662443780116234e+02 1.884957095455393699e+02 1.919239750570469880e+02 1.886339870818003135e+02 1.912190839682019430e+02 1.889382263647688376e+02 1.897475849245241193e+02 1.914936917190860015e+02 1.896118791887470252e+02 1.913936076826426245e+02 1.917650868650457880e+02 1.868246135846021048e+02 1.861603793369050948e+02 1.903336016482911077e+02 1.884230571210717642e+02 1.919834443252843528e+02 1.914406537613959642e+02 1.921003209448411155e+02 1.901110536172467107e+02 1.873916331992216158e+02 1.877351171107308687e+02 1.871718514068267893e+02 1.889477225655731161e+02 1.899871217994087260e+02 1.906894274017463715e+02 1.861123190210026621e+02 1.883479652587600981e+02 1.829805332334516379e+02 1.862746704807547360e+02 1.882577495138160657e+02 1.874506046638211672e+02 1.887991453635505081e+02 1.864745779878021779e+02 1.856150080959324384e+02 1.851366697073457885e+02 1.884999224933098105e+02 1.874158237954673609e+02 1.857483756116393749e+02 1.857483956175130402e+02 1.871378086048741807e+02 1.817737310105370909e+02 1.886541173502317861e+02 1.862316094879108164e+02 1.896390896320137642e+02 1.849121623474408409e+02 1.857263351246084540e+02 1.848276246981451436e+02 1.860738455369926214e+02 1.913842000433423891e+02 1.833672123732758905e+02 1.853499644986970623e+02 1.846782813304773754e+02 1.846483238866717613e+02 1.878334596638699736e+02 1.836647868406691373e+02 1.877639136497353434e+02 1.851174088914112872e+02 1.852375191403807548e+02 1.846178058254760401e+02 1.823480137559572256e+02 1.837388650362986482e+02 1.822953983660081292e+02 1.860841615346321021e+02 1.850761994451471821e+02 1.845018211542249276e+02 1.867829383373301653e+02 1.839690445977806235e+02 1.901100996177371201e+02 1.845358678909193202e+02 1.858864944824558449e+02 1.845873102623062323e+02 1.844244993594546145e+02 1.839867645838236854e+02 1.851510679370035177e+02 1.845682283831397967e+02 1.831815518749643843e+02 1.866787782844879757e+02 1.844118592566117627e+02 1.862066854018734716e+02 1.852392274474266856e+02 1.814047348219921787e+02 1.833972408473206883e+02 1.855720292837332863e+02 1.868979992381646014e+02 1.857962652109753776e+02 1.838635313858439417e+02 1.856705021103172442e+02 1.835289113556480345e+02 1.862475905565963217e+02 1.845377219911740667e+02 1.873369269706651892e+02 1.849406291430252338e+02 1.839009847056934746e+02 1.847928284583209972e+02 1.809481959605794259e+02 1.793994058466454362e+02 1.840245350196249206e+02 1.853633515507711707e+02 1.861382244481385158e+02 1.845276422079778058e+02 1.848162712361213664e+02 1.853271963030277050e+02 1.841515172761862971e+02 1.840247026530784638e+02 1.832841782802929345e+02 1.851173014652009670e+02 1.847761713607834508e+02 1.846416305406166032e+02 1.833725421033387875e+02 1.840430452027065655e+02 1.849193501784739055e+02 1.833923194421264213e+02 1.859412720359576383e+02 1.789409051545646605e+02 1.837755298150511294e+02 1.834848998107658247e+02 1.809867230949781458e+02 1.830348690592724381e+02 1.773043713442209253e+02 1.822899669348797147e+02 1.791794062894825856e+02 1.799271267395104985e+02 1.793321365453657847e+02 1.797423640295084226e+02 1.805893504224750359e+02 1.802283425258091825e+02 1.812152877683794827e+02 1.767999651114206472e+02 1.807861214186911241e+02 1.810195652237094066e+02 1.817948417576749023e+02 1.811002718907695908e+02 1.806526882904371689e+02 1.833478690821846442e+02 1.816269039959179565e+02 1.823591705832308492e+02 1.819569055182950876e+02 1.818948995613897353e+02 1.801158067316669076e+02 1.785368743578314366e+02 1.828942421592276730e+02 1.799339724289326625e+02 1.800710783357276057e+02 1.805674910613622615e+02 1.806213559127586450e+02 1.804999053363099790e+02 1.798452931510063308e+02 1.771042125277205628e+02 1.790335291287960615e+02 1.758810114960298847e+02 1.760943282640289453e+02 1.785606456021947110e+02 1.762833874625145825e+02 1.776245435516534315e+02 1.783507593597987579e+02 1.787605543994253026e+02 1.799594445825553350e+02 1.808176516340383841e+02 1.785046260437219701e+02 1.815951023779791740e+02 1.781548677799606537e+02 1.755094655844690124e+02 1.772577848756341439e+02 1.766087836406986469e+02 1.752839930816497258e+02 1.821701045888008537e+02 1.763592928193582452e+02 1.757004136732688551e+02 1.795397762230224714e+02 1.769450642787282675e+02 1.776110868855686533e+02 1.770521699319230606e+02 1.808907371010885754e+02 1.796903236663084158e+02 1.790544444742776591e+02 1.792576242503039339e+02 1.754593390184045347e+02 1.781597700564979050e+02 1.800583238419366410e+02 1.771475188041881950e+02 1.780341304184761100e+02 1.766715812312818912e+02 1.758942107845098519e+02 1.793406711260837767e+02 1.766463164207220018e+02 1.785434230431453102e+02 1.769995068343341131e+02 1.764657402743152659e+02 1.778229852236081001e+02 1.798663903702077391e+02 1.758577363273380740e+02 1.770174789920229159e+02 1.758494040055916798e+02 1.744684705022310425e+02 1.743465614790649738e+02 1.775285855092714655e+02 1.751710901761938715e+02 1.772492157863844398e+02 1.796309677558891451e+02 1.753785497805070577e+02 1.743441807502817369e+02 1.734631537824799921e+02 1.753497546948842114e+02 1.741473573270574775e+02 1.725044102551872527e+02 1.731735876448467195e+02 1.716132426245609963e+02 1.734236560037241475e+02 1.734043648814013068e+02 1.695411799536041997e+02 1.649459063928213141e+02 1.704785402616631131e+02 1.699050928511998961e+02 1.694982987263736049e+02 1.705993740185574552e+02 1.713231876668242251e+02 1.731797321752876542e+02 1.709023376443405766e+02 1.695594850969303025e+02 1.705766573584366483e+02 1.714695701937395711e+02 1.705276528270963468e+02 1.686062692201521713e+02 1.721115344396346529e+02 1.696461532953293272e+02 1.685521177084234523e+02 1.720737524213611778e+02 1.696447155833866987e+02 1.701630115803230581e+02 1.704268760676395402e+02 1.705104589743280883e+02 1.712944549937787713e+02 1.703363168934418468e+02 1.705768986088089321e+02 1.691215883546350653e+02 1.686427824880046273e+02 1.731442744639951741e+02 1.674346316373523962e+02 1.729563532583245262e+02 1.729886969258568001e+02 1.709836569279511025e+02 1.678591377932659725e+02 1.725652568957725350e+02 1.679834077480049075e+02 1.724099990100382627e+02 1.736446429516500132e+02 1.685482773209307084e+02 1.670620477330624567e+02 1.691771616746425764e+02 1.707605403429891737e+02 1.712753861141924858e+02 1.703288170709406586e+02 1.684823458698735408e+02 1.700589085246123489e+02 1.687028826473189156e+02 1.713122348494789833e+02 1.700881291402187969e+02 1.707485220876642416e+02 1.712175447858405164e+02 1.719886733650811550e+02 1.715299909995489713e+02 1.694126830798204537e+02 1.706944647744552697e+02 1.686660807967453195e+02 1.675313155395667195e+02 1.683406886306649142e+02 1.689766223472926470e+02 1.697998749382572612e+02 1.674287635751630603e+02 1.695090115999855982e+02 1.700309103891186453e+02 1.699514642826758575e+02 1.667925709182798641e+02 1.694622068075374273e+02 1.696021683206482749e+02 1.703697806760101514e+02 1.714465621443421526e+02 1.691449212191866422e+02 1.695790812292313774e+02 1.679247250999117682e+02 1.718474029878489659e+02 1.684535927773028448e+02 1.636457143560475060e+02 1.652188715117318338e+02 1.680628020317213327e+02 1.694315642785253146e+02 1.677440417712785177e+02 1.683416900835597687e+02 1.689655355820889895e+02 1.698003352327591813e+02 1.692063527092244044e+02 1.661926539344262039e+02 1.665651580571577881e+02 1.681954153206739022e+02 1.646023105489791476e+02 1.695007094910518504e+02 1.660791441954968377e+02 1.657396238247728206e+02 1.655043511081382803e+02 1.678006999444163512e+02 1.643720759561249167e+02 1.669508321561782225e+02 1.678257824635246607e+02 1.652841772148662471e+02 1.678389510553199955e+02 1.624897800226687536e+02 1.649648353757665404e+02 1.592506952254747432e+02 1.638990290712487763e+02 1.606864082768866524e+02 1.658164422209585211e+02 1.617918173223347367e+02 1.623059637878459682e+02 1.637819205180215363e+02 1.621704057555496661e+02 1.590526607854115753e+02 1.599065476400170951e+02 1.594968701205880848e+02 1.602169334415624178e+02 1.608527156999382441e+02 1.604545016747417208e+02 1.612548639787596301e+02 1.615725843533790282e+02 1.603184491175781829e+02 1.567671981729889410e+02 1.589466271217352471e+02 1.619470308927368478e+02 1.559106968290643351e+02 1.628927306910521224e+02 1.619230988614664000e+02 1.615295405519767087e+02 1.638092200499724811e+02 1.622727164174392271e+02 1.609263055798583082e+02 1.595066675500924305e+02 1.646718877009502080e+02 1.630738218132735255e+02 1.628851548319954361e+02 1.606788604672426004e+02 1.655540084321776533e+02 1.624679053435540084e+02 1.633120200127393389e+02 1.633476672353277479e+02 1.619877476704457422e+02 1.658180955204003908e+02 1.669625780560274393e+02 1.625176030977823700e+02 1.632873721222906340e+02 1.637859664045825525e+02 1.669512036821111565e+02 1.664028562533996194e+02 1.623484543560794577e+02 1.626963812566386594e+02 1.647721826001171621e+02 1.661630398468544740e+02 1.648396345908653302e+02 1.631296474648347612e+02 1.647014978174368878e+02 1.652457352129144681e+02 1.638193416351630276e+02 1.627968369947454050e+02 1.673412008232414792e+02 1.632945355866408477e+02 1.623876728414983006e+02 1.623042794508324107e+02 1.640043304073764716e+02 1.609061539024895637e+02 1.624101942150820150e+02 1.614037882945675619e+02 1.643887257840006839e+02 1.648115136295547813e+02 1.624057089588233680e+02 1.627425169648685710e+02 1.667882153143823132e+02 1.623070728695980165e+02 1.638295845783247273e+02 1.634591200107700786e+02 1.616398990636485564e+02 1.599801140737315563e+02 1.610834383851961036e+02 1.632052709012375260e+02 1.597065989937038921e+02 1.632202103374278295e+02 1.609013879816316148e+02 1.602670605578820755e+02 1.586751292923089522e+02 1.614217405964142245e+02 1.581587227985706647e+02 1.576813369442171506e+02 1.612941815536634351e+02 1.619602845285966453e+02 1.607493314946050020e+02 1.606697131621122594e+02 1.605242162673382325e+02 1.599459989723458193e+02 1.617435526387808977e+02 1.549899797273770616e+02 1.581297923007325039e+02 1.621784877289034625e+02 1.556614232135310090e+02 1.565844820755987428e+02 1.560073991050560664e+02 1.598212916489065947e+02 1.593217221898511866e+02 1.546410769621373618e+02 1.587148570112561572e+02 1.626256942195146564e+02 1.595533538065351991e+02 1.593667899824518486e+02 1.609338362739120214e+02 1.588353177211395177e+02 1.594385054181610144e+02 1.595573314838736394e+02 1.576336503382600824e+02 1.573868894218319099e+02 1.576531667921746873e+02 1.584132858915333770e+02 1.578953835257244123e+02 1.543363891128875309e+02 1.591397058526376043e+02 1.547458282898801372e+02 1.588674651770436981e+02 1.541496759114399140e+02 1.600318348587029789e+02 1.613746877728469826e+02 1.584311946545008993e+02 1.597553851784223866e+02 1.578555656090899504e+02 1.585150929657172014e+02 1.613639831146379890e+02 1.608945613768712235e+02 1.568560163002019578e+02 1.562688999680912332e+02 1.591093344526116766e+02 1.588350443764004183e+02 1.587202103702695410e+02 1.578665141805864778e+02 1.610574577613305962e+02 1.604836445902689377e+02 1.610660590644986314e+02 1.556985473747232618e+02 1.596012990100726370e+02 1.584495371347201171e+02 1.586032543976815816e+02 1.603732646725539155e+02 1.550855421717788829e+02 1.628753856416797134e+02 1.587199687217843973e+02 1.585101757541360428e+02 1.589927692346964818e+02 1.574651067174515333e+02 1.593547123596337372e+02 1.628797311632557410e+02 1.586885788277989775e+02 1.596701992482311425e+02 1.579857428700986475e+02 1.576747681913236647e+02 1.565591105758520314e+02 1.569505209140528450e+02 1.594784344602382760e+02 1.601019009107537840e+02 1.559380977858225776e+02 1.572324326505155625e+02 1.599027611449273536e+02 1.585291633430831837e+02 1.591354967191728349e+02 1.575222850169720061e+02 1.575314707663650040e+02 1.596401600622581327e+02 1.606145477966099975e+02 1.605669443684902831e+02 1.599889543759337300e+02 1.608262672633325394e+02 1.594072902704233172e+02 1.615405014024706531e+02 1.561269348940459167e+02 1.576608966076824743e+02 1.554823943581204162e+02 1.584353755278845028e+02 1.531273907635465434e+02 1.520187431587441438e+02 1.549609544916204413e+02 1.545428664372802530e+02 1.564996624259631517e+02 1.566057904936764658e+02 1.547093741496500456e+02 1.543477533998079139e+02 1.529367144062001955e+02 1.527910109272444856e+02 1.546942727464947893e+02 1.524544674905392867e+02 1.546474455914767816e+02 1.543082721650508518e+02 1.551327949230378636e+02 1.535902679920806975e+02 1.527282072495853527e+02 1.551850444519392340e+02 1.535842532564091698e+02 1.527593129910959249e+02 1.531007740763079710e+02 1.548672137871775760e+02 1.510261926697498325e+02 1.516128002390338736e+02 1.517778825500506059e+02 1.516801640585818518e+02 1.530391447442478352e+02 1.516217502674614934e+02 1.484724436819154505e+02 1.528763045881566143e+02 1.501085781127405312e+02 1.518130838095934791e+02 1.486226438735700981e+02 1.551382730678537314e+02 1.511660596760252986e+02 1.520632656064662172e+02 1.513782186730455237e+02 1.477523600448058971e+02 1.524689607506835216e+02 1.526470045265793374e+02 1.535843484772535419e+02 1.513346134397388028e+02 1.519800053730706111e+02 1.525078494685965325e+02 1.534213924023729874e+02 1.494302755711493660e+02 1.507130253924777605e+02 1.489152865899503411e+02 1.489035396906455730e+02 1.513187436463463200e+02 1.479981571106931142e+02 1.512753679646076819e+02 1.487970748885092576e+02 1.516571683979011596e+02 1.497086515366202946e+02 1.491581314254143251e+02 1.496770866891893093e+02 1.524509534917978897e+02 1.510518404033385877e+02 1.498972678748277474e+02 1.488746219735389502e+02 1.511118282042151293e+02 1.499640720892332979e+02 1.494387288137522773e+02 1.496724205689391738e+02 1.495152545161029423e+02 1.477262860782680605e+02 1.479603106368074350e+02 1.510404692914251257e+02 1.493931398764504195e+02 1.510523903872474420e+02 1.493512193258310106e+02 1.515645581277714484e+02 1.490388585022410837e+02 1.470628546477578595e+02 1.496855836638543167e+02 1.496021882557018046e+02 1.505151278305361018e+02 1.481308494127727329e+02 1.497591880381464193e+02 1.507127359397938164e+02 1.479688458798705426e+02 1.470385295640853371e+02 1.507561706819315930e+02 1.501504791888351917e+02 1.460272013522427983e+02 1.487880483653887040e+02 1.472934242464179420e+02 1.479805800284344457e+02 1.519402337802131910e+02 1.500413359474920014e+02 1.496848357216041165e+02 1.476303127367329751e+02 1.481337526038307431e+02 1.463677119894283862e+02 1.463691346902290036e+02 1.446381425379266830e+02 1.446192938453320949e+02 1.425770823722297109e+02 1.465862490077822713e+02 1.477261724402083871e+02 1.423005357438156011e+02 1.441577423539452525e+02 1.449633402754991778e+02 1.423885162832780225e+02 1.462155600374553046e+02 1.425188052066920932e+02 1.422565293941406139e+02 1.459128662932177747e+02 1.429781060436060045e+02 1.438867507610668213e+02 1.386135772590556030e+02 1.404154479009535805e+02 1.421026011413711387e+02 1.400639238518382683e+02 1.391386896962097808e+02 1.443822987365308848e+02 1.380398753603769819e+02 1.401172116123833007e+02 1.393568567728452194e+02 1.392586484132820601e+02 1.370407952567656480e+02 1.395596491299326658e+02 1.389280559731699043e+02 1.408812624890098562e+02 1.414826273947568325e+02 1.388668162266068293e+02 1.375310317257098234e+02 1.365357564425884505e+02 1.388976776694450734e+02 1.349884766752945779e+02 1.361134696153397101e+02 1.395984131576039999e+02 1.386826749108857939e+02 1.380307540622706313e+02 1.390254488735144207e+02 1.390458548675564430e+02 1.380772283180689612e+02 1.397344205053946666e+02 1.383300636714893983e+02 1.415310780339160317e+02 1.371849249418628176e+02 1.372761423729368175e+02 1.408007593692474870e+02 1.396175958015481342e+02 1.414136997820486101e+02 1.383090246693307677e+02 1.398173200837003094e+02 1.387482489099971872e+02 1.368506004184516200e+02 1.412140270475672139e+02 1.393091481206944309e+02 1.349519162381502895e+02 1.371315630770942846e+02 1.369497854522996363e+02 1.365792717837700536e+02 1.389793922363652143e+02 1.369816387100271129e+02 1.384953483190481336e+02 1.358852537605363011e+02 1.366828440424201290e+02 1.372832123298616125e+02 1.356773923063958023e+02 1.360927920222950149e+02 1.345432284294907674e+02 1.358815372257608090e+02 1.339919930895893856e+02 1.379346874551988833e+02 1.350175192350398845e+02 1.341579928557705159e+02 1.356648731991997181e+02 1.359257079207556842e+02 1.356789675762018987e+02 1.350197143580656984e+02 1.325200681880732816e+02 1.351958145420403241e+02 1.367494814799457856e+02 1.346644493752333744e+02 1.348529558298383790e+02 1.348192791729942144e+02 1.353937326927442371e+02 1.353487694908977232e+02 1.358367223098452143e+02 1.362872053083945048e+02 1.357120672329521369e+02 1.338817049492679985e+02 1.362503691849839242e+02 1.362948918336248312e+02 1.366175998669186242e+02 1.366633965130783110e+02 1.374573037518673004e+02 1.345814584001344940e+02 1.361091553770998246e+02 1.340690966601493130e+02 1.327450376821863358e+02 1.363726000907083460e+02 1.355192472293258277e+02 1.349705278447829926e+02 1.321244353257213220e+02 1.350137178208305784e+02 1.353392562654442202e+02 1.330627520461227391e+02 1.332424833233306174e+02 1.333919837812633489e+02 1.323295234316850326e+02 1.339410400229206459e+02 1.339845046831723607e+02 1.344560045823651819e+02 1.327515433861276790e+02 1.316788822188244410e+02 1.310095556593176127e+02 1.322948828651293240e+02 1.319067871223266195e+02 1.329603126303467207e+02 1.314519837416571022e+02 1.315931075600578311e+02 1.324898330302847569e+02 1.338289295246698316e+02 1.345107604679462838e+02 1.324408129803063900e+02 1.328902802162354817e+02 1.313819281299230113e+02 1.326452477431448074e+02 1.320984124093290291e+02 1.333537182643644030e+02 1.333080463950237800e+02 1.303570273785704501e+02 1.363318907985402291e+02 1.321253952390841278e+02 1.317552722855226932e+02 1.322881749268146052e+02 1.318053165023238193e+02 1.317703661388683258e+02 1.357295061386204509e+02 1.319882907671039902e+02 1.336316821207334158e+02 1.332923985974945822e+02 1.318831193838760214e+02 1.356868242071323891e+02 1.336965383807583692e+02 1.349153858283858654e+02 1.314997948558440726e+02 1.338893513675431848e+02 1.303140922111023770e+02 1.337111004942383090e+02 1.327843847657268839e+02 1.302935088448431884e+02 1.334332486294093769e+02 1.310133956548013714e+02 1.306787396078216545e+02 1.331036473988424405e+02 1.331191815325385335e+02 1.362882575657866937e+02 1.350003808544876165e+02 1.301787720990162143e+02 1.315197885137254445e+02 1.301425298031747388e+02 1.301022359538548017e+02 1.321478275581104072e+02 1.300767215314566840e+02 1.290295076300953383e+02 1.282465992971450532e+02 1.259536816838142244e+02 1.260589259351395839e+02 1.267054954981804116e+02 1.262933865035962953e+02 1.298724586707106710e+02 1.296850869880414052e+02 1.314064874275065335e+02 1.309043400286429062e+02 1.322026802767768743e+02 1.302749434971680955e+02 1.294544768605120169e+02 1.285861983353736946e+02 1.296563763077145666e+02 1.305263442797356674e+02 1.299429288671078098e+02 1.321695448570883684e+02 1.276025356892190388e+02 1.288342759924212260e+02 1.286566088997316228e+02 1.283816430142916829e+02 1.285718227137220993e+02 1.302939928024756284e+02 1.308840980762738297e+02 1.291033626419662426e+02 1.295695487748007224e+02 1.309263725860583065e+02 1.269619389178764806e+02 1.274047740125995887e+02 1.277536778925393435e+02 1.280766039018919571e+02 1.276636119358699091e+02 1.273049973559893431e+02 1.288660399679568229e+02 1.298349639088564800e+02 1.274623250361662485e+02 1.272241769731647310e+02 1.292232531666011255e+02 1.282592197291880893e+02 1.279787193475324329e+02 1.269697509753331559e+02 1.273951969481006614e+02 1.263238505771484910e+02 1.277850453226194816e+02 1.251897285361805672e+02 1.274725846324333105e+02 1.266890023236351510e+02 1.259144947294184789e+02 1.246510616045070066e+02 1.247354045692540154e+02 1.279435429808464448e+02 1.260590414195274462e+02 1.265459995129233448e+02 1.270433171340976912e+02 1.286408784792495794e+02 1.277755873221809537e+02 1.261946915381455625e+02 1.264064805974014547e+02 1.252301788338272246e+02 1.229883975983117210e+02 1.255450977610543219e+02 1.246509268394077168e+02 1.277265695675920796e+02 1.236605562125602091e+02 1.243510234012779136e+02 1.234491370786407032e+02 1.204118575218930403e+02 1.253620317857192248e+02 1.212615725888463487e+02 1.247030505616352372e+02 1.224623602603647186e+02 1.201715220102344688e+02 1.227381878336385768e+02 1.217137117413879679e+02 1.245306518453031259e+02 1.259317695407805502e+02 1.213192817215095261e+02 1.228253346154312737e+02 1.215793665364278127e+02 1.236385827857629778e+02 1.259321582508537034e+02 1.247227194049014116e+02 1.235797241661491768e+02 1.248664929151008636e+02 1.244437627458725615e+02 1.255789568622615064e+02 1.249510949192550697e+02 1.228967145323670138e+02 1.215880592936444913e+02 1.258449417720457433e+02 1.236842755322843885e+02 1.235452947091813769e+02 1.253848711552705169e+02 1.221585241864185178e+02 1.241776193764422089e+02 1.210094485698264322e+02 1.219859063745921617e+02 1.202880836558949511e+02 1.237114381915671970e+02 1.249941958614831066e+02 1.220392234562492746e+02 1.202972323450138390e+02 1.242938930764114787e+02 1.230820603714914938e+02 1.209645983414101664e+02 1.232807984434464998e+02 1.235745392181183320e+02 1.204701708105169473e+02 1.195217279127098067e+02 1.215195741164905598e+02 1.218704779679842716e+02 1.202045676046321461e+02 1.226314689572428733e+02 1.202940135591457960e+02 1.206386417071395840e+02 1.185842876954850595e+02 1.211411647064508799e+02 1.209517619190174145e+02 1.181032853888250429e+02 1.176859947178019183e+02 1.202213085273254620e+02 1.202333189968933169e+02 1.211343464615750918e+02 1.212430977389436038e+02 1.181755122782217597e+02 1.179909766020541610e+02 1.197841433825491890e+02 1.220946543193564651e+02 1.207914718481514456e+02 1.216721063737973765e+02 1.200247002458752519e+02 1.200079073010228257e+02 1.192867245271645089e+02 1.188060640875988696e+02 1.202099953155847345e+02 1.191637342678990876e+02 1.224118184119987660e+02 1.215379580801584183e+02 1.189274176825372820e+02 1.206758746483471043e+02 1.172355451667530417e+02 1.191469512848893118e+02 1.166373307083771920e+02 1.178015515117221952e+02 1.187235935430605309e+02 1.173985733833754779e+02 1.171278763266222427e+02 1.168887343120570108e+02 1.179075348689775211e+02 1.185516740730219283e+02 1.192921480809782935e+02 1.171476594639565150e+02 1.192270078930970811e+02 1.191040552173383560e+02 1.179866279811612912e+02 1.157560455295853217e+02 1.182012010086810392e+02 1.203876725264424721e+02 1.179533685359835005e+02 1.229574643145693358e+02 1.178505077051540439e+02 1.210259900380449096e+02 1.205463128352285338e+02 1.210629447521944542e+02 1.201829581435325167e+02 1.191393064513467124e+02 1.214807669932530843e+02 1.204070704610463167e+02 1.200092991971451823e+02 1.236675515829412433e+02 1.180862375653433674e+02 1.210071593929323370e+02 1.188865662364634375e+02 1.153605283048791250e+02 1.172716237399597787e+02 1.175036935985734914e+02 1.185736656941853653e+02 1.183937243260730980e+02 1.183460792032619651e+02 1.214787524657050284e+02 1.154490414718099345e+02 1.188239911357538716e+02 1.179774081361863409e+02 1.193531555390278101e+02 1.187547543190910062e+02 1.189397962101002548e+02 1.155651312132398942e+02 1.161620569763837949e+02 1.157811462790111818e+02 1.151095039509637843e+02 1.173446198229395918e+02 1.156139101455549820e+02 1.141220778950485197e+02 1.134952415026036334e+02 1.149070154868763325e+02 1.162209687244628924e+02 1.117244622329082517e+02 1.143581399088053416e+02 1.139800699048846582e+02 1.131804610542612721e+02 1.112207569039054675e+02 1.140116761151464431e+02 1.148624629319109545e+02 1.135970360347581618e+02 1.130007578757793141e+02 1.131687197807190870e+02 1.127309124641637510e+02 1.125230718896341813e+02 1.123478805568825436e+02 1.141916706116667370e+02 1.133472710975851072e+02 1.153788278250303563e+02 1.176583670218116282e+02 1.127931084692092014e+02 1.169967739621892804e+02 1.129224717979277131e+02 1.121273595938981629e+02 1.142442681535849545e+02 1.163489418980920220e+02 1.148986713469235497e+02 1.147971519733969075e+02 1.132657268271794919e+02 1.136021496708210634e+02 1.139835215465746643e+02 1.112627518149766104e+02 1.128807690635607912e+02 1.143773416570095947e+02 1.147391572838977254e+02 1.114929659155746862e+02 1.130066654667739101e+02 1.109338012771797537e+02 1.137205268011701946e+02 1.128065823864475306e+02 1.105809414746532440e+02 1.100801941785904887e+02 1.123913100421736004e+02 1.111616328161193223e+02 1.115885882168890788e+02 1.138332738494280676e+02 1.101144987193945042e+02 1.099255407210638822e+02 1.119002122329364965e+02 1.137107590432329687e+02 1.113897900543706214e+02 1.099701822898157673e+02 1.090465603187153079e+02 1.108097149022707981e+02 1.122034408113389077e+02 1.111102089622674498e+02 1.120691498774164359e+02 1.113043364849604444e+02 1.106202550631181651e+02 1.111194748613378067e+02 1.103718600967547587e+02 1.115826529626011023e+02 1.082824139280425584e+02 1.086553410662508412e+02 1.120671820458537411e+02 1.118185062448879563e+02 1.110387167930384749e+02 1.128410315863922619e+02 1.127501021741640130e+02 1.105056326281199404e+02 1.090087199348269706e+02 1.140749409937670293e+02 1.093718517218824218e+02 1.091205410936679101e+02 1.101375698631536437e+02 1.099906091018557390e+02 1.092356274379634300e+02 1.117865559108305007e+02 1.087066497925520707e+02 1.106298541160471842e+02 1.100178665077856124e+02 1.080864056611841306e+02 1.121030848578831751e+02 1.102626639556940091e+02 1.116636214088059234e+02 1.093629526416146547e+02 1.091133263189110920e+02 1.109413643341990507e+02 1.105313485007120136e+02 1.102439257468963802e+02 1.124934394935491611e+02 1.096386043120513563e+02 1.124329468862787138e+02 1.116600656549678519e+02 1.107724002447953495e+02 1.115871012974917136e+02 1.109499450140701668e+02 1.112867283271335452e+02 1.108525157729715858e+02 1.119464021482126839e+02 1.135101971859173062e+02 1.136037493350304857e+02 1.083675938524143163e+02 1.102376114427159592e+02 1.099024367084117273e+02 1.085930633112362500e+02 1.069467086456411948e+02 1.077175571068278970e+02 1.074612951439729187e+02 1.102043233632061003e+02 1.093881850205514752e+02 1.111441151050630651e+02 1.086494782513500894e+02 1.079009990361310827e+02 1.102214690039174911e+02 1.099761867023176052e+02 1.094528863093455868e+02 1.090251075399644662e+02 1.091272058768615238e+02 1.110324930984582892e+02 1.075149012922430103e+02 1.076480413956921609e+02 1.086669697385712254e+02 1.096619885333409599e+02 1.099510860923669924e+02 1.085824844725685523e+02 1.091626711636300655e+02 1.080873456094374774e+02 1.105139948867943502e+02 1.079208609739370814e+02 1.098678326496356732e+02 1.067989468840158906e+02 1.105076307021712694e+02 1.099549679068155825e+02 1.072799981855040130e+02 1.093706352254333183e+02 1.083398143987416091e+02 1.087822439457656429e+02 1.064591895988468622e+02 1.092391439060746876e+02 1.073685209006298322e+02 1.071556047099519731e+02 1.080522585299278262e+02 1.064818862224761347e+02 1.078027066083600971e+02 1.086660101861289007e+02 1.047939381129787932e+02 1.051952168978585007e+02 1.054083181955309811e+02 1.054493156551785944e+02 1.021880099937692137e+02 1.041939902058693121e+02 1.053023178897608858e+02 1.044745703817986424e+02 1.021515920731338696e+02 1.040447366558025806e+02 1.057848394724323953e+02 1.046181673196385020e+02 1.049751859808008305e+02 1.064627474092570907e+02 1.028672427325025183e+02 1.061054784811926766e+02 1.051963756208843392e+02 1.033911954814181655e+02 1.041768590559574506e+02 1.045641010931998949e+02 1.020123778638173633e+02 1.013958193744414729e+02 1.059800424549473661e+02 1.021335811829909517e+02 1.069367163416763873e+02 1.040532138174992269e+02 1.034232844508527478e+02 1.042969414404239501e+02 1.050312577371561389e+02 1.029875674376211236e+02 1.026326550153327872e+02 1.007465670852738953e+02 9.993469403700831322e+01 1.003782981778540062e+02 9.980517398614617264e+01 9.919229716720261081e+01 9.992617766197786011e+01 1.002753200713295030e+02 9.805565408467710142e+01 1.019197254371732839e+02 9.975353685934585712e+01 1.000619757851091975e+02 9.997840556550019642e+01 1.014740603181292755e+02 1.003561243115726427e+02 9.861096832972967263e+01 1.021434359059305592e+02 9.965667304908389212e+01 9.965906236635139237e+01 1.012308110740767688e+02 1.002546108984279698e+02 1.012846354463358693e+02 1.010115873256920480e+02 1.008092746143600209e+02 9.942025839801563336e+01 1.013927453323447736e+02 9.822679242132613808e+01 9.934105027786415576e+01 9.940354777460251512e+01 9.992806550606917426e+01 9.975518504182215906e+01 9.924048013315514538e+01 9.962502177642640788e+01 9.833946486273887899e+01 1.006931191346292138e+02 9.834753948205613483e+01 1.035329238513695174e+02 1.028671921256763113e+02 1.008526523275317999e+02 1.002838543543348919e+02 1.003362813985484934e+02 1.032089858760021315e+02 1.012023428110470888e+02 9.945652292844995657e+01 9.931619381332239982e+01 1.014987767131282652e+02 9.941674977111452449e+01 9.996275992460164161e+01 9.778222253780772633e+01 1.015646563219522278e+02 1.028824747374148245e+02 9.912399091647027660e+01 9.933108836669772757e+01 9.571607229984402920e+01 9.982722827626230355e+01 9.926253905677785383e+01 9.599581287920042882e+01 1.006506476043436464e+02 9.829181803890710967e+01 1.014520829456475894e+02 9.832417010292088833e+01 9.929752036005645266e+01 1.024010309593786587e+02 1.003432038603709202e+02 1.004185567995958479e+02 1.021742691060218675e+02 1.012972279205537376e+02 1.001621074267161617e+02 1.030418154761856044e+02 9.992175087680286083e+01 9.759340593875560899e+01 9.974773482028659544e+01 9.866586170014481638e+01 1.000334697226832219e+02 9.874598463044445396e+01 9.955357789277096003e+01 9.916250428325628263e+01 9.973152190256364236e+01 9.565505391735607077e+01 1.003132028707107821e+02 9.644251948054747459e+01 9.734561655361015653e+01 9.859519653462810140e+01 9.986946009430772619e+01 9.886742444498447924e+01 9.861072903682946844e+01 9.914929288630668225e+01 9.842423141402203157e+01 9.805445226029824823e+01 9.428139757232843010e+01 9.898270528662956735e+01 9.737702704667798059e+01 9.580609665663665453e+01 9.531170805900177356e+01 9.720501514698869983e+01 9.674664674168550960e+01 9.541647749583492555e+01 9.426793812419082030e+01 9.946794265255951473e+01 9.830865508571920941e+01 9.476607897760091248e+01 9.543437040945148908e+01 9.863106710489057605e+01 9.960146912570388622e+01 9.706261222011912082e+01 9.564585687862525276e+01 9.700128031903369674e+01 9.802247212958623379e+01 9.444951296520922313e+01 9.329027815249101252e+01 9.368119196816957128e+01 9.137616115156374974e+01 9.417306314676380907e+01 9.402316340551470830e+01 9.620174787253493776e+01 9.503918449569179927e+01 9.244072943288679767e+01 9.521524792152376904e+01 9.499810617856550721e+01 9.154379574126893715e+01 9.446117667737580348e+01 9.416735347092243558e+01 9.478975752409905908e+01 9.583786126512897852e+01 9.693188199281777884e+01 9.620961318442984123e+01 9.785307161245503949e+01 9.440484640977609843e+01 9.381446681745542548e+01 9.509496213565405753e+01 9.574319512959677070e+01 9.569627716220276170e+01 9.565079908809487108e+01 9.536809011507526179e+01 9.443225246881274870e+01 9.555991692145551042e+01 9.431024161061711197e+01 9.784364431090295966e+01 9.945621167159301024e+01 9.395474685054115582e+01 9.539514580014595424e+01 9.518250760657086573e+01 9.447585178561075736e+01 9.270693581847726250e+01 9.428480406810579950e+01 9.259918189111017739e+01 9.113063753518500221e+01 9.306002430933838809e+01 9.314277117870993550e+01 9.293958752555859348e+01 9.122596800546534723e+01 9.051528551022454394e+01 9.293214611986944362e+01 9.209182296046232352e+01 9.396323834317145440e+01 9.275638624374802532e+01 9.289121033784184078e+01 9.344806815702860092e+01 9.106614358701642686e+01 9.195536288459437912e+01 9.307562246817332152e+01 9.506456789488875359e+01 9.081625814135308872e+01 9.219589214573522895e+01 9.201748139838126406e+01 9.292934333748367237e+01 9.305120119680121604e+01 9.324892299142024399e+01 9.275777052282833779e+01 8.990071980909196725e+01 8.925473667785276177e+01 9.380707234666402883e+01 9.342334156201147266e+01 9.129981300785159704e+01 9.128405955179414377e+01 9.134296601072276189e+01 8.918053037026911056e+01 9.343326381156248317e+01 9.286218438299806621e+01 8.968582511703844773e+01 9.042235687633021257e+01 9.334349014401244915e+01 9.075366119203098947e+01 8.953015452084702019e+01 9.319758253566487838e+01 9.325458726279687482e+01 8.984901711138384428e+01 9.124433698876397614e+01 9.050996323487649420e+01 8.904940293562499676e+01 9.140600536389953845e+01 8.922090663723648163e+01 9.226973427342699097e+01 8.801690372071490742e+01 8.650115424369201378e+01 8.828952990817245450e+01 9.107136475889377891e+01 9.050599006889468967e+01 8.894118335223006966e+01 9.261249370669088421e+01 8.960537903759701805e+01 8.700224308395436879e+01 8.757165338040638858e+01 8.635095288298572314e+01 8.756777113690039016e+01 8.793740216992115677e+01 8.736051296870789429e+01 8.694883239960022081e+01 8.620673350241135324e+01 8.677236445091735106e+01 8.684123286664703301e+01 8.680086839986221037e+01 8.521984183392038403e+01 8.982068833065125091e+01 8.916375856512767939e+01 8.561969082487766514e+01 8.600302862392668146e+01 8.736918020507972926e+01 8.725430514305382701e+01 9.185312095157146928e+01 8.972427311809174455e+01 8.962659774497686271e+01 8.711339316300856694e+01 8.864513052586525532e+01 8.546969864455608956e+01 8.898007763263967718e+01 8.487621956192624850e+01 8.699376515029987900e+01 8.639987347208101198e+01 8.573763128972692016e+01 8.560407831253071720e+01 8.773403147119576317e+01 8.657057542745363321e+01 8.509698015368783786e+01 8.500081041085483946e+01 8.615662334869891481e+01 8.437468091260481629e+01 8.677919796879464798e+01 8.709781146415799924e+01 8.472660260743468541e+01 8.916941540468896221e+01 8.599212297538402083e+01 8.713615069733928920e+01 8.717024129630965490e+01 8.649977786457650097e+01 8.598724970780303067e+01 8.435214180967899722e+01 8.619532406748011510e+01 8.472256888616848869e+01 8.468669539743704888e+01 8.758412227152939522e+01 8.460447307686796137e+01 8.559492976274025011e+01 8.716886942907605373e+01 8.557578984280063139e+01 8.566313869375821355e+01 8.839551203090444176e+01 8.734876735801098846e+01 8.289488875810181412e+01 8.533881620993820150e+01 8.827501040662338028e+01 8.653459017513462470e+01 8.736939109057790631e+01 8.843045718211448047e+01 8.739602357997208060e+01 8.778308747694596548e+01 8.833937168848873966e+01 8.656905490733261388e+01 8.648882238569471781e+01 8.718208338799215085e+01 8.652737346304314769e+01 8.487092038371396541e+01 8.464984036438515602e+01 8.438808855488773020e+01 8.509706114342519356e+01 8.523227303256223308e+01 8.624054155562835433e+01 8.612738668272235998e+01 8.551093952032267964e+01 8.425290084832197124e+01 8.795138732821895644e+01 8.616814609679710202e+01 8.600720982798574710e+01 8.570040133016196648e+01 8.472954059416737493e+01 8.480069251492429316e+01 8.685288609050085995e+01 8.509888127006581726e+01 8.547865116506456218e+01 8.313763524098281721e+01 8.564654577639419131e+01 8.509835926363513181e+01 8.544882995605671283e+01 8.268614502315584502e+01 8.587114323652713210e+01 8.134754126948975284e+01 8.405975085019493065e+01 8.227901644397294945e+01 8.343948195622839137e+01 8.546018527217492533e+01 8.423111856773125794e+01 8.234439209250450631e+01 8.378107041328655669e+01 8.207767908322763617e+01 8.411363154577232137e+01 8.426172646255531617e+01 8.312429341343143108e+01 8.278230258797238150e+01 8.203067229640515734e+01 8.318854237413744102e+01 8.510932885432433181e+01 8.123148483583837276e+01 8.259951782599959813e+01 8.634206702691723478e+01 8.320177721643331381e+01 8.387988649095942151e+01 8.244705314291302045e+01 8.243102423718683269e+01 8.157846401457477725e+01 8.176695689662581401e+01 8.058992686580283760e+01 8.252692461839012594e+01 8.445336496823728112e+01 8.226431367989628995e+01 8.362726471752161217e+01 8.271362889493700266e+01 8.287204832431778811e+01 8.180095861981024541e+01 8.389131844760562728e+01 8.228339360451654727e+01 8.259483371803423779e+01 8.193941751216317471e+01 8.500055381491817741e+01 8.359418695502949959e+01 8.243879823381537619e+01 8.255758637550444234e+01 8.241976438254846471e+01 8.097854542199890204e+01 8.244094835914651753e+01 8.393390715335445407e+01 8.346364164693729037e+01 8.336088284638026380e+01 8.428261913208611134e+01 8.264380466634608524e+01 8.208001232258786217e+01 8.254632106509924938e+01 8.168874034176982946e+01 8.307700383812812106e+01 8.387865519069008258e+01 8.269765537863648319e+01 8.351293077351145655e+01 8.108507396753219609e+01 8.386733952862597619e+01 8.374261891184339390e+01 8.438607209753251936e+01 8.390716102797539122e+01 8.168828507388811033e+01 8.423434004033988742e+01 8.255857027042955565e+01 8.119994143851484125e+01 7.887528543890562105e+01 8.066719860921701013e+01 8.050856720517296594e+01 8.001586069948039892e+01 8.293418456746780976e+01 8.053744434704002231e+01 8.218949983673810777e+01 8.253108758544955492e+01 8.299752092374404810e+01 8.196266842256282814e+01 8.079128740526097374e+01 8.248205420764712414e+01 8.119152110391772226e+01 8.083383925088604371e+01 8.231464491000065209e+01 8.170752676062224396e+01 8.185785330153599659e+01 7.937994150668710347e+01 8.038281403894954735e+01 8.264642980704948627e+01 7.951472045501007813e+01 8.114219140552778242e+01 8.049043302712325954e+01 8.125893825368034129e+01 8.369388485247202425e+01 8.109630450167682625e+01 7.922983518797485658e+01 7.857115916154576496e+01 8.146209614826705092e+01 8.487334586478866072e+01 8.014699126443986188e+01 8.085878268347570952e+01 7.629670526040966649e+01 7.883613118744395365e+01 8.028253786782327950e+01 8.017456812937982136e+01 8.224442939808808717e+01 8.176125580356782052e+01 8.076902507246272478e+01 7.833384348918941953e+01 7.936624164672936388e+01 7.791710333179048575e+01 7.750736113171676323e+01 7.662011539149999351e+01 7.772564261294500909e+01 7.879629285055330001e+01 7.677467442668208264e+01 7.811224392550052187e+01 7.733210148360035419e+01 7.677446186658325189e+01 7.686329329524197362e+01 7.800009779118026643e+01 7.742767507565791618e+01 7.845673660102872304e+01 7.990296803980832863e+01 7.644028240049132705e+01 7.689535237722229510e+01 7.721290782487564286e+01 7.658497739160404194e+01 7.691127246151262398e+01 7.644762501775848307e+01 7.748053045189072918e+01 7.824486941274139440e+01 7.732938131897252276e+01 7.795573773081142122e+01 7.902781875365788267e+01 7.857128021516621175e+01 7.681707883003348059e+01 7.788110285280875189e+01 7.787020780702415834e+01 7.583235514357996010e+01 7.753139115025629735e+01 7.588602569467450110e+01 7.419068814852991522e+01 7.960183191220707499e+01 7.638967760173569843e+01 7.712253484272849846e+01 7.619212996314381314e+01 7.634303616507318679e+01 7.927495049918233860e+01 7.804059616085859830e+01 7.643581254716104922e+01 7.956663355341723332e+01 7.778252955945993108e+01 7.680916436119687773e+01 7.729914709974683262e+01 7.824144037123386397e+01 7.720780775367551030e+01 7.863591549439161099e+01 7.627577330206023021e+01 7.764428523680133765e+01 7.783887983547140266e+01 7.509422756079672467e+01 7.503086648636387679e+01 7.933942103292682191e+01 7.669721733005660269e+01 7.399784750263209787e+01 7.503407385440317512e+01 7.729280348688287461e+01 7.755998793617231968e+01 7.660800418536022960e+01 7.622784331868115260e+01 7.604138141789788108e+01 7.745678463996779328e+01 7.711521142974821430e+01 7.403564536958681686e+01 7.575779965124795012e+01 7.518916957106381460e+01 7.510738515717059727e+01 7.141968382142010796e+01 7.245777441794474782e+01 7.145223303057221642e+01 7.375674529098407106e+01 7.396688584426652824e+01 7.131890241578538792e+01 7.236133023333400160e+01 7.229708664475721491e+01 7.390157979270715316e+01 7.151636345014583185e+01 7.460095851056303218e+01 7.292164709411866852e+01 7.561729516767161385e+01 7.509793564917870867e+01 7.337650599020876996e+01 7.282958892880971291e+01 7.363086236646954319e+01 7.249015085017653348e+01 7.062214592201247854e+01 6.998507425020281403e+01 6.968327015772837285e+01 7.136067130216750343e+01 7.341110929901661564e+01 7.381719417531969896e+01 7.386857758644218563e+01 7.212139724410013741e+01 7.404369513186300367e+01 7.174022279948711400e+01 7.161123346207020290e+01 7.411148882761352752e+01 7.507974209656359221e+01 7.357500069205929094e+01 7.446593928464193368e+01 7.143033702217756797e+01 7.277084746279251704e+01 7.479676643728795682e+01 7.078749871220777834e+01 7.436973367606290708e+01 7.472585347440377745e+01 7.411910295114569180e+01 7.324713888878434886e+01 7.028603815834841839e+01 6.894855305968184211e+01 7.057524832635600376e+01 7.332023549037972998e+01 7.442331834100031074e+01 7.313200830069969527e+01 7.273389427641158989e+01 7.291547035937396970e+01 7.386630514416516746e+01 7.339479800019417155e+01 7.380332108416855874e+01 6.978284958584200126e+01 7.189355272623369331e+01 6.986755629115057786e+01 7.515541962367927908e+01 7.260356492286337016e+01 7.092437167549256571e+01 6.965525953306040208e+01 7.248779969711127080e+01 6.994880549228774669e+01 7.147341107687029194e+01 7.153417372541308339e+01 7.170143046689230459e+01 7.221659173956176403e+01 7.027386096398262794e+01 7.315555473816606025e+01 7.226380298942135028e+01 7.288993818480001607e+01 6.883383470623141420e+01 7.425417237517957858e+01 7.137272506108527637e+01 7.120289700645386688e+01 7.068633882713831440e+01 7.207613920505458793e+01 6.948726421709427825e+01 7.121375054249439529e+01 7.398954019834805251e+01 7.253250447942174617e+01 6.986879424615963785e+01 7.048759926273335452e+01 7.188273356970299233e+01 7.020845964290694496e+01 7.140330039905568071e+01 7.160178635938740399e+01 7.197821227444359238e+01 7.280113636927393372e+01 7.150791877969341215e+01 7.236086662985789530e+01 7.258827504981388756e+01 7.075969538076792276e+01 7.240967677646888490e+01 7.160130600206083784e+01 7.195851375096373204e+01 6.814863147349313977e+01 7.275534338359284448e+01 7.281209309212304959e+01 7.135216844771996136e+01 6.850339650074978692e+01 7.072809593511505000e+01 6.952317792317685985e+01 7.339282102637261573e+01 7.121379881411942847e+01 7.522515588665339692e+01 7.143398434170731548e+01 7.030894520197691122e+01 7.107007299123152677e+01 6.971076572462092713e+01 6.803344645466866325e+01 6.759765542836788654e+01 7.011827630546483192e+01 6.883875655195022603e+01 6.848209305889065490e+01 6.838198676283050759e+01 6.657512391209037617e+01 7.149651055563744251e+01 7.182824391035465794e+01 7.107870287692135491e+01 7.355337581099487920e+01 6.933759455690112361e+01 7.109681222382405963e+01 7.029671839437008884e+01 7.048913113619968840e+01 6.965117282489836725e+01 6.989479536318249586e+01 7.371015900208199412e+01 7.280120999681996352e+01 6.971405389067213321e+01 7.119439696036306486e+01 6.986766179053452674e+01 7.030453905698270489e+01 7.101396058823152657e+01 6.814318272765079598e+01 7.044497228896464947e+01 6.866892576396958248e+01 6.871030474473364791e+01 7.013002606841224917e+01 7.202455830535507175e+01 6.979405212964208260e+01 6.914458288953112231e+01 7.038717840273702109e+01 7.028002535947145191e+01 7.107767767951860094e+01 6.997987828863897164e+01 7.187795744298469458e+01 6.952680326177598147e+01 6.964900448319914972e+01 6.856106763892624656e+01 6.537921554218121400e+01 6.994971834497277996e+01 6.833780914630074221e+01 6.692672333667366047e+01 6.764019491773348136e+01 6.705255881143645524e+01 6.882263369888985949e+01 6.789521039588130691e+01 6.931100493539132401e+01 6.809038553305620667e+01 6.706491596311359160e+01 6.936203478752688056e+01 6.662511512637838962e+01 6.675126540591757873e+01 6.574665329139610037e+01 6.478489278502236459e+01 6.561795288543252980e+01 6.287835262653128154e+01 6.910446527554759655e+01 6.733634470739076505e+01 6.795699934088332839e+01 6.619475897591043179e+01 6.563860054136772249e+01 6.740063840597345290e+01 6.775247807935335231e+01 6.897869632543812202e+01 6.698326316225258381e+01 6.593255792136703519e+01 6.361782192610338171e+01 6.472500895340830596e+01 6.598584378825358954e+01 6.876800743068491784e+01 6.542162798611109054e+01 6.340006859752153190e+01 6.698378409299215264e+01 6.735121301278186934e+01 6.506101865965572983e+01 6.641321172133177697e+01 6.522732700841231690e+01 6.544901306315767897e+01 6.278522355188859194e+01 6.481493696922700565e+01 6.557654364329708585e+01 6.362811353556278249e+01 6.409984150079529286e+01 6.582776885831663094e+01 6.521235920753922244e+01 6.349754948619587935e+01 6.543119544962648604e+01 6.381770198625692814e+01 6.408543529858157228e+01 6.530327715429115187e+01 6.569706613657911021e+01 6.545270051880515894e+01 6.651810886490812891e+01 6.341698702143590083e+01 6.547378739492414468e+01 6.624789217157439225e+01 6.486631435695703374e+01 6.400237324946375850e+01 6.186263409158950566e+01 6.340211585051913090e+01 6.486577338488318389e+01 6.331065161988745160e+01 6.436883334447048810e+01 6.787409005339638668e+01 6.465086382499421802e+01 6.303173764542631829e+01 6.475858022523047453e+01 6.494646556371675672e+01 6.554171654336884956e+01 6.594117843694425574e+01 6.378040162826808057e+01 6.579981480096280677e+01 6.698888048589141420e+01 6.492363384096509549e+01 6.307296173493391933e+01 6.518013697895202085e+01 6.521565908836223002e+01 6.482662509725130917e+01 6.478341382453344011e+01 6.504648816123696520e+01 6.239268423278942777e+01 6.449656948208331642e+01 6.573448070878222893e+01 6.493870148892364114e+01 6.505557347312976901e+01 6.489756548275994419e+01 6.501089678199369359e+01 6.231576223100961442e+01 6.685536246649905934e+01 6.398590509746082944e+01 6.354030763460265518e+01 6.288638268744567483e+01 6.269680518842700678e+01 6.456836451826991663e+01 6.546716882444907526e+01 6.423678351895392780e+01 6.524661557017753921e+01 6.429302041339354901e+01 6.534956193393355761e+01 6.532919286690744798e+01 6.545615178469527962e+01 6.462125400986917612e+01 6.410384174312071082e+01 6.327209494841596893e+01 6.677868735892231200e+01 6.587238748764303864e+01 6.747066011585258138e+01 6.574803864525878794e+01 6.714871816369780788e+01 6.609905267755939917e+01 6.737672728938477462e+01 6.728679606767451560e+01 6.507832583937708648e+01 6.802915873581005712e+01 6.582241732813970714e+01 6.658727520142834067e+01 6.650300908513867171e+01 6.852956420467127430e+01 6.497707456204373955e+01 6.417399085647036827e+01 6.624120376306134972e+01 6.516955804133347385e+01 6.751860473736535084e+01 6.435857143951278658e+01 6.558011842751592724e+01 6.457569444591769070e+01 6.571063656109896556e+01 6.772217875363914175e+01 6.715975478832126555e+01 6.659442006566253269e+01 6.349527559387799869e+01 6.388420658887621784e+01 6.564287369366940084e+01 6.557569496310757984e+01 6.375692036574154287e+01 6.551089557371655303e+01 6.580785003183864035e+01 6.426515067418482374e+01 6.467641079635207291e+01 6.594296392450074507e+01 6.501756912910029484e+01 6.544401603143552393e+01 6.755531309049572997e+01 6.388202147378252960e+01 6.437955246000382203e+01 6.333670436727974362e+01 6.413347405648151778e+01 6.411516058282994379e+01 6.630023170164550095e+01 6.467084351476978554e+01 6.468244339976563140e+01 6.445633178316107603e+01 6.307225657819469689e+01 6.225050335461394013e+01 6.234110812864415863e+01 6.274049526906820518e+01 6.174404955104188986e+01 6.096582954637846541e+01 6.306896641724691932e+01 6.242343862350762151e+01 6.136802207567046707e+01 6.325601082293814414e+01 6.490035230741351313e+01 6.300909070013410229e+01 6.120835230607234934e+01 6.130906764862917413e+01 6.112403551468204199e+01 6.223570557335166598e+01 6.258184675417303566e+01 6.287930144502162477e+01 6.229369997979299711e+01 6.472863144336875507e+01 6.467118316681413148e+01 6.375973678373392062e+01 6.217458486729128708e+01 6.236323304766112585e+01 6.095833150218627594e+01 6.237645204006459210e+01 6.348159943711893050e+01 6.198912993093575352e+01 6.016752522869791875e+01 6.236828201323199750e+01 6.215279288401760738e+01 6.416197297846723302e+01 6.171318905134292265e+01 6.080697006655805126e+01 6.380738096638039281e+01 6.242391560927228511e+01 6.059476460129540243e+01 6.318697489600713624e+01 6.235448428207514127e+01 6.096438160097397230e+01 6.378116325818637478e+01 6.288581632899883544e+01 6.151328390444836458e+01 5.950564440867464810e+01 6.060027240646935098e+01 5.795893824284268447e+01 6.019782165181624123e+01 5.980942139538716162e+01 5.941692454521353994e+01 5.926796242477073662e+01 6.269613617763552327e+01 6.024996282736844933e+01 5.964240502445377246e+01 5.821393356506198558e+01 5.942449278820156877e+01 6.160059137502929616e+01 5.955771343175612742e+01 6.171688612145040054e+01 5.913078563317522907e+01 5.958508496244703423e+01 5.813553499672116942e+01 5.752073407701978169e+01 5.991566317313113643e+01 6.045126410571768361e+01 6.090123744271383543e+01 6.021208726134511835e+01 6.095969756782182003e+01 5.950630099653503891e+01 5.949407731239774222e+01 5.898287842132921810e+01 5.880360957630814056e+01 6.092370888254873051e+01 5.982701911893948221e+01 6.152207399346366401e+01 5.876911720912656989e+01 5.868565995260331647e+01 6.001169630473174976e+01 5.951094436027271684e+01 5.865592628061530434e+01 6.122569901159922523e+01 5.758864047237705108e+01 5.860673229905989956e+01 5.726921671555611226e+01 5.733631999680505231e+01 5.739966245283832080e+01 5.703807346162271585e+01 5.607035920251276195e+01 5.890629015276810776e+01 5.355789588460595496e+01 5.561445339723820780e+01 6.007649962702993207e+01 5.785583288190117912e+01 5.882536614171220890e+01 5.709508507379266717e+01 5.868752612357570086e+01 5.748070850529003906e+01 5.611334752143746840e+01 5.914087068263934555e+01 5.677889194625786473e+01 5.748215174798941263e+01 5.616163785541644415e+01 5.774793831701720137e+01 5.694950336634219212e+01 5.764974401222414713e+01 5.743991354154201190e+01 5.591571276366316567e+01 5.916430647967337819e+01 5.930330751445825399e+01 5.817919122732190829e+01 5.766627686617091086e+01 5.993646094404046920e+01 5.875668295244560824e+01 5.736498686125064950e+01 5.744545188070768660e+01 5.982273119038556786e+01 5.761412342417386867e+01 5.664559798823086112e+01 5.613693724597870016e+01 5.783923026599308059e+01 5.511110188832662971e+01 5.773995331800720265e+01 5.751382450794274348e+01 5.590624533906078142e+01 5.606480728856479345e+01 5.823925029769206674e+01 5.813255687452672049e+01 5.721328986887644419e+01 5.756441957854929825e+01 5.707650787755432731e+01 5.857948228190510065e+01 5.796196336769378377e+01 5.750075613545985931e+01 5.564049126610565565e+01 5.807490940938482282e+01 5.637153424151334491e+01 5.770432880116406693e+01 5.768562013798956656e+01 5.384102177950472168e+01 5.629436509282453471e+01 5.524739615852396923e+01 5.549259774448729843e+01 5.607551046163938224e+01 5.669993351041173923e+01 5.754104309808489148e+01 5.812440806496527301e+01 5.730116889139175385e+01 5.876532617768310729e+01 5.476217078233323576e+01 5.460982971685572807e+01 5.666642393400881872e+01 5.812828709366910118e+01 5.713239060718372286e+01 5.526400175658043423e+01 5.709429916860824505e+01 5.873220758892319537e+01 5.380033455841513046e+01 5.862586414012491787e+01 5.553099113402701903e+01 5.805303809545412008e+01 5.659689014811063856e+01 5.804579289539167064e+01 5.734590875447806724e+01 5.943719137603874003e+01 5.786319229392270813e+01 5.758237179205627854e+01 5.796497525247759341e+01 5.878279219016786783e+01 5.540369949051326159e+01 5.897348633774130633e+01 5.890974318199361193e+01 5.596428248831234242e+01 5.769808400501478474e+01 5.738885149068127589e+01 5.659151861087077151e+01 5.826567855134261009e+01 5.681307647197223076e+01 5.505203595180923060e+01 5.630416305934369348e+01 5.853669627622038263e+01 5.689502280724141769e+01 5.731884982118600647e+01 5.604971165467964767e+01 5.870047524976833841e+01 5.700377254380621395e+01 5.701621894230754606e+01 5.839066725350279796e+01 5.552682906492670867e+01 6.033685485077047161e+01 5.864473149537176511e+01 5.600864917906579876e+01 5.716032233059164014e+01 5.658534563670821882e+01 5.388216483904879794e+01 5.665847654642663400e+01 5.596107569600453502e+01 5.841141338830927765e+01 5.475874264268651359e+01 5.570724829477838114e+01 5.696330267086923271e+01 5.581476523229231645e+01 5.883684623070785591e+01 5.507827223097549307e+01 5.472208282480411157e+01 5.719168236736672384e+01 5.670144441681260616e+01 5.601138758953339902e+01 5.593812054318902938e+01 5.517308302370048523e+01 5.521996893410003793e+01 5.456399050530696826e+01 5.646602915526055710e+01 5.612649847241916490e+01 5.705181749131030244e+01 5.745130290229136705e+01 5.994869747026699258e+01 5.658313786125213340e+01 5.619588295334734340e+01 5.782728427290111028e+01 5.723604966169123998e+01 5.754557618463739743e+01 5.794809548244436570e+01 5.456275195631521058e+01 5.673232257689761582e+01 5.615640059790488436e+01 5.800025994213590508e+01 5.668900044516713166e+01 5.620858637033384042e+01 5.392556033662528847e+01 5.290630754193229990e+01 5.391068488424203053e+01 5.303552303946097624e+01 5.712569057102458459e+01 5.371027290526274811e+01 5.393776085956855582e+01 5.679282680775982328e+01 5.141505052306509782e+01 5.380845803012189066e+01 5.299886865816431936e+01 5.574287016694741226e+01 5.568443832953418848e+01 5.473229063047758558e+01 5.350886652664139831e+01 5.491427005884673207e+01 5.299340290746402360e+01 5.263881696441531943e+01 5.285840160620479367e+01 5.488375269363896081e+01 5.510016641924763547e+01 5.381018201172859250e+01 5.309630646190258574e+01 5.509469869800593500e+01 5.435189965895299480e+01 5.294099842168085246e+01 5.331861648501882911e+01 5.385427744729969390e+01 5.322074985868180619e+01 5.440223585325511380e+01 5.461029737709735343e+01 5.192616409598469573e+01 5.295014408416036389e+01 5.522326476592301248e+01 5.435889314670229311e+01 5.379086887380869086e+01 5.463240513312528179e+01 5.303676590074410058e+01 5.470506077052497318e+01 5.401190318862251871e+01 5.464330470829294484e+01 5.493373373301274398e+01 5.599512171126741578e+01 5.480150680944512942e+01 5.701974380819985555e+01 5.214311267155318319e+01 5.454584345305582360e+01 5.392038620241783775e+01 5.496476416520010133e+01 5.122717130600506863e+01 5.452073978541438493e+01 5.684471484023763566e+01 5.375768891804481342e+01 5.364166168042019223e+01 5.790427006884112160e+01 5.541153147518508604e+01 5.552786821044064425e+01 5.590038417785324043e+01 5.564755093955007936e+01 5.210543338704069072e+01 5.290558655456935355e+01 5.169016149418541062e+01 5.337367120273524534e+01 5.463859898144279015e+01 5.492913040971625094e+01 5.113741298260544710e+01 5.027507369686778560e+01 5.245628772906820103e+01 5.338513330807436574e+01 5.195977678722103832e+01 5.239893101761795435e+01 5.480773554014129445e+01 5.283299554168262091e+01 5.283280317321936081e+01 5.273142646407096379e+01 5.147300612614720450e+01 5.246463920591432384e+01 4.989522398340413645e+01 5.067488337232119733e+01 4.960982313776638364e+01 4.963252371692445308e+01 5.332506315571259137e+01 5.173471720023179188e+01 5.381263554102119429e+01 5.398440249904186317e+01 5.162286054129526036e+01 5.033955809990336405e+01 4.887625359767299216e+01 5.041281630583367956e+01 4.869372816529588732e+01 5.027239722122750010e+01 4.803883903556152291e+01 4.789072434583565752e+01 4.991906068277864961e+01 5.058708107772032037e+01 5.162771603685175137e+01 5.134468701498349219e+01 5.099870352605945101e+01 5.042253241515334139e+01 4.797027985842467501e+01 4.922991464912830395e+01 4.957464811496490142e+01 5.026131226473555103e+01 4.892090124326991685e+01 5.127714703838719146e+01 4.882051907827366932e+01 4.983619018072755580e+01 4.720145316082027875e+01 4.889253825718359536e+01 4.916183695338492043e+01 4.878923625837439459e+01 4.840780120114449403e+01 4.866633752482287179e+01 5.228630115754102547e+01 4.931144203603455622e+01 4.818910824380365909e+01 4.916344374096325254e+01 4.988308828497198277e+01 4.836460036444845656e+01 4.996683147904374067e+01 5.049022447290953863e+01 4.994115626459842616e+01 4.887824225273907075e+01 4.896659000532142869e+01 5.094617921545145123e+01 4.984738867105279070e+01 4.739860628980463986e+01 4.962950923771510503e+01 4.917922416765222948e+01 4.761787788350289929e+01 4.955224927468882612e+01 4.697033042210584597e+01 4.978645916963333207e+01 4.717275763034550096e+01 4.943409478638302090e+01 4.802221295295215953e+01 4.891417683677926220e+01 4.965464917588082017e+01 5.025178281377518630e+01 4.919576993310006685e+01 4.910732780000108022e+01 4.972737939533622864e+01 4.795858380041468649e+01 4.593126021388007985e+01 4.898755116327291148e+01 4.855955242919544901e+01 4.850650775441198448e+01 4.758389059669293886e+01 4.887741552261972799e+01 5.055790001554070301e+01 4.474831492455300008e+01 4.518913304891494676e+01 4.628841919682042061e+01 4.743550220854667288e+01 4.895001926281588567e+01 4.645361525545604309e+01 4.779763761322654858e+01 4.861453888389863920e+01 4.678665100177997971e+01 4.664960749975276855e+01 4.663634062185260376e+01 4.638355213458830661e+01 4.705854968929132554e+01 4.652338369322306022e+01 4.671782930282266477e+01 4.540780717433866442e+01 4.528196298621064386e+01 4.833371232246918225e+01 4.852854462792125645e+01 4.697489356593851539e+01 4.657172343160441841e+01 4.956964464679623461e+01 4.662404900884326509e+01 4.585083635557055715e+01 4.948866107001013148e+01 4.803435936993802358e+01 4.578923466038691714e+01 4.536983375835234966e+01 4.807244237718988700e+01 4.812528243172400266e+01 4.635221879327679062e+01 4.734642260559970595e+01 4.667073939484346567e+01 4.185435337128016897e+01 4.540862779521278725e+01 4.728787418484188976e+01 4.644964629490271335e+01 4.599369676544593233e+01 4.789249578682445474e+01 4.442656197131094586e+01 4.442220108507634535e+01 4.378776647754790474e+01 4.570066104806616636e+01 4.495427684537731494e+01 4.456370147467558240e+01 4.627596454709352258e+01 4.452649889223498292e+01 4.439185557177270880e+01 4.737212550614458451e+01 4.491473450201448969e+01 4.377403808804432117e+01 4.348517635147827320e+01 4.336924297602333667e+01 4.513588568301918968e+01 4.462239516858299027e+01 4.364781957053779138e+01 4.323002069876984166e+01 4.274284933216846838e+01 4.606174412482020131e+01 4.515234997387614158e+01 4.639680352086190140e+01 4.293368756653875806e+01 4.492827432269541532e+01 4.371814469917351431e+01 4.438693313422066211e+01 4.448334407459510231e+01 4.427801826787590045e+01 4.657417627478790223e+01 4.488881402466892467e+01 4.627296348454100183e+01 4.383996853857836129e+01 4.596623065808075381e+01 4.263115030390230231e+01 4.515342835793929055e+01 4.352788646989539956e+01 4.516858849097742024e+01 4.331141110895729440e+01 4.411079333519150936e+01 4.291318823416825268e+01 4.351315489007062354e+01 4.384157376778901494e+01 4.403667412620315247e+01 4.414152099311410637e+01 4.619745924149489014e+01 4.389012815467621209e+01 4.440287688499436314e+01 4.595155097421576329e+01 4.479458894373779998e+01 4.501745671295515194e+01 4.402423821222658518e+01 4.497568990013478185e+01 4.256105501013701087e+01 4.438154743808602376e+01 4.486034231416660845e+01 4.509902686718422871e+01 4.285005889647753463e+01 4.472929652911221865e+01 4.373108846115755455e+01 4.695535638480471619e+01 4.509500452682743088e+01 4.383086182517505591e+01 4.467297064007080110e+01 4.439356734392391246e+01 4.458098107388394027e+01 4.300720142071399721e+01 4.618164212435963378e+01 4.352481933149915960e+01 4.450280042459939978e+01 4.451318374357300200e+01 4.446977499972650349e+01 4.381312272354420401e+01 4.472327588320525393e+01 4.531335222290894649e+01 4.567989412115755954e+01 4.348328174755361886e+01 4.478779495996676019e+01 4.608565833924931354e+01 4.687620104478712335e+01 4.339366225900274543e+01 4.320714667933725650e+01 4.652067682941975590e+01 4.469929765233054297e+01 4.427445594904188653e+01 4.594706515219171905e+01 4.519544395707692530e+01 4.410474594400103143e+01 4.332133400628138276e+01 4.538046366345690785e+01 4.680213761909483594e+01 4.273280737453808342e+01 4.475717186718420493e+01 4.495460756048414197e+01 4.555085388259789880e+01 4.453834635322026969e+01 4.477622416463079702e+01 4.335527223695340382e+01 4.730112780643597148e+01 4.362719614851870631e+01 4.600389577209548264e+01 4.463792615160696897e+01 4.380430855930573841e+01 4.269445601260818535e+01 4.687858597863628063e+01 4.469685172848687671e+01 4.731134656367572688e+01 4.568276614800386426e+01 4.656870789382049480e+01 4.751803817652925233e+01 4.321678358807341880e+01 4.372767385885850189e+01 4.714223881317843023e+01 4.508969925876154861e+01 4.485518629011761504e+01 4.558726404363704177e+01 4.340881974476097582e+01 4.357175202236687284e+01 4.456551861083208621e+01 4.630925721074194001e+01 4.348725648810194855e+01 4.474948880879975377e+01 4.621383060359040229e+01 4.327917187314911729e+01 4.536210775407208473e+01 4.445651792518579271e+01 4.317101867734461251e+01 4.537250657279508914e+01 4.543497407545956435e+01 4.510900462652937648e+01 4.408698685687357965e+01 4.382890978283143113e+01 4.503122276383096789e+01 4.373838584565240239e+01 4.525541082677427340e+01 4.560546965188068924e+01 4.544298040235084812e+01 4.574927874101307879e+01 4.405902149710016147e+01 4.601037627457094459e+01 4.302230987606948531e+01 4.428747250806469538e+01 4.164297591675163090e+01 4.407765612063372629e+01 4.343197995207174245e+01 4.381576456198879299e+01 4.441375980849421978e+01 4.508649662469562713e+01 4.283133957595205743e+01 4.297170729386476040e+01 4.610095969476174105e+01 4.695657642197307524e+01 4.532901976808524580e+01 4.446119977103062126e+01 4.562529295834570320e+01 4.386327633174968099e+01 4.602473301970409381e+01 4.411103749824065545e+01 4.557827140118403264e+01 4.368724835831996955e+01 4.395750431937258185e+01 4.442309118450575056e+01 4.353033003523996314e+01 4.408633161477254703e+01 4.456025345494536793e+01 4.516113231760795088e+01 4.340805239558886086e+01 4.515330200865638943e+01 4.484275064838241320e+01 4.421734849254664113e+01 4.633134496923532453e+01 4.230039262612011441e+01 4.288640204827162705e+01 4.479324473054543887e+01 4.400492699536547292e+01 4.438988890087331640e+01 4.509531313400143659e+01 4.451807334379635250e+01 4.582293744395114743e+01 4.450207136735821933e+01 4.179729070288502157e+01 4.408594307365203946e+01 4.436967669634077538e+01 4.269519012788682488e+01 4.528366873302586981e+01 4.112263823405667296e+01 4.543730866933023549e+01 4.239785079613307772e+01 4.305064962540347295e+01 4.352503527353399448e+01 4.490194365682427247e+01 4.406930007857648945e+01 4.188799365187689006e+01 4.342673780657641203e+01 4.375921340351100497e+01 4.364600837480296036e+01 4.495839482855893721e+01 4.463913213626962317e+01 4.751082356612279511e+01 4.325590118087642821e+01 4.202497472092805708e+01 4.576627061496222382e+01 4.474420478413480851e+01 4.322229783764444733e+01 4.308889620551930477e+01 4.407708437739277940e+01 4.301622665143543855e+01 4.378510304889253035e+01 4.244074255205374868e+01 4.428939599873130817e+01 4.385094770883690529e+01 4.520882730670786742e+01 4.256680681957806911e+01 4.308823055909119404e+01 4.454936441108509371e+01 4.356598083901972274e+01 4.499437542286860037e+01 4.201404568147661678e+01 4.200313661779026830e+01 4.480508090787382969e+01 4.040980459063263197e+01 4.468800645684270023e+01 4.116473366239710430e+01 4.512282519643464695e+01 4.313206268507178009e+01 4.343325143531042443e+01 4.398652143464525466e+01 4.606049886679490157e+01 4.362239644798009408e+01 4.179887771425376286e+01 4.257330326282603750e+01 4.374160279073466029e+01 4.290930915879422969e+01 4.613082655581190039e+01 4.501311520973436586e+01 4.488976090728054658e+01 4.378454425268625982e+01 4.346899620344645143e+01 4.342366421772651819e+01 4.447295471298280489e+01 4.441579123748859814e+01 4.472833519091330601e+01 4.294803881926289790e+01 4.438792443111366026e+01 4.332145281945314963e+01 4.567314931663345590e+01 4.204023834703594531e+01 4.518372356470278817e+01 4.298217232649830066e+01 4.374799571003845955e+01 4.448650358254990067e+01 4.258346540095633515e+01 4.059106190885210452e+01 4.315112006840194425e+01 4.396261532951044870e+01 4.114344307560194380e+01 4.435687334335383269e+01 4.243007036142481070e+01 4.159082837551288492e+01 4.330275771242548188e+01 4.423402320283420153e+01 4.370542795262434055e+01 4.162007116003329088e+01 4.101305098439107866e+01 4.378566146933130909e+01 4.257240497393829060e+01 4.194570837528878826e+01 4.063272887097184594e+01 3.977698631109589655e+01 4.254844780695911766e+01 4.312765041593939230e+01 4.467121716699059419e+01 4.250900428291054567e+01 4.259952817616751730e+01 4.113212142212011457e+01 4.219402037585461329e+01 4.381118836258731619e+01 4.475662379117811440e+01 4.393460852514611759e+01 4.148857265954151785e+01 4.451410701409779591e+01 4.329282139417607311e+01 4.628619191108418107e+01 4.299468922526716597e+01 4.413034124501310629e+01 4.514497467119851848e+01 4.291782660520985360e+01 4.344366736301828524e+01 4.537889375836287087e+01 4.453092123700380967e+01 4.368929408996205410e+01 4.380402880038729307e+01 4.470704305107722831e+01 4.360831082237626788e+01 4.415421022849932342e+01 4.228985319411148680e+01 4.640102230234521130e+01 4.431055686880108624e+01 4.221687433510538767e+01 4.484889163066146267e+01 4.520402249874668854e+01 4.229512578366657038e+01 4.419851265158807507e+01 4.314538567741705322e+01 4.682883907421902592e+01 4.182807681788672483e+01 4.302540430632033974e+01 4.315136800844395282e+01 4.451754910512121199e+01 4.408821250461353713e+01 4.289566298136055167e+01 4.494560838347572940e+01 4.334777077131549561e+01 4.460374649512543499e+01 4.129125999984573525e+01 4.211667951621191008e+01 4.520588827876220250e+01 4.395728373093337638e+01 4.321693334835165956e+01 4.278970361834917213e+01 4.463390723204926758e+01 4.410321027511982805e+01 4.268286877347028252e+01 4.296723056739499924e+01 4.290469107109822033e+01 4.169094457736947135e+01 4.171521414077574974e+01 4.220400697457358774e+01 4.145152585142506041e+01 4.473429473660689126e+01 4.453294424803411289e+01 4.308474107214329507e+01 4.298358829219806410e+01 4.372954352853647464e+01 4.285592857126529509e+01 4.380247578516673457e+01 4.282421640568063737e+01 4.414876301505364609e+01 4.290442610143265512e+01 4.168900845737125849e+01 4.160031989525404583e+01 4.256607192103647463e+01 4.098762158036145564e+01 4.117400319673716069e+01 4.157452307761280252e+01 4.102359986143780191e+01 4.427394479272550143e+01 3.865084092578521080e+01 4.014077554207278808e+01 4.166796362496501160e+01 3.910147718097578462e+01 4.054715555210871969e+01 4.075893789115801980e+01 4.016255341944824409e+01 4.166845102342151108e+01 4.062307999547501680e+01 4.026128252235728411e+01 3.711305588942921219e+01 3.877688714570581396e+01 3.889405498167852215e+01 3.999654291106635640e+01 3.922356212277748000e+01 3.909826418330731457e+01 3.872623187450182058e+01 3.759175433518599618e+01 3.772802254251995180e+01 3.815513524103435117e+01 4.115684787043136339e+01 3.996042249195533458e+01 4.055812602061262595e+01 4.122992419588457835e+01 4.003771835963288339e+01 4.082225935181308074e+01 3.974687825664109653e+01 4.030333019697091856e+01 3.919964224819420195e+01 4.139499732799246345e+01 3.945589944207956279e+01 3.953654567886793814e+01 3.908875052049670273e+01 4.079145384033179056e+01 3.995371125581767302e+01 4.178520262136491681e+01 3.955430628118587322e+01 3.941855180534179937e+01 4.025977682592678519e+01 4.179479081789891382e+01 4.107231756171989190e+01 3.925128261463898838e+01 4.049808040680130006e+01 4.200152810769684208e+01 4.315215920330130217e+01 4.100495125441871380e+01 4.067187523832912177e+01 4.006785473556901422e+01 3.894201808234092255e+01 4.272123425151161769e+01 3.908266644085139774e+01 4.183809306205756684e+01 3.866346772443796453e+01 3.817845529451329867e+01 4.038568594847797044e+01 4.089934396483246815e+01 3.974475618681908884e+01 3.981529281866608727e+01 4.090969999035458926e+01 4.279676460056641929e+01 4.297841069690863236e+01 4.017186493905105493e+01 3.930147982807858398e+01 3.868848950955845822e+01 4.126862772006878544e+01
[truncated: 3,604,715 more chars]
