# Supplementary material for: Bayesian inference of kinetic schemes for ion channels by Kalman filtering
Source: eLife. 2022 May 4;11:e62714. doi: 10.7554/eLife.62714 (PMC9342998; doi:10.7554/eLife.62714)
Supplement: Figure 7—source data 2. — Each of them has 10 ligand concentrations. The number in the file name reports the amount of ion channels in the patch. [file elife-62714-fig7-data2.zip › 50000current.txt]

-7.696661415418595276e-01 -1.077249236813976330e-01 -3.411328663300601804e-01 1.026187770956552114e+00 4.250081985639136278e-02 -1.665913564325546936e+00 4.671581167184035710e-01 -6.060321639167690622e-01 1.369979235873966861e+00 -4.797823323544282981e-01 1.825527582220055178e+00 2.635184783231949157e-01 -1.407095146332500102e+00 -1.268909368974884488e+00 -2.250108557421401922e+00 6.784261842243499707e-02 1.846764530063657483e+00 -1.362687867622865090e+00 2.459099563456890458e-01 -7.490383655761215786e-01 1.633255883267211439e-01 2.075012545604031367e+00 -1.180654542842312527e+00 -1.414183452818366327e+00 -1.553175525328010398e+00 -1.759472913604835376e-01 -5.697803537882069058e-01 -1.374270227440971048e+00 -1.175470605294842708e+00 2.419046951685720759e-01 -1.083641540051414193e-01 -2.111952041806366143e-01 -4.977836356308231736e-01 9.384342557307538968e-01 -7.513713626750269103e-01 5.327971547086405302e-01 -1.139630671848243182e+00 -4.124130622516957723e-01 6.062027259023052839e-01 -2.843469100130740501e-01 5.462362006969760930e-01 8.213622314934874158e-01 3.420555438073661358e-01 1.456451718920354632e-01 -6.750415243879107630e-01 -2.637192038490905777e+00 2.909124367009907619e-01 -1.458289556328151493e+00 -1.201782592298491270e+00 -8.231296895982445627e-02 9.759044232203675229e-01 3.343088160586503155e-01 -1.503815913982087471e+00 -6.617430174756924188e-01 -5.088088319434497242e-01 -2.101639524770289480e+00 5.499412437302576562e-01 5.378238229796200587e-01 -5.216099531071481362e-04 1.864611757606695480e-02 -6.106816131322349017e-01 3.533825723387343798e-01 1.363018011027467447e+00 3.530916661047748817e-01 6.084433055521372147e-01 3.628761302814632606e-01 2.964558302195949846e-01 -3.384600576744199452e-01 2.439851339812792119e+00 3.085449543670540251e+00 -2.527402751937064540e-01 2.166779823660963444e+00 4.680032558379300101e-01 7.185013248114872075e-01 1.044985634604338243e+00 -4.976759274328191873e-01 -1.552024236087955478e+00 -1.473551064224001950e+00 -7.780329900049186564e-01 2.147692710647076453e+00 -1.200520982206688014e+00 -1.455504350126498592e+00 -2.458316448090093864e+00 -1.172025146508673732e+00 1.783866939322633405e+00 -8.398914274396107604e-02 -2.113733886736418821e+00 -7.879327239438339570e-01 -1.720796995518280859e-01 5.894510340216498889e-01 3.135453566467728326e+00 -3.820677849211822630e-01 1.127729046479761132e+00 1.499585780981793626e+00 3.828616003104434728e-01 -5.062296391477583146e-01 7.391400971161152800e-01 4.450981646670898462e-01 -7.520967747023586947e-01 3.699875053049714313e-01 -6.127289273925934365e-01 -5.273223771901156681e-02 -9.353357780594062643e-01 1.985558543543551213e+00 2.214786873722919269e-01 -2.041237868989068116e-01 8.732226064199263282e-01 4.647753569626407177e-01 -2.092259036361420854e+00 3.112408361026447468e-01 1.696426605493194462e+00 -6.587136864363737354e-01 -5.544005848774214984e-01 1.297976705168540357e-01 2.861723988895712931e-02 -1.026233012723035243e+00 1.268569668366445358e+00 2.421336608194299689e-01 5.340334314157304529e-01 3.118754839411067570e-01 9.797908218587032536e-01 2.010430866078840306e-01 4.266319991223198604e-01 -1.896645267297551340e+00 -1.016647464646081911e+00 -9.426205478762492707e-01 -3.326917274805046287e-01 -6.811711857412687809e-01 -5.991052749498438912e-01 -9.982241370480700038e-01 -1.382235659558769258e-01 4.763119868091589271e-02 2.179087776575461821e-01 -1.769319199523660124e+00 -2.341553123457338348e+00 1.028908205988131735e-01 7.234562626552052400e-01 1.102832456578651588e+00 -1.079725723468987875e+00 1.279694317529653791e-01 6.783908522337317448e-01 3.805700364887185105e-01 1.046131632132420775e+00 7.032943575075594200e-01 -1.650404267101441835e+00 -1.666720490509258745e+00 6.784823474951970357e-02 -2.539432826160312739e+00 -1.429626359988052320e+00 -7.110844918024845640e-01 2.019051483869467756e+00 -9.888868976305219549e-01 9.841218580845404462e-01 -1.116737518400700679e+00 -6.621658084873969230e-01 1.292956014736210468e+00 1.513453345393955152e+00 -2.006358544748820361e+00 1.901979778535850540e+00 -1.226155244752684004e+00 1.211575112667779619e+00 2.875516795095320433e+00 -3.724697820310362562e-01 2.681765658278631559e+00 -1.360598226842890668e-01 1.550801953833415237e+00 -1.189289439562714046e+00 1.726646326819209765e-01 -5.118004543265515238e-01 9.984226859313651004e-02 1.221615173152496014e+00 -8.547207364596692836e-01 7.191168824630516099e-01 8.201310976080304904e-01 8.281757822094263366e-01 6.280898280852070803e-01 -7.240284888161375720e-01 2.176777647509854363e-01 -2.099438643234527446e-01 8.618049876345025284e-01 -2.509308264686646250e+00 7.994371233731015769e-01 -1.909975389012266433e-01 -6.328029939120700664e-01 1.856557808196770187e+00 -1.489515427281606630e-01 -5.807322808882587478e-02 -6.321034023530758272e-01 -9.578824851894392201e-02 1.070213600950285782e-01 -1.140710546595861442e-02 -6.730019960947036806e-01 -5.278988316746586751e-01 -1.109543098219133217e+00 3.386906224324470194e-01 -3.619482320248315621e-01 2.309226463482499381e-01 -1.125724633395448260e+00 -6.454222109963693166e-01 9.828187946029729449e-01 1.145460208084650766e+00 5.160017519593635554e-02 -2.119498393274097392e-01 6.496553585108806594e-02 3.156230428412228894e-01 -3.998762239910503835e-01 -5.541441852081253616e-01 1.126775719106194451e+00 3.994897364868818523e-01 -1.545426372304305351e+00 -7.935209591638745508e-01 -1.588603004020826104e+00 -8.775401776561636558e-01 -4.124965889654939044e-01 -3.284965701110456604e-02 8.342323613631718038e-01 3.140407610599524335e-01 8.286612811126697897e-01 -1.046183029433632505e+00 -9.977410502027824757e-01 -5.231257771381937483e-01 -1.686510181074586390e+00 -1.233531834656247161e+00 -1.640460624582018356e+00 3.801677525151885284e-01 9.299914006493551488e-01 1.983374912149757363e-01 -2.389319208869263633e+00 2.236414575276872707e-01 1.931011951072606259e+00 -1.053134150035963001e+00 7.919570097389119212e-01 1.345049315012290636e+00 1.594127171678045629e+00 -1.380965623914092832e+00 3.797641839221732041e-01 -3.019419621154257882e-01 -4.281799679233966316e-01 -8.921760661494427813e-01 4.676233725330355417e-01 4.709485593297764172e-01 1.473616127764824535e+00 -3.994746477488537728e-01 -8.857868016478931406e-01 -3.511797334328697201e-02 -1.426607490926518895e-01 -4.306002756651365337e-01 -7.077258341952574749e-01 -5.646805367156864097e-01 -7.624331342841523806e-01 6.983661588526818287e-01 3.831012784720056463e-01 3.809862951683589682e-01 -1.104458009306542365e+00 -1.139522915990494045e+00 2.855649906016688000e+00 7.054074271702437393e-01 -7.264021266057039128e-01 7.353402477777303270e-01 -1.036466169822100269e+00 4.871170820078516428e-01 -3.256790612657138317e-01 7.409361389159813127e-01 7.084303045281483691e-01 3.337170092171524161e-01 -4.156591062006680937e-01 1.198295588666063116e+00 -9.678600712914617321e-02 1.498000217545679691e+00 1.108404311972444489e+00 -8.919902558905372369e-02 -1.771314902229967014e+00 -2.171355691300808299e+00 -1.252888520980001807e+00 -1.105545250484070596e+00 -8.940918101504925497e-01 3.752791319090104660e-01 7.037614987874246664e-01 -1.078710247786071941e+00 -4.277701094880446281e-02 6.440174365075456153e-01 3.519392891375532906e-01 -2.592550386520701133e-01 5.379498577496420741e-02 -6.159342879081185496e-01 6.160612529220674816e-01 1.477960190506769633e+00 8.773613701512582574e-01 8.813994128414883722e-01 3.160654121105549441e-01 2.635676413198755896e-01 -1.985963534840234912e+00 -1.062071230589983761e+00 -1.635603647208440981e+00 2.926910698929304777e-01 -1.854036067524584830e-01 -5.828654315052820278e-01 1.488495039966552858e+00 9.211172342699577298e-01 -5.832649790565323789e-02 1.193415166099238922e+00 1.465777574569297359e+00 -1.666946022647519010e+00 -4.024747378619307758e-01 8.298643801904512785e-01 -1.163781970923239761e+00 -8.434731101608103354e-02 4.534570579118439304e-01 -2.413679376450649505e-01 -2.625811642641025928e-02 2.389808316836864233e+00 -4.914356685938168212e-01 3.939843347555947450e-01 3.620387275846805863e-01 2.143478605502425971e+00 -7.243039136603061090e-01 4.274953071450747211e-01 1.311097802745426089e+00 2.536548584222156344e-03 1.140380697989643588e-01 -1.147030302707950256e+00 3.971359679228971262e-01 1.319518378603976583e+00 -7.977560210478336078e-01 5.113017914897358684e-01 -6.516039649244053100e-01 -1.065273271209363992e+00 1.843986262201768200e+00 -5.054097544083493432e-01 1.789441633899822581e-01 -1.197642227171321183e+00 1.195385476066039399e+00 3.144773256615276402e-01 2.224950582747979855e-01 -5.332870196368602600e-02 -1.470986419389416877e+00 -4.626541730364560068e-01 5.254163839596610597e-01 1.043356802757528401e+00 -1.841522859642419796e+00 -3.360070700314604641e-01 2.690045536348996680e-01 1.177912574765321185e+00 -7.375845374404015331e-01 4.696671557078117565e-01 -3.142647371099057119e-01 2.999771995117261891e-01 6.609261868338176527e-01 -1.115863816238483325e-01 -3.575353103290337398e-01 1.390874549080207134e-01 -5.217258878117444487e-01 -1.499534563942545251e+00 -6.441562424120534924e-01 -1.347102413750969507e+00 -2.098445439992543626e+00 -1.003519634570678304e-01 -7.770786322838603155e-01 -8.416645927794275117e-01 4.566971675563604172e-01 -2.011132851291801832e-02 4.831143073527275900e-01 1.681782691216310299e-01 3.530877403893634137e-01 1.374970867437902422e-01 -6.413327944754727561e-01 3.054093936109339991e-01 -1.032283977426205479e-01 1.858870572531865717e+00 1.790218523111456461e+00 -1.355190896761316433e+00 8.186271767674178079e-01 1.133862641726863352e+00 -1.727518267284662568e-01 -1.551146028272236244e+00 -2.279691820399931679e+00 -1.133487746391463186e-01 5.218418469561426631e-01 7.273081004930684879e-01 6.510842861097325684e-01 1.180983446879825483e+00 -1.453045915501593344e+00 8.429085921325087938e-01 -1.101927024485876538e+00 1.007866513288805388e+00 1.323690851901099252e+00 1.134494391886579967e+00 6.849028113535022833e-01 5.927217560260219509e-01 -1.871301976581939863e+00 5.096830485875400996e-01 2.509358877418281231e-01 3.920587587689167153e-01 -8.490377334590577529e-01 9.498199906228779188e-01 -2.101853727447754672e+00 7.125428065207671802e-01 -1.304092841900615252e+00 -1.969303820116823922e-01 -1.113617476351161706e+00 -8.963455624115747034e-01 -9.134119264278045547e-01 1.273692997916682002e+00 -1.320035726611349103e-01 -1.971397660258121576e+00 5.386563231514286398e-01 7.112088755031787946e-01 1.264593827680672078e+00 -4.239626589043846705e-01 -6.569122344447921868e-01 1.171688695297773419e+00 -4.957317637092680251e-01 1.917800322373212074e-01 -7.940891494823262287e-01 2.404977676933242881e-01 -5.774635259711505819e-01 6.890447295466652911e-01 9.079357735757863646e-01 1.785719581432882244e-02 4.365945593212243181e-01 -1.474130928568758048e+00 2.391846351877965626e-01 4.791730617689968219e-01 -5.099979365963812628e-01 1.332437484208889966e+00 2.438061511645408519e-01 -6.383001068633166186e-01 1.895441128534515629e+00 -2.345112594357217362e-01 -9.663710474695252906e-02 -5.036924377821303533e-01 1.980050656020366784e+00 2.777717356692656625e-01 -8.271107152477705782e-01 -1.307655491774386780e+00 1.176401491868044547e+00 -5.006303626028255627e-01 -2.044197642291094297e-01 1.079303804585092230e+00 -1.028102315914350529e+00 -8.683672442002799974e-01 1.084356845366460043e+00 1.421813098320116875e-01 -1.300541372359614312e-01 3.215774679559633586e+00 -1.031531061637309454e+00 1.097574209624604169e+00 -3.432532246406932996e-01 -2.553689608072416961e-01 -1.168236278606956946e-01 -2.054431683750877813e+00 -8.513284086293027020e-01 -1.555424629165388595e+00 -3.685792362661911570e-01 -3.574886963181116983e-01 3.450489708234093511e-01 6.088309749779070579e-01 1.837894695821948032e-01 -2.289735322038316756e+00 4.950365030825569224e-01 -9.193386188614923737e-01 1.786424264341025303e+00 -1.072566710094505993e+00 -4.364484448221212509e-01 1.310722163954662012e+00 -1.468411319695581252e+00 3.258719210042799741e-01 8.226021847251788754e-01 -4.702791165393424011e-01 9.081719195525329857e-02 6.773654498981604988e-01 1.171389643452863893e+00 2.636307508668251365e-01 -1.647308639479033943e+00 5.916727759127027308e-01 5.190840775646725636e-01 1.381487509498380804e-02 -8.115573400577509311e-01 5.932818879661388989e-01 -1.208600955860789639e-01 5.150105670274979230e-01 -8.571149885594966378e-01 -4.037963484288312754e-01 -3.763272245380265835e-01 -2.660044197669067412e+00 8.554333844444138579e-01 3.673388769674431620e-01 -2.049353848072912321e+00 9.005542568170257778e-02 -4.087973827058105636e-01 1.741756122752214253e+00 1.044956792692089076e+00 -2.052868405501142579e+00 -4.922002741833109707e-01 -7.298966995230622423e-01 4.078427103201807680e-01 1.032647583290428495e+00 -4.931010215508305761e-01 -5.452103996101905770e-01 7.221010388374805578e-01 6.458745714691581652e-01 1.772094481619455708e+00 -2.201341987956770829e-01 -1.310536807386857516e+00 -5.691984231158256913e-01 3.767622145327615968e-01 -3.734684890167323523e-01 -1.042460028652969273e+00 8.428827386404177391e-01 3.051859007467568399e-02 -9.024032526997843862e-01 -2.475113853326667834e-01 9.212435216744022659e-01 -3.477125192840425649e-01 -1.936139223202138215e-01 -1.247999244223456206e+00 -7.074641100584750930e-01 3.700446187974421597e-01 1.456031714452567849e+00 -2.715736017148862036e-01 -6.383469169516074737e-02 -7.999860654297406004e-01 1.545070936693915542e-01 4.059688370877494457e-01 5.052424045031759237e-01 3.073622953265977564e-01 -9.434542586723045909e-01 -1.505647615185699895e+00 1.005078194505510808e-01 7.734583645319113854e-03 1.392596660145341836e-01 -8.133959737561891404e-03 1.348159790142785752e+00 -6.409831245549645340e-01 2.518574616619751946e-02 -1.041378713244751841e+00 -2.264448316828847341e-01 5.940091848385488094e-01 -1.106220970570386264e+00 3.164059013695460498e-01 3.487226259839735221e-01 -1.906533928819683366e-01 -1.102119767391063210e+00 6.153567117937453618e-02 7.162782864534397720e-02 1.033823327630832567e-01 3.628990194290901417e-01 -1.374579724816908932e+00 -1.255201334927125378e+00 8.456771703382710559e-01 3.739079867352441688e-01 -5.119949961360219515e-01 -4.097299666160649778e-01 -1.020272869937831617e+00 -3.927792153443376288e-01 -9.894083142726181057e-01 -7.041844597227991942e-01 2.742749760075702259e-01 2.016407546723129052e-01 1.708584258751160823e+00 1.006886627511838439e+00 9.872834186991453764e-01 1.095492654726001991e+00 -1.868503652269734916e+00 -1.506089909187342313e+00 1.225049081305274346e+00 -1.382798721064789405e+00 9.227046890417263114e-01 6.942745257247909807e-01 -5.028663373867989922e-02 -3.584591367923852662e-02 9.861851165689360377e-01 1.120684106817329412e-01 -1.316740340564270140e+00 -4.016323387902813458e-02 1.483106068356714990e+00 -2.320847088581796225e+00 1.076548291446434158e-01 -1.297990911678167936e-01 1.057299864107669185e+00 -1.677849559611446217e+00 1.909771239092384609e-01 -5.457530368297344170e-01 5.612455155726026046e-01 1.313385936292167655e-01 5.809781995179220671e-01 2.273290046915074913e-01 1.432614864276753774e+00 2.304943072911747937e+00 4.576825022957586864e-02 -2.124467508654786507e-01 5.861453983182545180e-01 5.071649234964604736e-01 -6.975499272095679881e-01 5.924632185008996688e-01 -1.702247774648592449e+00 1.438661091929763214e-01 5.580070167865678332e-01 -1.467933633459568066e+00 -8.336560388960679857e-01 -2.266438348798848867e+00 7.544609293685246021e-01 -5.717412951264135845e-01 9.877909219081796310e-01 -2.057002735491376022e+00 2.624354346591034615e-01 -1.665858420619273639e-01 4.106582302726017875e-01 -1.080682557465075133e+00 -6.740758629305351191e-01 2.166556564965224918e-01 1.524718286495456931e+00 -4.031852525511805951e-01 2.018088329196574993e+00 -9.971553918364881586e-01 -1.545269782946968873e-01 -1.151584979001940123e+00 -1.935776146714466572e-01 4.626164904949297552e-01 -1.464315468460736680e+00 1.277382552056729459e+00 1.904092940274737800e-01 -1.349836671576989389e+00 1.556168141212141698e-01 8.015074788942943007e-01 9.839744509119781046e-01 2.200303647704634213e-01 1.312162615811091504e+00 -3.927971184906242641e-01 -1.236818393859110549e-01 -2.981020796891101776e-01 8.791554231193668412e-02 2.120626787040635008e+00 -3.651533730182857651e-01 1.552374377252313531e+00 -3.871555363171554354e-01 -7.922906524918327253e-01 -8.256678081538296743e-01 1.308501487698489507e+00 4.177824726318584703e-01 1.552132096367520031e-01 1.225000583624280992e+00 -2.554085231983012516e+00 1.067765607772603431e+00 -1.704057509476800458e+00 2.146143016315690044e+00 -7.613392897083661737e-01 -1.748102428718009804e+00 3.219960300120693342e-01 4.506179223030620795e-01 1.998555919699319006e+00 6.764388805414160988e-01 -1.764083603008420154e+00 7.119085278409328366e-01 1.526914899121057712e+00 -3.339860426395483972e-01 -1.996193542910227325e+00 7.951025322531021233e-01 1.531530344756161455e+00 -5.925221675610016225e-01 -5.981472794949018734e-01 3.265518197830934444e-01 4.506175509575232607e-01 1.944219429497035412e+00 1.259096074478673444e+00 -3.582992660786607497e-01 -1.011114825278861984e+00 1.703472518704977290e+00 9.312915065998002284e-02 8.797260910747609630e-01 3.097749955118769827e-01 -4.427558101509183608e-01 -3.460450740763798549e-01 6.447496567740487738e-02 1.025077539121527881e+00 -1.208758776481740072e-01 9.334401647609621433e-01 -1.009743494005130027e-01 -3.615404990816582093e-02 -8.248562324362497256e-01 -2.452211585251687365e-01 -6.235608592554093832e-01 6.814278908643546240e-01 1.510303010617656261e+00 1.556677316223379626e-01 5.798592930520191091e-02 -7.135692587892916716e-01 4.582396135172903673e-01 1.571519167585828936e-01 1.291499105757862309e-01 -4.176772568876677139e-01 1.050482653467101235e+00 -1.503245807911768317e+00 1.991934465889789729e-01 -1.893625417793135313e+00 -2.286848946382897818e+00 3.863820183986707568e-01 5.784587125964202325e-01 -4.329653162472663075e-01 8.641075415798794568e-01 -5.608187856265397508e-01 4.840071756644530043e-01 5.778716180710509187e-01 1.018384430399352336e+00 -5.575579787777826812e-01 -7.082725288295114163e-01 1.382212826094577074e-01 -1.013791093988287040e+00 5.798081815296858288e-01 8.284137800364571591e-01 3.390591773586981161e-01 -6.350620175539289924e-01 -9.532157821109955576e-01 1.094047619141261529e-01 -8.423844278475748348e-01 -6.804633816690683901e-01 8.199698012152416560e-01 9.676120401468553123e-01 1.006256513873731606e+00 -1.342879139958852663e+00 3.123859963770369563e-01 3.094440985381639586e-01 -4.069479661288340905e-02 1.718754222990283465e+00 9.517477234963724886e-01 -1.182773403469083717e-01 1.175300853270772938e+00 4.167277950368001860e-01 1.154568843875420470e+00 1.762848109527325402e+00 1.155220987157794532e+00 5.533249609455155316e-01 -3.761825964091350949e-01 1.690645168617364913e+00 2.993255125171942477e-01 5.749572218934292378e-01 1.289181611245207026e+00 -1.545726489251605940e-01 2.871369989509262033e-01 3.665983746917236830e-02 -1.360186705635503035e+00 1.801972407746667226e+00 1.373705072931275639e+00 1.593484334076041009e-01 -2.976174653580379026e-01 -1.648541873125936030e+00 2.975146831065282327e-01 9.174927116031683649e-01 7.885994608314385035e-01 1.059968555591205730e+00 -1.337544136780911552e+00 -7.225882505791155763e-01 -2.232696822892108024e+00 -1.036335713465539987e+00 1.496807373159290799e+00 1.188958259106200677e+00 1.370122867290471502e+00 -6.106482854287823558e-01 -3.460000861546421169e-01 -9.572326090222518236e-01 5.738708954939426565e-01 -7.318648294720801750e-02 -7.886639003180508922e-01 -7.326314550223532451e-02 -3.327177473099216520e-01 1.889338242247047897e-02 -7.919049501390448276e-01 -8.210791382382351955e-01 2.747176490907863311e-01 1.385957151508568019e+00 1.260936639398630099e+00 -1.559775039974649946e+00 1.830782168613428684e+00 -6.725237261205802008e-01 4.550397134711368641e-01 4.291506995453523987e-01 -1.613732592923923792e-01 -3.494534966563434542e-01 -1.651879010085578248e+00 -1.445056721694563118e+00 1.668066772580410362e+00 -1.297824307010359002e-01 -1.230698217039487341e+00 -1.212356953572428508e-01 9.564757685197323722e-01 -2.129035830935585225e-02 1.823633454198992476e+00 -4.919755682509325823e-01 1.607560474138930717e-01 1.092123313005827628e-01 -1.737391024728927313e-01 8.883768235788414014e-01 -1.049647168385870355e+00 7.722385358208274653e-01 1.001740901829568653e+00 4.344048839944810725e-01 9.199879955287176836e-01 -6.564466823032385871e-03 -4.494373355630950084e-01 4.041993939767831723e-01 -2.647640529299778445e-01 3.873717094152065443e-01 -1.329113210629974562e+00 -8.923769992407344365e-01 1.222383906370691775e-01 -1.328767997583465699e-01 -6.461672721954134398e-03 1.403321809278015531e+00 1.556399839520797579e-01 -9.822603396393174702e-01 8.288831814428561096e-01 1.219850568785155742e+00 5.202518454191552566e-01 -3.525812859915120612e-01 1.483264111171307631e+00 1.489320524108444399e+00 -5.568462420048529982e-01 -6.687324710130032601e-01 5.425179595609785910e-01 -3.309022814782402455e-01 -9.041572189358966227e-01 -7.209009387031367622e-01 -6.942311340862439284e-01 1.761048673424645106e+00 -1.873274708767127539e+00 -1.102203860616646630e-01 1.466132809017208993e+00 5.153955335366342538e-01 -6.133192356256813582e-01 9.871576857022392737e-01 3.630997151371313514e-01 -7.433596095073582988e-02 -9.071386203079037092e-01 -5.906519436404947809e-01 -7.447269156537850154e-01 -3.837473342260204201e-01 1.551722376722943997e+00 9.880958718444246003e-01 -3.369183064274191564e-01 -1.939923964541130641e-01 -9.722236395467671183e-03 -6.756766497201078803e-01 -1.036176243578631251e+00 -1.050477296275033279e+00 -3.381877361254749803e-01 -7.367436266131514033e-01 4.128598764857843162e-01 2.509930846895462864e-01 -2.371772819817901390e-01 8.510392687664800615e-01 7.916092500259520603e-01 8.673789074733079252e-01 1.081736231128038961e+00 -2.729100712497288528e-03 -1.248109433910762345e-01 -7.780682019256004445e-01 5.940915546217765408e-01 -1.472158165465401458e-01 -1.292944536703409808e+00 -4.523327497665597385e-01 1.551605550330741767e+00 -4.075565569523383891e-01 -1.953535744503058502e-01 7.738075969685653810e-01 -1.522056879673576057e+00 -3.230763777794971592e-01 3.793381991083908944e-01 -4.603818486475986377e-02 -1.191024326024631153e+00 5.621484354523110794e-01 4.653937765114068287e-02 1.512234725958147452e+00 -1.522370909403871278e-02 4.373267712185876510e-01 -3.346633351986880722e-01 -8.478940517429547352e-01 1.751144103450528178e+00 -6.276501579569985223e-01 8.469168414128629419e-01 -1.606849250808189300e+00 7.823039514092620106e-01 8.740100062717438556e-01 -3.227027025253165204e-02 -2.663628250707217315e-01 5.571395478541957269e-01 -9.119391622001227216e-01 2.573243905592129122e-01 -4.257474321418862617e-01 -8.067916449685437821e-03 -6.216776092514537944e-02 -3.200982322988137341e-01 5.354996662479208913e-01 -6.357114412295599148e-01 1.033904017824729682e-01 -1.143903680001801648e+00 9.345595508892754477e-01 -1.060837844232202398e+00 -9.584712469728902118e-01 1.264442339267838333e+00 8.337602191062931656e-01 -1.277387306993666392e-02 -2.882102919712942191e-01 -1.401528986618078010e-01 1.908992777853391276e+00 1.159561469055044869e+00 1.422583251799449000e+00 1.669439560358012109e+00 1.000198241289470769e+00 -2.663150176137736302e+00 6.922333176881726446e-01 8.278526833164540077e-01 -7.002421133891825744e-02 1.663743273437956915e+00 -6.927040525495067325e-01 2.619345382485803175e-01 6.975777677008256905e-01 -6.384167072120602304e-01 3.688316715107190502e-01 4.036728504295482023e-01 3.880544691998631945e-01 4.783994784275328316e-01 9.056262468841259627e-01 2.076337809058892869e+00 2.762968836808235018e-01 4.008761441463503106e-01 2.638478728089209135e-01 2.541368663487327331e-02 -1.099340027958036758e-01 -1.642071701973412678e-01 3.757483111040196833e-01 3.132724570334322056e-01 2.114061447621191914e-01 -5.317083605616005348e-01 -6.337265108567190497e-01 -8.610088787485893347e-01 -3.095400374057716841e-01 2.379359750967843246e-01 -1.135391120644165808e+00 -5.742593942715638056e-01 5.627653565694420434e-01 -4.299903069100644570e-01 -8.490669405642703449e-01 6.707695041164684069e-01 1.296027722301081875e+00 -4.623074987139935699e-02 1.249402058777892677e+00 7.563235498648734900e-02 -6.857897567478977718e-01 1.595710211166376236e-02 -1.640616220185630469e+00 4.689968675976711743e-01 -1.387868301331932064e-01 -4.959945587897111596e-01 -4.031560400669916833e-01 -1.035603837778209080e+00 -1.062493102575265524e+00 -5.379025280578100254e-01 1.838331233907071427e+00 1.994540666994784939e+00 -7.236382436718070688e-01 -4.943626330758602028e-01 1.448993672568656965e+00 -8.277324854283218958e-01 -7.739396724147750151e-01 -5.483003183534074232e-01 -2.545921127533535833e-01 8.514246206904252379e-01 -2.141577057134534279e+00 -1.300963241408183757e+00 -4.928615913936262305e-01 2.246951697701331518e+00 -7.285896268893270467e-01 -1.689621290360129591e-01 3.302056331337593909e-01 5.443322351034751011e-02 5.731868061816745019e-01 -3.609208975886598614e-01 -7.779939192816538451e-01 1.567609289553441254e+00 1.806637524432761210e-01 -1.373101466779400814e+00 8.896848769837222282e-01 -7.814459157356410390e-01 2.599163098504142511e-01 7.417643399771288726e-01 4.944597703860520999e-01 1.385532608098709373e+00 1.011509856775016258e+00 -8.170096941364737297e-01 1.127500991785104656e+00 -3.299119413975131199e-01 6.345718565875292649e-02 8.533453295982558195e-01 -1.415494862771538243e+00 4.682388560600685423e-01 3.709019172648194557e-02 -1.271011416354665746e+00 1.116012933361197224e+00 2.630821866235125150e-01 -3.804742610723407248e-01 2.122969062913347749e+00 -2.094715282868087947e+00 -1.206545133025528627e-01 3.957236620802964677e-01 4.795871857833692437e-02 -1.655717551653391739e+00 7.320889100790020643e-02 3.066650056458499196e-01 -1.431988132710352857e-01 6.465560550108478965e-01 2.405387667485489947e-02 -6.295416004999674353e-01 3.009355010196809177e-01 1.588707293224372596e-01 -1.336785895134499080e+00 -7.903243957339801673e-01 9.407525128539074855e-01 -5.858805407951230837e-01 5.173677246554826414e-01 2.392750573118261614e-01 -4.570499505280918862e-01 4.800968423864071521e-01 5.944774146896407707e-01 -4.934061123571916174e-01 -1.397512741003600345e+00 1.772945314074854117e-01 -1.145458501640831850e+00 2.253924019247050339e-02 -6.427383274196579732e-01 1.240885126540527850e+00 -1.129060277794286637e+00 -2.386309355652421971e+00 5.934925061556868275e-01 -2.047791327029113706e+00 1.411328608294912523e-01 -1.551216612976415721e-01 -6.724469018008090160e-01 3.516009549930022154e-02 1.037549698347861371e+00 3.664073381454599487e-01 3.485330914219598175e-01 9.890110426755047701e-01 -6.585923163792229973e-01 6.428197170761102974e-01 -6.536987265215494780e-01 2.218143366174953057e-01 -2.791905093823027428e+00 -6.363190768644942930e-01 -1.299057748977751947e+00 -3.151789976802057414e-01 -7.382648849852615491e-01 9.304700114777596509e-01 -1.118989856776922531e+00 -1.092210721341396740e+00 1.834550933504788706e+00 3.397389366714411274e+00 1.978445876142920667e+00 2.195469907075788818e+00 3.958143809284518255e+00 3.957862859156818125e+00 3.121621231662424112e+00 3.547092725274167080e+00 2.496575802188972570e+00 1.422519139053538995e+00 3.253482822988384537e+00 2.227637776258559299e+00 4.107904511447633134e+00 3.360948950640962440e+00 5.430065791105216810e+00 4.419996158975792788e+00 7.136748766643169262e+00 3.702674985948144926e+00 5.622226177424015425e+00 3.887238793827843431e+00 5.795598988641876836e+00 5.288935608320116444e+00 4.122194999036604024e+00 4.659134329867923086e+00 4.415974670454931861e+00 4.843147388867031111e+00 4.358051630802209253e+00 6.157246671703718199e+00 4.096206315516615959e+00 3.668467924230160548e+00 6.057251662658527991e+00 7.612963887314204037e+00 5.132264606382132222e+00 6.780168200146714064e+00 8.429613533223735189e+00 7.966508159729161598e+00 6.605343649522815497e+00 6.789004104403582929e+00 7.668366702190879458e+00 6.500692757508457653e+00 7.536754519126696472e+00 5.877125830875646884e+00 6.906441954359634927e+00 6.584691217890290105e+00 5.124782395358534082e+00 5.909112968068018112e+00 8.057472708200826617e+00 9.479468339727683102e+00 7.819200672513662020e+00 7.448440113340368818e+00 1.095477688569084940e+01 8.053888531945169404e+00 8.872682772812709118e+00 1.023323434860020065e+01 1.028232761977037946e+01 1.175953854231208773e+01 1.204465947162325357e+01 1.259802659447596085e+01 1.110463267334118065e+01 1.523764003065392281e+01 1.474406878718930081e+01 1.398243968361242473e+01 1.278244896973066780e+01 1.812047323783866304e+01 1.543548811208843041e+01 1.482127216632012434e+01 1.808952514165271452e+01 1.924370230348810296e+01 1.721073711012785523e+01 1.716268010826658497e+01 1.759371305514801165e+01 1.848834592568581670e+01 2.014751660846750525e+01 1.646538794002603012e+01 1.821375379398330097e+01 1.822685905498187964e+01 1.970457118218791237e+01 1.656657765770463087e+01 1.642012908773605062e+01 1.911123994274904803e+01 2.007074144235169655e+01 2.226746068981270810e+01 1.933068139517673245e+01 1.970970524983713190e+01 2.088763477708428695e+01 2.355232710017115494e+01 2.007455351491565665e+01 2.133747593680220334e+01 2.317899480655412603e+01 2.016942426134389166e+01 2.258368499571875532e+01 2.319829821570446171e+01 2.414789300700584818e+01 2.268749436923869922e+01 2.409248525395524254e+01 2.183633455685610869e+01 2.446347662993657934e+01 2.283237855009936723e+01 2.508690145006660188e+01 2.425163954722355086e+01 2.569993329938904481e+01 2.504338306085642429e+01 2.354518075334048532e+01 2.424371585593998901e+01 2.384814533474905573e+01 2.453897489501422768e+01 2.613481299581846429e+01 2.621295215600977002e+01 2.421705508784529925e+01 2.554764945501841211e+01 2.446106378537580994e+01 2.360135077959074579e+01 2.592822641041889042e+01 2.494589314943477731e+01 2.526174339804977009e+01 2.490466300131485156e+01 2.806939484872310686e+01 2.608983190529996676e+01 2.522565839375695163e+01 2.671180750986586716e+01 2.577837037922944674e+01 2.442449245446139017e+01 2.575092909058514223e+01 2.791040431553264156e+01 2.529395332384783757e+01 2.601315023520996306e+01 2.840939982558313304e+01 2.597354505679987824e+01 2.479673866325084930e+01 2.577008120505673716e+01 2.698629116081142243e+01 2.755956563832081940e+01 2.893821341243696921e+01 2.927045480636707353e+01 2.867506938256008908e+01 3.144702173825175251e+01 3.156510474983701542e+01 3.104223505748303680e+01 2.984908180448476145e+01 3.029416812994140074e+01 2.962260748271002697e+01 3.136158345391589108e+01 3.124660921953012860e+01 3.055765839779630966e+01 2.955653864462167491e+01 3.280683185971182070e+01 3.049595213961818629e+01 3.336588579879497729e+01 3.259873426511311578e+01 3.101924031528535508e+01 3.175714195219311620e+01 3.278958782283275752e+01 3.152549941314311965e+01 2.898520313521224523e+01 3.191205430745045390e+01 3.262416738746960476e+01 3.329455228648497211e+01 3.513660355409167835e+01 3.520511310004680894e+01 3.699999955595438905e+01 3.654646992642106795e+01 3.837929686521437134e+01 3.888889417561739492e+01 3.957488133564664423e+01 3.934123122276786688e+01 3.975638751934199178e+01 4.511523124399595019e+01 4.440743184044531944e+01 4.526496174567999731e+01 4.553369271015621678e+01 4.402003849765123533e+01 4.491351443310104941e+01 4.455049257564948562e+01 4.813190008472506776e+01 4.393440396988146546e+01 4.945470378376651155e+01 4.761216259430658937e+01 4.931139144147162767e+01 4.723671935544618350e+01 4.820446460806870448e+01 4.851728366480040222e+01 4.538302265878213859e+01 4.858066828861056052e+01 5.131450578354193226e+01 4.980605672913756621e+01 5.003859607579136082e+01 4.989486644877309374e+01 5.000962329825735964e+01 5.027222218561887246e+01 4.531573853993781853e+01 4.847841394469499221e+01 4.944017000226439507e+01 5.109051175520566090e+01 5.430504635736831176e+01 5.554029654548031658e+01 5.656960128413779643e+01 5.586002372639187996e+01 5.349128770108394093e+01 5.535317430116839432e+01 5.569178880575370272e+01 5.882604513420170633e+01 5.969532648722972112e+01 5.863254543285449216e+01 6.050796850696838902e+01 6.174336043719313949e+01 5.929640457648311269e+01 6.482827985664729908e+01 6.186078052845262931e+01 6.157159441027631885e+01 6.277816672746176607e+01 6.325177111252694573e+01 6.300044818662099999e+01 6.222834345155664693e+01 6.259340612603988063e+01 6.499772717824295398e+01 6.064550214581380772e+01 6.247119761759596912e+01 6.581336950535681751e+01 6.578224569269735866e+01 6.615119520373079354e+01 6.742049088457731898e+01 6.775531657547064412e+01 6.669184840450051865e+01 6.553146446405813208e+01 6.976795168839690575e+01 7.260308866930901672e+01 7.605014621282128928e+01 7.623678563422777188e+01 7.888259641379400477e+01 7.572108299034776735e+01 7.609762493126096672e+01 7.726809385750138404e+01 8.128554451056530183e+01 8.299473811466593531e+01 8.113374401386937507e+01 7.836943531025180221e+01 7.959789458737945722e+01 7.918473770504256493e+01 8.106713693788650232e+01 8.088406901364062662e+01 7.998442996836520535e+01 8.456289727879858731e+01 7.993459529565079436e+01 8.390993790009524389e+01 8.242115289588677740e+01 8.364552293236415892e+01 8.602640752819291947e+01 8.779890284960799818e+01 8.900415271034012221e+01 9.120608903341774010e+01 8.689778478542785933e+01 8.718182402885922500e+01 9.234793381266936763e+01 9.114556412448661149e+01 9.387474450797326142e+01 9.005319875549167818e+01 8.752944512759758311e+01 8.702769484066443795e+01 9.288352844009972387e+01 8.991190237556084242e+01 9.106235283188617302e+01 9.044121082949043000e+01 9.326690188740526821e+01 9.230569699158829167e+01 9.135270537361820686e+01 9.071504246544269279e+01 9.315475187105933230e+01 9.420016025819685979e+01 9.480316299752442433e+01 9.373126748462590285e+01 9.502429076239555172e+01 9.386841942655081539e+01 9.397464535808279606e+01 9.511085580239614501e+01 9.572262685381180347e+01 9.734861006302553221e+01 9.668268475769855286e+01 9.561141973383566040e+01 1.001194188114025962e+02 9.874755557403514672e+01 9.957315567047780291e+01 9.921406436246499538e+01 9.912816002526268733e+01 9.917243238726823051e+01 1.011019571680471643e+02 9.948423825730171188e+01 1.004996626145888570e+02 9.983403705479084067e+01 1.015000205001946227e+02 9.965660204129069655e+01 1.021580782899671220e+02 1.067582118769574464e+02 1.011937962765123018e+02 1.042772054631918763e+02 1.042239674665763118e+02 1.040493061177775758e+02 1.065922236292571910e+02 1.068768726666268805e+02 1.079949913621439350e+02 1.138244760366521575e+02 1.103811631820857002e+02 1.124639199060971464e+02 1.115130425221308315e+02 1.138513330268217345e+02 1.128844136305278312e+02 1.122114087672654961e+02 1.165103332835775660e+02 1.170435992610801321e+02 1.140577440646382001e+02 1.167976685509121069e+02 1.155467943737373133e+02 1.179613161209182977e+02 1.180810919510013264e+02 1.222841341063626999e+02 1.200480341705293057e+02 1.173369419937247073e+02 1.194873141841441253e+02 1.212517462957972327e+02 1.202500681916816347e+02 1.231083764864071668e+02 1.218628589943912317e+02 1.257604039452502747e+02 1.286769132882514555e+02 1.248955563324773408e+02 1.260504428484077408e+02 1.289276483210622075e+02 1.312484683617152257e+02 1.279125005239802562e+02 1.298511290085956489e+02 1.343119973878124256e+02 1.349641131469701349e+02 1.331288161989419905e+02 1.332696152373454481e+02 1.371313759764219071e+02 1.365131607968124570e+02 1.409537624791414885e+02 1.387593069035073086e+02 1.404328857972456888e+02 1.395340089410109385e+02 1.408304342977677379e+02 1.421039751585349507e+02 1.418339465109479534e+02 1.406661262635078913e+02 1.416344620032357682e+02 1.449353600570403557e+02 1.402894076769033518e+02 1.455672448401815302e+02 1.444086402554182769e+02 1.451829314546780552e+02 1.443921698476534914e+02 1.460484192696212915e+02 1.493218888115584093e+02 1.479145107010780862e+02 1.481537123424097899e+02 1.485378588870021304e+02 1.494135107362532437e+02 1.527933829479805183e+02 1.531889121096060364e+02 1.529138760144149671e+02 1.527467203720074451e+02 1.500437070267757917e+02 1.510065070699854459e+02 1.513688662419637296e+02 1.530463698595190181e+02 1.533262799937632224e+02 1.576982457747567992e+02 1.524776353743803838e+02 1.531010642937968385e+02 1.549715845726563259e+02 1.573707789822133805e+02 1.566634087210927078e+02 1.593334744876054572e+02 1.588042813775213347e+02 1.585552927731451689e+02 1.566417804093133839e+02 1.585836705230013592e+02 1.596544949176219177e+02 1.619056635676641349e+02 1.603614058984892949e+02 1.655349911468327662e+02 1.657731416877249160e+02 1.616098185794461131e+02 1.613882652530749056e+02 1.636503078430314702e+02 1.636580008419198862e+02 1.687908763838741493e+02 1.674999858729116227e+02 1.646315194945402709e+02 1.666822136531783940e+02 1.686818704048471886e+02 1.664447871938393462e+02 1.674020040653142587e+02 1.690422824554760268e+02 1.664329444061137337e+02 1.669646028609231223e+02 1.690201602697757721e+02 1.690665670490125478e+02 1.713916331423102406e+02 1.684451595629637382e+02 1.688316184970003917e+02 1.713770002571922078e+02 1.704711251319828875e+02 1.712936224314460389e+02 1.693050355354505996e+02 1.685758405360312793e+02 1.708848240305434274e+02 1.711384989325522668e+02 1.710828742111061729e+02 1.694670800208525918e+02 1.703515353534513963e+02 1.693075314493059409e+02 1.710675194628634870e+02 1.706164262820318527e+02 1.746873362653450386e+02 1.737433229213872892e+02 1.722284858936545788e+02 1.755503341593897630e+02 1.726274995882881740e+02 1.730536342816614592e+02 1.726056621000143991e+02 1.748366598610491565e+02 1.738768806122936041e+02 1.754769003314995643e+02 1.732794776376657069e+02 1.723068796155209554e+02 1.736879005534622422e+02 1.765611495462838434e+02 1.754616253778336556e+02 1.782820575866608408e+02 1.801103083672686864e+02 1.849018480949483205e+02 1.798777117099626253e+02 1.808021663080202472e+02 1.839411452983168545e+02 1.822588036782234440e+02 1.856056504551735884e+02 1.834452072289935245e+02 1.877930040028485337e+02 1.861446033244942271e+02 1.891734934092425249e+02 1.877177417000764024e+02 1.921265788444630971e+02 1.902703342749898923e+02 1.925675266500224438e+02 1.938900285820477620e+02 1.911873574606499346e+02 1.898458958585259211e+02 1.915960161894523139e+02 1.917751973300133557e+02 1.942610781024134212e+02 1.938576119353620300e+02 1.929792852868940258e+02 1.977399591206200853e+02 1.973038223660253720e+02 1.997210190869878090e+02 1.964165820625911181e+02 1.959584265491986912e+02 1.976228848111771583e+02 1.993324661602532331e+02 2.003543352270199023e+02 2.032844341315000349e+02 2.007428725385385633e+02 2.042544132622001882e+02 2.017215948789524305e+02 1.994150766282283769e+02 2.014721569148410367e+02 2.001232886168224638e+02 2.022389513369873839e+02 2.060021965182133954e+02 2.082994037746827871e+02 2.079229365276108865e+02 2.114078827293204483e+02 2.099806550380145040e+02 2.090995766018283462e+02 2.092311092465668310e+02 2.075383699641718920e+02 2.081361939571734183e+02 2.092521455899628222e+02 2.087118162286671179e+02 2.091420769490440250e+02 2.150058162084132505e+02 2.106916707760015299e+02 2.115840746271971966e+02 2.135810229166531258e+02 2.163028234027491123e+02 2.124644305736262879e+02 2.183523011872265442e+02 2.151817382878585931e+02 2.125533967756145444e+02 2.152684588116833595e+02 2.185587651689467918e+02 2.170935018866293547e+02 2.206282263962886816e+02 2.198858431408274043e+02 2.212189725214651332e+02 2.208283564693932988e+02 2.178050775416266447e+02 2.205795021713508675e+02 2.182868826868643168e+02 2.262609898115877911e+02 2.272915102842701174e+02 2.235521275732393747e+02 2.235010465090373089e+02 2.249152050050142861e+02 2.231324905782779808e+02 2.231877226264454350e+02 2.287351760999238763e+02 2.242459631068400938e+02 2.291339228879194536e+02 2.262865667394178502e+02 2.270565844748402924e+02 2.306344577334407688e+02 2.299938621893943207e+02 2.306667307101566848e+02 2.269835645621023161e+02 2.309010685464014045e+02 2.319610446350817483e+02 2.314117721686682785e+02 2.309747027880960388e+02 2.382127730309867104e+02 2.428579825556432468e+02 2.403482754035083531e+02 2.416019156833185662e+02 2.393954160940476186e+02 2.428832195052343934e+02 2.469585799470685004e+02 2.424994524729335694e+02 2.448271510729862257e+02 2.456739967619849097e+02 2.448998150445055728e+02 2.462796555082940415e+02 2.454371371164124014e+02 2.433949722307416721e+02 2.447871511666810989e+02 2.461285235641829274e+02 2.437458427724719456e+02 2.447167903073526247e+02 2.449266884867973886e+02 2.473031804682371160e+02 2.469510961313054622e+02 2.473546906272278534e+02 2.466673993858276219e+02 2.491055813611823453e+02 2.481063156162078940e+02 2.506282673848849640e+02 2.526109186888529337e+02 2.541199617829274473e+02 2.532039221026645635e+02 2.525636334425318523e+02 2.549062288934790104e+02 2.536749322471597452e+02 2.544297444792782414e+02 2.512972938446945932e+02 2.507713028597039795e+02 2.454523988550578224e+02 2.496525097923455974e+02 2.510065593267647728e+02 2.532044804035072048e+02 2.528218744324417173e+02 2.558475618018428861e+02 2.524016640737656303e+02 2.545267201013807323e+02 2.513110850814663024e+02 2.573535489739068680e+02 2.563593636861951950e+02 2.593388296055212550e+02 2.583260842522363987e+02 2.575444196926373479e+02 2.569667516254693851e+02 2.601775072562940068e+02 2.557495707687810409e+02 2.567537662173821786e+02 2.606491818383187820e+02 2.635455241615443924e+02 2.564308422792302622e+02 2.579434626436366784e+02 2.562653137083267438e+02 2.580736227033600585e+02 2.591918892756647779e+02 2.561946644175145593e+02 2.595024397723998959e+02 2.569143224296684025e+02 2.617127743423623656e+02 2.603561403951735542e+02 2.632237729726453495e+02 2.620719571328602342e+02 2.654388204171593202e+02 2.610175592816365224e+02 2.579319073643912361e+02 2.571395326043181058e+02 2.604798869373427124e+02 2.586163895507205552e+02 2.578847853370991174e+02 2.575372713372309477e+02 2.550737281019472675e+02 2.555520998893186402e+02 2.557919387770573678e+02 2.552750285959122039e+02 2.539579573810670183e+02 2.539016376810700706e+02 2.565253744895206864e+02 2.529414970172407777e+02 2.604962148136449969e+02 2.578504685236016485e+02 2.597162571885654643e+02 2.585743115911394625e+02 2.588646737312305959e+02 2.648255680100430141e+02 2.622936168764009039e+02 2.634828374170690495e+02 2.654633808538604285e+02 2.694116075935646677e+02 2.677848913295864577e+02 2.709701975576667792e+02 2.689076669577904113e+02 2.734535393397803205e+02 2.794861200056168968e+02 2.779420810728051947e+02 2.744190525533883829e+02 2.764124460221789832e+02 2.789429255202937838e+02 2.753382968626539764e+02 2.752522886123122703e+02 2.772615717983342734e+02 2.765736238168683485e+02 2.777693645966352847e+02 2.758950384168553001e+02 2.765112077806120965e+02 2.749010978739835309e+02 2.774545440928094422e+02 2.794741223905109564e+02 2.814666077727165998e+02 2.815977345392961411e+02 2.803712276684144058e+02 2.760940416939548641e+02 2.764524329261323601e+02 2.780247840789633642e+02 2.781859139244411949e+02 2.823883309563840953e+02 2.793440900936216167e+02 2.824517754076655365e+02 2.821113218935421401e+02 2.856961617509439293e+02 2.861364114489208532e+02 2.881340074432354186e+02 2.855667065698175406e+02 2.901301741800426157e+02 2.894748297455950592e+02 2.884112674404411223e+02 2.882602386716100682e+02 2.876624723301040945e+02 2.846910073135856578e+02 2.875991873902782459e+02 2.868098720598907221e+02 2.851658281149200889e+02 2.852365809679799895e+02 2.864842497521042901e+02 2.906903109299433936e+02 2.894092686083012040e+02 2.882438187893434929e+02 2.890318100330969173e+02 2.892159847198020088e+02 2.937946939832939393e+02 2.965308454138803995e+02 2.897414174445526669e+02 2.919298731833213196e+02 2.927561520348812110e+02 2.943151252127776161e+02 2.937932302526389208e+02 2.940045057106000854e+02 2.968888311848936610e+02 2.983966605119732094e+02 3.010342471799150417e+02 3.012480929866508745e+02 2.984614376081790965e+02 3.006380966820372578e+02 2.969459373199799757e+02 3.019463435355078218e+02 3.044937393957400786e+02 3.027436946271342890e+02 3.044199568715924329e+02 3.088689017113028967e+02 3.045385352019361562e+02 3.039698211924832663e+02 3.058510550849268270e+02 3.082258624455450331e+02 3.080391542239756291e+02 3.093236458138190415e+02 3.124971439067786605e+02 3.103302705936678194e+02 3.119414312403683880e+02 3.118735767939412540e+02 3.163790364996078210e+02 3.122893082837011320e+02 3.163577505237077503e+02 3.143700012931337824e+02 3.133566715050096150e+02 3.165247550636917708e+02 3.164586474122784239e+02 3.153863063648505545e+02 3.115384571331322832e+02 3.174225121668359861e+02 3.171691964170384495e+02 3.167240069535131397e+02 3.212945289400702791e+02 3.209039917748621633e+02 3.147589987225060781e+02 3.200138443972604705e+02 3.170746740198381417e+02 3.217297473104586629e+02 3.204451284220414209e+02 3.197451021995541964e+02 3.226629266230731332e+02 3.221462828370240459e+02 3.253616196936409324e+02 3.215225253217732870e+02 3.204056624864364835e+02 3.220602170994187077e+02 3.235490563187254338e+02 3.232871240711563701e+02 3.266331666069912671e+02 3.220135029397584958e+02 3.224657572580952660e+02 3.244652895749937329e+02 3.216531313721518472e+02 3.241654925895466590e+02 3.272653344234356041e+02 3.245022739920141817e+02 3.256835904703965525e+02 3.233148484720808824e+02 3.238106744473787444e+02 3.261967462352464509e+02 3.262615179286351008e+02 3.308324226326236612e+02 3.262117899466889526e+02 3.291045864305357327e+02 3.331026768656702188e+02 3.316483394504259081e+02 3.337499482860226863e+02 3.322805026213948167e+02 3.310404085397991025e+02 3.312282308580011545e+02 3.346592859094141659e+02 3.311601768833877486e+02 3.269933092429479871e+02 3.343572742613288256e+02 3.341811493860287214e+02 3.357872996029885826e+02 3.304304923426626033e+02 3.375650787186601747e+02 3.359651077775056933e+02 3.384039865981352477e+02 3.403415299828917000e+02 3.420462241634068619e+02 3.400394086338727675e+02 3.354578031546997750e+02 3.385993501283277283e+02 3.414330826618571564e+02 3.440588219959306002e+02 3.451218641880164455e+02 3.433089158390377520e+02 3.420607923936395878e+02 3.419916986642281813e+02 3.427053921339432350e+02 3.454058454559232700e+02 3.476772129351572858e+02 3.494277680100281032e+02 3.490282197707615524e+02 3.513679497694115526e+02 3.489722506362247145e+02 3.525331562529523808e+02 3.489872023019840981e+02 3.528926252923405968e+02 3.564843509517563689e+02 3.602430806979190265e+02 3.570630330938815860e+02 3.532879141277948634e+02 3.549456449193503431e+02 3.611406072925782951e+02 3.613602483399226344e+02 3.603830489669553572e+02 3.582805599930362632e+02 3.611255916966430846e+02 3.639105190669404237e+02 3.651630605527773241e+02 3.663362680388501644e+02 3.650308085265812679e+02 3.669181109866900670e+02 3.677637506754738297e+02 3.726448902737114395e+02 3.709961456230587373e+02 3.758638216259726050e+02 3.704141508974410044e+02 3.705870180896223474e+02 3.698320031749905183e+02 3.741905656034745107e+02 3.731186180260483525e+02 3.769073966619799876e+02 3.726106887233633529e+02 3.741262675478041615e+02 3.730534673519388775e+02 3.723716401815059385e+02 3.761644123637209418e+02 3.723967965093568750e+02 3.706284349692487581e+02 3.716050974253968207e+02 3.747714276749552482e+02 3.735775494249442090e+02 3.712038945011148030e+02 3.696681717410481838e+02 3.763268548451083007e+02 3.747953012935465154e+02 3.701238513897887401e+02 3.790835898300132385e+02 3.764195794721939592e+02 3.751560789254549491e+02 3.744185018590508207e+02 3.797263580522366055e+02 3.798295600752518908e+02 3.771881820696391401e+02 3.795255175238012271e+02 3.763864302149044647e+02 3.776012262639283108e+02 3.772628156856711144e+02 3.830550330034745912e+02 3.821117784353377260e+02 3.802569167984562455e+02 3.800903985960484874e+02 3.850456185841520096e+02 3.802525694664039406e+02 3.788661689179813266e+02 3.844994365713498610e+02 3.847234894206884519e+02 3.799681485113138137e+02 3.801802776915394588e+02 3.764472898128846055e+02 3.797404575306987908e+02 3.822979114168603587e+02 3.805572209256980614e+02 3.822698014878809545e+02 3.851650681897987738e+02 3.805101202475703985e+02 3.828194303073479432e+02 3.860545634546942324e+02 3.839196906934729441e+02 3.825621866114788645e+02 3.809809499508499471e+02 3.793818958115629698e+02 3.825506621103807561e+02 3.851832545798965270e+02 3.837386001966099798e+02 3.822739749899216690e+02 3.839321920142003819e+02 3.801070566335633316e+02 3.833667257989781092e+02 3.889550424513161033e+02 3.845038108721768708e+02 3.794148735164870345e+02 3.872576368669327280e+02 3.856526851427058773e+02 3.905548052479373951e+02 3.835079479694982183e+02 3.863619631537152372e+02 3.832242410830805284e+02 3.874128917778241430e+02 3.935488771620615012e+02 3.887425250440369382e+02 3.887707693226751076e+02 3.890501773902725517e+02 3.888087564859240501e+02 3.940205959207048636e+02 3.949350744835789442e+02 3.958466899129806507e+02 3.940999181666844038e+02 3.915275361767503455e+02 3.965344732686413636e+02 3.979194861124449858e+02 3.959621619859755697e+02 3.958061020340144864e+02 3.924326381283793808e+02 3.954514346860902378e+02 3.973131645261360063e+02 3.965377760997004657e+02 3.983555398567245334e+02 4.001092705348690401e+02 4.006548714190147393e+02 4.014895236708871948e+02 4.037742691035443272e+02 4.066989234920908984e+02 4.084864956922606893e+02 4.077185285201072134e+02 4.072670411978765515e+02 4.112774320866772086e+02 4.051288030803894458e+02 4.112853309093900975e+02 4.112236858344818415e+02 4.105165145755304934e+02 4.096428102516443346e+02 4.089993611984046424e+02 4.107142303819883864e+02 4.106588130564330754e+02 4.111490383221401999e+02 4.024640970356003322e+02 4.133537983988625797e+02 4.098585177162173068e+02 4.076837922854903695e+02 4.056006954728105711e+02 4.100614960047988120e+02 4.080681045905787414e+02 4.109018164480044106e+02 4.101537762973492249e+02 4.111103060525647379e+02 4.083708637290985735e+02 4.132222377404875147e+02 4.100878803810650766e+02 4.069486402082808922e+02 4.072517672476959092e+02 4.110113131885508437e+02 4.052945183566185960e+02 4.072874008064390523e+02 4.048808443801864314e+02 4.128037325035488152e+02 4.136375326321398802e+02 4.117153024002024040e+02 4.118696139519274197e+02 4.134198759458184895e+02 4.114181317408548466e+02 4.057942334067988668e+02 4.077571770228571495e+02 4.074827495447185015e+02 4.158892996374856352e+02 4.081810785905827288e+02 4.083642096317940968e+02 4.083008754105292155e+02 4.091014558892810555e+02 4.106240586057022028e+02 4.114282064980270093e+02 4.131072985003787608e+02 4.126298993413116136e+02 4.099986233569864567e+02 4.143982905326930108e+02 4.105453680624158892e+02 4.151485487784824500e+02 4.138653182065464193e+02 4.179416835926698468e+02 4.167175777137144905e+02 4.219583237517492194e+02 4.200423766840778512e+02 4.187759499544224582e+02 4.167199240881671471e+02 4.113151963710225232e+02 4.184502012394419239e+02 4.165523872303770077e+02 4.205979330003939367e+02 4.240867589460166300e+02 4.215360610815155269e+02 4.234697623147062018e+02 4.228041113322801721e+02 4.247885195964448144e+02 4.257218682278369783e+02 4.261811974209733194e+02 4.253794499896064849e+02 4.265425522699691214e+02 4.280719366483374415e+02 4.256333756509686737e+02 4.244069372488460203e+02 4.281012871911894990e+02 4.271130437947572318e+02 4.331410949068907144e+02 4.333406193758901850e+02 4.295512393853012441e+02 4.301287132606623231e+02 4.275772852519206708e+02 4.240891860046333477e+02 4.281557688167136462e+02 4.271223009376249706e+02 4.247568153986911170e+02 4.295872637954665265e+02 4.298320408733640079e+02 4.283347799336394246e+02 4.288793507537062624e+02 4.247978394554920669e+02 4.314219752316413405e+02 4.324110464112716841e+02 4.314550304915721313e+02 4.311256290931636386e+02 4.388927439969291413e+02 4.352079108877674116e+02 4.341549569471978316e+02 4.329930049863589261e+02 4.375734604788233355e+02 4.354180434321918369e+02 4.389709302213257160e+02 4.371191479087513017e+02 4.354645426673447446e+02 4.367476436723091524e+02 4.410128721173970234e+02 4.361809120547276848e+02 4.407998131667614530e+02 4.395789554749358672e+02 4.476855850742003895e+02 4.377610745848609213e+02 4.393233634186127006e+02 4.363564996484230392e+02 4.353004701769920075e+02 4.335241828247977196e+02 4.364741643848259400e+02 4.357590666173638283e+02 4.420053380884333478e+02 4.384714985559786555e+02 4.393632819896822070e+02 4.397092596052690396e+02 4.372613757057809494e+02 4.415635845958019559e+02 4.372351022739822497e+02 4.436247091684211910e+02 4.422870007147586762e+02 4.402859049296230864e+02 4.432323183726290949e+02 4.462559736657931353e+02 4.416554413286958152e+02 4.415918442022224326e+02 4.443013415615156987e+02 4.385761632876897238e+02 4.385006314166958532e+02 4.410269934748769174e+02 4.459256983564568486e+02 4.474803695286152561e+02 4.453258096532628656e+02 4.462875804407542546e+02 4.441021777313508778e+02 4.493881398916012131e+02 4.476948507861862367e+02 4.512837655312328593e+02 4.497619945215472512e+02 4.446232308691609205e+02 4.482639564378929435e+02 4.422445869577932172e+02 4.465304029813487432e+02 4.486958525936431670e+02 4.496943070201432420e+02 4.473328289548616112e+02 4.517266958791929028e+02 4.545785612513638512e+02 4.534163723438229567e+02 4.570323553888540005e+02 4.572272446416690173e+02 4.525009614879098763e+02 4.541007558997580986e+02 4.555355560876860181e+02 4.563647423954428746e+02 4.516286486616656930e+02 4.583207999936084320e+02 4.604211601175808255e+02 4.602197385777660656e+02 4.592268566342001463e+02 4.584026776339043181e+02 4.512543127615472258e+02 4.581764461545273548e+02 4.629718297184075482e+02 4.604181269296223036e+02 4.609094150493507982e+02 4.611759401373616356e+02 4.593107698105097256e+02 4.559036281166625599e+02 4.567083743058190635e+02 4.600168775192222483e+02 4.578596736778395666e+02 4.610939819271721944e+02 4.604882081607823352e+02 4.584084670240695800e+02 4.581341265466737127e+02 4.595457855615950393e+02 4.618234061086581619e+02 4.616653082202100791e+02 4.610795296343461018e+02 4.631087776202140844e+02 4.594437419377517244e+02 4.694312753711172945e+02 4.627413120623204463e+02 4.632424143421803819e+02 4.651196100155606814e+02 4.718760822399961512e+02 4.647018263780293523e+02 4.661947316402885804e+02 4.667730870508881935e+02 4.678084256571590345e+02 4.699288859624810470e+02 4.669888394501411994e+02 4.596663531185764668e+02 4.651655043824976019e+02 4.666172154071053342e+02 4.655341850119531841e+02 4.713251559878791568e+02 4.719667584896154722e+02 4.701008572459578545e+02 4.712180039421346578e+02 4.711891357115067080e+02 4.723585971997478623e+02 4.695300013067691225e+02 4.731822299954814639e+02 4.736924692848689347e+02 4.699331085138506410e+02 4.718308056756094970e+02 4.759113543900224954e+02 4.711305484089847369e+02 4.760373338140556712e+02 4.751100935602201503e+02 4.740967802033500789e+02 4.703016831187139815e+02 4.754033673208432447e+02 4.767713438224662923e+02 4.814335412992446663e+02 4.760180522419815929e+02 4.719496591834843002e+02 4.718337289243058876e+02 4.725462152510202145e+02 4.734662520507005183e+02 4.731458274632370262e+02 4.743888507871449747e+02 4.804493978249009842e+02 4.719629601223588224e+02 4.759023731588756050e+02 4.752757411058659613e+02 4.733532766319046345e+02 4.742665840201617016e+02 4.745136770817481420e+02 4.792213801293053166e+02 4.800078841905509535e+02 4.827722894708205672e+02 4.762764567281841437e+02 4.780091844202736411e+02 4.850520824754884757e+02 4.782303042170267418e+02 4.833846890678224213e+02 4.837559812872733005e+02 4.789063479179789056e+02 4.819296347945755201e+02 4.835722180549134919e+02 4.828396573950022912e+02 4.818072532270937245e+02 4.829712447250494733e+02 4.774574785883294226e+02 4.801466350112698933e+02 4.788767935179636765e+02 4.835082186946525553e+02 4.852099525721194482e+02 4.849742308787773482e+02 4.862932910447171366e+02 4.917030339980394729e+02 4.855521895482328887e+02 4.889525623970948232e+02 4.953737768059681912e+02 4.947343699185512946e+02 4.968543144672077574e+02 4.922913170249429413e+02 4.957613585846526689e+02 4.939903458271057275e+02 4.946735037983803522e+02 4.940192874042089102e+02 4.955068436482699781e+02 4.924986332559320203e+02 4.992313827866792622e+02 4.939337172623430092e+02 5.002886397462612535e+02 5.008657416023536371e+02 5.038407785782772521e+02 5.011646861758962359e+02 5.031861422509643376e+02 5.025740118757049686e+02 5.078160064531929265e+02 5.081728253092520617e+02 5.080616407896284272e+02 5.017618702203409384e+02 5.051400675123119299e+02 5.083235469397060342e+02 5.075465372933174990e+02 5.082999659487336430e+02 5.071617592151956160e+02 5.051260583354960545e+02 5.024424146874567896e+02 5.056014890631241201e+02 5.073058739197789464e+02 5.109595793478933956e+02 5.073839609206903560e+02 5.040204768978821335e+02 5.082121948009981907e+02 5.041965083933695837e+02 5.087206123107360440e+02 5.099044612762433530e+02 5.051112132665355148e+02 5.026949206533220718e+02 5.058498726074437855e+02 5.086525069002476585e+02 5.090658477233055237e+02 5.067082640821096788e+02 5.095413748779885736e+02 5.073623770573329921e+02 5.085492525680486438e+02 5.058475325276290846e+02 5.093371845915580138e+02 5.124994501759208561e+02 5.072289483186553412e+02 5.104254690603888776e+02 5.097227269088418211e+02 5.077137873715498699e+02 5.086275026614204080e+02 5.051732829530843674e+02 5.066785378396264150e+02 5.092389391855307963e+02 5.054745604765590201e+02 5.082943495076338536e+02 5.129979463513682276e+02 5.105179134601905844e+02 5.097570020321443849e+02 5.038425509176047399e+02 5.031787643712229965e+02 5.017840522194402979e+02 5.051784903937899003e+02 5.063859163823568679e+02 5.054620851415952529e+02 5.044994817460618037e+02 5.067729772828582213e+02 5.048785046814926432e+02 5.059995874091414976e+02 5.069643363758733585e+02 5.052193693469307050e+02 5.057659288399211164e+02 5.086796407216866100e+02 5.080377134302223112e+02 5.106010502243322549e+02 5.125643071389368970e+02 5.127145384054937267e+02 5.107188135301223042e+02 5.163730072731509608e+02 5.169372725904032677e+02 5.154980369841944139e+02 5.160846071490799432e+02 5.170828624872161754e+02 5.171989752238820301e+02 5.137935163342021951e+02 5.202300250497263505e+02 5.222186313659570942e+02 5.188767964857096331e+02 5.150071589690146538e+02 5.190282432888327548e+02 5.237790627349373835e+02 5.205667150983570082e+02 5.229447895187713584e+02 5.207100575727444038e+02 5.189040227782803640e+02 5.192121507377513581e+02 5.226759871239045196e+02 5.250980278693858736e+02 5.272497116178350325e+02 5.260267877238227356e+02 5.242352309504044570e+02 5.254958875593212042e+02 5.328140678435530617e+02 5.305060369954658199e+02 5.293543826967683117e+02 5.298377004115394584e+02 5.300831660152551876e+02 5.258932020103545710e+02 5.280678432340516792e+02 5.291455861604868005e+02 5.300799734680658730e+02 5.294905576667464402e+02 5.294585807046441914e+02 5.314224534083995195e+02 5.285711127649794889e+02 5.249081556012233705e+02 5.285840334676921657e+02 5.317598772597948482e+02 5.331674919780815571e+02 5.324504904874474960e+02 5.326562335447063106e+02 5.344688518813090923e+02 5.408116014583457627e+02 5.390150244279377603e+02 5.321844657819118538e+02 5.344796437986658475e+02 5.359376362638871569e+02 5.419538908500039724e+02 5.388586924361630963e+02 5.388812971283467732e+02 5.414787328192044242e+02 5.429642555899275749e+02 5.443534194271275055e+02 5.431291316406785654e+02 5.430152919106933496e+02 5.462855474593822009e+02 5.439917606545973285e+02 5.485434578997518429e+02 5.469149465276772162e+02 5.465090517007342896e+02 5.486420784861700213e+02 5.447280901174065093e+02 5.496300632227256528e+02 5.503160695184100177e+02 5.493341450257095175e+02 5.547692169531318314e+02 5.485143680906149939e+02 5.540486915368310292e+02 5.502340119781600833e+02 5.555719163843599517e+02 5.488890683323306803e+02 5.520453979085938272e+02 5.553859745286848693e+02 5.510206591675764685e+02 5.535628430495918337e+02 5.490687386303079620e+02 5.566489126887544217e+02 5.462588997180690740e+02 5.515193108601954464e+02 5.467311786941083938e+02 5.445449833914575493e+02 5.479616638366145480e+02 5.491505182922902577e+02 5.531484163765142057e+02 5.536392079042769865e+02 5.488933981944267089e+02 5.470279816673212281e+02 5.440255582207446423e+02 5.496241395238462246e+02 5.484901073832726297e+02 5.475857661457869199e+02 5.471488046461844306e+02 5.480113805137516465e+02 5.504113990442366458e+02 5.507720347504683787e+02 5.549084447454473548e+02 5.509942215352249377e+02 5.481267519719730217e+02 5.499753564497431171e+02 5.506171986615536298e+02 5.516512994584945773e+02 5.548342047001310675e+02 5.529178775438622324e+02 5.470696091649213031e+02 5.521652229767167910e+02 5.523872092227330768e+02 5.499645324843485241e+02 5.503930865706837494e+02 5.458187694622465642e+02 5.510517004475099156e+02 5.538277680107374863e+02 5.481646442285829153e+02 5.495446256157513290e+02 5.469365305069756005e+02 5.474575948190539521e+02 5.451572330784896394e+02 5.442072018190677909e+02 5.444389558618031515e+02 5.453143919384972378e+02 5.433679616565834749e+02 5.488345760458056475e+02 5.493880042786539661e+02 5.450563121993802724e+02 5.535025946749495915e+02 5.475264519144202495e+02 5.482478753937823512e+02 5.491805536581221077e+02 5.490614371621514920e+02 5.502419098813421670e+02 5.524440790306174449e+02 5.499312140909119080e+02 5.510313602885737509e+02 5.506402106674087236e+02 5.484713451413176699e+02 5.473771996532564117e+02 5.531006410800505364e+02 5.488083380567819631e+02 5.510430161295548714e+02 5.521468431408763990e+02 5.537999515936285206e+02 5.515520881906679733e+02 5.532374012007622923e+02 5.536707896058838969e+02 5.558685309754442869e+02 5.560309564360987906e+02 5.536101997842027913e+02 5.534486275498639998e+02 5.496786854750673683e+02 5.547044508991374414e+02 5.574771025899278811e+02 5.593838129967761006e+02 5.626866630653898937e+02 5.552036194806430558e+02 5.607333164615516807e+02 5.621463125992611367e+02 5.484639029613863386e+02 5.605871599087421373e+02 5.583893773188204932e+02 5.618466391657116219e+02 5.549646603081189369e+02 5.548180185601153198e+02 5.545089219680882024e+02 5.600170021680662558e+02 5.559768583219116636e+02 5.553228399075303514e+02 5.602262184233904918e+02 5.574425319389663400e+02 5.600489437134439186e+02 5.585416762701680682e+02 5.587124625761647394e+02 5.571614526891466994e+02 5.579029536127460460e+02 5.597659932774934077e+02 5.598725311364686377e+02 5.575694394711136965e+02 5.584627084541234581e+02 5.506229946434726799e+02 5.538119695770008093e+02 5.573576324183420638e+02 5.578705923943631433e+02 5.527243764941196105e+02 5.573696700932521253e+02 5.522676789106876640e+02 5.519581992106908501e+02 5.532253248628845768e+02 5.545735076395179703e+02 5.556465384726618595e+02 5.516394359621349395e+02 5.539902267765801298e+02 5.546199981216374226e+02 5.592799901178436812e+02 5.565167920488549953e+02 5.601128522796219613e+02 5.626652546986407515e+02 5.613340549483224322e+02 5.643327003378608424e+02 5.673481558931466679e+02 5.696364383160699845e+02 5.642750477531104707e+02 5.647189976319418747e+02 5.638796988207393497e+02 5.700516599304983174e+02 5.607407130347928614e+02 5.658955348428136176e+02 5.666504566865330617e+02 5.673321887812934392e+02 5.694541083246122071e+02 5.667692289228220943e+02 5.725380286647164212e+02 5.686995247861868847e+02 5.647853481223717154e+02 5.760954695025230876e+02 5.732584645891643049e+02 5.671306506229724391e+02 5.740936147203960900e+02 5.765241420725652688e+02 5.693810855089838014e+02 5.733912485470895035e+02 5.758700158595453331e+02 5.706006176523731028e+02 5.770686129100333801e+02 5.821218304464492803e+02 5.753554753956951799e+02 5.731884269544735844e+02 5.759038983560794804e+02 5.818173260685925925e+02 5.735732096326311193e+02 5.727117853986799219e+02 5.753438313660469703e+02 5.816928807568540378e+02 5.803844785787032379e+02 5.796356660352049630e+02 5.804305227622135135e+02 5.762526537469457253e+02 5.782092953437800134e+02 5.764259002463510342e+02 5.764649039804138511e+02 5.788754547634886194e+02 5.778470124465751496e+02 5.728988985398221985e+02 5.792549307751246488e+02 5.784617774870860103e+02 5.785924540830777687e+02 5.741209823254581579e+02 5.839353332671388443e+02 5.869509507504326393e+02 5.798630559097797459e+02 5.787484862663868626e+02 5.783081873388459826e+02 5.832835483827690268e+02 5.809543970410840075e+02 5.819273079677636815e+02 5.809638320255097597e+02 5.811568748971786817e+02 5.799022246654708397e+02 5.830370972038945183e+02 5.791504961223525925e+02 5.756503386258734736e+02 5.843172267842011252e+02 5.836744547653963764e+02 5.790628085223960397e+02 5.785709802905532797e+02 5.787438213666360980e+02 5.818881102452329515e+02 5.776995451664056418e+02 5.874609590034742723e+02 5.805092496947112295e+02 5.832361939253661376e+02 5.776649419476729008e+02 5.837532287346944031e+02 5.822329542993086307e+02 5.801407751771723724e+02 5.841934813964443265e+02 5.789991606287046579e+02 5.810900958645166838e+02 5.821315526969963230e+02 5.781915133654916872e+02 5.800821314995707780e+02 5.787914251291414303e+02 5.829871073206868459e+02 5.808762361481765311e+02 5.795771791159362465e+02 5.794655939535127800e+02 5.896460062447474684e+02 5.800143867744502586e+02 5.779622136234703476e+02 5.788687309166051591e+02 5.809545542121850303e+02 5.805683432045740346e+02 5.838153581818721705e+02 5.826388012661910807e+02 5.861475598022406075e+02 5.857332043369046914e+02 5.886647133693280693e+02 5.897294438069186526e+02 5.835195918373417499e+02 5.873577728346118647e+02 5.875134064653107089e+02 5.942031265342147890e+02 5.885065893228921823e+02 5.897994966472346050e+02 5.874315292978737943e+02 5.934512083462526562e+02 5.944210702014296430e+02 5.906294624940570657e+02 5.883747357956932547e+02 5.893622397611254655e+02 5.891008889076638297e+02 5.937634849903058694e+02 5.829172459035462452e+02 5.905649501808112518e+02 5.932265787825270991e+02 5.851911883296940005e+02 5.877989964057691168e+02 5.860498552812914568e+02 5.848790755798600003e+02 5.888340454002855040e+02 5.845828389961581024e+02 5.906845447522687209e+02 5.924408969059172705e+02 5.935007714616652947e+02 5.949171533962060039e+02 5.959198113464863127e+02 5.831091012559641058e+02 5.904679875270983302e+02 5.959294345914208861e+02 5.969461390728077959e+02 5.988038125462528569e+02 5.944317045958373456e+02 5.956409378787653850e+02 5.921397268200984172e+02 5.950269575920474381e+02 5.953652854989666139e+02 5.972595441574238748e+02 5.904722612879055532e+02 5.926131172188457867e+02 5.939586934310764264e+02 5.929674589900278079e+02 5.932994740057694116e+02 5.931458715056265873e+02 5.894665370797218884e+02 5.914386308817510098e+02 5.854726789882554385e+02 5.979322928209044221e+02 5.940477507333721405e+02 5.937822662039517354e+02 5.936636883877067703e+02 5.976286347377615584e+02 5.925154518792003273e+02 6.024179003475891250e+02 5.970823237185883272e+02 5.990970838224237696e+02 6.029651175304442177e+02 6.023619065599566511e+02 6.011142829072026643e+02 6.041762061857356230e+02 6.018990497663891119e+02 6.029635457951421813e+02 6.045020998830718781e+02 6.075105779274546194e+02 6.042849716606298216e+02 6.076971132839963730e+02 6.057799492227320570e+02 6.045574438876541308e+02 6.021599210542079845e+02 6.021375095954756489e+02 6.054006809433946046e+02 6.065824531284665682e+02 6.043923459480380416e+02 6.051283606034587592e+02 6.111704611869616883e+02 6.139759229778732106e+02 6.065721321689291017e+02 6.128192491542099560e+02 6.110330913013132204e+02 6.108701645513732501e+02 6.105833848812455926e+02 6.120994672928223963e+02 6.122205431253336201e+02 6.131309816516837827e+02 6.160525134373475566e+02 6.169241882024414281e+02 6.180505000775717690e+02 6.155918856365167358e+02 6.164552927426486804e+02 6.152127049518533113e+02 6.240888005817386102e+02 6.168988372950999519e+02 6.220916517161234651e+02 6.185420478924276040e+02 6.191126689767214657e+02 6.190564465569243566e+02 6.256815982944630150e+02 6.185050742938927897e+02 6.204131885127223995e+02 6.223655076723414368e+02 6.165951631607564423e+02 6.199734982389644529e+02 6.258987865856730650e+02 6.213256242418226520e+02 6.218930266834978511e+02 6.232402675756097779e+02 6.224684568625954171e+02 6.191314474020099397e+02 6.213401325320494379e+02 6.173970939841492509e+02 6.225487787829772515e+02 6.140919610527949999e+02 6.172923101410276558e+02 6.263095088644139423e+02 6.274746175858658717e+02 6.252067082794469570e+02 6.230149795354075195e+02 6.227889445370491330e+02 6.180657070644666646e+02 6.221165288696807920e+02 6.236557060607772200e+02 6.276126620118989194e+02 6.245337687311952095e+02 6.232482913202533155e+02 6.273953001047024145e+02 6.280846076435767600e+02 6.234746638910642105e+02 6.259319448614643306e+02 6.335509870077477217e+02 6.281310337862176993e+02 6.315405240506918290e+02 6.283813496492574586e+02 6.312619645874559637e+02 6.341289601716699735e+02 6.318813148243987143e+02 6.344158456325475299e+02 6.294705628469087060e+02 6.340425210694922953e+02 6.303313808489418761e+02 6.262729551634101881e+02 6.277365402544281778e+02 6.264110165940918478e+02 6.300674696506926011e+02 6.279713467526756858e+02 6.282134534167303173e+02 6.310793442496645866e+02 6.280232920841049236e+02 6.307387667402422267e+02 6.284951682762859946e+02 6.284801501076188970e+02 6.383710716802743264e+02 6.302644906616994831e+02 6.344844524373236254e+02 6.375609856563215772e+02 6.351992783174105170e+02 6.366997900790314588e+02 6.398819886416300733e+02 6.387771751721993496e+02 6.357264152759044009e+02 6.397242792197608878e+02 6.401922875209389758e+02 6.445664516471433672e+02 6.447858100434849575e+02 6.454797119479669618e+02 6.461533807506249332e+02 6.420467127568401793e+02 6.475634077061145035e+02 6.520724573688057717e+02 6.505059787925715682e+02 6.493519777411707992e+02 6.435595013004991642e+02 6.503841633263774611e+02 6.474167390073346269e+02 6.480111149484184807e+02 6.486252198976815180e+02 6.507316419004641830e+02 6.479938843444444956e+02 6.483292795365848633e+02 6.463522567833963421e+02 6.458498961551617867e+02 6.487455745866506049e+02 6.496958366614238685e+02 6.519838040050867676e+02 6.528375393772795405e+02 6.499419151620159028e+02 6.502590086521254307e+02 6.534518310035560944e+02 6.469357341344810948e+02 6.512800483810965488e+02 6.518989320054745349e+02 6.523533102934491126e+02 6.528248009385227988e+02 6.493487326321054525e+02 6.499575487486374641e+02 6.439537831591869690e+02 6.481876871648561291e+02 6.443668612922612056e+02 6.485962280515481098e+02 6.442802571571990029e+02 6.489195108712676756e+02 6.456347433625052190e+02 6.482254186013657318e+02 6.469439016119982853e+02 6.460477692578134565e+02 6.481135669663029830e+02 6.466065627319827627e+02 6.455082147686616736e+02 6.486185361618936440e+02 6.474192750847660136e+02 6.464733748734915935e+02 6.493720335049362120e+02 6.502136471930341486e+02 6.492559994309526701e+02 6.436623214127599795e+02 6.473612299588741053e+02 6.448506523340701051e+02 6.449656915517077778e+02 6.508447540866681038e+02 6.529545556622020968e+02 6.519571295245351621e+02 6.532737003810076430e+02 6.435077652027335944e+02 6.502202211361392301e+02 6.507341670433410172e+02 6.508223309902759866e+02 6.447292497939962459e+02 6.489700700677897203e+02 6.517910567590467963e+02 6.471577619965216854e+02 6.529363374935011279e+02 6.499590169269217768e+02 6.491361266733734965e+02 6.537357682324278585e+02 6.469953481432511353e+02 6.528142560674120887e+02 6.503258746702815642e+02 6.545426789133172178e+02 6.545348324459315563e+02 6.503144467415440886e+02 6.527472371194784273e+02 6.500681067698948254e+02 6.505794495461631186e+02 6.525916393955149033e+02 6.529708112606579107e+02 6.579009831017932584e+02 6.567313656224407623e+02 6.555228517844315093e+02 6.553713296403439017e+02 6.603224627889301246e+02 6.599349095864691890e+02 6.535658514566401891e+02 6.547361354653443186e+02 6.600976503382981946e+02 6.603155116530755322e+02 6.639327786406055338e+02 6.661505661782424568e+02 6.631251908852785846e+02 6.627932004191604847e+02 6.616313126995690936e+02 6.622475093205139274e+02 6.617981626235437034e+02 6.629759452203484216e+02 6.612740494157126250e+02 6.621332763152699954e+02 6.661246109187460434e+02 6.603536782693895475e+02 6.628274904229422191e+02 6.646333236965422202e+02 6.669186291257193488e+02 6.637543560486908518e+02 6.677378372278778897e+02 6.672094447469864917e+02 6.649500891196336170e+02 6.701762519462799901e+02 6.701217611243646388e+02 6.634425272523023978e+02 6.684330360394345689e+02 6.671424820711481516e+02 6.675078801505545698e+02 6.622584378905214635e+02 6.676897915908580217e+02 6.663686308848724593e+02 6.695100901588267561e+02 6.660836218204749457e+02 6.611451226829267398e+02 6.684506958840348716e+02 6.718927908378026359e+02 6.683950412093930709e+02 6.701948921195452158e+02 6.715832908688410043e+02 6.741854934757426463e+02 6.730045879722330255e+02 6.713325987716511918e+02 6.740895790469465965e+02 6.730183537521552353e+02 6.763364634769995973e+02 6.764240993419758752e+02 6.751587109364813841e+02 6.772089936791376203e+02 6.799533214325527979e+02 6.742400193625910561e+02 6.823664876454565729e+02 6.778653221896823879e+02 6.808318855605078852e+02 6.790409491605514631e+02 6.821629594977777060e+02 6.853350174210434034e+02 6.884823048518205724e+02 6.863110099478186612e+02 6.856548273573390588e+02 6.905670731118846106e+02 6.854969036711931949e+02 6.844140715889978992e+02 6.897010264691407428e+02 6.934626216749969672e+02 6.856023922697481794e+02 6.831822840359660631e+02 6.901487791406287897e+02 6.835630483692044663e+02 6.821472711655355852e+02 6.866919979767156974e+02 6.828567627810335807e+02 6.883338252793361107e+02 6.831234653098485978e+02 6.909787733617923777e+02 6.852180161104132594e+02 6.876042581626378478e+02 6.900758639332927942e+02 6.827388663544068095e+02 6.864897322454257846e+02 6.860031235595594126e+02 6.847986859455214699e+02 6.866078190552592559e+02 6.902126546765472312e+02 6.902244981715592758e+02 6.867882866705004972e+02 6.891249297153435691e+02 6.888570055216515584e+02 6.936012237986675473e+02 6.921975981392085941e+02 6.903696253565491361e+02 6.869967998872439239e+02 6.862111091312723374e+02 6.952007376776786032e+02 6.880263760013156116e+02 6.916714275450524383e+02 6.939716115981193525e+02 6.920014711834154468e+02 6.953762594513779050e+02 6.995394924135315478e+02 6.974085687256674646e+02 6.961833243742597688e+02 6.989493233497025813e+02 6.964329836431046488e+02 6.975491208611026650e+02 6.949395133024898996e+02 6.985719908094217772e+02 7.021527751962813682e+02 6.950810148050526323e+02 6.983830383753365822e+02 6.998508437679701046e+02 7.009319335293015456e+02 6.956902489829395790e+02 7.011306536019712894e+02 6.968230995024148342e+02 7.002014835021471981e+02 6.983168379598167803e+02 7.070156114631662376e+02 7.007552851389984880e+02 6.967684692606339922e+02 7.028118717173223331e+02 7.006322119432261388e+02 7.029294667782543229e+02 7.036173013314769378e+02 6.980677790918944083e+02 7.054035660037985735e+02 6.989487584698237015e+02 7.002351205623865553e+02 6.974072730858988507e+02 6.984273889207072443e+02 7.028868179509662468e+02 7.005898003857619187e+02 6.992825191665184548e+02 7.042877913704227240e+02 7.022896945449907662e+02 6.947364776388511700e+02 7.005961349071859559e+02 7.035824789810698121e+02 7.002511001096439713e+02 7.057032431344423458e+02 7.007188790860235486e+02 7.078859157868139391e+02 7.064046218951353922e+02 7.097947418077368411e+02 7.026609480000164467e+02 7.029923614654296671e+02 7.016806584949160879e+02 7.046159220759038817e+02 7.016328723561296101e+02 7.008723683946553820e+02 7.028926743650343951e+02 6.998426184251896984e+02 6.983659752987603042e+02 7.038186544105375333e+02 7.069094980667388199e+02 7.057472893008377923e+02 7.096060656611011837e+02 7.098322650547593184e+02 7.138384630003902203e+02 7.064150379021652952e+02 7.078717965195379520e+02 7.042903061822132713e+02 7.058280301715635687e+02 7.089589492081704520e+02 7.103347871329506233e+02 7.142266544698686630e+02 7.227048092981467562e+02 7.184401470244871462e+02 7.179694828067176786e+02 7.191724354648206372e+02 7.190928503472466673e+02 7.163938022548846902e+02 7.151215507100714603e+02 7.166088662420153241e+02 7.138425775833012494e+02 7.200347491255920431e+02 7.159812232873772473e+02 7.196851665299490151e+02 7.187285482645702359e+02 7.179652207953134848e+02 7.167934229575397467e+02 7.177835556608547449e+02 7.145663154665702450e+02 7.173209468283173464e+02 7.112701140911067341e+02 7.110465829006852800e+02 7.138937922561595997e+02 7.189941945569810287e+02 7.204681510558471018e+02 7.169246017844748167e+02 7.154286682893006173e+02 7.241006577988515573e+02 7.171317765534504360e+02 7.160887095154546387e+02 7.211423684008726696e+02 7.166185138498099150e+02 7.215975826033989051e+02 7.217618299777915354e+02 7.196917080271764462e+02 7.244882339541795773e+02 7.210649623499510881e+02 7.189021210159835391e+02 7.168148978990292335e+02 7.243265931792423089e+02 7.205035198603419531e+02 7.224866899141663907e+02 7.242277862070558285e+02 7.259686690486124689e+02 7.238749559949662853e+02 7.241887516693045654e+02 7.279662453011782191e+02 7.259081671540319576e+02 7.294958326194207530e+02 7.228729070267260113e+02 7.189387686772372490e+02 7.203647685375457286e+02 7.218324281745464077e+02 7.293347888475769878e+02 7.191635752125866929e+02 7.210028394068274338e+02 7.228779111510609710e+02 7.233899603168997601e+02 7.243969385619953982e+02 7.197427912472365961e+02 7.230030682575568335e+02 7.231556533759584227e+02 7.182971362582226220e+02 7.242856758098930641e+02 7.176705773390698369e+02 7.270040352137568789e+02 7.182287515785402547e+02 7.212277935011030650e+02 7.192305691055004218e+02 7.291958076948398002e+02 7.221594975172080240e+02 7.184506578234297649e+02 7.186417291625336929e+02 7.156745048389110480e+02 7.193745388567967893e+02 7.209313250809539113e+02 7.222614052672053049e+02 7.156283859624068100e+02 7.176712886711322881e+02 7.183805135334989700e+02 7.200130990780916136e+02 7.142548187486634106e+02 7.170893013397333107e+02 7.138435600244210946e+02 7.179330059066536478e+02 7.199350950015725630e+02 7.191526685994494983e+02 7.204026527793771493e+02 7.234404760657104134e+02 7.194462235416758631e+02 7.154914868153949783e+02 7.211773560269995187e+02 7.207070807518591664e+02 7.239397111052817309e+02 7.214346633777364559e+02 7.190216380703615187e+02 7.213217383048582860e+02 7.208387204765485876e+02 7.229930122232783560e+02 7.204407739308298915e+02 7.227618085662952581e+02 7.252849312732336102e+02 7.227277100070127744e+02 7.234112787817854269e+02 7.183170094407781789e+02 7.165329762206064288e+02 7.218083638288470638e+02 7.213306936763881367e+02 7.224146689098053002e+02 7.215948606397940921e+02 7.198715900073756302e+02 7.193497937950332926e+02 7.150814881282241231e+02 7.182259365072594619e+02 7.173839280088561736e+02 7.202677895562541153e+02 7.178552028420833722e+02 7.191874894879440490e+02 7.184950059677279341e+02 7.191387957538152023e+02 7.226978644088997044e+02 7.209206055039343255e+02 7.188105100277193742e+02 7.187207005473077288e+02 7.251772938359436012e+02 7.181548987328219482e+02 7.187046299795468940e+02 7.203700937118450156e+02 7.175095674665107026e+02 7.268268130685399910e+02 7.212150378301762430e+02 7.169589694402662872e+02 7.204526224921240782e+02 7.215588692800183708e+02 7.247619115785514623e+02 7.258078029056522382e+02 7.181163073471370808e+02 7.207054104571154767e+02 7.182282003179752792e+02 7.162370943422051823e+02 7.220000019512916651e+02 7.291805533031213145e+02 7.256879518436337548e+02 7.235991671594662193e+02 7.261924464083940620e+02 7.213503445013449209e+02 7.212334274155346066e+02 7.216905271692523911e+02 7.215158823992422867e+02 7.274783493902117470e+02 7.162743285090251675e+02 7.225230095069144909e+02 7.209853657832645695e+02 7.210084173188804471e+02 7.227160903921624140e+02 7.276200352299864562e+02 7.259307089057959956e+02 7.263335257455133842e+02 7.185775405074346054e+02 7.229151178010772583e+02 7.178389710144070932e+02 7.176512090562556523e+02 7.181829499674130375e+02 7.172884665230624250e+02 7.258211676201624414e+02 7.162441415138190450e+02 7.208876275918711372e+02 7.186100327380723911e+02 7.231544408899776499e+02 7.302802898999062791e+02 7.130746462552059484e+02 7.209482559965521205e+02 7.253578041607597697e+02 7.246267568421920942e+02 7.293531822354348151e+02 7.250121844479041329e+02 7.329275281995743399e+02 7.302362044868237945e+02 7.370210750158796600e+02 7.369073326855569803e+02 7.295746087066471546e+02 7.257021874200383991e+02 7.342899343953674816e+02 7.333343624556346185e+02 7.340620626671872060e+02 7.347931825490655910e+02 7.309651032877620764e+02 7.309662342734008007e+02 7.335829541452236526e+02 7.376145159922050425e+02 7.332120830028906084e+02 7.393350673372004849e+02 7.358148508181353691e+02 7.339312896357355385e+02 7.354309619932430451e+02 7.373737437667664381e+02 7.337592402992700045e+02 7.405672674100724180e+02 7.352943692719368300e+02 7.347798726911112226e+02 7.353836047010604489e+02 7.370390872706897198e+02 7.372880608491060457e+02 7.348509071828817696e+02 7.369396279595292754e+02 7.352824231914484017e+02 7.354482217312257717e+02 7.320733925564876472e+02 7.303983683500114239e+02 7.376873460992167111e+02 7.354887957325864818e+02 7.393514953181958163e+02 7.360887343963852345e+02 7.377759058898335525e+02 7.404535706115083258e+02 7.424872436292984048e+02 7.455249746089890550e+02 7.414201102467344526e+02 7.475128000450624768e+02 7.440938186179379272e+02 7.408315015246629400e+02 7.573212748978737636e+02 7.491562906388442116e+02 7.460813603494262907e+02 7.477982270561367386e+02 7.441855134156204485e+02 7.412417251992509364e+02 7.448129994105202059e+02 7.439265529781966961e+02 7.454765220534727632e+02 7.430489343866635181e+02 7.383480549549865373e+02 7.394384249522875052e+02 7.374295006067019358e+02 7.388285219316737766e+02 7.438360027814941304e+02 7.420165857606690452e+02 7.428587541507729384e+02 7.387920437309113595e+02 7.457792010480584395e+02 7.403140328070761598e+02 7.450029640436858926e+02 7.430778982633432861e+02 7.445363901081486802e+02 7.453246783397546551e+02 7.425676751194829421e+02 7.386101322387736445e+02 7.403498145108526387e+02 7.410511103533194728e+02 7.394251513949717491e+02 7.398694018504273799e+02 7.390086157360485686e+02 7.372610278331911786e+02 7.346280617271419260e+02 7.389902670534628442e+02 7.362020077345870277e+02 7.372910187890208817e+02 7.356770979718595527e+02 7.356589095059666761e+02 7.381684690030301681e+02 7.400566296117201546e+02 7.378586504382507201e+02 7.344980393765798681e+02 7.340854541352828164e+02 7.443338663960463464e+02 7.350559820509815836e+02 7.410189717049518094e+02 7.357043701327427243e+02 7.351840209569575109e+02 7.413114386206189010e+02 7.446684285511645385e+02 7.430681125170109453e+02 7.397643955306280077e+02 7.452619861286135574e+02 7.502700675014228864e+02 7.441938386566420149e+02 7.476251836228511820e+02 7.476346646473822375e+02 7.496742084405967717e+02 7.494614368034881409e+02 7.491221271487074773e+02 7.427768907967620180e+02 7.479558342250650185e+02 7.476941234912255823e+02 7.448080358669488987e+02 7.443215845283722274e+02 7.479093979956692237e+02 7.522193738913196057e+02 7.508438056003940346e+02 7.530616311496539765e+02 7.500168295981557094e+02 7.543414863180851171e+02 7.540789780626275842e+02 7.492517430009196460e+02 7.480866561293115637e+02 7.527625227640983212e+02 7.495755080701765110e+02 7.476447489464475211e+02 7.506485747328148364e+02 7.494571898666281413e+02 7.546727384674017003e+02 7.553890881233697883e+02 7.539948421439110007e+02 7.560959521197307822e+02 7.501547772869453183e+02 7.605643249563706831e+02 7.522241217446378414e+02 7.535880094094251263e+02 7.554955339873936282e+02 7.510107144049745784e+02 7.603884680127805495e+02 7.595288223470647608e+02 7.623174376874451355e+02 7.591746830916264344e+02 7.619580484043249271e+02 7.616320531168499883e+02 7.659548505061596870e+02 7.651110029492756439e+02 7.700573843329077590e+02 7.645439965372547704e+02 7.597236018984631301e+02 7.570652306935585329e+02 7.664097693934050994e+02 7.630974981209420775e+02 7.656565297755394113e+02 7.699924156528815047e+02 7.725722233895407953e+02 7.705116296050549636e+02 7.664983932267101636e+02 7.701598826944922394e+02 7.718139568201628435e+02 7.657800795402212088e+02 7.711151967833116032e+02 7.746225018913061149e+02 7.760686112820875451e+02 7.776526947468773869e+02 7.719879049561826605e+02 7.747935809128633764e+02 7.695756729512268066e+02 7.755750576865893890e+02 7.760016072498798394e+02 7.803682312996859309e+02 7.738148875648630565e+02 7.728567304827959106e+02 7.728346489200627047e+02 7.797919497433682636e+02 7.778649525127249262e+02 7.760691819918545207e+02 7.740327626042677593e+02 7.803018117852705018e+02 7.823448904913531123e+02 7.846583570017105558e+02 7.806142201145785293e+02 7.819290371113020228e+02 7.812848002324020626e+02 7.862047879392400773e+02 7.834508142722335151e+02 7.859589168299499988e+02 7.865322240126741917e+02 7.884232368277547494e+02 7.866182956529821695e+02 7.871620416858877434e+02 7.890169437490666269e+02 7.882133351694490102e+02 7.875137666840540760e+02 7.894624821389724048e+02 7.874840248633513511e+02 7.844453864168165182e+02 7.892860380177415891e+02 7.906167077743607479e+02 7.891756865384917319e+02 7.858720538411135976e+02 7.905365520810811404e+02 7.896927731256665766e+02 7.879031257424499017e+02 7.877067738809572575e+02 7.910397375702893896e+02 7.869447010481038660e+02 7.880233654206695064e+02 7.869502017367732378e+02 7.947522745296939775e+02 7.888186112506261907e+02 7.931781790815723525e+02 7.937202601771459740e+02 7.918892705485088754e+02 7.879738809431513573e+02 7.932153157716807073e+02 7.910814928551277490e+02 7.934865030281985128e+02 7.891524622630129215e+02 7.892091727395745693e+02 7.886323082844130568e+02 7.844336172874704971e+02 7.922170636941760904e+02 7.919697530559183178e+02 7.911780994663693036e+02 7.909855295393087999e+02 7.920523756632469485e+02 7.916135238710274962e+02 7.861837727978313524e+02 7.904653659656136142e+02 7.934334338690395043e+02 7.923673020033687635e+02 7.962402971473876505e+02 7.923668563647541987e+02 7.955684299698871200e+02 7.939832866610661313e+02 7.929778204114188611e+02 7.948349353031900364e+02 7.957373992278228343e+02 7.947781560802188778e+02 7.885980532467622197e+02 7.942640292433719651e+02 7.919542529168130613e+02 7.919498914925071631e+02 7.946199592273685539e+02 7.953716543864853747e+02 7.909667696333394815e+02 7.997063559580675474e+02 7.948702744769361743e+02 7.958221145214504304e+02 7.938438719020144845e+02 8.030564958936647599e+02 8.008600622229675992e+02 7.969080354765148968e+02 8.018988566656393004e+02 8.023656139415083999e+02 8.057972312813569715e+02 7.963334087553068912e+02 8.040269223547030606e+02 8.059035233264553426e+02 8.077513206586772867e+02 7.986814332234195035e+02 8.044324174301581252e+02 7.999040074617327036e+02 8.062092857182442458e+02 7.999947421894468107e+02 8.059141158711562412e+02 8.027515252610332936e+02 8.089510376554964068e+02 8.049215890530572324e+02 8.059168183336250877e+02 8.092672422621235455e+02 8.097799115043164875e+02 8.079429304854251086e+02 7.995828476297738234e+02 8.077759262454173950e+02 8.046331381168148482e+02 8.079844141787599483e+02 8.069319512660973714e+02 8.050454395674852321e+02 8.053887363757548883e+02 8.044920306393433975e+02 7.978628799591667757e+02 7.988990882464931929e+02 7.983383829866065753e+02 7.999283222775785589e+02 7.996135988518296926e+02 8.002943149743866798e+02 7.995273649301213936e+02 8.056709429982624897e+02 7.969985273306332374e+02 8.039174861425043446e+02 8.043984781709874596e+02 8.034721851838438624e+02 8.052008996293230894e+02 8.044127806080294931e+02 8.057128395058643946e+02 8.014440464418526062e+02 8.020613891449182802e+02 8.019887346562528592e+02 8.040006022755982258e+02 8.000776167101677174e+02 8.038373608722065455e+02 8.030894858437962966e+02 8.088478448221478629e+02 7.961115256603368380e+02 8.035469449054028246e+02 8.014961098346414019e+02 8.034481382708552246e+02 7.977551364067827535e+02 8.034271384490360788e+02 8.062333120421237709e+02 8.031749013221727864e+02 8.014383153045685049e+02 7.992421152263391377e+02 7.966755303494188638e+02 8.019908187708197147e+02 8.038505372291040203e+02 7.981034041467612496e+02 7.956005426661602087e+02 8.009484786956842299e+02 7.950027678819918719e+02 8.019434645976111824e+02 7.991102580639144435e+02 7.956958472889937184e+02 7.978994426473263957e+02 8.000209666900972252e+02 8.008786245004740749e+02 7.923675844396836965e+02 7.991501505162716512e+02 7.986052980831107106e+02 8.019127403637548923e+02 7.987889170745286265e+02 8.041277879484474624e+02 8.021171097641504275e+02 8.066926257834267062e+02 8.074953084112598845e+02 8.053510146202050919e+02 8.065494311440461388e+02 8.064980924800407820e+02 8.031967447861633218e+02 8.105774152512182127e+02 8.123485562688323398e+02 8.119825063934023319e+02 8.167152839100103847e+02 8.187979004115004500e+02 8.127643901370447566e+02 8.198054364733172861e+02 8.192721416866710342e+02 8.138772051941631389e+02 8.115431994851129502e+02 8.077638818287790627e+02 8.089949300983670355e+02 8.119872082214263855e+02 8.162683877252073898e+02 8.082593100605351992e+02 8.103993406696559987e+02 8.122064511458499965e+02 8.127477700361909001e+02 8.102499674503407050e+02 8.094379133659012950e+02 8.087709438276101537e+02 8.097738764373330014e+02 8.134483581612278158e+02 8.094711334685938482e+02 8.092403140112978690e+02 8.126621339407438427e+02 8.164468738209965295e+02 8.145688076551106178e+02 8.097982841290681790e+02 8.150913335195534728e+02 8.092098594635099289e+02 8.166273580496766726e+02 8.146240873055776319e+02 8.144371932049201632e+02 8.152949937308858352e+02 8.131808310792341672e+02 8.140091479820274571e+02 8.139427640646779309e+02 8.106195064431489072e+02 8.148524740810655658e+02 8.120978220487892258e+02 8.090144031106674447e+02 8.140048113264635958e+02 8.092774420658694225e+02 8.121628410369896756e+02 8.103869518816921982e+02 8.095609735780147957e+02 8.051523717405318621e+02 8.098742671910191575e+02 8.086828002148832866e+02 8.114128978916171491e+02 8.126228398702013465e+02 8.124372235557918884e+02 8.081189871788953951e+02 8.147818502764620234e+02 8.148533633878947740e+02 8.227359455182639749e+02 8.195150747272948593e+02 8.150496974165661186e+02 8.157068052963182936e+02 8.215378013390504748e+02 8.212959143866270324e+02 8.194658882133445559e+02 8.224089470894888336e+02 8.176944033874028719e+02 8.176078248702931432e+02 8.230094046874529568e+02 8.139865896610174332e+02 8.149290702501571104e+02 8.215075792313245984e+02 8.131827400110958024e+02 8.220463511633984126e+02 8.229077652962162119e+02 8.229033548900839605e+02 8.217364308490533631e+02 8.249673118541285248e+02 8.231381604966132954e+02 8.181020327305499222e+02 8.144313943276308692e+02 8.109193067541151549e+02 8.170525902417797397e+02 8.116486497396139157e+02 8.174149161903109189e+02 8.181552600777808948e+02 8.210575998651318059e+02 8.188772396015356207e+02 8.181064698495572429e+02 8.196923653710925919e+02 8.171111362711875472e+02 8.139731049848246585e+02 8.228346993948885029e+02 8.198403852013923370e+02 8.193131773390242643e+02 8.236068043447321543e+02 8.209418857910319502e+02 8.299516051269890795e+02 8.266341289553406568e+02 8.207493849420160359e+02 8.241031503543263170e+02 8.346222987735382048e+02 8.218351822553629518e+02 8.273611085688638696e+02 8.206839995244191641e+02 8.248053955397762138e+02 8.253193716784063554e+02 8.259177095180639299e+02 8.278764449017509151e+02 8.264088362680663522e+02 8.265437387098894533e+02 8.243593228032002571e+02 8.191804638750510321e+02 8.178851961515312041e+02 8.321347969877300557e+02 8.281503935007131076e+02 8.268733611259253848e+02 8.294093747625350943e+02 8.237678380092883117e+02 8.322178014875354393e+02 8.259366824428631162e+02 8.314030206769749611e+02 8.315074539355177876e+02 8.300941705044663195e+02 8.238842208164606973e+02 8.325879582839362456e+02 8.265187682000735094e+02 8.316826454298379758e+02 8.278725201682315173e+02 8.348893576275280566e+02 8.300739605386334006e+02 8.390527374661076010e+02 8.354209640371246905e+02 8.373070214372150986e+02 8.341297183258149062e+02 8.346623046640381745e+02 8.370315186554688580e+02 8.333825675498791270e+02 8.361770563287332152e+02 8.319155139487646693e+02 8.313535167177103631e+02 8.343741813504987022e+02 8.382369603145308474e+02 8.327780057586534213e+02 8.349791704383457045e+02 8.351753136890225733e+02 8.284579479121174472e+02 8.375682038433632215e+02 8.334279408310964072e+02 8.341945037674603327e+02 8.369798379307354708e+02 8.378686082150713901e+02 8.363276531493008861e+02 8.449796042195008567e+02 8.434123000934798711e+02 8.404437209269885898e+02 8.402036787204931443e+02 8.382523843903682064e+02 8.437570069151804546e+02 8.485307244739508405e+02 8.429761495804098104e+02 8.478052960953838237e+02 8.422216023357647146e+02 8.430703924075460236e+02 8.433713275250211154e+02 8.475360761213893284e+02 8.428598098552083684e+02 8.399638068618077114e+02 8.458370235760210107e+02 8.393994437498790830e+02 8.441085539210034767e+02 8.435449583035097021e+02 8.392265360706968522e+02 8.353040691618786013e+02 8.439941584037450184e+02 8.429222904076722216e+02 8.411602405008857204e+02 8.405827107017512390e+02 8.441995172239415979e+02 8.442260221930595208e+02 8.446540441141378324e+02 8.452717759722767141e+02 8.453505849352438872e+02 8.491648940196663489e+02 8.512458106982376194e+02 8.395568856155767890e+02 8.465328696228840499e+02 8.415493996049685848e+02 8.440823539987487720e+02 8.428027772337064789e+02 8.474212326549107956e+02 8.447929972878672515e+02 8.411914305619918650e+02 8.429941510565984117e+02 8.452674914988680257e+02 8.357638297183822260e+02 8.361167562194044649e+02 8.316948002710842047e+02 8.365234972474976303e+02 8.368968374241412675e+02 8.361909415808793256e+02 8.378741267769814840e+02 8.425361064506523689e+02 8.484102078365644957e+02 8.349702327469619831e+02 8.345997867563478394e+02 8.406399764762127234e+02 8.424161007615371091e+02 8.411983557902955226e+02 8.407410839798039888e+02 8.424445097070381507e+02 8.419486532126882139e+02 8.441185449467297985e+02 8.394846419350478754e+02 8.355395281735516164e+02 8.292900932231832485e+02 8.489135512129184917e+02 8.472948719209591673e+02 8.454911510492287334e+02 8.482222810579023644e+02 8.450909122925311294e+02 8.415481110191234393e+02 8.434919393217830930e+02 8.547757691971409031e+02 8.530763568589160286e+02 8.456889740734932275e+02 8.508373921746159567e+02 8.560459500338077987e+02 8.516635022319483141e+02 8.508558452911232735e+02 8.568786235330381942e+02 8.572105864967010120e+02 8.553020352921430458e+02 8.626948609907881291e+02 8.618017641421649842e+02 8.579350561143687628e+02 8.631837354872246806e+02 8.646381266526733498e+02 8.596357367580294522e+02 8.638394816255211026e+02 8.682405890224538325e+02 8.658780930239370264e+02 8.596278672845726305e+02 8.623867069770574290e+02 8.631653165149840561e+02 8.651275077391086370e+02 8.633937777612120499e+02 8.622864028754454466e+02 8.633942257848303825e+02 8.622244864348635929e+02 8.674321972931838900e+02 8.636378073413596894e+02 8.663856520135082064e+02 8.660793614728323746e+02 8.712092721095280012e+02 8.690812977633903529e+02 8.706844307530243441e+02 8.750521294220873187e+02 8.765752837690578190e+02 8.710384028355153987e+02 8.703568181560827952e+02 8.778948231942133589e+02 8.749496402948204832e+02 8.747636715346659457e+02 8.744727724897722965e+02 8.720672980598357071e+02 8.731955860681132435e+02 8.730620264532532246e+02 8.677039849869421460e+02 8.690762446054388874e+02 8.756056835261607603e+02 8.761148676894703158e+02 8.644917104894060458e+02 8.711590172692092438e+02 8.752756712692680594e+02 8.741879590251555783e+02 8.674642044516097030e+02 8.681750994387900846e+02 8.683275146008410275e+02 8.704058119379311620e+02 8.659590982857976087e+02 8.647561665785869991e+02 8.707035789069644807e+02 8.721948185283494013e+02 8.709841218759411277e+02 8.727737253204007857e+02 8.685990933414194615e+02 8.659861228244598124e+02 8.723338263675492499e+02 8.716519256522824435e+02 8.733174874381841164e+02 8.736987255651545183e+02 8.686438324435741833e+02 8.715171313584543213e+02 8.705060257531182515e+02 8.645051229245530067e+02 8.663197247324092132e+02 8.727058828201885490e+02 8.719836914138364818e+02 8.673561953333346537e+02 8.681311185383934799e+02 8.641672118046838023e+02 8.632981081498180629e+02 8.685108362780767948e+02 8.642084230282689532e+02 8.647538291922082863e+02 8.698009962747992176e+02 8.621659433290859624e+02 8.640308306079472231e+02 8.720743329297597484e+02 8.594256589782758056e+02 8.680908996370819750e+02 8.648327638785007139e+02 8.630619826794614937e+02 8.631882572403330869e+02 8.640296603294145825e+02 8.610129138277812899e+02 8.629085084392638691e+02 8.672163187383125660e+02 8.660418155546141179e+02 8.571624743292662743e+02 8.656808377362405054e+02 8.641963525332408835e+02 8.639890748114706867e+02 8.576029250471345904e+02 8.588258127716080708e+02 8.620893454417364410e+02 8.638022476251858279e+02 8.605576875889328221e+02 8.640171197400341043e+02 8.647094000912417187e+02 8.644062170618824439e+02 8.527108058015794541e+02 8.562351600270359313e+02 8.551578710731301953e+02 8.614573434462106434e+02 8.551747346705379869e+02 8.541272875312287169e+02 8.548530712981785200e+02 8.564370352622025848e+02 8.571794591332347863e+02 8.553689287177974165e+02 8.566666717267916056e+02 8.582612116157962419e+02 8.544368595772050412e+02 8.640600137846264488e+02 8.598374975362274881e+02 8.624562909777451978e+02 8.597654801908499849e+02 8.610400441125760835e+02 8.597609791726059711e+02 8.617832347793233794e+02 8.549251363475447079e+02 8.616216545287628605e+02 8.569243103111991786e+02 8.620645563054969216e+02 8.568251168511369542e+02 8.648631890451227946e+02 8.617885704827441486e+02 8.596361286213743824e+02 8.576449075509138993e+02 8.607394933640115369e+02 8.591603463196166786e+02 8.644360644986434181e+02 8.607332962519734565e+02 8.643140035421857874e+02 8.583370205675964826e+02 8.631870488367402459e+02 8.632273681175580577e+02 8.601250106312710386e+02 8.575767896688474821e+02 8.605744805621538944e+02 8.669262783386770934e+02 8.701121515244885813e+02 8.597493099433039561e+02 8.630691825217445512e+02 8.629777184175678713e+02 8.650134884654435155e+02 8.627423386042689799e+02 8.637019190599986587e+02 8.677098970285155701e+02 8.664755346944907615e+02 8.650339546324207731e+02 8.681028423570339783e+02 8.646145431352214246e+02 8.623970635588403866e+02 8.651129135107134971e+02 8.607069335267843826e+02 8.572839234983883898e+02 8.671903018034759043e+02 8.622649919027137457e+02 8.617571111636082151e+02 8.592078070810795225e+02 8.574718834995375119e+02 8.643616737325422719e+02 8.686759006988811507e+02 8.602514704255032711e+02 8.572979849290165930e+02 8.603367202716959810e+02 8.612378392723256866e+02 8.663853971398350495e+02 8.610296342679279178e+02 8.585202384495381693e+02 8.596252067496217251e+02 8.624838125300142337e+02 8.568208937165699126e+02 8.718432756250743978e+02 8.658159589102671134e+02 8.757541915354747744e+02 8.641724091426675614e+02 8.693037104989341515e+02 8.729479276151623708e+02 8.678722227090320303e+02 8.682224207565727738e+02 8.666228450615327574e+02 8.671360622812915153e+02 8.645248794315974692e+02 8.629017294288369158e+02 8.628144505266617443e+02 8.643487559131129956e+02 8.650648001100952342e+02 8.691173546659423437e+02 8.702117637751407528e+02 8.708211757656594045e+02 8.662848314415027744e+02 8.732019605845900969e+02 8.683339937009906180e+02 8.709970956442674606e+02 8.676040450649156810e+02 8.654516290409036401e+02 8.698203805258104921e+02 8.692643352099790945e+02 8.700109909106174655e+02 8.625969171984903596e+02 8.674142012547889635e+02 8.733137946495386359e+02 8.700932618554240889e+02 8.761606001574704123e+02 8.752499102379302940e+02 8.728378394995723966e+02 8.675945934855760697e+02 8.740353847835690431e+02 8.720395876585492942e+02 8.787963601038539991e+02 8.798455309651798188e+02 8.750309505172805302e+02 8.763506154925798910e+02 8.738370995994877148e+02 8.762330102940126153e+02 8.686776561282674720e+02 8.654345202434604971e+02 8.735132431937531692e+02 8.723753071311040230e+02 8.683073094558175171e+02 8.735774042654960567e+02 8.690068786434578669e+02 8.741284542934382671e+02 8.744562646350074147e+02 8.836488051525266201e+02 8.779663003398721912e+02 8.858418667454633351e+02 8.774996515933261207e+02 8.830710066467783008e+02 8.773487619498255299e+02 8.806422980596059915e+02 8.764276258628431151e+02 8.814880434655234467e+02 8.841876670737309496e+02 8.790532668546966306e+02 8.771773398335977845e+02 8.819821526640874936e+02 8.868331418914297046e+02 8.857431127594817326e+02 8.790602083151181887e+02 8.906777168766976729e+02 8.849174294854882419e+02 8.823310555379929383e+02 8.866673741282513674e+02 8.776040844653464319e+02 8.747707981174655743e+02 8.780529463436329252e+02 8.784957710929350014e+02 8.758140730215212670e+02 8.761225663212698009e+02 8.800115512752337281e+02 8.841244263858783370e+02 8.764297829854380097e+02 8.743671494927496042e+02 8.764020842098574349e+02 8.754657699800374075e+02 8.730548197561367942e+02 8.769602409281891369e+02 8.711274581081285078e+02 8.725644833608673707e+02 8.727169861649808809e+02 8.760479665479582536e+02 8.794006027283761568e+02 8.778080621100721146e+02 8.781576294761821373e+02 8.757531392376422446e+02 8.796706042688952039e+02 8.799588723947790641e+02 8.787354518804074814e+02 8.836100627636807303e+02 8.722935757986786030e+02 8.811615396915897236e+02 8.730453932155710390e+02 8.720655821652416080e+02 8.737396420841968165e+02 8.759339240803130906e+02 8.790686749173520411e+02 8.803637225507371795e+02 8.763596753755542750e+02 8.735522668811099720e+02 8.786687821991679357e+02 8.802707418985736467e+02 8.868067836950879155e+02 8.885489736505901419e+02 8.809008530429423445e+02 8.847579276838121132e+02 8.857507715227454810e+02 8.831147416528525582e+02 8.757737146066078822e+02 8.861983669452359891e+02 8.853391601543694378e+02 8.857263750050493627e+02 8.821654411565993996e+02 8.844431646457419447e+02 8.838550657345423360e+02 8.843190864970282519e+02 8.853396806058919992e+02 8.943065717588416419e+02 8.916798724318955465e+02 8.874910892861425964e+02 8.865607611395364529e+02 8.875908638541327491e+02 8.883429779952526815e+02 8.905698438899478333e+02 8.897634827616122948e+02 8.973986597114439974e+02 8.966211792879697668e+02 8.941082427889634801e+02 8.940704557692968137e+02 8.953571537131592777e+02 8.962656832919287808e+02 8.895083417991664874e+02 8.931923097501266966e+02 8.988698716479108271e+02 8.943465843118542580e+02 8.949529184771155315e+02 8.888357208524361113e+02 8.950344725089204303e+02 8.920983936480712373e+02 8.952321519324109431e+02 8.948509156268980860e+02 8.954701666334342463e+02 9.007085840161847727e+02 8.954705054348439717e+02 8.913623022743080355e+02 8.941116920330719040e+02 8.951420673840069639e+02 8.936243732787604586e+02 8.956552969903532357e+02 8.853940461028655591e+02 8.942865860524365189e+02 8.876166293634154272e+02 8.896505019122570275e+02 8.960856002481145879e+02 8.990769412604720401e+02 8.967647391937119892e+02 8.904420645973070805e+02 8.907025661726900125e+02 8.960895852971641489e+02 8.939515548512098349e+02 8.912171179566088313e+02 8.906896369072308062e+02 8.863557422568625270e+02 8.987252187816538935e+02 8.911771012208635057e+02 8.931270577091654559e+02 8.949854568306465126e+02 8.940267903704772152e+02 8.910309680172038043e+02 8.956932202171209383e+02 8.970736475744801055e+02 8.973679806541673543e+02 8.968741523471621804e+02 8.994335563069485033e+02 8.979323418032913651e+02 8.964883418793758665e+02 8.924700056317781218e+02 8.883300902723020727e+02 8.885323103543075831e+02 8.924780833961765438e+02 8.960249033422802540e+02 8.938006381741424775e+02 8.864022045919613220e+02 8.901973351401060199e+02 8.883532685698186242e+02 8.895255099267986907e+02 8.830054498270737895e+02 8.893542288443546795e+02 8.891033537499628210e+02 8.906750443209053856e+02 8.908428306293839114e+02 8.881097500421635687e+02 8.912201271795814819e+02 8.923981385634911021e+02 8.959077090618909551e+02 8.940190520015806896e+02 8.883955745069100658e+02 8.974338245321897602e+02 8.933938802394219465e+02 9.005204929446495044e+02 8.935904769418259548e+02 8.938422295743280301e+02 8.944706765812210278e+02 8.892174025961655843e+02 8.918585546963219031e+02 8.897838765896411815e+02 8.853151487687364352e+02 8.977816410380027037e+02 8.934004285043919253e+02 8.889647829622114159e+02 8.889493514493140083e+02 8.930136373179043403e+02 8.961378804874497064e+02 8.854540308395418151e+02 8.928678084223309952e+02 8.866353765663176318e+02 8.930955172081855835e+02 8.963766475182274007e+02 8.940438138961720824e+02 8.974451853506656107e+02 8.965873576047652023e+02 8.966743612004592023e+02 8.910494778532607825e+02 8.954964304204254404e+02 8.889980107364131072e+02 8.977303217727144329e+02 8.897089408112319688e+02 8.897756954718577163e+02 8.887128209693596546e+02 8.884771765777546761e+02 8.882205486724062666e+02 8.877502624733240282e+02 8.883200310122134624e+02 8.960427471989987680e+02 8.962572489775266149e+02 8.919573837531698928e+02 8.943347593734814609e+02 8.940832895451131890e+02 9.027861111830025038e+02 8.936216450145727777e+02 9.091334030326102038e+02 8.989908795307883338e+02 8.956133640462015819e+02 8.989316296665485879e+02 9.003626372811278316e+02 8.969078865151954005e+02 8.996403257727101845e+02 9.037112249953296441e+02 8.972148644123549275e+02 8.976274792110380076e+02 8.978309555287009971e+02 8.939889273871181103e+02 8.961087223956158141e+02 8.976971059336375447e+02 9.004222387887286914e+02 9.038072015854169194e+02 9.009248998804341682e+02 8.996577404281085819e+02 8.950900328170066587e+02 9.030779609045823690e+02 8.987158008486723020e+02 9.015658906928937313e+02 9.016301438984575043e+02 9.022155125671189353e+02 8.958657142347115041e+02 9.036334479961894885e+02 9.016999079745672816e+02 9.001269352891503104e+02 9.061574843320461241e+02 9.010563749583681101e+02 8.975036897922778962e+02 9.015418493099058423e+02 9.005243138295666085e+02 9.033734479020853314e+02 8.995484387259837149e+02 9.023977044750212144e+02 8.990926601414093966e+02 9.009914653162920786e+02 9.019803787874120644e+02 9.028145625446865097e+02 9.008660133681821662e+02 9.042863580200253182e+02 9.005207732868212815e+02 9.061912859562685298e+02 8.982089216703893726e+02 8.982382745597378744e+02 8.965719290537418829e+02 9.003293158519302324e+02 9.024822863299413029e+02 9.021963055449616604e+02 9.090519749832442358e+02 9.069089257986184975e+02 8.981509119191309765e+02 8.952156408660233637e+02 9.032841021604027674e+02 8.988344770347620170e+02 9.056643208870096942e+02 8.974368406475067559e+02 9.025503420359165148e+02 8.940856175551706428e+02 9.032736331181998821e+02 8.935721646805436649e+02 9.010554108444872554e+02 8.981122164418803777e+02 9.006506334648157690e+02 8.961607597634920239e+02 9.054860978786691703e+02 8.921974752841739473e+02 8.983585062331416111e+02 8.965826651771014895e+02 9.008263985448082849e+02 8.981642925498945260e+02 8.926175629858405500e+02 9.050240002394887142e+02 8.974776583315693870e+02 9.030579354982304494e+02 9.064509004079300212e+02 9.021274159372205759e+02 9.061517319210834103e+02 9.013367206099984514e+02 9.044108173868744416e+02 8.987701906616691758e+02 8.957054336236923291e+02 9.014519314669536243e+02 9.040426216061133573e+02 9.044804605580176258e+02 9.046137250535642806e+02 9.026394130105834392e+02 9.064437819265586995e+02 9.086280018417122619e+02 9.002178640983756850e+02 9.101585566695995340e+02 9.064264238107443816e+02 9.064532711380384171e+02 9.076462273172813866e+02 9.035702891791722777e+02 9.080419712032672805e+02 8.993878358162950235e+02 9.059305835774197249e+02 9.046124750065168882e+02 8.983825058247991819e+02 9.047923693128558398e+02 9.011225789547651175e+02 9.036660565457605117e+02 9.108490020944752814e+02 9.089311001223861695e+02 9.075142876716690807e+02 9.067712105868517938e+02 9.101314796936396760e+02 9.077613727366982630e+02 9.127803876655954127e+02 9.103662326311346078e+02 9.116382846700510072e+02 9.069310426425828382e+02 9.049371824975171421e+02 9.017381679505236889e+02 9.030254867436684663e+02 9.062709390502221822e+02 9.071892438274888946e+02 9.059138718436943236e+02 9.045684738332849975e+02 9.058924856845078466e+02 9.020414115005144140e+02 8.977326710582782425e+02 9.027361497587780832e+02 9.038751858067314515e+02 9.044725741288500558e+02 9.038685742820554196e+02 9.076781165321028766e+02 9.037051909897697897e+02 9.010044221385473975e+02 8.951383325150442261e+02 9.026723785202559611e+02 9.047897320349793517e+02 9.078651695856965489e+02 9.034381647492410821e+02 9.064440450530032649e+02 9.039889928702862107e+02 8.996302302914082247e+02 8.984075223158529298e+02 8.999120601302088289e+02 8.968721064514259069e+02 8.993251266738074037e+02 8.969820227474904186e+02 9.059550412616401900e+02 9.068457958134792989e+02 9.059739388306086312e+02 9.087881361202162225e+02 9.054010970153341304e+02 8.990299683856176216e+02 9.166337607016739639e+02 9.087000713842782034e+02 9.130442397067580487e+02 9.089919012831821874e+02 9.051278093939804421e+02 8.992885494418907228e+02 9.034867219212246710e+02 8.973231158449073064e+02 9.013996945268893342e+02 9.025606163497672014e+02 8.995100246543161120e+02 9.042807670941414244e+02 9.021517599023108005e+02 9.040508294806193135e+02 9.072221922136079684e+02 9.093324159879620083e+02 9.006925748290940419e+02 9.025831582934171138e+02 9.082371558072439939e+02 9.065217776784033958e+02 8.980556739990837514e+02 9.028539011826271690e+02 8.986157162978936412e+02 8.999388025564013560e+02 8.988282387087813277e+02 8.993280499998395499e+02 9.053484648671627610e+02 9.011973379063231278e+02 9.006474516765548515e+02 8.954294779706596046e+02 9.036842283888531711e+02 9.019001715763810125e+02 8.971653493060069877e+02 9.038486998299435982e+02 8.970313996536890500e+02 8.998603953331752336e+02 8.993063394770131254e+02 8.971177370154172195e+02 9.030150838893897571e+02 9.001892962632583703e+02 8.898651976105963968e+02 8.977715778287021067e+02 8.954604234850451121e+02 9.016656470426441956e+02 9.031451159916334746e+02 9.003557935685230404e+02 8.980166350991233912e+02 8.995649476785679326e+02 9.009326162129769955e+02 8.983336069368115204e+02 8.908100882220977610e+02 8.964841019290183795e+02 8.947568411683969316e+02 9.007397025169892686e+02 8.980932558053115145e+02 8.970621882099710547e+02 8.856410898219985484e+02 8.994417639245258442e+02 8.927915093797882946e+02 8.936464687439579393e+02 8.942927570801742831e+02 8.957955539504158651e+02 8.924301111268379145e+02 9.002134883324424663e+02 8.891593788195409616e+02 8.995352618593833540e+02 9.006349913853443923e+02 8.905074749966167929e+02 8.956176218160635472e+02 8.952947577252052724e+02 8.949926669280918077e+02 8.901443338372640710e+02 8.952969547667987626e+02 8.953800533681574052e+02 8.958655523611736271e+02 8.960663085679979076e+02 8.874256673723169797e+02 8.895705592827297323e+02 8.925196216816991637e+02 8.949856425305987386e+02 8.900814625297732618e+02 8.867200398536642751e+02 8.900386298736442541e+02 8.902937988461756049e+02 8.914996088442228483e+02 8.918271291454367429e+02 8.921747487660210254e+02 8.947224464019454899e+02 8.924110075122155195e+02 8.923163791759635615e+02 8.887624848058794669e+02 8.945798416654364473e+02 8.901831851223956846e+02 8.899021229966417650e+02 8.895810829218129356e+02 8.954011389222664548e+02 8.986323691222173693e+02 8.950161248057510193e+02 8.937154713321588133e+02 8.927547282655067420e+02 8.900276348803417932e+02 8.970524187740288653e+02 8.958244418589540601e+02 8.961940681506529245e+02 8.943638136111253516e+02 8.920811821901039593e+02 8.955888244003278942e+02 9.018242008852834033e+02 9.017509829994193069e+02 8.976762104038110692e+02 9.058479936059834472e+02 9.022419991630770255e+02 9.062688566316552397e+02 9.010448119876222108e+02 9.011932608068460695e+02 9.026240874979139335e+02 9.011192116155104941e+02 9.025033961773344799e+02 9.076325371258900532e+02 8.988409657841232274e+02 9.087680923449756847e+02 9.016751664171367793e+02 8.972378258470689616e+02 8.969519696755875202e+02 9.044060089618483289e+02 8.948412291738978865e+02 8.925591500716984683e+02 8.954650693510131987e+02 8.957247820929044337e+02 8.954926821364053922e+02 8.956782608694902592e+02 8.963778706785650456e+02 8.995911671492244750e+02 8.931234076577297856e+02 8.997445117762191558e+02 9.001613278788396428e+02 9.001878387063704849e+02 9.018837855535379049e+02 9.006940440139379689e+02 9.051607091499862463e+02 9.048219660627701160e+02 9.066063345213055982e+02 9.048713749403962083e+02 9.061994887803526808e+02 9.042647790477192302e+02 9.086277038105615702e+02 9.093005169644826537e+02 9.165039419257597046e+02 9.149129771752503757e+02 9.109101474816126256e+02 9.087526333966064840e+02 9.164641537628333481e+02 9.137669994866695333e+02 9.090744760296142886e+02 9.106399686255705319e+02 9.148909075131954296e+02 9.121430207880214311e+02 9.105944131998776356e+02 9.129688495782687596e+02 9.093730503538801031e+02 9.076565289875879898e+02 9.105365960265908143e+02 9.035133382854266983e+02 9.093047694547434503e+02 9.104807405802571338e+02 8.978475446648737943e+02 9.032886127145421824e+02 8.989276546851062903e+02 8.974696061441821939e+02 8.983304556377461267e+02 9.061892538612761427e+02 9.009776549307376854e+02 8.912763408695929002e+02 8.925334132118234720e+02 8.925265008491462595e+02 8.929127172162930037e+02 8.959641327567139797e+02 8.927158183174408350e+02 8.961070624668777782e+02 8.923274737825660168e+02 8.940622858893148077e+02 8.932346816999188377e+02 8.867418343854812974e+02 8.893069328237901345e+02 8.908813596357703091e+02 8.902916236290806182e+02 8.920074059819103240e+02 8.824332259870390089e+02 8.920506911597873341e+02 8.872056285350364533e+02 8.910810879797012376e+02 8.879300814857869000e+02 8.889200423566314839e+02 8.945106225036356591e+02 8.888191412603420076e+02 8.942017725781129229e+02 8.892009813932767202e+02 8.976206775398509308e+02 8.904761181227386260e+02 8.950353954439131030e+02 8.967300974965775140e+02 8.993916781059510868e+02 8.885422556382260382e+02 8.943633445193675016e+02 8.927417769162177592e+02 8.960257887148653708e+02 8.945923023516164676e+02 8.983348895527109335e+02 9.049900876136860006e+02 8.952463023993890374e+02 8.971576806720689774e+02 8.964223551902481404e+02 8.962559285243614795e+02 8.891730163461079428e+02 8.910890090067219944e+02 8.910368801297912569e+02 8.923966954320344485e+02 8.937153101183026820e+02 8.858648245357298947e+02 8.958243451772220851e+02 8.975877673180026477e+02 8.908795812095867177e+02 8.870291257841498691e+02 8.938516542024667615e+02 8.941988986437663698e+02 8.926249672221523497e+02 8.977183071865484862e+02 8.975801311271211489e+02 8.951396049599195521e+02 8.949876904624771896e+02 8.983553088309275836e+02 9.008396898641609596e+02 8.985108794056437773e+02 8.980010286545704048e+02 9.008681007360626154e+02 8.963523257060315927e+02 8.938802749720885004e+02 9.002660961006338312e+02 8.926148473664418361e+02 8.947116830085292349e+02 8.979711315487222691e+02 8.996652220277650258e+02 9.038715154272377958e+02 8.968440889993398741e+02 8.944974211137690645e+02 8.980572804193041065e+02 9.042264309312743080e+02 9.016621692221237936e+02 8.969696161180294212e+02 8.923563954917131014e+02 8.938185856466934638e+02 8.957974373870495128e+02 9.029949946207493667e+02 8.966362784427259385e+02 8.958455593898556799e+02 8.937077949573850901e+02 8.971384992501394890e+02 8.947378730083803475e+02 8.954064298645572535e+02 8.994528017492402796e+02 8.953303956776043151e+02 8.966435440241201604e+02 8.941358803384241583e+02 8.936573747462118718e+02 8.981020078885243265e+02 8.893996599049270344e+02 9.001980677789230185e+02 8.982481533881275482e+02 9.039098566389794769e+02 9.015847714539472690e+02 8.956826389411734226e+02 9.008642899167143696e+02 8.979293846227411677e+02 8.955365073942675735e+02 8.949322400850901431e+02 9.007366927211752454e+02 9.012868139857167762e+02 8.979264862003707321e+02 9.030585143455656407e+02 9.050409253182301654e+02 9.032302341404788422e+02 8.987279615948492619e+02 9.066469016795200559e+02 9.055687933309567370e+02 9.100170771700616115e+02 9.150590742706913261e+02 9.116203357587590972e+02 9.100085688669651063e+02 9.147313464335428534e+02 9.197146083193839559e+02 9.162166564334271470e+02 9.188662474817756447e+02 9.108885862822454555e+02 9.147285657548529798e+02 9.131471242841727189e+02 9.144392140639881745e+02 9.140894635794837768e+02 9.145731986240186870e+02 9.182762399904592030e+02 9.143420220283139770e+02 9.140989048584060583e+02 9.205106962627056646e+02 9.211907492274407332e+02 9.209638786552882266e+02 9.122994987803683671e+02 9.203788245419614213e+02 9.156673340228937832e+02 9.213015291723418159e+02 9.209935811428450734e+02 9.214637983327522761e+02 9.208382509273735650e+02 9.203551504910676613e+02 9.184808772467899871e+02 9.254835456469678547e+02 9.206080965680009740e+02 9.233794006987897092e+02 9.348445654705877814e+02 9.247260277718529551e+02 9.223931124827573740e+02 9.205612116293054896e+02 9.222383798633417200e+02 9.234042857751521751e+02 9.252677974586243863e+02 9.181428511987672891e+02 9.186646983488416254e+02 9.198184388543326122e+02 9.118900920512010089e+02 9.089252632256877860e+02 9.132335843306067318e+02 9.154468897785502577e+02 9.237083147799588687e+02 9.167402129674397884e+02 9.215755554433793577e+02 9.229405040862520764e+02 9.176593302323536818e+02 9.187985802397756743e+02 9.218027364453864720e+02 9.152632924767101485e+02 9.110895344841302403e+02 9.154189285035880630e+02 9.178847355186454706e+02 9.168655190338223520e+02 9.125304279314883615e+02 9.103216527008337380e+02 9.060646715944076277e+02 9.097535093695220212e+02 9.130218490708524541e+02 9.090566175349893001e+02 9.104162811036885614e+02 9.107151607662802917e+02 9.025987075307039049e+02 9.124288634040208308e+02 9.117239826768576449e+02 9.098871573655095517e+02 9.183437959884387283e+02 9.160757011698784709e+02 9.148358545709733107e+02 9.129781143974532824e+02 9.160650174651738098e+02 9.126320356836614565e+02 9.161318694726531930e+02 9.211973607372401602e+02 9.186271002312480505e+02 9.172418368075764192e+02 9.233997077917404113e+02 9.181027357770550452e+02 9.196757161642296978e+02 9.247315561700803528e+02 9.191997460689810850e+02 9.217529647433460696e+02 9.156572219995088062e+02 9.215459044748164388e+02 9.141240127370076607e+02 9.199969356539864975e+02 9.140387651196718934e+02 9.195296374424261785e+02 9.196643325098035575e+02 9.175705126517960935e+02 9.220324651179233797e+02 9.177549751192744907e+02 9.206289486190206617e+02 9.234201227881767409e+02 9.226494104388671076e+02 9.226895676819868868e+02 9.198458549035448186e+02 9.198668401335031604e+02 9.149884434436470428e+02 9.179296505916928481e+02 9.284528843181595903e+02 9.257203244701918265e+02 9.163132330371928447e+02 9.263337109563010472e+02 9.188160924427783129e+02 9.249810648203563233e+02 9.191824335193329034e+02 9.204220841317610393e+02 9.206534036591408494e+02 9.196933152096288495e+02 9.212282050063049610e+02 9.239227562132074354e+02 9.148826982475638943e+02 9.195818295877013497e+02 9.147900192156696448e+02 9.240753008671292719e+02 9.186150589345572826e+02 9.246975199077834304e+02 9.220266514681817398e+02 9.168415207337468473e+02 9.227207656801735993e+02 9.255471043667010917e+02 9.179098317780819798e+02 9.190986837960346065e+02 9.248628236766658119e+02 9.225312070416310917e+02 9.255033420703649654e+02 9.241877496811190440e+02 9.213793800605824345e+02 9.145822338462467087e+02 9.196705002914316083e+02 9.192090716016141414e+02 9.153399764170839035e+02 9.218865148291836249e+02 9.243038721348035551e+02 9.204139961218468216e+02 9.224439161280588451e+02 9.189116368566855044e+02 9.278412357178746106e+02 9.284424601379325850e+02 9.223164956277269084e+02 9.271121570211563494e+02 9.302050950700606791e+02 9.287619248106940404e+02 9.210055426350419339e+02 9.268992410215578275e+02 9.230538533642061338e+02 9.314746894753172910e+02 9.260012699613937457e+02 9.245492622953343016e+02 9.245097323199322545e+02 9.319540301561257820e+02 9.195622217813997850e+02 9.186484785632502508e+02 9.290699320921352182e+02 9.240925097191002351e+02 9.300248285208620018e+02 9.261198404241050639e+02 9.277108540964187569e+02 9.196327619579053589e+02 9.296662370544574969e+02 9.296210734922232177e+02 9.338919957852098150e+02 9.299967064899119578e+02 9.306019839345011633e+02 9.233423084080624221e+02 9.335811303193681852e+02 9.299981033411972930e+02 9.308735435469809545e+02 9.288944778847856014e+02 9.286683932602006735e+02 9.218472658893382459e+02 9.295157573738215433e+02 9.325013113258909243e+02 9.241761208682955839e+02 9.206137224387896367e+02 9.255001494808316238e+02 9.228415293684354310e+02 9.183250529046229076e+02 9.200272284078561142e+02 9.279084501428970952e+02 9.171303362572352853e+02 9.217291604255539141e+02 9.253557688801931818e+02 9.255083103882095656e+02 9.222152371515492177e+02 9.293538453212677268e+02 9.297473929731794442e+02 9.260086708744312318e+02 9.198746565362555430e+02 9.218551776702439611e+02 9.211842124145658772e+02 9.199459979183874339e+02 9.252085919689517368e+02 9.352848804181219293e+02 9.277712812028479448e+02 9.244558613164246026e+02 9.275243422723898448e+02 9.216445273548080195e+02 9.221600068701084183e+02 9.234051586612889650e+02 9.232420198190889096e+02 9.225555142059475884e+02 9.229367749512597356e+02 9.193573751031618713e+02 9.216069298554486977e+02 9.194393543561841398e+02 9.272636195479253729e+02 9.170210488253126186e+02 9.228398652743177308e+02 9.225442986347737815e+02 9.175879236280878786e+02 9.226483642441688744e+02 9.240898415819120828e+02 9.221903974171534628e+02 9.231181601447132152e+02 9.273752920089200416e+02 9.246360190012626390e+02 9.263783770488150822e+02 9.288764813134175711e+02 9.194446633353435345e+02 9.226419953381578125e+02 9.214240252185495592e+02 9.280087891565185600e+02 9.305709063721805023e+02 9.286117738707646367e+02 9.264756319319251361e+02 9.314836000520498374e+02 9.405630934847949902e+02 9.353379883489557187e+02 9.318919181208312921e+02 9.331224616252139867e+02 9.380769609714135413e+02 9.330483731344939997e+02 9.342103687104805658e+02 9.262832675137696015e+02 9.321523701266620492e+02 9.282283053072422945e+02 9.288026432614548185e+02 9.350166202668431197e+02 9.276684368195228672e+02 9.181077412731561935e+02 9.248018594158845644e+02 9.225063639646847378e+02 9.270193366705177596e+02 9.253964484045877725e+02 9.258560252281921521e+02 9.200358490218628731e+02 9.239874270323537075e+02 9.258645426112095720e+02 9.230292286344774766e+02 9.201287701294925228e+02 9.152732763913505778e+02 9.129587224497223588e+02 9.183730610898331861e+02 9.124855266780984948e+02 9.157602212765386867e+02 9.165675202044583330e+02 9.186313244191773038e+02 9.252481419476338260e+02 9.235032860963773373e+02 9.214796628233367528e+02 9.239393912167936378e+02 9.221196249399505405e+02 9.328301803327685775e+02 9.259197014825688257e+02 9.296098487628967177e+02 9.239815007939977249e+02 9.249340185055392567e+02 9.251549886866336010e+02 9.278421699929756414e+02 9.313262212590919944e+02 9.287018893290584174e+02 9.307671977108669807e+02 9.279210633191452189e+02 9.341779747279723551e+02 9.340557729243420226e+02 9.379656537261502081e+02 9.372051606773385402e+02 9.320715990333949321e+02 9.302262747938491430e+02 9.364561502030945803e+02 9.422135070124547838e+02 9.328951469069542100e+02 9.325420027565679675e+02 9.358405176274451378e+02 9.343136411000383532e+02 9.403113903059842187e+02 9.357647079953165985e+02 9.415579847216059761e+02 9.401769830717279319e+02 9.398173256359114021e+02 9.387785253685157159e+02 9.434371347367242606e+02 9.462251834609522803e+02 9.415599117309452595e+02 9.410135148936254836e+02 9.476451458678502604e+02 9.468347633214954158e+02 9.444755204964594668e+02 9.401201062337675012e+02 9.368765486146863850e+02 9.487286264421429678e+02 9.427088265964282527e+02 9.499759153135534007e+02 9.461683891074078474e+02 9.498595584771272797e+02 9.515509809275437192e+02 9.452190725344280509e+02 9.494218818554517156e+02 9.513474570168567652e+02 9.456252330546280973e+02 9.466625343228115526e+02 9.459999553112345438e+02 9.444229638339866142e+02 9.456453261453353889e+02 9.487515108076834167e+02 9.505699803508142622e+02 9.436580309296090263e+02 9.483584464341321336e+02 9.491828507908984420e+02 9.546286807814234407e+02 9.451389196749045141e+02 9.572070967641994912e+02 9.456481115948065508e+02 9.517493981046011413e+02 9.537931443603185926e+02 9.541130445870120411e+02 9.544710443146534544e+02 9.539097646395440506e+02 9.581086166595766827e+02 9.628043874284364847e+02 9.526541770606775117e+02 9.523205642995999369e+02 9.516544142567796598e+02 9.543387972063381994e+02 9.519601013547403454e+02 9.483075024763946885e+02 9.475655473485691118e+02 9.511907292600860728e+02 9.536520897080474697e+02 9.550246334224652855e+02 9.473760228425788910e+02 9.510841230186559869e+02 9.482974415246527542e+02 9.533279628510027806e+02 9.487852237843979992e+02 9.435386831312025606e+02 9.533129319294904462e+02 9.460299040659355114e+02 9.476420286961779311e+02 9.483340021575828587e+02 9.518778840665091820e+02 9.473903880933445407e+02 9.486161401248260745e+02 9.525922489989912947e+02 9.534939050260740032e+02 9.491461805133914140e+02 9.528493670786845087e+02 9.553131848275671700e+02 9.515996469221221332e+02 9.477952126222330662e+02 9.528552445994258733e+02 9.498852769411829513e+02 9.513693052029435648e+02 9.515312301603129299e+02 9.592621191003569265e+02 9.544178746807851894e+02 9.495193619055401086e+02 9.524134524228404644e+02 9.547936211571358172e+02 9.499746933903721811e+02 9.494790638039575015e+02 9.519053300820082768e+02 9.530361531892823450e+02 9.582336727622282524e+02 9.612523678128811753e+02 9.547832026182960590e+02 9.628483628639327208e+02 9.647252481388547949e+02 9.651621071437599539e+02 9.629005242010459824e+02 9.636804370318694737e+02 9.619833599245022242e+02 9.610941998818489083e+02 9.586542732852047948e+02 9.547764707640213828e+02 9.633537528935293039e+02 9.586352136014323833e+02 9.679700743078053620e+02 9.613659805664883606e+02 9.619876588043043739e+02 9.607717564131437484e+02 9.579687591225659844e+02 9.563280285119683413e+02 9.671901613617512794e+02 9.654994323779662864e+02 9.652445745791064837e+02 9.602545538403251157e+02 9.575613011696502781e+02 9.687307232299641555e+02 9.590937727816515235e+02 9.630071612032445501e+02 9.590457307147015626e+02 9.620580694478154555e+02 9.672071481120381122e+02 9.586868585867690626e+02 9.594285971107016167e+02 9.655628658239568267e+02 9.661323392012159275e+02 9.631517416637174165e+02 9.681203506273576522e+02 9.649673499480271630e+02 9.637166843647573842e+02 9.673126744131275245e+02 9.679099697689191544e+02 9.734650924317072622e+02 9.673971505950527217e+02 9.609381323818763576e+02 9.657647150619843615e+02 9.667849577559743466e+02 9.633926388243186238e+02 9.625151753302812949e+02 9.618342548867919959e+02 9.685519684354643459e+02 9.649140652544427894e+02 9.667680740638562611e+02 9.647125643641518309e+02 9.678883685703668789e+02 9.660081845953678794e+02 9.679886224581380247e+02 9.570051782265207976e+02 9.686348427650929125e+02 9.588672663084595342e+02 9.643200747156084844e+02 9.656814566948047514e+02 9.624023996002989634e+02 9.658523416852367518e+02 9.628771948805999727e+02 9.636259208704382218e+02 9.656165626950380556e+02 9.635722336511935282e+02 9.632487675674030925e+02 9.616280762776113988e+02 9.683456358722097548e+02 9.698136130286532079e+02 9.723506890823235835e+02 9.666681726601726723e+02 9.671142953807724325e+02 9.685308830271567331e+02 9.733359956264446282e+02 9.686061933214579085e+02 9.724969696855636130e+02 9.690835595030282548e+02 9.686634470433355091e+02 9.710112430344169070e+02 9.646767907558372599e+02 9.667797126862160439e+02 9.650001560274210988e+02 9.633094449562237287e+02 9.581473626516469722e+02 9.613981252345089388e+02 9.620640983648913789e+02 9.650960768887149470e+02 9.648101980606854795e+02 9.630320673364394679e+02 9.665287271738149002e+02 9.650425486144641809e+02 9.638780500014837571e+02 9.610803453827365956e+02 9.564588538419768611e+02 9.624958607687684662e+02 9.571726337204123638e+02 9.541105517063442676e+02 9.574805119873448120e+02 9.585005637763688355e+02 9.556536703335277707e+02 9.590675402722730496e+02 9.576955742426464440e+02 9.562930454182882158e+02 9.589974199294969139e+02 9.575996760220900796e+02 9.606291370420241265e+02 9.610695300996756032e+02 9.574784113369901206e+02 9.580451787309411884e+02 9.587190923355569794e+02 9.636920690402943137e+02 9.577615477015234546e+02 9.558087639462471543e+02 9.597404429913310651e+02 9.567425353419885141e+02 9.581747734882293344e+02 9.593806115868869711e+02 9.512088270056706278e+02 9.582290899046666937e+02 9.493560212059037440e+02 9.589264654005833108e+02 9.644491161273813304e+02 9.579156970891635865e+02 9.546424195069135976e+02 9.618121717678368441e+02 9.555508293269598425e+02 9.585387720424990903e+02 9.613732710405179205e+02 9.518906592654407177e+02 9.580643103835068359e+02 9.530178544650365211e+02 9.599916031082806285e+02 9.590665834866508703e+02 9.612501072428262887e+02 9.565723338986779254e+02 9.644551653454877851e+02 9.624099575190555242e+02 9.613598978061448861e+02 9.583654912444593492e+02 9.606505053632899944e+02 9.616415919907431089e+02 9.660145856056415141e+02 9.693797816837320624e+02 9.619551362478716783e+02 9.657064618956374034e+02 9.633068608182578600e+02 9.663822046461739319e+02 9.672332015998420047e+02 9.679296060755465305e+02 9.726642835746488345e+02 9.628854806863147360e+02 9.593347659518589126e+02 9.633963362505459145e+02 9.600727508361649143e+02 9.603181179167021355e+02 9.583462310508854216e+02 9.578503470262301107e+02 9.576630235250623855e+02 9.547399365290126525e+02 9.584715519189828683e+02 9.562903315551592414e+02 9.601017759218721039e+02 9.570808902710381290e+02 9.550607288596413582e+02 9.569701938168069546e+02 9.509563869969848611e+02 9.491741838467434036e+02 9.487905920302907816e+02 9.411254305074231752e+02 9.442997161440464424e+02 9.438581702716091968e+02 9.420555651162354707e+02 9.407845152407999194e+02 9.366062579421004557e+02 9.390836481798874047e+02 9.409804040811742425e+02 9.406115544746992327e+02 9.416317322104971481e+02 9.405752320997106608e+02 9.431056016280098220e+02 9.436787762966152968e+02 9.395572278669601474e+02 9.442015302419664522e+02 9.417656858551162031e+02 9.473322050860308536e+02 9.412588423319162985e+02 9.469933270994163195e+02 9.404924184898088697e+02 9.432146538401964335e+02 9.487090429352248293e+02 9.435769764109385278e+02 9.431332659834622518e+02 9.448979582632438223e+02 9.489103465309747207e+02 9.438474478205912419e+02 9.519536932154247779e+02 9.492494041040116599e+02 9.431935061395242883e+02 9.435481981924651791e+02 9.399960633658652114e+02 9.457593402701709238e+02 9.570096906296606676e+02 9.404103460898774074e+02 9.424584924360812010e+02 9.488951072148056483e+02 9.480734823848483757e+02 9.468860177738952189e+02 9.492683452847817307e+02 9.538485851142869478e+02 9.560908463027157040e+02 9.493607413338270362e+02 9.504027254913376055e+02 9.582915775336228990e+02 9.457774342771139118e+02 9.587476769370736065e+02 9.577394827261827004e+02 9.549159455367632745e+02 9.535711658954626273e+02 9.529916990331515763e+02 9.569671001380181679e+02 9.552270659663837478e+02 9.557070792807795669e+02 9.592554720034759157e+02 9.476785971827002868e+02 9.523127271352016123e+02 9.553911324752323253e+02 9.558925283999243447e+02 9.541888778519273728e+02 9.544903668878636154e+02 9.484246650259118496e+02 9.569328117529604469e+02 9.475236516785145113e+02 9.465626991338182279e+02 9.508693547758024351e+02 9.548579409754639755e+02 9.507524991728928399e+02 9.488154698116555892e+02 9.545534189677146060e+02 9.491594915037957207e+02 9.544702499568354597e+02 9.492650655057180984e+02 9.541140727768868146e+02 9.555847606333060185e+02 9.480855930959368152e+02 9.568141795165752228e+02 9.519734862725912308e+02 9.591634654574528440e+02 9.525969160654003645e+02 9.614146136857306146e+02 9.563260062744744801e+02 9.610171901249410666e+02 9.591225892521063088e+02 9.577729988344436833e+02 9.565310249087267493e+02 9.613663187632021163e+02 9.589181296345109331e+02 9.631987925980630507e+02 9.563115236845321760e+02 9.631463877941118881e+02 9.578503303930426682e+02 9.561191593579707160e+02 9.515432899100568420e+02 9.537363294795243291e+02 9.561436012406022655e+02 9.577512792794717598e+02 9.584454126367037361e+02 9.569841693277833201e+02 9.527105916082017529e+02 9.548259148931804248e+02 9.609829841202108582e+02 9.587263623705651980e+02 9.593164201840132819e+02 9.570694119832156730e+02 9.583429735670918035e+02 9.543566463339752772e+02 9.552941524748799793e+02 9.557381805222996718e+02 9.536330141005638552e+02 9.613570752103233872e+02 9.640506931186683914e+02 9.633712630406939752e+02 9.609761344551192224e+02 9.603723566826515707e+02 9.697372235671098224e+02 9.679270696328650274e+02 9.644249126502265881e+02 9.620683952847280125e+02 9.665303055909679415e+02 9.621559127131814648e+02 9.649638480905520055e+02 9.631924473166614007e+02 9.634447309780014166e+02 9.623607244516714445e+02 9.609091601896936936e+02 9.658730556377455514e+02 9.699159602633934583e+02 9.731147340336068510e+02 9.676085788485689818e+02 9.684360421855975574e+02 9.713227934082405000e+02 9.732518087085920797e+02 9.714387043438805449e+02 9.767137010938018875e+02 9.720148538808242620e+02 9.658289496185852840e+02 9.705830221664881492e+02 9.705919481691411193e+02 9.737971849377868239e+02 9.747227496889337317e+02 9.727115596732146514e+02 9.727562038817992516e+02 9.703609975241938628e+02 9.784199748831395027e+02 9.674675183078721830e+02 9.700967277334848404e+02 9.772866173784962029e+02 9.757716818851669132e+02 9.751999499064412475e+02 9.769359435404733176e+02 9.810736178001230883e+02 9.750097979761985698e+02 9.776275994066962767e+02 9.754315904977863738e+02 9.804787190111727568e+02 9.711867655930553838e+02 9.747750826360737619e+02 9.741567930833208493e+02 9.641625506060709085e+02 9.703649364205830352e+02 9.635465048593443953e+02 9.661536423903648938e+02 9.647903366512980483e+02 9.606730658620241456e+02 9.619126276210540709e+02 9.604646978321792403e+02 9.601513954516734657e+02 9.610120117047091526e+02 9.671911384751240348e+02 9.693344747364640170e+02 9.720721943557714440e+02 9.671436161830271203e+02 9.629306036623976297e+02 9.647626755517378569e+02 9.693566520752674478e+02 9.625336465003259718e+02 9.654480949800205281e+02 9.568370041125646139e+02 9.617780951244803873e+02 9.622354465895238036e+02 9.628621614653604865e+02 9.630253684929078872e+02 9.661864967738439418e+02 9.663041895173436160e+02 9.578221636889269348e+02 9.638802401768194841e+02 9.573549225509112830e+02 9.661285190736845152e+02 9.621694173177469338e+02 9.603391356555542870e+02 9.605534221752241137e+02 9.601954530390524951e+02 9.656849596857612141e+02 9.647387492657065877e+02 9.618634306190705274e+02 9.725645698077576071e+02 9.620660245730014140e+02 9.656503770505850071e+02 9.659072813342016843e+02 9.730573356345322509e+02 9.711450906864212129e+02 9.682824117295674569e+02 9.700599753952253650e+02 9.700722022327045124e+02 9.667595393873158400e+02 9.656510912857328321e+02 9.690574156558824370e+02 9.700374715385165700e+02 9.663355490982766014e+02 9.664883583776210116e+02 9.725519650231715332e+02 9.690018577881054398e+02 9.735369571696486446e+02 9.690184053050217017e+02 9.692530156673722104e+02 9.740247698686314379e+02 9.684939339716100903e+02 9.701229714188200433e+02 9.703145334559725370e+02 9.726822963134566180e+02 9.707731906737157033e+02 9.705034878113148125e+02 9.696771052743065411e+02 9.653247796966682017e+02 9.682812856251537141e+02 9.672827640088428325e+02 9.636338067770681164e+02 9.702091306465958951e+02 9.631068699162519806e+02 9.697037691296551429e+02 9.675178872054453905e+02 9.666144076801575693e+02 9.686542870229242226e+02 9.726014251315946240e+02 9.666542890676821571e+02 9.666671881541604989e+02 9.669901061826415116e+02 9.635884180106133954e+02 9.700809977976789469e+02 9.593614178801748267e+02 9.649415729005993398e+02 9.682235036423736574e+02 9.641790526700187911e+02 9.540699767022226752e+02 9.609000526592200231e+02 9.605771334809168138e+02 9.629027447451824173e+02 9.671453273971776525e+02 9.617183043508266564e+02 9.602228961181621116e+02 9.648272023646993603e+02 9.563032057823293144e+02 9.545710689585564523e+02 9.535361067435998166e+02 9.617647668801705549e+02 9.505131631223799786e+02 9.563160864789155085e+02 9.562780646697378870e+02 9.627010512622903207e+02 9.560772462908722673e+02 9.516509944302221129e+02 9.588613588419943881e+02 9.584150949683685212e+02 9.607147236081839310e+02 9.558947388748850926e+02 9.549865576712343227e+02 9.571240968598909831e+02 9.538978943822327210e+02 9.543063667915145061e+02 9.608642586881744592e+02 9.630208263149536378e+02 9.587290182774526102e+02 9.612600672532040562e+02 9.578896667629618378e+02 9.612465115560956974e+02 9.599941354619752474e+02 9.596384972832428275e+02 9.599717120291682022e+02 9.670683972363297016e+02 9.619392599319434112e+02 9.650302864456172074e+02 9.623181620753496190e+02 9.619274475635722865e+02 9.655384044656553897e+02 9.669538690137828780e+02 9.633872847469124281e+02 9.690279779305387819e+02 9.683939288777499996e+02 9.652584490230815391e+02 9.619658642262043031e+02 9.615632924718507866e+02 9.663040255450639506e+02 9.703757732737611832e+02 9.661830462981977234e+02 9.723870676079905024e+02 9.674390976497973043e+02 9.569305644468447554e+02 9.653318438412870819e+02 9.680290076353893483e+02 9.675279918223184268e+02 9.650776503722746611e+02 9.705096909651875876e+02 9.669705450673617406e+02 9.671076836809075985e+02 9.651806546789899812e+02 9.647194074544590876e+02 9.730727005313324298e+02 9.620736363996938962e+02 9.630512637982470778e+02 9.605263233131416882e+02 9.757818702625230571e+02 9.607428585512119525e+02 9.621725163145201805e+02 9.716834710092787191e+02 9.720475141460675559e+02 9.660236942037181507e+02 9.670793524563871415e+02 9.673057404698878372e+02 9.651797794670035273e+02 9.667712854986664297e+02 9.661883707527675824e+02 9.669561000421623476e+02 9.719540450754826679e+02 9.745833724021963462e+02 9.717094991045579491e+02 9.700819374418096004e+02 9.694386556660961105e+02 9.712958483678818311e+02 9.710348039032652423e+02 9.719461764668878914e+02 9.678523518514158468e+02 9.714167324127874963e+02 9.765791619010030900e+02 9.696424849809354782e+02 9.708269196877566856e+02 9.672548067943831711e+02 9.667101831995029215e+02 9.724929489615082048e+02 9.626932762731964885e+02 9.674511825684969608e+02 9.752971517326465118e+02 9.733283604882916507e+02 9.754781833006118177e+02 9.712036774264520318e+02 9.757255270607877264e+02 9.793308562633915244e+02 9.752200084297962803e+02 9.780771467170233109e+02 9.771002560765886074e+02 9.816737107813556804e+02 9.786414099600324334e+02 9.816801728547292214e+02 9.900931976180792162e+02 9.766677845184749458e+02 9.862817599646282360e+02 9.797895779416852520e+02 9.785728525624535905e+02 9.857560711430909350e+02 9.952990289665008277e+02 9.851723692387511164e+02 9.855198505894761638e+02 9.885670232106022013e+02 9.867916718139018712e+02 9.859008616087821792e+02 9.908883447799665873e+02 9.858075632437326021e+02 9.788671416967754340e+02 9.859680610080497445e+02 9.862643766754581520e+02 9.783302679606363199e+02 9.879257964848418396e+02 9.827182932622032467e+02 9.935878904728485850e+02 9.905893705362609580e+02 9.860430945764237549e+02 9.872793515673067759e+02 9.877615277973928869e+02 9.964555117424463333e+02 9.919783188621713634e+02 9.945843860657333835e+02 9.960424219066159139e+02 9.948029806726794959e+02 9.933012715808192752e+02 9.984397682547071327e+02 9.929679122937836837e+02 9.925539757591894841e+02 9.964441231561669383e+02 9.870105878478138948e+02 9.886142486491796717e+02 9.923047040639517036e+02 9.857631856323714601e+02 9.874228641990287088e+02 9.898864049506223637e+02 9.913681322320921936e+02 9.953990124205887469e+02 9.910384653311463126e+02 9.864917737949166394e+02 9.970709443887189991e+02 9.923066599321323338e+02 9.921985322858511154e+02 9.920675826933547796e+02 9.959991094269064433e+02 9.981771551073342152e+02 9.979585085979481391e+02 9.990949778680628697e+02 9.879300385378684268e+02 9.898524576499243040e+02 9.927877363615790500e+02 1.000401486790066201e+03 9.950109269922304520e+02 9.945218467870472523e+02 9.932863103099416549e+02 9.903467028486542176e+02 9.960439867495724684e+02 9.980409769084991467e+02 9.952102967960269098e+02 9.981080272353003693e+02 9.950393797614797222e+02 9.897004789760716221e+02 9.887174639028331740e+02 9.983546868883368006e+02 9.946983820177613325e+02 9.934741070618248386e+02 9.966872431338580327e+02 9.899993546035867666e+02 9.880567265631551663e+02 9.900105076800903134e+02 9.911161876632012309e+02 9.953135251646548340e+02 9.985753709928677608e+02 9.934045937909521626e+02 9.948407725691513406e+02 9.909044546212580826e+02 9.938185711054846934e+02 9.944735547465347736e+02 9.921406100342426271e+02 9.937400566235678525e+02 9.965937359826907596e+02 9.906570959674393180e+02 9.989971645823214885e+02 9.952231132586085778e+02 9.974139497953137834e+02 9.914619417682130234e+02 9.906047964796234737e+02 9.956501348669710296e+02 9.906986100773485759e+02 9.842921063705982760e+02 9.883248676167808071e+02 9.915355663667940007e+02 9.949619694592204269e+02 9.929807800401293889e+02 9.946078099029732584e+02 9.938398950589401011e+02 9.936154973871889524e+02 9.907654623771070419e+02 9.979772120046742430e+02 9.931682784309973613e+02 9.949221007605273144e+02 9.987780273657895123e+02 1.002105665761173327e+03 9.956352132828722006e+02 1.006131888089549420e+03 9.946729956223197178e+02 9.996033620669683160e+02 1.003012823286272919e+03 9.979081952492583696e+02 9.968923664585555571e+02 1.000081649512667354e+03 9.996697420679290644e+02 9.965648431473633764e+02 1.001207172368879469e+03 9.976941156587449768e+02 1.000924890272719381e+03 1.003465327999322994e+03 1.000975689404107015e+03 1.004395692866787726e+03 1.001421223420424894e+03 1.001542406172271967e+03 1.001951137752537875e+03 9.947050499418359095e+02 1.002007072642755816e+03 1.002050833537555377e+03 9.966975038858477092e+02 9.985129762462755707e+02 1.002338464886446786e+03 1.004425548039807495e+03 9.960398992205742843e+02 9.993815280395342597e+02 9.960323619142905045e+02 9.995226243345094872e+02 9.980759253315686692e+02 9.966245903502500596e+02 9.999708319164984687e+02 1.008372667757016416e+03 9.991840367707329733e+02 1.000097551907262755e+03 9.990415802749773775e+02 1.006874062865876112e+03 1.004675452149689704e+03 1.004951403550343002e+03 1.002784116542217021e+03 1.002081800722395315e+03 1.002243124876019237e+03 1.007746912051837398e+03 1.007316984002934760e+03 1.006834241668526033e+03 1.003897410631912408e+03 9.980146846655929949e+02 9.988363901887371412e+02 1.002470493078301502e+03 1.006758288487525419e+03 9.980441964089616249e+02 9.996134301598800675e+02 1.003074921216211692e+03 9.970311576301246532e+02 1.001810595379461915e+03 9.953347651708345438e+02 1.002849140730533804e+03 1.002098562412131741e+03 1.002858049658296750e+03 9.965725247834543552e+02 9.941040592119029498e+02 9.971468922180574737e+02 9.963203817965849112e+02 9.953154480909678341e+02 9.942229530856953943e+02 9.988871023667747977e+02 9.939809618354089480e+02 9.965742449018347315e+02 9.903911775634132937e+02 9.906913659554084006e+02 9.818533266693519863e+02 9.898348059882354164e+02 9.906127729465388256e+02 9.860545283317590020e+02 9.890249673060989153e+02 9.866923012280989269e+02 9.873956138926878339e+02 9.886247302205343885e+02 9.959814623897866568e+02 9.870222475772853841e+02 9.933671179900866264e+02 9.874432664874309467e+02 9.963347888263610912e+02 9.926190441763960735e+02 9.907781810817972428e+02 9.902063474937641558e+02 9.928973770305385642e+02 9.918643900290536521e+02 9.865368302889829693e+02 9.811898540799522834e+02 9.903454905863210342e+02 9.887761045872366594e+02 9.836149828037131329e+02 9.934312890921843291e+02 9.895187225297775058e+02 9.861653092200505171e+02 9.885546038684451560e+02 9.915906717124057650e+02 9.978054289586473260e+02 9.929047939874401436e+02 9.860917769520873435e+02 9.900028816183594245e+02 9.945206073835082634e+02 9.896695791367214952e+02 9.903905633844804015e+02 9.946571143262294754e+02 9.878077129435648658e+02 9.960375497607598163e+02 1.000107770048653833e+03 9.961163169403212123e+02 1.002139362536201247e+03 9.940326695209773789e+02 9.997323258000603801e+02 9.999948754794888828e+02 9.932902948415121500e+02 9.935592933208464501e+02 1.001464215638069390e+03 1.002266452128591709e+03 9.903834685715896740e+02 9.986886289404394574e+02 9.986848492404507169e+02 9.989332901547555821e+02 1.004640688163378172e+03 1.004025730896843129e+03 1.002902937270384200e+03 1.005218734549177043e+03 1.005536486073011474e+03 1.007007420066300938e+03 9.997653224560276612e+02 1.001022137614786629e+03 1.002802684265842800e+03 9.995830637270868237e+02 9.956265382147435048e+02 1.000557693482972923e+03 9.946050334239191670e+02 9.990466975710950237e+02 9.935658567300071127e+02 9.862727497527616833e+02 9.933293459964804697e+02 9.930097910796401948e+02 9.969342193614683083e+02 1.001055549374044631e+03 9.954155651400708393e+02 9.971284304855024629e+02 9.897101313965222289e+02 9.934642143517738759e+02 9.887377752957327175e+02 9.933337653998232781e+02 9.937569290088981688e+02 9.882845341461664930e+02 9.939750467811747967e+02 9.911804201850425216e+02 9.874760546456726615e+02 9.904623629463205816e+02 9.869251300680757595e+02 9.896461744149314654e+02 9.854942491690130737e+02 9.873686344316087116e+02 9.875097221211146916e+02 9.938853284145461657e+02 9.946021859932576490e+02 9.879686685234802326e+02 9.843003185583984305e+02 9.908174224261654217e+02 9.866909051269659585e+02 9.871467900474889348e+02 9.843947806670234968e+02 9.811563432413590817e+02 9.795628665237067025e+02 9.824463711805011599e+02 9.841935471262863757e+02 9.777125481209897089e+02 9.849933774920234555e+02 9.824273374928339990e+02 9.820061264333464806e+02 9.794098356370348029e+02 9.823839904896116195e+02 9.857234039560086103e+02 9.823064530730945307e+02 9.877018456069605463e+02 9.841895586033299423e+02 9.764449370450839751e+02 9.830313622491777323e+02 9.874052919151025662e+02 9.816476739450342848e+02 9.794198109117889999e+02 9.783904353066287740e+02 9.790296502267027563e+02 9.809658078061207789e+02 9.875053098786607961e+02 9.888411157594021006e+02 9.835924377235547809e+02 9.924675109184896655e+02 9.870003279626921540e+02 9.828624578306429385e+02 9.909926993875703829e+02 9.888342855016165913e+02 9.888525143382275928e+02 9.894933665083137839e+02 9.981764498840179840e+02 9.919592849719653032e+02 9.847733013566522686e+02 9.876827625563171296e+02 9.825846355732144275e+02 9.937446409645035601e+02 9.911384641790963315e+02 9.930962649769522841e+02 9.954042643294422987e+02 9.967590687582513738e+02 9.931219559286490721e+02 1.003073368585403728e+03 9.931988800905976404e+02 9.983029192298165526e+02 1.005465236589255483e+03 9.913444798625544081e+02 9.943979339679228815e+02 9.963120371753171867e+02 9.982256671784128912e+02 9.923389927590782236e+02 9.969219070498659221e+02 9.949088347715825194e+02 9.997377714277221230e+02 9.949022905925842224e+02 9.954536195667200218e+02 9.916067045812889091e+02 9.984273926977155043e+02 9.958519878313311438e+02 9.919404245691797541e+02 1.002613026848688150e+03 9.994179419301269718e+02 1.000178487097586981e+03 1.002183446963708661e+03 1.003109576803121399e+03 9.921261036946684726e+02 9.964231599389985377e+02 9.950044063991623489e+02 9.981847533762255580e+02 9.925877456998894104e+02 9.852511568017066566e+02 9.910610322430400174e+02 9.937046043636481727e+02 1.002253040886872668e+03 9.974615263973100809e+02 9.912036839125441929e+02 9.910267165534369269e+02 9.924126126932163743e+02 9.921320784992564086e+02 9.972956127948248195e+02 9.934748454930888784e+02 9.884857937080954571e+02 9.971466010891097085e+02 9.904730875267827059e+02 9.964517992764926930e+02 9.963919700100115051e+02 9.974437813352203648e+02 9.921220263537339861e+02 9.905647860640171984e+02 9.952095336478723766e+02 9.971811070503757719e+02 9.961132596583652230e+02 9.912454854442031547e+02 9.983938211546740149e+02 9.952344902540963858e+02 9.969921546468467568e+02 9.920922036856376280e+02 9.925050275871813028e+02 9.945498895630494189e+02 9.873969998010736617e+02 9.898424557681058786e+02 9.885700365418539377e+02 9.913004870474007930e+02 9.912369652175016199e+02 9.861127455763248690e+02 9.962114295471836840e+02 9.971180855381139736e+02 9.836665522988773773e+02 9.909931815613651906e+02 9.842222124786611630e+02 9.872782994209377421e+02 9.908964892975718612e+02 9.968005360826716696e+02 9.957106654363180951e+02 9.920669032962971414e+02 9.868782803538308599e+02 9.948156792505328667e+02 9.925791082904412406e+02 9.909650599479812172e+02 9.963480372814308339e+02 1.000718707181215223e+03 9.985595392634634209e+02 9.986637794169801055e+02 9.978221746664107741e+02 1.001737634712775844e+03 1.005772726799546490e+03 1.002349250420979047e+03 1.004500390249846419e+03 9.984710939495141702e+02 1.010722179031162909e+03 1.004075658796638095e+03 1.007283580136949695e+03 1.005887138140980369e+03 1.004601769561650826e+03 1.004422151933265695e+03 1.008679263140013745e+03 1.007507324816459686e+03 1.003864697987331851e+03 1.002006358477079175e+03 1.008844408773982764e+03 1.003308315551908663e+03 1.010115422361546734e+03 1.003893472760605164e+03 1.006478290125187073e+03 1.010650150339645847e+03 1.006908645745229478e+03 1.009388489554348439e+03 1.002909335709059292e+03 1.008026092567773617e+03 1.005817562065427637e+03 1.009695639656149183e+03 1.008789223092750035e+03 1.000349145617687554e+03 9.990946299961580053e+02 9.992044863518863167e+02 1.005627155773540380e+03 9.913580143995228582e+02 1.005126827502073411e+03 1.004616246872900774e+03 9.982515759964416020e+02 1.006079113746943449e+03 9.959630119519314349e+02 9.971084519334367542e+02 1.001613880917034749e+03 9.983063596802377333e+02 9.974797216074483686e+02 9.948374670029941171e+02 9.968959735454711790e+02 9.976145298317327388e+02 9.960521269482674143e+02 9.990958165380822038e+02 9.953245370167029478e+02 9.949300426529514425e+02 9.940490436595690653e+02 9.956960957394452407e+02 9.945409533643237410e+02 9.914761628401881808e+02 9.955162683860891093e+02 9.940913238665145855e+02 9.896769862225258976e+02 9.884339876783325280e+02 9.955630701771376607e+02 9.897903767660063750e+02 9.880859642885444600e+02 9.974263954517443835e+02 9.968034250357320616e+02 9.921662317181247772e+02 9.942608601769578627e+02 9.966571348767025711e+02 1.003160403370121344e+03 1.005169218512091106e+03 1.005221617604464313e+03 1.000509468214000776e+03 1.012820045081548528e+03 1.010384896549904283e+03 1.011514623872013317e+03 1.008527258184697530e+03 1.013492448457419528e+03 1.006319941929051765e+03 1.008474229143107209e+03 1.012014856920330203e+03 1.018294139322001001e+03 1.007809240836498020e+03 1.013449998468663921e+03 1.020055904966819071e+03 1.015511123753725769e+03 1.012919089975706129e+03 1.017894081094471176e+03 1.011336775215747139e+03 1.007944854963997273e+03 1.010473621204284768e+03 1.009600147046397296e+03 1.008635763440005235e+03 1.010784464365911617e+03 1.011872614287199895e+03 1.010975301430754371e+03 1.015193504877952023e+03 1.012686281810880246e+03 1.014650676659486408e+03 1.009989152239484042e+03 1.015440379170972733e+03 1.008681983692240124e+03 1.016837156278182192e+03 1.020087774965352082e+03 1.017304488323375836e+03 1.015460326117341197e+03 1.020980486552453613e+03 1.016953545487037559e+03 1.014605581977137604e+03 1.011117382005037598e+03 1.012174294918883561e+03 1.010349566785608658e+03 1.012374641089374109e+03 1.015910340918919701e+03 1.011798989874729727e+03 1.012034341124093771e+03 1.016967757275162967e+03 1.007945153437030967e+03 1.008678843842001356e+03 1.012388897528695793e+03 1.017493295852058395e+03 1.015261364187051754e+03 1.017767773906093680e+03 1.016817262136590557e+03 1.018203233123530708e+03 1.020559507844681434e+03 1.011092311595542810e+03 1.005534571957419189e+03 1.007215547681352405e+03 1.005860228054195886e+03 1.010847071504388737e+03 1.007406035480738296e+03 1.009756360433437635e+03 1.007056878764349108e+03 1.005499666701252067e+03 1.007676120214067168e+03 1.010823987314866372e+03 1.005989555971351820e+03 1.007170973443287153e+03 1.002913662671093903e+03 9.961828224204975868e+02 1.004795543083908342e+03 1.003551157022327061e+03 1.002746266378721430e+03 1.002283760432963390e+03 1.001614653070461259e+03 9.999915728011459350e+02 1.013816984127508135e+03 1.006155328322557807e+03 1.007282949084946836e+03 1.008286976994535507e+03 1.000129549973911821e+03 1.004931065936317964e+03 9.986368016157476859e+02 1.002315595853522836e+03 1.010482854552375670e+03 1.004759451679859581e+03 9.946759593410210982e+02 1.000505756561831049e+03 9.999059178527151062e+02 9.960840832585496400e+02 9.948170329716102742e+02 9.912371930476916759e+02 9.989280008107754156e+02 9.893173264798786022e+02 1.000143084214528926e+03 9.919234717591683648e+02 9.979785195509123241e+02 9.903640889515696699e+02 9.939558106272996838e+02 9.900747262723944004e+02 9.912446137412744065e+02 9.924388195273081692e+02 1.000425432032269441e+03 9.916320151034229866e+02 9.944683174310018785e+02 9.907474871515396444e+02 9.967309212449716824e+02 9.965434567140064246e+02 9.875858151316945168e+02 9.911914605638111198e+02 9.882875046612554115e+02 9.917550713911384719e+02 9.942154891965328716e+02 9.919560982878285813e+02 9.942958368522173487e+02 9.934988849526870354e+02 9.913192779073308429e+02 9.924131737126679127e+02 9.907908070497313702e+02 9.873156365685863420e+02 9.928001515351505759e+02 9.850500444007042233e+02 9.980337728985895183e+02 9.879103159650052248e+02 9.885652724499989290e+02 9.819323986651482983e+02 9.812308472442242646e+02 9.809294281054170597e+02 9.878854885049863697e+02 9.792296590795000384e+02 9.834646546046208186e+02 9.940014161904392722e+02 9.874552836767438748e+02 9.832783224178515411e+02 9.854026332453402119e+02 9.846973941521827101e+02 9.776677137434140832e+02 9.836180207472476695e+02 9.799607467513358188e+02 9.841698398424566676e+02 9.775680629914220390e+02 9.828789431784790622e+02 9.790289020863350515e+02 9.836231971160069634e+02 9.779334614507293963e+02 9.793916252487516658e+02 9.750615133183047192e+02 9.758082434547537787e+02 9.783745833433754342e+02 9.802990195866495924e+02 9.782743877712503036e+02 9.748176195166843172e+02 9.735812438812110940e+02 9.770759404265453441e+02 9.715613460691940872e+02 9.712227140151765070e+02 9.769277160548838310e+02 9.739011668118771468e+02 9.641554618486757136e+02 9.643694510349389475e+02 9.688768919001907989e+02 9.659630519090273992e+02 9.637527732007844179e+02 9.651656695782165798e+02 9.708319911549997414e+02 9.663207426477691797e+02 9.622707989255369512e+02 9.654226533222666831e+02 9.604674852579628350e+02 9.665920563222694000e+02 9.636876698524462199e+02 9.670169479835235506e+02 9.681480002938021698e+02 9.595077218400640504e+02 9.605420906245916512e+02 9.577994747340432014e+02 9.597793457434001994e+02 9.538212378323330540e+02 9.564021761993923292e+02 9.526997434617270528e+02 9.505671745579330718e+02 9.527140242482919348e+02 9.546935290788004522e+02 9.418640079896210864e+02 9.484078629226949033e+02 9.547323472864978839e+02 9.513248693682197654e+02 9.559588220945656758e+02 9.527148057682649096e+02 9.440535628325005746e+02 9.450462806563497224e+02 9.487349385742244294e+02 9.489391564954988780e+02 9.496483793654726924e+02 9.469010450215332639e+02 9.407902050897919253e+02 9.446138696117260452e+02 9.435710909618888991e+02 9.411611468862604397e+02 9.439752913096918974e+02 9.403556675338141986e+02 9.462393562988676194e+02 9.416126202035632105e+02 9.425847069646050613e+02 9.420145932101423796e+02 9.427515134850547156e+02 9.338571395558523136e+02 9.454851783201908120e+02 9.428307471118343983e+02 9.407346066486414884e+02 9.413062658787886221e+02 9.378765912041352522e+02 9.377763885997105717e+02 9.394315539860135686e+02 9.386244659692944197e+02 9.363048007344548296e+02 9.463392915511991532e+02 9.344999165136166539e+02 9.368041616081475240e+02 9.374741247955400922e+02 9.342140022967524828e+02 9.393878787142433566e+02 9.329518186155688682e+02 9.338774267155131383e+02 9.373278394616748983e+02 9.358833997865081074e+02 9.321123288877862478e+02 9.346258553617481084e+02 9.363552857757273387e+02 9.339715757034953185e+02 9.327143760272012969e+02 9.325603124365433132e+02 9.295390346439935456e+02 9.312726230119669708e+02 9.268232164449175343e+02 9.287084564666483857e+02 9.325284044201886218e+02 9.316574821510016591e+02 9.336140103227526197e+02 9.256548110518778003e+02 9.326674105090233979e+02 9.282001858863415009e+02 9.265159103199933952e+02 9.331204052992120523e+02 9.288861209631149904e+02 9.262143396419086230e+02 9.251935767366491064e+02 9.316460375844061446e+02 9.256062262892056651e+02 9.290507910591917380e+02 9.350926121894256084e+02 9.269703487706269698e+02 9.318596951248881624e+02 9.308286970358766439e+02 9.340050828614871534e+02 9.327078302100571818e+02 9.281299287171306105e+02 9.312267784774695656e+02 9.264883049103203803e+02 9.217852922284249644e+02 9.210253457659679270e+02 9.206640264845573256e+02 9.225286106519938585e+02 9.218171910199339436e+02 9.239748196926185528e+02 9.233823157074933761e+02 9.223796829904428023e+02 9.261152899707851702e+02 9.189725257650421781e+02 9.191190817817731613e+02 9.197349352073409818e+02 9.222751659583215087e+02 9.216951793819562226e+02 9.114755784100385654e+02 9.125689427898429358e+02 9.140360055500927956e+02 9.193029781317590050e+02 9.150308249588123317e+02 9.167604817448207086e+02 9.100970077587812739e+02 9.137811541297365920e+02 9.114427882077534377e+02 9.102292977781103218e+02 9.046468558249714533e+02 9.105659984020628599e+02 9.064764544932316994e+02 9.107543890688396004e+02 9.081202001633766940e+02 9.035236961786218899e+02 9.057910230237982887e+02 9.172528513334250420e+02 9.046614092066507737e+02 9.084148325145348508e+02 9.121714753886476501e+02 9.111830150022234420e+02 9.084599697371970706e+02 9.136362841132325912e+02 9.036620220555658989e+02 9.056914098639790609e+02 9.066665948589142090e+02 9.149217910586943390e+02 9.065263462982445617e+02 9.079409785582176937e+02 9.053162017044684262e+02 9.090731126873782841e+02 9.107720720483697505e+02 9.013593794207885139e+02 9.050402109885410482e+02 9.093404471998458121e+02 8.942491654375581902e+02 9.011448525367978846e+02 9.004746150653164705e+02 8.949485750765732064e+02 8.950533526730690710e+02 8.936169433900872718e+02 8.977183184861715972e+02 8.959916495812602761e+02 8.975608922272612062e+02 8.961119783860018515e+02 8.969453027364235140e+02 8.949202398062562906e+02 8.954157527624591921e+02 8.866688772921520467e+02 8.891146241175077876e+02 8.909905301130282851e+02 8.905787041965426170e+02 8.899845642411960398e+02 8.896333662918476648e+02 8.842766093130226182e+02 8.793202011271727088e+02 8.832497009041707088e+02 8.829927311338258278e+02 8.846357191698242559e+02 8.864801353605598706e+02 8.823476062056414548e+02 8.816779235005714099e+02 8.813095795559704584e+02 8.806114903420209430e+02 8.830161840204617647e+02 8.809457338149512680e+02 8.821664024524909564e+02 8.796120846971015226e+02 8.800180556809991685e+02 8.756745434845064437e+02 8.793771107033802537e+02 8.744237363121704902e+02 8.758285503290878751e+02 8.817768118491617315e+02 8.804316024731230073e+02 8.754673726542266650e+02 8.734561725397592227e+02 8.810352537432697773e+02 8.728281483826926888e+02 8.716128601041255024e+02 8.751926667194511538e+02 8.719645340356693168e+02 8.754285009339885164e+02 8.766305650465772032e+02 8.742913470427067750e+02 8.730674822884120658e+02 8.691460029098226414e+02 8.686732311998059686e+02 8.727545895057299958e+02 8.638331048032146100e+02 8.699010262632456261e+02 8.672556016242647274e+02 8.701559350797178922e+02 8.737343249377981920e+02 8.722426167530937846e+02 8.703555500168949948e+02 8.698805979270028956e+02 8.628525020411143487e+02 8.727409979721841182e+02 8.663248117849199161e+02 8.718386700714761446e+02 8.640096019877772733e+02 8.700541510224587682e+02 8.582142127847822621e+02 8.701399503617375331e+02 8.652278593155217550e+02 8.595480071103783075e+02 8.644419864608593116e+02 8.540288656456572198e+02 8.643977753569222386e+02 8.639793261485906442e+02 8.620074025967943498e+02 8.615453436060402055e+02 8.509655388331826771e+02 8.627137658593516107e+02 8.582175225599262376e+02 8.590417458557001282e+02 8.536173859445125345e+02 8.562634929210246355e+02 8.527893729066591959e+02 8.581122891977529434e+02 8.549325640246387366e+02 8.565459441286552646e+02 8.514459798297410771e+02 8.508645059532866526e+02 8.597072454140101172e+02 8.559099969792345064e+02 8.545172303801070939e+02 8.573893424613303296e+02 8.623325239355054919e+02 8.602017238662506315e+02 8.538779420160543623e+02 8.592202379957440144e+02 8.603829485059029594e+02 8.613059453874589053e+02 8.618496265886013816e+02 8.583686850516769482e+02 8.539654967564367780e+02 8.502550892064786012e+02 8.546473153965159781e+02 8.575760229062605049e+02 8.537546969057010529e+02 8.533380593645697445e+02 8.506857100618624372e+02 8.603533900819790006e+02 8.487923089248827182e+02 8.519450519350134527e+02 8.541994429274720915e+02 8.507282980881971071e+02 8.555189150885075833e+02 8.564705103238442234e+02 8.498439255039893396e+02 8.456338909781214852e+02 8.452678600657993684e+02 8.452345933202014976e+02 8.491948404665462249e+02 8.472643234977747397e+02 8.505127079855276406e+02 8.466945319775592225e+02 8.431511194804826346e+02 8.423709293533196387e+02 8.440894404904909152e+02 8.397153061659798823e+02 8.448834546756382906e+02 8.502441296634243599e+02 8.441451246997918361e+02 8.395278278073675438e+02 8.379596335549899777e+02 8.399191471994784024e+02 8.395860984108145431e+02 8.385465377853919335e+02 8.412600182403652980e+02 8.429179811615388189e+02 8.419805077046290762e+02 8.298579669418210187e+02 8.400429025100565923e+02 8.403361096188818919e+02 8.355260341771723915e+02 8.402071377059952511e+02 8.382951223412729860e+02 8.405418191571740181e+02 8.348312431948212406e+02 8.363671412508335834e+02 8.377523622480910035e+02 8.306045695728862484e+02 8.287155943501762749e+02 8.326788784796278833e+02 8.276329507284241345e+02 8.341287005480803600e+02 8.321531067053674633e+02 8.273694017730724681e+02 8.240208476190496185e+02 8.289577454461943944e+02 8.236841891415044756e+02 8.223605588341407611e+02 8.243092162580808235e+02 8.181358051886030580e+02 8.131259560944087070e+02 8.208231366973400327e+02 8.161364965428472260e+02 8.145503049024565598e+02 8.172392653529154813e+02 8.113174655362834073e+02 8.137188981609835992e+02 8.151973967491423991e+02 8.181016857534393694e+02 8.170118530059017985e+02 8.158447321302712680e+02 8.174839985278961194e+02 8.174552856734977695e+02 8.181424090539806002e+02 8.143168052570869122e+02 8.093326826123104638e+02 8.158185851910374140e+02 8.155437251061290453e+02 8.087607011626256508e+02 8.130235399954922286e+02 8.090898424622536140e+02 8.065903760536912159e+02 8.123929423287471536e+02 8.140095294725886106e+02 8.099880329402137704e+02 8.125099667246881836e+02 8.145037944325346189e+02 8.146245538450752974e+02 8.057071149171194975e+02 8.064203561519148025e+02 8.008941303638753197e+02 7.976433423693067652e+02 8.018566711516413079e+02 8.049204893257970070e+02 7.998599648321204540e+02 8.042149306018425250e+02 7.972463005066657615e+02 7.977237718977709164e+02 8.001628072753973129e+02 7.904489131176396768e+02 7.969215878133717297e+02 7.949592287050269306e+02 7.953342691974213494e+02 7.957637611373443178e+02 8.032087250076264127e+02 7.993317342720019951e+02 7.941930729980314254e+02 7.934352194361417787e+02 7.945554978499033041e+02 7.948616384342217316e+02 7.870488566567456701e+02 7.868046052681563651e+02 7.883438647257046341e+02 7.920773034016364136e+02 7.842403277970356612e+02 7.920282942591807114e+02 7.940648413245818347e+02 7.877012566141664820e+02 7.860282930313737779e+02 7.924889058259208241e+02 7.867734464341435796e+02 7.918500382860620448e+02 7.921367291645111663e+02 7.889513165307113240e+02 7.854527026023790768e+02 7.912731732805068532e+02 7.888712298322469678e+02 7.868467834776607788e+02 7.851503962729678960e+02 7.789890733670405325e+02 7.873783835747217381e+02 7.813037680819040816e+02 7.842097274345032929e+02 7.856294578179021073e+02 7.750206645556086187e+02 7.829329846445815519e+02 7.802166803953825820e+02 7.785915894345342849e+02 7.786060810631482809e+02 7.822727819506296782e+02 7.803752962160095876e+02 7.786174910032057142e+02 7.785589323070106502e+02 7.751702713860591984e+02 7.774523203713283692e+02 7.743901044404681215e+02 7.668777032982447963e+02 7.776197120342442304e+02 7.761074184413654393e+02 7.784407386803366080e+02 7.766705788806694954e+02 7.790730490310560299e+02 7.719095209636094523e+02 7.758074894921221585e+02 7.716666295205212691e+02 7.647437842552832308e+02 7.770428848750940460e+02 7.787008327358097404e+02 7.727568259086763192e+02 7.771035966935544366e+02 7.630321031217438303e+02 7.657034419142529487e+02 7.649782359017438012e+02 7.623851708845255644e+02 7.622635925065955007e+02 7.625355738465237891e+02 7.627817327496807138e+02 7.610485715900730384e+02 7.621096504522026862e+02 7.576190484447455447e+02 7.570027452439434228e+02 7.581572423252497401e+02 7.593957560894617700e+02 7.594004254624716168e+02 7.567857180243355515e+02 7.495114551247376085e+02 7.560278818207613085e+02 7.572791824500770872e+02 7.491747337113421281e+02 7.534626181454148082e+02 7.556748368065681234e+02 7.478855869023487912e+02 7.499466569535102280e+02 7.543533303584191572e+02 7.558835873980146971e+02 7.474380690218281416e+02 7.471684548121521630e+02 7.476797124049368222e+02 7.420772919725685597e+02 7.527845662715011485e+02 7.504588681878113903e+02 7.454198844118745910e+02 7.464196001670284204e+02 7.432788935477315135e+02 7.450669613929277375e+02 7.446931078747245465e+02 7.481922067414454887e+02 7.453538002798462685e+02 7.424151361868244976e+02 7.435225723939054205e+02 7.389159761911403166e+02 7.449828090057562804e+02 7.472498247290993731e+02 7.446901454401435103e+02 7.459801827871824571e+02 7.422961524887057294e+02 7.401166848302081007e+02 7.459590480443989691e+02 7.439233127711971747e+02 7.375745519289658887e+02 7.380951043401222478e+02 7.413962061224719946e+02 7.360068658026934827e+02 7.327078584483485884e+02 7.351252541284335393e+02 7.387273799348927241e+02 7.393136365083053079e+02 7.395554443024094553e+02 7.420504082854744183e+02 7.351006552603022328e+02 7.333791821763689995e+02 7.403352506216741631e+02 7.334663978871005838e+02 7.320677410093923072e+02 7.372112194272232273e+02 7.299254773306319066e+02 7.384708397891272398e+02 7.368334172438134146e+02 7.381556297964585838e+02 7.338843461709328722e+02 7.393323900657223930e+02 7.310726069976470853e+02 7.358385832710151817e+02 7.323042430295990926e+02 7.370538796362380936e+02 7.328301742179204439e+02 7.314839985238781992e+02 7.377210755638799355e+02 7.302628840365858878e+02 7.373775824291810750e+02 7.418117525066420512e+02 7.346864227034161559e+02 7.327026735423335140e+02 7.405645405841640923e+02 7.368103962580029247e+02 7.359873445308303417e+02 7.355097216497142654e+02 7.328129617008044079e+02 7.402274961857726794e+02 7.382882462555003258e+02 7.404390469418212888e+02 7.378952111611574765e+02 7.363071822466253025e+02 7.388728611505355275e+02 7.405081833566669047e+02 7.342364332973974115e+02 7.359364857217522058e+02 7.374482647111734650e+02 7.319707116618185410e+02 7.315661718240417031e+02 7.281789521569943417e+02 7.316770063022723889e+02 7.325411774308128088e+02 7.252316431237176175e+02 7.345958509210382772e+02 7.308806201431676755e+02 7.267357908167442702e+02 7.310402924194382877e+02 7.317249396443012301e+02 7.339709270184303023e+02 7.268792218087007768e+02 7.291505076100582983e+02 7.198225191464196087e+02 7.276434094546012830e+02 7.292441696820785637e+02 7.247366936655903373e+02 7.249086794523003618e+02 7.251621293457399133e+02 7.238733154519201207e+02 7.290561697458900881e+02 7.269341930066530040e+02 7.204201564700742892e+02 7.207339169380885551e+02 7.205131844449687151e+02 7.207045202028203903e+02 7.209122958569638513e+02 7.254074891846661330e+02 7.166202638005883045e+02 7.165086887432715912e+02 7.184324875566178434e+02 7.185280424649779434e+02 7.155431953852811375e+02 7.234127433762342889e+02 7.238830311877311487e+02 7.245731483226201135e+02 7.150048348745290241e+02 7.191915966677230472e+02 7.136618074150666189e+02 7.165690339392049282e+02 7.175222582370595319e+02 7.210714127040963604e+02 7.205311085127519846e+02 7.175633920833660113e+02 7.188276672124966353e+02 7.177692214765777408e+02 7.175355072445256610e+02 7.116879633859159640e+02 7.157590721092086596e+02 7.141223463631653203e+02 7.159527285444281688e+02 7.212630271503811628e+02 7.116624502381466755e+02 7.120082494814209895e+02 7.162374879167361996e+02 7.092896244828724548e+02 7.147283721637523968e+02 7.133673925143588122e+02 7.095204454986719611e+02 7.068637787919578841e+02 7.119520069928342991e+02 7.098991830984691660e+02 7.054118476892922445e+02 7.065509771461235005e+02 7.116685401112575846e+02 7.089908586803065873e+02 7.010921636089530011e+02 7.059191341318398827e+02 7.018782000269485479e+02 7.052197035855202785e+02 7.071693997002531660e+02 7.047415453083066268e+02 7.065501774564779680e+02 7.075114003653185364e+02 7.078334609392474022e+02 7.072244646322577637e+02 7.011555221971244691e+02 7.051395019391678716e+02 7.057739974655494279e+02 7.047655528049697296e+02 7.041370828225635705e+02 7.063449581189090623e+02 7.036867115581632106e+02 7.048824921236335967e+02 7.079869384217957986e+02 7.039549232663254088e+02 7.002685357450342281e+02 7.030741626962478676e+02 7.046446370753666315e+02 7.014084049450802922e+02 6.995588852304405236e+02 7.004132273307105834e+02 7.012988148295593192e+02 7.008665554188133910e+02 7.011783680104794030e+02 7.000572794322076788e+02 7.001849764074008817e+02 7.027814629487949105e+02 6.988233607209527918e+02 7.017536380945568908e+02 7.046435203716317801e+02 6.967063144053513497e+02 6.965737544844096192e+02 6.960364276271113795e+02 6.964447760839000239e+02 6.940958132422467770e+02 6.958804825808002761e+02 7.007545867592617697e+02 6.927643135909945613e+02 6.978559197516323138e+02 6.921928260740720589e+02 6.988300564174412557e+02 6.977599424883222810e+02 6.950286599947532977e+02 6.930129568790190433e+02 6.969184827890578617e+02 6.961083420915995248e+02 6.988065441770528423e+02 6.908092700514778244e+02 6.984276657787049771e+02 6.986280376998164456e+02 6.913252071723959489e+02 6.874206896246004135e+02 6.938023814564899112e+02 6.880830055840505111e+02 6.907063048904888092e+02 6.932712731157719190e+02 6.883796181100346985e+02 6.874685463772447065e+02 6.898940874510063850e+02 6.826437385517964458e+02 6.808473307925424933e+02 6.834369505352005945e+02 6.790860262059417209e+02 6.826934034675342673e+02 6.844636544020322617e+02 6.857554202202456963e+02 6.836377992761796349e+02 6.879927228018144660e+02 6.881937202495122392e+02 6.837332252613081209e+02 6.775043876964887204e+02 6.857481408764192565e+02 6.864352092985891431e+02 6.797653908378778169e+02 6.807332662219944268e+02 6.795936042633741181e+02 6.809655620832454588e+02 6.774273163144708860e+02 6.745511627648213562e+02 6.790127323466738289e+02 6.789446157079146360e+02 6.809958925327484849e+02 6.821940035728918019e+02 6.794962314255700448e+02 6.718012161588050049e+02 6.794980917438626875e+02 6.812608413789002952e+02 6.787418478684843421e+02 6.800427617231653130e+02 6.749445456682352642e+02 6.750924290295865831e+02 6.708237961909445630e+02 6.735674851797550673e+02 6.783744189450790145e+02 6.752279313396852558e+02 6.767512470234686361e+02 6.726254699247361941e+02 6.752735085340198111e+02 6.718189800551700728e+02 6.709096685613627642e+02 6.745629247108727213e+02 6.704738011626343450e+02 6.752121933350388190e+02 6.689364024580231671e+02 6.663092632760263996e+02 6.718199058622668645e+02 6.704491009961078589e+02 6.621337562653289979e+02 6.668439489856547198e+02 6.621165506683410058e+02 6.660176185920514627e+02 6.696995935197544441e+02 6.663876046860511906e+02 6.679066257536075000e+02 6.660826409456584543e+02 6.676193930248598463e+02 6.590842579797024428e+02 6.667083123519449828e+02 6.625282299974409170e+02 6.608352426204179437e+02 6.618912093960168477e+02 6.637017453017018624e+02 6.664379641758791877e+02 6.580638385550820431e+02 6.595980485179444486e+02 6.612048562112526042e+02 6.556209380348232116e+02 6.543185517919134782e+02 6.550286623648668183e+02 6.555842820448423254e+02 6.593023305486195795e+02 6.554605307292567886e+02 6.530126927265242784e+02 6.604534707516021399e+02 6.621954386353899054e+02 6.558977658109299682e+02 6.529265113737224056e+02 6.564481857047944686e+02 6.561459722786923976e+02 6.542013959903039222e+02 6.518194188316077771e+02 6.480235648394494774e+02 6.503532664894313484e+02 6.508726476846197784e+02 6.487957694036579142e+02 6.541697254804884096e+02 6.476113297846695787e+02 6.493496695117706849e+02 6.460859884221804350e+02 6.454103133181988596e+02 6.433763350764018014e+02 6.490774233632398591e+02 6.427134042042083593e+02 6.420641847984703645e+02 6.449957451009846636e+02 6.423819055914627825e+02 6.434287316116232205e+02 6.459460281610200809e+02 6.446434274031378209e+02 6.421164986279668483e+02 6.382664319558414263e+02 6.454966143440612996e+02 6.429455725619125133e+02 6.451377311206897502e+02 6.406799157742403850e+02 6.422039110875202823e+02 6.405584663430097407e+02 6.414623583885141898e+02 6.438990826684374724e+02 6.437821464346966422e+02 6.406276947233898227e+02 6.422996194261897926e+02 6.347862948812709192e+02 6.376641001781697469e+02 6.398291802138955973e+02 6.356984716509244890e+02 6.303195738522178999e+02 6.360638377953930558e+02 6.384730596186382172e+02 6.326843795887293709e+02 6.340992277586176442e+02 6.356512677773170026e+02 6.322770150559698550e+02 6.289958363519904196e+02 6.321266800894994731e+02 6.339202589838371296e+02 6.344630522092178353e+02 6.335630690973786159e+02 6.318947394247510374e+02 6.306711583263588636e+02 6.317182760433423709e+02 6.376764931803945728e+02 6.338683159542301837e+02 6.307076967895138750e+02 6.366346777557727137e+02 6.316953103721419893e+02 6.307910594011054854e+02 6.302400867448487816e+02 6.336724471404314727e+02 6.308220478237917632e+02 6.349038291226505635e+02 6.340753601068100807e+02 6.259025238503324999e+02 6.328267197770035182e+02 6.295428856012306369e+02 6.310053800486813316e+02 6.335533444497428945e+02 6.287174631860840464e+02 6.244275081391301683e+02 6.230722118261483047e+02 6.277462389967329273e+02 6.270395156400886663e+02 6.249400398905776228e+02 6.245530888231119206e+02 6.276063840217958614e+02 6.260818919168220873e+02 6.308461764367623346e+02 6.387576853492064402e+02 6.276325989186282186e+02 6.308385426343468225e+02 6.326019943455416978e+02 6.280404804494410200e+02 6.217511607582351871e+02 6.294054657298489701e+02 6.288922101460329941e+02 6.276119160588382329e+02 6.240815033665326155e+02 6.267190121493196102e+02 6.247658144966866303e+02 6.274199662337418886e+02 6.220112918204104062e+02 6.232354944906521723e+02 6.233454026662368506e+02 6.233368330435719145e+02 6.238796924930237537e+02 6.252039954359358944e+02 6.271180346482037749e+02 6.209881430352960479e+02 6.211690493755507987e+02 6.252059544522865053e+02 6.164435642964443787e+02 6.194698245157744623e+02 6.191084363254833534e+02 6.208126308976824248e+02 6.137738069796013178e+02 6.217277906169188100e+02 6.178246561372117185e+02 6.188419357818919480e+02 6.163350089971964962e+02 6.169918518027291157e+02 6.166911151938573994e+02 6.148862742434021129e+02 6.121898416630755264e+02 6.164489497671777372e+02 6.164991659062746976e+02 6.117240080058203375e+02 6.107815859691143032e+02 6.065230754270137368e+02 6.163362369184408180e+02 6.152711423359550054e+02 6.178497776894474782e+02 6.144677484079824126e+02 6.099030016952812048e+02 6.158070883498729700e+02 6.120823379355460929e+02 6.181453671132238696e+02 6.135691821257776155e+02 6.164975457366732599e+02 6.117401259907732083e+02 6.130848845070756852e+02 6.172629083964003485e+02 6.143674726917828366e+02 6.093246673062883474e+02 6.099663784527089092e+02 6.131072474835668800e+02 6.082240629482885197e+02 6.098871573110228610e+02 6.127411748382490941e+02 6.090753831522229120e+02 6.049446548982751892e+02 6.081086905584095348e+02 6.071283105993943536e+02 6.069243766810944862e+02 6.037914514510092658e+02 6.007500970539117588e+02 6.012171288739912143e+02 6.035583700231700277e+02 6.057052498738559052e+02 6.012480080870400343e+02 6.021804538089492098e+02 6.020459165653402351e+02 6.039424962147367069e+02 5.978945142886378790e+02 5.990999520762512702e+02 5.986467160323510370e+02 5.991991498059048808e+02 5.998879789050311047e+02 5.948468912149621701e+02 6.010846735070072100e+02 5.987892632505840993e+02 5.924250555886402481e+02 5.938991951903392419e+02 5.976963502110179434e+02 5.995384033005109359e+02 5.960442661185229554e+02 5.908843288484404184e+02 5.953040662925856168e+02 5.915040139362927221e+02 5.917969660445180580e+02 5.882072415243117121e+02 5.860657783577004238e+02 5.965186441587189847e+02 5.893194619301926878e+02 5.894864375350115324e+02 5.915390188335720723e+02 5.910117489438068787e+02 5.829774149858502597e+02 5.933457056284663622e+02 5.929823994484917193e+02 5.847551284067786810e+02 5.857492185820667601e+02 5.873996072658873118e+02 5.830927918762117770e+02 5.887807219281045263e+02 5.829551942181126378e+02 5.878475627012563791e+02 5.899387451831835278e+02 5.883689240527277207e+02 5.881255505823586418e+02 5.885720624402267731e+02 5.863619114180912675e+02 5.884821922414890878e+02 5.902034591529147747e+02 5.825165303427545496e+02 5.870283771965733877e+02 5.864578086096781817e+02 5.830595370601394052e+02 5.878210776139127347e+02 5.833444044305356329e+02 5.856240917479431118e+02 5.872620671939963586e+02 5.848742110248047084e+02 5.819126577923187824e+02 5.820883928599473620e+02 5.830728708350141005e+02 5.834013148400766795e+02 5.789130913145282875e+02 5.815350084562255688e+02 5.849017839121474935e+02 5.818276536365463016e+02 5.799091051905177210e+02 5.730824969868117478e+02 5.757637686479068861e+02 5.788892927207468801e+02 5.739128446838290074e+02 5.735640808585246759e+02 5.790094169549520302e+02 5.788271235100547756e+02 5.740724056863969054e+02 5.725971624959695419e+02 5.764592320671415564e+02 5.779064896090096681e+02 5.750833217615594322e+02 5.756880522990412601e+02 5.760103362317848905e+02 5.718692124112212696e+02 5.745364731805515248e+02 5.745478863694281699e+02 5.720593696750714798e+02 5.704777295523542762e+02 5.717688335265063415e+02 5.754126811164989022e+02 5.704501170886234149e+02 5.734645757820607059e+02 5.710380502719740434e+02 5.749733619567580263e+02 5.743344823685902156e+02 5.724416043174657034e+02 5.713807353010979568e+02 5.756258910598024841e+02 5.725787619843806624e+02 5.726652658546111070e+02 5.708261083625224046e+02 5.698976891604070261e+02 5.731007413813160838e+02 5.685868558638970853e+02 5.712374829502934972e+02 5.631564369141603947e+02 5.685122751564023247e+02 5.653085867707915213e+02 5.633156135093636294e+02 5.677801504957043335e+02 5.655415735691057080e+02 5.686608574981331685e+02 5.708216197769348810e+02 5.751498673399061090e+02 5.701889336564544237e+02 5.670988260127344347e+02 5.701919746207838671e+02 5.708478502406508142e+02 5.652402338684369170e+02 5.712739763627098455e+02 5.682503011855994828e+02 5.674812575101094581e+02 5.631548265981186887e+02 5.645158731840637074e+02 5.655642098141000815e+02 5.614935045170773265e+02 5.576888263268826904e+02 5.618294612493826889e+02 5.616015063540329493e+02 5.604578525049161044e+02 5.559815119863757218e+02 5.535651132046115208e+02 5.573634771461449873e+02 5.571379639168071662e+02 5.579538447058492920e+02 5.562805446369683295e+02 5.536196903496294226e+02 5.547752655053529907e+02 5.599695713422370318e+02 5.565243118704300969e+02 5.581215819056598093e+02 5.610020511873781288e+02 5.524418745665635697e+02 5.594888788662482284e+02 5.572309223999060350e+02 5.600842568332155906e+02 5.569172148751621307e+02 5.557509137229302496e+02 5.593671867868812342e+02 5.520540244284145501e+02 5.574918681981199597e+02 5.550020379070714398e+02 5.535194775680346311e+02 5.560359130224649107e+02 5.582481719713008488e+02 5.547657780511306100e+02 5.536440860985935615e+02 5.534521671909737961e+02 5.510976684748296748e+02 5.475943776823930875e+02 5.479137449031218239e+02 5.514142092162560402e+02 5.460430151666577103e+02 5.452519143273599411e+02 5.449995142384092333e+02 5.442427513717912007e+02 5.500352261940461176e+02 5.487397434153904214e+02 5.494130993718542868e+02 5.472574715270694696e+02 5.529184036226752141e+02 5.470495655945173894e+02 5.494143229440961704e+02 5.483088664216593315e+02 5.474453779772501321e+02 5.515640032044075269e+02 5.466100535839414079e+02 5.465807018681465479e+02 5.389613003650216569e+02 5.491610468106442795e+02 5.424606433822393683e+02 5.424549309969157775e+02 5.418597290144924727e+02 5.374794320505085352e+02 5.399142683335815036e+02 5.411600116289978359e+02 5.408184342402249740e+02 5.401041964121269530e+02 5.359992176208850196e+02 5.324705801824234186e+02 5.364692834567537147e+02 5.361448951085733370e+02 5.331084267690438310e+02 5.354852631413575637e+02 5.296495975087062789e+02 5.362814660740471027e+02 5.291997211403537449e+02 5.327654947710904025e+02 5.297412029530571544e+02 5.351919254869275164e+02 5.282145668880920084e+02 5.389159264315934479e+02 5.324128994897855591e+02 5.380956307749180496e+02 5.385957910529817809e+02 5.340162194222380094e+02 5.334152921010019099e+02 5.353069346461676332e+02 5.326447043084260713e+02 5.275438844439785271e+02 5.312554935304480068e+02 5.301225759289084181e+02 5.337530444991169816e+02 5.333251534516215315e+02 5.295097162205744326e+02 5.273585331340083258e+02 5.302428085989550937e+02 5.294256633423660787e+02 5.291263128113826042e+02 5.277574943256965980e+02 5.276907141698573014e+02 5.297195206366377533e+02 5.350439256339606118e+02 5.312840632309645343e+02 5.312262491459142666e+02 5.275565163627223910e+02 5.293287734198091812e+02 5.237822213811173242e+02 5.324527195433788620e+02 5.293529323859709166e+02 5.276080035087021542e+02 5.328894260641268374e+02 5.274209993733603596e+02 5.284254461086334231e+02 5.286600192424318720e+02 5.292777052378055487e+02 5.291743442416782273e+02 5.293379455923890191e+02 5.237511661857101899e+02 5.315501346084641909e+02 5.259179470012908268e+02 5.245359798815113663e+02 5.255173896474024104e+02 5.218619018167393051e+02 5.246506772541429200e+02 5.252284785588867635e+02 5.261168456146472181e+02 5.261592948975026047e+02 5.244520698158198684e+02 5.282947606219081536e+02 5.224781363651715083e+02 5.229928267618313384e+02 5.239788596862999839e+02 5.223763277164366627e+02 5.263598553761124776e+02 5.215837872080116995e+02 5.254550728397643979e+02 5.168550329345993077e+02 5.195304520168551790e+02 5.256870373930651112e+02 5.234766816505839415e+02 5.212719879260650941e+02 5.179043789677323275e+02 5.207528855381950734e+02 5.218471622801965850e+02 5.221642987739224964e+02 5.251417456279860971e+02 5.209667431566391542e+02 5.171788939986881815e+02 5.229562035002604716e+02 5.233703984387976789e+02 5.235038734267529890e+02 5.204540524399509422e+02 5.212893138436005529e+02 5.187661876047869782e+02 5.183348920329511884e+02 5.165838300490447637e+02 5.231091886239862561e+02 5.192990194538964488e+02 5.161253069118264420e+02 5.127474089519300833e+02 5.143652305055592251e+02 5.147232704514573243e+02 5.144243630462734700e+02 5.190051265749978029e+02 5.161903160185427168e+02 5.157503342873958445e+02 5.151012505281227050e+02 5.095671228839762534e+02 5.128537111492923941e+02 5.073553673614296144e+02 5.130771401326652494e+02 5.060793886223758591e+02 5.076371222523734446e+02 5.087467573164331611e+02 5.080301777519283064e+02 5.070179161251183473e+02 5.095038471265625049e+02 5.124116025596673580e+02 5.094685739777863205e+02 5.108998918391200732e+02 5.041338700757602282e+02 5.027521979165116477e+02 5.093533377972917151e+02 5.034448937258185879e+02 5.064455785842567366e+02 5.085364410470816097e+02 5.059434952247124215e+02 5.092367902199177934e+02 5.094198983457922054e+02 5.037788544558852664e+02 5.036907621937008344e+02 5.075410362601443239e+02 5.082755907609433734e+02 5.049880724003829187e+02 5.090394324027793118e+02 5.068224124806826580e+02 5.071523649619840057e+02 5.081692318812244480e+02 5.052007597132616183e+02 5.103192959683790946e+02 5.019466335630053209e+02 5.029057707122687475e+02 5.048763987485491498e+02 5.062060163212041743e+02 5.083251264404277663e+02 4.989299497782376420e+02 5.022487074772402593e+02 5.049701988947807081e+02 5.060373314738418458e+02 5.067027662809750836e+02 5.052786694558560043e+02 5.058710096489070907e+02 5.048727122803550174e+02 5.062240997737886232e+02 5.082653024994387465e+02 5.061875881043719119e+02 5.054788695712055073e+02 5.048396789952691393e+02 5.065600321495449521e+02 5.062892673233851610e+02 5.039773159206101809e+02 5.029509463862482335e+02 5.029546068099729155e+02 5.017804474903309710e+02 5.031504359087663829e+02 5.009783899208005664e+02 5.012067129562075252e+02 5.022602821761733480e+02 4.995838489688110258e+02 4.942380153639369951e+02 5.017524237614175604e+02 5.014084458126024515e+02 4.953290230703998418e+02 5.006106706052776758e+02 4.989663495943497082e+02 4.939352975164056829e+02 4.909058813817757141e+02 4.912764129719490711e+02 4.892504791332691525e+02 4.926763846011192527e+02 4.935077456586076892e+02 4.948014104634017372e+02 4.939651837930593956e+02 4.931181247067705726e+02 4.934366973460564623e+02 4.888619830509664439e+02 4.842248068735139555e+02 4.937491876187721118e+02 4.874734241286835754e+02 4.880150830575510099e+02 4.899247627908888489e+02 4.887077367171007722e+02 4.986185962398603806e+02 4.945503694400048289e+02 4.926742457807018241e+02 4.887291057252027144e+02 4.936447135177888867e+02 4.945879873103089039e+02 4.937684218488729471e+02 4.947190449667747316e+02 4.994755648245125030e+02 4.933024953473994287e+02 4.963560933671347470e+02 4.970671611514887331e+02 4.949981066717845124e+02 4.950787360706342497e+02 4.963449246288380436e+02 4.935106331898889493e+02 4.963481685827980527e+02 4.942033450514380206e+02 4.969974059305660603e+02 4.959792303168106287e+02 4.973794682732058732e+02 4.932755385229398826e+02 4.897154639527100812e+02 4.941885908497173432e+02 4.966730780704757535e+02 4.917843595542099138e+02 4.923940550179895581e+02 4.898348140733166360e+02 4.981810039236351031e+02 4.905223101073908083e+02 4.907236062023985710e+02 4.917479631926004799e+02 4.901628160465186852e+02 4.883266617606379896e+02 4.933136013364595556e+02 4.890194546140959915e+02 4.903732995228149321e+02 4.917715690656516472e+02 4.876061727735681188e+02 4.903170127218493803e+02 4.885449195389011834e+02 4.838305611836456706e+02 4.874222976330432289e+02 4.878728061473010484e+02 4.892911739311034580e+02 4.917493295834273681e+02 4.878244555709480892e+02 4.870432359284100698e+02 4.888971247350996236e+02 4.835996747133141866e+02 4.857447886015085032e+02 4.934610147680215277e+02 4.875128127688295194e+02 4.880138834060577437e+02 4.894893644947526923e+02 4.840289398788899007e+02 4.877808117512209378e+02 4.842779332156053442e+02 4.863203848443232573e+02 4.814313548131853508e+02 4.845188351513955354e+02 4.830646186335990819e+02 4.805788604600665508e+02 4.819809232396341372e+02 4.839082404730324356e+02 4.797725686576146131e+02 4.838330528401880883e+02 4.758711281243008102e+02 4.810167511798819646e+02 4.833935161615263496e+02 4.779949239584697125e+02 4.783479882763369346e+02 4.814532270669367335e+02 4.728614840808879194e+02 4.787454389031540813e+02 4.799292496179394334e+02 4.740870628402923330e+02 4.773828813220832217e+02 4.740828224796654808e+02 4.738369497261756464e+02 4.746365452609896920e+02 4.738726412844276297e+02 4.756163672455193137e+02 4.729868290760765603e+02 4.773377077289121075e+02 4.773544541433586232e+02 4.769473999170486991e+02 4.802895660167189362e+02 4.749269293935944916e+02 4.750554084604268610e+02 4.760635071519581061e+02 4.772446984787291058e+02 4.705743501414886509e+02 4.746878065001772597e+02 4.763930676588175857e+02 4.728791970214199409e+02 4.743090145921926251e+02 4.779292081937617240e+02 4.708337553362661652e+02 4.763214063155339772e+02 4.703256014122070496e+02 4.751394072547032010e+02 4.762177610454205592e+02 4.747715425691570772e+02 4.763172477202124924e+02 4.738626335669138712e+02 4.748190634504304057e+02 4.727203753817022971e+02 4.757887669984115178e+02 4.709036397669896701e+02 4.689363755419428799e+02 4.736544018896913144e+02 4.715880477828455355e+02 4.725920139617890641e+02 4.718961833421014376e+02 4.716979484152086570e+02 4.742176755301479147e+02 4.683654097286265028e+02 4.714556135421087220e+02 4.698327884479633667e+02 4.652689755832219589e+02 4.735946931332301801e+02 4.733529655838941039e+02 4.737101004849977812e+02 4.730774005680244727e+02 4.751726532162651893e+02 4.666872596843277279e+02 4.679880461907948757e+02 4.681670866573440435e+02 4.698600856738059974e+02 4.707452946175779402e+02 4.729505749461956157e+02 4.716226662574567854e+02 4.719011102449280770e+02 4.698374035371347759e+02 4.718699764465660564e+02 4.673736971247391239e+02 4.687606416433154095e+02 4.674853624852875100e+02 4.734089537226540187e+02 4.738179726566712020e+02 4.735269215144375039e+02 4.717400513038550685e+02 4.707926345509091561e+02 4.704508427321248973e+02 4.682603752930669998e+02 4.698993142086553121e+02 4.688606651131725584e+02 4.701416699076953023e+02 4.710090080846751448e+02 4.736645198485670107e+02 4.763064723861666039e+02 4.691185840943150538e+02 4.722384581423962686e+02 4.702194441147131556e+02 4.719495825984955673e+02 4.707969691341605198e+02 4.675027186079635726e+02 4.677510575253196521e+02 4.680020661939680053e+02 4.695854112039617121e+02 4.658397641411047516e+02 4.692083099230251833e+02 4.650196763087394629e+02 4.645016353901996240e+02 4.687871501921374602e+02 4.663763928271554846e+02 4.704909000555698526e+02 4.643951721779122295e+02 4.646050517029589173e+02 4.646398036929192585e+02 4.651509874713473209e+02 4.601262289244214116e+02 4.627213718461822509e+02 4.588102525479528140e+02 4.643354679640353879e+02 4.625207997644667444e+02 4.584047580768340140e+02 4.572451144390329887e+02 4.569798020350086176e+02 4.610630814497155825e+02 4.575171014212954219e+02 4.576827596463868986e+02 4.564059451405671552e+02 4.584505040141373229e+02 4.617228462194427721e+02 4.613292690381444459e+02 4.596373080946227674e+02 4.566517221308606054e+02 4.543931171384157892e+02 4.568389184405909305e+02 4.557585795998037383e+02 4.610296109110247471e+02 4.612364725205295599e+02 4.621364223249680663e+02 4.614910857062237142e+02 4.590010525251367426e+02 4.591936514394756159e+02 4.566963919644676935e+02 4.582537168466921003e+02 4.564791735454446666e+02 4.587019695442756415e+02 4.558662823739422265e+02 4.542281203438761281e+02 4.572995831152779829e+02 4.566264689787769271e+02 4.591556054242893765e+02 4.574204851383571508e+02 4.540349923055626391e+02 4.545988992006379021e+02 4.530128065868998988e+02 4.505511358207140802e+02 4.537181178585113912e+02 4.537874175639046257e+02 4.523910457625773915e+02 4.496655636546912547e+02 4.521018545713946537e+02 4.542750850207550002e+02 4.485035329243939941e+02 4.455761178970620904e+02 4.510412003105419672e+02 4.474791647604643572e+02 4.478673852963147510e+02 4.515397671823200767e+02 4.558924456830428085e+02 4.500957183244685780e+02 4.523368319394624564e+02 4.519434873260929635e+02 4.522040433297516415e+02 4.530817349741729458e+02 4.525303158451014269e+02 4.518526768630279093e+02 4.523263719938992153e+02 4.487600885088322684e+02 4.521760921062867169e+02 4.550433711212039043e+02 4.502073422958923743e+02 4.515762511387823679e+02 4.486276276655639776e+02 4.502101735571588392e+02 4.446116694445382223e+02 4.477873737109297281e+02 4.444449401726236033e+02 4.494040716202156318e+02 4.475405142829682177e+02 4.471574022733147444e+02 4.452923288196270164e+02 4.444124701115221683e+02 4.423962004178850407e+02 4.423874119390828810e+02 4.428547134850174984e+02 4.397659847706001983e+02 4.433506395474217356e+02 4.429723927926507372e+02 4.407291199352817443e+02 4.416647008428788013e+02 4.406479178432576305e+02 4.363149709587608527e+02 4.344489753085180723e+02 4.401605528662699385e+02 4.379767964959926871e+02 4.389682929279286441e+02 4.419521306078106591e+02 4.425710909709794691e+02 4.403625538424404340e+02 4.393689241837334976e+02 4.371115203963897784e+02 4.422937772791264592e+02 4.385073007046280509e+02 4.372298725868962492e+02 4.410549999177470681e+02 4.396505382887168025e+02 4.363808902048959339e+02 4.379530567444473945e+02 4.362437999832949345e+02 4.359673210973543860e+02 4.379355106447292201e+02 4.404802794411885429e+02 4.331971435815826794e+02 4.331617942475579071e+02 4.351424252582976919e+02 4.325320395314788016e+02 4.313402776642845424e+02 4.321959029140450070e+02 4.330836562644919923e+02 4.301411457031891814e+02 4.317668004680871832e+02 4.307466933350268619e+02 4.255513073029954967e+02 4.290491505668989021e+02 4.243268863536044933e+02 4.257713706640500959e+02 4.289724067744835452e+02 4.255909059517451851e+02 4.245902524386153800e+02 4.282211095226435305e+02 4.209587505179969753e+02 4.246768238943919869e+02 4.245426108449594835e+02 4.216579222784164926e+02 4.267393597300201122e+02 4.257509344524711992e+02 4.211221947040535269e+02 4.255094891949548810e+02 4.198995024277348875e+02 4.215340245138253294e+02 4.249283742059339488e+02 4.244850623265873537e+02 4.245457364907265969e+02 4.212820312045652145e+02 4.204883494593477167e+02 4.179038282943765239e+02 4.172225277729297090e+02 4.188119762563413246e+02 4.185147943730286215e+02 4.193302032591720376e+02 4.157964190168440268e+02 4.181992839956157582e+02 4.188267349466012774e+02 4.176091272404479469e+02 4.095397870246441698e+02 4.104898657577916765e+02 4.138829496480599914e+02 4.110382151510651738e+02 4.110161193300548348e+02 4.119312662351143786e+02 4.089530324303155453e+02 4.097246688813199853e+02 4.095326947464525347e+02 4.139391627839190733e+02 4.096463306111197085e+02 4.055985966589452119e+02 4.087178203219509101e+02 4.086377910638161097e+02 4.091195307898153715e+02 4.080402470206457792e+02 4.104531010866948009e+02 4.127946450862242500e+02 4.120747575696093463e+02 4.126025454311026692e+02 4.140729697441440749e+02 4.146804010209693274e+02 4.167084662204553638e+02 4.145766082874378071e+02 4.124622865432680214e+02 4.132349413507777740e+02 4.138645086136634745e+02 4.127226212905648595e+02 4.108729020835239112e+02 4.140315628678191615e+02 4.149697573660450871e+02 4.084980926606635876e+02 4.140359051529986800e+02 4.070469576000778602e+02 4.118336133597225626e+02 4.096929707322808554e+02 4.129101817851241094e+02 4.090453359108947780e+02 4.095764501515643019e+02 4.081864087796054150e+02 4.117179613485099026e+02 4.141346626766976442e+02 4.124301692910924544e+02 4.116689825597305230e+02 4.127328814494713924e+02 4.118085080160690268e+02 4.151533154281233351e+02 4.093764769869140991e+02 4.092037124435006490e+02 4.029680166067259961e+02 4.073023448389953387e+02 4.056205458113761892e+02 4.069774895353619968e+02 4.078711132716365455e+02 4.046315126425227504e+02 4.038052557010122428e+02 4.073599976877605968e+02 4.029494432901634582e+02 4.119230741711452879e+02 4.057051558378000209e+02 4.030021576760803441e+02 4.030138314112671765e+02 3.978573473342337365e+02 4.001420701065937351e+02 3.972689256539377993e+02 4.013527938328473965e+02 3.985178509803229758e+02 3.987122312854149300e+02 4.038201675686029830e+02 3.994868350115584121e+02 4.016248310618845494e+02 4.024660918876601272e+02 4.038717529384658746e+02 3.978221386472141035e+02 4.003880991753156309e+02 4.036198449190723068e+02 4.029390224257365958e+02 4.025441048123369683e+02 4.079959657719928714e+02 4.034629021947696970e+02 4.025813280640654170e+02 4.054687404495065834e+02 4.005972026290001509e+02 4.060860432277130485e+02 3.988703246105841345e+02 3.939755243993233194e+02 3.999109068390997663e+02 3.975148461322453954e+02 3.985973157386974890e+02 3.981715281895673684e+02 4.007701193224672238e+02 3.974303914126463155e+02 3.975344453964866034e+02 3.964865014289323426e+02 3.948133687636608897e+02 3.994019758096021064e+02 3.996742492239518469e+02 3.958419037336264523e+02 3.947525963431987748e+02 3.942269581007328725e+02 3.951152916596100795e+02 3.912197550905133880e+02 3.940428612875457475e+02 3.923656659854618738e+02 3.951826310855909128e+02 3.976941943277466862e+02 3.967175234133786716e+02 3.960261696831995550e+02 3.944435977955288877e+02 3.918787707758352781e+02 3.950039715176912409e+02 3.969162434609499428e+02 3.931108694635909160e+02 3.975358657459495362e+02 3.971573373275707581e+02 3.958151502428299295e+02 3.942466977368206358e+02 3.965966923529496171e+02 3.958793619569001407e+02 3.925080684608399793e+02 3.914031927912453739e+02 3.933029148003914202e+02 3.926648910222044151e+02 3.938022090659951573e+02 3.870737365470077407e+02 3.976204970839206680e+02 3.883952576253807365e+02 3.907194605141644956e+02 3.928394927233820795e+02 3.924665702685125552e+02 3.867792318638378788e+02 3.850764646978831252e+02 3.885790404054064879e+02 3.898839776198807954e+02 3.854168407168145336e+02 3.891509220521307384e+02 3.849717574019047106e+02 3.874579378217343901e+02 3.880617333283938706e+02 3.840803576796799916e+02 3.848989777512993555e+02 3.829275193940869144e+02 3.842278700362084010e+02 3.838167098756478595e+02 3.829446709320563969e+02 3.831421267477026618e+02 3.869978596452050965e+02 3.892681824866266425e+02 3.841978784367155413e+02 3.821306310740739605e+02 3.849085294228468683e+02 3.841192293877417114e+02 3.844556699810413534e+02 3.817512585699793135e+02 3.820548254423479193e+02 3.853661385753231343e+02 3.804955608872506900e+02 3.844042151168225701e+02 3.862451282645346851e+02 3.830303379098302230e+02 3.798453206112566818e+02 3.774032129273239207e+02 3.738234922846314703e+02 3.773101037540648122e+02 3.769332264629422298e+02 3.789283968615745835e+02 3.764893314190131832e+02 3.776763199177954107e+02 3.736845077971439650e+02 3.803968816955248826e+02 3.797098950424728514e+02 3.789911142970693732e+02 3.791626086740404276e+02 3.756241786629945523e+02 3.737950289030698059e+02 3.721642168255898468e+02 3.734896179930213975e+02 3.749915347383669086e+02 3.750426486151639551e+02 3.746140675142912073e+02 3.755796203291656070e+02 3.787582115920340016e+02 3.755576427415210219e+02 3.802496251238217155e+02 3.802429959659555152e+02 3.784323338811485655e+02 3.774740041713448022e+02 3.765609315436477686e+02 3.782237238517085416e+02 3.775882982861534174e+02 3.784824815139925249e+02 3.759797691434424678e+02 3.781635223472375742e+02 3.739138547180388628e+02 3.766518553125053472e+02 3.738513930320604572e+02 3.748035406827333986e+02 3.703052376326272679e+02 3.741913472749059792e+02 3.693975431601613195e+02 3.719512779448909896e+02 3.693691954628448570e+02 3.692061367276834858e+02 3.719711368477537121e+02 3.661314243798800021e+02 3.696347681901061719e+02 3.710601787059803769e+02 3.722580983588773051e+02 3.716896220949456620e+02 3.744070798871857733e+02 3.768434859762159590e+02 3.724596950394515034e+02 3.751781169642295026e+02 3.714321555553879080e+02 3.722065551431826975e+02 3.728409203362161861e+02 3.743334213778192634e+02 3.736858139328195989e+02 3.702828243963907084e+02 3.728553496965272416e+02 3.701132443242082672e+02 3.764440126908877460e+02 3.683661497517793464e+02 3.714863315635788013e+02 3.761714645715639449e+02 3.683243198377853105e+02 3.746239781344622202e+02 3.770180770516456050e+02 3.680345770370928449e+02 3.705691378683349626e+02 3.714773192212765593e+02 3.708009503294277920e+02 3.737432379528557931e+02 3.705275742615594936e+02 3.725439574647515997e+02 3.710949563415636590e+02 3.717067150005996155e+02 3.715653150905630469e+02 3.732228348429222820e+02 3.733732742217479768e+02 3.716545123458171247e+02 3.766526702592763627e+02 3.720854207218838496e+02 3.743945771706873984e+02 3.724956567567773504e+02 3.716212117669909389e+02 3.732870351985797015e+02 3.723940435698334568e+02 3.697339410710153516e+02 3.718256473076152133e+02 3.759202656067558337e+02 3.764658335744499027e+02 3.757201077390107002e+02 3.700830101730689421e+02 3.732817162161185820e+02 3.770123287616571588e+02 3.723166060482637931e+02 3.742491646261439087e+02 3.711343619627601811e+02 3.694332063960502524e+02 3.681571310723199417e+02 3.686044376391890864e+02 3.702605423404945668e+02 3.698072570454940546e+02 3.673566153324821357e+02 3.664529893998504804e+02 3.680675095681728521e+02 3.673341684411784627e+02 3.596350723221934800e+02 3.646430009092251225e+02 3.631442422591921968e+02 3.646992986620360853e+02 3.644038631712396068e+02 3.632774691729019878e+02 3.636494172804174241e+02 3.650638630794783808e+02 3.662666290186207334e+02 3.626370762503094056e+02 3.637142003026821726e+02 3.603439202302633930e+02 3.684129512606823482e+02 3.591035604152048109e+02 3.635793362041856085e+02 3.615560362087117028e+02 3.611193744551451346e+02 3.619425206175576477e+02 3.632082580693959244e+02 3.658715412365963289e+02 3.653759709677287901e+02 3.627408626685255513e+02 3.662096174028378641e+02 3.639668379138099681e+02 3.624389879411526181e+02 3.612149852716878513e+02 3.576009795198028769e+02 3.615232390465930621e+02 3.576969836808981995e+02 3.597730001276040070e+02 3.602922170486239679e+02 3.605730110729452349e+02 3.566725874469108248e+02 3.590346192125477955e+02 3.604998109452870381e+02 3.584172060740264101e+02 3.542243537613244371e+02 3.561117560767099235e+02 3.531766636940117223e+02 3.542927510757058371e+02 3.504996356173351728e+02 3.553086517877511596e+02 3.562977453261360665e+02 3.506734102932142605e+02 3.560551456305526017e+02 3.543956469541657839e+02 3.525135960752581354e+02 3.538709351655647879e+02 3.502518353699149998e+02 3.533898871441033407e+02 3.520342430854383906e+02 3.514960607035935141e+02 3.512494432588203495e+02 3.532815608195909931e+02 3.545094521852150251e+02 3.551218877683820097e+02 3.512919851977918597e+02 3.515137715239972636e+02 3.542729161165710252e+02 3.511072182087603437e+02 3.486709353964754428e+02 3.520211543712031244e+02 3.538173381643599100e+02 3.505539841270617671e+02 3.499971433500052171e+02 3.504256217445125117e+02 3.517969907309764608e+02 3.544289598540923407e+02 3.478255469663445183e+02 3.495056849811447250e+02 3.466582906375149378e+02 3.469568471082507131e+02 3.485212657286400031e+02 3.518684472922112150e+02 3.487549051953260459e+02 3.478115425875201936e+02 3.468749649046336572e+02 3.488921974065857512e+02 3.489181755259896249e+02 3.452137092183668869e+02 3.488991198797136235e+02 3.468245076176731914e+02 3.463401450255498730e+02 3.487854394685270449e+02 3.478062928498394513e+02 3.513409549900897559e+02 3.465130193759820827e+02 3.451752794922778094e+02 3.478038929070132212e+02 3.484035585728560136e+02 3.490629747259203555e+02 3.489553787117176853e+02 3.483618512963992089e+02 3.513270638475063947e+02 3.493020946310097656e+02 3.483247676950704204e+02 3.512912834464759726e+02 3.528686073789996271e+02 3.532279405404999011e+02 3.484905042522786403e+02 3.490283030188082307e+02 3.511411173382567199e+02 3.501655992279971770e+02 3.517300683466267515e+02 3.468806713794586472e+02 3.495666759147378002e+02 3.424968578605700600e+02 3.453083546900492138e+02 3.422441056001164839e+02 3.441901873091567836e+02 3.403996465618604930e+02 3.425026748501751968e+02 3.414988957977518567e+02 3.416694854894569744e+02 3.413254807413709386e+02 3.417549210148945349e+02 3.397452639526612188e+02 3.373958556924186496e+02 3.386863862035208399e+02 3.371702377922533742e+02 3.342429546316968754e+02 3.391502272759518632e+02 3.443886022440964325e+02 3.400694541053040894e+02 3.377169476508206003e+02 3.376160627247207344e+02 3.356806654526095031e+02 3.374027024472509311e+02 3.364657303667300425e+02 3.375517797246102418e+02 3.335707007240450253e+02 3.381756132301078424e+02 3.359639048212839612e+02 3.355288389052782350e+02 3.295170729247683994e+02 3.263814949046539482e+02 3.294047357555355688e+02 3.290560487249731523e+02 3.256721509052632086e+02 3.268830362314054128e+02 3.288893663401783556e+02 3.278310709617000498e+02 3.231908198135399175e+02 3.255386120124827585e+02 3.255170505933013487e+02 3.255807959779946827e+02 3.249394408672970940e+02 3.265549115700553671e+02 3.245000628301092434e+02 3.257472801169827790e+02 3.247239245775640484e+02 3.252831860756876381e+02 3.187461795554549440e+02 3.275211262283306723e+02 3.233202567371617420e+02 3.252172303980750030e+02 3.245173212750904099e+02 3.216924407929056429e+02 3.236047939498478740e+02 3.247202932676718774e+02 3.214840344672091987e+02 3.236090081808849845e+02 3.204035751911785610e+02 3.224331043881755363e+02 3.258509237876305633e+02 3.210271306640225930e+02 3.222166554156543725e+02 3.226232665353208517e+02 3.237117709652642930e+02 3.226759603913632191e+02 3.240511740947846988e+02 3.243929741595942460e+02 3.225305764917868601e+02 3.188117204466681187e+02 3.224007291661375234e+02 3.211279307044719644e+02 3.250280851004852707e+02 3.210166248440722256e+02 3.184039974207652790e+02 3.258829870222181739e+02 3.245603810979411037e+02 3.238587523101097645e+02 3.157652350626910334e+02 3.201461585848237519e+02 3.238731431250815263e+02 3.169076371339156140e+02 3.198800143854048201e+02 3.207535477980316045e+02 3.200918809022466576e+02 3.174760590294003464e+02 3.242200962005773022e+02 3.161518610081219549e+02 3.122227194876548992e+02 3.127656445313006088e+02 3.151739186242965616e+02 3.170815802264585272e+02 3.165033988119532751e+02 3.210537095690435194e+02 3.148894401810352974e+02 3.145283319465196996e+02 3.158048703517653735e+02 3.145592895779557807e+02 3.154372753122996755e+02 3.147582248231997823e+02 3.167253094464016385e+02 3.195834353180042058e+02 3.116392994375937633e+02 3.110798162441732302e+02 3.116373341399128662e+02 3.111226238621968037e+02 3.123324847170438829e+02 3.124204403131115555e+02 3.149773694282833958e+02 3.151286840140434151e+02 3.179316265902061787e+02 3.135856144703388395e+02 3.182766004114029670e+02 3.163002029491134977e+02 3.135391876333903838e+02 3.172287321656172026e+02 3.158973951103990316e+02 3.165648564278405956e+02 3.173244728446496765e+02 3.171782815186292055e+02 3.142525575051142823e+02 3.161035475449219234e+02 3.190013081117008369e+02 3.131901372472024150e+02 3.165622492843812665e+02 3.159016268156220804e+02 3.152714412138879538e+02 3.203563387638814106e+02 3.171823644704867888e+02 3.160903228611765030e+02 3.165402491278131833e+02 3.152172906129360399e+02 3.137765812208933767e+02 3.157906753767475152e+02 3.156609189046431538e+02 3.161356177644917125e+02 3.125723450368695353e+02 3.118889130412294435e+02 3.114953105565633678e+02 3.119208807364298650e+02 3.121169600744680679e+02 3.125678395809881636e+02 3.071870798963425955e+02 3.126264663963168005e+02 3.129564603122453263e+02 3.104167425054305909e+02 3.096232648697881018e+02 3.125577172780695605e+02 3.137424271724177629e+02 3.148973037086661293e+02 3.074224862845672988e+02 3.108829060140657248e+02 3.096820394740981897e+02 3.120899792236046437e+02 3.050120095544024252e+02 3.090103673744820867e+02 3.106101749822201441e+02 3.165763327379833640e+02 3.042639360462868581e+02 3.076814860411469112e+02 3.070718324978796545e+02 3.069504106496010536e+02 3.081026778163586641e+02 3.079774872406263739e+02 2.992883026072332768e+02 3.004145037488751200e+02 3.029131403100457760e+02 3.006535345422625483e+02 3.064398458847531401e+02 3.045780257163068541e+02 3.007416796517042599e+02 2.985277961227018864e+02 3.045706552603212458e+02 3.044542058351809146e+02 3.001918463014712302e+02 3.037523006987235021e+02 3.032626854658408888e+02 2.973533030665824981e+02 3.027781154153304328e+02 2.992184103447976895e+02 3.051108210611076856e+02 3.032743156004205503e+02 3.026707767511630891e+02 3.004800466441387812e+02 3.014494069733511310e+02 3.031281084979722777e+02 3.031405854935442790e+02 3.021643464575095663e+02 3.029134000237183955e+02 3.053228004106919116e+02 3.003897893739805909e+02 3.020716854252507346e+02 3.031204386271043631e+02 2.981359496922528933e+02 3.026506269814810821e+02 3.009679078098960190e+02 3.001006473741782656e+02 2.993805191276834989e+02 3.035622713483739403e+02 3.078816415316617849e+02 3.022894477266109448e+02 3.032625745091071394e+02 2.986740482667723313e+02 3.012377385463322526e+02 3.057627330877549525e+02 3.025003839152725504e+02 3.043325886806148333e+02 3.002817389102476682e+02 3.042028912174041579e+02 3.059737337505328583e+02 3.020777203028686131e+02 2.996681003559336887e+02 3.026316482272624171e+02 2.990901287146803043e+02 3.014559430442345160e+02 3.010982307166783585e+02 3.019922232900667609e+02 3.041781711804555357e+02 3.041651392481479093e+02 3.034207326441780310e+02 3.009539178756998012e+02 3.015997023470908402e+02 2.987586135868817792e+02 3.029432721123462215e+02 3.021269077419951259e+02 3.029730742363385616e+02 3.002948901693974335e+02 2.981298616734513303e+02 3.012407709053368308e+02 2.937919527382867386e+02 2.988886841108927683e+02 3.019263902509950412e+02 2.992008906791531899e+02 2.980687512000785659e+02 2.993605739412474804e+02 2.955417740199874288e+02 3.003759718718262093e+02 2.965328538108151974e+02 2.979764640823222521e+02 2.979061372388641757e+02 3.002514025277385485e+02 2.975899478561871092e+02 3.026832318873450731e+02 2.995062442986242104e+02 2.975367072627150264e+02 2.985594863027373549e+02 3.002378964561028170e+02 2.965840560565598594e+02 2.947690068984892946e+02 3.001393061357254055e+02 2.938741182780186136e+02 2.972557597890086640e+02 2.947788608183827819e+02 2.933971763052931010e+02 2.955824323146493384e+02 2.997610604976341619e+02 2.924255106354416966e+02 2.939391411665881151e+02 2.949591966163273469e+02 2.949296934815268969e+02 2.940774958368262446e+02 2.932354561327158535e+02 2.969494168829305067e+02 2.997769685742437105e+02 2.957881481604346163e+02 2.907048918401095534e+02 2.925997538873946837e+02 2.974345684462715553e+02 2.981395693109431591e+02 2.949827615277094424e+02 2.925551977097946406e+02 2.930975246716486708e+02 2.903625138823383622e+02 2.922242363410913981e+02 2.903196984175296507e+02 2.958478893653285695e+02 2.961407971386061035e+02 2.910035387620533811e+02 2.923503444886519560e+02 2.967809319442841343e+02 2.949507069001106174e+02 2.936067452304862968e+02 2.961427955689094347e+02 2.932679225596369861e+02 2.958251620571399485e+02 2.938951826298713286e+02 2.932992653431248300e+02 2.925224205701325104e+02 2.935502613276772195e+02 2.946974393792056048e+02 2.986329135590924011e+02 2.949623733087207142e+02 2.946885856132293497e+02 2.869890803656148819e+02 2.877699797222418283e+02 2.932751999352904022e+02 2.918689165298068815e+02 2.901385272811773461e+02 2.883539527307125354e+02 2.930043218844510307e+02 2.936602000346867953e+02 2.922566960872165396e+02 2.893965689684059726e+02 2.957109653656690966e+02 2.925069024078368329e+02 2.912632027169265143e+02 2.896488635685078066e+02 2.905850762794641469e+02 2.929939315222717369e+02 2.931028135550706111e+02 2.925831949283812605e+02 2.904346457768412506e+02 2.931190772138569400e+02 2.923932897437360339e+02 2.900528111425131783e+02 2.928132378420157806e+02 2.901433656259097802e+02 2.841278680929294751e+02 2.837718832622639979e+02 2.874956191120356266e+02 2.836242957262665527e+02 2.854690675251426910e+02 2.856929444671664555e+02 2.845063351424862503e+02 2.863688504353281132e+02 2.842344939494682876e+02 2.851433969465076075e+02 2.805848490268228375e+02 2.813995695983639962e+02 2.864350081114006343e+02 2.849667639294483479e+02 2.860583440095055039e+02 2.829091697172385693e+02 2.841556852679288454e+02 2.851081193438946570e+02 2.850374859364731606e+02 2.842625465119936052e+02 2.828102459034437857e+02 2.867806209515604223e+02 2.838201766147950593e+02 2.861233363206907256e+02 2.840682779825741022e+02 2.845616681618326993e+02 2.806911909970951911e+02 2.865161151946970222e+02 2.823991514235551676e+02 2.850362051060687349e+02 2.847708470652157757e+02 2.848902602069154000e+02 2.823629729653484901e+02 2.841818437945628943e+02 2.822870736989760303e+02 2.851197534605320243e+02 2.800394198002385906e+02 2.795853575893007132e+02 2.778998665477482177e+02 2.825329555630193568e+02 2.820159534880145316e+02 2.781045353867675090e+02 2.794491879063403985e+02 2.800211917547998723e+02 2.824336608519068932e+02 2.819486869385290788e+02 2.806290332130617458e+02 2.798071866674251851e+02 2.822089218474321797e+02 2.797506209675191258e+02 2.800347127296473673e+02 2.795037246360912491e+02 2.797104728890474235e+02 2.809801062965359506e+02 2.832474761201069100e+02 2.828388903186827861e+02 2.797798555105090941e+02 2.766215971195120460e+02 2.792181813944096689e+02 2.775366824191457908e+02 2.808146933746146487e+02 2.774520512222173352e+02 2.761747975350035063e+02 2.785709094506456154e+02 2.766918729226543974e+02 2.770109749993267201e+02 2.789468237190075683e+02 2.789852562354369070e+02 2.765925208508515993e+02 2.745587093599100399e+02 2.769962525634265944e+02 2.802082474603748210e+02 2.780778808475625965e+02 2.768097417444687949e+02 2.760810341899589275e+02 2.794824200564709713e+02 2.777673396165789654e+02 2.779450168699747792e+02 2.770080770218035582e+02 2.734771462321803028e+02 2.703058581168666592e+02 2.738896012733743532e+02 2.745248331331266058e+02 2.758593314528862379e+02 2.750049649349507490e+02 2.741086161045732865e+02 2.737779829847241899e+02 2.724047774759558251e+02 2.706170562615814106e+02 2.730675668076436864e+02 2.722394620785395887e+02 2.700978929358940377e+02 2.716215861208642082e+02 2.712761318395829448e+02 2.681665955936234695e+02 2.693247576935979168e+02 2.689026391577989443e+02 2.687254625020362937e+02 2.677840279916285908e+02 2.691463284864957473e+02 2.681325010656807990e+02 2.664130686901499416e+02 2.702607933218240532e+02 2.720016910701166921e+02 2.710050044588107880e+02 2.714499430125224535e+02 2.694660171232130779e+02 2.682758635875266009e+02 2.692361744553991798e+02 2.686261705673786651e+02 2.696711979241438257e+02 2.691458235378559607e+02 2.704186455749626248e+02 2.681558559862446032e+02 2.679421221443735135e+02 2.705419465247896369e+02 2.700937761999498434e+02 2.700684716044807487e+02 2.703157169296887332e+02 2.708995873212232368e+02 2.650593587082867089e+02 2.701772639777121867e+02 2.714287116688530546e+02 2.700495398085312218e+02 2.683783607880409363e+02 2.689622416902412283e+02 2.713511382491971062e+02 2.657920418971691561e+02 2.667529576662573731e+02 2.637316377477676497e+02 2.651748563104270602e+02 2.649235529583318680e+02 2.669557230550499867e+02 2.678038711400851639e+02 2.619651604007315200e+02 2.635622165994271882e+02 2.638538969389596787e+02 2.658027704810800174e+02 2.605506723663650064e+02 2.648929871066576993e+02 2.624806099247898601e+02 2.655869286656384247e+02 2.621846440311117021e+02 2.608337238823496591e+02 2.636904592383531849e+02 2.617113240645350061e+02 2.591143991601147150e+02 2.604110670532381278e+02 2.628675397914562950e+02 2.584044038421787377e+02 2.616607784724016597e+02 2.622422567784196872e+02 2.571590315345914632e+02 2.581146412695483718e+02 2.596724111939315094e+02 2.561842432600881239e+02 2.557282125013816767e+02 2.553087704717206350e+02 2.509754094298321832e+02 2.569553281178880297e+02 2.581722285474380669e+02 2.533213104924613788e+02 2.529452019392935824e+02 2.537393646050321649e+02 2.510365936763180343e+02 2.530320390144220255e+02 2.550812225979000516e+02 2.563032783301003974e+02 2.518070563481650481e+02 2.534076432265647725e+02 2.542914617681089737e+02 2.530640563826406719e+02 2.535049056987622009e+02 2.558631863579308856e+02 2.577561439103902217e+02 2.557449089010170837e+02 2.526827280288258919e+02 2.564011795871726349e+02 2.538285706110509068e+02 2.515585527370848240e+02 2.518914257444369582e+02 2.522031170320829006e+02 2.511275412994702094e+02 2.508520466296438940e+02 2.494617600354980027e+02 2.529581042236737289e+02 2.490041180153565961e+02 2.503004656235262360e+02 2.489155901719552446e+02 2.469554234095023446e+02 2.507926147503161189e+02 2.499016221551502781e+02 2.476436335957950519e+02 2.509260630831322487e+02 2.533760223748687963e+02 2.531671556805493708e+02 2.554609803048255401e+02 2.511304673455988734e+02 2.526118818091636058e+02 2.534364166129114437e+02 2.506662726196584856e+02 2.503832968658670950e+02 2.528655682879514188e+02 2.513351406878415446e+02 2.505728490669753796e+02 2.553357979757747955e+02 2.492763376643397635e+02 2.517302208554494882e+02 2.500186342187766968e+02 2.539661686660377882e+02 2.516680598458024747e+02 2.518012289586125405e+02 2.477713838716904036e+02 2.504393079372753164e+02 2.516792620223891959e+02 2.528632194517095400e+02 2.544846650193494497e+02 2.505509987163806045e+02 2.541564842790726004e+02 2.480931872148907473e+02 2.520347411360143894e+02 2.502848447054646783e+02 2.499848103760066920e+02 2.453692713749198617e+02 2.465055115117296793e+02 2.510703548919681509e+02 2.465719326524005055e+02 2.495721420768023791e+02 2.454873296748359905e+02 2.467117905247950489e+02 2.481284261647276423e+02 2.515689083854410910e+02 2.466846213988758336e+02 2.501031729165610216e+02 2.479296280444916079e+02 2.461755902185112461e+02 2.502434588973124221e+02 2.492499673988139648e+02 2.455594792557429571e+02 2.479110019812309531e+02 2.454456560031191543e+02 2.466351542671415018e+02 2.452144928894977340e+02 2.477678517574018997e+02 2.430176084670119394e+02 2.445990011728994205e+02 2.470150475346595442e+02 2.442130060231622792e+02 2.445773032701949035e+02 2.482572026386625623e+02 2.420639812671753361e+02 2.433434219012844153e+02 2.441051840243642346e+02 2.431055198400166830e+02 2.446959911833648107e+02 2.435104810589518252e+02 2.425425806402593878e+02 2.450114494650226504e+02 2.439042771987460583e+02 2.438360434330879798e+02 2.456355312521467056e+02 2.426610012957031302e+02 2.428585625776132702e+02 2.449147197925341004e+02 2.408345885371714417e+02 2.411882389564046321e+02 2.414668139282098878e+02 2.410868402601024627e+02 2.435309753428842043e+02 2.429625415938267849e+02 2.393472907921570823e+02 2.391231080918346947e+02 2.408536462137036835e+02 2.426991957929479611e+02 2.404144181031281562e+02 2.408001108201246723e+02 2.427926097404273378e+02 2.413570001925849340e+02 2.415898763579409945e+02 2.382856199028978210e+02 2.405115499449734955e+02 2.398192763832322498e+02 2.429318651437554024e+02 2.356800026923604605e+02 2.404482489101055478e+02 2.394891336839394853e+02 2.423988414424781865e+02 2.396470855829635127e+02 2.412282561993463901e+02 2.415402782408450832e+02 2.399709596695834080e+02 2.440090842114383349e+02 2.384735384615239013e+02 2.404781647611321773e+02 2.395877066219637470e+02 2.380441897567022806e+02 2.366553900644253474e+02 2.375060175535837743e+02 2.378566006654378100e+02 2.390984906106001802e+02 2.358162880686601852e+02 2.376364956839659612e+02 2.381806914549786711e+02 2.363693246196026223e+02 2.352599844825856792e+02 2.343258562122918534e+02 2.359596775342033936e+02 2.356916773513623014e+02 2.331675830909022409e+02 2.326454609462932979e+02 2.368171070400689473e+02 2.377438693919184232e+02 2.355481740880954646e+02 2.360595175959243477e+02 2.365398363332234339e+02 2.359634482831493756e+02 2.346271021188310328e+02 2.373957359768647848e+02 2.351834777730071266e+02 2.347350403949540407e+02 2.343841517441479709e+02 2.363488016055199523e+02 2.351285425890421834e+02 2.386857735038392434e+02 2.380367859665876722e+02 2.377802794818902328e+02 2.383318209883358634e+02 2.369452820223461060e+02 2.357352161779813287e+02 2.380570887180565194e+02 2.408447181514552256e+02 2.370667696935545905e+02 2.398812777169231083e+02 2.367533205538634036e+02 2.378080446990578878e+02 2.340545073975776802e+02 2.372184910900350019e+02 2.385393802340827563e+02 2.379871813120018658e+02 2.381488675004058280e+02 2.370029543923377560e+02 2.369167252372673147e+02 2.371234080222305920e+02 2.361874722292816671e+02 2.343259474849220680e+02 2.336661345119261739e+02 2.347199987508782897e+02 2.347259797594771555e+02 2.355883657669517106e+02 2.357163658110893607e+02 2.342382314266209846e+02 2.346717181763289375e+02 2.364853056753285898e+02 2.360930119134630729e+02 2.362012054332925004e+02 2.385254152541032227e+02 2.366412068778604123e+02 2.347649992706782598e+02 2.398714067907470167e+02 2.370663622777544219e+02 2.384008538901086638e+02 2.364977040653086249e+02 2.347676705980809402e+02 2.334454554117346561e+02 2.385874357156051815e+02 2.367402421157148353e+02 2.342603447743376535e+02 2.327602969331506131e+02 2.317640470168810225e+02 2.304868442162975271e+02 2.359533765868077353e+02 2.341942426706143010e+02 2.344495061416238570e+02 2.362877109254594643e+02 2.326157650521555240e+02 2.351265064580267392e+02 2.359045466216710452e+02 2.326212621778330174e+02 2.311717859599364999e+02 2.346653988631393872e+02 2.357295776317051832e+02 2.311934458577694613e+02 2.305938492869185552e+02 2.301986958827816068e+02 2.275526463041891816e+02 2.294033206129871303e+02 2.277839029661660106e+02 2.324594230695854264e+02 2.285946242724004946e+02 2.313538767047280658e+02 2.313246045821140058e+02 2.309021852995824702e+02 2.331055066862645617e+02 2.333471053542253060e+02 2.322550068001696673e+02 2.335206652856267340e+02 2.333728087773958748e+02 2.295881020297422594e+02 2.336142520043522950e+02 2.306025770226918326e+02 2.295452698694945468e+02 2.330635312076309447e+02 2.319201846528946760e+02 2.313585175945556216e+02 2.306586151879040472e+02 2.295865762947780127e+02 2.312871932509572730e+02 2.323512181902083285e+02 2.327358160065618335e+02 2.313015710222955192e+02 2.336966249314806703e+02 2.298077480901878857e+02 2.309118644737293948e+02 2.297622547855051778e+02 2.289149246122572947e+02 2.286431355111842834e+02 2.336861678617244138e+02 2.317968841399872133e+02 2.301220485462651197e+02 2.339921559904826154e+02 2.300122133670995197e+02 2.302058631834432560e+02 2.324251719340050215e+02 2.314099169154113440e+02 2.320428288960445400e+02 2.294671822028124382e+02 2.312572386215281597e+02 2.321751679060876370e+02 2.361529886313064992e+02 2.295443992587759396e+02 2.291702871706791598e+02 2.291460626576914876e+02 2.307654606034842288e+02 2.297237175314720332e+02 2.317547055173492652e+02 2.295048708492088281e+02 2.281864621639167012e+02 2.261305824099730728e+02 2.309056208041001241e+02 2.303736248961581339e+02 2.324956781335643825e+02 2.290278805518873639e+02 2.328008095005467908e+02 2.289835906128432441e+02 2.307995319451995897e+02 2.286713308735319004e+02 2.273731645812017632e+02 2.283053277688250375e+02 2.286897521970016385e+02 2.278045492871299587e+02 2.278724305013204230e+02 2.265331978028363835e+02 2.290896183268794175e+02 2.335051631014800648e+02 2.279466430828184969e+02 2.280947850552461205e+02 2.264257722380578457e+02 2.276673765633508992e+02 2.302160079591341457e+02 2.279997120246966062e+02 2.256003879443943845e+02 2.289173907186800818e+02 2.253330740994503003e+02 2.233238422292769485e+02 2.277362638628966636e+02 2.270940008284377996e+02 2.246458450413309720e+02 2.220782409407097191e+02 2.253069756161020223e+02 2.209147380369016105e+02 2.211582481352075149e+02 2.244151204438099398e+02 2.232020762347535765e+02 2.206524068258030695e+02 2.217258112437156115e+02 2.257624219036497379e+02 2.224275303107374384e+02 2.262623125084998321e+02 2.219701487780673688e+02 2.231036569204221678e+02 2.221167859655511450e+02 2.182472964885193107e+02 2.241376349679098041e+02 2.211924720776012236e+02 2.245419343512401440e+02 2.233409273025327764e+02 2.221577714067921647e+02 2.252196950941175544e+02 2.204659954481132900e+02 2.223037022039061128e+02 2.226517152734389811e+02 2.261026410439696974e+02 2.211416323900172074e+02 2.252412066811054956e+02 2.210227196857545096e+02 2.251983424907197673e+02 2.259288599934299100e+02 2.212889517461790945e+02 2.228730103681944570e+02 2.250542307418897110e+02 2.199512266830113845e+02 2.211441915513779861e+02 2.194258229422737259e+02 2.226075530415584751e+02 2.166424562713239936e+02 2.197803735756386914e+02 2.178486179098697164e+02 2.206653319938789082e+02 2.175864701137277564e+02 2.216897275503783078e+02 2.181606720460507916e+02 2.190105721943352535e+02 2.176104461607339431e+02 2.186782720299607377e+02 2.195542495463670605e+02 2.141251587496644788e+02 2.164686275143318142e+02 2.171082802411834507e+02 2.168765600092101522e+02 2.162395314990820623e+02 2.148837368900325373e+02 2.184802740288771759e+02 2.176009517801234949e+02 2.174882247670624622e+02 2.183893039540357108e+02 2.185642323620763818e+02 2.167060966817403482e+02 2.169442114653142823e+02 2.196191760822523520e+02 2.195315908202784101e+02 2.191002458654281781e+02 2.152732751718520490e+02 2.168275620760732920e+02 2.189698998923647935e+02 2.161422082819892978e+02 2.179729422729072041e+02 2.186068992265422253e+02 2.193007787901796064e+02 2.126254026583642656e+02 2.203648225473868081e+02 2.178124546625402331e+02 2.145121686655225517e+02 2.141272367874417739e+02 2.161976272912671106e+02 2.155247440859959909e+02 2.174790063237157938e+02 2.160124970624641492e+02 2.171337441284753424e+02 2.166107398241329065e+02 2.183136181004169600e+02 2.174040693624418452e+02 2.123752886148669177e+02 2.152574595953235814e+02 2.165915899008138297e+02 2.167401751799669967e+02 2.137878905762771922e+02 2.165023566302719473e+02 2.150638722387551240e+02 2.194263406369465201e+02 2.141603079010790793e+02 2.163936732594651176e+02 2.179653967781907511e+02 2.166681388407911300e+02 2.156757408250174990e+02 2.147522177894712172e+02 2.133597186069030727e+02 2.158010131138298107e+02 2.152749003557533456e+02 2.152274536931867033e+02 2.124407775696560066e+02 2.157323693467559167e+02 2.139208979130730199e+02 2.126898838671326359e+02 2.126572921183795302e+02 2.163426129847474044e+02 2.148990494589844218e+02 2.107514512924967107e+02 2.135962623812836796e+02 2.103008636706505854e+02 2.096058263608099992e+02 2.133649346980947143e+02 2.096844298986812589e+02 2.086377689831406883e+02 2.117287485984641933e+02 2.117627866098863194e+02 2.069339514937890954e+02 2.104608319072822553e+02 2.122158641996447557e+02 2.118184166780138469e+02 2.113837058770708097e+02 2.121913398340750518e+02 2.084959952961606007e+02 2.080996630695119620e+02 2.104438574359717222e+02 2.086648756311826673e+02 2.107708798132215691e+02 2.108610227670647816e+02 2.127579732086744571e+02 2.116049382580080476e+02 2.092896736586536406e+02 2.089285597247835540e+02 2.091152574089841778e+02 2.065884488427783481e+02 2.089002542506381417e+02 2.067979150164104567e+02 2.078247455474316610e+02 2.072433513794341593e+02 2.071868572476468842e+02 2.061702500194595871e+02 2.075990802928897381e+02 2.108372551390164347e+02 2.081137964641371241e+02 2.084985411475156525e+02 2.071250867193595582e+02 2.032312095761581645e+02 2.029344295821836113e+02 2.022549738609816359e+02 2.072436014377175582e+02 2.030752027477363981e+02 2.035424382187892149e+02 2.071757766465149473e+02 2.065360491680722532e+02 2.052818808154017347e+02 2.064004509491390138e+02 2.073825901929483280e+02 2.049514744738951322e+02 2.043128183280473991e+02 2.025295466962132025e+02 2.061182666706840507e+02 2.050475316468603921e+02 2.042675790521068677e+02 2.075525515719074008e+02 2.030333263451766470e+02 2.042589618143473444e+02 2.032903920053399531e+02 2.020940667845367784e+02 2.013621094092633825e+02 2.018750874429019291e+02 2.037362384454367543e+02 2.034676971557065315e+02 2.075348574025785524e+02 2.030510549847267328e+02 2.009182354407731452e+02 2.034972664430401608e+02 2.026183590195818454e+02 2.038511683337934812e+02 2.055434613091323683e+02 2.051905060034614223e+02 2.036457837326867661e+02 2.040239562829905537e+02 2.032381840986860766e+02 2.007530278139068969e+02 2.027957307133813174e+02 2.004374271103596925e+02 2.049713935357871151e+02 2.033611592827443530e+02 2.057282281162588049e+02 2.051443997790715059e+02 2.011602339284000323e+02 2.045306983165874897e+02 2.021933911323860684e+02 2.029012234323562893e+02 2.038661500847962316e+02 2.039471244172166848e+02 2.057256010730502283e+02 2.021373200307228899e+02 2.021891279930644885e+02 2.001913998389015603e+02 1.984276066252796795e+02 1.990835366858556768e+02 2.001419207134962619e+02 2.015457693932746963e+02 2.014779911658821163e+02 2.011885062371337369e+02 2.003839858668676470e+02 2.022630225307152330e+02 2.031491211749146544e+02 1.994329632847010885e+02 2.002117593124163193e+02 2.026410848244687202e+02 2.031468273918780199e+02 1.979348356047476614e+02 2.008276552494359919e+02 1.997200107746881486e+02 1.966005407760234505e+02 2.020985361458608622e+02 2.009798929324839207e+02 2.012211101130282032e+02 2.001653225724794254e+02 1.984895708498364684e+02 1.958911184366283180e+02 1.972235419631185778e+02 1.993862489600804508e+02 1.995688139749767060e+02 1.989664692728391628e+02 2.051580738258060705e+02 1.998938123640668607e+02 2.016924561669261209e+02 2.008098633068722165e+02 2.002508141492605205e+02 1.966871124064955438e+02 1.974035565554766549e+02 1.987112626803548210e+02 1.999746850757189520e+02 1.976381293448877727e+02 1.960198136436396510e+02 1.993810440123549483e+02 1.949349050176235494e+02 1.984238310852252027e+02 1.929980244612729621e+02 1.982017461276619770e+02 1.983362154538798734e+02 1.980141332812036978e+02 1.946813209766011425e+02 1.961405013116599889e+02 1.966856543070397549e+02 1.967954969477854092e+02 1.978610549167231909e+02 2.000945457884171219e+02 1.974993619094888402e+02 1.975993636513529452e+02 1.966354156120760592e+02 1.956613705580436147e+02 1.947176210708778967e+02 1.951289450761466071e+02 1.970936512675970107e+02 1.943823904877079656e+02 1.953930711887458926e+02 1.977674191079266279e+02 1.945396309599791209e+02 1.990915652236889457e+02 1.969061755176184363e+02 1.963038775299056056e+02 1.975386513615985677e+02 1.985706499375902752e+02 1.949605519397615865e+02 1.980888325410451500e+02 1.968974450539431018e+02 1.963729276849902305e+02 1.959226016747676624e+02 1.970501104142214501e+02 1.962409785567025722e+02 1.948085358854889932e+02 1.969425840988096184e+02 1.946952850037817200e+02 1.908442222694174291e+02 1.896646026583324556e+02 1.952442631931186838e+02 1.911749560941325399e+02 1.903969592705905143e+02 1.941986914023818827e+02 1.947200985690300854e+02 1.938776297721175013e+02 1.919070042187570664e+02 1.893874859930967602e+02 1.895455587133319852e+02 1.912159988529396912e+02 1.922015133603857180e+02 1.967337802994844651e+02 1.920705818998178813e+02 1.923383911566395454e+02 1.933833586487219520e+02 1.921836675120475491e+02 1.921610944822711531e+02 1.918125642266879822e+02 1.948559100724253881e+02 1.948945072291395775e+02 1.953247584658645906e+02 1.907922101756090001e+02 1.945995836829751511e+02 1.910338937998864708e+02 1.926039668315534357e+02 1.924687167010378062e+02 1.933725046446218130e+02 1.941349188223641704e+02 1.897010941467535758e+02 1.928705892229065455e+02 1.940927236776965117e+02 1.930907330920889251e+02 1.931290344400489403e+02 1.916012740839866240e+02 1.949396817739553569e+02 1.968032684176907310e+02 1.940911184606254380e+02 1.939716573332739813e+02 1.965966469303873794e+02 1.944791103671907138e+02 1.915844318658382122e+02 1.902300395793087091e+02 1.892104148487460975e+02 1.909884016536229865e+02 1.901090095142765790e+02 1.908877217599541325e+02 1.919486568392118215e+02 1.882157486037686169e+02 1.898549166619803827e+02 1.913017190030413985e+02 1.893776161391926109e+02 1.895212890137543127e+02 1.887409349769542644e+02 1.901082870510138605e+02 1.900086231505977707e+02 1.875577461766941667e+02 1.876871573370463580e+02 1.875393600898982527e+02 1.898636524114337760e+02 1.873559837412912259e+02 1.891605886735388538e+02 1.902946849084833900e+02 1.892118778445350245e+02 1.860218068344987898e+02 1.879594431084069015e+02 1.886552116520232687e+02 1.902898663075989987e+02 1.887528607436205732e+02 1.908987940325013426e+02 1.882754312621516135e+02 1.892690494271763271e+02 1.891141763038870351e+02 1.885159669574592556e+02 1.843219927900757682e+02 1.896616774758119561e+02 1.853709842161734400e+02 1.884180706152901621e+02 1.861997884478610388e+02 1.884024630675694141e+02 1.874498394319649321e+02 1.868533537008454743e+02 1.856906085482197852e+02 1.862417971557057967e+02 1.851729484096204601e+02 1.873129532285533685e+02 1.857174384413346786e+02 1.838039756430918601e+02 1.893438859755466410e+02 1.881617776883817328e+02 1.836448464409616008e+02 1.837852097687685387e+02 1.855835169959969448e+02 1.819924887005876712e+02 1.848562514435566300e+02 1.852444076552182253e+02 1.842934903640795312e+02 1.840671922237584965e+02 1.811298616910428336e+02 1.866025980925619479e+02 1.819929146380045495e+02 1.813664525041001241e+02 1.848038120647540552e+02 1.821445425368941926e+02 1.805442212286465349e+02 1.830581126884296452e+02 1.824817696592305083e+02 1.831966110585071874e+02 1.836392669203727905e+02 1.837684288632212315e+02 1.828879554910635079e+02 1.846027325731409974e+02 1.817304205760352147e+02 1.835719857444308900e+02 1.838862359907172674e+02 1.800286733430931747e+02 1.804307092101197725e+02 1.806227322929562433e+02 1.817752628021288217e+02 1.781047571096116258e+02 1.810969129012604810e+02 1.794133834392374354e+02 1.798428304629917420e+02 1.837763691763292400e+02 1.804239698578080322e+02 1.804790213254034654e+02 1.791210333069350327e+02 1.812175881280670922e+02 1.820628061671731075e+02 1.805091872836478615e+02 1.813923380838532182e+02 1.826987295448143698e+02 1.837802096095566640e+02 1.808082059625027398e+02 1.834138716135009304e+02 1.822541496755448804e+02 1.797442936557359303e+02 1.837673629283466994e+02 1.828028689657497239e+02 1.788171794291936578e+02 1.808994421367264067e+02 1.782619192583290442e+02 1.807250314557419415e+02 1.806145687766346271e+02 1.764406236995283734e+02 1.795988461816401127e+02 1.809636803918478165e+02 1.809493594379402737e+02 1.786311659501137115e+02 1.768364279965675507e+02 1.772525655320920350e+02 1.785891862949195286e+02 1.800518635189197596e+02 1.786412102753310478e+02 1.768123917943216270e+02 1.784801227542537276e+02 1.783175011037303932e+02 1.783441538102758557e+02 1.770748314068627280e+02 1.794498986668972975e+02 1.789540136232856469e+02 1.762951787473980687e+02 1.787829596240162005e+02 1.826985128076985347e+02 1.762704650682824763e+02 1.778360854027761775e+02 1.823838694158378644e+02 1.791538953480155101e+02 1.760321652846772054e+02 1.791623070541252218e+02 1.803177041062482715e+02 1.785693328145357839e+02 1.783112828294443091e+02 1.773740925711970249e+02 1.782651106777475434e+02 1.762676123576273994e+02 1.751730790134510301e+02 1.776168765810940613e+02 1.758199462198697631e+02 1.736325106087758172e+02 1.770926982514413908e+02 1.778380569017160724e+02 1.777658945290050099e+02 1.791473429144343186e+02 1.785802658056863095e+02 1.778567295606711127e+02 1.770332335131993773e+02 1.812649638904460971e+02 1.808283063605541940e+02 1.768730060575932441e+02 1.765023190929663883e+02 1.775653846110082554e+02 1.791215590172947998e+02 1.789811312180388541e+02 1.776081435408935647e+02 1.759520619495941105e+02 1.780557538259267005e+02 1.779645951007201745e+02 1.782655365300869619e+02 1.788361416676794420e+02 1.750596133813672282e+02 1.757986989863140934e+02 1.788323402036113521e+02 1.778426866100506345e+02 1.751813150831240762e+02 1.770187182882827699e+02 1.758336143700845753e+02 1.752877046042026734e+02 1.719646419366231953e+02 1.739009616578361772e+02 1.728477756267909058e+02 1.715930787708763035e+02 1.701693400008334720e+02 1.703587107459971435e+02 1.739999923988132196e+02 1.697143364718715759e+02 1.752342701518111596e+02 1.717961254674274869e+02 1.769001917646328366e+02 1.737645925511517362e+02 1.735307215302372583e+02 1.744106180084883988e+02 1.778934248082122735e+02 1.717015732691801304e+02 1.707718488124484395e+02 1.734706738584312120e+02 1.722440609385926962e+02 1.730950191373901816e+02 1.708506266444148309e+02 1.722253956963305086e+02 1.737154863198850876e+02 1.714789076038734095e+02 1.723449747162602534e+02 1.750626736465881095e+02 1.753909215605814609e+02 1.742674030821295617e+02 1.705917088924975076e+02 1.700197122629415958e+02 1.715306503390508794e+02 1.717025954967367909e+02 1.710298760886280434e+02 1.739601466906598546e+02 1.774675602602064828e+02 1.725560218656544578e+02 1.749942613058259155e+02 1.752614921804834580e+02 1.713007358276698255e+02 1.736468204087129550e+02 1.698704918491866351e+02 1.711016414703465784e+02 1.722128876501962509e+02 1.698247022667047190e+02 1.722679531746232726e+02 1.748277941261251556e+02 1.689124159355085339e+02 1.740712532793623666e+02 1.725584227282490986e+02 1.735225554303548279e+02 1.675283907318875549e+02 1.736334430728908842e+02 1.683927400204698870e+02 1.728226036382416737e+02 1.727216599550885121e+02 1.685042010168961042e+02 1.715859217353514339e+02 1.728053322409907651e+02 1.725852031757771954e+02 1.702709446490780465e+02 1.691185903053607831e+02 1.721861053642820423e+02 1.680313844390546478e+02 1.702231922229746033e+02 1.706949135482393842e+02 1.713634830715874671e+02 1.711083325633342724e+02 1.712294186462182779e+02 1.715534747936540327e+02 1.717464318978887832e+02 1.709818565092424478e+02 1.710464905948078638e+02 1.715620104501198568e+02 1.710970874178392194e+02 1.726134484930740030e+02 1.685071264673661346e+02 1.696441809949974981e+02 1.699323448640946310e+02 1.708470776361853325e+02 1.714449746533532561e+02 1.697041084247182710e+02 1.675226019432424778e+02 1.725558824008680006e+02 1.712038497241593404e+02 1.690045820067063005e+02 1.681586298959993258e+02 1.696968842730146889e+02 1.668455604240665764e+02 1.696930958844194208e+02 1.699120260376861893e+02 1.667880341316606518e+02 1.696036351535432516e+02 1.708400452532219447e+02 1.673618493731136994e+02 1.664756026188300098e+02 1.668777901383001847e+02 1.686931214788816362e+02 1.695060356245119522e+02 1.668832728402813359e+02 1.665005293654760976e+02 1.690108957349135324e+02 1.688227620769901023e+02 1.676453599054099755e+02 1.659012259141940717e+02 1.666807016134855246e+02 1.691075634317727463e+02 1.671313749812911453e+02 1.661936390195530748e+02 1.643278539390050241e+02 1.634677779347253477e+02 1.655610403965856392e+02 1.664318861649912833e+02 1.644559559797084205e+02 1.623118453390679008e+02 1.644635854331257292e+02 1.640040899279939879e+02 1.647229087100072320e+02 1.641534194552743315e+02 1.640111785625641971e+02 1.642511008626171076e+02 1.611584056381594792e+02 1.615317841198304620e+02 1.628038143333750440e+02 1.600290568692903435e+02 1.627100342310342000e+02 1.621997329679106485e+02 1.606525815308079359e+02 1.655237552014482389e+02 1.571676636273845133e+02 1.601264616929908868e+02 1.629934090839578857e+02 1.602613816328333201e+02 1.610680553810213667e+02 1.610645118589958429e+02 1.614075595126957978e+02 1.626552769922055859e+02 1.582069902084699038e+02 1.610280884817771039e+02 1.630034652739043111e+02 1.629562707184401233e+02 1.629113985025373950e+02 1.649847005462986829e+02 1.625954941076885234e+02 1.653901636075799502e+02 1.605097986787337732e+02 1.647723866566824427e+02 1.627337028173774343e+02 1.610034127357199338e+02 1.622874860358932096e+02 1.618896157877427129e+02 1.642210611282278023e+02 1.647398582683528332e+02 1.611006919485292315e+02 1.606226528033599834e+02 1.629834892701509546e+02 1.589031019872610955e+02 1.610481705188454669e+02 1.598854291792894458e+02 1.617063525360294136e+02 1.592566210906708761e+02 1.590462515867679372e+02 1.614825935362441101e+02 1.585334805659316544e+02 1.596397886833981659e+02 1.601819891012279982e+02 1.577505998988303588e+02 1.605539894821616258e+02 1.593012192610974012e+02 1.578753771282599700e+02 1.581980201003279376e+02 1.596951372456276772e+02 1.621617336640655083e+02 1.595678092368032139e+02 1.587386847840713244e+02 1.609793555045065716e+02 1.623024139148043332e+02 1.597738668041945687e+02 1.588523072100597631e+02 1.603911406698907172e+02 1.593939735055518838e+02 1.601770040727741389e+02 1.562086788050546318e+02 1.566846050330286459e+02 1.594204778770263715e+02 1.613317145987730612e+02 1.602610291226079653e+02 1.578991713612604144e+02 1.632148729430124376e+02 1.618155236637991834e+02 1.581635380780059847e+02 1.619358416406453784e+02 1.601842187960540684e+02 1.600556151229508544e+02 1.588827577776239650e+02 1.609734411601375541e+02 1.582947269430994481e+02 1.589069504184120092e+02 1.592666845193555503e+02 1.573349468016988908e+02 1.580279780114157120e+02 1.570087695708206468e+02 1.586134736011835855e+02 1.620384919949517268e+02 1.577507221696809268e+02 1.564492663959184711e+02 1.583647848590097738e+02 1.616096766639849420e+02 1.607302540291755122e+02 1.591008099738573378e+02 1.587500270534849278e+02 1.579260308976045337e+02 1.585349130144104493e+02 1.544051532687265933e+02 1.571717750209683686e+02 1.558167057799377631e+02 1.588358594048382599e+02 1.593310617121768189e+02 1.587298369693477866e+02 1.584717061873482464e+02 1.585635305614689798e+02 1.566794910855360285e+02 1.586201552886062984e+02 1.565487869325128827e+02 1.578567081632154441e+02 1.543365405779474031e+02 1.567890472613730140e+02 1.539776475791305757e+02 1.571282070546430134e+02 1.572087906364156424e+02 1.554436153969271572e+02 1.596255311674000552e+02 1.569211650042155952e+02 1.549160583695331752e+02 1.556592197658979444e+02 1.579857393681138547e+02 1.592167477037594097e+02 1.551803153736278489e+02 1.541751495783460939e+02 1.544343387733568989e+02 1.587701959686010866e+02 1.557816381315464298e+02 1.552043772355318083e+02 1.549753357218373253e+02 1.557411919374410729e+02 1.534188664524318995e+02 1.553002600570086997e+02 1.550321282086803478e+02 1.535373574011783546e+02 1.531897981839284739e+02 1.525476952188761857e+02 1.525259074415879184e+02 1.531590220886995724e+02 1.516823841244852815e+02 1.537523308962759643e+02 1.524274366072650935e+02 1.550562805333883887e+02 1.575099353112883591e+02 1.565335523066686392e+02 1.561092242275597357e+02 1.510974279414736259e+02 1.522307619024267638e+02 1.489581365819204564e+02 1.515822438682717461e+02 1.483221301734915016e+02 1.512095939625913843e+02 1.490140546581693286e+02 1.516422439753412164e+02 1.499281508071037763e+02 1.507220557392517435e+02 1.479955158677234976e+02 1.508543045226219022e+02 1.515542132234435542e+02 1.526516177801983076e+02 1.511348281653094432e+02 1.503107255625305072e+02 1.470463886121808628e+02 1.518708711506692737e+02 1.524135556403385010e+02 1.521381629089883916e+02 1.512371550929685782e+02 1.516094918837326304e+02 1.493645971744343797e+02 1.509699169919441317e+02 1.538554527939937486e+02 1.513307870991718005e+02 1.496106728447796002e+02 1.523692845572869032e+02 1.497888703253455276e+02 1.495328606607920676e+02 1.499586685968946824e+02 1.518615936615412068e+02 1.518936066182164950e+02 1.470364621253161204e+02 1.480721122357142860e+02 1.503300049760420620e+02 1.483614774955169082e+02 1.514220608837854627e+02 1.475076810551069570e+02 1.515595611499468873e+02 1.495022498363676959e+02 1.485319049446514725e+02 1.514664951763154477e+02 1.505578985389454374e+02 1.506989678179536156e+02 1.495693714470970122e+02 1.514424691641984566e+02 1.514797084973255608e+02 1.518149954705345124e+02 1.515354379867713988e+02 1.511386287602886398e+02 1.478740408484607940e+02 1.516334703628776879e+02 1.471549172636559604e+02 1.486475924631519945e+02 1.482578685297341679e+02 1.486106409150479806e+02 1.488492583931405591e+02 1.454725617843566283e+02 1.471467070206326184e+02 1.472920928917792196e+02 1.424785900905546896e+02 1.465996034809253388e+02 1.463474797203732294e+02 1.472509269303458268e+02 1.443676119647466010e+02 1.479195934514199564e+02 1.442265111784368514e+02 1.469097708768771327e+02 1.475591798733464373e+02 1.471265530015380421e+02 1.474268943248719665e+02 1.470599600813581560e+02 1.489397678380530579e+02 1.458094626854398257e+02 1.473706917255312305e+02 1.469125239976281136e+02 1.449183448994174626e+02 1.444363156140573210e+02 1.444176381292772646e+02 1.443624977603514878e+02 1.475159624166486481e+02 1.473891357617117990e+02 1.442057026749475597e+02 1.453938579294905651e+02 1.458334157400462061e+02 1.458488446147587183e+02 1.482343036289494194e+02 1.467907461465911467e+02 1.505507786663233958e+02 1.492957876695773507e+02 1.470249953137293915e+02 1.432646889447022716e+02 1.477143897152667193e+02 1.469935912188679765e+02 1.485593404890144313e+02 1.485534966371562575e+02 1.449617138736261381e+02 1.452519220323997615e+02 1.460916938904313440e+02 1.486145557537837192e+02 1.460536916602967779e+02 1.470670213159277750e+02 1.455248422464574958e+02 1.494657351230997619e+02 1.466248481114223523e+02 1.452112540125954467e+02 1.472028438808307840e+02 1.460588089304285688e+02 1.486724126216981290e+02 1.485718487099382514e+02 1.459450836646699372e+02 1.462337387335228698e+02 1.483981960285512116e+02 1.459458069598625229e+02 1.468142167195599939e+02 1.433940272950910639e+02 1.439072040119821452e+02 1.461060687588751534e+02 1.465819319223223545e+02 1.451590772767925728e+02 1.447193153528362473e+02 1.457717440198096028e+02 1.485174200943443736e+02 1.462560478685325904e+02 1.465449608655752058e+02 1.443052018734910291e+02 1.473076941185026669e+02 1.468699484558012500e+02 1.454140549073321722e+02 1.441704764354968518e+02 1.475383248330054187e+02 1.451500861156833082e+02 1.453745013502560539e+02 1.434130508549661442e+02 1.430994813633985245e+02 1.415683678979829665e+02 1.444487912200964104e+02 1.447466987491301325e+02 1.439227871184505716e+02 1.462691421538134477e+02 1.425991900877472744e+02 1.438154309682207952e+02 1.437973907629188659e+02 1.432795153304301721e+02 1.428566955315617690e+02 1.429939494571254102e+02 1.427884041260145978e+02 1.437475783413727868e+02 1.444277399802509194e+02 1.421581008933742396e+02 1.432252382388801095e+02 1.432825602003290442e+02 1.426829410758028303e+02 1.426784678684064431e+02 1.436006768228295130e+02 1.435539355238033750e+02 1.440161922151079921e+02 1.409909500655878958e+02 1.434265259365527072e+02 1.431825501987329119e+02 1.431912788803273031e+02 1.429455569735820006e+02 1.439383004833393898e+02 1.418265445202781052e+02 1.401642887510494120e+02 1.454627561681347743e+02 1.419128873661106240e+02 1.448322297274436892e+02 1.423244860483359844e+02 1.435436697495928797e+02 1.432297487190482741e+02 1.399726436374293428e+02 1.416472186476396757e+02 1.418496789155342697e+02 1.436946431028477207e+02 1.433426206125968747e+02 1.394591047076703774e+02 1.418029340369737383e+02 1.435461863559858671e+02 1.428126329602194176e+02 1.416360989426194124e+02 1.414403749124389833e+02 1.415808570409336369e+02 1.354622170373708627e+02 1.379489297077036838e+02 1.366871654177860762e+02 1.372809410719994503e+02 1.376703726201954794e+02 1.368937187764461214e+02 1.395913416784033814e+02 1.382061473698426539e+02 1.396153304592293978e+02 1.378040786468427541e+02 1.397891974966310045e+02 1.401032355418915358e+02 1.384523889358337101e+02 1.391989346130047807e+02 1.390820156818192856e+02 1.379571015419555238e+02 1.364612997879240766e+02 1.392230699098100217e+02 1.392868834299398202e+02 1.379320839270897636e+02 1.380590701479965503e+02 1.365711270294317217e+02 1.364894638681331855e+02 1.378603951881800356e+02 1.371813527491410696e+02 1.346396240345628712e+02 1.348856869593382726e+02 1.381041146277160863e+02 1.354435118595205552e+02 1.331781508888825840e+02 1.361978452539671309e+02 1.341517118279464853e+02 1.371598327037622482e+02 1.341381545929858987e+02 1.349670429801196576e+02 1.324245403248478397e+02 1.346239869503245359e+02 1.349991277035521762e+02 1.333920414792306417e+02 1.360830780018669373e+02 1.354272759826921231e+02 1.359137607992051926e+02 1.351609238562503492e+02 1.360004590582432513e+02 1.318856031252395269e+02 1.326867311065748822e+02 1.354300935994364465e+02 1.367289333983683832e+02 1.340347665745099164e+02 1.376084454194409545e+02 1.335256496721501094e+02 1.350377556677779864e+02 1.305110016403113491e+02 1.338974619527750747e+02 1.331511966327041137e+02 1.336423228581724345e+02 1.302940915007019953e+02 1.329791119976347034e+02 1.354444562028730559e+02 1.335956967635740682e+02 1.353366634197756468e+02 1.338610740111296593e+02 1.334991891718620707e+02 1.343595703981420399e+02 1.361317846043916404e+02 1.299887879701083193e+02 1.311812154982226559e+02 1.345762480071239509e+02 1.327622584985718674e+02 1.326588778503131323e+02 1.331123601633772466e+02 1.323705492840107638e+02 1.296698850633082998e+02 1.357197630885582953e+02 1.327964820832501687e+02 1.339855180557109122e+02 1.345518243109961816e+02 1.318522906106647383e+02 1.319364828624279085e+02 1.322203046882301578e+02 1.351662512356313073e+02 1.343073424329467969e+02 1.356389468596465235e+02 1.346095206435869613e+02 1.332920264582079142e+02 1.362528234483980611e+02 1.345404780365522583e+02 1.349294868387381996e+02 1.348668592111286557e+02 1.356402721076383102e+02 1.332768286204393462e+02 1.347332379015285824e+02 1.319235174088390181e+02 1.313723404781092938e+02 1.342362464695876270e+02 1.331042530543745670e+02 1.360992972059275985e+02 1.323192838799133710e+02 1.334574291743967933e+02 1.356915891236980656e+02 1.340280829206796511e+02 1.320832533300187208e+02 1.329465061626747229e+02 1.340626194217956026e+02 1.350529829519177554e+02 1.315643913614916585e+02 1.325769623142390969e+02 1.321226427975917943e+02 1.349785871495305116e+02 1.299355126234102045e+02 1.312520884871674411e+02 1.355481174875410204e+02 1.298669810003695773e+02 1.319989470015775339e+02 1.341972597830707059e+02 1.322074618935960757e+02 1.310293955159373525e+02 1.322877901272500480e+02 1.314842266750139288e+02 1.346639141850174042e+02 1.292236470671283257e+02 1.330968087004117422e+02 1.326990134781766244e+02 1.304503248548628562e+02 1.341364174922487962e+02 1.307688559927590859e+02 1.330273389193168896e+02 1.336876031505476590e+02 1.305926750006086650e+02 1.332471944938980926e+02 1.344074178836818021e+02 1.327168170155569840e+02 1.323470276121142035e+02 1.323627760262713764e+02 1.309634781226159532e+02 1.311857591319242147e+02 1.320320505168138823e+02 1.309773510737421987e+02 1.294128304063145833e+02 1.313026470334660303e+02 1.300020420967706798e+02 1.310574964146959758e+02 1.322962555457377221e+02 1.270436919663232089e+02 1.273522395343094473e+02 1.254904341325218269e+02 1.310090961366666420e+02 1.280397403143385873e+02 1.278500416399905646e+02 1.324061618545113106e+02 1.293059473936970392e+02 1.261935917887320784e+02 1.283600537834250304e+02 1.255632881143284294e+02 1.258575527225496558e+02 1.268078489383033940e+02 1.248385321023468606e+02 1.266041072394156117e+02 1.271890066385941793e+02 1.250370144528852308e+02 1.279185800242945561e+02 1.294947226412365922e+02 1.256409142186293337e+02 1.247266465119286067e+02 1.295671523378530026e+02 1.267004640943766987e+02 1.259607036694793862e+02 1.270961415950237523e+02 1.268832918459108754e+02 1.253713138881609837e+02 1.278511253486074111e+02 1.304571018733956862e+02 1.272053529471456557e+02 1.268004686611136691e+02 1.267134132951349699e+02 1.291907551097015130e+02 1.251098584883576308e+02 1.305807903403785701e+02 1.237069916577322601e+02 1.262476151815718026e+02 1.290858034238724201e+02 1.263759078574183832e+02 1.275014624765849049e+02 1.258349291926187021e+02 1.248099276444054624e+02 1.252584962449134593e+02 1.258440130809263309e+02 1.282968566244589397e+02 1.268083679197637963e+02 1.285263129698300588e+02 1.266591055067163722e+02 1.288938155904230030e+02 1.284203934022469582e+02 1.251478660683935402e+02 1.293034979965558762e+02 1.219344294700375286e+02 1.257816444635218858e+02 1.278959456172839708e+02 1.241928544915818549e+02 1.209955583643185122e+02 1.223312715713150567e+02 1.232598964214254949e+02 1.242650686662066022e+02 1.243337093014210808e+02 1.243906051085901652e+02 1.226288035971200685e+02 1.231828457200890625e+02 1.237851080104105108e+02 1.233479967795924352e+02 1.233928411403779535e+02 1.258063225454331615e+02 1.237687307699560648e+02 1.261539528195631732e+02 1.285270826455810891e+02 1.262720828201561716e+02 1.239845144247695572e+02 1.235565689628638353e+02 1.249301312229784742e+02 1.226367749081318550e+02 1.192422804281983559e+02 1.180579618006996583e+02 1.231579070224519796e+02 1.211368825044023794e+02 1.206621175828705645e+02 1.214777555690103696e+02 1.190328069589074147e+02 1.209260508342800193e+02 1.225426369254906120e+02 1.199114801607542233e+02 1.195194370114353717e+02 1.221024567855353240e+02 1.208110683545132389e+02 1.224483851220663411e+02 1.209092008702982639e+02 1.206184529059657962e+02 1.211504573653939474e+02 1.214138862478684899e+02 1.190219114578863042e+02 1.228668498856570039e+02 1.169609405151387875e+02 1.181613483309248807e+02 1.203495035998920315e+02 1.198952262195470269e+02 1.194885581436190591e+02 1.197082812430399059e+02 1.188872285585450612e+02 1.236286895352313735e+02 1.221864717227490331e+02 1.221796196135972679e+02 1.185656609858897212e+02 1.171471055927378586e+02 1.172565774879375056e+02 1.182168902116467564e+02 1.197185843571051294e+02 1.174227348030170504e+02 1.196808395116825636e+02 1.199755053781621967e+02 1.192196731868403532e+02 1.190324306021073397e+02 1.176120276085826930e+02 1.195084112652165942e+02 1.185163147609654004e+02 1.182662855712143539e+02 1.162152889181351298e+02 1.158263627617059797e+02 1.150764824614775534e+02 1.172275639426114822e+02 1.147257393687288953e+02 1.167429761889013236e+02 1.165752484638343844e+02 1.137713886301332735e+02 1.136654192813659705e+02 1.145248549621973240e+02 1.147453503068086036e+02 1.161685600942549428e+02 1.161790664281565881e+02 1.167730400739652055e+02 1.174690866393699480e+02 1.140728407873199615e+02 1.189326544226591125e+02 1.142585250237818713e+02 1.163214423747896120e+02 1.178359774390993380e+02 1.180338318359039960e+02 1.178417820100746525e+02 1.172445504476587814e+02 1.150060514175886794e+02 1.157282849028817964e+02 1.173612229068977371e+02 1.173441569742956858e+02 1.168173456736848266e+02 1.151147284189048321e+02 1.154139555075764889e+02 1.154998102999192469e+02 1.146657760838275522e+02 1.134432920285377406e+02 1.168059700403645849e+02 1.155059782060849471e+02 1.167749958423172956e+02 1.156546232682532604e+02 1.150553758685261840e+02 1.154836420049592505e+02 1.162592943901975389e+02 1.163929352770326915e+02 1.168957346160804747e+02 1.174792052847030135e+02 1.152244745791184215e+02 1.168450674283858035e+02 1.158464948288955298e+02 1.153345953238812456e+02 1.148098321744836880e+02 1.157847218218449825e+02 1.157554354782564872e+02 1.165166270316178867e+02 1.170185680048159327e+02 1.156062691307325565e+02 1.180460326539218698e+02 1.170590135488958907e+02 1.144680935390849470e+02 1.146083127862177378e+02 1.151942786061875950e+02 1.127077343017441393e+02 1.119722657780567090e+02 1.175213336150858936e+02 1.147344757457444473e+02 1.166426645964975819e+02 1.154720607133528034e+02 1.170470398067434843e+02 1.175026659387755643e+02 1.141687198247940955e+02 1.154458416770627736e+02 1.162557733808359473e+02 1.168520550076164142e+02 1.161175882540534730e+02 1.155694750161481039e+02 1.165191790726094894e+02 1.155659136846451815e+02 1.146465019672631627e+02 1.165605491953789397e+02 1.143749137894783132e+02 1.182569090982269131e+02 1.164926858876099658e+02 1.149056081647335645e+02 1.198064611852295371e+02 1.180134844301742163e+02 1.169574739818040854e+02 1.149562866228539519e+02 1.171406104593013850e+02 1.169011759541235165e+02 1.140203004292564799e+02 1.163346329225112754e+02 1.162849303102825900e+02 1.170193842220933647e+02 1.170635991484405167e+02 1.158406359515349209e+02 1.158345059306183771e+02 1.172005550597331052e+02 1.159675540754832639e+02 1.170932398483605255e+02 1.188216926411267451e+02 1.137343561220094728e+02 1.186547421119390293e+02 1.159430496389493186e+02 1.168897721349365355e+02 1.145285570323208333e+02 1.145388509267842778e+02 1.169044831678886851e+02 1.142811299099449940e+02 1.124747091754367432e+02 1.178155031395258732e+02 1.109523516982647067e+02 1.158251956793106814e+02 1.161245529097725608e+02 1.150902850803230280e+02 1.155780141616234999e+02 1.134894915109779134e+02 1.130179849995073482e+02 1.152968437544955549e+02 1.140210338773433421e+02 1.141260681077688446e+02 1.142013382816055724e+02 1.151324025833957165e+02 1.135481413522281144e+02 1.137003375171024402e+02 1.147579413841010592e+02 1.142269810268070103e+02 1.099508216235342672e+02 1.126060472050818220e+02 1.114607366195696017e+02 1.138583290166086073e+02 1.143953147840984030e+02 1.125805835068662617e+02 1.153161255986234153e+02 1.149264405371498157e+02 1.158667425334868994e+02 1.138426053110685956e+02 1.122669505693879444e+02 1.153176529677053992e+02 1.126576067461177075e+02 1.162009508566050044e+02 1.144547870007820762e+02 1.149222305917491553e+02 1.147095570906089108e+02 1.145158028620289343e+02 1.167926131669596401e+02 1.145288686020355584e+02 1.148834282700389195e+02 1.132069844780973398e+02 1.161339004932307830e+02 1.138866493379843803e+02 1.134964411841813643e+02 1.122787084554436490e+02 1.160870053976412350e+02 1.152278380207649633e+02 1.140204783201690901e+02 1.159447198243686330e+02 1.154300397541950360e+02 1.147616652229334449e+02 1.162850783865698929e+02 1.143855005341755486e+02 1.140848750037753092e+02 1.127109415160539214e+02 1.138879403231083245e+02 1.120454465726919722e+02 1.143989567846099646e+02 1.148171817882817010e+02 1.142713067007042156e+02 1.164237754784008985e+02 1.145118493273986644e+02 1.153496315343240184e+02 1.148974156765864336e+02 1.124104857330609093e+02 1.128026624349562468e+02 1.124904865983991442e+02 1.103221047373196910e+02 1.118810427503677971e+02 1.077854002071826187e+02 1.123282025873280077e+02 1.107108744026791811e+02 1.146250779935063804e+02 1.084018078795582340e+02 1.081541665133699439e+02 1.096069901655021113e+02 1.065716400216636117e+02 1.086833081297943266e+02 1.064557290686671536e+02 1.097563946964213812e+02 1.127224763561812466e+02 1.070405820796368914e+02 1.111518342063688323e+02 1.071747260138432836e+02 1.109745975160183775e+02 1.075400343267260155e+02 1.091248905771682303e+02 1.079400003542167354e+02 1.075657985675410373e+02 1.083349948329207564e+02 1.055911986284072839e+02 1.064122323592428359e+02 1.066082388686967448e+02 1.066510512313408583e+02 1.054613555459682601e+02 1.049395453975212007e+02 1.097404258249375886e+02 1.056192624928878843e+02 1.077062224602359919e+02 1.062237951800533011e+02 1.071445610547337850e+02 1.069618318226737586e+02 1.045299926485701860e+02 1.102085279424752855e+02 1.050301355080742098e+02 1.052372907110379288e+02 1.080183656794699658e+02 1.066520789658880943e+02 1.060279913227576571e+02 1.079246072553948181e+02 1.091301569847015855e+02 1.057571023767048217e+02 1.075924941321440542e+02 1.107428356276786019e+02 1.086140954761551143e+02 1.118436808786828038e+02 1.064266737425225671e+02 1.078472971648001817e+02 1.053854232093242587e+02 1.080013240428242653e+02 1.090140561306014604e+02 1.105812916374003123e+02 1.069132542881726664e+02 1.065580061142411523e+02 1.060546768610622621e+02 1.061759343379083873e+02 1.064526241805265698e+02 1.067754224626057464e+02 1.085078528295144906e+02 1.061776195827065123e+02 1.071311569063344393e+02 1.065588718361181719e+02 1.073100181893268967e+02 1.083273153117783920e+02 1.090062775266046771e+02 1.093481988413833363e+02 1.068560870174163568e+02 1.067053233210827727e+02 1.061577450571939778e+02 1.068246147203098388e+02 1.084681930953824320e+02 1.035748754633314377e+02 1.070397096545529365e+02 1.055332632724407773e+02 1.045077745200686650e+02 1.065991764213451347e+02 1.058046066207602536e+02 1.077418673040998698e+02 1.009193928485409657e+02 1.035436463343903597e+02 1.031457378121888837e+02 1.030950845523088191e+02 1.043544383640819575e+02 1.035202092076751228e+02 1.039685802401294410e+02 1.051810863894701811e+02 1.040278171412352464e+02 1.072567878812792515e+02 1.040488468471833556e+02 1.045625362642947209e+02 1.035410217395868386e+02 1.052935972559167510e+02 1.045057131242539157e+02 1.040512231351450083e+02 1.031456471481249935e+02 1.019199039959293316e+02 1.030254193114443666e+02 1.019414972986351700e+02 1.092131276186177189e+02 1.034387448828796749e+02 1.029258714399547898e+02 1.050198294476190597e+02 1.051429161047766314e+02 1.063435906439948155e+02 1.051484774267870534e+02 1.023500572360439378e+02 1.022152737006375673e+02 1.009633857905434411e+02 1.064815175366284876e+02 1.048830761932117497e+02 1.047581696497805410e+02 1.035507454364363440e+02 1.028017940436016318e+02 1.029623958240246395e+02 1.023356073139577518e+02 1.048997891597350076e+02 1.045556975419761159e+02 1.053043200925095420e+02 1.018862031788494420e+02 1.048819780124167096e+02 1.065724937716785519e+02 1.044151291711146001e+02 1.051477473648676408e+02 1.055635613142120377e+02 1.059063355715166921e+02 1.036252749096751700e+02 1.014023919312030273e+02 1.012389825221569879e+02 1.018726206754965631e+02 1.010949208415764957e+02 1.022291327453412748e+02 1.061715718626382454e+02 1.040006231782828792e+02 1.059902937736181485e+02 1.019510713153560744e+02 1.006763068221904831e+02 1.021595410935862134e+02 1.030721831770121923e+02 1.036491761447430804e+02 1.028600274538529789e+02 1.036106050979606721e+02 1.055306747774171043e+02 1.049036292067791152e+02 1.034988594066278722e+02 1.025960247145837769e+02 1.024773632324644268e+02 1.069890651265400408e+02 1.031778118905296111e+02 1.032307851578739388e+02 1.018727398272613840e+02 1.038761825180282301e+02 1.017954424996485443e+02 1.027865398202478673e+02 1.035827717407040893e+02 1.043169410304796543e+02 1.032243415773880173e+02 1.032499437029845240e+02 1.031751588122772461e+02 1.056758962799207495e+02 1.040111988110966337e+02 1.024459804676042296e+02 1.031292026830967643e+02 1.011129349054921249e+02 1.026600308182808590e+02 1.040283424830819712e+02 1.058308548783090686e+02 1.039461274716987731e+02 1.054530324813032820e+02 9.912927694966651870e+01 1.019927613979402992e+02 1.059705225576000345e+02 1.049727212943988377e+02 1.041190616789426429e+02 1.024849944741007732e+02 1.032087426101368095e+02 1.053376141953873457e+02 1.046598581629349525e+02 1.027904932986757700e+02 1.022121221351300022e+02 1.051220758118777496e+02 1.015539875716041962e+02 1.016868027118522093e+02 1.013114159913062906e+02 1.040907366759083459e+02 1.035178279743547165e+02 1.045429071582064608e+02 1.068535979161282228e+02 1.045180479762709069e+02 1.041225096763028546e+02 1.055593726897682103e+02 1.048127203289996885e+02 1.027215764691437556e+02 1.038766576473200161e+02 1.041119267280289904e+02 1.056314667400209544e+02 1.037869690495920310e+02 1.064985164746291844e+02 1.039399087083312452e+02 1.046087712551011748e+02 1.009670417203156632e+02 1.019727722497743230e+02 1.020363694107933838e+02 1.048803610051587611e+02 1.060536040770365531e+02 1.039259759420950644e+02 1.051703852094588001e+02 1.013283833911251435e+02 1.030547700849611346e+02 1.040741275526546872e+02 1.013108877540447565e+02 1.038819983436584380e+02 1.021178327143115752e+02 1.037093405389229446e+02 1.032660494711230967e+02 1.021503595221829954e+02 1.024001440735493418e+02 1.038698864650959877e+02 1.000958103925490121e+02 1.046027792558011384e+02 1.044678150676404158e+02 1.019278672767872678e+02 1.018412706765952720e+02 1.026470676123882981e+02 1.014930661733142045e+02 1.016806169464007894e+02 1.007935132405188909e+02 1.013248239484572508e+02 1.014127090280424142e+02 1.029841787709112424e+02 1.012706035308309112e+02 1.011685133590957406e+02 1.027690875782246422e+02 1.030871134562583933e+02 9.941037135925225243e+01 1.019680645120141236e+02 9.961550033504201451e+01 1.016473980204101082e+02 9.943938190427294899e+01 1.014688173417404755e+02 1.010202845904406956e+02 1.032266398895042983e+02 9.882180677670562829e+01 1.018922271613156028e+02 9.990077325246947737e+01 1.016829649116517373e+02 9.984640587743527362e+01 1.006563772803798855e+02 1.006143382852436048e+02 1.041102637989947084e+02 1.003535466549805335e+02 1.030321392308944155e+02 1.021231290048112896e+02 1.012116767241695072e+02 1.021583899722767796e+02 1.018825057482766994e+02 1.029444937725898512e+02 1.035282131108779282e+02 1.013656504730050187e+02 9.976931774539788478e+01 1.011814069497151536e+02 9.900242911444473748e+01 1.014426750968019633e+02 9.996588849941204558e+01 1.005454422904026615e+02 1.007229245585230046e+02 1.017278571838035646e+02 1.012663652884553471e+02 1.017294337781429618e+02 1.003888811341147118e+02 1.004081588089844530e+02 1.019793313930117620e+02 1.016657585729344930e+02 1.008421748411803947e+02 1.020764986833257666e+02 1.022339408366699018e+02 1.004430848642187613e+02 1.022798180023646637e+02 1.017833173096695134e+02 1.003330640649345611e+02 9.812218139370084202e+01 1.003677554424123031e+02 1.008349346610488197e+02 9.944541038170495995e+01 9.909363163990619228e+01 9.958051546015883559e+01 1.001448336201153069e+02 1.007339798804986373e+02 1.008922917825217240e+02 1.012063442127427635e+02 9.936333223634727574e+01 9.923246528222543361e+01 9.877128582741828211e+01 9.916129967026718361e+01 9.986188704207667399e+01 1.007498878847230941e+02 1.002632908126576297e+02 1.019716966742008708e+02 9.767213879063417892e+01 1.010692346399335548e+02 1.011670130697420689e+02 9.923554291387581827e+01 9.920707265352456261e+01 1.015239982680374453e+02 9.876349338775172271e+01 9.724089791325178567e+01 1.002642510121679891e+02 9.972207577828027070e+01 9.651440189814876192e+01 9.777938432917051159e+01 1.012669973277485411e+02 9.947441463503220405e+01 9.646646596856959377e+01 9.597984870263621815e+01 9.517969030627475036e+01 9.652675382022067652e+01 9.507238833015864543e+01 9.531072941671912702e+01 9.681461296442570585e+01 9.625291725038283630e+01 9.729232751458545181e+01 9.694423204678633965e+01 9.782801536027041323e+01 9.283623047290694785e+01 9.804233374418265612e+01 9.727741691213498143e+01 9.351969891588095152e+01 9.492291510897665319e+01 9.310739891224845621e+01 9.471631882028228233e+01 9.322511817682241997e+01 9.628932285441766226e+01 9.702585004349742803e+01 9.692683103373563824e+01 9.488585647807013856e+01 9.677791017819863839e+01 9.820747844449316233e+01 9.557071392589313064e+01 9.637126096886477455e+01 9.200642768043209685e+01 9.477021827132594467e+01 9.429056567575568693e+01 9.492111874048829634e+01 9.357714582330882536e+01 9.235148939581284822e+01 9.576215447602335473e+01 9.392570898908694232e+01 9.448362680014642478e+01 9.448448922731579103e+01 9.386244598455127175e+01 9.429264800352648024e+01 9.537725772369387300e+01 9.391667514683693696e+01 9.333557482564347652e+01 9.362057100718064362e+01 9.373659127769010979e+01 8.992622332640183913e+01 9.322732715006938520e+01 9.129472634932923825e+01 9.265056562316053146e+01 9.117194961193925451e+01 9.538101297739525819e+01 9.136734718436100877e+01 9.356296576167866874e+01 9.319211163608477477e+01 9.311975729347801689e+01 9.340367498303835703e+01 9.068043522353970332e+01 9.256651619946219967e+01 9.442479491371544498e+01 9.458140343700823394e+01 9.176568371989367279e+01 8.986356932027136679e+01 9.142654063415827181e+01 9.316731442791086693e+01 9.422313018210965652e+01 9.276122007570296546e+01 9.185209290261029480e+01 8.905200525887953233e+01 9.093094925630182956e+01 9.370944608540939669e+01 9.031633292248844214e+01 8.984243088993437709e+01 9.080980856135617785e+01 9.018664120023254327e+01 9.232835079244981102e+01 9.161375753863634941e+01 8.976637815538130383e+01 9.085279947651166310e+01 9.019018041707214195e+01 9.267974932580203529e+01 9.256594081349420833e+01 9.400032536906591929e+01 9.101441290979084897e+01 9.195200705255402340e+01 8.972751198617855550e+01 9.000481445949222348e+01 9.024959930968060462e+01 9.165776424397500932e+01 9.264554900988061092e+01 9.085211417779697740e+01 9.132246142036522940e+01 9.371119720331643066e+01 9.023254790332370590e+01 8.972532343657518084e+01 9.270339195782273123e+01 9.057635930156671122e+01 9.144277257754482946e+01 9.099936733102246933e+01 9.324485572834900893e+01 9.112800191627965773e+01 8.920240262523670083e+01 8.981095682818113346e+01 8.734610906980114464e+01 8.985750056716916845e+01 8.681280256072180634e+01 9.261589810429252623e+01 9.094468807715004743e+01 8.879176841021202904e+01 8.830076469716196641e+01 9.059641709818082234e+01 9.155271491354756108e+01 8.848901365396548613e+01 8.797563826484307015e+01 8.982369363040176324e+01 8.987134309930705456e+01 8.940348970446875398e+01 8.686673193606002030e+01 8.858482446844017488e+01 8.791095471216608814e+01 8.814258851259586436e+01 8.733250102918411528e+01 9.028702922692600907e+01 8.800448615937692409e+01 8.987806391895871627e+01 8.913551339511536753e+01 9.044957463859944369e+01 8.947161351520753669e+01 9.119919493468353267e+01 9.171660972019175517e+01 8.717833414663269309e+01 9.051890867960435116e+01 8.973646103362426629e+01 8.890044284209996306e+01 9.231417679062339232e+01 9.044129307696827880e+01 8.854986926949864312e+01 8.724600583349088367e+01 8.845400387168155021e+01 8.935206419632504549e+01 8.780899736883279161e+01 8.750567371101149661e+01 8.878712561649760460e+01 9.060325615023329249e+01 9.046973391259204789e+01 8.880928611962623620e+01 8.901202882552809115e+01 8.557511117809056600e+01 9.023191105207148155e+01 8.855255696026719647e+01 8.981390827826902523e+01 8.789275882562539266e+01 8.845495725479548810e+01 8.785944815675632924e+01 8.652439587265841681e+01 8.673873951257435522e+01 8.610231176749215365e+01 9.017607858430061185e+01 8.666677539555875853e+01 8.888759646852214757e+01 8.751153128313048057e+01 8.744128814538855465e+01 8.553932951216437175e+01 8.837071527327773879e+01 8.770338737145371510e+01 8.801426235289576994e+01 8.572897474979539822e+01 8.652084248715759429e+01 8.832008593558595066e+01 8.805900948797420824e+01 8.738290240832047573e+01 8.565146656918651047e+01 8.661947892064254972e+01 8.896559404460781195e+01 8.911961948933267763e+01 8.683489996747022133e+01 8.756180692839856761e+01 8.542910467962661869e+01 8.917705756289234387e+01 8.674089188242233206e+01 8.712368109539544037e+01 8.594922215936443877e+01 8.687869854362820377e+01 8.525522118028503371e+01 8.552588182072715028e+01 8.599193808951849860e+01 8.542600686257478060e+01 8.603571261030097617e+01 8.865181732874987119e+01 8.832675065392270142e+01 8.801999939991041799e+01 8.723361298585821544e+01 8.670218908280585879e+01 8.468142626041534982e+01 8.797904727654817236e+01 8.494062029517647261e+01 8.673200965017169040e+01 8.848586364288669870e+01 8.685167484338830945e+01 8.654717476486528938e+01 8.876235258980362630e+01 8.629540307111007280e+01 8.709538789370495238e+01 8.607715986265856145e+01 8.668824864631756100e+01 8.587981836280057735e+01 8.594157902885787337e+01 8.617623794166883044e+01 8.776472510079564415e+01 8.368062168107135790e+01 8.703616346207299159e+01 8.925017945807962860e+01 8.718147619382339997e+01 8.725122141580150981e+01 8.533114879382330287e+01 8.719137002609421927e+01 8.661166821043995867e+01 8.299706739964604196e+01 8.081245600826419206e+01 8.292996476146852558e+01 8.393324768084941923e+01 8.345761336007277009e+01 8.066207829552826070e+01 8.519007121596722243e+01 8.486389614169776507e+01 8.414700913949498329e+01 8.362675819341264116e+01 8.429164258999124115e+01 8.588965129746648586e+01 8.291698621863721996e+01 8.315549811240806832e+01 8.300713160311164529e+01 8.117794497326281089e+01 8.246437528294340780e+01 8.536113580282460589e+01 8.221326991356829694e+01 8.064346501276654067e+01 8.341229793685795357e+01 8.592396564606130482e+01 8.651217509013147833e+01 8.416140945178888444e+01 8.431642783330400448e+01 8.499047397376995150e+01 8.594782381239410540e+01 8.693664489629396996e+01 8.399157986152359001e+01 8.476737700752222793e+01 8.308048773525568720e+01 8.323264285335227441e+01 8.386547975452748460e+01 8.346185112810226769e+01 8.368270933854573457e+01 8.547764854591470396e+01 8.344067106184999716e+01 8.360010639787614650e+01 8.564221496292964275e+01 8.465592953095620032e+01 8.319147715106065277e+01 8.536265310531589989e+01 8.252811422017356335e+01 8.157809412067183530e+01 8.415771275506108395e+01 8.545305062386698580e+01 8.175356828923558794e+01 8.213786226266526569e+01 8.578223723889234975e+01 8.225559256559249377e+01 8.345269842726543175e+01 8.342784910609705662e+01 8.449133631567950431e+01 8.091655271447771725e+01 8.384895539073974646e+01 8.374861737960962671e+01 8.309927136488049371e+01 8.403944647541668189e+01 8.220839743963564672e+01 8.307368692068283167e+01 8.402038644667659639e+01 8.332089037819106636e+01 8.091047399412067875e+01 8.019532079655859036e+01 8.371583718161501508e+01 8.209901595751084358e+01 8.398457112478615727e+01 8.070475883696302333e+01 8.213644556770974248e+01 8.242772397458911371e+01 8.119366276826372086e+01 8.107551725151709832e+01 8.296220891475428516e+01 8.095338959529163958e+01 8.239408365191395944e+01 8.169480330257597700e+01 8.044171741097014205e+01 8.312724445351391012e+01 8.079605669774312560e+01 7.952957083398743521e+01 8.116532667240144860e+01 8.148094415498833598e+01 7.975619035510030130e+01 8.142939664759319385e+01 8.021327035039820430e+01 8.138368332330735200e+01 8.038015957969221859e+01 7.929205415201413132e+01 8.166939768633528729e+01 8.115234055656826229e+01 8.168537330045752753e+01 8.079615656901712839e+01 8.174984420718519118e+01 8.053179356783884657e+01 7.910081943961984052e+01 8.368692227485526303e+01 8.151928011947634900e+01 7.925171241045870829e+01 8.182984730984287580e+01 8.393102886386765249e+01 8.182085849687102552e+01 8.126873641405815363e+01 8.151264460107218213e+01 8.044865757486357438e+01 8.208075546591879856e+01 8.290735971969259310e+01 8.285475273961054654e+01 8.125180097821188951e+01 8.387756637154987516e+01 7.975971873081414287e+01 8.061077763456646039e+01 8.026254302807755892e+01 7.999854601054445880e+01 8.234338381268007367e+01 8.211110203873217017e+01 8.237853466545927006e+01 8.084082707432196457e+01 8.143009572335486723e+01 8.251591980412817406e+01 8.512048644022158328e+01 8.167755920428399463e+01 7.984366117226615245e+01 8.353237350937310168e+01 8.274246125657840878e+01 8.100506281016274102e+01 8.109826642226043703e+01 8.253649902086961276e+01 8.267329528060835742e+01 8.161028704584001048e+01 8.085787285962969406e+01 8.334801586892166370e+01 7.932327498944592037e+01 8.271703411751427382e+01 7.918163936836074868e+01 8.033276542049375735e+01 8.085514563993197612e+01 8.072222430294722528e+01 8.270808614382308122e+01 8.113446420278367555e+01 8.058354975460628111e+01 8.126282182505740082e+01 8.025705568561158998e+01 8.136669957626975247e+01 8.032405946066779734e+01 7.750646549647537142e+01 8.185832427882822060e+01 8.093347165563861267e+01 8.046487861193341473e+01 8.001991406504691895e+01 8.011229730409510807e+01 7.859717237855041105e+01 7.703604613825352487e+01 7.629269049044613382e+01 7.800639816960055839e+01 7.655034539996061937e+01 7.638826048039489081e+01 7.624729592001698109e+01 7.858192473505171449e+01 7.713855208393732710e+01 8.026729909058298063e+01 7.642751274422542451e+01 7.495843708502420100e+01 7.783816936867184211e+01 7.275137928264489062e+01 7.543742288658121709e+01 7.577078508342898999e+01 7.546793918848908334e+01 7.542923413581846148e+01 7.563667503159661010e+01 7.494165428811515994e+01 7.852600757756891880e+01 7.559949121365784208e+01 7.738820676737928750e+01 7.310808544433182021e+01 7.470113841910054475e+01 7.460159807129116416e+01 7.438188953824007399e+01 7.423175092068348135e+01 7.553114334385266204e+01 7.594303579698461704e+01 7.506911974338338212e+01 7.670321884406612867e+01 7.635609917796546142e+01 7.485887727418331394e+01 7.299152295327111517e+01 7.642423758205788431e+01 7.384650405303483467e+01 7.486424434856337484e+01 7.400971430773797977e+01 7.588654908251270115e+01 7.625356208344938125e+01 7.579039065236031547e+01 7.338109228912372828e+01 7.265546219467663036e+01 7.519541754614473916e+01 7.423474815646450509e+01 7.512695684355449544e+01 7.306134747576484756e+01 7.533652101369987975e+01 7.366152709404396148e+01 7.336558880002426974e+01 7.525480875933160974e+01 7.536670188915464053e+01 7.535260493685551353e+01 7.449998249105644277e+01 7.489597290107937511e+01 7.423464044007054952e+01 7.526936392832585909e+01 7.543275062053332647e+01 7.282764956673793222e+01 7.600916716237031778e+01 7.533753573667074477e+01 7.636137358438006117e+01 7.531537665669378612e+01 7.619690599150295895e+01 7.419452248808217121e+01 7.439268521417615432e+01 7.519786947720203329e+01 7.377616610978887479e+01 7.488024583885591312e+01 7.426793787627551069e+01 7.397168524707520021e+01 7.250857937183967294e+01 7.393131283068098014e+01 7.370074684923397967e+01 7.345479124821095240e+01 7.117708077490154039e+01 6.972344081157319806e+01 6.935224106553872048e+01 7.093066890845790340e+01 7.090349287685714330e+01 7.011237678920780070e+01 7.166227818201689104e+01 6.940418715309913011e+01 6.833088284344418639e+01 6.755635689320661186e+01 6.819276358208966826e+01 6.993520869550610541e+01 6.822864540201405248e+01 6.611006726111993714e+01 6.916553593460058380e+01 6.797576040838553979e+01 6.896160414678558936e+01 6.988251422899196541e+01 6.879541384326857667e+01 6.864201032653839718e+01 7.039402386390716515e+01 6.831149774401632158e+01 6.899058252999468266e+01 6.909536735605703939e+01 6.677041115796698989e+01 6.871145878528909634e+01 6.835924288293716700e+01 7.205444838255490936e+01 6.933690392663737612e+01 7.013586634431311495e+01 6.993551460998584446e+01 7.021224729380179497e+01 6.911079141732808750e+01 7.046154208647823225e+01 6.897192511187220987e+01 7.048222060075886475e+01 7.057810836009375066e+01 7.420672600371133854e+01 6.868642602447249601e+01 7.311741624102087656e+01 6.996176768654275691e+01 6.946916426224846930e+01 6.875879854647298828e+01 7.037577975628867932e+01 7.323915091273438804e+01 7.075322521465189141e+01 7.059800536473257182e+01 7.162714299710540899e+01 6.887793469187346318e+01 7.028826438324944093e+01 7.069346543223093704e+01 6.779555823900021494e+01 7.122670696431292470e+01 7.015523187491476165e+01 7.147064294776106408e+01 7.036249797830669195e+01 7.038802370329419489e+01 7.099153410748814963e+01 7.209801054324867664e+01 7.208553446521908370e+01 7.034916823526353369e+01 6.914481199588628613e+01 7.072415193674392242e+01 7.196611710182054367e+01 6.990855737131526837e+01 7.002603064192619797e+01 7.226759796127635127e+01 7.142984347122138900e+01 7.181268770586034123e+01 7.074695150395855592e+01 7.123836626553355700e+01 7.036380316152150272e+01 7.116907765335072611e+01 7.115167761541246705e+01 6.932776909454595682e+01 6.967348453867053593e+01 6.903988866596804996e+01 7.017202856586122550e+01 7.067284724209507374e+01 6.743005772066328518e+01 6.729446147195727690e+01 6.820233528231085529e+01 6.814688270121924063e+01 6.983641290161342852e+01 7.218688107873143167e+01 6.832609228377810950e+01 7.079128006722388022e+01 6.881560162863519281e+01 6.854313529153510842e+01 6.783284300926189303e+01 6.656260796239217825e+01 7.027071883968596921e+01 6.715518574609158975e+01 6.864877819502758882e+01 6.978272186319175319e+01 6.765042524512142563e+01 6.809160838747128253e+01 6.886299567234658525e+01 6.775063093536654435e+01 6.977171096109294979e+01 6.535303496949674695e+01 6.515157604021645454e+01 6.536925105726120933e+01 6.426885097310126582e+01 6.675530409464583670e+01 6.663264785456060224e+01 6.677659609768984694e+01 6.570549509046755077e+01 6.375057849957070033e+01 6.661693673931196713e+01 6.644985941595889756e+01 6.603112095477467847e+01 6.626404859053756979e+01 6.847268633763542311e+01 6.720908691613624342e+01 6.694188656222897293e+01 6.740640346108106939e+01 6.833251422405406572e+01 6.906886932940882673e+01 6.753323983665590902e+01 6.640667987190136046e+01 6.778974052849207510e+01 6.497724983572531698e+01 6.734358707572029346e+01 6.517035322139412301e+01 6.462938197818542108e+01 6.586467481649164313e+01 6.330103508813248681e+01 6.455191867065360611e+01 6.419767634018239733e+01 6.359384805370719107e+01 6.855447170085744801e+01 6.606007576506985401e+01 6.820018113030565132e+01 6.611170921349183516e+01 6.595485940244189749e+01 6.634011053818437631e+01 6.780653417974677666e+01 6.700700815239436281e+01 6.553814700127300341e+01 6.488763019653977437e+01 6.678781628697376505e+01 6.856813419314980251e+01 6.802501023770216193e+01 6.834400459279530082e+01 6.795177653940672258e+01 6.690049894619887993e+01 6.610591091780402451e+01 6.433772465247642458e+01 6.624948316656042380e+01 6.755829514703192729e+01 6.471293197400164843e+01 6.569800701248597363e+01 6.487347945496665602e+01 6.692925685449283435e+01 6.738755014618800487e+01 6.602225026393338680e+01 6.395382941801656074e+01 6.686220866980947619e+01 6.538049379006272943e+01 6.561435390908151533e+01 6.665087792636644792e+01 6.927063312094549019e+01 6.649430729290085651e+01 6.641344491486495372e+01 6.584003309588248953e+01 6.519603596059357642e+01 6.541878352761246163e+01 6.664059446380758800e+01 6.679579923086082260e+01 6.533831870687868104e+01 6.717354154708870340e+01 6.633919770598897969e+01 6.441733125572542917e+01 6.594786016240703930e+01 6.518899359143470917e+01 6.294489634440213166e+01 6.679933883110456350e+01 6.396796971314380897e+01 6.480925648287366414e+01 6.243707096184368766e+01 6.685606693895408625e+01 6.743802197852424740e+01 6.262916278005869941e+01 6.558066565896962175e+01 6.474353378589300689e+01 6.447882462701164741e+01 6.449996652056925939e+01 6.445645642121738206e+01 6.468026700163420628e+01 6.560471972287017195e+01 6.289421868018031603e+01 6.276229961796856571e+01 6.647907963828752997e+01 6.359135544578566623e+01 6.627717334501130608e+01 6.558101569716998824e+01 6.516938233873983677e+01 6.637917763114170100e+01 6.471436291834717736e+01 6.525107826741277961e+01 6.539915485449218124e+01 6.692822180237172347e+01 6.552741151157066213e+01 6.626288520152476735e+01 6.663087353723649642e+01 6.706165239443843973e+01 6.614699089897523265e+01 6.329558803444839299e+01 6.452275089223471127e+01 6.559353762223103956e+01 6.423035316007874940e+01 6.342316525661284743e+01 6.350350704213329323e+01 6.515906456858530760e+01 6.342435981546602619e+01 6.560942514167433615e+01 6.544816116294998665e+01 6.383117351447734933e+01 6.614541682613611329e+01 6.332792873554035396e+01 6.175746001050411849e+01 6.351300306127296125e+01 6.280154413707911942e+01 6.279879284015052576e+01 6.510667873544768725e+01 6.422458836473741428e+01 6.271986132598289743e+01 6.197579588598959077e+01 6.283031610776986042e+01 6.505861547212700202e+01 6.317796634211364903e+01 6.343398446028988502e+01 6.353080769705135111e+01 6.245047314729470145e+01 6.335939733594700130e+01 6.260381646335839179e+01 6.319536415670697949e+01 6.372644201328376568e+01 6.099981293626659351e+01 6.261606434711303137e+01 6.297424626044437446e+01 6.530618434670599015e+01 6.462083642747404610e+01 6.327241554808257717e+01 6.177070954909468981e+01 6.393907002827253905e+01 6.588344982176766962e+01 6.476887837208226983e+01 5.983053490096529714e+01 6.212203703357101148e+01 6.151367355631130351e+01 6.074726442492404033e+01 6.085298656069990386e+01 6.380327848734651042e+01 6.283607837400254681e+01 6.153497803444115277e+01 5.941988779531061482e+01 6.162097305671092329e+01 6.236121804637834032e+01 6.223903147334662833e+01 6.220359451686439201e+01 6.310793148226299110e+01 6.330020332373307923e+01 6.347808168581720878e+01 6.112067362047833541e+01 6.369220920095563798e+01 6.029195723088943737e+01 6.228568653351036488e+01 6.238223239927761909e+01 6.153867666633713185e+01 6.071627253861917239e+01 6.116819999586432743e+01 5.877441992558944150e+01 6.109094346790955399e+01 6.035841140483381650e+01 6.097855176351190210e+01 6.060569098151864864e+01 6.113447737846084351e+01 6.096256215919236610e+01 6.212100655801024374e+01 5.996751142352807307e+01 6.064846800192948706e+01 6.135128368346224903e+01 6.093380081354749223e+01 6.003498741020587204e+01 6.102110397189739643e+01 6.150672905888839637e+01 6.024832750900992551e+01 6.205034427888759296e+01 6.163802621898452117e+01 6.026166131488475486e+01 6.213223619109155749e+01 6.025032342576606226e+01 6.134693598381572599e+01 6.059156882019197354e+01 6.025904968179693810e+01 6.105790672275594488e+01 5.995997205375675776e+01 5.957264277714408962e+01 6.072680447927358927e+01 6.375117061545473973e+01 6.019961813840800602e+01 6.324355787855613897e+01 6.215315620850282130e+01 6.338468588858378894e+01 6.306529399968356131e+01 6.469141897160719168e+01 6.535517395600678014e+01 6.211788125394358673e+01 6.209997100525808378e+01 6.314532436281491812e+01 6.282676646238377316e+01 6.228522841663462373e+01 6.093881663658919479e+01 6.186499755900437236e+01 6.008541597469585582e+01 6.168432470798047262e+01 6.167216941974352551e+01 6.346439240831318784e+01 6.247947418973635791e+01 6.271281561095539558e+01 6.057810753282794991e+01 5.995016574132473863e+01 6.135998887383467348e+01 6.106703476680146281e+01 6.049947548915430673e+01 5.935937618922141468e+01 5.957108734255603366e+01 5.911235318013611817e+01 6.108609914643793815e+01 5.818749530646056201e+01 5.945285597141179323e+01 5.742485561565356278e+01 5.987637527685738803e+01 5.871908413593127563e+01 5.924320710862795636e+01 5.821165377334089186e+01 5.888270886771847756e+01 5.814419527404960064e+01 5.869985937971602397e+01 5.841947780016545977e+01 5.860212215918666345e+01 5.840307883360154761e+01 5.457891295337376647e+01 5.694338224196426523e+01 5.404543465706683492e+01 5.634434625084916348e+01 5.887513033115708794e+01 5.981072930362334006e+01 5.884736980026607256e+01 5.842801876304708486e+01 5.616743973744110008e+01 5.645190977913333086e+01 5.637197919210098718e+01 5.227765847794402987e+01 5.565744487238527682e+01 5.580182263765206585e+01 5.388924829340218281e+01 5.579840250590932982e+01 5.361314810312638457e+01 5.494301082789548474e+01 5.638732524493196507e+01 5.703200541316335404e+01 5.415930093160988434e+01 5.450573815286874435e+01 5.748613205221232647e+01 5.638337467034799033e+01 5.650933023022899704e+01 5.569759182445442036e+01 5.291186292629859622e+01 5.629797230127945795e+01 5.611593499146397335e+01 5.385835723785859130e+01 5.582565413264408960e+01 5.441492494288562654e+01 5.706279674289947934e+01 5.640671832487200987e+01 5.509909427133565885e+01 5.551571540285601003e+01 5.459905418443923253e+01 5.586181684725930552e+01 5.449919570722505568e+01 5.524320876123950086e+01 5.476952467299745564e+01 5.643665850984125854e+01 5.518799897460645809e+01 5.666510000267504665e+01 5.695281618926485123e+01 5.647281405239872498e+01 5.523699595657624428e+01 5.787215053665642017e+01 5.405100364024053050e+01 5.649135156861295570e+01 5.746507819340227030e+01 5.834902888082009298e+01 5.817538957463141003e+01 5.559548730751554046e+01 5.777736853097708547e+01 5.458019714264724342e+01 5.425042340960128939e+01 5.700822095653223442e+01 5.481123826160811774e+01 5.445632810708229243e+01 5.281992460891503782e+01 5.353954913150278117e+01 5.428127774043306175e+01 5.389318939911582618e+01 5.170890391198031466e+01 5.394827718439434250e+01 5.447743038402300897e+01 5.389831106974587271e+01 5.427699302365913070e+01 5.379857138348135237e+01 5.070621897454918781e+01 5.244119649556829899e+01 5.429359679346093515e+01 5.473602453034462201e+01 5.501951953113447047e+01 5.339807998072078732e+01 5.268788321809115160e+01 5.508233950146725277e+01 5.369246249434421259e+01 5.432399237257130409e+01 5.362635561499558179e+01 5.257918592829385318e+01 5.239306228260616649e+01 5.323916937006282524e+01 5.300788040946066104e+01 5.410244751357209481e+01 5.415603840521394119e+01 5.532306818769038159e+01 5.573144096059352393e+01 5.295059154821998249e+01 5.535346376265422208e+01 5.347858130766367424e+01 5.345857098293587484e+01 5.317896192654290388e+01 5.444694748013429120e+01 5.547238587489098904e+01 5.341808499681036437e+01 5.255549873643904846e+01 5.300230584244368259e+01 5.384447735954132241e+01 5.405817937888468094e+01 5.380491308243943394e+01 5.179370594097940739e+01 5.371087974649832830e+01 5.146229191406879977e+01 5.186870672318694631e+01 5.190359300466337089e+01 5.637249379964494267e+01 5.215160186477931603e+01 5.402559493871163454e+01 5.153535191486176359e+01 5.170351700700107500e+01 5.326325730890332721e+01 5.515119293438894488e+01 5.203454456260522676e+01 5.372876556105695300e+01 5.151341527024224121e+01 5.450079188575678302e+01 5.491404158499721433e+01 5.392734887013790512e+01 5.310540285551249440e+01 5.273464629619819988e+01 5.244215449784370264e+01 5.248957304483054997e+01 5.322248252797570700e+01 5.535388580859880392e+01 5.267353300011010475e+01 5.385157343394617868e+01 5.489969206892278919e+01 5.251098316368637597e+01 5.414639317441205435e+01 5.423018390944152145e+01 5.102237682479470493e+01 5.141406973835455574e+01 5.338541508153186044e+01 5.164399614459509280e+01 5.295629686868200992e+01 5.184164375053612872e+01 5.299209760342184694e+01 5.380511020323893945e+01 5.314173750070670366e+01 5.284916076450063116e+01 5.106432551091877770e+01 5.167409712028471347e+01 5.048762099675808912e+01 5.133728710055988387e+01 5.210202968211922325e+01 5.030799124538845035e+01 5.224327339137996518e+01 5.169264619609536737e+01 5.218879976167951895e+01 5.037238853642651293e+01 5.046081340676295213e+01 5.358048199169655135e+01 5.048497158937910712e+01 5.209558398210619146e+01 5.023323656764484468e+01 5.123875082157419314e+01 5.222072885347442650e+01 5.007171445361886697e+01 4.959288783431012604e+01 5.194493302785325284e+01 5.013909781218394812e+01 4.917169919545378320e+01 5.005597917067439084e+01 5.044094132592774571e+01 4.814768159977461437e+01 4.942868471684494835e+01 5.059478481360042679e+01 5.074642149317536166e+01 5.187492890891066111e+01 4.947813754385580864e+01 4.916076254793610900e+01 4.958328562621817781e+01 4.903022546845467389e+01 4.743557408179988499e+01 4.662277826943854819e+01 4.718284223720145576e+01 4.929694182990749596e+01 4.875563542521542360e+01 4.804440327940639577e+01 4.936877693462340488e+01 4.706986990193837528e+01 4.863614179245971769e+01 4.910184222982654489e+01 4.874741709838570358e+01 4.658703714263350548e+01 4.696452576176967142e+01 4.736788839222734993e+01 4.704938837931981510e+01 4.717682651591485410e+01 4.694152685902380995e+01 4.804997266704202730e+01 4.795087413412099409e+01 4.662413274646186068e+01 4.830121000616503579e+01 4.565631720562679163e+01 4.857868294092016725e+01 4.716677035647910543e+01 4.558250714518757007e+01 4.657592984802156622e+01 4.603080884993769217e+01 4.417217259822613329e+01 4.788464646150017501e+01 4.467815161063201401e+01 4.919094981630939145e+01 4.689161889604785927e+01 4.542692649502465940e+01 4.800316486202033417e+01 4.938449877483399320e+01 4.628296415589591817e+01 4.935885703058784202e+01 4.953134847264612972e+01 4.666531622101405219e+01 4.569146089295266222e+01 4.655865996046976818e+01 4.814671359935813655e+01 4.792505261732755883e+01 4.482358472640422065e+01 4.541457657556226479e+01 4.582982620505472227e+01 4.405551535558188903e+01 4.770918699985730882e+01 4.453296123066600387e+01 4.562401619364786143e+01 4.430566090308870741e+01 4.657131495997782622e+01 4.738653292193485811e+01 4.790121355112207624e+01 4.765310441162235833e+01 4.687997031495225286e+01 4.820549321911332186e+01 4.494045353419673461e+01 4.620860666891192636e+01 4.454350850009299023e+01 4.796631120601170295e+01 4.813400432765803316e+01 4.461320413911177241e+01 4.721863724629082526e+01 4.646845065557484133e+01 4.600686292509916342e+01 4.684117473123463782e+01 4.536299227908895659e+01 4.612083820521655753e+01 4.843979809557678351e+01 4.587642241091510442e+01 4.518543795854772327e+01 4.545419963735754720e+01 4.658695343992838644e+01 4.423163289902713302e+01 4.682346709824869180e+01 4.539421795368703272e+01 4.623909749092452870e+01 4.711685914674620079e+01 4.441329448025749116e+01 4.637588201925252207e+01 4.515473591834322775e+01 4.523147707759481762e+01 4.543939920937346955e+01 4.762655505042273063e+01 4.608043576636325156e+01 4.605164780373214484e+01 4.519125703796090221e+01 4.439347502528273282e+01 4.597207810026363717e+01 4.606116740488092631e+01 4.576846692502687830e+01 4.310928625286177152e+01 4.781393524305776310e+01 4.631990864160327703e+01 4.385141368817126306e+01 4.553573606525724671e+01 4.334906923170316873e+01 4.121624598640396187e+01 4.390216642796367807e+01 4.454864235915089665e+01 4.161390787789746071e+01 4.401768729669098690e+01 4.351779146075186588e+01 4.368627580874132121e+01 4.627168184883238666e+01 4.327835006810727236e+01 4.443912828993771313e+01 4.430319814510700382e+01 4.327531039921677092e+01 4.429201054131755200e+01 4.362923396778548835e+01 4.449050541079803622e+01 4.379807942513924246e+01 4.396657149311462831e+01 4.422844314780167707e+01 4.625838302280021708e+01 4.535417421000220628e+01 4.324727711603437541e+01 4.396439110579457576e+01 4.534170180322285404e+01 4.649278399846777177e+01 4.521223348103064410e+01 4.555296806079780225e+01 4.529322210002308680e+01 4.492584114236920101e+01 4.462879056249276033e+01 4.557447152397212164e+01 4.133660125600875546e+01 4.500161016616903709e+01 4.622015163173921337e+01 4.640841671948653868e+01 4.341815591303205224e+01 4.634944011186244239e+01 4.429846032363446540e+01 4.447204900393654725e+01 4.137934040311710504e+01 4.526272606243777119e+01 4.378160420618040405e+01 4.651834134038148250e+01 4.546812688027481641e+01 4.500259746993440046e+01 4.458145350010575214e+01 4.479666045500798788e+01 4.471925561257449289e+01 4.106934862282014365e+01 4.396727030624414567e+01 4.236741510300712577e+01 4.399262510280458827e+01 4.377862228734645100e+01 4.252489926303289991e+01 4.174559511876186235e+01 4.283700132993268994e+01 4.346489002874944418e+01 4.328032152127943988e+01 4.212485364968871693e+01 4.270577403939999073e+01 4.222258149457533705e+01 4.620495572130676010e+01 4.348629753758686434e+01 4.342757106277786505e+01 4.183492579833534109e+01 4.444095000021378894e+01 4.030496577773187994e+01 4.243433825972892492e+01 3.993615470100223774e+01 4.058951416127113987e+01 4.018576525691937462e+01 4.097000201618843107e+01 4.242774629900283401e+01 4.061461907594226517e+01 4.230818450987479196e+01 3.816915201764569332e+01 3.869454994730771347e+01 4.153347325576147853e+01 4.343607332223565720e+01 4.011586324774865631e+01 4.146479296885463839e+01 4.109987247096886165e+01 4.179504512974603614e+01 4.078708946163565230e+01 4.146788905204957132e+01 4.082911946667027081e+01 3.963223876883635199e+01 3.916333334089148366e+01 4.105726519002251962e+01 3.743923837649085584e+01 3.838111672754629211e+01 4.164733389525778051e+01 3.638080507225411253e+01 3.829259969227522475e+01 3.982215247615447851e+01 4.037520505758443079e+01 4.022570883434413958e+01 4.084009964086047972e+01 3.897333789707354157e+01 3.718352648968309637e+01 3.867216578818950268e+01 3.953161540195585388e+01 3.874217047140970038e+01 3.965270548555722741e+01 3.835139613089950927e+01 3.777056564225173219e+01 3.981416757517954608e+01 3.739191349590478808e+01 3.942264163229084772e+01 3.793532558700663770e+01 3.796769434664440723e+01 3.933602743736406637e+01 3.787110334581680604e+01 3.978257373841873346e+01 3.868564728067613601e+01 3.749196239862532565e+01 3.928415624836529929e+01 3.900361972178431103e+01 3.815685654933611204e+01 3.970507772208526376e+01 4.015895001897842320e+01 3.928925907087414515e+01 3.771892280332482983e+01 3.977948185752374854e+01 3.937605643976029057e+01 3.957843332868928599e+01 3.884885040566036452e+01 4.153338913364028429e+01 4.326447148269275544e+01 4.369823861713111057e+01 4.208465465030732844e+01 3.924486969612263465e+01 4.099165408980282166e+01 4.217070008155906891e+01 4.018385481229662304e+01 4.304344041344025840e+01 3.962621533657102901e+01 4.449062644038193071e+01 4.074842900386554589e+01 4.161966557387937371e+01 4.180308721239978809e+01 4.332524313335169097e+01 4.068234466780310044e+01 4.151229518115991368e+01 4.384721921581237325e+01 4.168718951575105791e+01 4.096885957439948811e+01 4.337676153264447265e+01 4.117634102649293482e+01 4.021399654981448890e+01 4.268726489499729837e+01 4.117551486968518759e+01 4.213179479145203032e+01 3.878844443836189271e+01 4.087008374467347949e+01 4.137791194568982434e+01 4.021506622982356305e+01 3.988290241288402882e+01 4.036690539074474060e+01 4.138603845303212836e+01 4.107710181846156416e+01 4.223818354173420175e+01 4.121681871028719257e+01 3.996777307848469718e+01 3.881944346916030497e+01 4.127817998253582488e+01 3.980218206995583330e+01 4.224590050916374651e+01 4.162700318389092047e+01 4.168433499609794524e+01 4.209776659611110716e+01 4.158788833664596041e+01 4.245226200274079531e+01 4.050709697819246458e+01 4.155361001573624691e+01 4.081629187883447685e+01 4.011205247117469952e+01 4.157645745806530613e+01 4.167685817826482264e+01 4.222989814541655562e+01 4.186773947689681563e+01 4.144207158187644069e+01 4.136710744933236583e+01 4.101063282458815706e+01 4.167567375283444875e+01 3.976026556303617099e+01 3.966786361580718534e+01 4.102027048863800474e+01 4.232665269442016864e+01 4.043402599199251313e+01 4.118773170530474204e+01 4.100434372735147548e+01 4.013661726125606322e+01 4.176154218968571286e+01 4.140905373129100298e+01 4.082485710303536308e+01 3.926235025725900840e+01 3.982566434705384495e+01 4.127965745319626478e+01 4.267460180549333160e+01 3.989532894791788920e+01 4.062088252083356110e+01 4.189897347400007988e+01 4.146542397846456396e+01 3.897082122570569140e+01 4.020497371530742470e+01 4.310340597763998005e+01 3.929514864294670673e+01 4.326345661601560977e+01 4.046569506465672816e+01 4.016917156874900741e+01 4.058705075469263335e+01 3.989694832814406311e+01 4.240051342294539438e+01 4.122423143826086545e+01 4.095523354928176474e+01 4.081160573117684720e+01 3.959934699442523254e+01 4.212029029857338713e+01 4.070394799466528468e+01 4.167785870959300354e+01 4.014353073094002866e+01 4.012659128308199286e+01 4.082659298325976494e+01 4.276730098714569550e+01 4.199979920923932042e+01 4.088864518999023545e+01 3.998258731915814934e+01 4.063660053158441343e+01 4.181373011934545048e+01 4.291410710340921497e+01 3.995253657913245604e+01 4.273971374879490526e+01 4.187712644316482624e+01 4.209549334209219751e+01 4.115189955722215132e+01 3.682367786340277860e+01 4.068724787688343270e+01 3.961200317197508980e+01 3.927544933748013278e+01 3.934084895347415056e+01 4.121610704016277538e+01 3.955559369557045102e+01 4.224408955133748123e+01 4.114747371212725113e+01 3.810578353008681063e+01 3.920273761865796303e+01 3.955364664105417916e+01 3.977707779916993758e+01 4.120085872231385338e+01 4.070821509758469148e+01 4.046748962292077323e+01 3.928998417861080128e+01 4.105916176061366230e+01 4.049935456191286676e+01 3.991471495880632148e+01 3.719149823664618282e+01 3.839545212431713139e+01 3.895279761189988932e+01 3.919132263662422844e+01 3.989671379497971060e+01 3.968759601293416495e+01 4.181489720974416002e+01 4.091195445607174719e+01 4.065534794540302954e+01 3.999364642883675458e+01 3.849884255754055573e+01 3.896064364902754562e+01 4.130393067786069849e+01 3.876384558253698742e+01 3.952171677493051760e+01 4.090199843160907278e+01 3.936825005958390733e+01 4.044006144006792169e+01 4.081757109815950457e+01 4.071719102145179647e+01 4.002574656477914772e+01 4.037871062162237479e+01 3.952383310232200841e+01 4.148472621616151201e+01 3.626636930480673016e+01 3.939875466100126999e+01 3.961142311288254092e+01 3.774586965989509935e+01 4.052105857271158840e+01 3.879391368512197147e+01 4.088318520629438524e+01 3.891972980952023420e+01 4.185605747090939133e+01 4.053721365051230663e+01 4.010909348960341703e+01 3.898966950893060357e+01 3.965690986861888945e+01 3.924956598487225534e+01 3.966390844014818384e+01 3.861593506553042232e+01 4.144767593121003557e+01 4.002834950325118513e+01 4.016897056838962499e+01 3.888013604085788444e+01 3.927307508009713644e+01 3.921395025411596436e+01 4.292108242550280295e+01 3.905125637442372977e+01 3.878556534661990440e+01 4.045054769458524646e+01 3.914792804862892694e+01 4.156403767829850437e+01 4.178903531752585110e+01 3.957809641492854524e+01 4.077150094586958318e+01 3.876127437897221739e+01 3.834266370929340439e+01 3.794292116609494769e+01 3.880207954446930074e+01 4.019018092783565521e+01 3.722466070141882000e+01 3.742439741965997513e+01 3.900362164120091535e+01 3.992563698611306222e+01 3.768534724471940933e+01 3.828158395510567402e+01 3.706984082703089456e+01 3.900189859562875938e+01 3.933783699700046554e+01 3.884323979272704008e+01 3.875900463899554893e+01 3.908953271170415178e+01 3.996597891604474029e+01 3.970133753363251827e+01 3.963506605340332101e+01 4.066190065788588726e+01 3.959129839745158108e+01 3.607131443521753056e+01 3.881470185923971172e+01 4.022342099938806825e+01 3.865317052535162645e+01 4.017715492291178947e+01 3.970526379314912191e+01 3.773691980848427363e+01 3.584685171732920850e+01 4.255349800551366712e+01 4.005583147895695362e+01 3.943176896407392462e+01 3.995861462879550174e+01 3.858587259743249831e+01 3.984842709100638558e+01 3.971128126313623596e+01 4.010870307778932897e+01 3.715099066304247089e+01 3.841851690671053632e+01 3.606010614112933865e+01 4.022846117894427920e+01 3.849015595150694935e+01 3.847989701228125625e+01 3.853530747628939679e+01 3.872249738413849940e+01 3.743399496974411278e+01 4.006468698449222643e+01 4.219271650900444115e+01 3.914621985195924481e+01 3.787332533278688373e+01 3.979854171874575997e+01 3.952272681633069595e+01 3.784218837637170196e+01 3.964510873254880607e+01 3.697793469479135098e+01 3.753558067324029679e+01 3.724267170066359967e+01 3.592960658879650993e+01 3.653444930210618224e+01 3.719510511447253265e+01 3.934568072981297604e+01 3.786318845771072716e+01 4.131242273453769798e+01 3.915071774720348685e+01 3.927512323211340117e+01 3.670846862102555264e+01 3.865206559025278921e+01 3.801855974530015203e+01 3.842948201443514478e+01 3.986869677769614384e+01 3.829764414120548821e+01 3.855356850742077768e+01 3.923072260978402426e+01 3.716284328491138211e+01 3.996474505493457485e+01 3.979772544736533035e+01 4.012685422999182805e+01 3.865619325160126607e+01 4.123951692487496246e+01 4.029130328482657575e+01 3.985514946133830705e+01 4.011360065833334687e+01 3.769501075557094083e+01 3.951226062976036957e+01 3.896695958899825030e+01 3.902210200985734190e+01 3.793333545168943033e+01 3.621118008745833095e+01 3.734549044951155139e+01 3.600842526480157346e+01 3.741080786736247887e+01 3.768582738811404198e+01 3.786466517178319435e+01 3.731379440320561258e+01 3.815560738404256114e+01 3.880877509783247348e+01 3.974359220200897624e+01 3.946168376063667438e+01 3.885439165594696931e+01 3.709745034625059645e+01 3.681642533429772612e+01 4.003277088889579716e+01 3.900745676751185442e+01 3.858375582519558833e+01 4.099365107830757182e+01 3.804948993924299572e+01 3.957372261922191825e+01 3.745829915999681958e+01 3.819628377565393151e+01 3.858823443197429270e+01 3.687475620352463324e+01 3.696164459478623598e+01 3.714278344963842926e+01 3.746424931321993768e+01 3.791056690907031168e+01 3.701608306303467089e+01 3.828957111992144746e+01 3.997501542382382667e+01 3.916783295898147088e+01 3.802329877408420344e+01 3.761362881137338832e+01 3.908171501495026234e+01 3.777213780943179700e+01 3.784543614946031909e+01 3.745235496883943682e+01 3.844904803708086405e+01 3.831487604818745041e+01 3.614035102682738909e+01 3.922840400222332136e+01 3.805082029563741486e+01 3.715871616234081642e+01 3.708493945951254034e+01 3.966786028361075012e+01 3.853957121404710762e+01 3.717986751061071260e+01 3.773163180613833845e+01 3.707792971587848285e+01 3.843259425571277177e+01 3.797027703068505389e+01 3.753290940027842737e+01 3.873946523039934675e+01 3.792047267556331747e+01 3.858851230247257291e+01 3.881097192375266758e+01 3.925615929842711438e+01 3.490145321656514454e+01 3.812078349895985951e+01 3.722223013052954599e+01 3.685029326090767654e+01 3.839289763411186840e+01 3.895956454389246915e+01 3.614847805159042338e+01 3.740675734012171461e+01 3.669811843394890616e+01 3.622149442394908903e+01 3.784875695336225476e+01 3.833894850296515244e+01 3.720596247250130517e+01 3.712791076518841749e+01 3.674705264876256194e+01 3.796543199701140026e+01 3.737600637028418049e+01 3.612218444446200039e+01 3.632309575286689807e+01 3.793188682802499301e+01 3.617832468215786434e+01 3.640959155976393191e+01 3.611541825710592946e+01 3.667253848350110701e+01 3.743746326716191675e+01 3.504977945929197602e+01 3.611259640092324474e+01 3.740945008225084223e+01 3.705561072001236766e+01 3.737503991131734438e+01 3.544354881551059577e+01 3.757077543320627910e+01 3.857288634773689040e+01 3.914805295052501322e+01 3.815751929255963404e+01 3.680191589689892595e+01 3.483417870363710733e+01 3.451784698352443570e+01 3.553676470053669334e+01 3.433458890945361475e+01 3.540586094421381347e+01 3.593663376592803615e+01 3.758433598883432580e+01 3.797749900318692085e+01 3.767463858692093481e+01 3.839706236644478565e+01 3.711337015352150814e+01 3.622049903110399782e+01 3.561753882883707689e+01 3.839721774818836764e+01 3.731053099906839066e+01 3.745193817425640503e+01 3.711914957972568629e+01 3.739197343910133498e+01 3.649885789406615544e+01 3.611031854189505452e+01 3.515958597095762883e+01 3.654546808274744762e+01 3.618305696648462089e+01 3.685108311435234896e+01 3.660961898221506772e+01 3.761643316960592642e+01 3.617140633775684222e+01 3.936405876294931261e+01 3.806577032365832025e+01 3.793968138232374088e+01 3.734037640747094855e+01 3.775904380386903370e+01 3.822948399273935394e+01 3.767904657788833589e+01 3.631889510078045902e+01 3.732180044984264811e+01 3.915007082585073306e+01 3.620979163339746520e+01 3.770645269187085091e+01 3.763252741915038513e+01 3.645153767389945898e+01 3.852621515984926504e+01 3.812973653129478180e+01 3.606727516899407959e+01 3.703695156961727264e+01 3.667342418024204420e+01 3.726860967640590871e+01 3.516203023618439261e+01 3.584802588582181215e+01 3.550690588854370588e+01 3.867381712113129311e+01 3.685668080115384271e+01 3.625020420621834916e+01 3.684814057277041854e+01 3.648728573180688528e+01 3.701863267521611078e+01 3.641853018306559875e+01 3.761205490507375515e+01 3.722686542127845399e+01 3.697605953913092947e+01 3.841279729897838280e+01 3.774802004974291947e+01 3.665163611886607242e+01 3.309267287388534129e+01 3.502811986102928898e+01 3.516455458337765805e+01 3.650600300176730428e+01 3.573115439035526464e+01 3.638888704016008546e+01 3.467981925971705692e+01 3.461772840873036472e+01 3.597210752666198630e+01 3.531071654923274394e+01 3.572931755793404562e+01 3.690682812074935271e+01 3.634225306752546913e+01 3.539954268561091055e+01 3.584669382215618327e+01 3.447464815697549767e+01 3.856389380158935154e+01 3.510878658651869699e+01 3.675266343550956805e+01 3.659147096763507534e+01 3.733099528624396868e+01 3.371586414808901822e+01 3.711733716859000509e+01 3.455545179897914210e+01 3.526892260591141337e+01 3.622820575345414795e+01 3.527324329712299544e+01 3.511222094023698048e+01 3.494001607618010752e+01 3.687279487200455463e+01 3.572041991860066901e+01 3.613981322493869897e+01 3.461202984292472706e+01 3.709446348497277768e+01 3.619570521471849389e+01 3.747344036069056017e+01 3.612744785267565817e+01 3.464340422106201345e+01 3.777513305715859815e+01 3.446802500910946776e+01 3.600226128769980960e+01 3.811741066393221189e+01 3.621398349734295152e+01 3.408017434502276899e+01 3.671563072490346968e+01 3.697955828846748005e+01 3.609356034474489405e+01 3.531249364098729870e+01 3.660073962073295917e+01 3.459894369897102706e+01 3.661217006476852731e+01 3.600875856926125351e+01 3.439746713999125660e+01 3.593647268383996618e+01 3.575556070214788917e+01 3.831891638711905301e+01 3.542543282434760243e+01 3.636112133370978228e+01 3.502842977826726667e+01 3.674296978919839773e+01 3.346682225641107067e+01 3.657945231153316001e+01 3.651436688778173334e+01 3.694799121722122948e+01 3.751710061995645162e+01 3.654102029447429345e+01 3.599681342337952117e+01 3.525928353522724024e+01 3.605025458303943964e+01 3.454131033789647631e+01 3.819562224434347542e+01 3.540690670778259630e+01 3.489148024689990280e+01 3.391215696930833445e+01 3.673757580584535276e+01 3.558573919834057619e+01 3.527044017227307648e+01 3.547538054582557976e+01 3.666479880294929927e+01 3.558521974917987762e+01 3.463471458129556169e+01 3.453088258057718463e+01 3.514115962084333233e+01 3.497671589271659798e+01 3.490902430711342674e+01 3.342165015625607793e+01 3.554107708336649551e+01 3.659030833948087746e+01 3.323532886983079493e+01 3.410209071528583280e+01 3.418595754088895688e+01 3.467840690311881957e+01 3.337218516570429472e+01 3.369409284003741334e+01 3.333446193246924594e+01 3.363461544155469340e+01 3.152910855822371516e+01 3.317556674287243368e+01 3.625596948850711243e+01 3.465826297843812398e+01 3.315566580855673351e+01 3.238231648393859530e+01 3.343946188058992419e+01 3.492369879708960667e+01 3.259108242880094508e+01 3.319383521156684935e+01 3.135937994324606493e+01 3.268732799138025769e+01 3.266979207333640289e+01 3.376874665518797514e+01 3.260199029044056118e+01 3.320328506634691479e+01 3.216997740943793360e+01 3.427363000350610633e+01 3.229054693710853030e+01 3.445169356554104922e+01 3.070294003647973824e+01 3.169448140016904958e+01 3.306702313912188629e+01 3.291076648953189476e+01 3.182217826405283745e+01 3.092070583909426418e+01 3.184447937504732451e+01 3.284805188580218527e+01 3.315736749811280504e+01 3.429781678961001035e+01 3.269105936328539030e+01 3.448647334348091675e+01 3.089935731055053481e+01 3.468466801064187166e+01 3.275508137663228325e+01 3.364868415619520192e+01 3.295233980886143144e+01 3.274548918836265443e+01 3.360300711241287530e+01 3.296823928269940751e+01 3.298321920882475666e+01 3.416540773932224795e+01 3.487055940622276751e+01 3.393492366392420934e+01 3.430938977721968541e+01 3.285057433413700068e+01 3.403004267348948986e+01 3.644021401737123966e+01 3.248772792472534832e+01 3.395237534921558620e+01 3.451687364412534009e+01 3.620211705004030733e+01 3.408252810586899528e+01 3.194301311087277284e+01 3.454490198368934983e+01 3.307756973031575853e+01 3.382879064353279830e+01 3.327471272712932659e+01 3.316511562647361444e+01 3.362528012912029851e+01 3.425812255467470635e+01 3.339281313017639263e+01 3.289751495536458492e+01 3.215126420307161936e+01 3.358462180076419656e+01 3.318764264604578784e+01 3.181392666022942350e+01 3.326096584974184367e+01 3.201573625472229168e+01 3.280493064309345641e+01 3.341368606917121298e+01 3.329850321966821269e+01 3.419486687207282216e+01 3.250644615663311754e+01 3.395798429263222573e+01 3.234210678906402592e+01 3.338010155397616785e+01 3.048291036360303963e+01 3.243245157520813393e+01 3.282440334293783479e+01 3.465528849721052040e+01 3.310208319062326154e+01 3.096566508605974732e+01 3.062908739188053175e+01 3.121303534702777327e+01 3.139148032913355024e+01 3.194305319269193078e+01 3.340221521256535198e+01 3.323341071706899186e+01 3.001697745779550530e+01 3.185388461962496010e+01 2.994717967979238082e+01 3.216475979584053846e+01 3.063636437543073399e+01 2.996871664489086484e+01 3.053338007753540850e+01 3.066915482745533694e+01 3.282954032528873967e+01 2.779334280313319283e+01 3.252584127004706716e+01 3.332421488456596848e+01 3.108359662043540439e+01 3.352868197041240705e+01 3.121197480675252933e+01 3.033856885870340747e+01 3.001791128748258686e+01 3.296327293739965825e+01 3.182795622968198046e+01 3.442365212487791837e+01 3.129033820174396396e+01 3.281705757286398750e+01 3.257559338497592449e+01 3.312996748705895556e+01 3.311225865821987213e+01 3.274288563910108252e+01 3.160988016793238131e+01 3.193441331089739776e+01 3.174788442911858510e+01 3.485130571803039601e+01 3.231103868460323270e+01 3.084964945984484430e+01 3.188686558692004525e+01 3.212245006642476852e+01 3.140202086415931149e+01 2.697995717184957698e+01 2.951681373857761770e+01 3.069048421602061794e+01 2.987001788702597338e+01 2.889730599131803146e+01 2.928942898333043843e+01 2.988563793231729093e+01 2.971415076171160408e+01 3.196985475871200322e+01 3.035601026114037282e+01 3.230666133689266672e+01 3.164592525630105513e+01 3.265814280930443658e+01 3.112600843427800257e+01 3.040033212338137503e+01 3.046175935497315379e+01 3.015824625888044963e+01 2.977628137643042905e+01 2.985644895183341063e+01 2.892832861228645314e+01 2.901762066466472234e+01 2.874738486076720889e+01 3.093169473526989677e+01 3.078150309438392185e+01 2.909232299329612914e+01 2.877923302745298528e+01 3.101131736860486399e+01 2.757505246273774091e+01 2.959460930177825233e+01 3.086065260784552677e+01 2.945406692494560019e+01 2.961122067732643615e+01 2.747969204231364060e+01 2.939448070151811621e+01 2.937328598056067719e+01 2.867984655795122606e+01 2.889593467427975071e+01 2.846050967600020698e+01 2.785505628962652125e+01 2.690788500048205734e+01 2.654204826925248994e+01 2.869766509547444144e+01 2.781710785999168323e+01 2.833213336635101243e+01 2.949565492995158067e+01 2.939136790591627246e+01 2.973847960052025030e+01 2.968467794945338412e+01 2.811915947768377322e+01 2.938507562773555293e+01 2.918690804766166380e+01 2.801810532171330692e+01 3.000066205946478348e+01 2.911777939644923308e+01 2.974724193989617760e+01 2.758474191728437930e+01 2.668950369629575547e+01 3.018220558518357421e+01 2.987571341022474058e+01 2.843722135400095397e+01 2.689939851156601947e+01 2.857605494226421072e+01 2.882550824537134204e+01 2.958752530203242515e+01 3.059243588585699314e+01 2.929125745757742294e+01 3.011222645310012069e+01 2.829735756156740933e+01 2.953868831388815508e+01 2.789860416335022819e+01 2.778000351457764339e+01 2.794533162453203090e+01 2.847481115673124563e+01 2.959339480684785784e+01 2.968555562166520190e+01 2.903219901636171940e+01 2.839750688350931895e+01 2.613441424000806279e+01 2.895077544556981763e+01 2.798907473035975713e+01 2.807023835970495540e+01 2.907606402580188742e+01 2.983716082537896241e+01 2.890852821770349479e+01 2.931165660455813793e+01 3.075226348364297380e+01 2.776070273798822896e+01 2.985459072240579559e+01 2.795385895832598067e+01 2.799589249597942242e+01 2.658605504961382238e+01 2.847238903065764859e+01 2.703859318247298660e+01 2.767967256897813400e+01 2.893359071240980285e+01 2.894590516554384152e+01 3.329651859259526248e+01 2.813353360646808810e+01 2.818643756985709103e+01 3.074002758905022858e+01 2.839823817118299942e+01 2.867737709996585949e+01 3.084458128050523129e+01 2.997244780810199671e+01 2.650399724782131017e+01 2.927619562290565014e+01 2.921040902802215555e+01 2.952560418214498128e+01 2.639908571280741967e+01 2.803070939714071841e+01 2.928415297388309924e+01 3.019073989536727609e+01 2.786990505402993890e+01 3.025578000430271075e+01 3.016534765966181908e+01 2.933060448877097670e+01 2.846057403313098533e+01 2.669407637193115335e+01 2.902707883599198269e+01 3.072453596300635326e+01 2.763889130583674358e+01 2.989492373706525896e+01 2.813999821593742823e+01 3.001432341100381151e+01 2.888757546849607039e+01 2.984388234598723955e+01 2.934165353897784811e+01 2.781260109953744930e+01 2.950179921770030944e+01 2.797295101400248996e+01 2.803713623586148529e+01 2.746487740798685806e+01 2.877189737091461197e+01 2.885265889785425841e+01 2.900508656506659122e+01 3.035253832056469392e+01 2.825780042159269101e+01 2.716748898142691004e+01 3.093917052221879516e+01 2.803601313920148996e+01 3.378167652388347619e+01 2.959066518891087227e+01 2.629319862186986256e+01 2.836364094404430602e+01 2.951793490408633502e+01 2.992953736618594718e+01 2.974308901304056363e+01 3.164204236354417432e+01 2.846715877475569201e+01 2.710076202867385931e+01 2.806269757831287137e+01 2.881273258992929698e+01 2.882918913411842254e+01 3.059803877707097186e+01 3.037462550902964509e+01 2.996007664882758093e+01 3.057356426250944992e+01 2.885968174916454032e+01 3.012901751143002116e+01 2.891926979574953549e+01 3.081713258865981686e+01 2.966646499561891304e+01 2.904577760497236483e+01 2.867595466586338659e+01 2.809972614631249144e+01 3.093458626565508851e+01 3.012495151523451753e+01 3.027427865196901990e+01 2.941117248398827400e+01 3.009232734054678460e+01 3.015320645020905488e+01 2.864445563259909733e+01 2.715893678709809933e+01 2.662531000463913600e+01 2.883242638546402503e+01 2.600297592210894138e+01 2.710136899869375426e+01 2.733740563109846988e+01 2.584708046298442241e+01 2.726203961373875728e+01 2.764941412285993749e+01 2.792453961323012734e+01 2.782902936713530906e+01 2.792718732731400877e+01 2.912864906860986380e+01 2.761114538620239856e+01 2.892060579552427058e+01 2.721674634123836256e+01 2.899120054506991551e+01 2.706777116112982640e+01 2.721997945455073520e+01 2.736959205094228764e+01 2.673647654119354300e+01 2.629406864984260395e+01 2.812045125222735820e+01 2.819724398027319978e+01 2.695995211615781884e+01 2.498038956525680021e+01 2.660494620423922996e+01 2.652762237929309919e+01 2.565669497566689827e+01 2.584737907332131712e+01 2.634237291302078887e+01 2.567725346963556632e+01 2.554514850307395335e+01 2.635636038482874355e+01 2.760290555657851641e+01 2.524638062411227324e+01 2.446429059837547371e+01 2.658659205148911298e+01 2.749017039039775767e+01 2.703491864361104291e+01 2.365137523796255792e+01 2.470149411631667746e+01 2.717546015675675974e+01 2.727335774955999170e+01 2.445906091036956198e+01 2.569786513233248115e+01 2.530519850258996684e+01 2.605856113872354385e+01 2.472752726185914796e+01 2.803914419556357274e+01 2.617743877159248456e+01 2.517016130743475699e+01 2.639993071879437991e+01 2.621113754885187319e+01 2.411916709988807028e+01 2.497667797309760118e+01 2.582479741569501641e+01 2.715270611809733126e+01 2.521613409450803189e+01 2.542468582191098392e+01 2.704494271365468094e+01 2.637261302218164616e+01 2.744694223835498192e+01 2.620148445853291364e+01 2.655915862722300602e+01 2.576851666675821306e+01 2.471172574432371150e+01 2.594254652075995793e+01 2.510327424553703679e+01 2.562244051091404984e+01 2.562741919845321803e+01 2.611506565152699011e+01 2.472234631052248233e+01 2.551218452227531586e+01 2.851733543591041453e+01 2.616261416610189983e+01 2.488844053443555637e+01 2.784307948317940529e+01 2.429619812786951982e+01 2.647360369181958362e+01 2.518871037826112058e+01 2.580953733670617112e+01 2.742434546064183820e+01 2.660888610130265164e+01 2.579509578259354541e+01 2.501040930583623378e+01 2.470982010275526974e+01 2.656144189371494591e+01 2.653501750994071884e+01 2.544046049474700766e+01 2.608871093680158282e+01 2.433809482285575854e+01 2.688761793161311431e+01 2.725419889048319533e+01 2.715910729350413888e+01 2.530471488414203307e+01 2.562355780217956536e+01 2.482095196992747077e+01 2.728233114465979980e+01 2.647992732807179905e+01 2.471957297786887864e+01 2.446453315982851606e+01 2.827459323853278406e+01 2.603592840558980726e+01 2.619582212954452771e+01 2.724446313765842120e+01 2.443843178970283958e+01 2.470644026512247748e+01 2.617846860824981903e+01 2.466676705659793001e+01 2.592476976785048848e+01 2.722691290952096210e+01 2.818008618298192403e+01 2.686902323237577761e+01 2.563156022706780135e+01 2.767447584577846698e+01 2.662053798101787194e+01 2.601963913044486887e+01 2.679077803729760632e+01 2.965552096123520798e+01 2.648569244086473873e+01 2.504106227694394704e+01 2.785490960622625778e+01 2.696463132161318299e+01 2.345560720822052048e+01 2.557893160686700185e+01 2.412122549395804683e+01 2.593765791542901766e+01 2.687701798491268335e+01 2.575948843474942862e+01 2.690456919491155929e+01 2.650327273636495917e+01 2.589454096223703772e+01 2.411391333439583207e+01 2.742693849310803955e+01 2.660479020235511172e+01 2.685360609064651527e+01 2.608538695957470566e+01 2.628042039209503500e+01 2.448253878581526166e+01 2.543650202509260083e+01 2.594637330768396311e+01 2.703436122479623904e+01 2.436254064242503503e+01 2.724993438222495357e+01 2.277105510851144743e+01 2.369500490007986926e+01 2.564069658561679788e+01 2.497745800399249561e+01 2.477765374072932758e+01 2.623220360415130870e+01 2.575897676636285638e+01 2.810484399949079659e+01 2.564150520281895851e+01 2.526243627404794623e+01 2.471488970896977122e+01 2.512635939959380238e+01 2.532428835595595729e+01 2.401274289630377012e+01 2.531316113156922398e+01 2.503723943760422443e+01 2.702017605142549073e+01 2.620410089321653757e+01 2.555783213940766530e+01 2.498740396202775571e+01 2.611946409406849767e+01 2.704489783179565165e+01 2.570475637586828199e+01 2.579684806665510166e+01 2.525599339498633000e+01 2.510154655561341031e+01 2.575297101662049215e+01 2.394774551587465794e+01 2.610929327567406943e+01 2.451357146581184310e+01 2.632212582361007946e+01 2.789564482589439365e+01 2.637897805050929989e+01 2.453857140123742298e+01 2.646530820388964500e+01 2.353339712991875388e+01 2.676029313119164854e+01 2.493136503647242108e+01 2.306840023430479647e+01 2.543579638303643620e+01 2.252487435485152290e+01 2.546333554188636938e+01 2.581974404557672642e+01 2.611844995662624669e+01 2.452575406557414084e+01 2.650441776350497491e+01 2.459823824927875791e+01 2.513111890115826697e+01 2.552247571115480795e+01 2.608689915222774758e+01 2.465625310219021671e+01 2.414108704547775375e+01 2.331148545034524844e+01 2.432997843997974030e+01 2.369187720166116407e+01 2.449746629117524321e+01 2.548926256102106080e+01 2.284544232809043507e+01 2.418200378605896006e+01 2.547252095695238694e+01 2.502909509438230629e+01 2.489544507989499422e+01 2.555021818088303931e+01 2.438138159273703565e+01 2.500576876660347381e+01 2.355140458987255059e+01 2.393506834185664545e+01 2.513091703306016811e+01 2.512327853554066337e+01 2.579859869827359020e+01 2.627917788606707816e+01 2.378927944906992309e+01 2.363746387408982841e+01 2.458473466094581283e+01 2.296576686514529442e+01 2.518416301051099992e+01 2.438295502061281539e+01 2.145434637429743674e+01 2.548124431306805349e+01 2.174484626018548994e+01 2.303070328618734663e+01 2.462648278548932268e+01 2.482498969063948735e+01 2.445182193369078050e+01 2.271333829612781585e+01 2.254182674750622795e+01 2.338203662798022364e+01 2.130694811920949405e+01 2.240286369725760096e+01 2.178627039761526873e+01 2.440755935496711260e+01 2.419913869854257626e+01 2.271835215714613909e+01 2.178759442139261893e+01 2.470531546851553273e+01 2.540928888675689024e+01 2.462660150472125054e+01 2.555796090118418817e+01 2.427975817995337238e+01 2.259196331552363901e+01 2.591112740021210215e+01 2.333293401485935092e+01 2.605603467316186794e+01 2.324651536891321868e+01 2.476199229041735705e+01 2.387927845436944452e+01 2.334784862732118427e+01 2.327658497690590167e+01 2.374808654653025641e+01 2.568527401942403543e+01 2.360308648382967789e+01 2.517872268844029193e+01 2.444711918112891524e+01 2.368090352634301965e+01 2.339987001783332943e+01 2.466410422484037923e+01 2.420228500966865326e+01 2.298652284291673098e+01 2.505692132682525752e+01 2.583017510083558221e+01 2.302059554838373501e+01 2.302182625380259040e+01 2.244814146792925413e+01 2.335293384592506527e+01 2.318239293745433116e+01 2.391456137914976310e+01 2.347909726142307107e+01 2.370156918763298037e+01 2.429562168457405136e+01 2.443407859176362962e+01 2.224344070227192205e+01 2.380899104710414349e+01 2.306767533555480298e+01 2.605055082179138637e+01 2.437159336804385390e+01 2.412552201214042213e+01 2.430208670209519539e+01 2.496097161822456201e+01 2.482257496530743524e+01 2.356429062278044029e+01 2.322713208702240806e+01 2.488636077088827392e+01 2.340996351936870923e+01 2.352803681338858866e+01 2.514911667544468088e+01 2.561527806868769730e+01 2.156037305222416123e+01 2.298562994375265234e+01 2.504442526718246853e+01 2.463043735114172250e+01 2.295651892267647654e+01 2.572629087621595900e+01 2.361634689662440678e+01 2.375417221047530347e+01 2.471679977462000721e+01 2.486460111825551422e+01 2.536171924175728520e+01 2.540855064175421063e+01 2.313971364507582607e+01 2.348422640566514730e+01 2.193429093137200425e+01 2.367938357051394149e+01 2.498576230627048034e+01 2.652358744833282245e+01 1.994682910135345466e+01 2.120473873351585681e+01 2.101071116942948436e+01 2.251343777868217089e+01 2.413402909667677676e+01 2.052972031696359423e+01 2.315619001044647263e+01 2.148059277708172488e+01 2.204411969495195578e+01 2.448098675785526979e+01 2.323063650879144859e+01 2.278995385641161420e+01 2.409698076047934734e+01 2.293465586279037538e+01 2.401500289898515561e+01 2.169279921898565533e+01 2.318128468577345203e+01 2.479801540585130581e+01 2.405351756978638988e+01 2.437188610920759047e+01 2.330509860514787235e+01 2.303796119586630553e+01 2.500727890757638505e+01 2.641372938881246668e+01 2.679435766852032330e+01 2.637368277635520997e+01 2.451327996206292426e+01 2.467215430291965816e+01 2.455752095188848116e+01 2.337883787817320780e+01 2.596089349958743142e+01 2.476406586744955618e+01 2.266741181018681317e+01 2.390474482121375388e+01 2.370946165602953215e+01 2.324531818081564083e+01 2.396908246890880179e+01 2.371975517429487823e+01 2.348289467772218941e+01 2.433223960700494715e+01 2.483003212623412992e+01 2.358650822527325275e+01 2.466295640280052126e+01 2.374857172167770258e+01 2.568737753341324037e+01 2.474332476637491851e+01 2.296689314496148526e+01 2.543040607532895336e+01 2.421158895230961505e+01 2.281901267450569293e+01 2.567870335207532762e+01 2.337532930808163556e+01 2.489397182375356365e+01 2.274254666777410705e+01 2.405669092406807863e+01 2.364148044491818013e+01 2.219352232431610972e+01 2.470347260846669357e+01 2.362788462385116972e+01 2.462621248210011160e+01 2.534585474509123060e+01 2.302801590011512189e+01 2.333378941785402816e+01 2.177452421792545323e+01 2.662089251741089413e+01 2.440207377681632650e+01 2.289518226514475785e+01 2.324705806320407575e+01 2.500756354703489848e+01 2.430302428006618598e+01 2.193927207088776044e+01 2.386976357566679852e+01 2.504108714105224820e+01 2.513950334803983111e+01 2.268788942518507668e+01 2.317131421454023865e+01 2.369599763868859199e+01 2.393331410377068735e+01 2.508978266291192227e+01 2.261397107903308878e+01 2.236829083126988493e+01 2.438220095206685301e+01 2.289494497440071186e+01 2.420976603411570238e+01 2.204411004373667282e+01 2.476737075386931508e+01 2.256403038353171908e+01 2.064562052468606268e+01 2.209572668131823647e+01 2.027201514539108729e+01 2.128770004594054299e+01 2.360142842283884335e+01 2.259844313034711760e+01 2.197283111511208276e+01 2.115462755002726425e+01 2.207983558218005626e+01 2.438121947679998769e+01 2.165280176670511381e+01 2.340126983664650240e+01 2.184946168884094320e+01 2.069940377671284182e+01 2.051979736206735438e+01 2.208346145008627914e+01 2.234208174475724817e+01 2.011121176913922426e+01 2.333127251995565032e+01 2.290548690185041281e+01 2.172015273471613384e+01 2.097302651390438655e+01 2.355182203920288586e+01 2.324641103135752829e+01 2.126512491436900021e+01 2.246376324138424252e+01 2.024173905317933375e+01 2.284504205798619481e+01 2.268845910637539021e+01 2.143350525655679917e+01 1.998695358274613554e+01 2.177832500718296060e+01 2.316299915830795086e+01 2.233034936688761718e+01 2.203018815483944337e+01 2.253461628940954498e+01 2.265848154700444894e+01 1.972707359463938914e+01 2.112265376562386621e+01 2.059301420402005078e+01 2.410599737816813715e+01 2.340951018673644413e+01 1.993149472742102191e+01 2.193432825170193468e+01 2.160373841575537668e+01 2.209558073109729293e+01 2.117431358888498139e+01 2.287948868855720974e+01 2.517261866709452534e+01 2.129001639987039596e+01 2.158927892543340121e+01 2.405198007304294805e+01 2.262371445136867010e+01 2.250448167668407962e+01 2.275575781501368766e+01 2.168636334241267960e+01 1.958629732337100648e+01 2.136217512971105137e+01 2.070310707274818540e+01 2.192003914335456471e+01 2.065738360685759289e+01 1.917553834925933032e+01 2.133887851652214351e+01 1.971955101701634305e+01 1.836153380003790048e+01 2.080915039508207087e+01 1.900257463388003742e+01 2.051987000152537988e+01 2.021649128465741541e+01 1.887246862946885528e+01 2.021283814478308472e+01 2.238793570223588247e+01 1.789594832715542694e+01 1.929790965328706420e+01 1.984903106411498896e+01 1.924608624834050019e+01 1.896211035222232510e+01 1.861759437197881795e+01 2.006839810178749062e+01 2.087852443299870231e+01 2.026602416492940506e+01 1.942233444614840820e+01 2.054632513844263997e+01 1.657984210122718594e+01 2.083298096982731096e+01 2.001589691711331653e+01 2.005376728791430097e+01 2.062805618905995431e+01 2.003838955591694670e+01 1.949167115468290135e+01 2.109978296167070866e+01 2.112495181313918025e+01 1.894973299388165699e+01 2.171011401344307856e+01 1.823946661961663196e+01 2.153288584836954911e+01 2.125410762751956639e+01 1.898485221388770938e+01 2.031725697399875585e+01 2.035976005854510618e+01 2.249642435692824449e+01 1.959391611467018279e+01 1.832616815339451577e+01 1.960908998434689110e+01 2.213088398866955941e+01 1.920471653232958076e+01 2.022837482455498304e+01 1.810248703973671880e+01 2.043073829222057469e+01 2.201525697309608276e+01 2.086795064133665178e+01 2.024846447999618704e+01 2.183476289730671027e+01 2.058349912130374193e+01 1.994683147537190848e+01 2.031916174984277745e+01 1.947458150055627613e+01 1.997961963011685071e+01 1.898256705128526534e+01 2.182612426025496788e+01 1.959195085080435206e+01 1.917782270090607355e+01 2.124188900392910284e+01 2.080537570854051665e+01 2.042931756240278673e+01 2.043031540390955669e+01 2.044535842168276929e+01 1.854813222281286755e+01 1.963087640715303905e+01 1.977501743273790780e+01 1.934377883880852877e+01 2.091684786501834381e+01 1.683843493032936678e+01 2.086467832209397599e+01 1.932388001097264407e+01 1.976685373356643183e+01 1.974173513305316163e+01 1.934157798719421351e+01 1.996313794405209663e+01 2.018254601346752963e+01 1.929944205916861577e+01 1.952678258924551358e+01 2.061833030881323836e+01 2.119426315825304741e+01 1.955033475705995727e+01 1.982476479381097434e+01 1.993469698998463002e+01 2.103229526696715368e+01 1.950571617552417791e+01 1.837157589247196654e+01 1.989649008534790298e+01 1.945973308583946348e+01 2.229021789580810164e+01 2.039496265670447173e+01 1.944845518873436774e+01 2.225569637363521736e+01 1.992551700574319895e+01 1.988319909640453531e+01 2.007960890836738699e+01 2.000970068785593980e+01 1.941488539203612262e+01 2.145404817221329097e+01 1.883514582633451795e+01 2.048346811011100499e+01 1.902990583852015760e+01 1.990831401231153563e+01 1.923892528399142066e+01 1.880082163159617892e+01 2.172458931628684198e+01 1.925011220319737504e+01 1.975089902711847500e+01 1.757873443657964430e+01 1.901805336716841310e+01 1.846970931964645857e+01 1.899282040438205144e+01 1.915394456391302924e+01 1.892773435111978131e+01 1.976959730478994715e+01 1.928632282858573177e+01 1.942555614404006903e+01 1.960733083991495107e+01 1.975615369086458983e+01 1.733645394222769909e+01 2.149304950486035537e+01 2.099308776834568135e+01 1.945603604211547477e+01 2.026020941825010624e+01 1.873880771249118382e+01 2.095417069761316853e+01 2.037011644657521714e+01 1.723168677486787814e+01 1.820658251396644545e+01 1.878154484543545522e+01 2.156988528305702602e+01 1.953702698823094508e+01 1.874526550418650928e+01 2.011923164693456556e+01 1.882464379540588695e+01 2.105228267669172126e+01 2.095916523260813591e+01 2.057441386730365096e+01 2.039944541817520118e+01 1.901108977543657375e+01 2.019070396005929169e+01 1.791516593616493580e+01 1.994832268397024677e+01 1.791121545954221261e+01 1.898339448297261356e+01 1.893319017349071132e+01 2.080510705545123784e+01 2.003561963740704854e+01 2.013244675379661786e+01 2.094722087631445362e+01 1.974594502328310952e+01 2.097111756932891424e+01 1.970654365079858650e+01 1.988117932184131220e+01 1.877386266369976653e+01 1.912305001995173726e+01 1.993836475999168201e+01 2.007680783493545107e+01 1.945397770855382547e+01 2.041106473879890615e+01 2.134518440726748878e+01 2.053456509307779143e+01 2.106519506236090322e+01 2.039024685956522731e+01 2.087778055578317904e+01 2.158390848684953411e+01 1.887232949003994165e+01 2.000428509470752303e+01 1.857336059351771240e+01 1.943173365109511863e+01 1.989610576323769564e+01 1.834218317018445177e+01 2.137132776794764766e+01 1.863124414866512168e+01 2.040420957531621227e+01 2.148488655904992584e+01 2.139090589798550823e+01 1.989938877783945159e+01 1.925566089211980980e+01 1.971014312711918137e+01 1.858603597705450383e+01 1.802297850077497188e+01 1.742620753613480389e+01 1.783479598438681890e+01 1.925483445326269560e+01 1.726499044886098844e+01 1.730196830753426340e+01 1.964147701201572715e+01 1.840274969321283294e+01 2.204313040559473436e+01 1.851987226950086907e+01 1.920810964497342965e+01 1.923176569298053806e+01 1.922783246135033863e+01 1.949242444769437910e+01 2.055876430450587833e+01 1.830882734105740539e+01 1.885553335640233996e+01 1.854804738972565303e+01 2.066211902593079230e+01 1.866145879438542821e+01 2.054220492745845661e+01 1.895164283836445307e+01 1.799265996339303086e+01 1.959912802923054898e+01 1.802712781862904379e+01 1.784154810791721602e+01 1.932989949440132804e+01 1.888320500860713125e+01 1.729009082381782036e+01 1.929344859065059126e+01 1.635353773033939717e+01 1.688383541116812836e+01 1.834075290091163524e+01 1.763240500550877599e+01 1.710164649326227604e+01 1.776637495790512844e+01 1.838327179379519549e+01 1.869528437124306564e+01 1.800884597478630766e+01 1.870206422776062283e+01 1.996638876513982197e+01 1.734923419366240793e+01 1.573044796736980366e+01 1.639443302433334182e+01 1.742998215217834357e+01 1.827679218741564782e+01 1.829150133228607800e+01 1.801846237354896729e+01 1.724548755178015824e+01 1.807445551273541895e+01 1.881912220012918269e+01 1.827273955110699788e+01 1.767896517195384476e+01 1.844182189051031173e+01 1.902853703421277132e+01 1.757764758411636663e+01 1.778407118620009797e+01 1.764117489306807585e+01 1.766081821910343308e+01 2.037151367519160416e+01 1.708729880763709730e+01 1.768935577859934583e+01 1.901594322345884081e+01 1.771905760684710174e+01 1.674514175340859978e+01 1.817494162518688583e+01 1.750328039011472825e+01 1.876052380424096100e+01 1.979896765994382335e+01 1.903453674396132911e+01 1.822609378486402676e+01 1.799393101274935702e+01 1.631305171203561954e+01 1.937156511001405690e+01 1.896311450127838327e+01 1.847870690965547169e+01 1.868715557580799569e+01 2.062315978140691186e+01 1.813224715875541548e+01 1.899657331983083708e+01 1.884624968702933145e+01 1.821703703670086583e+01 1.715214353905571798e+01 1.834658296169625658e+01 1.723110592583019951e+01 1.612810389319357185e+01 1.819030550679497793e+01 1.909976342216739909e+01 1.729765050331564424e+01 1.652856885122518094e+01 2.008195197593529713e+01 1.771038082941509018e+01 1.723539892827874453e+01 1.802210038886902410e+01 1.718759455465702857e+01 1.832790900650398314e+01 1.729763992872671352e+01 1.800054832838782204e+01 1.778616743952539636e+01 1.718245197447895478e+01 1.781968964378753384e+01 1.706740725573740036e+01 1.953702712078001724e+01 1.831290306579220584e+01 1.822921085587334744e+01 1.739895308841154531e+01 1.864032379970085174e+01 1.697219514546607400e+01 1.848947756019197186e+01 1.891636828687941829e+01 1.773082081134416654e+01 1.573161418495418395e+01 1.645614376969951209e+01 1.995940568963862560e+01 1.867832421751226590e+01 1.895569381901435690e+01 1.961461411705316138e+01 1.651830217940267787e+01 1.808314754186147866e+01 1.855076563932334466e+01 1.794505293581461913e+01 1.825874564240355724e+01 1.771079966313839549e+01 1.836188569611869426e+01 1.800725841870667310e+01 1.730086367643016843e+01 1.647277789530630443e+01 1.880677582093230527e+01 1.868432105044262670e+01 1.732722415962911100e+01 1.822189929959980503e+01 1.942843105159041173e+01 1.859313276124973058e+01 1.806514814605221275e+01 1.565327357129084795e+01 1.955698583531516022e+01 1.900707990128136515e+01 1.899945547191529016e+01 1.704815573676726359e+01 1.619697261608068217e+01 1.802814314158627340e+01 1.717025190038263105e+01 1.717721337629608769e+01 1.541855762383256945e+01 1.651323905362766453e+01 1.724040920671639299e+01 1.775872869925616726e+01 1.558578517838327748e+01 1.754098173381167669e+01 1.815943364724625297e+01 1.710942919578730326e+01 1.779355509051110218e+01 1.740965879352478751e+01 1.675536220672989884e+01 1.697165466713251547e+01 1.846861739966848504e+01 1.599531632024494598e+01 1.754958850299894380e+01 1.706919239655903198e+01 1.706927693379210709e+01 1.672370616851049263e+01 1.606103088115234812e+01 1.526941142377911120e+01 1.796141429646437615e+01 1.572015117904895298e+01 1.794375193006616342e+01 1.893762920448338605e+01 1.868568830303141937e+01 1.629804529124710299e+01 1.824495293149103148e+01 1.900461446096773344e+01 1.763515386538320584e+01 1.761464273878420883e+01 1.684214769085110674e+01 1.732849350262017296e+01 1.718960019272046935e+01 1.888448560118720110e+01 1.785620101516741087e+01 1.595808527070334470e+01 1.736677470972495030e+01 1.786679006431454297e+01 1.646141469486270736e+01 1.777511182204314366e+01 1.875468540134500728e+01 1.751501663871886905e+01 1.657417025357788276e+01 1.784573495449869185e+01 1.888450289883780187e+01 1.933541199630091612e+01 1.596302083264254534e+01 1.903159747470084895e+01 1.793464960801410868e+01 1.854640052102497805e+01 1.907725996760480669e+01 1.767173631943807166e+01 1.733931272270819690e+01 1.988199398889210201e+01 1.767479189387010052e+01 2.227465630937618357e+01 1.706220761974062583e+01 1.987486610229753836e+01 1.986763001611545576e+01 1.793632547014846423e+01 1.814138951665983157e+01 1.659512565813316698e+01 1.752366044253853516e+01 1.933596049703626107e+01 1.727486436853001806e+01 1.977140180686393123e+01 1.873637390393988156e+01 1.785265544101925883e+01 1.726178495856994033e+01 1.912260433256496484e+01 1.920107514491603240e+01 1.729072444456809521e+01 1.566576465672553731e+01 1.802737458679955651e+01 1.766879191027738472e+01 1.719751768478455389e+01 1.835095600287106876e+01 1.746728090355680862e+01 2.024961693760851489e+01 1.744170306714420704e+01 1.832854688188667680e+01 1.912019589530114061e+01 1.863472602860084848e+01 1.945055577724384577e+01 1.906663016819247147e+01 1.783559179248146975e+01 1.970753108663389597e+01 1.799782758628307278e+01 1.795012291091026313e+01 1.879081001116254512e+01 1.467517600602083405e+01 1.730580475923501282e+01 1.902003103486655533e+01 1.787842572436807487e+01 1.926414718912900881e+01 1.771227896519924272e+01 1.847088983036674037e+01 1.701686740503298267e+01 2.120987227442440570e+01 1.620501934501757901e+01 1.698391437463675402e+01 1.764636293833649461e+01 1.818155621142041412e+01 1.758163732114272193e+01 1.799803452074229781e+01 1.660496023910074470e+01 1.789184535094257811e+01 1.692964547419066434e+01 1.764313713790022220e+01 1.879626177259338604e+01 1.643581242033980061e+01 1.946964336744429147e+01 1.908176732655351415e+01 1.776710245948713407e+01 1.655413605517816578e+01 1.910226666805706586e+01 1.717662105838595821e+01 1.678200291858027171e+01 1.965719072075184215e+01 1.693576081725641203e+01 1.690724889576241452e+01 1.521472932709495218e+01 1.621354043973224179e+01 1.669083992360330271e+01 1.792882807098996523e+01 1.752755193024231772e+01 1.817876456070874625e+01 1.676580868278358238e+01 1.777814437015155846e+01 1.997988580474567044e+01 1.713915830635943749e+01 1.689719558555714585e+01 1.722829932581835521e+01 1.843909585475662993e+01 1.735262122105264027e+01 1.949362579567748099e+01 1.699240641278142405e+01 1.753735920473439336e+01 1.763023239891487037e+01 1.760274698839569396e+01 1.828896308955328465e+01 1.654054311922223874e+01 1.856977319062630727e+01 1.943889144455487994e+01 1.862698901672699492e+01 1.733263029431557456e+01 1.974206534006756186e+01 1.853210406781795783e+01 1.649926059931046751e+01 1.843083547102803621e+01 1.863811493018930321e+01 1.551882152933283798e+01 1.843818436655019255e+01 2.070612211967157279e+01 1.871148945281750997e+01 1.694390929145259861e+01 1.932267843069665858e+01 1.894514214291854870e+01 1.836526334003511352e+01 1.778160071133475739e+01 1.932878421094158128e+01 1.724095826584659363e+01 1.788640523274616356e+01 1.588855340735969257e+01 1.740017158683487253e+01 1.869291310037158738e+01 1.897920070549424310e+01 1.639343994156181594e+01 1.767403810349586379e+01 1.760025561876170741e+01 1.668284687149328960e+01 1.721113697790122288e+01 1.763891889172969485e+01 1.798498810490272959e+01 1.807447408518017085e+01 1.959979200253429710e+01 1.776342426006558384e+01 1.869237338578131968e+01 1.697738306704717459e+01 1.925616520072340521e+01 1.764152505908247903e+01 1.948472524571301889e+01 1.724494130473962272e+01 1.698061766458086197e+01 1.875058102916303326e+01 2.110409323105346857e+01 1.680912438751278870e+01 1.656323439499995942e+01 1.964018952867943213e+01 1.645114712105063148e+01 1.617087459183691323e+01 1.773073077892821203e+01 1.978512832215122330e+01 1.752606118137197555e+01 1.731625721438491539e+01 1.576684122128654764e+01 1.780024149621137042e+01 1.743219568075049253e+01 1.951331623499984858e+01 1.797601960903744711e+01 1.833336089313221962e+01 1.968925916079143690e+01 1.692483626845672617e+01 1.830230989406348030e+01 1.795406691833165880e+01 1.747175163309353252e+01 1.814365141393416536e+01 1.697349913225895790e+01 1.766335800723757998e+01 1.819136032695633887e+01 1.750466922131699121e+01 1.865711976096731561e+01 1.996600266376956512e+01 1.523366759157102912e+01 1.783279943879690066e+01 1.718320052859748515e+01 1.937329499839049518e+01 1.778415160241502946e+01 1.799145356698970843e+01 1.970726271318319789e+01 1.793132658057084683e+01 1.660326264785365424e+01 1.888057942934928235e+01 1.773805101783745997e+01 1.689190268000297124e+01 1.678021806788307657e+01 1.824169552308826425e+01 1.901983949237845906e+01 1.713574596591022114e+01 1.924083864479465689e+01 1.904785687528910287e+01 1.852374586878415386e+01 1.821279853732568199e+01 1.752974745278453028e+01 1.824469510724873089e+01 1.639530345336971351e+01 1.658779170886434073e+01 1.813959408010640573e+01 1.769381166085646839e+01 1.827781275031637875e+01 1.627858760381370473e+01 1.800936790102797502e+01 1.818398231538926524e+01 1.639103893087384023e+01 1.500773993227424796e+01 1.882317897299619602e+01 1.710256426119840256e+01 1.690028074589297447e+01 1.703619006938989600e+01 1.867478220385610044e+01 1.583150805594026522e+01 1.665758726972037351e+01 1.889475648346559211e+01 1.884406875495707467e+01 1.853000264563365107e+01 1.639901618776659120e+01 1.699890890963000700e+01 1.664395793311444649e+01 1.857511700513394715e+01 1.762944634319099535e+01 1.963146904983741337e+01 1.945825444611713095e+01 1.975882049595001178e+01 1.858878942084724528e+01 1.806538953634917988e+01 2.008671813227423897e+01 1.808705775014729511e+01 1.763976009248978016e+01 1.605612608829779120e+01 1.701317710965767205e+01 1.671152126947080419e+01 1.665608761537414750e+01 1.641525002181484894e+01 1.794480646419241765e+01 1.657562924376776436e+01 1.640132783197872968e+01 1.617565179815428067e+01 1.741303676388178800e+01 1.407514336933913768e+01 1.709210239563587308e+01 1.787923745141086584e+01 1.788950653109111855e+01 1.822722424755406578e+01 1.660858394446707464e+01 1.611835832158050863e+01 1.727063031554725825e+01 1.613929156984260871e+01 1.705354025376462701e+01 1.602905522218484080e+01 1.753107282239278675e+01 1.638990709765315401e+01 1.664337009925766253e+01 1.620486257791818474e+01 1.776684994891452263e+01 1.704825957255513913e+01 1.620757355537907429e+01 1.773003125819788650e+01 1.680958438159962398e+01 1.884559013352577850e+01 1.847267469446761368e+01 1.623958391998554518e+01 1.733476749300116282e+01 1.891290240823542490e+01 1.514015064831055746e+01 1.734279467688886811e+01 1.760516652622624889e+01 1.662252787624338168e+01 1.583973451031925350e+01 1.876982557824881681e+01 1.682775055164380973e+01 1.513931380568268636e+01 1.829261799760433860e+01 1.707326949874752486e+01 1.807608423118503893e+01 1.792933664710675856e+01 1.742594934409630270e+01 1.694140309607631778e+01 1.517452985479732774e+01 1.574929083037181243e+01 1.706547604917740557e+01 1.781611319479734945e+01 1.667776091866502242e+01 1.705852711994576154e+01 1.744427984721699687e+01 1.861858102443602547e+01 1.632692364736213264e+01 1.569697175731835515e+01 1.811272733340211616e+01 1.764368000313498897e+01 1.631883494210589092e+01 1.516145693170256337e+01 1.913287153661319806e+01 1.839215205800952901e+01 1.753876246520408344e+01 1.593537627896751019e+01 1.589217376105994362e+01 1.641695184670287944e+01 1.600174985313805109e+01 1.853341392567106993e+01 1.646153139851235281e+01 1.657391370186926594e+01 1.773039578818275075e+01 1.726734929358165260e+01 1.673788175144439094e+01 1.556278983349966261e+01 1.541849554794034916e+01 1.790736906662898420e+01 1.815315850208317272e+01 1.504641399464273555e+01 1.683076512171155414e+01 1.702500348805626018e+01 1.674338841514596155e+01 1.827564702536498942e+01 1.787305014419134608e+01 1.722155711113800081e+01 1.703120787060324659e+01 1.642590842202180923e+01 1.603490949654785069e+01 1.800603321803798451e+01 1.786656098792777314e+01 1.740059660719457213e+01 1.705680022711687727e+01 1.585348711537476873e+01 1.673215051210984683e+01 1.876161169987312860e+01 1.747752611200343509e+01 1.496665728800945061e+01 1.879916778508579611e+01 1.665249289719546866e+01 1.670444378779828298e+01 1.782284373835137359e+01 1.977194676855899047e+01 1.752694879494361402e+01 1.674944471526543310e+01 1.640484715660531023e+01 1.668665009081676587e+01 1.939873673647903374e+01 1.641368067566563127e+01 1.589332121844435619e+01 1.594805329167875918e+01 1.634433102451806263e+01 1.618739258368461620e+01 1.666140531151615534e+01 1.479276476894805903e+01 1.568608849843871411e+01 1.557592340450650426e+01 1.640681823129843409e+01 1.560414657572186314e+01 1.522621071118308578e+01 1.442043721745109508e+01 1.661121199171327234e+01 1.499605045430621608e+01 1.468743231571803598e+01 1.569364597773917502e+01 1.674843036727062895e+01 1.683726030891928005e+01 1.804013255789391934e+01 1.702438478817286338e+01 1.662750824987482190e+01 1.616505113975826546e+01 1.898339124464675010e+01 1.688391353313423693e+01 1.854061943278101410e+01 1.488037389215134354e+01 1.721729591466415599e+01 1.706764308648073225e+01 1.609840176179551108e+01 1.668542384785157395e+01 1.589649087595640253e+01 1.737134279117737634e+01 1.589909774215510829e+01 1.829472490327355416e+01 1.796731340788257469e+01 1.627484172714794752e+01 1.624302265624179853e+01 1.776426339849789215e+01 1.796452627182004136e+01 1.689763447084406423e+01 1.524865026845345817e+01 1.581287065910636080e+01 1.498129473747746943e+01 1.743353640854558506e+01 1.715553545966714566e+01 1.566850578074621225e+01 1.749209029951459371e+01 1.862277384502476707e+01 1.685250297022358978e+01 1.642155340034248923e+01 1.732502365390872257e+01 1.817105027611501100e+01 1.692771889256663798e+01 1.608588493907863537e+01 1.782965262950395413e+01 1.626688435890724094e+01 1.569642267129025370e+01 1.787423297615855944e+01 1.730200373890613008e+01 1.639345226629873409e+01 1.637078295884946399e+01 1.694058435020932407e+01 1.564256950990638551e+01 1.666180843585430438e+01 1.682453268728591667e+01 1.286888976333599466e+01 1.703587279215010852e+01 1.714625183337106762e+01 1.868123474463470401e+01 1.896101519275019598e+01 1.732092427072511498e+01 1.859593604236020781e+01 1.543433571861548259e+01 1.755876002811476866e+01 1.739969801729995424e+01 1.602512181374824252e+01 1.808401262038744761e+01 1.543834557375953764e+01 1.812801079603126198e+01 1.810681646705450376e+01 1.689274900780482369e+01 1.669278855661541172e+01 1.607928388401041531e+01 1.723298286419150926e+01 1.343968206730617077e+01 1.572831390960515030e+01 1.602875605354187982e+01 1.605498955658912408e+01 1.553748772638541631e+01 1.508792541041118973e+01 1.520893516991192307e+01 1.445592524293973646e+01 1.538348085658600262e+01 1.511209210216010312e+01 1.602548110834059258e+01 1.433931771350487061e+01 1.477638472083547683e+01 1.575960641222504144e+01 1.594280535275964716e+01 1.455323169117659887e+01 1.467841839373549284e+01 1.514878066500646980e+01 1.476730867268610048e+01 1.697795252670026755e+01 1.346891093555146313e+01 1.597174949121924747e+01 1.599370434871602598e+01 1.512611136153621949e+01 1.393200548377255821e+01 1.594132089178917155e+01 1.526480860120689442e+01 1.529554321297485053e+01 1.486426824262284896e+01 1.607558820538626776e+01 1.453092811446414601e+01 1.477811043497445098e+01 1.406667829601661168e+01 1.514759549064588917e+01 1.607354758938298289e+01 1.394408530125428669e+01 1.514279349474156078e+01 1.451275256280535686e+01 1.616169097487299311e+01 1.588653615177679512e+01 1.420769040671639338e+01 1.454563583582521424e+01 1.528341322129606894e+01 1.594286651884313422e+01 1.430429143490865052e+01 1.366509226235016250e+01 1.370054263483669210e+01 1.620554153409844034e+01 1.561649413556963673e+01 1.638934943171404512e+01 1.515811258555722851e+01 1.492023747138772549e+01 1.256516103237599680e+01 1.574283333469664825e+01 1.628908547515153771e+01 1.465636608895215254e+01 1.608842091193715262e+01 1.449009986390181304e+01 1.453932220414119492e+01 1.433074822936450587e+01 1.500459808225733660e+01 1.449241977718321550e+01 1.385385914466083079e+01 1.566598031834739047e+01 1.460696708877978622e+01 1.530366363064724133e+01 1.651923475470941582e+01 1.501970936588580763e+01 1.520639369028003252e+01 1.567802107593973027e+01 1.569372507533570094e+01 1.507957659654496219e+01 1.475892253714962798e+01 1.447475178777638050e+01 1.375753246173414546e+01 1.605820407588851495e+01 1.631494874789551730e+01 1.679356631956407142e+01 1.605443776415354051e+01 1.429332277129981499e+01 1.671097605263847541e+01 1.584716280894481244e+01 1.406524186986496971e+01 1.380328822085006912e+01 1.683850086745476204e+01 1.413723762073553658e+01 1.569053878738430718e+01 1.594382732897027211e+01 1.491453387785267104e+01 1.562376680691468245e+01 1.601250734585907765e+01 1.540369448415645515e+01 1.646988044740144375e+01 1.455660185175054089e+01 1.392683890197531582e+01 1.516504031849665424e+01 1.413024336213152132e+01 1.576823552887697488e+01 1.518822605351633825e+01 1.183300154294589746e+01 1.269552698900783660e+01 1.262436666983327171e+01 1.193055248576640182e+01 1.208637011549004825e+01 1.194295762344147249e+01 1.605966366047010752e+01 1.186330424865794875e+01 1.253339939324044572e+01 1.365027280900188345e+01 1.412427051694094615e+01 1.348834185618059855e+01 1.454596314102235333e+01 1.347250639064106714e+01 1.285457463760434038e+01 1.461459591372210731e+01 1.500914870578217908e+01 1.173171893895809781e+01 1.246439951737134066e+01 1.290362730954969095e+01 1.507380365911447839e+01 1.223572076553198329e+01 1.202240343410481849e+01 1.200945642153954651e+01 1.352914650836757460e+01 1.303420469317611108e+01 1.381655963886517391e+01 1.402545415519319683e+01 1.294004265949879695e+01 1.246147331133363956e+01 1.299487647305740801e+01 1.386028567241897846e+01 1.652969023211263178e+01 1.274460169408508214e+01 1.211833427764202575e+01 1.159868207551368613e+01 1.414556553738059996e+01 1.402847575103245603e+01 1.149028595415082954e+01 1.366974974901171436e+01 1.199082756108684045e+01 1.152337931555183204e+01 1.383543370501621794e+01 1.402089789004811315e+01 1.343536753749777723e+01 1.258019032214374455e+01 1.268818290827061901e+01 1.321896403814880827e+01 1.195003981344877708e+01 1.362766682413545460e+01 1.214879558113455360e+01 1.427194556089624200e+01 1.271490645752781745e+01 1.348182419477334193e+01 1.386436394252191029e+01 1.299777297852576652e+01 1.221958328002928518e+01 1.319366622963720026e+01 1.055474347268320479e+01 1.453240174026317177e+01 1.284251503513885417e+01 1.548989417176148109e+01 1.222785789194126060e+01 1.265346885125523180e+01 1.352122851633070688e+01 1.196606003440499499e+01 1.483971884408045661e+01 1.386595509784641145e+01 1.393617771565027397e+01 1.371270235657362591e+01 1.227327889165308861e+01 1.245941029154601054e+01 1.278300853376745216e+01 1.339938725064507530e+01 1.246156624130344071e+01 1.467749907091149808e+01 9.883456348072176212e+00 1.336045353447067363e+01 1.299022516982953057e+01 1.394411031017284763e+01 1.226872712548577482e+01 1.243065205492727010e+01 1.380662000732188410e+01 1.335091315255860600e+01 1.232625007337932033e+01 1.473609771994173911e+01 1.531241278035252762e+01 1.435854946363674678e+01 1.231482788074442603e+01 1.281360459270794117e+01 1.156538802756327833e+01 1.276046125445024693e+01 1.342762191004832495e+01 1.267389001230825940e+01 1.167599042079828919e+01 1.405474113900961797e+01 1.361113153248457941e+01 1.241290053523919745e+01 1.112802811559118155e+01 1.048202689979851421e+01 1.401988124713430750e+01 1.092747746507901851e+01 1.300715098043402662e+01 1.235719837792990283e+01 1.326888842553546155e+01 1.336774168080708591e+01 1.034006757030839196e+01 1.448133710108898953e+01 1.209653201083018814e+01 1.131502795325543431e+01 1.076350041155581572e+01 1.256547445174620847e+01 1.268381911500069315e+01 1.296898269680158933e+01 1.387592895652934288e+01 1.280225568027597305e+01 1.164550417651811465e+01 1.124491658508322978e+01 1.339952239205257811e+01 1.127394896068021701e+01 1.244161032336331552e+01 1.381061953310601709e+01 1.354460362013189467e+01 1.427413207292529762e+01 1.271352299627256066e+01 1.490889692673206213e+01 1.472594818405014472e+01 1.173949491677068124e+01 1.365855351725084255e+01 1.436531438956101425e+01 1.404459787642506186e+01 1.280746744659169067e+01 1.228300346785628783e+01 1.517279755248103079e+01 1.259148972068938122e+01 1.171398332039800749e+01 1.277284171254770939e+01 1.488641281093238256e+01 1.334173487891808918e+01 1.320126123591879974e+01 1.164104820715260757e+01 1.277937922712570185e+01 1.227763723878384283e+01 1.317782650556078217e+01 1.028355029900589201e+01 1.179210414987249678e+01 1.506084381557199059e+01 1.330292433459455737e+01 1.332984345992398545e+01 1.330216498174826611e+01 1.332049304498107922e+01 1.141828721929382695e+01 1.239691628612857599e+01 1.382469197585355403e+01 1.356580244396502621e+01 1.115016402350292779e+01 1.319565672017237290e+01 1.374824255609603973e+01 1.285817164574492111e+01 1.194097381314781536e+01 1.284272501083929718e+01 1.166088150811420121e+01 1.165083752812102880e+01 1.207955865948023799e+01 1.214776949763760072e+01 1.213251038819447558e+01 1.477519644812870681e+01 1.037344056364220535e+01 1.157854156377145927e+01 1.216652619745555164e+01 1.226975142137681907e+01 1.309717813417921128e+01 1.190063039179135096e+01 1.443230384464358274e+01 1.215432780685635805e+01 1.198135088660527003e+01 1.254543627449590915e+01 1.255935407165619111e+01 1.277357469921490996e+01 1.387804883547063284e+01 1.240646806918668865e+01 1.422515205788998927e+01 1.258525608111426308e+01 1.424757745033003964e+01 1.452310756924911850e+01 1.381232660141206736e+01 1.393639737621672836e+01 1.400109230949156469e+01 1.435257522416832110e+01 1.467761875507028080e+01 1.231569362892911457e+01 1.459459414173495162e+01 1.219941694983209857e+01 1.401049534515973427e+01 1.291145962107330369e+01 1.550532925586437649e+01 1.295234005667047406e+01 1.331850410318403810e+01 1.233480285340413296e+01 1.219636191792299407e+01 1.037915423736164833e+01 1.336649999226709262e+01 1.314424775480637742e+01 1.330138367208842709e+01 1.265896346950788498e+01 1.194679708626314429e+01 1.303606075774035133e+01 1.346881476393481236e+01 1.328744965215513929e+01 1.125809111036616095e+01 1.350954252594932115e+01 1.407954332135892983e+01 1.204536474757320441e+01 1.257247791214618893e+01 1.076685671191519944e+01 1.301505831318243445e+01 1.006128740743382899e+01 1.370788661619465998e+01 1.050266919462899118e+01 1.192366665011848248e+01 1.135359291541483806e+01 1.263434272661679358e+01 1.259982726629468353e+01 1.204913985494393280e+01 1.234651957171758596e+01 1.246579730001938735e+01 1.156243380589965142e+01 1.367610166575244612e+01 1.263501364508683267e+01 1.120122899406386807e+01 1.431145173475907839e+01 1.065522718989462270e+01 1.131778482798760521e+01 1.160838728300160660e+01 1.217409502459408444e+01 1.335962086320940223e+01 1.364330225659714735e+01 1.090367152706246401e+01 1.204073827918152340e+01 1.167638948764418849e+01 1.186844408015400987e+01 1.094482045983618690e+01 1.047607798795146827e+01 1.074871770132411797e+01 1.120374204782174843e+01 1.210018144606695500e+01 1.134468972700224754e+01 1.171184436904176174e+01 1.443784089959584271e+01 1.143501071624184284e+01 1.187769829904837415e+01 1.163617455609277407e+01 1.187629984604774691e+01 1.050592293139918532e+01 1.192492278826590457e+01 1.369903028841866011e+01 1.242379590724196525e+01 1.407402480512629772e+01 1.305386684883573345e+01 1.328331367854064915e+01 1.064979117168233635e+01 1.244245887149799046e+01 9.878111820886440242e+00 1.054511890087462511e+01 1.200407620810606879e+01 1.320332641453771316e+01 1.176406439988871711e+01 1.172667645016584004e+01 1.238050630218508985e+01 1.159552869720422841e+01 1.127172976962815554e+01 1.163547499683176234e+01 1.294713354470269273e+01 1.164895499838509885e+01 1.203018228659558275e+01 1.201617152528366717e+01 1.293568190330151957e+01 1.187258345383909486e+01 1.369391491062347477e+01 1.061748626425808517e+01 1.090816879132647799e+01 1.202298664222672109e+01 1.122826658019667967e+01 1.119364265452731644e+01 1.224631504902895607e+01 1.116056428447345716e+01 1.187579244561005964e+01 1.171939642128130110e+01 1.266720289926166565e+01 1.171180067926320945e+01 1.088284880921086639e+01 1.105157081377529593e+01 1.086502078366780211e+01 1.261121204609779056e+01 1.064852193720590456e+01 1.286296545159421711e+01 1.168134329423166662e+01 1.234361356660614994e+01 1.302085753934668766e+01 1.134998585443918451e+01 1.227184436425028480e+01 1.333409917151895918e+01 1.118021470327879285e+01 1.231199301415479574e+01 1.165118911726378315e+01 1.308642367370410398e+01 1.328392236959685668e+01 1.354461589966849466e+01 1.131895499010166262e+01 1.211729633857457245e+01 1.284286711518308088e+01 1.373204532890081353e+01 1.286663496718167821e+01 1.327818304733237653e+01 1.239919697240529750e+01 1.229044935452020759e+01 1.286833954094147003e+01 1.310098661986468471e+01 1.427491768375237058e+01 1.188743786677427927e+01 1.395548805096809630e+01 1.491111281987548587e+01 1.344390991618368680e+01 1.310493583512296922e+01 1.424014719938592144e+01 1.164278321583363685e+01 1.195138877228699137e+01 1.230994179772318198e+01 1.388675311249938638e+01 1.383386373645954670e+01 1.208665181442705361e+01 1.376509348371901531e+01 1.352278998434765001e+01 1.403021418248239804e+01 1.278197893561435983e+01 1.514378498850277310e+01 1.239617071675647786e+01 1.220758328625131739e+01 1.257740651597797132e+01 1.109255630973254192e+01 1.246106643136140413e+01 1.124528789829893860e+01 1.352713722195569446e+01 1.224376719745063724e+01 1.211481694003831677e+01 1.167411792647542512e+01 1.182516735045594558e+01 1.315688291295604273e+01 1.390052408710771559e+01 1.369580007786115594e+01 1.150340005768619278e+01 1.345034374484771789e+01 1.355116302464520750e+01 1.164359484602030470e+01 1.416324826940388704e+01 1.345416906704205395e+01 1.158661169695358240e+01 1.446960867194160372e+01 1.499902330757248947e+01 1.259024207291724728e+01 1.206357219510994661e+01 1.258479764658703814e+01 1.274190597638922995e+01 1.273883007685496338e+01 1.216534123674511747e+01 1.310160373143161294e+01 1.400398732216294917e+01 1.222619713846212264e+01 1.424208438147842060e+01 1.210376115544691444e+01 1.356017951252105114e+01 1.484130745390527295e+01 1.235044920093095833e+01 1.441931505282609116e+01 1.194091854348227599e+01 1.209573081367948255e+01 1.333397147162077090e+01 1.130642500725047128e+01 1.060798894668620918e+01 1.101774056993983031e+01 1.244625571453104307e+01 1.378100756759834411e+01 1.163503158288439110e+01 1.188007835928732447e+01 1.156092788583086239e+01 1.193252315583951528e+01 1.259487493880380349e+01 1.213394687606383648e+01 1.213950914231268818e+01 1.297634258518005090e+01 1.039896114624149526e+01 1.354848633354262155e+01 1.146483254595879231e+01 1.183146382261887553e+01 1.362881928578193502e+01 1.264936905527541633e+01 1.235398252891698689e+01 1.358485077843904243e+01 1.467007934973890571e+01 1.194929338852082878e+01 1.368493775044554539e+01 1.443324478022213064e+01 1.265030035312707568e+01 1.414547283931825739e+01 1.181314830328229526e+01 1.340835239112145061e+01 1.182745578957060850e+01 1.189696926521686393e+01 1.286084137444400177e+01 1.506622423089394225e+01 1.445042452313471948e+01 1.348683094071627764e+01 1.324848706450057101e+01 1.270879312423252294e+01 1.401188569986481802e+01 1.100711667735586374e+01 1.310401285166990704e+01 1.189700247283758650e+01 1.298987119724505490e+01 1.289223679208423512e+01 1.431018840514612123e+01 1.354594283572154367e+01 1.180148400037659329e+01 1.352732147909993188e+01 1.268162149037724262e+01 1.372517187204676148e+01 1.227726074046935345e+01 1.353064883319737000e+01 1.305133169736251553e+01 1.315438433697538301e+01 1.309945272456492305e+01 1.388381914525075445e+01 1.204651129557219491e+01 1.211965786590474004e+01 1.326571059480557757e+01 1.199335738194888989e+01 1.251318600674341752e+01 1.334298520126466414e+01 1.397464410483727271e+01 1.281063074294953630e+01 1.288833742255551051e+01 1.493877599318413729e+01 1.408974882322503142e+01 1.419737503366632403e+01 1.396682618549278843e+01 1.282309660336731127e+01 1.265314035052253949e+01 1.071535380900142265e+01 1.444793480834024102e+01 1.120325614158417515e+01 1.437349046980834366e+01 1.212261772245054736e+01 1.420309742053182056e+01 1.239306428554547779e+01 1.376983308314922461e+01 1.367868072299138582e+01 1.339077769077402102e+01 1.352609106099471248e+01 1.226079787993758607e+01 1.308015229382880840e+01 1.124530700277226636e+01 1.212443810327629201e+01 1.146458716999788940e+01 1.396653804265044840e+01 1.239739545515561048e+01 1.468230281833370121e+01 1.430960254893579808e+01 1.401277468032154516e+01 1.300573397811584009e+01 1.211126025291163444e+01 1.296500088285996455e+01 1.365273742929722189e+01 1.206183572532788517e+01 1.439197508696653038e+01 1.179559542027148744e+01 1.240659385551861149e+01 1.250619065053953527e+01 1.146353871447295525e+01 1.383210491995485825e+01 1.579850250948655876e+01 1.232107285609207814e+01 1.278782773602545753e+01 1.491264474200118606e+01 1.314904789098639171e+01 1.402705473488656551e+01 1.406542854839264045e+01 1.339277108056277577e+01 1.195338223632821517e+01 1.257716060451623541e+01 1.280433007001467338e+01 1.305414156750986976e+01 1.358403764633787603e+01 1.329941573956070400e+01 1.461544112868894985e+01 1.249308654024527598e+01 1.260930277668069976e+01 1.336681530225936321e+01 1.287526893621802593e+01 1.329348135779062545e+01 1.258961073013637311e+01 1.377583250919741253e+01 1.264856689245918631e+01 1.117543231987060359e+01 1.277295172787653321e+01 1.300853969787937636e+01 1.192737933513288162e+01 1.296073965753097390e+01 1.338285917951268189e+01 1.269526487289338235e+01 1.396537038528638064e+01 1.549621327264606840e+01 1.168284873390574141e+01 1.362068896649039296e+01 1.162271992023273981e+01 1.210081128607618517e+01 1.430676875790261882e+01 1.344702082133429322e+01 1.240667475812775322e+01 1.457604341538789505e+01 1.162842459955785834e+01 1.362758414394533801e+01 1.446000857292432329e+01 1.207512262088872923e+01 1.314993229780854556e+01 1.484525169263895705e+01 1.067269035732821969e+01 1.329004110454115306e+01 1.359013208178177834e+01 1.276647918651888425e+01 1.365042246916065238e+01 1.152035389796619036e+01 1.581270603990961554e+01 1.440221851610670356e+01 1.307031956640202708e+01 1.115433959450139589e+01 1.077854202394713035e+01 1.262013125786620193e+01 1.305298751681601388e+01 1.426203263681845357e+01 1.357735661684853845e+01 1.551769801653747116e+01 1.284834353917809935e+01 1.260625182414272594e+01 1.242626782819449005e+01 1.309219690019165050e+01 1.267179186691001469e+01 1.285956471404043455e+01 1.227258502078674773e+01 1.607600016216745686e+01 1.351150141148028361e+01 1.370135030746071969e+01 1.320720564457029944e+01 1.417374748559776521e+01 1.063827528311324144e+01 1.387489585766446076e+01 1.290488091304167106e+01 1.284696010166046953e+01 1.444143294111083264e+01 1.474613401037067462e+01 1.183282664699030740e+01 1.343376989745925165e+01 1.174913675918753597e+01 1.174587392563708477e+01 1.341612815639702738e+01 1.252337730375101899e+01 1.419726607166643184e+01 1.274958398457925313e+01 1.477575681748497693e+01 1.248187250942786441e+01 1.392884108827463052e+01 1.183722251820705473e+01 1.183133430744642745e+01 1.345576397189662110e+01 1.237359886314526491e+01 1.279605539285273785e+01 1.188144444781985420e+01 1.219468548361889582e+01 1.393098814485450987e+01 1.301944598129064445e+01 1.185421634415662240e+01 1.408462014896845815e+01 1.226865676593349974e+01 1.231447919244460998e+01 1.335318431668790140e+01 1.126774202223008459e+01 1.437229147014681629e+01 1.310126453617542985e+01 1.077525894107770910e+01 1.393770950560151611e+01 1.240245023723803541e+01 1.285576259015361700e+01 1.344212710572806735e+01 1.552934215686251385e+01 1.200902614793149326e+01 1.294209092079326950e+01 1.434781074660255662e+01 1.348216117395907609e+01 1.255094354581866156e+01 1.192139016926689266e+01 1.281748578909917846e+01 1.176604735105714816e+01 1.367477257152587278e+01 1.175044190290539881e+01 1.264039307287506908e+01 1.157439189262710677e+01 1.277784407985460113e+01 1.271759967673819780e+01 1.154238022787469120e+01 1.272463738329177119e+01 1.222780348611918910e+01 1.214395154594738457e+01 1.419396580325851787e+01 1.205255115534316523e+01 1.249641882670479909e+01 1.246633475402490099e+01 1.250246629185582137e+01 1.312135691519810266e+01 1.316769826173089619e+01 1.252745371708142841e+01 1.195798658673150250e+01 1.113312083891153215e+01 1.325311765438645217e+01 1.438292135518129733e+01 1.379569486334316153e+01 1.370753042654987475e+01 1.293795755494940813e+01 1.320637313319123685e+01 1.263663659671314221e+01 1.194427790206467144e+01 1.433506442981298967e+01 1.189072839047517860e+01 1.389707213289007726e+01 1.148748748110002715e+01 1.346781590251999283e+01 1.121894975669023786e+01 1.150306779570658300e+01 1.434039377451604835e+01 1.310903262411180847e+01 1.313486599775191088e+01 1.377830412187547182e+01 1.353808093059772943e+01 1.324840052542416835e+01 1.259574816638125938e+01 1.335008832690237668e+01 1.236898094458525144e+01 1.222337873117527174e+01 1.418785079430141316e+01 1.239201305917487872e+01 1.249540440997632373e+01 1.214518990853524372e+01 1.362691040466924264e+01 1.441395071771615299e+01 1.323973753452846758e+01 1.244275134491576296e+01 1.237370838031388587e+01 1.288128935697528021e+01 1.429738127581975959e+01 1.244250293860878465e+01 1.473946069102624890e+01 1.071497863146948326e+01 1.224470401591552182e+01 1.261117440806513024e+01 9.825751154313351776e+00 1.303023976586163712e+01 1.203630481145388309e+01 1.030012818145213949e+01 1.242295477779527602e+01 1.210376815148706520e+01 1.346071430990700968e+01 1.252347257151108728e+01 1.472260059331693505e+01 1.278840616135294006e+01 1.312951442210271225e+01 1.095482146119138811e+01 1.080736506015225729e+01 1.111371555073268524e+01 1.043302228042147917e+01 1.113257035041089615e+01 1.252113477412479448e+01 1.370996822983240726e+01 1.262136806951605372e+01 1.231875031051607117e+01 1.155544038716156408e+01 1.081022628945536113e+01 1.132651264045320438e+01 1.219406051753867715e+01 1.323701482351367531e+01 1.227375681564381260e+01 1.058781023363375517e+01 1.121726189884817160e+01 1.269563935879177130e+01 1.243736975898857011e+01 1.243688509319541957e+01 1.140983665088040588e+01 9.910489847162619270e+00 1.222871930618209468e+01 1.246783107857381268e+01 1.267477180507285617e+01 9.741365452949866111e+00 1.122088155960198108e+01 1.105115363752361013e+01 8.959989519764860688e+00 1.258497516233891922e+01 1.224419234828216752e+01 9.731742209528340126e+00 1.212620474197466436e+01 9.848517121722517587e+00 1.004874405127982939e+01 1.182186488247002920e+01 9.890239128552044789e+00 1.125213606760209295e+01 1.076081658985726008e+01 9.201111144151971288e+00 9.648988175474936924e+00 9.763065861447058680e+00 8.807106185393712039e+00 9.716270253856759354e+00 1.098278863896377366e+01 8.727551895794192660e+00 1.153888316056876029e+01 8.918866039969000070e+00 9.871783386579572550e+00 8.740796867096007006e+00 9.840575409379791694e+00 1.144512330226432084e+01 1.112990985175944125e+01 9.606351576657186087e+00 1.028552369861496985e+01 9.303981634239825382e+00 1.082471817711132545e+01 1.027879502901924980e+01 1.105519787661776299e+01 1.179106068909664629e+01 1.213664031513451746e+01 1.114746550643064005e+01 1.028893671145412014e+01 1.175567118920742971e+01 1.070922861050042840e+01 1.033870311642840889e+01 1.144253826359910065e+01 9.614218401633552347e+00 1.193927309763524747e+01 1.242404008243601687e+01 1.178155695543357417e+01 9.909477368830293287e+00 1.055372109547816528e+01 9.878656088209417874e+00 1.043270350409016878e+01 9.025814291122371102e+00 1.013170108173755857e+01 1.199699869420744314e+01 1.047413808175635630e+01 1.211782570017257754e+01 8.850109223755765697e+00 1.006257018699489514e+01 1.181108843067367431e+01 1.068503905336451076e+01 1.330072097363459349e+01 1.138876508040705104e+01 1.106777153272865633e+01 1.072884006053161166e+01 1.079344170636415612e+01 1.072290790652116144e+01 9.509980298245874764e+00 1.242463487697263247e+01 1.090006013131644913e+01 9.863576218691747499e+00 1.093086324195408565e+01 1.109796470013877112e+01 1.170682583810094002e+01 1.128918345162017367e+01 8.000210310933701052e+00 1.059093652875895941e+01 9.981813983138664526e+00 1.189570875352750612e+01 9.942551407580914713e+00 1.031483188104374804e+01 1.072979595679595732e+01 1.190313814061699738e+01 9.274411399472080930e+00 1.031763146431767098e+01 1.243467199114865629e+01 1.010186839606600095e+01 9.336846112161831357e+00 9.173063246541705240e+00 1.074326471745064637e+01 1.034365087825317531e+01 1.052675690957842036e+01 1.034135977153488462e+01 1.068004213310742578e+01 9.779859416775824599e+00 9.995029864905424333e+00 9.642221495781203799e+00 8.874654368321229114e+00 1.130797108195573131e+01 9.633661566608175519e+00 1.085286673976365179e+01 1.130017265674776716e+01 1.096146590648955232e+01 1.210587624771666171e+01 1.304400670713079435e+01 1.131331754229877085e+01 1.143127768966882130e+01 1.163857160469250118e+01 1.053832042815363756e+01 9.653834282645128440e+00 1.107506819518326679e+01 1.128170753544995719e+01 1.193350518526917803e+01 1.214628431334909919e+01 1.254448363769041386e+01 1.085557226690444210e+01 1.079320344868264669e+01 9.770683334509435269e+00 1.136906472857383577e+01 1.143441446710128417e+01 9.481049497984850305e+00 9.200867094879287222e+00 1.002963766135918711e+01 9.294614815340706215e+00 9.431949092543188584e+00 1.062541621141593140e+01 9.113241562573318078e+00 1.031309839608919177e+01 1.040673584291064557e+01 9.214173310213974233e+00 9.020725983238442325e+00 1.093722957103018523e+01 1.136471448450895849e+01 9.563829603429860882e+00 9.983656077211710667e+00 8.937545103923593359e+00 1.172707653370706282e+01 9.800070255930428686e+00 1.056959052185434444e+01 1.041793522106619463e+01 1.095670237522229229e+01 1.069995321517052389e+01 1.121006089124563943e+01 8.655680258747500133e+00 1.284928251704179480e+01 1.058457913727769828e+01 9.402874424708929979e+00 1.040022997334961374e+01 8.519720401574588209e+00 1.168281037522091026e+01 9.982310359482914564e+00 9.046332085307268400e+00 1.110084234477933407e+01 9.878726164406286259e+00 1.028602876055268389e+01 8.849112114421734177e+00 1.004611792895356004e+01 7.968772584372695533e+00 1.037263494481260651e+01 8.110516859551308855e+00 1.080478154235948551e+01 1.051897230054266075e+01 1.026315093356715025e+01 9.870428257303052177e+00 1.111269136221421583e+01 1.063948425166224077e+01 1.303024080422557418e+01 1.015696757214322155e+01 1.113689871836264800e+01 1.010985123708890399e+01 1.039923420601924597e+01 1.061972422785527037e+01 1.028576252927763157e+01 1.004229428173945138e+01 9.010103718975660314e+00 1.111375516816270803e+01 1.283420815869062892e+01 1.029800952397482128e+01 7.527184669800840666e+00 9.509479063540782207e+00 8.321786681099904825e+00 7.943390154332170106e+00 1.221973830736746081e+01 9.387340505432343107e+00 9.846911040923254532e+00 1.117525052145268205e+01 1.114457500013574887e+01 9.854005097669784163e+00 1.154029538746485706e+01 1.054333903914245418e+01 1.244728846853836401e+01 1.058336250994267935e+01 1.174342363558054103e+01 1.195789460359925549e+01 1.337320248827784752e+01 9.853948467444645587e+00 1.050941489256839390e+01 1.057686979594024379e+01 1.083373727513153995e+01 1.007617478987849680e+01 1.163510132751842008e+01 1.008747840941760465e+01 1.063220097721917590e+01 9.740836663300248333e+00 1.194883903777237144e+01 1.166441295098177200e+01 1.100323783667528410e+01 9.960238556953113331e+00 1.058175997191220219e+01 1.055452217111549196e+01 1.064902132501205045e+01 1.076979417886987456e+01 1.126027390517379345e+01 1.080228570474839067e+01 9.407523870324883575e+00 9.508379148169479933e+00 1.269535728672584618e+01 9.529357765803579738e+00 8.459630874329961969e+00 1.054784157643188003e+01 1.061877942582012047e+01 1.181363339804654800e+01 1.202923560510506285e+01 1.242576438608827161e+01 1.060261453582151958e+01 1.038806816154329482e+01 1.131789470040217616e+01 1.091318173773966826e+01 1.035453797097258466e+01 1.189042439095934967e+01 1.218719125045049800e+01 1.065357504296183677e+01 9.217631888104531157e+00 1.069628747736620866e+01 1.141458046978667973e+01 9.098905497008569654e+00 1.069998220162359104e+01 1.205432470948665369e+01 9.802848016290365507e+00 1.110463113574872374e+01 1.145138811813498059e+01 1.174188618511040971e+01 9.782837331612856957e+00 1.076624540845630484e+01 9.368342364820289703e+00 1.077159677575029484e+01 9.102793632045592886e+00 9.825338790616960694e+00 1.142330454721886746e+01 1.144531457574048616e+01 1.182834478050804172e+01 1.015327786924733644e+01 1.166231233460357331e+01 1.185103426713069652e+01 1.104956866746495692e+01 1.241672993907629952e+01 1.099562293441953464e+01 1.025814893511545733e+01 1.219600426911945235e+01 1.051040730562142222e+01 1.022183887336831809e+01 9.916475183585109932e+00 1.116178961426304816e+01 9.939390338515488921e+00 8.541843850544836414e+00 1.014776363881584942e+01 1.156032127039775936e+01 1.198109318775349053e+01 9.971605876518443878e+00 1.153242334205595654e+01 9.722686003977834446e+00 1.059905324926691428e+01 9.012723515659654794e+00 8.970535874483086758e+00 9.930283341435201194e+00 1.063726021219128626e+01 1.132378054402870582e+01 8.393468324214426346e+00 1.099079249776339395e+01 1.016363221207285150e+01 1.001336774016169073e+01 1.076383825211175527e+01 9.944810571991501646e+00 1.035603051828279497e+01 9.192342744002864663e+00 9.405054376712078223e+00 1.058206959388121504e+01 9.120683843419211456e+00 1.058959587093154653e+01 8.806711526185624805e+00 1.110106402251783031e+01 9.430366518326781744e+00 8.702740138267742509e+00 1.031547786768721231e+01 1.105428966417577108e+01 9.007958273197273158e+00 7.839830607862879219e+00 1.138726600181194115e+01 9.412506658715471985e+00 9.476264424004469333e+00 9.054083876825412602e+00 8.780205940240623619e+00 8.552607218402245692e+00 9.064918175087107954e+00 1.074663495800742474e+01 9.116422923845300730e+00 8.660106968522065074e+00 8.181150784073038196e+00 8.634243748280034936e+00 9.148907758976967841e+00 7.054502383588347136e+00 7.310373872570163911e+00 6.976881631507275472e+00 8.960037994635420944e+00 9.734808709832892148e+00 7.918976634523654745e+00 1.038145455213265222e+01 8.797978728209695731e+00 8.545331528421941769e+00 9.484824067279685522e+00 7.295493833055491706e+00 1.135929924393158252e+01 7.216994130312733624e+00 7.766669897057340677e+00 1.001414938956714096e+01 8.394602221275627940e+00 8.943406431901884446e+00 9.455961804294171102e+00 9.151013029485138617e+00 8.354613020945597768e+00 9.019630376704997232e+00 9.799128762151527283e+00 9.771060313748940018e+00 9.772055115378767809e+00 8.768046868565594565e+00 9.320426939943727618e+00 9.664201662247224434e+00 9.339024202794151464e+00 7.890677756723936120e+00 9.169833737478031210e+00 9.740840849031938475e+00 7.703501578450225651e+00 9.278743066636179648e+00 8.563732350737906174e+00 9.496429805636578791e+00 8.976444697852715038e+00 9.889618014223243492e+00 8.776431114871545702e+00 9.121818913740204593e+00 9.769702754890429830e+00 1.113190512758314377e+01 6.992477905342406430e+00 9.401086835669113739e+00 1.050319077968428694e+01 9.978248503796232072e+00 8.967759423981869205e+00 1.045490326227708699e+01 8.743354505544671085e+00 8.465173406726655969e+00 8.406501285434575976e+00 1.036390887223085677e+01 7.914779374701589099e+00 9.114522342231877516e+00 9.492078366752366492e+00 1.051640535552984268e+01 9.928628693903197799e+00 9.174010594765249493e+00 1.036402591715498822e+01 9.844210581214714040e+00 1.060183712181139981e+01 8.773297307268014933e+00 1.062861196403665431e+01 1.098059468103901182e+01 9.005366578372290931e+00 8.863209780320119080e+00 7.688581523745043889e+00 7.571176498527973919e+00 1.005752211444806576e+01 7.359330526876957990e+00 8.381958310283526004e+00 6.728962474976504460e+00 8.094290597940748455e+00 9.061681815488679348e+00 1.017126401527427326e+01 1.023896941977585229e+01 7.485865758806722781e+00 8.548744661192538175e+00 1.060209838325075005e+01 7.563357684624912203e+00 9.865867593989918305e+00 9.083013153766964720e+00 8.322504252332565855e+00 8.408031915051513039e+00 8.014743169690198954e+00 8.793421768920600456e+00 8.290780142662233843e+00 1.070021149817272921e+01 8.797730010769027942e+00 8.898399884164982510e+00 9.517293607994952609e+00 8.093261079085857901e+00 9.751452824658166207e+00 7.566774143656990859e+00 1.054685322046841556e+01 8.512136849252852855e+00 9.021154995690999101e+00 8.758625289152439208e+00 1.016748415753203894e+01 9.960231222055519140e+00 9.728699068472396405e+00 9.050258811600651043e+00 9.404271937308907425e+00 9.342296274437742909e+00 1.090821025197849892e+01 9.646633917983374218e+00 7.544796034455818479e+00 1.159074509101117023e+01 7.514872652844786671e+00 8.342210720580757410e+00 7.397551724699262365e+00 9.743832194103076105e+00 9.527246567102364949e+00 1.070215777586998307e+01 8.373291283836119092e+00 7.745073958136498682e+00 1.015767422290407573e+01 7.917082018262006748e+00 7.115841728194169491e+00 1.040257420538540245e+01 9.559535343635365834e+00 1.024857995385584530e+01 8.922795936159447550e+00 1.082854815342527921e+01 6.964623708023864879e+00 9.349095340321799341e+00 1.009958386755380388e+01 8.076350995865434257e+00 8.720681546202804668e+00 9.495440870995590643e+00 6.979242325119527024e+00 8.726964526447481774e+00 9.630735819860689162e+00 9.376084970457894130e+00 8.036829598534213304e+00 9.815516115465067415e+00 8.298612495005615486e+00 9.681033504402014600e+00 9.269867659458158826e+00 9.284923797281770419e+00 1.031407550303218912e+01 1.003123773693087628e+01 9.483056153775722308e+00 7.676308759749146837e+00 1.205913590991008988e+01 9.661560310231243065e+00 9.510699832298540102e+00 7.705351881975287753e+00 9.311231853551309001e+00 9.557507093893216066e+00 1.281484695201003099e+01 9.286754839172907339e+00 8.288094946693799869e+00 8.530633040035775494e+00 1.120003361932584163e+01 7.678971059373234098e+00 5.978114154507220945e+00 9.342880711551460493e+00 8.738486514495329871e+00 1.005539351466471665e+01 9.957683410396754198e+00 9.382154908751740408e+00 9.360705295368150658e+00 9.148004510709885295e+00 8.034077822236088906e+00 7.997508257934753395e+00 6.487497387582306985e+00 1.059330221110840320e+01 1.076712473762642475e+01 8.382006966781139212e+00 1.009251312041125992e+01 9.240388916672179320e+00 6.209499699073034229e+00 8.198426309640383991e+00 9.659409076490318213e+00 8.998101323460648615e+00 8.787621916721302995e+00 8.649141106694468561e+00 7.461815170425295740e+00 8.891852560622306001e+00 9.710291086728748411e+00 9.655932160084795157e+00 9.576121011324561394e+00 9.538236556596352500e+00 8.710712597191221818e+00 1.021003161768491729e+01 9.782708428644001586e+00 9.235333302830531110e+00 8.898377513833551689e+00 9.352490079416982738e+00 8.770517049665182086e+00 8.893824467652585497e+00 8.972143793795762434e+00 6.958786400280340345e+00 1.097745329924608448e+01 7.956009693802827520e+00 9.042169741014149054e+00 7.849775669254235311e+00 8.769506833810948976e+00 8.392996275349879909e+00 8.311980550930394784e+00 8.050340976825454575e+00 9.198237017381252656e+00 7.938131873879884282e+00 8.358465199698713377e+00 9.782874644052748536e+00 9.567612322061197716e+00 7.386423620006726587e+00 8.675195571384442417e+00 8.545425698402338455e+00 8.185983400528423104e+00 7.721427821400757452e+00 7.707499084879482432e+00 6.890170702358632049e+00 9.556797690782527610e+00 9.520113881711722570e+00 9.371282911689323925e+00 9.241451513665262851e+00 9.555614633148653780e+00 7.365619946794616624e+00 7.874605559004164590e+00 9.412803664866116193e+00 9.661240147655146160e+00 8.583335083114633335e+00 8.560337611237629929e+00 8.278237544883300103e+00 7.256600334977227007e+00 9.179447509050216780e+00 8.183539329308120003e+00 7.619798467708785772e+00 7.519467981160358860e+00 8.168574500510535685e+00 1.126452779083479427e+01 8.947639370813785575e+00 9.146991664559362079e+00 7.212169890916075410e+00 9.504960907001587245e+00 1.002151197435945029e+01 7.098920443450527529e+00 9.821181440304176391e+00 1.069178673043458261e+01 8.371175251893992808e+00 8.556128833914979026e+00 9.523351120171611228e+00 9.962976554668598439e+00 1.051832788426911591e+01 9.676269654441568946e+00 8.632396677908236171e+00 9.028154508507055809e+00 9.472959968434784273e+00 7.361529130597298298e+00 7.846858342275976561e+00 8.875686096939038094e+00 7.167704280493492064e+00 9.782566984395952403e+00 8.520833227743095151e+00 7.005734360130898786e+00 5.467374116124653405e+00 8.310732094507125467e+00 8.162230168932426366e+00 7.547167171336446323e+00 9.267462789355269237e+00 8.024820177669159449e+00 7.631942585561392711e+00 1.006952808025401325e+01 7.913288151077884081e+00 5.287228373424046168e+00 8.536826502580893816e+00 8.204032374633818847e+00 7.108578416951472079e+00 8.881297463174382401e+00 8.593417679490409355e+00 7.975766014399642501e+00 7.249490011840992842e+00 5.529538520574240223e+00 9.690507669030470339e+00 9.497544050715228892e+00 8.071529718116796204e+00 7.974047399530448388e+00 6.485882209477455973e+00 5.116157420134676670e+00 5.448603661496860262e+00 5.411979018054182689e+00 5.684682527555915854e+00 6.841427089709458897e+00 6.659545173069811419e+00 6.756016490555982301e+00 5.875456832874638380e+00 5.620763095821811106e+00 5.649366857287162702e+00 5.840875638943891168e+00 4.814582247032103801e+00 7.065074835203671633e+00 6.302163411922824032e+00 5.777709853741268553e+00 5.507185977898291007e+00 6.600767761136186351e+00 6.620661338779819438e+00 6.711293222748452081e+00 4.630938251787021898e+00 5.910237221098087801e+00 3.897510736012640642e+00 5.496458251916101823e+00 5.869381839935833511e+00 7.014636707239810143e+00 6.867573543735835173e+00 5.145355331288523182e+00 6.612562391568633124e+00 5.681354405419148712e+00 6.803961899367270583e+00 5.430763401445612537e+00 6.605588676426407346e+00 5.259988360177068500e+00 6.220715653049633254e+00 5.284404610341717046e+00 8.501570346307151027e+00 5.822067752074063129e+00 6.132608307414464832e+00 5.034283867424491632e+00 5.088000738851245153e+00 5.631602449544503841e+00 4.128907867766641537e+00 5.493764868229732201e+00 4.430257408184942847e+00 4.899846144662905800e+00 4.850299803105398766e+00 4.204086725313582740e+00 6.474767225284708161e+00 6.937355644191820048e+00 6.723753381905337889e+00 7.408117786575485475e+00 4.589340116463974439e+00 5.572144571850025763e+00 4.875688242818212892e+00 5.562575655061471558e+00 4.837464241718635982e+00 5.397768833476091821e+00 5.253244095193030816e+00 5.196891079292966786e+00 5.705380734217770922e+00 5.575295424791669063e+00 6.059344676456105638e+00 8.034046863723855125e+00 5.723760284612759541e+00 7.436545037127847202e+00 7.398625242589371709e+00 5.374255890741038044e+00 6.581258854133443137e+00 7.133218739458512481e+00 6.286466987754614877e+00 7.037659859312644706e+00 6.259165670656053670e+00 3.553840942863090380e+00 6.246167336715000573e+00 7.219428092001052732e+00 6.689962396614713924e+00 5.941064530010292444e+00 6.945745365242354197e+00 6.355068382952644868e+00 7.945157051932650205e+00 7.169277436562968120e+00 7.064009383539876730e+00 5.505595483496087184e+00 6.207350603986872883e+00 4.989879998824517493e+00 4.368944875851300758e+00 4.480651736784820649e+00 3.784913882345931846e+00 4.865959919410130396e+00 6.944025853522634684e+00 3.006357455403077861e+00 4.578204104487967996e+00 6.563787915011811691e+00 4.659323193680791952e+00 3.731620263062519705e+00 4.884761288688847181e+00 4.041528693173425779e+00 8.041971056470798018e+00 4.963005631204075563e+00 6.354238836380032396e+00 6.499487265341434394e+00 4.955225338232276400e+00 6.964363885957340017e+00 3.953096269591909628e+00 4.972393980832257476e+00 4.475939506526556144e+00 3.365488178382086026e+00 6.286785798601120412e+00 5.990156668162744502e+00 4.472506528310735696e+00 6.303520621424791415e+00 4.697849487141675162e+00 4.481186436073425483e+00 4.364741395104260846e+00 5.680711681641432698e+00 5.405843854731154252e+00 4.147912810004481088e+00 3.943563006360670364e+00 3.415746306382283937e+00 5.451991694035473124e+00 4.601865955570159095e+00 4.114795371908093635e+00 4.961983066217762861e+00 7.121780284682608375e+00 4.484163962949664572e+00 5.978164611893855174e+00 4.101571522628811195e+00 3.744322238692906257e+00 4.137274096233239717e+00 7.633000904692634592e+00 2.936268725601509200e+00 6.535277310842741549e+00 3.660272657015536169e+00 5.689842571471818822e+00 6.102768202182808466e+00 3.716724288012041022e+00 5.981520339932536068e+00 6.597207472496286584e+00 7.029663359960176550e+00 4.791774867829355244e+00 3.734970981076604524e+00 4.836903778680543553e+00 4.620829168435553136e+00 3.763253869502706461e+00 6.766085416399138630e+00 3.291695657417365695e+00 4.872464763579295699e+00 4.361333823952095123e+00 4.309810896542113134e+00 3.595075372446820072e+00 3.341521699753340791e+00 5.755041583561622431e+00 5.099121182634530847e+00 3.177420920957140904e+00 5.528369030068826184e+00 5.581315677767221040e+00 2.499859651353499412e+00 3.055431679579867499e+00 5.852649284214037628e+00 6.241153437762171130e+00 5.757647803465751224e+00 5.067495410024413616e+00 5.576552587884028078e+00 6.185900393856221591e+00 5.237713580827545456e+00 3.481975711228159742e+00 4.115204951242324327e+00 5.424383602273135097e+00 3.954091204502304446e+00 2.793431786383580473e+00 3.173592367020161120e+00 5.478355714561518042e+00 2.852035965443795451e+00 4.666657021612111933e+00 3.613279750782271815e+00 2.929129512412955272e+00 4.764572639752107541e+00 2.949452019058821595e+00 4.143327223453936448e+00 3.962627595921510260e+00 4.792829915977466548e+00 2.806007946960454191e+00 3.870952427535419460e+00 3.686379619173486333e+00 4.455340990985116711e+00 4.054322913842899112e+00 3.392444758275354300e+00 4.165434076543770736e+00 3.740699601576531030e+00 6.174788790093558966e+00 3.017426613212347508e+00 3.022421819496400541e+00 3.002373249714828329e+00 2.902579981531383080e+00 2.564644287137669121e+00 4.189275685101199187e+00 3.978977307348001258e+00 5.118299957059690541e+00 4.059573650005717127e+00 3.151792411695007345e+00 3.649507829682028692e+00 2.564757299526174261e+00 3.529010503301514667e+00 3.757943162666233849e+00 3.594505788720008699e+00 4.311994130170369921e+00 3.923205928747048432e+00 4.777689926450520375e+00 5.112132379462080323e+00 4.785411586142690687e+00 3.310091021805605660e+00 3.864893662277630426e+00 4.888906277514234233e+00 2.993938419947550056e+00 5.896137851884046377e+00 4.127050497728919964e+00 2.226441870118790689e+00 3.169569478971909327e+00 2.843708646019797115e+00 3.981474473430378413e+00 5.674471829667444567e+00 3.619773977410690513e+00 5.027650439377868707e+00 4.185043943638422803e+00 4.650225869300504300e+00 3.201592451669705852e+00 4.430930181115486199e+00 1.608172364099443419e+00 4.281735797477906225e+00 3.335828640318930560e+00 2.529117172687790127e+00 1.758164287311112961e+00 4.644242938531045084e+00 4.192944891129733342e+00 4.014783846131054545e+00 3.895783682283913585e+00 4.034347639944697583e+00 7.258397812821297812e+00 3.355590620772205490e+00 4.998170188999710994e+00 3.382509040899269070e+00 3.537098304743886423e+00 5.819008958067646731e+00 2.510896767983390898e+00 2.661153080205641341e+00 4.376085392069050783e+00 3.907025906459600684e+00 2.932246181858166878e+00 4.039167104622566562e+00 4.023994585302260063e+00 4.395076956708525273e+00 3.457097179634106343e+00 4.109651683376781328e+00 4.126222490675817589e+00 4.401811401982253180e+00 4.259059494254668898e+00 4.890422330954406149e+00 2.550680080163977070e+00 4.474606373393906544e+00 4.850075933542839834e+00 3.025975923623830610e+00 4.201028962756886642e+00 2.419413367810021143e+00 4.852608835821821565e+00 4.596336893108412980e+00 1.119349681508189587e+00 2.622437354512401342e+00 4.509475754201369035e+00 4.755685648641658325e+00 6.142441978705821981e+00 4.247648146363951938e+00 5.728875042564391507e+00 3.526130751143781161e+00 5.302658917245756776e+00 3.268565822393069809e+00 2.798614278761735186e+00 4.850945666297116432e+00 4.315710770945100805e+00 5.721854526507528682e+00 3.349268837894014084e+00 3.872018084979301999e+00 3.887863089276200501e+00 3.332185809459208503e+00 4.344361606818026189e+00 3.769130653251402840e+00 2.199604760334277209e+00 6.857923432240730754e+00 2.853146418188089228e+00 2.143574923587238779e+00 3.269350263625979025e+00 3.515573697395840469e+00 4.146283631103166556e+00 2.689870138923762699e+00 3.498703237403023358e+00 4.753499812133433977e+00 4.088282150357269273e+00 2.566946083262514833e+00 3.695942204893993388e+00 5.339983718398675805e+00 4.442164803574964793e+00 3.414336813726201125e+00 4.726501813702757460e+00 4.552896248842959182e+00 3.671594435134836409e+00 4.012259417738187395e+00 3.030449697305252599e+00 3.765014791563122909e+00 4.313503271022198327e+00 4.005528992715068348e+00 3.672778525011785256e+00 3.176027406359530847e+00 4.900149928837325142e+00 3.343137247431654302e+00 3.706660196811679242e+00 4.917866146353206958e+00 3.843394861630208936e+00 3.114795518565082411e+00 3.073272296937238135e+00 2.390255511512326514e+00 2.841768317844094671e+00 4.715141350384763896e+00 1.240519693188309125e+00 4.128712240664369482e+00 2.837881933221280129e+00 4.043253050138948090e+00 1.815576434808672923e+00 2.352819283407507900e+00 3.421965799395139118e+00 2.554328347658412657e+00 3.137209855486959853e+00 1.201762471572452862e+00 3.667446992518433202e+00 3.648945501687846704e+00 3.661829599224971421e+00 3.293368468967029283e+00 2.585822244871713860e+00 3.620798514805794177e+00 9.759409887258658767e-01 2.386826597358120861e+00 4.149604707774677159e+00 2.643160679807290858e+00 2.605280237276650812e+00 2.461888081441879539e+00 9.490267719298242088e-01 5.509783852282543748e+00 3.255917065267514232e+00 2.748617610310694737e+00 4.939497722775369581e+00 3.822236021650920801e+00 4.156103981417152760e+00 3.257084620866941727e+00 1.997709760317523564e+00 3.369692917324511150e+00 2.607442667450444063e+00 2.642217845944319965e+00 3.811143671579797054e+00 1.909551506241744523e+00 3.887384512649059154e+00 3.200672223932642613e+00 3.709276168990448319e+00 3.777241621662450033e+00 2.708490584402172718e+00 2.928965962509610499e+00 8.197440310752825976e-01 3.898566402723093294e+00 4.652040650719135861e+00 3.399533507526028675e+00 3.712548854908999552e+00 3.467269326703836363e+00 1.941585770747471074e+00 3.165858636766231360e+00 3.616739053619753452e+00 2.788840977764901030e+00 3.597117723775663745e+00 2.810762451853587862e+00 2.084266020799555363e+00 2.658983853146683174e+00 3.257302140336993279e+00 2.378068499965574123e+00 2.326847164397742418e+00 3.311311852143709267e+00 2.493435804749942974e+00 5.481782070930634632e+00 2.809000470622923906e+00 4.917579366692430121e+00 3.916595172572820971e+00 4.244804545500449500e+00 1.641500638216113028e+00 2.752879669735349477e+00 3.148766953226993515e+00 2.361888752255429491e+00 3.400867210803987017e+00 3.812472020618598467e+00 4.814594727544341812e-01 4.247853757685437159e+00 2.097554674643403505e+00 3.687167735730201734e+00 4.172465000359154352e+00 1.112582407824533215e+00 1.887925045923789735e+00 4.562865364309471872e+00 4.423688708389955870e+00 3.215118922956930803e+00 3.516482991741440411e+00 3.611383857348056559e+00 3.682907479739072176e+00 3.267902649263702552e-01 3.047270112850013035e+00 2.758584056489803871e+00 4.157899889381818426e+00 3.562817279456096831e+00 3.109126760959502356e+00 3.149028510217277699e+00 2.445364672452883248e+00 4.204187787223562900e+00 1.421406153708992592e+00 4.470837912108201806e+00 2.980280647652420623e+00 2.890934463938440224e+00 2.258693119793290016e+00 2.663705549514372439e+00 4.107301558754704374e+00 2.332343342789414464e+00 1.531923374413368899e+00 2.828856795767729970e+00 3.047624835399936227e+00 2.976273780848786465e+00 3.201192222510181651e+00 5.504373346325735383e+00 3.489331191229281259e+00 1.947585922530784552e+00 3.473406544087779491e+00 4.757909813307532154e+00 4.584241788535115880e+00 3.299200608278662017e+00 3.364193071753337705e+00 2.655577483294741192e+00 2.616243957163417733e+00 2.800024522916306768e+00 3.844125249629330110e+00 1.862549759398125504e-01 3.754125306358653713e+00 2.403458831249845051e+00 2.393157631848120026e+00 3.648178053234028884e+00 3.822520689072688604e+00 1.739629124789052295e+00 4.073864340330462852e+00 1.297249278338429068e+00 1.848160037167518421e+00 1.274986974553542041e+00 2.542686269470038951e+00 2.863238524652941486e+00 2.127460359392996825e+00 2.872836147328953427e+00 2.753894736486014239e+00 1.268636723384892750e+00 3.455044397890573382e+00 2.725909997179518651e+00 4.085897825691519714e+00 2.625000717622413493e+00 2.310536802472501705e+00 4.113520022679851423e-02 2.126152189153913241e+00 2.899288568347170081e+00 3.960749558483787958e+00 2.449178301727403362e+00 2.912389755167645422e+00 4.112006532335951370e+00 3.384808054117760978e+00 3.288860041277555268e+00 2.844519445987286232e+00 2.093631221667782150e+00 4.251704172009671545e+00 5.243995643972155563e+00 2.075671204677598691e+00 3.926185570887924303e+00 3.200389939211643942e+00 3.259562305684896355e+00 5.157201529700103038e+00 4.258104851366457666e+00 3.112574451751022764e+00 2.628814156780852507e+00 2.375370746010708967e+00 3.226440346301262974e+00 1.968465256382382567e+00 2.860278847270007141e+00 3.092313814351383527e+00 4.098543151280716224e+00 1.628083547808594655e+00 1.630837817744860585e+00 1.949235436055722914e+00 3.390796987615677160e+00 2.176774981464131731e+00 2.138242485435893681e+00 3.234702355501310134e+00 3.439130020213768457e+00 3.353242698715482195e+00 3.482631034747874832e+00 3.120703856753265004e+00 1.605673899867282373e+00 2.165559642860031442e+00 1.798475739789487937e+00 2.543183111461528423e+00 2.689514030095112140e+00 2.765306470347779211e+00 3.198651360293903068e+00 1.215331480479186155e+00 3.173043517943999525e+00 1.869257830961097877e+00 9.037285191224062597e-01 1.380566623609440491e+00 3.815756022147128945e+00 2.977302131009589292e+00 5.345722973457537108e+00 1.921483526787345575e+00 4.117126254460538703e+00 2.850085561444220872e+00 2.975870322338404872e+00 1.930298594865984096e+00 3.260191059152983684e+00 4.424302237993517295e+00 4.666248606029197887e+00 2.484728526670468618e+00 1.789081715199487777e+00 1.945139818410710486e+00 2.966839442236712365e+00 2.742614150041038812e+00 2.433699544383432833e+00 1.942902572556830076e+00 3.947627859573782150e+00 4.566033560713688821e+00 2.670961204826499458e+00 3.566132781203857682e+00 2.323453280387591136e+00 1.334445284442068669e+00 4.867608690483224976e+00 2.103973369278580474e+00 1.263622148624225616e+00 2.921510816329335292e+00 2.433856282730051390e+00 1.772332521561710506e+00 4.178640061108729320e+00 4.382207822808133812e+00 2.641220029449844908e+00 3.373741255057625121e+00 3.750262825282140611e+00 2.776630474494258038e+00 2.922737492545797622e+00 2.900769986777978815e+00 2.539363162078557501e+00 3.308787127417056606e+00 2.845381374657866225e+00 4.181989265825107438e+00 3.985374366759987907e+00 2.489128476918983868e+00 3.725177061263821532e+00 3.902459343889530086e+00 2.187245482299204014e+00 2.850688586518910661e+00 3.279285033580522146e+00 4.697803388598893015e+00 3.090779843530452098e+00 3.627924062516573400e+00 2.668377108386557950e+00 1.930570339588762341e+00 2.871132523225044864e+00 2.333747998636787724e+00 3.867482888220457937e+00 2.094334657342854733e+00 2.515828621892136852e+00 4.958594409961805560e+00 4.805027479018330716e+00 3.447674963663914571e+00 2.437030791735628199e+00 3.010989879634030864e+00 3.481572865486937562e+00 1.952287642678386392e+00 9.208760022654514099e-01 3.105007793914187353e+00 4.998535434081979645e+00 2.528034856336688119e+00 4.644230688999946288e+00 3.271791259227321724e+00 4.074547588727919667e+00 3.932800058897159889e+00 2.433995866899548943e+00 3.320630506215672462e+00 1.996603727649640669e+00 3.992502131632384543e+00 3.348452158315883498e+00 4.030496772340393719e+00 2.186405869201667684e+00 1.899676769777555174e+00 9.204367994398593433e-01 2.528385902437622512e+00 3.909810729754025438e+00 4.615121984888361339e+00 2.902481074115965676e+00 4.047707712761551946e+00 2.695679262803678977e+00 3.896403652669590656e+00 4.195879689030772575e+00 1.629443022061720869e+00 3.399373243878581086e+00 3.901318925944390781e+00 4.200060682612159368e+00 3.972050257853014799e+00 3.347681259151469746e+00 3.187292816481964053e+00 3.881087338576382439e+00 3.823993591844866646e+00 2.951188521201877801e+00 1.925037196018440255e+00 5.201508896335320209e+00 2.301219027558564889e+00 3.836517491726328721e+00 3.604280340833888818e+00 1.401221168553739682e+00 1.518129587720688178e+00 1.979030652228069176e+00 4.207397859369569559e+00 4.496712530312484191e+00 3.137457029098166927e+00 3.062300771451294423e+00 2.948731336665399549e+00 3.756227122700388943e+00 3.594405186055589230e+00 4.262596056621253737e+00 2.419035549784069428e+00 2.179367183956577581e+00 5.026240554196136578e+00 1.007404433201254390e+00 1.893125108759983632e+00 1.736659820193886983e+00 3.694239792145443069e+00 4.433648171340860422e+00 1.756952796989520449e+00 3.781803801030202195e+00 2.233594945173172697e+00 3.573438306369998152e+00 3.513160626825678090e+00 2.863208993672284652e+00 1.572784160220147553e+00 2.926443820780352922e+00 3.792107040305162435e+00 2.611590055298563140e+00 4.024297981673404578e+00 3.411776058468807271e+00 2.311377453024068718e+00 3.241162062897783525e+00 2.587824765183607933e+00 2.573999446911903188e+00 4.505223728901174951e+00 2.223525284588328432e+00 3.230774389795216806e+00 3.524130420237698846e+00 3.862696547634068001e+00 2.826685157603692655e+00 4.025095905049225209e+00 1.393052016857776465e+00 3.715266774393287452e+00 3.453363406229047250e+00 3.177220401533899619e+00 2.829495371244497459e+00 2.621843136024842646e+00 1.607484319897197977e+00 3.578963025053254476e+00 4.463677815244186498e+00 3.688528377576942408e+00 3.590807271447158389e+00 2.798938256531307900e+00 2.063355071168921029e+00 2.655862939913199217e+00 1.323306292193655587e+00 3.374787177213336875e+00 3.880119687591696120e+00 3.220994193580321685e+00 2.741764400659874479e+00 3.838700940300013631e+00 4.137881699570456817e+00 3.016624927235951770e+00 2.031749186041689637e+00 3.814779512793175176e+00 4.792630311508936813e+00 3.217013984574656593e+00 3.070448943307676704e+00 2.919966370177915937e+00 5.952400069810597216e-01 2.771854151603828864e+00 3.355047052284861220e+00 3.544286042473586029e+00 3.562680447480798041e+00 2.988746893877144206e+00 1.559902924710149019e+00 2.753283666966058085e+00 2.279014252349664371e+00 3.608517453828208765e+00 3.786197032806731144e+00 2.935791662832293980e+00 2.508773418009689671e+00 1.699173678257238418e+00 1.283115621469158585e+00 2.999676030539852878e+00 3.473395779780891868e+00 3.564098572226492845e+00 3.535918472581734306e+00 4.298608975450977532e+00 1.466481904865339914e+00 3.208619828802480978e+00 3.088903387199605444e+00 2.513776545792914874e+00 2.708734358441475809e+00 1.901101998717451558e+00 3.506000529659435649e+00 2.069025646779281580e+00 3.465678792376465367e+00 3.006427751210739796e+00 4.225792112148138990e+00 1.912363713192398729e+00 3.086105422023627476e+00 1.873142507102764531e+00 9.815521515523613072e-01 3.937309378422034101e+00 5.318799192573554713e+00 2.396710811559570331e+00 3.062395558329053191e+00 3.493636672084715400e+00 2.415634913890023938e+00 3.800780392795612528e+00 2.540601040122977938e+00 2.295741235042125350e+00 2.545692439760182779e+00 3.003951675152945366e+00 3.041045389075991423e+00 2.490938716961339061e+00 3.700817511809432414e+00 3.794372018317493822e+00 3.454179219457261585e+00 1.631063885226997190e+00 5.676500516044700184e+00 3.993444191464328163e+00 1.880768844163727582e+00 3.087096902181387215e+00 1.760655100423312414e+00 3.361378287644047447e+00 2.121391254463932174e+00 4.064582034015694845e+00 2.661992699198350909e+00 4.774156376508972066e+00 3.563917723556687012e+00 4.033239312758247763e+00 3.908179724397345289e+00 3.263558196086375318e+00 2.077950527576020168e+00 1.400979650829249579e+00 3.518156005680056264e+00 3.193171199577350627e+00 3.620787120366835143e+00 4.213232968181773508e+00 1.624624359133771900e+00 3.296328007363255264e+00 1.612761838422816396e+00 4.999122225523079166e+00 2.683250308800213979e+00 2.173131046874488881e+00 4.762044593199510345e+00 3.286314098456687205e+00 1.827579397439095699e+00 2.839955813458053147e+00 2.021302059088161407e+00 1.561368656785143472e+00 3.850461028227770921e+00 4.824650719254441000e+00 4.360239199866752458e+00 4.695694629589890923e+00 3.756297495886867566e+00 4.414299884996886192e+00 3.559657393518727897e+00 2.591121349311751310e+00 3.887183119976531209e+00 1.979405888188050522e+00 3.549955089543689102e+00 4.502681795070519577e+00 1.860881197698444733e+00 4.034500386982973197e+00 2.880450046289936950e+00 4.048389830816359947e+00 3.244566292192588186e+00 2.733691644714260072e+00 3.113730935272715605e+00 2.000511648763618755e+00 2.950026760707955109e+00 3.720509306382757231e+00 3.528811889205891283e+00 2.304995319639437046e+00 2.793758371923958261e+00 4.050398781101820944e+00 2.266016231015635096e+00 2.735331476863402500e+00 2.376957381959711846e+00 9.437877598051231942e-01 4.346386451043779076e+00 3.977269440763160802e+00 2.533656495139809728e+00 3.590688254105740107e+00 3.569770226495859067e+00 3.583623941595434736e+00 1.102245720643919791e+00 1.200007750105355209e+00 3.500524790934040009e+00 3.423419439259719699e+00 3.807708957520030246e+00 3.339575709110341517e+00 3.243046488029645236e+00 3.026899395480972199e+00 1.794145203318908699e+00 4.808286245278639015e+00 1.070851628199722683e+00 2.628153071930079854e+00 1.750350629540082359e+00 3.863380045092685844e+00 2.559087469289252681e+00 3.538649439289568210e+00 2.281166127610090300e+00 2.827047209117111048e+00 4.649551006191508407e+00 2.375
[truncated: 3,604,801 more chars]
