# Supplementary material for: Bayesian inference of kinetic schemes for ion channels by Kalman filtering
Source: eLife. 2022 May 4;11:e62714. doi: 10.7554/eLife.62714 (PMC9342998; doi:10.7554/eLife.62714)
Supplement: Figure 7—source data 2. — Each of them has 10 ligand concentrations. The number in the file name reports the amount of ion channels in the patch. [file elife-62714-fig7-data2.zip › 5000current.txt]

-8.852863215041109624e-02 -9.995767311587855364e-01 -1.906628350352871093e-01 9.663356637611556499e-01 -1.332452494340458315e+00 -9.316702393605510446e-01 1.951931365619084813e-01 8.191733205086304537e-02 -2.693579517995519090e-01 -1.614956832507410955e-01 1.488581190080119132e+00 1.001589486551732744e+00 1.510895338282115752e+00 7.228565327703102561e-01 -1.070350529508851123e+00 5.187744827251401514e-01 4.320333756587458884e-01 -1.773716530887598841e+00 6.011038407776320147e-01 -1.044210386142529146e+00 1.217191850661416774e+00 -3.346009272640701471e-01 1.508331344350755110e-01 9.099171045774466782e-01 8.933000205461466559e-02 -6.096763171101393652e-01 1.088894160005330791e+00 -1.924282106880117027e+00 -2.712952823465423768e-01 5.996368331939068153e-01 -1.866786563592863990e+00 1.116999672406700839e+00 2.939954501950386434e-01 -1.536452898010339574e+00 4.409777437026781710e-01 -1.062366811184620730e+00 -3.534707593983495433e-01 -1.190128069536845468e+00 3.111283310367297592e-02 6.812378105491463387e-01 3.846478928414572701e-02 1.030467825804713300e+00 2.729930619555988702e+00 2.135398699935806555e+00 1.022544354134884148e-01 1.365753719349714457e+00 5.829353416935127985e-01 -7.495090593834012882e-01 1.911757573191716242e+00 -2.278479797424039499e-01 -1.614012832735061354e+00 7.233904721888121392e-01 -1.307679882769991142e+00 8.675883533141359738e-01 1.724686147212443288e+00 2.751994917604563273e-01 9.467287669321514665e-01 1.731738262554416430e+00 1.908160154968554956e+00 1.536571975198342266e-01 1.869996569332167402e+00 -4.238395538031602405e-01 -1.120923246047731192e+00 -9.692304100467411532e-01 1.406972524065241426e-01 -1.493598686245531271e+00 1.720863297468966602e+00 -1.124053313591208553e-01 8.918290694447339462e-01 4.762202651532423392e-01 7.562739804492060181e-01 -6.799076372623404918e-01 -3.968045604013409333e-01 3.770020049258544503e-01 2.298161965358986591e-01 1.006337335715239867e+00 -1.747064520883457889e-03 -1.899772565286471870e+00 1.255662564266625258e+00 2.364558109350071713e-01 2.436036319149061047e+00 2.600821257665403841e-01 -1.560137998748584720e-01 9.356555583750290062e-01 1.193230641961457561e+00 1.153413690731313723e+00 -8.667086940984917998e-02 1.624542871338461036e-01 -7.490045971177379247e-01 -5.886367512917681788e-01 1.762012430673033370e+00 -3.270975356531009015e-01 -1.480308462267471370e+00 -3.710914370478726743e-01 5.881412642068079011e-01 -8.322427623689142573e-01 -2.984745655828146549e-01 -9.372653554747232274e-01 2.129702146523828610e-01 1.412569081819900596e+00 3.903696250810323454e-01 7.026681539848230740e-01 -9.263693872668605778e-01 1.427738210108794759e+00 -5.955821978591505639e-01 9.506385777128435466e-01 5.306752894585372582e-01 1.056906499204381289e+00 -2.131983421870346507e-01 8.951974442606167592e-01 -6.978342200852263311e-01 -3.192091889715332753e-01 1.006224101158950335e+00 1.399056093841077597e-01 -6.869841256966371379e-01 1.427181348935232741e+00 -1.848572181699906114e+00 2.738375784504947785e-01 2.531041521849872189e-01 -1.432589668839595320e-01 -1.551543840598304191e+00 2.020207160726561202e-01 -1.838448622724391024e+00 -7.909019104804955180e-01 4.414760129006043421e-01 -3.033091617283559249e-01 7.730378498583968805e-02 -1.130515865631447125e+00 -1.444612885430840654e+00 6.487621228349992331e-01 2.365524941372631196e-01 9.085134068380273931e-01 4.631278310591662173e-01 1.684995438771155873e+00 -3.624327154012692564e-01 6.925335631004833070e-01 1.057674374590351074e-01 9.223064822394775319e-01 -4.436172871049045008e-01 2.384118526100270641e-01 4.084782879522798060e-01 5.429269410575843224e-01 1.536882287772419198e-01 4.909396814573826484e-01 9.816283817470347062e-01 1.953809492889026833e+00 1.243048740229585336e-01 2.102897519026994122e-01 -4.750032329677644771e-01 -1.847566851982863911e-01 2.503784476936365078e+00 7.264282262126939838e-01 -3.750193182007821591e-01 1.906941376245987252e+00 -6.569406271283806387e-01 1.423809211449450718e+00 1.996904922296632856e-01 -6.150477940259833076e-01 -4.792087393239090054e-01 -8.462374301001625021e-01 7.915685731634858335e-01 5.720112294023922406e-01 -1.049757328552562319e+00 9.467628402911889562e-01 2.477768254307448348e-01 -5.043300131068316761e-01 1.360115790880337405e-01 1.473959734053463810e+00 -2.982506916716531897e-01 -2.037623989795654955e-01 -2.525433983344664401e+00 2.425509263923874226e+00 1.927887399347400166e+00 -7.042116256770123428e-01 3.536395696047620607e-01 -1.001610664282811536e+00 8.271440853436714535e-01 1.886378291044920941e+00 -3.406120129885133463e-01 1.129269832937301654e+00 1.168619513539316812e-01 -9.527504060224358806e-01 4.971476465124012867e-01 8.262220609085324519e-01 9.177658577450092947e-01 -1.921406849642030457e+00 -9.501648772175987911e-01 -1.213926072469079243e+00 8.930124840369508821e-01 -5.126622099389864795e-01 1.157653363091905696e+00 7.377039645187977168e-01 8.455742414817400965e-01 -1.900631792936928965e+00 5.439429912667513856e-01 8.403174552496346372e-01 1.190114597230770066e+00 2.785630351058994703e-01 -3.202603307025250201e-01 -2.047592265999014671e+00 -1.407499477385045772e+00 7.278583878715871869e-01 -3.625550795463057252e-01 -5.861208670246608188e-01 1.681139446535451221e-01 -2.072499003341025936e-01 -8.842587033729364387e-01 8.147599845014860120e-01 -8.729011249864532251e-01 1.244774785608582901e+00 -9.572447014282094990e-01 2.008722796168753710e-01 6.643724615201964667e-01 -1.952828619210199568e-01 6.437315504890428475e-01 3.313990793759392689e-04 5.591101398830941038e-01 5.528738833624285975e-01 -6.182302064185073442e-01 1.272344668269290269e+00 2.355804375063392728e-02 -4.369889756298301897e-01 8.704368059867861884e-01 4.785105961976278410e-02 -1.883959627859096431e+00 1.923727085350620094e-03 -5.146196332126614648e-01 9.736033141836057669e-02 -8.956611529012250550e-01 4.183661351343746504e-01 1.926754000064684114e+00 -1.026531093607455203e+00 7.115049130025425939e-01 -1.281658052371633438e+00 -1.528867157456164971e+00 -1.223127406865565758e+00 -4.757303546161731900e-01 4.373294504345680567e-01 -1.571854229948331239e-01 -8.237786107832465454e-01 1.050228760512877946e+00 -3.452626276723519960e-01 1.382188604443599679e-02 -5.786287701948107376e-01 -1.099485790159177911e+00 -3.594244034251029563e-01 5.901679477028904941e-01 2.628682035271741491e+00 3.302854227827776157e-01 -9.682746317039935269e-01 1.407559588719165866e+00 -9.896881186071391223e-01 6.569499996835795885e-01 1.605468414004749267e+00 3.344742204951402509e-01 1.123659380756755199e+00 -1.793060640621842172e-01 -7.212118854119305977e-01 -3.680748050566928220e-01 1.671187359647789528e+00 -6.342946659339582238e-01 -9.192854070281976098e-01 -2.517369005088678335e+00 -4.299437743073122875e-01 3.380203059408449229e-01 -1.192580889663988675e+00 1.079912093233578618e+00 1.281000570063746791e+00 8.740542605233387885e-01 7.920490293846562668e-01 -6.545106149551168651e-01 -3.378232496306708965e-01 -1.026062444943522500e+00 -4.971479522485776625e-01 -2.764924276542006787e-01 3.567374174706818835e+00 4.149103153099901325e-02 -1.046126236316843983e+00 2.209761437146432250e+00 4.043381478443863752e-01 3.404170266846220372e-01 4.296897525921624661e-01 -6.383102849748419072e-02 7.230667247998249225e-01 1.868224143267701587e+00 2.055401196193285873e+00 1.270178796311394631e+00 9.217819517516597783e-01 -5.193116292051309646e-01 -2.463274950711196176e-01 -1.967714525720587471e-01 -4.388562098408183010e-02 -1.072939224299455319e+00 1.325313820386697650e+00 -1.558178550196063661e+00 -5.617517643925757920e-01 1.548137553859978643e+00 -4.771205370847272365e-01 -1.555846024232676039e-01 1.096318530176280115e+00 7.944776470286052383e-01 1.054730553078951694e+00 -5.993932209993459992e-01 -9.665509992262542038e-01 1.907958944323275008e-01 1.585685084085467267e+00 -5.074041588238115130e-01 1.691911266774543510e+00 3.528877047758411933e-01 2.487073708740354314e-02 8.966962958804971517e-01 -3.250474299825552582e-01 2.659447989320766315e+00 -9.348607270054881679e-01 1.462426849747141544e-01 -1.001380804901126131e+00 4.444427217875493441e-02 -5.411595593153041284e-01 -4.794988297972755942e-01 8.807224905140867977e-01 -6.703480609947238822e-01 -2.363939510967258961e-01 1.113242018258552513e+00 -1.044168307808358342e+00 1.441988494829660850e+00 6.822907926529879763e-01 8.828599035362756364e-01 -1.322840444797775739e+00 9.029283344036406200e-01 -8.740926272142920395e-01 -2.066566381957207099e+00 -1.558107572188646817e+00 3.688534281086159883e-01 3.790069940036815935e-04 4.476797016456979250e-02 -1.221589376923356562e+00 -7.369928887017430652e-01 -2.523932566539203837e+00 -1.547669393124804671e+00 2.466588574443438764e-01 -7.385786477771164593e-01 1.319629147516995504e-01 1.923243731729405437e-01 5.184349550374679483e-01 3.100116354385171191e-01 4.490234336303205454e-01 -1.934706560659618102e-01 -6.514101562381426902e-01 2.822158322485275872e-01 2.350181113991198500e-01 1.604719118918383480e-01 -1.124439465102072822e-01 -1.445601207271516753e+00 9.010597389766652476e-01 -1.011013774163311396e+00 -1.840105191199582491e-01 2.784722973683990688e-01 -1.335628485819760902e+00 -1.421815448861574405e+00 4.907680045663591617e-01 4.523341977982236473e-01 6.583718054396262565e-01 -1.391186830300435162e-01 -1.235293929003578484e+00 -5.162036174452785398e-01 7.684814781928076544e-01 -1.526623716715105550e+00 -6.621751892490252978e-01 8.387011833504769420e-01 -9.012036222483008618e-01 2.374432475859193481e+00 -9.497803758256224693e-01 4.388225509622348253e-01 -3.273473262436443210e-01 7.699166340716487311e-02 -6.985840266473350990e-01 -4.467175600524354584e-01 -3.750657555918155417e-01 -5.692062932800346919e-01 -6.977785010699688595e-01 -1.943734353840823603e+00 -9.342368383003526455e-01 2.078014640692560810e+00 1.563673812493078907e+00 -1.480154896989287705e+00 -3.668994042979201176e-02 4.260921224889174241e-01 7.590800741428631593e-01 3.477828941621430858e-01 5.650366067119529934e-01 -1.187257110170153673e+00 -4.693657906887955256e-01 -1.068005431180012677e+00 9.920345996409436415e-03 -5.467416816320114226e-01 7.932127456017759037e-01 7.594216834557396267e-02 5.427803160431120544e-01 -8.259995652737883720e-02 7.832566536948842861e-02 7.261777975797620854e-01 -8.112673746190244284e-01 -2.661459212689404552e+00 -9.149501021396001521e-01 -5.192198170196412610e-01 1.549379773160117768e-01 2.112431651144440092e+00 4.062569809085433414e-01 4.496507641002605582e-01 3.183797915624093644e-01 9.022751818794089163e-02 -1.826179962836752102e+00 1.141561821587493197e+00 1.467295417494538956e+00 3.881835192466264739e-01 6.561751769011694435e-01 -1.300743232719358433e+00 -2.863100313559259757e-01 2.424103546140907284e+00 7.946373933210114648e-01 -1.797143654269152749e-02 -1.860261847090267429e+00 5.682237254888753419e-01 -4.953825888223277185e-01 8.139912349235979283e-01 -7.576257455093825532e-01 5.618396498274207396e-01 8.290622267521302602e-01 2.000415135812291106e-02 7.394219920186506645e-01 -2.900480517818811443e-01 1.353740649270071206e+00 -1.229603204504159830e+00 -5.151290946386120062e-01 -1.407814271607560341e-01 -2.715450997000572464e+00 2.866772579341208063e-02 3.185733730124117313e-01 6.458740989574330849e-01 -8.653798684149931475e-01 2.226164256340056546e+00 4.275656249044116342e-01 1.381150156445155819e+00 -1.607645555133260240e+00 9.610419160087525503e-01 2.211887450592531501e-01 -8.729469258102432461e-01 -2.610661830199587086e-01 1.078182663918121481e-01 -5.747095741889826082e-01 -1.229395126345351308e+00 6.257501877818977265e-01 1.507669935138721051e+00 -5.363524692918273384e-01 -1.904157528590860182e-01 -1.229361143131155076e+00 2.695456048296692719e-01 4.267495249851774863e-01 -4.397998093329369973e-01 -2.027067609115894287e-01 8.917996946809370051e-01 -9.385805204904712484e-01 -3.190841411814533957e-01 1.124429553582005026e+00 -4.778970591238786425e-01 2.545091441525629272e-01 -3.925635764958104734e-01 -5.101512344152685507e-01 6.405870100756501095e-01 1.038402687539674130e+00 -3.102329887292513688e-01 -1.778437633419578612e+00 2.337015555232311859e-01 8.674517189635770897e-01 -2.280875511481698578e-02 -3.985591127636344266e-01 -1.592583494876889105e-01 -2.176611948076681902e+00 -4.106775937986517078e-01 5.274942000149459576e-01 -3.565578299080122138e-01 -1.212146901726864484e-01 6.184381482528339413e-01 1.208076400893823843e+00 3.530774822983520078e-01 -6.150440816349543871e-01 -1.389516075775609483e-01 2.649546033211929580e-02 -3.851995297419278375e-01 8.322595982236860590e-02 5.258487805379716828e-01 1.466896452917391791e+00 6.528870246291182955e-01 -9.201552825782380873e-01 -6.559810642842655026e-01 -1.328722817708824833e+00 -8.820845067189624356e-01 -9.602901082288304302e-01 -6.827887694671203045e-01 -2.491125945732039215e-01 -1.673691559969481935e+00 1.692501732800453249e-03 5.735808910450941323e-01 1.770857934043789994e+00 8.963533074932915623e-01 4.079035317988350395e-01 -2.517409617383243425e+00 -8.130415100669589057e-01 9.163218806984840814e-02 2.424783098838994899e+00 -1.591210049604207200e+00 -5.350984518343653296e-01 -8.166327332486272850e-02 -3.553389436926830958e-01 6.936968091037768458e-01 -1.263881821485841828e+00 -2.879907485684919166e+00 -8.861506411982668086e-01 4.737864896054094777e-01 1.840459401998448152e+00 7.214134951192655576e-01 -2.193711280077101478e+00 1.610284430994814164e-01 -3.701472461985398921e-01 7.693631885098117795e-01 9.625047914980660035e-01 2.806071640923014421e+00 -4.621184010881677073e-01 4.047740583602761899e-01 4.660690101465485013e-01 -8.691855444085836435e-01 -1.403343489233262575e+00 -2.340691159301601376e-01 -3.273470638892287954e-01 4.955645767469890051e-01 2.584047058167601718e-01 7.379251535732829215e-01 -1.134443813487192587e+00 5.754893033816965708e-02 1.108297885102440095e+00 -1.047200097845178091e+00 -1.502501151302350291e+00 9.788192090760662323e-01 2.476805193974279451e+00 4.156546372627950570e-01 -3.410213736985306388e-01 -1.230049124171969988e+00 1.042266732672143759e+00 -1.982642927962728341e-01 -6.380463601946746444e-01 -9.824604910802149371e-01 1.244955746477935499e+00 -1.941871187866926474e-01 6.251007876113002792e-01 1.877110631283444686e+00 9.473457086342383926e-01 3.178646927760211405e-01 -8.472793927476617304e-01 -1.782332531227890926e-01 -1.381101530236066521e+00 9.120507548409982901e-01 1.659498577733228564e-01 2.536200607641399429e+00 -4.693811996804569953e-01 -2.434498028683493576e-01 1.544079808736955162e+00 6.031744432990793214e-01 7.514251648025148667e-01 8.939962525909614932e-01 -1.265684352746874186e+00 -7.917259953776207837e-01 2.153834139612406329e+00 2.874220965118732818e-01 -5.167802660079062749e-01 8.327755729842024612e-01 1.656104022704131040e+00 -3.356493649741915664e-01 1.649460104150910045e+00 -2.194719050819994299e-01 -1.007877140137863226e+00 -3.350827482148091563e-01 1.412950036032820655e-01 1.108818459750992025e+00 -5.929047807755961630e-01 1.383353160578848717e+00 -5.733587279043966117e-02 -5.591910701559785757e-01 1.311819659022739115e+00 -6.730536707669508845e-01 4.179729259611058567e-01 2.902165192086685330e+00 -1.922238213561190623e+00 -9.122384094193420889e-01 -1.385946010760692682e+00 7.316350835107826578e-01 1.927137251144785512e+00 -7.800903863484830447e-01 -2.351648480948982822e+00 1.570544735548999871e+00 1.155709687881008169e-01 -3.482865453117160448e-01 -2.168107295366866749e-01 5.686913089494874951e-01 1.067042008564121458e+00 -6.781628242455929323e-01 -2.907112209137130421e-01 -3.699521461820753365e-01 1.435049462514325747e+00 4.753872264298275030e-01 -1.853991610385904654e+00 9.531066464384758685e-01 1.510383825054525397e-01 1.954414032610775898e-01 4.149095846849032432e-01 7.821625983739995958e-01 4.596918384390140666e-01 -1.000293441571549646e+00 3.141211276731057933e-01 8.559564837684824345e-01 -1.222863401190474042e-01 4.587351872341756676e-01 9.552818532155348263e-01 -1.457878236462661681e+00 4.500418472400864456e-01 4.456087631732381094e-01 5.185907822594783001e-01 2.781096161244660525e-01 -8.999265535565329488e-01 1.007154412090536910e+00 -6.903558905759464848e-01 -3.911295349074323524e-01 2.039341857613853115e+00 -3.275939934159348699e-01 -7.147952887075027517e-01 -1.678867975470222512e-02 -2.312054105506645696e-01 2.008929374313555838e-01 3.542280271750692378e-01 -5.772964457932809879e-01 -1.143514302995594978e+00 1.181932030078580498e+00 4.745425592808347748e-01 8.286282814271255237e-01 -6.500331426727451456e-01 -1.422754846834164422e+00 1.311130324770060362e-01 3.193307927536864765e-01 -1.029220775794595033e+00 -6.518386757221075190e-01 5.710261516917788417e-03 2.040209412396756683e+00 1.160233404291110437e+00 -5.057578991018566450e-01 1.330818003535363170e+00 -6.049102244064306910e-02 4.261384943359513566e-01 1.782191937567815521e-01 -1.872756001843615403e-01 -1.490749871946154714e+00 1.312692922498344350e+00 8.712655531958178878e-01 -9.473852619215281656e-01 -6.325586228926826093e-01 -7.648591832888957942e-01 -6.744221298840439305e-01 -3.151548525802669865e-01 -9.290436097485067490e-01 -7.266471457941162115e-02 -4.322160886704357607e-01 -4.078952126439071013e-01 4.237259244959469262e-01 -8.030070941554416641e-02 1.042549468409659896e+00 -1.848165415950849599e+00 1.865921713788479153e+00 7.903337335745255210e-01 1.014255390155072378e+00 -2.162976425974514783e+00 -3.018356506158356156e-01 -1.044796629453879966e+00 -1.378088022193615092e-01 -3.363431997582987942e-01 -1.305212461733775253e+00 4.465172663140366538e-01 2.641151369215645750e-01 -1.155061410166216440e+00 1.076866532808213872e+00 -1.540598162394221822e-02 -1.076643993533992205e+00 -7.399084951946688360e-01 -5.828622978238405805e-01 1.092487801069478515e+00 -1.521401821438120860e+00 -1.204097690300172108e+00 1.804684195139087954e-01 -1.430255113213550588e+00 2.863837768615420387e-01 -7.572905232077189464e-01 -1.013603839816183738e+00 7.125538185136502944e-01 -1.841373641318238663e+00 -1.178741360194627497e+00 -3.182103882905867653e+00 -1.440729813947981164e+00 -8.761131676579649863e-01 -3.128142174118216379e-01 -3.068356781890867468e-01 1.518055619855715577e+00 3.547496773351774824e-01 -2.615550696518273988e-01 -5.958424368929722270e-01 9.323128395904406451e-01 2.072584319346775672e+00 -1.150413162010099910e+00 5.703365151803777566e-01 -9.730236515531704988e-01 5.765367852514290403e-01 2.071503602157545865e-01 4.150237906561676793e-01 6.427862116805702630e-01 1.337946944540346461e+00 7.442336986707465130e-01 1.810714939409772684e-01 1.596440216638931875e-01 -8.036662212251332038e-01 -6.108985676310695334e-01 1.604507932507120982e+00 8.886299787323582722e-01 4.865477285410970132e-01 2.836385229734775804e-01 2.638980172902107291e-01 2.894809776375527055e-01 -4.817758274554392317e-01 -7.344590113579730906e-01 -5.185420790228669752e-01 -1.220009905911107584e+00 2.056083583939863235e+00 -3.949909423175963497e-01 1.630532908158110750e-01 4.280907567723825080e-01 -1.977566683173222206e-01 -1.412544035037734069e+00 -1.655477649866848866e+00 -1.087441347968325811e+00 -4.661485772181978016e-02 -6.897225810983775851e-01 1.970933796675937932e+00 -4.469087370541318660e-01 3.967122991317718061e-01 2.331961102762587223e-01 2.108196903246105869e+00 -5.990534214283745884e-01 -2.136058539779985554e-01 -1.659690034278275828e-01 3.375290971977344401e-01 4.161166497135054820e-01 1.946429102105969866e-01 -1.619965167093195824e+00 -5.721145387648802760e-01 -3.812172870426541738e-01 2.772111111504709791e-01 -8.128536613553491996e-01 -4.336437008507677549e-01 1.056635861554315658e+00 -1.146023498944491514e+00 2.521404968279688852e+00 -2.646541488765277728e-01 1.485570604216135626e+00 5.543356304288244996e-01 1.046368998625650110e-01 1.325836980747057137e-01 4.782570896381625469e-01 -3.881196249237714446e-02 -1.593580847889450869e-01 -8.316107290992813539e-01 -6.551681883954189045e-01 -5.794127015558832028e-01 -3.314453260759417375e-01 1.147359340904600955e-01 1.984279223563873540e+00 9.118854305692698503e-01 -4.992441376935868869e-01 -9.190249253862661227e-01 -1.882313543341966211e+00 3.109270934337730052e-01 2.580535321406267069e-01 3.283214893227573983e-01 4.404868542849131319e-01 6.460244696788804142e-02 -1.873103439067009157e+00 -1.293400887442061720e+00 7.909485350190771369e-01 -1.881233347247676990e+00 -3.963248877744338650e-01 4.506653470319531007e-01 -1.382391469388550287e-01 4.843754688860843483e-01 -6.065614317618297502e-01 -1.035363925861169987e+00 -7.121845496063773373e-01 -9.359337428312983764e-01 6.723902407123499847e-01 2.323036816697535978e-01 -5.035641322543898957e-01 5.222428443440809698e-01 -5.081722530715465647e-01 4.247729993313698049e-01 8.607195114901243782e-01 -2.950926095941004412e+00 -4.229019535279095465e-01 -1.228999778344807670e+00 1.673065842670990344e+00 -9.300662156148653548e-01 8.069122089410536436e-01 -8.084662699954329179e-01 -2.912499228275683763e-02 -3.270024250286512335e-01 9.117058678822335116e-01 3.964062229860290110e-01 -8.155757348572735266e-01 -2.401803788310109822e-01 -3.975504912266807356e-01 -5.030025179293390325e-02 -8.419666943167373185e-01 3.442475658069451550e-01 -1.859815054066492390e+00 -2.822762013383241508e-01 -7.956793396230185111e-01 -8.973664318190547814e-03 7.104421911749893015e-01 7.939849029056482710e-01 -9.770101916973246148e-01 -2.354837374365445490e-01 1.067678653205419881e+00 -1.347216873577563589e+00 1.256288225499138100e-01 -2.236232304521915126e-01 -3.561035723965970123e-01 4.738301233233829235e-01 -2.776631091102806370e-01 -1.059067525787992237e+00 -1.112512142398489390e+00 1.365671239944550863e-01 1.539130257344630603e+00 8.216492232284487718e-02 -7.071345372867657297e-02 8.594820056320705559e-01 6.821213480772320148e-02 -5.409157691534473983e-02 1.290407714398579486e+00 -9.127204564809452414e-01 4.446928546554591022e-01 2.933705776346459682e-01 4.994023578431103227e-01 2.340480871096400239e+00 -3.299429183515236730e-01 -7.330281631633177586e-01 -4.359530511093093197e-01 4.837917390884877156e-01 2.993772530466915494e-01 -1.829241637502849294e+00 5.451081649261025897e-01 -3.255351936048906936e-01 -2.624325206995733462e-01 -5.921131968967668913e-01 -3.876157986873655092e-01 -8.990683882685850392e-01 1.765248037829792338e+00 -2.646656106008454579e+00 -2.192811725269718792e+00 1.480889709487156480e-01 2.699135776241247051e-02 1.122563409530063394e+00 1.858142548571182440e+00 -8.213685641312493679e-01 -1.567396885466051826e+00 7.788410819596427448e-01 -1.804944633521609498e+00 1.370803591302498292e+00 -2.357057776003709804e-01 2.337177237390690721e+00 5.369147938276636056e-01 2.143051085451992688e-01 -4.509690302038667498e-01 -5.306015749301925544e-01 -2.099995188766412835e-01 -1.684368827277525682e+00 5.389895594327496348e-02 -1.979880537900186033e-02 3.341260965672034344e-01 5.519464914835080505e-01 5.770319117618067928e-01 8.801726514352617992e-01 -5.202732576025463906e-01 -8.368231311665889072e-01 -1.185981331970110686e+00 -4.902008734957159497e-01 -6.743857097446724902e-01 -2.956528188644949248e-02 -3.580359110106822729e-01 -5.176475334836611042e-02 2.831796258760164303e-02 9.469849602899893526e-01 -1.723731821985137636e+00 -1.083885578149606843e+00 -1.295010339566606383e+00 -2.421937623696863995e-01 -1.197473681078661034e+00 6.630586508088660569e-01 1.622022622963547045e+00 1.426281699734583297e+00 8.252731973566390655e-01 -1.633003886764947121e-01 -3.923878672175928339e-01 -1.746129825867826779e-01 3.992610907450068747e-01 -1.636129712352718979e+00 -1.058621396395232894e+00 1.247188472009388205e+00 3.983538069378220192e-01 3.584028898105423577e-01 7.904459895426793614e-02 -4.035949008114756431e-01 9.011451658908735673e-01 8.498231050749052162e-01 1.866572942433805393e-01 1.652591910427129440e-01 -9.149555776947466690e-01 -6.857647389588227282e-01 2.272730817717019680e-01 -5.397225727549255225e-01 2.321747971631939189e-01 -4.566216768533827297e-01 -1.173249135755386335e-01 5.268415903572426506e-01 -2.677862817575159537e-01 -4.478029628776237225e-01 4.304477617266651568e-01 1.545404994165280599e-01 -1.312550365676233843e+00 -1.194019340187676192e+00 1.567868141098186507e-01 -4.264000745255478453e-01 -2.098174351805147664e-01 -2.602811597291867507e-01 1.762634362017265199e-01 5.005135989078918213e-01 3.658378007345817751e-01 -5.606549255282563538e-01 7.544830436965805909e-01 -1.121981469547354893e+00 -1.470373426223252067e-01 6.867369029009530168e-01 -1.827237582919705727e-01 -8.173499066326085638e-02 -7.411487769378583002e-01 -1.962218927347815778e-01 -6.957294836978027419e-01 -1.112573945472596471e+00 -7.811190781000471040e-01 5.109485596350881176e-01 2.408877103609674275e-01 2.534501078733267576e+00 1.105587090185002758e-01 -1.711628217479147507e+00 -9.897932746575796026e-01 -1.607576960237041774e+00 1.771533161182876348e-01 -2.220390568908968465e+00 3.212953583705597804e-01 3.389833750636851994e-01 -6.717395242735219041e-01 1.349859617985402549e+00 5.952448294662604500e-01 -7.903320241594170154e-03 1.355109985962269281e+00 1.452236418857595357e+00 6.422619958662488804e-01 -4.114663512265030465e-01 -1.933928825706545229e+00 2.133511666242498883e+00 -1.079709171345138330e+00 -1.859695024038937328e-01 -1.179773334190718836e+00 -7.597238845890009751e-01 -7.302808235236000201e-01 -1.686265166141881211e-01 -1.288635551241413379e+00 -5.925631398009156836e-01 9.526669858658803891e-01 6.110372306710752932e-01 -3.244377840263909518e-02 1.202467242053492980e+00 -8.097161754603605655e-01 -1.756300435118268943e+00 -4.474300525675846685e-01 -2.627890871592534205e-01 1.323063183426643530e+00 6.418975336574471724e-01 -2.330751984366559171e+00 2.009388412586286254e-01 -1.751202787359950497e+00 -7.605020963978584847e-01 -1.041502459450384555e+00 -1.666740779438461439e-01 3.801181161408445086e-01 -5.701366870929438502e-01 -1.723873369988657256e+00 1.029701763899335987e+00 7.100706155423959220e-01 -5.078704849800509402e-01 1.056578195443808932e+00 -2.188880835326313667e-02 1.312338024706079416e-02 -2.462804348981118441e+00 1.289247023037266349e+00 1.265911168426981093e-01 -1.535890075132766652e+00 -1.962656034975220454e+00 6.848604463144560839e-01 -1.973645686777477648e-01 -3.465374650010902835e-01 1.034682563737472583e+00 -1.416771689048016425e+00 -1.976936797374852783e-01 -1.118734060579510636e+00 -3.787184366087276710e-01 5.775109685194602660e-01 1.130529128857620913e+00 1.451756882192379305e-01 1.255928325344270180e-01 6.406574951095714843e-01 2.037622980520034766e+00 9.762296639114542707e-01 -6.869074315938449304e-01 -1.694773506774571448e-01 -1.818660564289365622e+00 -1.603411404332366272e-02 -5.604980988866703484e-01 2.335083484397071363e+00 5.006930428609431827e-01 8.654088600338064596e-01 -2.184204957927766977e-01 -6.875235954456516696e-01 3.017935974300715585e-01 -1.047113614503720758e+00 -1.771959917672228935e-01 -5.295932114563715043e-01 6.220693181780377612e-02 2.516580236676456139e-01 -7.635382121810562195e-01 1.220120591624966000e+00 2.431653430093851653e-01 2.757294666822845741e+00 1.889638869010100419e-01 1.366703675823918385e+00 4.666216503549975858e-01 6.002919861244850885e-01 -8.893472600166592024e-01 6.080874724580749291e-01 -6.296216706802398866e-01 3.239865469219662675e-01 1.032604631067415957e+00 1.515426913901979367e+00 -6.676743560669040622e-01 -1.942536988309943591e-01 4.931540492860677083e-01 1.023175825961153418e+00 -7.111383899020774502e-01 7.297529491821254100e-01 -4.698316269246722299e-01 -3.193233349758002326e-01 -6.709655217937193772e-01 -1.169332597688227615e+00 -6.714001969793634284e-02 -3.213002056591622302e-01 -1.180806321212662047e+00 -1.806454045507606132e-01 1.070224970801746611e+00 8.229841634181135346e-01 -1.604868986849417034e+00 2.455571198344660977e-01 -9.543411282876491653e-01 -5.374031034994000144e-01 -9.325027649635748705e-01 1.713205367811771129e+00 -3.134240604890062981e-02 1.786976827084216568e+00 3.402504755102964129e-01 1.328007249907473986e+00 -2.970871204436129620e-01 1.669975830465879607e+00 1.818650637215897814e-01 4.334029592641565620e-01 8.484702927750277512e-02 -6.976273633427357845e-01 9.528898230381531720e-01 -1.710474080997458346e+00 -2.201504720823778127e-01 6.395858394798201729e-01 -2.063160792244985720e-01 -8.823385474634122538e-02 -1.265343316876921476e+00 -9.601812847467450229e-01 -6.002290387162281249e-01 9.837565578624524187e-01 6.090513842115675702e-01 1.480239796062049917e+00 1.657000270585992752e+00 9.526275085291079359e-01 7.695620484974863285e-01 -9.713214431576334684e-01 -4.898520609750386390e-01 4.591425968498871191e-01 2.842139858412067177e+00 -9.697289924222073365e-01 1.212198030926641357e+00 1.178352190503994867e+00 1.209271335911104472e+00 1.536908133531095233e-01 7.880434868932824077e-01 1.375825600485215183e+00 5.841548038621994232e-01 1.611541564046949260e+00 3.298043600516407547e+00 2.946279173393151929e+00 2.063230627642218540e+00 1.694209193823146276e+00 5.956462269495206296e-01 1.537956875793881073e+00 3.010934395982511447e+00 -5.140654987317720970e-01 1.131714551895700582e+00 1.956604480481255015e+00 2.994055127966406715e+00 1.548977760532219250e+00 1.536168362912210539e-01 -4.646599078393377491e-01 2.333363295587038255e+00 1.670028153773904567e+00 2.655714558517473733e+00 2.875137115530089993e+00 2.809981771458614830e+00 1.647532435568544340e+00 3.239363674037695429e+00 1.971839338658774921e+00 2.805367919627460349e+00 1.388514912578334481e+00 1.798687161145160252e+00 3.379605336530442372e+00 4.077184240261792603e+00 2.546861338224994498e+00 3.964418016121800115e+00 4.563698470287874898e+00 3.119021231313843234e+00 3.711993670008840063e+00 2.632165491765640741e+00 4.067023263197326877e+00 2.608686346743953166e+00 3.128291078457915653e+00 3.180760725095401753e+00 3.386724066062020810e+00 2.529278809007767581e+00 4.261037192013489516e+00 3.187990059656982567e+00 2.370293493545336361e+00 2.060458540744798395e+00 4.046667088801839007e+00 2.376995344368982632e+00 2.020570173125391999e+00 3.059575201419802326e+00 5.034220594444148489e+00 2.195145695706334443e+00 3.054687711521723248e+00 3.926859683175813576e+00 4.387171412431047912e+00 2.246258533748421993e+00 1.382394942410947181e+00 3.112957004110777692e+00 2.911198827687052404e+00 9.991998334318217267e-01 3.425118758849535094e+00 1.988824429871642874e+00 4.748193675070726982e+00 4.404923717757861290e+00 2.795009150535853859e+00 6.143296348567163889e+00 4.336391811140612340e+00 2.705571489674518659e+00 3.525378855578923609e+00 2.204443170325880441e+00 4.773105429341689465e+00 2.048305420016723222e+00 3.520099334500965238e+00 3.294097191042499428e+00 5.409516227249033804e+00 6.409499566304567075e+00 3.154914922488825990e+00 6.176787162566416356e+00 4.916563043337237815e+00 4.689059069503053401e+00 4.589071538319768884e+00 5.314869942309016437e+00 2.672366683523487385e+00 5.148569974361702606e+00 3.136477632138218397e+00 3.400764548475300408e+00 3.674401397847291584e+00 4.473522083564411389e+00 5.247948798654950231e+00 3.649145518799530752e+00 4.587148281593028898e+00 4.909921422628269916e+00 2.968851332085450601e+00 3.492618203082309858e+00 4.119671764822863125e+00 2.464262683664147691e+00 3.862919867131535678e+00 3.753467682311244502e+00 3.743213991466388890e+00 3.281999137996862714e+00 4.259840936849479398e+00 4.650792818456702449e+00 4.416645626260174318e+00 3.793299861235728709e+00 4.212565396392431438e+00 4.568347467596219680e+00 3.935410653265249081e+00 4.082622658313900033e+00 4.049318400028420584e+00 2.423619816717157427e+00 5.479270266339762330e+00 5.189681231535226758e+00 5.683364356234303472e+00 4.671200115324456448e+00 4.572489036670619456e+00 5.215259924849917184e+00 6.149565468192903950e+00 6.413916895994089984e+00 5.015468691680686320e+00 6.966950637306003280e+00 6.728156714969783181e+00 5.046264261292426667e+00 5.793677354310580618e+00 5.340294755392198667e+00 6.392962631760652492e+00 5.332141846291817089e+00 5.593863208380819074e+00 5.083947844696465879e+00 6.777480010987203762e+00 6.011362433980746545e+00 4.862012509418467410e+00 6.555144244483291693e+00 5.556097366406969940e+00 5.708702093208313677e+00 6.368358616253344984e+00 6.210512301725453987e+00 5.496521197408935855e+00 7.807492669053267775e+00 8.323026705773948208e+00 6.981320787226233726e+00 6.167918733051299007e+00 6.087643084812921934e+00 5.434061649070175193e+00 7.583011250548892690e+00 5.608694479372323904e+00 5.369638749901855412e+00 7.126948894785449795e+00 7.440086253399976535e+00 8.418575343605144923e+00 9.768904399533820282e+00 8.171843888858340677e+00 8.396857944330154311e+00 6.178887131007741118e+00 8.586836807234675462e+00 7.266558882436925160e+00 6.778035187310315735e+00 9.449489480708999523e+00 6.355304554007681794e+00 8.638934013497042486e+00 7.919907800260769903e+00 6.594466763906554618e+00 9.834631828726310587e+00 5.851929443649654061e+00 6.834132288803251853e+00 8.555749371453151397e+00 1.012790708477078638e+01 1.051795141290734037e+01 9.755132178568274526e+00 9.509112027705562298e+00 8.988820199502283614e+00 9.928917581763082367e+00 1.038440501169757546e+01 1.127438974182464193e+01 9.584508433107783887e+00 9.249558817103082475e+00 1.037428647885029243e+01 9.282922852149642523e+00 8.299837426577525434e+00 9.903628424952268361e+00 1.108457757089191098e+01 1.190312855381424484e+01 1.156694318649326192e+01 1.217714871615619820e+01 1.131533822824741264e+01 1.000591609727806919e+01 1.054623800773073583e+01 1.185182036760752844e+01 1.227458037603765639e+01 1.141538633584113249e+01 1.171693763009957934e+01 1.206512926611847547e+01 1.026819267867943708e+01 1.212950116301573011e+01 1.087576281323913818e+01 1.314829023050578982e+01 1.205747448436103220e+01 1.302908770850693720e+01 1.270675663093173213e+01 1.290649821649959605e+01 1.340807818957858899e+01 1.084021884620812948e+01 1.193855868107786833e+01 1.277490231816805988e+01 1.191725552273775435e+01 1.075943971316979386e+01 1.468221606247668554e+01 1.109577274012018400e+01 1.211443363081421509e+01 1.289177894088938814e+01 1.307397194623093561e+01 1.366310029308684904e+01 1.381989151206007271e+01 1.545463006180725607e+01 1.331706624864481725e+01 1.561201970764644109e+01 1.331023704756848858e+01 1.597085098009382342e+01 1.399876786070628931e+01 1.437668308344920121e+01 1.335568731641026652e+01 1.472973270550029667e+01 1.593166064557872730e+01 1.566345380001280496e+01 1.348765531586477273e+01 1.631308417499373320e+01 1.564548006263387769e+01 1.699675159231809118e+01 1.464050938165583382e+01 1.814099350297689739e+01 1.799547145353626476e+01 1.839374953429141968e+01 1.835189553241630378e+01 1.755781896861675051e+01 1.751739999546861881e+01 1.795123074279788611e+01 1.787201518559226443e+01 1.975185709600668460e+01 1.847149486082722447e+01 1.813686134803314687e+01 1.861958507243098637e+01 1.894286498369658744e+01 1.903595361521492180e+01 1.879788724806772748e+01 1.994266745333559854e+01 1.813727178455573252e+01 1.901556548092272081e+01 1.736624623317126037e+01 1.662329413436519587e+01 1.681989563553870326e+01 1.734488398445466828e+01 1.878741237245346341e+01 1.722592077176041414e+01 1.577567549446131601e+01 1.864845786715096665e+01 1.781394514381732108e+01 1.813686879964667753e+01 1.783872091456531095e+01 1.932717955443028401e+01 1.640845447036216953e+01 1.723867376515810790e+01 1.874789987193594243e+01 1.882696093115323421e+01 1.842741619655981467e+01 1.774924851313727459e+01 1.850901008060810682e+01 1.821554108512458825e+01 1.783937850516392842e+01 1.823151451519156652e+01 1.832202448727784017e+01 1.681087021703291740e+01 1.956833472993803014e+01 1.930718616870984050e+01 1.815354750162536135e+01 1.697169709221615008e+01 1.988978255344968460e+01 1.798728021507056596e+01 1.553028017016581153e+01 1.782821159405543554e+01 1.898746148199827388e+01 1.867261770122902931e+01 1.654954055873407626e+01 1.967742875921978296e+01 1.665217383278415397e+01 1.826632593640199786e+01 1.619259501729089124e+01 1.602755449410964772e+01 1.756035996450110304e+01 1.702417950325548190e+01 1.899659488174610900e+01 1.749660425606570513e+01 1.741362779574302877e+01 1.786600828307729216e+01 1.866881689302205416e+01 1.996033183740999561e+01 1.909940971912159924e+01 2.003283077871911999e+01 1.721536375318509471e+01 1.768103506760493815e+01 2.013182058440261102e+01 1.977412901801219292e+01 1.948016015346111729e+01 2.207486318839879047e+01 2.102179070451800769e+01 2.072915200626013998e+01 2.191256757782933207e+01 2.095500290264048715e+01 2.067421536704907226e+01 2.078006815244756922e+01 2.203747096933321359e+01 1.928280413488090872e+01 2.101325757092953594e+01 2.198210032929689817e+01 2.085213886040860487e+01 1.984752158073950312e+01 2.116316555399866672e+01 1.992347062281577408e+01 2.169711626196339438e+01 2.029622453535330706e+01 2.056086296776745215e+01 2.156865930408641674e+01 2.324397467398811656e+01 2.097556751056776392e+01 2.163233168443247223e+01 2.297333226590562916e+01 2.008850913142777017e+01 2.101797149213307137e+01 2.287777261593472744e+01 2.108193109179280711e+01 2.285754754073643014e+01 2.266732488107506782e+01 2.299557362716854669e+01 2.315687805668811095e+01 2.525357969629727961e+01 2.189184186173900315e+01 2.486763725943656311e+01 2.399373144010745662e+01 2.315223351713084199e+01 2.459531882548270332e+01 2.413681648971208560e+01 2.157182800999066430e+01 2.363993370829540908e+01 2.401904455667831328e+01 2.305331548522608287e+01 2.311400433208201477e+01 2.351276067484156940e+01 2.338443128865405285e+01 2.210403070943976900e+01 2.436056585993721413e+01 2.109000887992537088e+01 2.381611752246374891e+01 2.068601447868370258e+01 2.399003321341733752e+01 2.152913476399143988e+01 2.148291012734287619e+01 2.450724772745391533e+01 2.294878726604514441e+01 2.331284218152172727e+01 2.451094339663736577e+01 2.376935416764580822e+01 2.404022661196091448e+01 2.306556460060915015e+01 2.436781678639977500e+01 2.158426774423035255e+01 2.301020687708000878e+01 2.330464735321553960e+01 2.554741433085283120e+01 2.239477157564183685e+01 2.469496971250754669e+01 2.483744657837391756e+01 2.435243260944962884e+01 2.478288454634831695e+01 2.542765660727939192e+01 2.487601437427576556e+01 2.493214018244993113e+01 2.480984615000264881e+01 2.560637166475561344e+01 2.370548981963167989e+01 2.528606636067616975e+01 2.697361850729665278e+01 2.557995531328720418e+01 2.430859145211188377e+01 2.405000757724557303e+01 2.652168607420467339e+01 2.496392135153587688e+01 2.693905954652357337e+01 2.571114936250930683e+01 2.629124437412852089e+01 2.689517356841242446e+01 2.514190003713676091e+01 2.769469463492502470e+01 2.686548337096839845e+01 2.757368776266647714e+01 2.732610067959560141e+01 2.545116644005032569e+01 2.483387839479684800e+01 2.586763516187825829e+01 2.499820042032861522e+01 2.686098756408624055e+01 2.879674156746882829e+01 2.540239134776749452e+01 2.853678083417976197e+01 2.670816852880259162e+01 2.685193714177420432e+01 2.773245974233702782e+01 2.583010785726204972e+01 2.711305427648293787e+01 2.632235605468247286e+01 2.651628251563735716e+01 2.704238319595114248e+01 2.879782226322817706e+01 2.788327995004251747e+01 2.756022777847299920e+01 2.745547065363544093e+01 2.953093172872085148e+01 3.098259852681623627e+01 2.904941011133310624e+01 2.813513726808723092e+01 2.824497798363900358e+01 2.674961951665939708e+01 2.877549875678787572e+01 2.815578841569462298e+01 2.708476603222567292e+01 2.690213103787692361e+01 3.045550531686353679e+01 2.931935794583372257e+01 2.850379361149651558e+01 3.022688788710153673e+01 2.982897815796326668e+01 3.053049764118440379e+01 2.774358025523897808e+01 3.071522210452851098e+01 2.902720092513714434e+01 2.853028505402619075e+01 2.774022953806944614e+01 2.939275439473514240e+01 2.771189311658856624e+01 2.866299312701537616e+01 2.993396832589179368e+01 3.157234896914124889e+01 2.911067998109242794e+01 3.018490272923420648e+01 3.043225051350243149e+01 3.170159546135577244e+01 3.087715961146412980e+01 2.862088524349787733e+01 3.187021293196694316e+01 3.055547012097840920e+01 2.863381117037637225e+01 2.780209051351830496e+01 3.206518625564989833e+01 2.963304137313026487e+01 2.975155410497337627e+01 2.872329383663854330e+01 3.274234051701581194e+01 3.033250122484517419e+01 2.871128223531790269e+01 3.193326436630745491e+01 2.805445296242200826e+01 2.912883747107952459e+01 3.127642396336168673e+01 2.973375269758916772e+01 3.012591476159699866e+01 2.963759280488563164e+01 2.980704379429046114e+01 3.174772567725766592e+01 3.351804978082984121e+01 2.983881307715279263e+01 3.175831677809293296e+01 3.139885521386295153e+01 3.023326775255839749e+01 3.053901691382069927e+01 2.880043889884480279e+01 2.983292676023085832e+01 3.050543260788763433e+01 3.104244724343477557e+01 3.020042743141372554e+01 3.042331338367416294e+01 2.928294801463662367e+01 3.249439766681199870e+01 2.982551716519612128e+01 3.011432168603384696e+01 3.174829612123793154e+01 2.911807488086600060e+01 2.900843980289525348e+01 3.267161625120723301e+01 3.145408728923831632e+01 3.262714754861263344e+01 3.084251704932716365e+01 3.183830390666963339e+01 2.610244913491224494e+01 3.150149080449131489e+01 3.222852744057084351e+01 3.022612530884419968e+01 3.167551210079389179e+01 3.107267212165770331e+01 3.317174525399762786e+01 3.137026516637406459e+01 3.049885221103595256e+01 2.946519213377982993e+01 2.899170870386203802e+01 2.875028508666255789e+01 2.851956454689193521e+01 2.879521162599224127e+01 2.857376397799515644e+01 2.927666689288988877e+01 2.994077378122309696e+01 2.766261485018237209e+01 2.891907308583322234e+01 2.937984208586915003e+01 2.749081064404376207e+01 2.866364993054475008e+01 3.027792592607443822e+01 2.928976593856808108e+01 2.902805734324193310e+01 2.884850828100404740e+01 3.021458351103365203e+01 2.773903200533174029e+01 2.943847322660090882e+01 2.823832477630990923e+01 2.806022752808860332e+01 2.801891620955182205e+01 2.876510932655256170e+01 3.032810215947903743e+01 2.987258298203170170e+01 2.986293244892657839e+01 2.797544981701427247e+01 2.927365306163703806e+01 2.909687141494125129e+01 2.817731247019618479e+01 3.073659242612480824e+01 3.044670084069292315e+01 2.841199402865464663e+01 2.896696344766685272e+01 2.938162269578808150e+01 2.970157146675730431e+01 2.799129160677566830e+01 2.817993484203220689e+01 2.914278236903352948e+01 3.141739914217996343e+01 2.986091092038731531e+01 2.891952034604164012e+01 2.909197427612975417e+01 2.692631759986293005e+01 2.768707956857421948e+01 2.960018565225272624e+01 2.876068122156885920e+01 2.893995578731298224e+01 2.890584632436947032e+01 2.984682362674177725e+01 2.830017738960072293e+01 2.969344348086202245e+01 3.136857224400343469e+01 2.927699540461073369e+01 2.897504851099583334e+01 2.997497067747794475e+01 3.120371250339843172e+01 3.130556550002650340e+01 2.947730196515524170e+01 3.146500544217859385e+01 3.022607380322907389e+01 2.715509265154111773e+01 2.910420752082684359e+01 2.919150145952791675e+01 2.935585913669203251e+01 3.042158441075493869e+01 3.166931067922225296e+01 3.100427425783193058e+01 3.015074744745930957e+01 2.864917752780495519e+01 2.980485917744633539e+01 3.147045598713679837e+01 3.007658853579560443e+01 2.993733082049161709e+01 3.104934979494522906e+01 3.070542772412810351e+01 3.138292233836692091e+01 3.105353397425908568e+01 3.218529845891549002e+01 3.079105446320332007e+01 3.132506101312831603e+01 3.029695966467460266e+01 3.061747231715493101e+01 2.850933027184067114e+01 2.985337196204932297e+01 3.074906121630231226e+01 3.029060220594240960e+01 3.290122377566444101e+01 3.115379064933481246e+01 3.360998257186528093e+01 3.254476120782934601e+01 3.205312081734297180e+01 3.047748912166560942e+01 3.167114715456369467e+01 3.189592368128981903e+01 2.971329761310519046e+01 3.113059189772486235e+01 3.278454165512651741e+01 3.222560593786153760e+01 3.079598337231561089e+01 3.239127267224417750e+01 3.193208995395816885e+01 3.120542595225311189e+01 3.234990776419071778e+01 3.169251085882087438e+01 3.435331922285847384e+01 3.243584854445730059e+01 3.213112618512896290e+01 3.453615925465201286e+01 3.489237785548721860e+01 3.593143278479604419e+01 3.386347608095191219e+01 3.450864829408313028e+01 3.463953664251113196e+01 3.583942135052902955e+01 3.388888080282205806e+01 3.595420007776382931e+01 3.385667495979546970e+01 3.252420888995401071e+01 3.450072486417129625e+01 3.413491958971509632e+01 3.299624406578078606e+01 3.455585041917907319e+01 3.598462953097875783e+01 3.243232832385137243e+01 3.258557633543180998e+01 3.033121890651155184e+01 3.324113782793417471e+01 3.450341442048031837e+01 3.372388249998914489e+01 3.092194644173425644e+01 3.188985488918872591e+01 3.248623795920330792e+01 3.133953075074859740e+01 3.541744559185756458e+01 3.312689978837801874e+01 3.321366263430144272e+01 3.423507631323592193e+01 3.257278116022016690e+01 3.285935507375313591e+01 3.485864810244387257e+01 3.205827571679760268e+01 3.326416655851125626e+01 3.512088347836581192e+01 3.318371671202432083e+01 3.397262776664707928e+01 3.580903280936912125e+01 3.398532246983255334e+01 3.300847948401521847e+01 3.359055411923776546e+01 3.529598398808491311e+01 3.317496506620870633e+01 3.488617559426671733e+01 3.575809510538766034e+01 3.567586927449314516e+01 3.574863862643093171e+01 3.392396060924250634e+01 3.447774116555659418e+01 3.376274779590091413e+01 3.565674774429501070e+01 3.639386533085491493e+01 3.509175778076726715e+01 3.264788654240945931e+01 3.664958714822581243e+01 3.616763370725003313e+01 3.488655075830285313e+01 3.311781420063574188e+01 3.473797925469344960e+01 3.449755690807902653e+01 3.431587195617338892e+01 3.532262981684826997e+01 3.408760619330745811e+01 3.519600619312518575e+01 3.552340190189617886e+01 3.374016215246224704e+01 3.433767736510266388e+01 3.831956502402755405e+01 3.317765758255007569e+01 3.429003612849118809e+01 3.546219459836533616e+01 3.556113625484285734e+01 3.644115589357317475e+01 3.419312835172303977e+01 3.586628757417588531e+01 3.379979232974245917e+01 3.505402967322981311e+01 3.283699784769301999e+01 3.541786141460293180e+01 3.468203649236528463e+01 3.461322113525079658e+01 3.163932093603409612e+01 3.328415405173684150e+01 3.350128542988230151e+01 3.472650751598214924e+01 3.391535061168790577e+01 3.435962156644534815e+01 3.248934912648760331e+01 3.272683240444899866e+01 3.319972639908753109e+01 3.221609876032228215e+01 3.320677342242710495e+01 3.069126427381646849e+01 3.169612044358338920e+01 3.252155602897251185e+01 3.039743853856548483e+01 3.100782449778666816e+01 3.167005385493378355e+01 3.115516281567926171e+01 3.266714546424309162e+01 3.111729909407440786e+01 3.378570663157184129e+01 3.237291517390137585e+01 3.303730608741227570e+01 3.145826044803107990e+01 3.208488844427976971e+01 3.172021624387346606e+01 3.143985453340405201e+01 3.400004945884183627e+01 3.245186532626225784e+01 3.270624577909939035e+01 3.153258731602916853e+01 3.041874469876955800e+01 2.984115540140806289e+01 2.984760368165148492e+01 3.078615459678529476e+01 3.448085071179756511e+01 3.209122026781451353e+01 3.173686631188682128e+01 3.322041991316539367e+01 3.049073760397341104e+01 3.093168291292425920e+01 2.880969973698929110e+01 3.079251602665272358e+01 3.146477007536452675e+01 3.545901890218843988e+01 3.293823939467780804e+01 3.547699073363567379e+01 3.551893600764254444e+01 3.425525670249933086e+01 3.495904527150799623e+01 3.759522340437500532e+01 3.594890367501113104e+01 3.410582269829497903e+01 3.465779890773931982e+01 3.542668723440920076e+01 3.507408651678479572e+01 3.338642832974780816e+01 3.594700983030824659e+01 3.643837323585390919e+01 3.224605489422184945e+01 3.468321925232328340e+01 3.511604878690789633e+01 3.719707498136750701e+01 3.575381744087371771e+01 3.665998262166005617e+01 3.973406302869697981e+01 3.619887007175695004e+01 3.866864476903676007e+01 3.795282514375266203e+01 3.537392024364552867e+01 3.489220975031963690e+01 3.888351397084140615e+01 3.710595435227779859e+01 3.570853223722646419e+01 3.928563190767468427e+01 3.881301010336678559e+01 3.679699705703635715e+01 3.761773883797904716e+01 3.722118456073428661e+01 3.774840422976934207e+01 3.551434341792010230e+01 3.663289094182140815e+01 3.419938448402016462e+01 3.485205117976654066e+01 3.610882884512624003e+01 3.591403428889668703e+01 3.607468703911675334e+01 3.396261734715481850e+01 3.691949234987711037e+01 3.582019262436088525e+01 3.726705827186250275e+01 3.644623266062217937e+01 3.728551464207126998e+01 3.493444823639023866e+01 3.909549015530927818e+01 3.599209459189045646e+01 3.776996783588426609e+01 3.599158984495557689e+01 3.544554277930826913e+01 3.886509962341526148e+01 3.706424084140893882e+01 3.625998852663003191e+01 3.632403786081378172e+01 3.779338230971046642e+01 3.527668697350471660e+01 3.713844166994115170e+01 3.713038734744343117e+01 3.623334533752380793e+01 3.837609345162465502e+01 3.898598739336636498e+01 3.725120704635888558e+01 3.945565680113145390e+01 3.802191370055376751e+01 4.067203298950554569e+01 3.935307666130098170e+01 3.955006183832366418e+01 3.910451123391673178e+01 3.833551478027046500e+01 3.760910376002064481e+01 3.965200665325648544e+01 3.834983074193962693e+01 3.782021076486626043e+01 3.869296396285738382e+01 3.976503816565336535e+01 4.150942412111762536e+01 3.852276119791245890e+01 3.684106319634631177e+01 3.836230769196492929e+01 3.839820601104793241e+01 3.777340985345256286e+01 3.664451556635319918e+01 3.795949431098336646e+01 3.911405979616342421e+01 4.013877650514346840e+01 3.937798692502529008e+01 4.003314266652038356e+01 3.788926145720240868e+01 3.899561578602799727e+01 3.920471537406241680e+01 3.888469360806947606e+01 3.901808497125969666e+01 3.905927534179534888e+01 3.897437837792197968e+01 3.956594687367756791e+01 3.906140316859357853e+01 4.068301063999875566e+01 4.070127869124488029e+01 3.922919712927451741e+01 4.072442637745061234e+01 4.030720464321073138e+01 4.001721637650735630e+01 4.131204380665820963e+01 3.962445008992062156e+01 4.041310673098899997e+01 3.828330096993862242e+01 3.864160780410838925e+01 3.907773446094238068e+01 3.765221339414965485e+01 3.674670574522052391e+01 3.767480169988954941e+01 3.951057807627730512e+01 3.806760246184207119e+01 3.875869803267243441e+01 3.831448826919651651e+01 3.755843278730453960e+01 3.936391010144966174e+01 3.662237689885245828e+01 4.036942362375407356e+01 3.725693100600577878e+01 3.524845031663827655e+01 3.560394861658414101e+01 3.922737477552696106e+01 3.793405551215317928e+01 3.750755409771497284e+01 3.965475192127960469e+01 3.732524318134782249e+01 3.877124424911337286e+01 3.869806682003754617e+01 3.616474254646890074e+01 3.801345945729735831e+01 4.007132751478460619e+01 4.060495339390818970e+01 4.215080521846619632e+01 4.124063913584397767e+01 3.878118055561252930e+01 3.899864885251434288e+01 3.992795557254930117e+01 3.813182940107035535e+01 4.187510618430372489e+01 4.064943564852506341e+01 4.090275662535859880e+01 3.994733587105830708e+01 4.095274853911555368e+01 4.183166337322749229e+01 4.129516765683214885e+01 4.356799526010002666e+01 4.518647544458893606e+01 4.319486575265003125e+01 4.261662254254013504e+01 3.979558459816199445e+01 4.029876429198100141e+01 3.849883455030494162e+01 4.119668698410949048e+01 4.126532911080635557e+01 4.249020806405024331e+01 4.362798215533823765e+01 4.098036246296228313e+01 4.144840390137661501e+01 4.171498481789746648e+01 4.485332179018968901e+01 4.044279359062048229e+01 4.238202766669213162e+01 4.371327403889979735e+01 4.460738073952116167e+01 4.559187209426778509e+01 4.186122158262913473e+01 4.186447890633215962e+01 4.309651726501012092e+01 4.520781060944784713e+01 4.480286215354366419e+01 4.383044466653791460e+01 4.314074845716777418e+01 4.367733245393564800e+01 4.532264707446870489e+01 4.173938314809691974e+01 4.286519694652412227e+01 4.422577578780366991e+01 4.598872129545846121e+01 4.521855212579136207e+01 4.387794233375252162e+01 4.492857696018747760e+01 4.394167294194065931e+01 4.389830539809866394e+01 4.312496347884410852e+01 4.365081908600186011e+01 4.326779846296491172e+01 4.420978954226622903e+01 4.380299116901527867e+01 4.294121470975543531e+01 4.464157894239973956e+01 4.498813417735440368e+01 4.509908399515531130e+01 4.458630154815939051e+01 4.263798164335520369e+01 4.401471153425820404e+01 4.439908406307836941e+01 4.176389510557161344e+01 4.589764997815512260e+01 4.356898985092512078e+01 4.282609920553097282e+01 4.488404751454552866e+01 4.388124293931316799e+01 4.166246425028832334e+01 4.380233180757808498e+01 4.573090805557770011e+01 4.487844263961118685e+01 4.514758686380881869e+01 4.043332609102453290e+01 4.356892064455511360e+01 4.335428635497088834e+01 4.470707003658677081e+01 4.270357172401884327e+01 4.110899216796562428e+01 4.156628191837749142e+01 4.393470989841320318e+01 4.269767847242077607e+01 4.295632702985123075e+01 4.369958843231052725e+01 4.191733784479733060e+01 4.593255129710696139e+01 4.515272085390343193e+01 4.235099326213192228e+01 4.558656501655026716e+01 4.522011138523019724e+01 4.673679045715445568e+01 4.594751898579927740e+01 4.386979408875523490e+01 4.651172135384650375e+01 4.518243553321508443e+01 4.772047723003404940e+01 4.159582901062751148e+01 4.484613092604646312e+01 4.542992851396581955e+01 4.419121294404924072e+01 4.349633082067672518e+01 4.394339683093630811e+01 4.543820981782319990e+01 4.091984881106018435e+01 4.306743349459652137e+01 4.640433727591467772e+01 4.823285928935008116e+01 4.364068269753914819e+01 4.508455257882637568e+01 4.343032127466697290e+01 4.425225193251345246e+01 4.419607114427144978e+01 4.424651010159498554e+01 4.379659533622494649e+01 4.095044034841973968e+01 4.289906537363614092e+01 4.317984375801972874e+01 4.237327657433582573e+01 4.553016238808706362e+01 4.470921399147826492e+01 4.584583779668274417e+01 4.487853241065259624e+01 4.591999998623467860e+01 4.687539708293285656e+01 4.761353982109560690e+01 4.845400133845897983e+01 4.760823076636311413e+01 4.648559774618848195e+01 4.641723344813291163e+01 4.770705792623933661e+01 4.699676479089236381e+01 4.581278870634080391e+01 4.825283591917953174e+01 4.577375297037895052e+01 4.627901327248808627e+01 4.686319959745401320e+01 4.788638454559895052e+01 4.480941292676462950e+01 4.774748478132195117e+01 4.733327134753801602e+01 4.692924413614434087e+01 4.530147874547226650e+01 4.851474560500118116e+01 4.813653301954230557e+01 4.917883519661305058e+01 4.850829421803847197e+01 4.726578765174090080e+01 4.541697504990845147e+01 4.744111264345670520e+01 4.970922944256584941e+01 4.792573574448292106e+01 4.751683527359735137e+01 4.675335771463998213e+01 4.882036117832492295e+01 5.031116362339493975e+01 4.795253412497210377e+01 4.890358710324017011e+01 4.812083769900099384e+01 4.669824617834392200e+01 4.852349215629237023e+01 5.034293739127915757e+01 5.023863143796377528e+01 5.035276249523378311e+01 4.830283853425979146e+01 4.885396930284601069e+01 4.816961984216082016e+01 4.933918370166847467e+01 4.796080829116307598e+01 4.930715081653061560e+01 4.667702219061734326e+01 4.941802398705429766e+01 4.850008333927946325e+01 4.883215743377065365e+01 5.057184912903213814e+01 4.585962167680560242e+01 5.018369890026134783e+01 4.942281983930391931e+01 4.972777000793264790e+01 4.823644739449699870e+01 5.038602855450218954e+01 4.841404522637425600e+01 4.714684535755387174e+01 5.009182036620106970e+01 4.887406082727557077e+01 4.792261229867441585e+01 5.032923879747828266e+01 5.034920934038785134e+01 4.766672704296652086e+01 4.876719769771919744e+01 4.801736103863107985e+01 4.879938017821149288e+01 4.990102610047386378e+01 4.834685519224807138e+01 4.873053887550393881e+01 4.898663233971446829e+01 4.857824128044298817e+01 4.993195294636243631e+01 4.962958106193683250e+01 5.032858722474279745e+01 4.801710948062771678e+01 4.816762017878465940e+01 4.962666449781883671e+01 5.285348403738307610e+01 4.931713166827906036e+01 5.155499266958806004e+01 5.291365517108065575e+01 5.096896897991040731e+01 5.307181832353979445e+01 5.199818690318347336e+01 5.121376552647982550e+01 5.096999024775799825e+01 5.185100706618283084e+01 5.236847843523032253e+01 5.172406367018821527e+01 5.441543079105927916e+01 5.468817710609690863e+01 5.119312602664690104e+01 5.103001551906113775e+01 5.218351177818016851e+01 5.112843557953623730e+01 5.365628651158445450e+01 5.196829771921887442e+01 5.217011030134578675e+01 5.516334214371184430e+01 5.468639187267319102e+01 5.297460079103557007e+01 5.097848910268708522e+01 5.229357653579333487e+01 5.321128547712597623e+01 5.374678522141318382e+01 5.324088257754554121e+01 5.253427094046853085e+01 5.179506731175067813e+01 5.104394838736799755e+01 5.160068191189246534e+01 5.182376157608017309e+01 5.508556449908714114e+01 5.324325583823002717e+01 5.495495976286323980e+01 5.329413052469455181e+01 5.326448252131841343e+01 5.334091412267573418e+01 5.591791489467410514e+01 5.435698917410940822e+01 5.358848645618245854e+01 5.332826082883436669e+01 5.411475713658165176e+01 5.477182096401595146e+01 5.520373797521060055e+01 5.229189723184545358e+01 5.251098525157929942e+01 5.277154403664327020e+01 5.192311676101778772e+01 5.368999645006447707e+01 5.271116963462156235e+01 5.293611067170963480e+01 5.455356990000509398e+01 5.480161793954696492e+01 5.253143590313131739e+01 5.604386742682443412e+01 5.574429522924565816e+01 5.469246486144087527e+01 5.564970813862592536e+01 5.310334863769782743e+01 5.342663918713851956e+01 5.246078617866624683e+01 5.361578173044700435e+01 5.417281544421886252e+01 5.491878671352638008e+01 5.635445373905604072e+01 5.239329665659232660e+01 5.508433370347187719e+01 5.389361855604573748e+01 5.483257471662018645e+01 5.275095016929662961e+01 5.359451011716438273e+01 5.480180391824048769e+01 5.567675824943027862e+01 5.374264489365366870e+01 5.358561478274121015e+01 5.485989075526153869e+01 5.437389394206824988e+01 5.340306825102472743e+01 5.369019404450542510e+01 5.620583121953669803e+01 5.449410971914171853e+01 5.546642236405396886e+01 5.345201960724774182e+01 5.492192889320457283e+01 5.267657939580994508e+01 5.390227537961222737e+01 5.405052992638253784e+01 5.423184054854540648e+01 5.465512875594594533e+01 5.538022216281432719e+01 5.404118008161260178e+01 5.601687742146237525e+01 5.371253799712265220e+01 5.477667994411945074e+01 5.746097744658721496e+01 5.374290492611504533e+01 5.640554289879187166e+01 5.497206452926171494e+01 5.313135841301654239e+01 5.677303186576024530e+01 5.562306905107087829e+01 5.437766643224711061e+01 5.538147878159094262e+01 5.637877681903952265e+01 5.537651300734519566e+01 5.699476799402698646e+01 5.624607015596540549e+01 5.572577746887686345e+01 5.625185496139359742e+01 5.633788685786758776e+01 5.618521986785872002e+01 5.379805171887380055e+01 5.332822182418277634e+01 5.494601519066836204e+01 5.397639895296963886e+01 5.459965428269527621e+01 5.379596882439297190e+01 5.473396260352490117e+01 5.526734938764505500e+01 5.206748410554817497e+01 5.615486876448848363e+01 5.415680128337023547e+01 5.537690177821622228e+01 5.488967982046954575e+01 5.605813048978657775e+01 5.383931698917658792e+01 5.247968135903564502e+01 5.546580348578902431e+01 5.337018872333129593e+01 5.499167251669333467e+01 5.862729764145372968e+01 5.714248290401410202e+01 5.657210749980416864e+01 5.823100359433945528e+01 5.630271934359227259e+01 5.605036339369586074e+01 5.706814114544100391e+01 5.839807615446579092e+01 5.915183423530805840e+01 5.475089633231164754e+01 5.932554583318054853e+01 5.869052676480347230e+01 5.942720314685421812e+01 5.910769354612947524e+01 5.912927697713826092e+01 5.750149162718827256e+01 5.820740238316392379e+01 5.692917478422042876e+01 5.901621490981106177e+01 5.901366456254057624e+01 6.186578092029900944e+01 6.059190916413092509e+01 6.039241630388771398e+01 6.057595733472604138e+01 6.022962896500632013e+01 6.010836414291891572e+01 5.981380704120710590e+01 5.984860298178525539e+01 6.046619830776011639e+01 5.590446078417526365e+01 6.114662964207541052e+01 5.899607526971341542e+01 5.746418437219955422e+01 5.834108826730192021e+01 5.979908124264891711e+01 5.660300616774173932e+01 5.850298405393408530e+01 5.772753722458080716e+01 5.902440816387534284e+01 5.802569121609769098e+01 5.697067451121547776e+01 5.702292091519277051e+01 5.899453298488887043e+01 5.882142020447871289e+01 5.664994634289729447e+01 5.511745620389024225e+01 5.549821087359615746e+01 5.767325352456952459e+01 5.945272486433236026e+01 5.590075636234252698e+01 5.637296774318794235e+01 5.795896105305496349e+01 5.600897931916652084e+01 5.703815446258994371e+01 5.604257903805888930e+01 5.547055984474886969e+01 5.553484205197710111e+01 5.652435976015554786e+01 5.653499518211096131e+01 5.648633135127633409e+01 5.694678024480032263e+01 5.746082354448479634e+01 5.696159283848850663e+01 5.648916618416595981e+01 5.523524190157504421e+01 5.600067434155072732e+01 5.652492724087321108e+01 5.743274498901494240e+01 5.702973683422109019e+01 5.570146648102960540e+01 5.539475070011626201e+01 5.792404044700035826e+01 5.552555741746895990e+01 5.529140644406975014e+01 5.874495381211966105e+01 5.635711186662718575e+01 5.638161240661457185e+01 5.909648958500399374e+01 5.824680080251854264e+01 5.593338029465956396e+01 5.604675588559201316e+01 5.541213804059400161e+01 5.865941704857657868e+01 5.829492136156291338e+01 5.829664887340543089e+01 5.462529516035462507e+01 5.619554837972085437e+01 5.875694169769501940e+01 5.849074632930224737e+01 6.157264625744718956e+01 6.104858288772875596e+01 6.114936773294017769e+01 6.213054867364577660e+01 6.130338829277588530e+01 5.992138984453638528e+01 6.443898229457006721e+01 6.080317129693676748e+01 6.223250875180774244e+01 6.172815781673365620e+01 6.028072341297323078e+01 6.204966010029632884e+01 6.091254847802495220e+01 6.201274768693360073e+01 6.057993369038788245e+01 6.140760974848229381e+01 5.980132841536344301e+01 6.063216100080143178e+01 6.318864331575166204e+01 5.977810110130737087e+01 6.121040335421347578e+01 6.194007738022358467e+01 6.009852308097755014e+01 5.657681099872600328e+01 6.075739922016052219e+01 5.954522999306983166e+01 5.932542466692405014e+01 5.715279125987218123e+01 5.970196421138991383e+01 5.976593202548855288e+01 5.982139036737908100e+01 5.886705126932388765e+01 5.790087965492212874e+01 5.903308148167466385e+01 5.944369053734964581e+01 5.932871375804465686e+01 5.828881537337738195e+01 5.877612233258571450e+01 5.840043502043775447e+01 5.678032222220456759e+01 5.962846281003061932e+01 6.132876078517575280e+01 6.143498976325065541e+01 5.716608544241819345e+01 5.970158478842961358e+01 5.903042647532046061e+01 5.642318878035048613e+01 5.759503686060693894e+01 5.907582576224306337e+01 5.833174561924118962e+01 5.577137092873896762e+01 5.824341626477153966e+01 5.944007645318740174e+01 5.786947021618084364e+01 5.967555586857118044e+01 5.860790178583677346e+01 5.814831219316948108e+01 5.797021132177789582e+01 5.741945242564535334e+01 5.743258384658197713e+01 5.815563939892655299e+01 5.938270443596676529e+01 5.829410050888620276e+01 5.825900700379370534e+01 5.734540811472033539e+01 5.958844336030634281e+01 5.704373569356072693e+01 5.806804303493070307e+01 5.576888868298518531e+01 5.593053661200882232e+01 5.702743718095083381e+01 5.760467199728173426e+01 5.880072387521217081e+01 5.789278915182593721e+01 6.209738912802792754e+01 6.063572694666603269e+01 6.059341519827341926e+01 5.807417486514897575e+01 6.018491395753931528e+01 5.942166510640772970e+01 5.925882816415610677e+01 5.859490751211098569e+01 5.992041528385374960e+01 5.815385320477316355e+01 5.808785283225660123e+01 5.857780441830889373e+01 5.900812766055940983e+01 5.671010965701469075e+01 6.001596141021951070e+01 5.863233500932530262e+01 5.740765627004817162e+01 5.914494796925836795e+01 5.896083422457999035e+01 6.139973098345270586e+01 6.073273982000764448e+01 5.722099982046290023e+01 6.008231970156239754e+01 5.839637025287630223e+01 5.807113531870708556e+01 5.758954170435107756e+01 6.102968024754797938e+01 5.859051214914155281e+01 5.947431927244023342e+01 5.873345543967570137e+01 6.016228541482848868e+01 5.925734800705713212e+01 5.744278592066157074e+01 5.902905110930156241e+01 5.905354414668489937e+01 5.917311333242324167e+01 6.114171044154297618e+01 6.125683949672071549e+01 6.087612320688020873e+01 5.954398132978579383e+01 5.963201697714626448e+01 5.753922527414725607e+01 5.851403050580190524e+01 5.877914349938161109e+01 5.943681395378332866e+01 5.863115722864828427e+01 5.952258518187737479e+01 5.794350886605378292e+01 5.776352904912121033e+01 5.907547036699008913e+01 5.837833049629669802e+01 5.825774153113307108e+01 5.709116950367829446e+01 6.100741856879707825e+01 5.821792411785116883e+01 5.659127815231607173e+01 5.918323736478200203e+01 6.001252675447339158e+01 6.143750060283491621e+01 5.832731599401884637e+01 6.136619551095640901e+01 6.036314821862233515e+01 5.891854353422399981e+01 6.071596200444125913e+01 5.819200162581645230e+01 6.166931453557549503e+01 6.017829095724381006e+01 5.913427038489157894e+01 6.122952046685868766e+01 5.962364678220597369e+01 6.007639887473284546e+01 6.103125737332316447e+01 6.249047593843892656e+01 6.194717008588545326e+01 5.838736206173217624e+01 5.858385469439487991e+01 5.940387983858691001e+01 6.022175345307557137e+01 6.273274744871508801e+01 5.958121161509757968e+01 6.162735478484240303e+01 6.093764463096641748e+01 5.898260431553231342e+01 6.046447127137206223e+01 6.247473152283585307e+01 6.195320812377146069e+01 6.062617776110580081e+01 6.207671322878912434e+01 6.236775407038307151e+01 6.227213458089294562e+01 6.309572908903657407e+01 5.902605827244514103e+01 5.958845688422356801e+01 6.002079661148457035e+01 6.216139405710263333e+01 5.727679857924619711e+01 6.014717537027519256e+01 5.844788540539261845e+01 5.907376421362266683e+01 5.796576758612154379e+01 5.860751673176496723e+01 6.088915524260042389e+01 5.992447239698368833e+01 5.803005818960918560e+01 5.861413484284834396e+01 6.056381563217510688e+01 6.109178367315666947e+01 6.216455962952132097e+01 6.139593137952909530e+01 6.150097775374632647e+01 6.177357690807676249e+01 6.221329216492294023e+01 6.009651590857667713e+01 6.030867151104365576e+01 6.421618558314811764e+01 6.213649730669322935e+01 6.284034347494652906e+01 6.339367056277903600e+01 6.411262679836512746e+01 6.325929416998035748e+01 6.246926587270950648e+01 6.235268221062333538e+01 6.212349331924663431e+01 6.165549030568154620e+01 6.245063076026323756e+01 6.439215316675949907e+01 6.667727902910333171e+01 6.727647747491596419e+01 6.507246256546426366e+01 6.654221225385342109e+01 6.470396866031421723e+01 6.610344211546743054e+01 6.393055297499583389e+01 6.645016777878230130e+01 6.460840568694460728e+01 6.532967611161870991e+01 6.408815155042705669e+01 6.497870110177234437e+01 6.485674130150007954e+01 6.580418184187409736e+01 6.443107646064642324e+01 6.402364670802245428e+01 6.540853350259021681e+01 6.604990347517045279e+01 6.318371603412227699e+01 6.365621588011929077e+01 6.453159983173016201e+01 6.238921985154713212e+01 6.182045672392131053e+01 6.271785163987799194e+01 6.216325779108333194e+01 6.400302771343669406e+01 6.696151461514448044e+01 6.285864188768599803e+01 6.554295230606341249e+01 6.448572908821439853e+01 6.432893081913711342e+01 6.431700968740534563e+01 6.433818081044553594e+01 6.427504973743563710e+01 6.507976004617771082e+01 6.540862056132583291e+01 6.451515818660504920e+01 6.138685633248864804e+01 6.325877186262554375e+01 6.319652971426258148e+01 6.342007534469149732e+01 6.417153947326062280e+01 6.371420568056870337e+01 6.056189431826740588e+01 6.228877992973643529e+01 6.605817891721325452e+01 6.352033660374815582e+01 6.407787665112797981e+01 6.506820456818651621e+01 6.350790884798251312e+01 6.218171554982439631e+01 6.139170431592788191e+01 6.487901932785807446e+01 6.011244471331092853e+01 6.026545986335871419e+01 6.218154215487975733e+01 5.956858008650719682e+01 5.900590114236201345e+01 5.740513350449606378e+01 5.983512129081411501e+01 6.105690992338138301e+01 5.977166080529642755e+01 5.997373264311060836e+01 6.102797938351393014e+01 6.263750409176569178e+01 6.298994252250036396e+01 6.105261223889880284e+01 6.062843915866778843e+01 6.053661793868661789e+01 6.053051701021026787e+01 5.989557413559339949e+01 6.033101617691779950e+01 6.076441106240276468e+01 6.178097704484897434e+01 5.958160631717802858e+01 6.154884359835234875e+01 5.814893757393303275e+01 5.947006481194281236e+01 5.884508777482012221e+01 5.973695866596114712e+01 5.925524121423526225e+01 6.085442942723961579e+01 5.925092832817713173e+01 6.131155293282340324e+01 6.185336444534350875e+01 6.022502413143994460e+01 6.125034769174634164e+01 6.073968485483978696e+01 5.731076380360771338e+01 5.859790138786376446e+01 6.104020266316091181e+01 5.863400847296368568e+01 5.882573209573216388e+01 5.863515141161040845e+01 6.009304599524951129e+01 6.054031489906923014e+01 5.734089007356058687e+01 5.813043074085695849e+01 5.979784955848535333e+01 6.231136949030467065e+01 5.616037199753100140e+01 6.024081458470914896e+01 5.945210092112954214e+01 6.103190985651913536e+01 6.169707083299688577e+01 6.085130979091030667e+01 5.804701423085967349e+01 6.217194004116369399e+01 5.902489401242227984e+01 5.830097686364053544e+01 5.900541066589329375e+01 6.119029924957084887e+01 5.904925842006833392e+01 5.785526442584255591e+01 5.754632705480346999e+01 5.933629836602059271e+01 5.917428580579584008e+01 5.953352201428170076e+01 5.722323878067579273e+01 5.641450683269552968e+01 5.801223221207681746e+01 5.756697932550445529e+01 5.585279904408103846e+01 5.394723722135670840e+01 5.621580597478673980e+01 5.770924696513775132e+01 5.598804210083243760e+01 5.600209303941357319e+01 5.974405538608245081e+01 5.897858418545310144e+01 5.919964567463252081e+01 5.848319468203239069e+01 5.914995736177670693e+01 5.567756534125448553e+01 5.791801178551845908e+01 5.801545530726757960e+01 5.762591870628428836e+01 5.968191934404906362e+01 5.865132025156420070e+01 5.834306046503381538e+01 5.818944152689515903e+01 5.901338237868353787e+01 5.799244836186448993e+01 5.778996495011982404e+01 5.961226632131027969e+01 6.132294118051569853e+01 5.882597347169244983e+01 6.025889796457942538e+01 5.772741250865890805e+01 6.132627479821952932e+01 5.867591878288573781e+01 5.796005154199158227e+01 5.949863033363467224e+01 5.774838186145395724e+01 5.735292113057021623e+01 5.934163442891423301e+01 5.841304557368852102e+01 5.835320689997056576e+01 5.725356457963852108e+01 5.734813162261993114e+01 6.055004719259012091e+01 5.865952134993752054e+01 6.045853865918190451e+01 6.124335591492345543e+01 6.039876043013980222e+01 5.806693675259138843e+01 5.844588581700089236e+01 5.970735950566997019e+01 5.662542135994121395e+01 5.909569589847971827e+01 6.122477730948057228e+01 6.147952201600402589e+01 6.168975609082470868e+01 6.126690025799341299e+01 6.131239430571608295e+01 6.061231278313425008e+01 6.273641260169465994e+01 6.178491688208142563e+01 6.198828047325144297e+01 6.180414206690127088e+01 6.298385839703171740e+01 6.143899516025760477e+01 6.143974169215051973e+01 6.181895958600411234e+01 5.892005879088240761e+01 6.106796014587474986e+01 6.044783762241694802e+01 6.340426953738130322e+01 6.228804308059085315e+01 6.031745534219552241e+01 6.053770013060626098e+01 6.061459182564553316e+01 6.294093268200607838e+01 6.039048041943527068e+01 6.014582984258459675e+01 6.009310144237234397e+01 5.926351272887505672e+01 5.995279691360091334e+01 5.998775475055518314e+01 5.791065630103609863e+01 6.196820807966724942e+01 6.576208447337977248e+01 5.992234109355058536e+01 6.157172218972235811e+01 6.358145830342485283e+01 6.197073468320203915e+01 6.141456728044056490e+01 6.423346988035170568e+01 6.139429107189443613e+01 6.397501093959609619e+01 6.344749005123190244e+01 6.319997462459132720e+01 5.904573542943013820e+01 6.601192018416681151e+01 6.403947797363842653e+01 6.503157312624618669e+01 6.432912092567961793e+01 6.163715063377578929e+01 6.187054416249373645e+01 6.350770156870316896e+01 6.029844417001859114e+01 6.423865452596541559e+01 6.174019241042643813e+01 6.263614948128742554e+01 6.276147850396080941e+01 6.368549006705417526e+01 6.342143635947969926e+01 6.352223069665888033e+01 6.447714159324932837e+01 6.332982055316436032e+01 6.136370475206307873e+01 6.444921002372268504e+01 6.323425821824296378e+01 6.232964135237156000e+01 6.324828588669896590e+01 6.085613379599765693e+01 6.267082850540889893e+01 6.290010600730428791e+01 6.071203118979302360e+01 6.277864083606422696e+01 6.723590759853281895e+01 6.422525719813108935e+01 6.577020526292189118e+01 6.598483670266172396e+01 6.534639801222327549e+01 6.563316001281562251e+01 6.749502305047261075e+01 6.749877484234670533e+01 6.686120545682207705e+01 6.576354516332695255e+01 6.813454199994637861e+01 6.390616585985952725e+01 6.536348799973906409e+01 6.647745397647219079e+01 6.594223100044054320e+01 6.494738305101230935e+01 6.432970814280301397e+01 6.419332657155622712e+01 6.494416330343378263e+01 6.612063059770582640e+01 6.609236650162532101e+01 6.547887069007855132e+01 6.487671361057591923e+01 6.591360904886720107e+01 6.461895123026653209e+01 6.812764419248756553e+01 6.630066127930010111e+01 6.695024792031696848e+01 6.597495665631082318e+01 6.554655342028092946e+01 6.568967083764127324e+01 6.764283309811442280e+01 6.737050387364969595e+01 6.642773769858293065e+01 6.699806614351548717e+01 6.753004537015898734e+01 6.486894401826629064e+01 6.868349335086270457e+01 6.553763103715488114e+01 6.623841497605796746e+01 6.427862714668914634e+01 6.529452572985927361e+01 6.731188693074490459e+01 6.540406326822312622e+01 6.939918356677522127e+01 6.828792883831007998e+01 6.933526870998935010e+01 6.815640165802049921e+01 6.717569638601150928e+01 6.620836590383326836e+01 6.917164941706170112e+01 6.378150863331364206e+01 6.505052336711560201e+01 6.612043567044615600e+01 6.714704608585664403e+01 6.547504041995738078e+01 6.654921862726777704e+01 6.591022637030754083e+01 6.509943866491130393e+01 6.601184991223951215e+01 6.743223926191839723e+01 6.358166081850016127e+01 6.608307791061059788e+01 6.460009456146664775e+01 6.679461567854384896e+01 6.807821473368562692e+01 6.808853651276952235e+01 6.565291397512652338e+01 6.726770987024798387e+01 6.630004027530405608e+01 6.397939027167880965e+01 6.596094086482612795e+01 6.371225901387433765e+01 6.590807213478225890e+01 6.602985473086363299e+01 6.433880227939229712e+01 6.803501691437394072e+01 6.498264604557117252e+01 6.386394924383898797e+01 6.522878935727483452e+01 6.476487995423713073e+01 6.526520261255991784e+01 6.343604775571182586e+01 6.498643627448964821e+01 6.377427765541888505e+01 6.596172939508441857e+01 6.222842048445581042e+01 6.450039329910518404e+01 6.534254027081870220e+01 6.463310340720634883e+01 6.368149149142981003e+01 6.626529614688888614e+01 6.636738494134952759e+01 6.523438300662594713e+01 6.252367104782427276e+01 6.442242099571330982e+01 6.463242368646339742e+01 6.596129762270784624e+01 6.391289832522613779e+01 6.309414171597912713e+01 6.527705540792049987e+01 6.498633592299135842e+01 6.432262850373295748e+01 6.643462637263385773e+01 6.432195997585242253e+01 6.337747586704589509e+01 6.483700867920572364e+01 6.578611410403816251e+01 6.033818006457198635e+01 6.240100240997016101e+01 6.394371148928137671e+01 6.072006917799828329e+01 6.546288285634977910e+01 6.217355292445293458e+01 6.371758054041219310e+01 6.193041283482405390e+01 6.438677108554746553e+01 6.066192501110669610e+01 6.201339141957444667e+01 6.068991803437567256e+01 6.461608584478706518e+01 6.361803310685580470e+01 6.370087076307725482e+01 6.383423424965333481e+01 6.302704442987435840e+01 6.354654281390939019e+01 5.926994802294937870e+01 6.238434821636898420e+01 6.146724713630250392e+01 6.101390468888280338e+01 6.273155653939955556e+01 6.357640560992437173e+01 6.015817057113400068e+01 6.422837600881834419e+01 6.204564277334097966e+01 6.070189406554759159e+01 6.043974951200032564e+01 6.502893138418340868e+01 6.270072444428173952e+01 6.311648657518441041e+01 6.277499899869093269e+01 6.197965594281293278e+01 6.020416482226958976e+01 6.246892945318986534e+01 6.051874455499054051e+01 6.059744228247478048e+01 5.976345301817387679e+01 5.968322874763001806e+01 6.182328459347532856e+01 5.985848409351388000e+01 5.916567407119666910e+01 5.885599577808233818e+01 5.971503355964798487e+01 5.810443002015204428e+01 5.770337965633147093e+01 6.116648762120602356e+01 6.015369077360383443e+01 6.048007643656583099e+01 5.833102881203042500e+01 5.896426671472759296e+01 5.603314109049350122e+01 5.620412437928556670e+01 5.672768402325118586e+01 6.166884481256488471e+01 5.877146813793829239e+01 5.715309739695991453e+01 5.731095971864530014e+01 5.801626605155052374e+01 5.903845731870627844e+01 5.959543325485141452e+01 6.244801433352257192e+01 6.059777833111733258e+01 6.106067609815607966e+01 6.191730668773105606e+01 6.009981043924392452e+01 6.013634891480882771e+01 6.139568773857634199e+01 6.005187009349423022e+01 5.876981612415853817e+01 5.963117867159688501e+01 6.004634848763603827e+01 6.052007115348988719e+01 6.140855241918775675e+01 6.191201980804204652e+01 6.265383776074387612e+01 6.123471991885742938e+01 6.111122867687411997e+01 6.467503026745013983e+01 6.153349117236388821e+01 6.225781703668019418e+01 5.983054742319233554e+01 6.277854161455196902e+01 6.255744472810005163e+01 5.847011167501101170e+01 6.227956318151815651e+01 5.936881149973861227e+01 6.215306962368251931e+01 6.398284953086626103e+01 6.100193868181766987e+01 5.950231314732129562e+01 6.182920021595875681e+01 6.184791231214541796e+01 6.450274971829681192e+01 6.318371076473371062e+01 6.343678379681254853e+01 6.129097329961679463e+01 6.559276519816403095e+01 6.210800801278308825e+01 6.362474136935513513e+01 6.328958593038667146e+01 6.220943102022687299e+01 6.116940312504906530e+01 6.376410064540704781e+01 6.069096233035482868e+01 6.178260561052106681e+01 6.189338745278347176e+01 6.423243289865733630e+01 6.109819836399912418e+01 6.306193391138917548e+01 6.376157365189995829e+01 6.061732907248489965e+01 6.075680032485571047e+01 5.951953520145401910e+01 6.446624343504413446e+01 6.122938489716447208e+01 6.414701144815533951e+01 6.488978594500224517e+01 6.330995924887886872e+01 6.307165444434313883e+01 6.058084875621261745e+01 6.210529812008151396e+01 6.294597558313769525e+01 6.379300681676145501e+01 6.371557963999035934e+01 6.148796928498025238e+01 6.095679213875493474e+01 6.425298893377068055e+01 6.145927119210611522e+01 6.189599010379841104e+01 6.318656784176071994e+01 6.066531479242239300e+01 6.292123316183039350e+01 6.232287616669480457e+01 6.169611658038346036e+01 5.911951297619390289e+01 6.314219081977123693e+01 6.136718244354684515e+01 6.159848310884773070e+01 6.198369419315145024e+01 5.945394737096246729e+01 6.020676484876450019e+01 6.007492442758265128e+01 5.952062537386997576e+01 6.156372802260467125e+01 6.016076567770858219e+01 6.118792735570536223e+01 5.902217113931246928e+01 5.838842738944376265e+01 6.192848876886478848e+01 6.263719148642216794e+01 6.186634642737270440e+01 6.140501084258639963e+01 5.837321546059271782e+01 6.222788726574603402e+01 6.111409005910496006e+01 5.661992293033987522e+01 5.846316051244993162e+01 6.007771167653420008e+01 6.093791306724256884e+01 5.932017892426033967e+01 5.951396576923165327e+01 6.052319183740754482e+01 5.936578835989071479e+01 5.790195663585247132e+01 5.830758967520829827e+01 5.738706262683231074e+01 5.731118959796788914e+01 6.106685925386796043e+01 5.983162865188430857e+01 5.573516164773622705e+01 5.858567841358536299e+01 5.987573674632616161e+01 6.034541060534343870e+01 5.912639165166991972e+01 6.112873839536315046e+01 5.999352415737537569e+01 5.872177140478827084e+01 5.903704031089421989e+01 5.923410747208100702e+01 5.957847689309117101e+01 5.717749068293318970e+01 5.590091326706968999e+01 5.672389119067305785e+01 5.567667742046640456e+01 6.014845789933379194e+01 5.884802323393545009e+01 5.572525925611850539e+01 6.066782759870638841e+01 5.672156756245387754e+01 5.680172210533170585e+01 5.797042142269950205e+01 5.798005065440769101e+01 5.754924319880915817e+01 5.510967083829798696e+01 5.694065316930043963e+01 5.643123635286892892e+01 5.804117609553329515e+01 5.847992129847654041e+01 5.614946750790891628e+01 5.966014701781424634e+01 5.762499981939578930e+01 5.530686597558116091e+01 5.943047332415191164e+01 5.534075151788914582e+01 5.594909836577080142e+01 5.758776463146067215e+01 5.829521705763424677e+01 5.739837311543264065e+01 5.889805112458535064e+01 5.945556362719982246e+01 5.754787641334047521e+01 6.068444025086799343e+01 5.999924354521252923e+01 5.941325845290205621e+01 6.143250820220522002e+01 6.065852103369402215e+01 6.102969233958280881e+01 6.007913356305977715e+01 5.727055531880596106e+01 5.961311947493388885e+01 5.972942617352896377e+01 5.893798569982004665e+01 5.877934116956191701e+01 5.920809698689222245e+01 5.862537762982596234e+01 6.023181420735303959e+01 5.926980998385103305e+01 5.997947613516251408e+01 5.942571731551269210e+01 5.800264088708050281e+01 5.980459303268814608e+01 6.013890356166751872e+01 6.159027077277206530e+01 5.880143781393665137e+01 6.138784715944841253e+01 5.517259410847973555e+01 5.973733554025502457e+01 5.900778243686296065e+01 6.222945379628123419e+01 6.057437066164374073e+01 6.134819892619039194e+01 5.937063750059552092e+01 6.051336789871830035e+01 6.059451874573333896e+01 5.854570632869543800e+01 5.903199815525345429e+01 6.015784275573480500e+01 6.011900849767842203e+01 5.870052238437628489e+01 5.936896079048707975e+01 5.924205291445679222e+01 6.057744875352789649e+01 5.858226044016517164e+01 6.167146829696444854e+01 5.834971135199585035e+01 5.867244790282607880e+01 5.923487917401239855e+01 5.942218281616757736e+01 5.870634330325148653e+01 5.996839451544065014e+01 6.059361992384630469e+01 5.725303554483765112e+01 6.006611189592602074e+01 5.904997996218435219e+01 5.984933422124365876e+01 5.692822409187049004e+01 5.875914578258826992e+01 5.875163142925379134e+01 5.800789501307925633e+01 5.605380274609922253e+01 5.964757455709831646e+01 5.755052615889391632e+01 6.161865891271199303e+01 5.922965662947360954e+01 5.775551218591627389e+01 5.915985034030718026e+01 6.057249068673671388e+01 5.803143937060673352e+01 5.953607971054522352e+01 6.201683758751808284e+01 5.997787701005192673e+01 5.991637108201080508e+01 5.837915215297622495e+01 5.874801745672284170e+01 6.158829966437512837e+01 5.985324336922148802e+01 6.145000861178850471e+01 6.127777928249578565e+01 6.282422806437770646e+01 6.290720981672743051e+01 6.393823636972185653e+01 6.356043188096528240e+01 6.132506618762337780e+01 6.275862133895359563e+01 6.063585194205877826e+01 6.125852640400484717e+01 5.809348843107551374e+01 6.135968183763294803e+01 6.178228432426772798e+01 6.072236277891584422e+01 5.915986066405482546e+01 6.078004251671705305e+01 6.118426312261192379e+01 6.074914506815408544e+01 5.834658972672940536e+01 5.648899711210577834e+01 5.471075545753426184e+01 5.842148383345819695e+01 5.909248284284060304e+01 5.588348487657573571e+01 5.782962217340131161e+01 5.564301321779286980e+01 5.577416327520733574e+01 5.840574800887242191e+01 5.768594030712938547e+01 5.852444807655142256e+01 5.573368605646933105e+01 5.603577261152020839e+01 5.653567958135162286e+01 5.584155121299335889e+01 5.685598978446936513e+01 5.506078945177331008e+01 5.830407402229673153e+01 5.531308628872054101e+01 5.577210680473056925e+01 5.630038433028504841e+01 5.557666604072366567e+01 5.627950605716326749e+01 5.824632166379932130e+01 5.534273749502673212e+01 5.487804848104459410e+01 5.476667507776269161e+01 5.586618488876492705e+01 5.546996193560175215e+01 5.635668977607875263e+01 5.799458016191758958e+01 5.757229681024837475e+01 5.908525581739588262e+01 5.791396122464581708e+01 5.687815478675448588e+01 5.907069402244879797e+01 5.904270724776313983e+01 5.912303831318450875e+01 5.890204244192109684e+01 6.134467666256065854e+01 6.320044582049118276e+01 6.037990789085240095e+01 5.835504596697624891e+01 5.894725875021481443e+01 6.125146693791943875e+01 5.987013773581445264e+01 6.087678792065748468e+01 6.104228457431327826e+01 6.175495993235152525e+01 6.281337354744871249e+01 6.060921764910642651e+01 6.073985701893991518e+01 6.012372454844541636e+01 6.013378864197719054e+01 6.115904276657377636e+01 6.132020644682052080e+01 6.205975309741884871e+01 6.003172115556294131e+01 6.142991184099678748e+01 6.519292561327321778e+01 6.305758953200874117e+01 6.363843702441635486e+01 6.139834539957890769e+01 6.152983980027502042e+01 6.260584134195561745e+01 6.371747728075001760e+01 6.217986912310899328e+01 5.991298888151781910e+01 6.137383383353083843e+01 6.274189340282914884e+01 6.184003134970782867e+01 6.067564401419736697e+01 6.081385948834504518e+01 6.024689731926686420e+01 5.957705346957502002e+01 6.059290074685097238e+01 6.175578266966530094e+01 6.122841101198645219e+01 6.317918456124183990e+01 6.257781483903690400e+01 6.272338627725508786e+01 6.400576023592915931e+01 6.358067794780091475e+01 6.355535591249694960e+01 6.196028396796082660e+01 6.228827097394788126e+01 5.985719860048462238e+01 6.226799196598486930e+01 6.391399268845655968e+01 6.277141368307796654e+01 6.127565107775074438e+01 6.167940959322474015e+01 6.423157416303440925e+01 6.209722476269417513e+01 6.157887222131343918e+01 6.178842432543522989e+01 6.206478955810087683e+01 6.149500601382203513e+01 6.113594420970680687e+01 6.089302851996991706e+01 6.208545782987460626e+01 6.137848644696835265e+01 6.116033514040007901e+01 5.978428516624623512e+01 6.101401776001610244e+01 6.131708652664315196e+01 6.191552099322684199e+01 5.984478944826849300e+01 6.051765722872491438e+01 5.898279878961120914e+01 6.057988992029718389e+01 6.025257566721510472e+01 5.927973367640991142e+01 5.986886493899680062e+01 6.125448415799255741e+01 5.875678627840486001e+01 5.977877391899271231e+01 6.246284378158413375e+01 5.914610316255726019e+01 6.084912424131100295e+01 5.819761385676689258e+01 5.830033358313723824e+01 5.653005120293479280e+01 6.053591353112229001e+01 5.943785412471532226e+01 5.993237366396222399e+01 5.763657726534685821e+01 5.943872572817661393e+01 6.061856743902718136e+01 5.806197058136771716e+01 5.876613015353237301e+01 5.834894985700322678e+01 5.800880000344587728e+01 6.078943382211880930e+01 5.523555224217808757e+01 5.938151574480934869e+01 5.960800091716238569e+01 5.765955970288711541e+01 5.659038344290780742e+01 6.015132652965058213e+01 5.597510433203278524e+01 5.424035331359959855e+01 5.614391963875314673e+01 5.503774306419821016e+01 5.717014584757966844e+01 5.883022993715740512e+01 5.586085618056241486e+01 5.933601098075281755e+01 5.954517265656075153e+01 5.724716371835697259e+01 5.813442815405798569e+01 5.813036335187545944e+01 5.883441933405225654e+01 5.731284966973038308e+01 6.118520015720919503e+01 5.883195359664043167e+01 6.131264587154626611e+01 5.948250930735772357e+01 5.916731656338907186e+01 6.000775710497364912e+01 5.751792393549547455e+01 5.900300733609800830e+01 5.909078172396101536e+01 5.939152623256836705e+01 5.987050637023722288e+01 6.070072397784191764e+01 6.173308361475638861e+01 6.208562570485099030e+01 5.979268731248524205e+01 5.957175175549335933e+01 6.255652975509047309e+01 5.979449855676177350e+01 6.126431323470922052e+01 6.362705024349927641e+01 5.893093664101976259e+01 6.095886802029887264e+01 6.083088636487288881e+01 5.920764487332811399e+01 5.938881719591906005e+01 6.015378042661176750e+01 5.902589054412099756e+01 5.846796655572970991e+01 5.912077933024301757e+01 6.272982635887813530e+01 6.175824257901082603e+01 6.043074852368994954e+01 5.979317473527769522e+01 5.948689169477796668e+01 5.920431004632919780e+01 6.031529584301792823e+01 6.104583334808580730e+01 6.250695581382395005e+01 6.089395931574597398e+01 5.906364277898394732e+01 5.945241705859634607e+01 6.235879112880309805e+01 6.036435506337460311e+01 6.111458805636011959e+01 6.183131982542234084e+01 6.322277478498295977e+01 6.271886007438640576e+01 6.024937031743606752e+01 6.093225984243163396e+01 6.285722559004972254e+01 5.989116142856103409e+01 6.148076766527928072e+01 6.119572079676754583e+01 6.339311472008148485e+01 6.136003179977230104e+01 5.970422535986251233e+01 5.881394846947750921e+01 6.100337383047691020e+01 5.855031006594322207e+01 5.885582353788107213e+01 6.143510319186605528e+01 5.968125845004323793e+01 5.907576157773510062e+01 5.882192347109248232e+01 5.974988359950194905e+01 5.934600873726986237e+01 6.043891178936404884e+01 5.788990968046530838e+01 5.844049714293247177e+01 6.016181654782774046e+01 6.144737901511729916e+01 5.877829395881665420e+01 5.967064886066957285e+01 5.903046694523271753e+01 5.896824498011408622e+01 5.849695773750571703e+01 5.897532797702278629e+01 5.732072764750185456e+01 5.897753706365062953e+01 5.727956209414920608e+01 5.641697899155072804e+01 6.087686640267572358e+01 5.713524964287951491e+01 6.054203852901367355e+01 5.750078366633448468e+01 5.820250641406997971e+01 5.791987200208922815e+01 5.920165375631022897e+01 5.713447997465074479e+01 5.834659133990501090e+01 5.794205907274690759e+01 5.547605250116499320e+01 5.612887989459113669e+01 5.619603094969577484e+01 5.520636146980228176e+01 5.759925153713748358e+01 5.755690557563476517e+01 6.067661027703892529e+01 5.716921849138461198e+01 5.684231881315795221e+01 5.862431348655225349e+01 5.705906059309197786e+01 5.785508936526753132e+01 5.769106012860359556e+01 5.928115758919184941e+01 6.061104150881471497e+01 6.041099596227745394e+01 5.889547437452586109e+01 6.041063376383439021e+01 5.833591341018387055e+01 5.667333341114501621e+01 5.657588970594346023e+01 5.554557559469763106e+01 5.542007743853501722e+01 5.614753257678547271e+01 5.582848930486056105e+01 5.443879496881680069e+01 5.629204846889431479e+01 5.529669176583340118e+01 5.697832841455336705e+01 5.441374130836758383e+01 5.895782967830387378e+01 5.866493862287774164e+01 5.682325012428321287e+01 6.049931333224056829e+01 5.734214804026342449e+01 5.624525129160242898e+01 5.880067392469855037e+01 5.838771668201625431e+01 5.689895440911828928e+01 5.650978608269195291e+01 5.772882872265365961e+01 5.787532695157843676e+01 5.700689703891144688e+01 5.580128508512974150e+01 5.914555813846273224e+01 5.694284871609861653e+01 5.790131008987495420e+01 5.908227662469611374e+01 6.071486127401053068e+01 6.108877251577213485e+01 6.009583920206048191e+01 6.033496808545215373e+01 6.028390376223143932e+01 5.916480247155533334e+01 6.141089807450853044e+01 6.293659380114414859e+01 6.187111149642313990e+01 6.229354237124461946e+01 6.126525561821532762e+01 6.140539244907465388e+01 6.421370035379379715e+01 6.160731306431694776e+01 6.353169112861547774e+01 6.350283498486329847e+01 6.357464654701026774e+01 6.364263354093571934e+01 6.430311072932595096e+01 6.500749978578529920e+01 6.327818450886215373e+01 6.261563634292972580e+01 6.322681465333980810e+01 6.429715475542610648e+01 6.471851079214924596e+01 6.369322412462089744e+01 6.597856279375137944e+01 6.578801622108464642e+01 6.336200046731159574e+01 6.653837684139959663e+01 6.567567770606328281e+01 6.389666603735327755e+01 6.583313473451184450e+01 6.405648077615087743e+01 6.229955040793877430e+01 6.334642024745797784e+01 6.114841169721072589e+01 6.251464287035430800e+01 6.309087342827364608e+01 6.383499754675558790e+01 6.419637345309051568e+01 6.293381556671307919e+01 6.279828862591656957e+01 6.502455274581301126e+01 6.460998791643829975e+01 6.423710570808984244e+01 6.702683613316796141e+01 6.614238549622494645e+01 6.633023126412747672e+01 6.430057571042935649e+01 6.354162515486667218e+01 6.691713180161349328e+01 6.466006410391771908e+01 6.369329613817534153e+01 6.574472343739358848e+01 6.611033594612912623e+01 6.867111805226082311e+01 6.468721411825998757e+01 6.776316941671623795e+01 6.531667493724138751e+01 6.652744716721655038e+01 6.531014237163186920e+01 6.791619200427945202e+01 6.518079511609636256e+01 6.466549803106840955e+01 6.581420596762930586e+01 6.589976593732188803e+01 6.224732594883845849e+01 6.394147399222755013e+01 6.458983296600405311e+01 6.710811587994473371e+01 6.447209374811507132e+01 6.563137550257803809e+01 6.653211747476439086e+01 6.568544106928739268e+01 6.390105505122612328e+01 6.812488123388989436e+01 6.683486210904221991e+01 6.438987838483221537e+01 6.870927265150471897e+01 6.721277245163662428e+01 6.570562585350191398e+01 6.612459392354178078e+01 6.537734829616724141e+01 6.273795089347436971e+01 6.637228060154480147e+01 6.516470073163148413e+01 6.559112132540948892e+01 6.860233367677300009e+01 6.578810227513349673e+01 6.462342774781627952e+01 6.660421751710940441e+01 6.799529274520433830e+01 6.551697514326495764e+01 6.684652981542303962e+01 6.405138329338470271e+01 6.792432049550896522e+01 6.727281448674527553e+01 6.619467120580611663e+01 6.779291967562836874e+01 6.439175266810175913e+01 6.362364203386280082e+01 6.301025286229057798e+01 6.577537787308519057e+01 6.475053623889900223e+01 6.643457329670781064e+01 6.749879216782007063e+01 6.642013439521760176e+01 6.699892753873012907e+01 6.553660380411571396e+01 6.575660118760457351e+01 6.659729954365360527e+01 6.287138895589468746e+01 6.446902253119839088e+01 6.382568299081997765e+01 6.583994165888105954e+01 6.517791031785822042e+01 6.591879221537503497e+01 6.772863538605963640e+01 6.542329633142928458e+01 6.651885019221586504e+01 6.744444478206978033e+01 6.702056914917871211e+01 6.794256832724647666e+01 6.495103322190325912e+01 6.431020164071892964e+01 6.524109586034819586e+01 6.633639227157377150e+01 6.361860522970486898e+01 6.780873833138458906e+01 6.500690958793437346e+01 6.520491640948129941e+01 6.729054331201160721e+01 6.491764484481994657e+01 6.631042580671687858e+01 6.623070507903203463e+01 6.662848981632193102e+01 6.671993063427628101e+01 6.490852971040507668e+01 6.740760686861254669e+01 6.937159930827219512e+01 6.539432863930532847e+01 6.767146581082775469e+01 6.494847756092165980e+01 6.664881459402104724e+01 6.887698647137774799e+01 6.966679459207233549e+01 6.904692594763416480e+01 6.590630709963285483e+01 6.935712093114784693e+01 6.934033999993030761e+01 6.660647271770270095e+01 6.557505244931030575e+01 6.670311534103440465e+01 6.768913491802065607e+01 6.654848704263474701e+01 6.994090326671214086e+01 6.773530689759223833e+01 6.892731235776973620e+01 6.698816851562038721e+01 6.724972353335142827e+01 6.689788957028716254e+01 6.636265825055673417e+01 6.642135546331215323e+01 6.662870308394305141e+01 6.730438964760696763e+01 6.882850157430107174e+01 6.590557298061462177e+01 6.447233427246388260e+01 6.732175256866787549e+01 6.784480246382398150e+01 6.626279479969205966e+01 6.809043793410340584e+01 6.651938161359406365e+01 6.573221298159296566e+01 6.510979817433386074e+01 6.886326466025229820e+01 6.640289116124293400e+01 6.848220052621219622e+01 6.615877171344746444e+01 6.570963286912383694e+01 6.564544915958386184e+01 6.792353982405967372e+01 6.560007028036214649e+01 6.630192724711044150e+01 6.669297215405451595e+01 6.708693747285758491e+01 6.509179747268798621e+01 6.629799897143543319e+01 6.513045563356789103e+01 6.643004763553265946e+01 6.524885141469935945e+01 6.954887442050983282e+01 6.867762597731243090e+01 6.751585122066762779e+01 6.648549558327985665e+01 6.850778848789408926e+01 6.826177397484630660e+01 6.651505550945637424e+01 6.754182522826486945e+01 6.687502992821481484e+01 6.670784793087486264e+01 6.794508633072962311e+01 6.533486707229154433e+01 6.640806904541581446e+01 6.719823659377183844e+01 6.964041357595631609e+01 6.967195189405913425e+01 6.750959636335070968e+01 7.012974635019376990e+01 6.809257482225564218e+01 6.991795117934631776e+01 7.033658707544569211e+01 6.758649374671705345e+01 6.905838742423986787e+01 6.839974465461000364e+01 6.729272902007053858e+01 7.052321071757243942e+01 6.925130638986522058e+01 7.067983331855442941e+01 7.037216278996321250e+01 6.770703596074591246e+01 6.829263622467362893e+01 6.989509303850452682e+01 6.947318105157295065e+01 6.930810125112874687e+01 6.898213687589505128e+01 6.886240515062070244e+01 6.965278222868803937e+01 6.933059709436980711e+01 6.802422130081288287e+01 6.944201244813390872e+01 6.944834068132179539e+01 6.821750734251924086e+01 7.074734093856193340e+01 6.849655641299118258e+01 6.909098809172907352e+01 6.942149317341196024e+01 7.152636501111693690e+01 6.860352935910864858e+01 6.754987649635812375e+01 7.028229896610903893e+01 6.863255164466573888e+01 7.101392790856765203e+01 6.923926310508620929e+01 7.000917456149093709e+01 6.754551708866267745e+01 6.861299768059065229e+01 6.687450316333045919e+01 6.859787713993044633e+01 6.728351632910688807e+01 6.764112861543050315e+01 6.903838134727809006e+01 6.724058445513971094e+01 6.818817205398855208e+01 6.662246875941143287e+01 6.735622537372793772e+01 6.976678452084391324e+01 6.964450460276471233e+01 6.658487322439343359e+01 6.625225528738177161e+01 6.848751118711696506e+01 7.148086757816011527e+01 6.637931747240283187e+01 6.764834236025551206e+01 7.169770142734883223e+01 6.840543468014372763e+01 6.769225148803276682e+01 6.923969644735562667e+01 6.681345966439015172e+01 6.653872035383389516e+01 6.603530322749213610e+01 6.518451502144144172e+01 6.643190040764480386e+01 6.682648339041182339e+01 6.747069353806352865e+01 6.485503250228187255e+01 6.573964277456705929e+01 6.855809073049520919e+01 6.678526705049569046e+01 6.464693919008962553e+01 6.909020688332248028e+01 6.640247995008715520e+01 6.819994065109906956e+01 6.609549960845353667e+01 6.677438477111303428e+01 6.591907306266520550e+01 6.462686580416460913e+01 6.515307106542252313e+01 6.487315495813822963e+01 6.550116671585313100e+01 6.407852489236314852e+01 6.602998425309712616e+01 6.541903986036874130e+01 6.343502481131777415e+01 6.388657025106149234e+01 6.486721338718936636e+01 6.422976084378379369e+01 6.526722428242011631e+01 6.304347686383052007e+01 6.625989102137997122e+01 6.700667500322941805e+01 6.618784506657554800e+01 6.513017531009583649e+01 6.726761253481315350e+01 6.593005655492825667e+01 6.672326183483069428e+01 6.664724510488491660e+01 6.238648429639574999e+01 6.770160150484581152e+01 6.387073278545744159e+01 6.399182936775909525e+01 6.368112188793357120e+01 6.208954783206096550e+01 6.315826466325708566e+01 6.478864545393388141e+01 6.244827207148217241e+01 6.338262748148241599e+01 6.421658572151515898e+01 6.694156724340155051e+01 6.343366143207828145e+01 6.363509510707311989e+01 6.389204389037374909e+01 6.562302614532282519e+01 6.322933991039123214e+01 6.635489802212016741e+01 6.463442240880665679e+01 6.600496049829214940e+01 6.581246466967661490e+01 6.566006232266914822e+01 6.647535838551421250e+01 6.488452362676189011e+01 6.684502428390011630e+01 6.443773470509891865e+01 6.562460137850582953e+01 6.271740379407248156e+01 6.566012273118793985e+01 6.500298321697094650e+01 6.656562124566926286e+01 6.432830932265702018e+01 6.383638823669150497e+01 6.551507873516058567e+01 6.532953239314102234e+01 6.540393710249574610e+01 6.512094377026195957e+01 6.662667763673420041e+01 6.919430651128183740e+01 6.587834915066059693e+01 6.693614566063672555e+01 6.477312454405389985e+01 6.574707712745642141e+01 6.491588691768819785e+01 6.468471559802553372e+01 6.681723434826433561e+01 6.611084357868008965e+01 6.569101592855757588e+01 6.698148692892647205e+01 6.646710785984315351e+01 6.735266926896213135e+01 6.700116790307161807e+01 6.964154892636300076e+01 6.912577600188087956e+01 6.857107821652769530e+01 6.691610673359538453e+01 7.057739779778981415e+01 6.716839251235614938e+01 6.596709508684493528e+01 6.772963045758930889e+01 6.770785288342122499e+01 6.880938032995020137e+01 6.676527170766703989e+01 6.546395547834352158e+01 6.910346148561872326e+01 6.667653891703234592e+01 6.526446168311832707e+01 6.639729160579878453e+01 6.637108964960032154e+01 6.781414964386148370e+01 6.654866693950454248e+01 6.818584991824016583e+01 6.648655713265358713e+01 6.715654690925472892e+01 6.519772698406565326e+01 6.902354473276808733e+01 7.011030792298643632e+01 6.928701392081062238e+01 6.766826000250476625e+01 6.985454866620197834e+01 6.978318744672972684e+01 7.025370788342237915e+01 6.748896447354995587e+01 6.893772395518173823e+01 7.108214257413938242e+01 7.073719221417756842e+01 6.585554884411831722e+01 6.963862990886910609e+01 6.938113625301681964e+01 6.863429651858423597e+01 6.999401748778842602e+01 6.864695382678286251e+01 6.917785340671935046e+01 6.807988810937210644e+01 6.779130572624171691e+01 6.900534103402762298e+01 6.759095570612332438e+01 6.868727623562020312e+01 6.843059436253066963e+01 6.549284354348543502e+01 6.781003175026191343e+01 6.533633790515621342e+01 6.634685854664556359e+01 6.807700348312843630e+01 6.654522453169386154e+01 6.750791753128739003e+01 6.861585390616984625e+01 6.659282650806463266e+01 6.847425450731999774e+01 6.779149710206949919e+01 6.764462838400829980e+01 7.068149402187763997e+01 6.810151481870353507e+01 6.697093087677686185e+01 6.618544264547321632e+01 6.873556613267747650e+01 6.849771214152201537e+01 6.830459018492719281e+01 6.704889995699419103e+01 6.928536719572883840e+01 6.963250808567680394e+01 6.616331503194824393e+01 6.696424632118053921e+01 6.801611233917769539e+01 6.746424178718918085e+01 6.518104034813906367e+01 6.773312044765172857e+01 6.879728840275183188e+01 6.626244606981177299e+01 6.910092989590873458e+01 6.657865716444877080e+01 6.843116072247374859e+01 6.800952505844766449e+01 6.873792761335182888e+01 6.765150145914941504e+01 6.982157813947499392e+01 6.695363250942980926e+01 6.716963515519104533e+01 6.732887493242751020e+01 6.755790887781699894e+01 6.727492679024645383e+01 6.567099304665511283e+01 6.809912930670788000e+01 6.780074341842303909e+01 6.633940367440791874e+01 6.922038838153461882e+01 6.705962543783434171e+01 6.671399008725231283e+01 6.888846282668045262e+01 6.641416807083429319e+01 6.751679341524631184e+01 6.667985276181109100e+01 6.789237186413210168e+01 6.731964216729862471e+01 6.645504634536288791e+01 6.673601837355084854e+01 6.797184893689301077e+01 6.558299621174771232e+01 6.541169477119434816e+01 6.707346721300618242e+01 6.956162752666507743e+01 6.734341414598428344e+01 6.801774611380714930e+01 6.721794189611111392e+01 6.800211115657384653e+01 6.975250579083729008e+01 6.638886838326254747e+01 6.678410880016080853e+01 6.940304147434923721e+01 6.972516819815764677e+01 6.949307419339699265e+01 6.714853522356466442e+01 7.006152664003874975e+01 7.246637980696493742e+01 6.796111973607956713e+01 6.946256737920555224e+01 7.015119510584692364e+01 7.027241612984909125e+01 6.805164314810987491e+01 6.810791418167436007e+01 6.782984680486173090e+01 6.981096868934544375e+01 6.935531072966797694e+01 7.196064774652023743e+01 7.029476035381973986e+01 7.004997318910760384e+01 7.081039086913752101e+01 6.862154789173148117e+01 7.075303757415224482e+01 6.971817836222065523e+01 6.802895732361243120e+01 7.127357967820678653e+01 7.035930729289725605e+01 6.709127901131746796e+01 6.904297581025782904e+01 6.858611941664953804e+01 6.990439559655553126e+01 7.122429429212056107e+01 7.198620351071583912e+01 6.904600023524731967e+01 6.861778894842596799e+01 7.049327011174840152e+01 7.105767465011113870e+01 6.958182337559631492e+01 7.088820784104225936e+01 6.861610851986235105e+01 7.250010042937348942e+01 6.861449108373655292e+01 7.097453034752466294e+01 6.984899173766628167e+01 6.760290105121477211e+01 6.688634011114362465e+01 6.931996038208370692e+01 6.906313239838527807e+01 6.684946832687107587e+01 6.885053256893290552e+01 6.905237499653938471e+01 6.731014900323866357e+01 6.759093603459834299e+01 6.835360031009057025e+01 6.894186486466823283e+01 6.730405207829028313e+01 6.779623579553486934e+01 6.949140630718179068e+01 6.804087787606718507e+01 6.829514790211939612e+01 6.727429887705898182e+01 7.000228367871322632e+01 6.946409671684264708e+01 6.857528137468209195e+01 7.038589530904209823e+01 6.851672123507879064e+01 6.906349444942749471e+01 7.169481815800628510e+01 7.127412283142362526e+01 7.122242263567677867e+01 6.655321228011692369e+01 7.063027122795131163e+01 6.938539366252015839e+01 6.926100967276592257e+01 6.809437126196324641e+01 7.006717935525456653e+01 6.907341728436388451e+01 6.842785007313580081e+01 7.082393997108823669e+01 7.057614221140171651e+01 7.019913495630038369e+01 6.940572615184112237e+01 7.219400894504984478e+01 7.224367949992729621e+01 7.067625626786615101e+01 7.129883387038523779e+01 7.273096807188032642e+01 7.087931250223145696e+01 7.358550120313573473e+01 7.222510929430134752e+01 7.113782120829328903e+01 7.110276903500528078e+01 7.171984346711870728e+01 7.127999326949371550e+01 7.232128991140790220e+01 7.196416676047734029e+01 7.125590121948464173e+01 6.986911900352878035e+01 7.112764981669361930e+01 7.355910283269000161e+01 7.117466179534396531e+01 7.012214144616632439e+01 6.862186071646299013e+01 7.054961914655974908e+01 6.934834966505084708e+01 7.057749921818702887e+01 7.160394147464307935e+01 7.009106100061944744e+01 6.887473575537168813e+01 7.006958425697843040e+01 7.264369091011737112e+01 7.037543452212038630e+01 7.197874217225545124e+01 6.968235771276077628e+01 7.037617129160717866e+01 7.142421822244718044e+01 6.916314818819041932e+01 7.062167169567972280e+01 7.034773773389159146e+01 6.903148135323957035e+01 6.927195718305088690e+01 7.236208198339090814e+01 7.189792489136071652e+01 7.044915477277396576e+01 7.076053510462487850e+01 6.927085936322706061e+01 7.083221200980636922e+01 7.203097878177337066e+01 7.042070160915076826e+01 7.151133334261142238e+01 7.350063469991202680e+01 6.925204879327917240e+01 7.142256411714843978e+01 7.021804734747875898e+01 6.915662763833456950e+01 6.933658844236063601e+01 7.067581823983408640e+01 7.097761557027541812e+01 7.252697451846977117e+01 7.280804728705766138e+01 7.167853277205995255e+01 6.956787267423710830e+01 7.075228131202730708e+01 6.960899474363557715e+01 7.147111344430318525e+01 7.157615003931655906e+01 6.995602692025373415e+01 7.186279431703725606e+01 7.201713895721050562e+01 7.096487882905444167e+01 6.996505854820242121e+01 7.088529922312078213e+01 7.320819440811096968e+01 7.337970465041038892e+01 7.048478872071581236e+01 7.264669669833554622e+01 7.425008119255450367e+01 7.407604652088767239e+01 7.431415443957628497e+01 7.175337242779285418e+01 7.452341312679295982e+01 7.238566049426782456e+01 7.398372590984652675e+01 7.225239129456129206e+01 7.795702689458389045e+01 7.603392092705564664e+01 7.305316529834512096e+01 7.758904394212643751e+01 7.491043816470687489e+01 7.440944044734763452e+01 7.452222616000804578e+01 7.376626759711524528e+01 7.219725652727618126e+01 7.648810397867030986e+01 7.472882382841531523e+01 7.508282149883523005e+01 7.316534629474072915e+01 7.163285248208950406e+01 7.439259200059984778e+01 7.317415182254394779e+01 7.547228539292252947e+01 7.573253012493961478e+01 7.268124734387342301e+01 7.249412898762892610e+01 7.533762808627251673e+01 7.445481499232612066e+01 7.209202290491185749e+01 7.629218648626485333e+01 7.544664379086361805e+01 7.532933667339216299e+01 7.311687162931011130e+01 7.481079490864681247e+01 7.676498533177465333e+01 7.372961269799988315e+01 7.566422668676898411e+01 7.716570178251716072e+01 7.337537250193074101e+01 7.444307805353632546e+01 7.477162659157325209e+01 7.223216377295453583e+01 7.615330456585826369e+01 7.347894562883593039e+01 7.241110346243220874e+01 7.747168800362364038e+01 7.455384559108125586e+01 7.340233466281269159e+01 7.673487824077618313e+01 7.471919707763414920e+01 7.508414326578611053e+01 7.560012097240864648e+01 7.239229864315801422e+01 7.547336962505032432e+01 7.667520073430161176e+01 7.848752459105507739e+01 7.710826363601826472e+01 7.679056975406230379e+01 7.577766301011727990e+01 7.592543630478829186e+01 7.369730599631606083e+01 7.686737194055287148e+01 7.695646391403366238e+01 7.644135856552757957e+01 7.432657618942870670e+01 7.510246237220775356e+01 7.541771628877951628e+01 7.601566232991987704e+01 7.618053352057951599e+01 7.582366630032505839e+01 7.626082760578020725e+01 7.569952560843442768e+01 7.442008834630922820e+01 7.453041656644683144e+01 7.521888214387465155e+01 7.896037221024174357e+01 7.622717731647692574e+01 7.577112144630669377e+01 7.570474708013912846e+01 7.752740867957510318e+01 7.862308153345571782e+01 7.891523393456944291e+01 7.529305604686672382e+01 7.887113596569389529e+01 7.367023203935808340e+01 7.791023248480455266e+01 7.473854909468947483e+01 7.710682484688591387e+01 7.212109487619360948e+01 7.353584940803193604e+01 7.385458467389960902e+01 7.650018053258455097e+01 7.564292636382290880e+01 7.554754199530577807e+01 7.642509274337804470e+01 7.796612131507296795e+01 8.001110720418168398e+01 7.661441551444940501e+01 7.666630538012489637e+01 7.681672959274908408e+01 7.820001976357630724e+01 7.836468118936649319e+01 8.050256897139554724e+01 8.002526854193243366e+01 7.766679706735168054e+01 7.788611294252629591e+01 7.909951978839180242e+01 7.846306394430737896e+01 7.920458896472847243e+01 7.743239360924982861e+01 7.677026487775873420e+01 7.676811413291621022e+01 7.844390780043882216e+01 7.923937137863516966e+01 7.936627356372815711e+01 7.675964337718824027e+01 7.942605571384922314e+01 7.736380530989841020e+01 7.734827276745298263e+01 8.006770433989645142e+01 7.973571818601864436e+01 8.030260453787317942e+01 7.671958757396207318e+01 7.635516947196282445e+01 7.665676880614265087e+01 7.645377924936717307e+01 7.582764873138032158e+01 7.469261872125197499e+01 7.654868441791386147e+01 7.993887086109826612e+01 8.084295886985898960e+01 7.834275859496418093e+01 7.755049536373495300e+01 7.923240490303830086e+01 7.690226231218214537e+01 7.641916489964974346e+01 7.902467764143429463e+01 7.977882309886358314e+01 7.727810525595729985e+01 7.886375233695819986e+01 7.981748866856634095e+01 7.798298041139449310e+01 7.953307455115515268e+01 7.863463916230419670e+01 8.175732714695553227e+01 7.913266634859188287e+01 7.941116314422427536e+01 8.007305003124568543e+01 8.097836149889036506e+01 7.988102774516316629e+01 7.866315261043150997e+01 8.182342574246351319e+01 7.686230730725766591e+01 7.721535805281840226e+01 7.510866067772343513e+01 7.793277393473489667e+01 7.973104982726631818e+01 7.618555396884364939e+01 7.977101918856222085e+01 7.761455921471670649e+01 7.742200088666963609e+01 7.789065525187974970e+01 7.624271805234802457e+01 7.649581819538313709e+01 7.697288963638278858e+01 7.871768128658172259e+01 7.820260682550441800e+01 7.982930785221724079e+01 7.923806901573431105e+01 7.857970097407871890e+01 7.714360341143307664e+01 7.904535549224208069e+01 7.883282440716435246e+01 8.018790620501933120e+01 7.735708360190113808e+01 7.737992071747785872e+01 8.045916884795121859e+01 7.852841747389966542e+01 7.970339630643162820e+01 7.811550019128712563e+01 7.853619140485315597e+01 7.706837649541459712e+01 7.999667828544222914e+01 7.958534166391912379e+01 8.178705594507641763e+01 7.936647257409748590e+01 8.020572820174957940e+01 7.941464018021454763e+01 8.183923964020848985e+01 7.840332216424945955e+01 8.164182848203256526e+01 7.592300821444936787e+01 7.957612611300349670e+01 7.819884786816173516e+01 7.959238720910960296e+01 7.821235799798544974e+01 7.778855566447811043e+01 7.932219419543363870e+01 8.115441815422634875e+01 8.200175161588039430e+01 8.220955487803693984e+01 8.336665124702565777e+01 8.244547127065409597e+01 8.359341117488681050e+01 8.266170704685465864e+01 8.244009063724129760e+01 8.060345757185095295e+01 8.076273417322698833e+01 8.089766666272664963e+01 8.193482853349678408e+01 8.266066219133438153e+01 8.014321148210299839e+01 8.076813886099586171e+01 8.187730554949288830e+01 8.051520120600284258e+01 7.937026641369543256e+01 8.326740238081517020e+01 8.017139653149081369e+01 8.119499492022099219e+01 8.285577804448628569e+01 8.244593466054085695e+01 8.223643345145313788e+01 8.159394436460499378e+01 8.179268127410347233e+01 8.138258441263182874e+01 8.122969963086562473e+01 8.370440605580165538e+01 8.005609555435093228e+01 8.424907848860380000e+01 8.086778715532817330e+01 7.811113329874842748e+01 8.330206350879500121e+01 8.136169201602338319e+01 8.019926725364089748e+01 7.809345682811762401e+01 7.597434362518882267e+01 7.865960962252408706e+01 8.189404694893968895e+01 7.892244182768509120e+01 7.896803530601795273e+01 7.935046107075564237e+01 8.282629268522099153e+01 7.941108483996373479e+01 8.164586656758376648e+01 7.836572625549396776e+01 8.009769183009358073e+01 7.849306291510508515e+01 7.903964993310903253e+01 7.938419018230645463e+01 8.116051478025271138e+01 8.048192213490679592e+01 8.051421980581861249e+01 8.236922388982917198e+01 7.967853532768596381e+01 8.067685559260546313e+01 8.256628201244355125e+01 8.228055948355400062e+01 8.116018668180269913e+01 8.125801856667916923e+01 8.028279344042125842e+01 7.752212145450509695e+01 8.063283438787026114e+01 8.326967519370201387e+01 8.188279086815572327e+01 8.258179877359660281e+01 8.339125408231953429e+01 8.130262689928393627e+01 8.097844766043272102e+01 8.393834425698351254e+01 8.461796339097428188e+01 8.225723518501639830e+01 8.244708300800749612e+01 7.919419942632917753e+01 7.903999100115159138e+01 8.067854141148259828e+01 8.272947699607416894e+01 8.062334348568580822e+01 8.404810461351333117e+01 8.080912529015347445e+01 7.988470624797278674e+01 8.234708256379573754e+01 8.080435383174182107e+01 7.975608679980530269e+01 8.214537337775435333e+01 8.115713177546084012e+01 8.213119116893599880e+01 7.814256026167002744e+01 8.226618545942872629e+01 7.981458142767539243e+01 8.359134177526307496e+01 8.312875849699352671e+01 8.321387084357061781e+01 8.179157192938772880e+01 8.171754581450680632e+01 8.429125613502992564e+01 8.362580476380246353e+01 8.495870609185082856e+01 8.211581923906645386e+01 8.297224961282260836e+01 8.226207896829978949e+01 8.190709110426426776e+01 8.255385980804665280e+01 8.344022555176181299e+01 8.406915904364117864e+01 8.485344310282982860e+01 8.392864347794267132e+01 8.283002487249326862e+01 8.318883671137557201e+01 8.307498450084116826e+01 8.457206358672591762e+01 8.433631453452083804e+01 8.312243082412589956e+01 8.210081773426986729e+01 8.511522140314050944e+01 7.930279695781131011e+01 8.150788731629251060e+01 7.966676486359475007e+01 8.139176612835858293e+01 8.280701261164175264e+01 8.421300112219999789e+01 8.209501936568919689e+01 8.161260660364949615e+01 8.376943446469020671e+01 8.149440074388056132e+01 8.577548409736567692e+01 8.285197321256111991e+01 8.117315552514513399e+01 8.316064441753417213e+01 8.306969500378347959e+01 8.258530489853691847e+01 8.085316967438377844e+01 8.078469113045753147e+01 8.239071111085787891e+01 8.222299759873617120e+01 8.252626143270772729e+01 8.322803035477427613e+01 8.257901610126479852e+01 8.360504236035194481e+01 8.328383183267547452e+01 8.355041591868750572e+01 8.242104640472979327e+01 8.371582341322236687e+01 8.478921058309742875e+01 8.376586186666078504e+01 8.204056142103070215e+01 8.270414294718395354e+01 8.308146956094810776e+01 8.148692420016098481e+01 8.015106290409188716e+01 8.252849138255641037e+01 8.192577032268047788e+01 8.035755278932965950e+01 8.129232357504568540e+01 7.986770938639905637e+01 8.105568159543732065e+01 8.090210474471361124e+01 8.010474049946287778e+01 8.217833303561641856e+01 8.105463019856487961e+01 7.972100925475110955e+01 8.169577200669141348e+01 8.298886593827160141e+01 8.144397152058611766e+01 8.235847526702860932e+01 8.358780547585701015e+01 8.391843421762224864e+01 8.509829401285136896e+01 8.085028365066760614e+01 8.084207187626704183e+01 8.383523287285754577e+01 8.306202597945632249e+01 7.945790027281748280e+01 8.134197729498669105e+01 8.172026754868603859e+01 8.035966727754673400e+01 8.076365481100187083e+01 7.899174069297809808e+01 8.203871052927024721e+01 8.258682078540191185e+01 8.337731919455498542e+01 8.063624601681661375e+01 8.047377969992221836e+01 8.204108886672824497e+01 7.991016537256213326e+01 8.038598125487959578e+01 8.069216998284279896e+01 8.044766861759387666e+01 8.108593582985926673e+01 8.447748968423829297e+01 8.088546764430697067e+01 8.271676155865677060e+01 8.106572268961318173e+01 8.325546852622890981e+01 8.375013790857349250e+01 8.313984864691364862e+01 8.208098808999643836e+01 8.333453701701228056e+01 8.472343188899331778e+01 8.270732166735845681e+01 8.336837491154400936e+01 8.285188733502918979e+01 8.143723901473033777e+01 8.385273689217261506e+01 8.215742562388372505e+01 8.357304306228252244e+01 8.297062393960055715e+01 8.035269129584787606e+01 8.338775385464650469e+01 8.307580484902300100e+01 8.214810217245889135e+01 8.014056333348894157e+01 8.189681852123597139e+01 8.392159674878534759e+01 8.107445973078677071e+01 8.305817481155746407e+01 8.211643519633949495e+01 8.197252768950660595e+01 8.364029898044157108e+01 8.288625550363779837e+01 8.110356165827545283e+01 8.162229398168592809e+01 8.102231513531667417e+01 8.225167563905053214e+01 8.144928291398235842e+01 8.408043497194952920e+01 8.316718257674058634e+01 8.304747147106466798e+01 8.402469173346537445e+01 8.410559711813947104e+01 8.209452593743122861e+01 8.202901072727289034e+01 8.171535059263338496e+01 8.354772622949806760e+01 8.281790376588655533e+01 8.345387876968108287e+01 8.454905709514032708e+01 8.231865470170289711e+01 8.186418803483168460e+01 8.027974145088182922e+01 8.302601544670672240e+01 8.266125760737794792e+01 8.251006042519206574e+01 8.093784239574097228e+01 8.250746293608003157e+01 8.022739154440796483e+01 8.195919228182843597e+01 8.097209694832770310e+01 8.014571244611886414e+01 8.217325426007899125e+01 8.131464390755076010e+01 7.879944918693136913e+01 8.095594566986015650e+01 8.262552751887479019e+01 8.158952729049161690e+01 8.098514067561322349e+01 8.150440148055557188e+01 8.273724227271155485e+01 8.261360741389617601e+01 8.409971675110614342e+01 8.315421198050887597e+01 8.349684826744397981e+01 8.360288922421473501e+01 8.293161655053735615e+01 8.110323161756934951e+01 8.236641590915154154e+01 8.191786656001534084e+01 8.178438779656333679e+01 8.012669604362584153e+01 8.095418975852841470e+01 8.073816124832607954e+01 8.167958119811316919e+01 8.052067641466165071e+01 8.017393596867691485e+01 8.167807431275130625e+01 8.197521519802920409e+01 8.038010946202317086e+01 8.033544350375021281e+01 7.907981337441427172e+01 7.933159802781605663e+01 8.204331585900889934e+01 8.401723066727211631e+01 7.988626970478722455e+01 8.095869465414386923e+01 7.832001401148988862e+01 8.168463162803692512e+01 8.036064698592902289e+01 8.080924234562347408e+01 8.181771252941278760e+01 8.367920844068498809e+01 8.170812942856645122e+01 8.248380086104423015e+01 7.937631928559568451e+01 7.987134694582742611e+01 8.068436153596904603e+01 8.042239423652659980e+01 7.917477426011500086e+01 8.181608770850411361e+01 8.020406244678491703e+01 7.982291334814915729e+01 8.003623697122324643e+01 8.164224140538985353e+01 8.509254622548212410e+01 8.004034735828871305e+01 8.409944275706963879e+01 8.555204372999661189e+01 8.417671697812883735e+01 8.240196128520852881e+01 8.103119968449416888e+01 8.125417021908930337e+01 8.111932377888649626e+01 8.047566314545456123e+01 8.180743556291321283e+01 8.245900664355188781e+01 8.139508513690817892e+01 7.977724335892905572e+01 8.157277529476345990e+01 7.984801398506830594e+01 7.966825291751720783e+01 7.818075943772574021e+01 7.986008596077769539e+01 7.964271099056409753e+01 7.956908681752214818e+01 7.984216872993830805e+01 8.056877809630870502e+01 7.875182833572162622e+01 8.045973951861029150e+01 7.908830109025697652e+01 8.060394515036077223e+01 7.940310582437336961e+01 8.047142034105975483e+01 7.889345981467128865e+01 8.039372500981716030e+01 7.545920404946166116e+01 7.850787125780847475e+01 8.217449393383277823e+01 7.971012903993761256e+01 8.195573019366253220e+01 8.169208914242933872e+01 7.938158668353983671e+01 8.109683845072218844e+01 8.231410836153254706e+01 8.076299528344398482e+01 8.516295719205808723e+01 8.218653546135755050e+01 8.072619899725681591e+01 8.251029279080655954e+01 8.353072075626964477e+01 8.276193965315209766e+01 7.994486722128675638e+01 8.195468267644513105e+01 8.365030921536991571e+01 8.118365187984464626e+01 8.263264075264555686e+01 8.402619754132378205e+01 8.112420146103687557e+01 8.311136610173926442e+01 8.251497090343558227e+01 8.243621489370967481e+01 8.254340438154315507e+01 8.381394381435777063e+01 8.181515305567930341e+01 8.414110391367175623e+01 8.450005091492582210e+01 8.370587135998314920e+01 8.640079089087073783e+01 8.540146604634438177e+01 8.577449445629855518e+01 8.827693701567191908e+01 8.622172098576110955e+01 8.748364775443293695e+01 9.108451473253472841e+01 8.637280365551458772e+01 8.717587971352656950e+01 8.705078731995416774e+01 8.604037689382671772e+01 8.803875469734185799e+01 8.625187810526894339e+01 8.600164130690345132e+01 8.432361463821492009e+01 8.471033544107127966e+01 8.449417264254229565e+01 8.346136845541940374e+01 8.396074004166410987e+01 8.436451068576781154e+01 8.124563942162600938e+01 8.583297402625515815e+01 8.247846104909058340e+01 8.211362426433757378e+01 8.341877059142346695e+01 8.156368843664068891e+01 7.903044587466381188e+01 8.199271319865400187e+01 8.322907893450675942e+01 8.223575224597931310e+01 8.380912534393968372e+01 8.274573643206778684e+01 8.277404313680267478e+01 8.353822731718949512e+01 8.250644526623172226e+01 8.530653925930934633e+01 8.445262911549014007e+01 8.552211156908708745e+01 8.408695559641013517e+01 8.199558301194188914e+01 8.157958782212851645e+01 8.540417364672481426e+01 8.201490161554849578e+01 8.166463036526539554e+01 8.082330112854140225e+01 8.501445044953601382e+01 8.251383139231344899e+01 8.476439696662339429e+01 8.399338329286392479e+01 8.513884320157680463e+01 8.544743572655730190e+01 8.464044235313733111e+01 8.906228969870690548e+01 8.477300637977442932e+01 8.411576712099719089e+01 8.533796048272938606e+01 8.552800961250001421e+01 8.497423707748288280e+01 8.565703973622395040e+01 8.430653807281839818e+01 8.548915271326710297e+01 8.648425672865835168e+01 8.645214353902731830e+01 8.735007064338120131e+01 8.615597631584455485e+01 8.488608140728834428e+01 8.721425779902050124e+01 8.142638864996574455e+01 8.354532680735927386e+01 8.416522592848545514e+01 8.351338459333530295e+01 8.477442668149262772e+01 8.436506719360629347e+01 8.814484481773240532e+01 8.318915732266127350e+01 8.420798335902627230e+01 8.525334952296607582e+01 8.744229294043391576e+01 8.539808294006827794e+01 8.898037779209772680e+01 8.608902728815829164e+01 8.584990440659252897e+01 8.456858578461732634e+01 8.446148891051645080e+01 8.706983777185625684e+01 8.932379452373531592e+01 8.929225541699739210e+01 8.966011692503332142e+01 8.855285072896678855e+01 8.612250275563025070e+01 8.726000603987149873e+01 8.842938721585650796e+01 8.731889991403872386e+01 8.662085212881946461e+01 8.816687156755752142e+01 8.332520907784250142e+01 8.881644538448915682e+01 8.823973831280434865e+01 8.728288010751363402e+01 8.923430946131689723e+01 8.658085241790513464e+01 8.501257639796433807e+01 9.026411923423860628e+01 8.729236228434680811e+01 8.757069865193778924e+01 8.427589871248889608e+01 8.500115222327617914e+01 8.552395595799632133e+01 8.672495471008926415e+01 8.509713530708823725e+01 8.459529049176060767e+01 8.640074039343599566e+01 8.893305825588841174e+01 8.548206950175162433e+01 8.514201031778911499e+01 8.646830899617476973e+01 8.415185365465757172e+01 8.438126050295676350e+01 8.414768317477440007e+01 8.530814051247811847e+01 8.209114142380583701e+01 8.357983151249682408e+01 7.894275359817858373e+01 8.461882599857941045e+01 8.411547692016060296e+01 8.210766482571595759e+01 8.287782738712405717e+01 8.154047716252898681e+01 8.338467437693778095e+01 8.343161840768546256e+01 8.242975497164241006e+01 8.371331315494839487e+01 8.315503536367135951e+01 8.328953918747883733e+01 8.486282303442396824e+01 8.230165439248662551e+01 8.232387387710970472e+01 8.333849200001813529e+01 8.594091256896027176e+01 8.151900169432855137e+01 8.563455777056037732e+01 8.318091431741540021e+01 8.311642356928498998e+01 8.220381870685878312e+01 8.492053399679068093e+01 8.636754825814155367e+01 8.510232269615553946e+01 8.507436898313108031e+01 8.310410949890149368e+01 8.666339332614332136e+01 8.661346912017253885e+01 8.440605258893953078e+01 8.430584276870142446e+01 8.400550300066780096e+01 8.616119270651790885e+01 8.705296297535382166e+01 8.519631820373558639e+01 8.446558078337095310e+01 8.571350584055021216e+01 8.794872468919909636e+01 8.610116023355148229e+01 8.524048280906174568e+01 8.786549276209981940e+01 8.954821768833535600e+01 8.877625489222128863e+01 8.816176100380444325e+01 8.755123652034524184e+01 8.839768898107621453e+01 8.841895907993054493e+01 8.735562977590458900e+01 8.871380008130351769e+01 8.631922943493167111e+01 8.802809773265153126e+01 8.746746037371072191e+01 8.854352020741569618e+01 8.833577812008756780e+01 8.746008853733563626e+01 8.683510731786215331e+01 8.604294281368558472e+01 8.859789951102600014e+01 8.783861441462472897e+01 8.653375835527698712e+01 8.718729185200093923e+01 8.789350809989461766e+01 8.993466657140642440e+01 8.884359325739933411e+01 9.017537023236725702e+01 9.214469941666703789e+01 8.935425250292216504e+01 8.917061288498983629e+01 8.891378018321668719e+01 9.176511179402656637e+01 8.620587255474723065e+01 8.968583402913859004e+01 8.765982457338731137e+01 8.751401386069218802e+01 8.887829481362258832e+01 8.877833614639490634e+01 8.915826840914841966e+01 8.837847708558734894e+01 9.000010452079574463e+01 8.744931563435287103e+01 8.437239655957044704e+01 8.579743563428203856e+01 9.138543636945749427e+01 8.505607321540915677e+01 8.634132321947365085e+01 8.575584932354746570e+01 8.640867228293468827e+01 8.611038414424959342e+01 8.702546715974111180e+01 8.559683166249972430e+01 8.743159876423649735e+01 8.571595990748978977e+01 8.486024970593551586e+01 8.801810210334502926e+01 8.947687790937226282e+01 9.138729001334893098e+01 8.965096497510660356e+01 9.055523828574592926e+01 8.860675768320982115e+01 9.172493264473149566e+01 8.952364031409986467e+01 8.638534646292355035e+01 8.577347341372133371e+01 8.898962311774455713e+01 9.013480445066007007e+01 8.609276903016461802e+01 8.636139434661960479e+01 8.677803803133365079e+01 8.818074203128919919e+01 8.694011974237564289e+01 8.532903256662152103e+01 8.501012685688996839e+01 8.780072166732590233e+01 8.799691362271185824e+01 8.819376444779034330e+01 8.880788385928069317e+01 8.722381793981330134e+01 8.789300007822536998e+01 8.641635159893432672e+01 8.760349178199695075e+01 9.054412120029161315e+01 8.650512144496377687e+01 8.730166337014772182e+01 8.873388347501256135e+01 8.847758631541799446e+01 8.746090797755056201e+01 8.598409472307365320e+01 8.712002473031235183e+01 8.776955922523335119e+01 8.430670786453062249e+01 8.665397567310660065e+01 8.782875425491687338e+01 8.653968442068753575e+01 8.782556719667147149e+01 8.602658122043393973e+01 8.421988915999138214e+01 9.164290231794025487e+01 8.809832754712356007e+01 8.589030767613743933e+01 9.097534133302153236e+01 8.888197560496361405e+01 9.032678882100618978e+01 8.752115203145366706e+01 8.787374374529788668e+01 9.043782219342571693e+01 8.979406081045115684e+01 8.882660522099152445e+01 9.125148950117710456e+01 8.975789468460870069e+01 8.861484499699353989e+01 8.728900329648067213e+01 8.887777002910524971e+01 8.881195134734250018e+01 8.684550633629709182e+01 8.818037752432607590e+01 8.946078016763097196e+01 8.942989049515561817e+01 8.717251460475551994e+01 8.792826671535895855e+01 8.813786583978186684e+01 8.563448371124079017e+01 8.734375308577767782e+01 8.607767648054885967e+01 8.825927041915605287e+01 8.489410682792356511e+01 8.763600535283809734e+01 8.812598760608102566e+01 9.014551609975737279e+01 8.459508312275055175e+01 8.393842074997969860e+01 8.743978220804631007e+01 8.812523930710318609e+01 8.740628580544321835e+01 8.750012765999069586e+01 8.522599147760563199e+01 8.677273536381837005e+01 8.587714021903923367e+01 8.644238189870507938e+01 8.709340007212027501e+01 9.106783659984023416e+01 8.905402665749501523e+01 9.294899463411300644e+01 9.127948194821846073e+01 9.460803089993203230e+01 9.006139854972416003e+01 9.399179904701392729e+01 9.384143700582828274e+01 9.165230906237711395e+01 9.203209934573223450e+01 9.322531310570798269e+01 9.533723896206362269e+01 9.097902781663771066e+01 9.444618305375114176e+01 9.008111904386869639e+01 9.130256852166496628e+01 9.303847254724807669e+01 9.339416693442026940e+01 9.476800854049055545e+01 9.259106157170488416e+01 9.339062823168617911e+01 9.374603801649912782e+01 9.488049358945936262e+01 9.186873884959574355e+01 9.294635022855737816e+01 9.578265279813629718e+01 9.282376007398026729e+01 9.037889010846488702e+01 9.282398063737032601e+01 9.407533946226747901e+01 9.191382554384924219e+01 9.262799104321406674e+01 9.154269160143611828e+01 9.073397334417127524e+01 9.098571530957492826e+01 9.343129231532034851e+01 9.163521601262613103e+01 9.403021243735931023e+01 9.185319813812157008e+01 9.048139665121482267e+01 8.994799843195781364e+01 9.216652702713894030e+01 9.228255517764338833e+01 9.402842547292041786e+01 9.234582153600314314e+01 9.107757494709430546e+01 9.196691642540048406e+01 9.232138384056804625e+01 9.234999848539804645e+01 8.899124341450269071e+01 9.240608063001735673e+01 9.115214328038115355e+01 9.409836992633896102e+01 9.170497985405530983e+01 9.331110690912340999e+01 9.205794524263147594e+01 9.025486742645232141e+01 9.176269608716773973e+01 8.852935927611831346e+01 9.591273734835827725e+01 9.260264972613096290e+01 9.174514345993424058e+01 9.254372997702688508e+01 9.292267663763367125e+01 9.128421523401812010e+01 9.038468144323263687e+01 9.155892713235454039e+01 9.223055921502059107e+01 9.098975923005791344e+01 9.190027483122732122e+01 9.062389494267866041e+01 9.109980866208687189e+01 9.246985177960604574e+01 9.163268995971164088e+01 9.410277804686401737e+01 9.362815539457294278e+01 9.298120983634849779e+01 9.280730535253097457e+01 9.271914248848878515e+01 9.282007711322670218e+01 9.291343866797632245e+01 9.248727572051974732e+01 9.194526645019044508e+01 9.085622513896862529e+01 9.384732762164374265e+01 9.231418066964053537e+01 9.118372196348305181e+01 9.372647692440345679e+01 9.218998567267324518e+01 9.174602156479917880e+01 9.540570097827749407e+01 9.248069176987129936e+01 8.958085173431449277e+01 9.336424285460938677e+01 9.186531145471813886e+01 9.182479742178853144e+01 9.088120160826802874e+01 9.249659290071252826e+01 9.252730182143801585e+01 8.927643620785315193e+01 9.043217539693834794e+01 8.886378047041684169e+01 9.205126129508097677e+01 9.119624031772787021e+01 9.328404125039081407e+01 9.201434203266796885e+01 9.182160191682994821e+01 9.179410410513035856e+01 9.195944395801835469e+01 9.297707420521780364e+01 9.233713193890959303e+01 9.226296561003368879e+01 8.880828628926990120e+01 9.110812014311407836e+01 9.400677930496587464e+01 9.127146174574906468e+01 9.222647050297810267e+01 8.965632552025546431e+01 9.180317662455026095e+01 9.261944463197060884e+01 9.154766871851082044e+01 9.141424027228094928e+01 8.922638340453886485e+01 9.116968905190591954e+01 9.209200020919227825e+01 9.105970976787878612e+01 9.073294227378838173e+01 9.065506528983421219e+01 9.043793539456319763e+01 9.147334482389105403e+01 9.035260518627113413e+01 9.017258435205573619e+01 9.283283566935847375e+01 9.140198852010986741e+01 9.073684591375145203e+01 8.940657026620317538e+01 8.900032853450491643e+01 8.943509573290809556e+01 8.620316786153806277e+01 8.908175690757509813e+01 9.004845287412425137e+01 8.965145804959412601e+01 9.007376579079969758e+01 8.872896201439428410e+01 9.008283656051494859e+01 8.881317307303928033e+01 9.157307748149716531e+01 8.952306274555454024e+01 9.030248205271902862e+01 8.773746149952135909e+01 8.991705554742081574e+01 9.086446500362781364e+01 9.201236221011306782e+01 8.865939614876971575e+01 9.206608780339493592e+01 9.016511483578608477e+01 8.654614512637425605e+01 9.189670310443385404e+01 8.907185165182988840e+01 8.644227301388615103e+01 9.004726583424799458e+01 8.900005285906668462e+01 9.152679189798503501e+01 8.918787613421454807e+01 8.826151763213219681e+01 9.107530516187790681e+01 9.072877325544456539e+01 8.909553265336572281e+01 9.118506714325286566e+01 8.986603013858719180e+01 8.814187047847151746e+01 8.979059071092267175e+01 8.874502959408492586e+01 8.946527030920900359e+01 8.792839821783260845e+01 8.783926314762091181e+01 8.903265491020523825e+01 8.533727768213485376e+01 8.896263873603389527e+01 8.854277452650342184e+01 8.777806661484342499e+01 8.788708900333695340e+01 8.913568485674196040e+01 8.861821993276002729e+01 8.599602436149254459e+01 8.632493762993705388e+01 8.772883515710174152e+01 8.995108410574187019e+01 8.852864072795608763e+01 8.673587424221042852e+01 8.792211987175534205e+01 8.744275719347119491e+01 8.827696124481445850e+01 8.618864987214320195e+01 8.786650428359897091e+01 8.898023148361954782e+01 8.823999293861163551e+01 8.679781318032631532e+01 8.690254443226643843e+01 8.632236219079598527e+01 8.821041955006694479e+01 9.006364467028582510e+01 8.768076842632439138e+01 8.822199790976533507e+01 8.629282696665454466e+01 8.690029595727922640e+01 8.713147170542991660e+01 8.553052936700939313e+01 8.584437554041737428e+01 8.660128806369631604e+01 8.534749110558894358e+01 8.644690718680691077e+01 8.494670639284646541e+01 8.645239331155806894e+01 8.489277932484057487e+01 8.654760313159138718e+01 8.217768278945779059e+01 8.464934023355277759e+01 8.319954401710917580e+01 8.418253686454323770e+01 8.468137933507745174e+01 8.488503193786425527e+01 8.763273177600903807e+01 8.516363987579485695e+01 8.612831682332326011e+01 8.441762625531289643e+01 8.627692976703905003e+01 8.695301262286051269e+01 8.665753398739389013e+01 8.623964371648246185e+01 8.553464250326094032e+01 8.754626377819073468e+01 8.583937758129611950e+01 8.721950947515504993e+01 8.465870993639791209e+01 8.755935641589132956e+01 8.624735675908264909e+01 8.641774980900684966e+01 8.432312660213145250e+01 8.655941456828637115e+01 8.467103227286314393e+01 8.665372198777752999e+01 8.658184933872462352e+01 8.798160493370349400e+01 8.525028246446217395e+01 8.460696642699893744e+01 8.462725452689984706e+01 8.284718780145482242e+01 8.584156365175788039e+01 8.535359076956848412e+01 8.878509995972740398e+01 8.633712123463305943e+01 8.377026972378452285e+01 8.570706009285814275e+01 8.327248612381580983e+01 8.784738193413620877e+01 8.206858109714751492e+01 8.290748531000356536e+01 8.728255536927912317e+01 8.331687308214364407e+01 8.380434679244167739e+01 8.624633355739861429e+01 8.740069758262276878e+01 8.272674579268463901e+01 8.464131368587997883e+01 8.464517108017565761e+01 8.663680715416579403e+01 8.469994135392056478e+01 8.349867219960066222e+01 8.331318089543616168e+01 8.665221968577324674e+01 8.297143665434829529e+01 8.448359574228946656e+01 8.329908132131565424e+01 8.322687132944163579e+01 8.380486663433224237e+01 8.357232799905925447e+01 8.498901926061957113e+01 8.560624069175806028e+01 8.359013149082635152e+01 8.353136678258388770e+01 8.498702454442108944e+01 8.449027761702360806e+01 8.457216215465928144e+01 8.347008608704119581e+01 8.431993780907043856e+01 8.425987910359854993e+01 8.205364228662696746e+01 8.238293176715205846e+01 8.251141322584422255e+01 8.550110600075490197e+01 8.647498384725754761e+01 8.680677413736110282e+01 8.522357690804135189e+01 8.792543702027204233e+01 8.461745608102515348e+01 8.434987337208691827e+01 8.568941686240982847e+01 8.666132815123297917e+01 8.758662138351695603e+01 8.481447340638513310e+01 8.602475167790497323e+01 8.429602437669160508e+01 8.524788860148545666e+01 8.477883578261078412e+01 8.663742884704761593e+01 8.372884052769705931e+01 8.830655636500382855e+01 8.650612951680892593e+01 8.638520195281580527e+01 8.706268348325093598e+01 8.749035732911232799e+01 8.636709704458948522e+01 8.681774372501284631e+01 8.442828346534913919e+01 8.655407744320035590e+01 8.713286955672583645e+01 8.624811452763415787e+01 8.718985657032351355e+01 8.761914744567906155e+01 8.529332173050350718e+01 8.615433205663977390e+01 8.410599595013415808e+01 8.612254342063079093e+01 8.776981308678998062e+01 8.798849365353504481e+01 8.797189940160787103e+01 8.930669755470360371e+01 8.688604327148985362e+01 8.715194093764290528e+01 8.856373469929187081e+01 8.630025088010359013e+01 8.528276725215364706e+01 8.866317582319176438e+01 8.580499449276754831e+01 8.655707937988347567e+01 8.653041268064778535e+01 8.393128970156253388e+01 8.686599705738758814e+01 8.638448350125099751e+01 8.430641078046905079e+01 8.552282086818273399e+01 8.624808260135650073e+01 8.418025851625867517e+01 8.728042826318962000e+01 8.530311258025524523e+01 8.873830060275513176e+01 8.616444247997138461e+01 8.475336636835218940e+01 8.771249374593193693e+01 8.641147342481563953e+01 8.613079767325756109e+01 8.294812414534125367e+01 8.218096229653457385e+01 8.606876727042718755e+01 8.637250734838862343e+01 8.300322926768616583e+01 8.499670651994958348e+01 8.394967857158290769e+01 8.396406962181384870e+01 8.350488483233179693e+01 8.531258287316747158e+01 8.596279243845992823e+01 8.456243743745461927e+01 8.540091810272733142e+01 8.345992575432838123e+01 8.199830469433447888e+01 8.135790677351185707e+01 8.451187361597612835e+01 8.416000092014550660e+01 8.552881191676578965e+01 8.432428190226652021e+01 8.582016736301120829e+01 8.150656318278176116e+01 8.355681081228939888e+01 8.329526597448418102e+01 8.367250083956437834e+01 8.382942703165548437e+01 8.359757072744365303e+01 8.225625721318264993e+01 8.501475122069248869e+01 8.317459426348258944e+01 8.568767368433920240e+01 8.630669642851493961e+01 8.364351687444019490e+01 8.273840057988078911e+01 8.345270990430256575e+01 8.306272867844873531e+01 8.310779662852618799e+01 8.564244296636449860e+01 8.405120102193041021e+01 8.474431519740826957e+01 8.271630092264560119e+01 8.266889260626449243e+01 8.325108084444048018e+01 8.250983432638470561e+01 8.254245032674637628e+01 8.232284808644207885e+01 8.426616425742439276e+01 8.765476917322143890e+01 8.295619185778333815e+01 8.375540124510969520e+01 8.496691921066491204e+01 8.321205221726053480e+01 8.584640496891178429e+01 8.678436078961681233e+01 8.344481451742623790e+01 8.471662357985835001e+01 8.400814111752995927e+01 8.690125216308737777e+01 8.412729691060110326e+01 8.832716156450696587e+01 8.682762489575263487e+01 8.527669712877737140e+01 8.658931346884224922e+01 8.397360197546801430e+01 8.424420605948584750e+01 8.455856341095473283e+01 8.296070294055620309e+01 8.702158797967886983e+01 8.216225988123609625e+01 8.352576186054169227e+01 8.437059627611247947e+01 8.436824766118616026e+01 8.430008312451592190e+01 8.518553975035236192e+01 8.463722189866314238e+01 8.535321184664138627e+01 8.490266927393061280e+01 8.352530438949102631e+01 8.522847546123151119e+01 8.297945993082176130e+01 8.304481341278955142e+01 8.363868730863110557e+01 8.359011093209649346e+01 8.072829196723846223e+01 8.220083682741790199e+01 8.384543374918476388e+01 8.082866180965895353e+01 8.344103751996549079e+01 8.183757030773541885e+01 8.298117199903506958e+01 8.333904930558921365e+01 8.239294411535722418e+01 8.161783010634960078e+01 8.232355910725428316e+01 8.415521938097947441e+01 8.342795399977866566e+01 8.307285006102952707e+01 8.180714434369863852e+01 8.118216693213845758e+01 8.363021565116189038e+01 8.335658507349452861e+01 8.256870992160301626e+01 8.241872687247108331e+01 8.458144870840027352e+01 8.237132616472182178e+01 8.101808964137961766e+01 8.231540592620858376e+01 8.434949839721502940e+01 8.282357839711544045e+01 8.399668472804474106e+01 8.472608034193794424e+01 8.522201097602945197e+01 8.257579748602753966e+01 8.409031157995087824e+01 8.093852888059350903e+01 8.130635467788111725e+01 8.681189692853752149e+01 8.582082994452690627e+01 8.485613480974291178e+01 8.119061806244528157e+01 8.370427751670523264e+01 8.415637860240190093e+01 8.090446820560016761e+01 8.197536370309843790e+01 8.264274469819783064e+01 8.038213136172980455e+01 8.309135882231608150e+01 8.483188256776362834e+01 8.580773681635095329e+01 8.473056393646145068e+01 8.735122041285382011e+01 8.553204998253058022e+01 8.527455991314644734e+01 8.253482399006250603e+01 8.476338864850066557e+01 8.400730849351512575e+01 8.753595298358112586e+01 8.619900386249133817e+01 8.407158423261850544e+01 8.590952123468348134e+01 8.762553924118040527e+01 8.670566722430480411e+01 8.607352037591425642e+01 8.756977334540661673e+01 8.508063638330609990e+01 8.627290808378302245e+01 8.635805380956630017e+01 8.631688631315816451e+01 8.555100656508406587e+01 8.740398063799183603e+01 8.695551430681827298e+01 8.598305814309239281e+01 8.691097590780974258e+01 8.636814622303103306e+01 8.935767020513831937e+01 8.940307281988597765e+01 8.599271903952161722e+01 8.802841649598320828e+01 8.624309146308040397e+01 8.751204359201865657e+01 8.623051771883110916e+01 8.751703336214026763e+01 8.829436514931995816e+01 8.663903987968289755e+01 8.898985091310591145e+01 8.731298386820249391e+01 8.758374829811727125e+01 9.011453448890323159e+01 8.724515426671875673e+01 8.610031270345355381e+01 8.627678200239783735e+01 8.639104174977948958e+01 8.628903190955959701e+01 8.671675030689083030e+01 8.851151061976717926e+01 8.662853318284108184e+01 8.859939394111253819e+01 8.619555127437854480e+01 8.862533203555678085e+01 8.708529666226544919e+01 8.677331602237208585e+01 8.707203380692216399e+01 8.562742031484727079e+01 8.687001226050915648e+01 8.500070226824317388e+01 8.906526944699581350e+01 8.623050402245726787e+01 8.552182394463014248e+01 8.593061161418749805e+01 8.502681534400201713e+01 8.745521584077580712e+01 8.497321070517692476e+01 8.582843436013784810e+01 8.397613548404774519e+01 8.623057800997733580e+01 8.398437441087847333e+01 8.527880348132318034e+01 8.645275754505982491e+01 8.808276056390722886e+01 8.490917465710295176e+01 8.430715810969751089e+01 8.313580514477966688e+01 8.566663799701858295e+01 8.314847127089265655e+01 8.555137246523371175e+01 8.129866299737562940e+01 8.357955623439453063e+01 8.345633902504067692e+01 8.420846100535929679e+01 8.398244564194297368e+01 8.623999081078127915e+01 8.506069171765899739e+01 8.756318357737451663e+01 8.465477276705931331e+01 8.613538156249539668e+01 8.771345415225809461e+01 8.339472580072995811e+01 8.694777347310828475e+01 8.564796473357525031e+01 8.677824355505448750e+01 8.372926818998848830e+01 8.583887179612547413e+01 8.473603477975390774e+01 8.384790178140680439e+01 8.525840460958528411e+01 8.590550556562925522e+01 8.589487901545365389e+01 8.635504810390899877e+01 8.489305475036442772e+01 8.832101224739116674e+01 8.983919750872132681e+01 8.636835462195610091e+01 8.665590013659560498e+01 8.709740734731302325e+01 8.585477521012745683e+01 8.749512258633492934e+01 8.295878291307442964e+01 8.703660577006426990e+01 8.857538419643745442e+01 8.744558922743556195e+01 8.653457730478653787e+01 8.673633737449704029e+01 8.728727045297335962e+01 9.008158756076676354e+01 8.682792620419041896e+01 8.653866493402918536e+01 8.777919239094684656e+01 8.777830064774731511e+01 8.485995267264951281e+01 8.659994947685748912e+01 8.417313018030587557e+01 8.672477212255299150e+01 8.817213588233312294e+01 8.630109278216369262e+01 8.601675321714161271e+01 8.715608125831192865e+01 8.591184109709143968e+01 8.912355029097233228e+01 8.605467047687770332e+01 8.664455919044452514e+01 8.544769600434717916e+01 8.686717554641057859e+01 8.860954748128584413e+01 8.522510351579235532e+01 9.015699396353053885e+01 8.902622984044825216e+01 8.580294545605863732e+01 8.488211188365764315e+01 8.714088337383918770e+01 8.721312526256994602e+01 8.834722480125222432e+01 8.657211008966118015e+01 8.862704354289409991e+01 8.895395778178038881e+01 9.038047980928577374e+01 8.624142600953909721e+01 8.717452229682477594e+01 8.973754712804381484e+01 9.055064626662478133e+01 9.298459138338400010e+01 9.003887825021219271e+01 9.091457874416769869e+01 8.847454964105745034e+01 8.832254213584616309e+01 8.836991417491532275e+01 8.682782325923953692e+01 8.804900207436965331e+01 8.680367841222951597e+01 8.497045366816442424e+01 8.828862512144559105e+01 8.838013796667111421e+01 8.773483289018552966e+01 8.790161503087681183e+01 8.903739638542789692e+01 9.012182069722554445e+01 8.942236031988726097e+01 8.766870015279302208e+01 9.117509372601485040e+01 9.105392443229445121e+01 9.167826085991154628e+01 8.979476668473508028e+01 8.910262988206436319e+01 9.144872934713006885e+01 9.325522835541347888e+01 9.042540022053962900e+01 9.085356104466420391e+01 9.192202052536813994e+01 9.227865755433280981e+01 9.194625082846057751e+01 9.318346762344870626e+01 9.188065879315814755e+01 9.306110470177196703e+01 9.326190168648513179e+01 9.188242143799523376e+01 9.252765225121092385e+01 9.387662385112723484e+01 9.518049017697687475e+01 9.231108457036361870e+01 9.244871625030246776e+01 9.263147943373505200e+01 9.464661335545831378e+01 9.395318203711180161e+01 9.615059650864235152e+01 9.470928372747921742e+01 9.343897936957853290e+01 9.228398804931859445e+01 9.487759563117587902e+01 9.806530725677315274e+01 9.518716805379983725e+01 9.541744399795653919e+01 9.433425004865092944e+01 9.425019102768722234e+01 9.383780223571946522e+01 9.463586809434308122e+01 9.556183381753838546e+01 9.648946222358492264e+01 9.352556422877594855e+01 9.758162278662018707e+01 9.475870183641373501e+01 9.456004339523902047e+01 9.387935287715146160e+01 9.694385554902150659e+01 9.616438663386954033e+01 9.740905165798875487e+01 9.652776040187947615e+01 9.750670333311497018e+01 9.653914296359472758e+01 9.669023058914825697e+01 9.704768915960795539e+01 9.508799317449077648e+01 9.543776167115615294e+01 9.751847431188302551e+01 9.514562677462008367e+01 9.738497695929156350e+01 9.497683922617163432e+01 9.850619571550329567e+01 9.673826795326708350e+01 9.740158056710647827e+01 9.699229245978992253e+01 9.743021070072182965e+01 9.661940993334974337e+01 9.774074943487964617e+01 9.938161316709398818e+01 9.685872846489837684e+01 9.670903095420840145e+01 9.833912354816327195e+01 9.669027691177407746e+01 9.875179395089948287e+01 9.997204614444571291e+01 9.938842607395004336e+01 9.656862338272588886e+01 9.798071107205441876e+01 9.759799316315822182e+01 9.216609625677286033e+01 9.954297460205374648e+01 9.570933738328555762e+01 9.514985575963898157e+01 9.441777725479772698e+01 9.646751196453472232e+01 9.506142413993636353e+01 9.772380253185133370e+01 9.587151372270200511e+01 9.565212126346169441e+01 9.720606536023780109e+01 9.799740971789337607e+01 1.001651238083235000e+02 9.802612963795010614e+01 9.799890377926553242e+01 9.716333367464950754e+01 9.809629620023183350e+01 9.606755211511406856e+01 9.623606976323652873e+01 9.506413299432072961e+01 9.469409599873007721e+01 9.865846917864347176e+01 9.819573918691610004e+01 9.751394539670948802e+01 9.921829034844070350e+01 9.686774380048271382e+01 9.605944053554875950e+01 9.702555903088878608e+01 9.617024271632904231e+01 9.808065867422217821e+01 9.711177977030104103e+01 9.600407398704669504e+01 9.541985005165348355e+01 9.764577816199386007e+01 9.601129141442524428e+01 9.854140092939526596e+01 9.947064983955135631e+01 9.687425804794800399e+01 9.780740137562210634e+01 9.829704247073773615e+01 9.861447749170066857e+01 1.007439882611754172e+02 9.865508169116965576e+01 1.007346142977870471e+02 9.919500536409599079e+01 1.013324688336536923e+02 1.009042951916631381e+02 1.044580247349800572e+02 9.685115985538575956e+01 9.878659147747248426e+01 1.003800996843368978e+02 9.824382882842965614e+01 9.991842063173037047e+01 9.988358461735401761e+01 9.675880717168486456e+01 1.024027780065011939e+02 1.003953184995888108e+02 1.007092450652539526e+02 9.945489766433847478e+01 9.908728798589567077e+01 9.760262258507967204e+01 9.920040083153028831e+01 9.965662882023697478e+01 1.002325353488262323e+02 9.923614844784627564e+01 1.007576440056534750e+02 1.013969064742806836e+02 1.010350067338042095e+02 9.839679189491985767e+01 9.891814719486681895e+01 9.740526014768755658e+01 9.939816805757202189e+01 9.736773214897647222e+01 9.633905407795062104e+01 9.964389899190659605e+01 9.763795379231048344e+01 1.000798818476751109e+02 9.840670837310322838e+01 9.938364243902643125e+01 1.007845416320721483e+02 9.709271117747498181e+01 1.007442555062167315e+02 9.993047979582877360e+01 9.901990376023539397e+01 9.899943372772304429e+01 9.888525834695532524e+01 9.776442522031258875e+01 9.771403287167176188e+01 1.002154019961684384e+02 1.010499504877859351e+02 1.000051304493112809e+02 1.026192886023412427e+02 9.984638154051675940e+01 9.995151340410831153e+01 9.952162427200021000e+01 9.817320974145945911e+01 9.754053247150129380e+01 9.879883435849363593e+01 9.899881399652483083e+01 9.994154769180070730e+01 9.854611732233287569e+01 9.832573996670031136e+01 1.006248131869826494e+02 9.723045069958510567e+01 9.832484592078075991e+01 9.583771268787090492e+01 9.869055864452032267e+01 9.834424981059117954e+01 9.538300121777595564e+01 9.554324990522266603e+01 9.481476356346004764e+01 9.538080382243477118e+01 9.496651333610606116e+01 9.551698568656934185e+01 9.973486319888796459e+01 9.703912379386318321e+01 9.914423788270627824e+01 1.013368398523245020e+02 9.663685867922499995e+01 9.900814584604177071e+01 1.009819766434650035e+02 9.582284173842872121e+01 9.795312705799344144e+01 9.795448108863301684e+01 1.014566640452607515e+02 9.767292099635871239e+01 1.006071693726009357e+02 1.025228235722870238e+02 9.999917177458526396e+01 9.803074223368290063e+01 1.004945831567375762e+02 9.972312197735854511e+01 9.955341369862610179e+01 1.014355224582177897e+02 1.008064852371633293e+02 9.935303117660464522e+01 1.002094304631134918e+02 1.007089117048967211e+02 9.998901890440305351e+01 9.970656380967619725e+01 1.000054865523737533e+02 9.891969837101696328e+01 9.842990714152374210e+01 1.001997296561840756e+02 1.025310947403633435e+02 1.007465665739604077e+02 9.843962738490589004e+01 9.758234108435478049e+01 9.961104620574042201e+01 1.015965786321398383e+02 9.974449134292994756e+01 1.006208912195374836e+02 1.017863745680731142e+02 1.016506820186375961e+02 1.008740795676344248e+02 9.994292690192041562e+01 1.004336776156951032e+02 1.012929704212323401e+02 1.023244863630587247e+02 9.994771734203941094e+01 1.028457158061505226e+02 1.018288502389670924e+02 1.003147430420693098e+02 1.005297151547020746e+02 1.018383913843194506e+02 9.817160374052140526e+01 9.908805455408726459e+01 1.019274128550793819e+02 1.015512942085962749e+02 1.011103695887925795e+02 1.041390644657327584e+02 9.881054058629285919e+01 1.017008230520310690e+02 1.008871776583898168e+02 1.054835264225413880e+02 9.933668011170861689e+01 1.008002125585156534e+02 1.008868756947334333e+02 1.009020727226914858e+02 1.020789116777808658e+02 1.023954298640522467e+02 1.042558344397018004e+02 1.011522434492863312e+02 1.007953837298244224e+02 1.024695167388665880e+02 1.008646690629042695e+02 9.822863560472734434e+01 9.985001347115345993e+01 1.041684672848383002e+02 9.966511361324745621e+01 9.741776461223768990e+01 1.035622952295430537e+02 9.830971593079317472e+01 1.008394882524409013e+02 9.916998967792858366e+01 9.991699565066072353e+01 1.006243593911813292e+02 1.014193404916749159e+02 1.013585102725876084e+02 9.991960301778142650e+01 9.824836813202875874e+01 9.868898040586650211e+01 1.003396211316883893e+02 9.936734733362615657e+01 9.761088364064434586e+01 1.015157337783937663e+02 9.876098090836225651e+01 1.012682984191038429e+02 1.012064758572576153e+02 1.008058874483315890e+02 9.993761393855959341e+01 1.020260947749755331e+02 1.011095266472082699e+02 1.002288183004217217e+02 9.990212829680707785e+01 1.006919799331020045e+02 1.034045528948059740e+02 1.022368642897772162e+02 9.975158380082157805e+01 9.739932392128073957e+01 9.983847996651236656e+01 9.887926774519763740e+01 1.007060801632892151e+02 1.001587153384026152e+02 1.014872072245870811e+02 1.027168226679463743e+02 1.020355915387450949e+02 9.918662440553799797e+01 1.012132886215094629e+02 1.012756266946965269e+02 1.005583629054212054e+02 1.014737150958742689e+02 1.005745234295789459e+02 1.011180897891814823e+02 1.010307489461517889e+02 1.016696987620392321e+02 1.006356127508883702e+02 1.017752151074416531e+02 1.007711336440847987e+02 1.022951327558511849e+02 1.039188764618419327e+02 9.842446674430392761e+01 1.005337065283836608e+02 1.018506841409146091e+02 1.006434775348219404e+02 1.002572122389308618e+02 1.021710281028226319e+02 1.016129198321295348e+02 1.017444432973054660e+02 1.002103259147049243e+02 9.952860798477298943e+01 1.003094113698025751e+02 9.996283107506913268e+01 1.006285361176530841e+02 1.027349071719302174e+02 1.003841609972030255e+02 1.026563220594732826e+02 1.044950125567199422e+02 1.017664268685766729e+02 1.039272202721345195e+02 1.040201345691673538e+02 1.001640187804834028e+02 1.014474599064396045e+02 1.009320913706717846e+02 1.022133764853469131e+02 1.037028079984379190e+02 1.009693578349678802e+02 1.023172681812751108e+02 9.979412420640005621e+01 1.006955112357107112e+02 9.979761492744304974e+01 9.825547849723056970e+01 9.989531540834781254e+01 1.001989218871460707e+02 9.708369495145500139e+01 9.730810866419778904e+01 9.541603645869469119e+01 9.512182293533079758e+01 9.746224073561170087e+01 9.343383911672771092e+01 9.829754863835684375e+01 9.640566546347774590e+01 9.560912950780040376e+01 9.910031363511249936e+01 9.809074516911334740e+01 9.909000320220256697e+01 9.903772700297002984e+01 9.517831451345588789e+01 9.602981564443346940e+01 9.749208442755600856e+01 9.621544238729579490e+01 9.819004651587165711e+01 9.779577506158334188e+01 9.846276912192210773e+01 9.640223566067757588e+01 9.462967346846129146e+01 9.684994552909887489e+01 9.571021319875860911e+01 9.245645314711765650e+01 9.941607762354202293e+01 9.668208252768576472e+01 9.834204868037933522e+01 9.641376371889218433e+01 9.553791396401081215e+01 9.796129987024541208e+01 9.713763717763225713e+01 9.699442307801068353e+01 9.757206714111464407e+01 9.660024355159330867e+01 9.615575222072108375e+01 9.997038025596580724e+01 9.604875902025430889e+01 9.712311718852298270e+01 9.759392226903941037e+01 9.583162425095422066e+01 9.770935260253253318e+01 9.576224791692561666e+01 9.802624912425524428e+01 9.776595980730940028e+01 9.694420166529215521e+01 9.766832258412139822e+01 1.015353744744993207e+02 9.750953040628377266e+01 9.609162809973899755e+01 9.809941362978928225e+01 9.766504666526471112e+01 9.540258540329345749e+01 9.560502978252776529e+01 9.596200439037656338e+01 9.621948858441427888e+01 9.811300901970575694e+01 9.519783454361110842e+01 9.567624519748881085e+01 9.737979556599483999e+01 9.330552200541146135e+01 9.528928895780946107e+01 9.751928801732790930e+01 9.602889260438813324e+01 9.598713387982196821e+01 9.775478659459633946e+01 9.940577985569032649e+01 9.879158530200999166e+01 9.729657092237174254e+01 9.543874649234381025e+01 9.713562726684109805e+01 9.626293413482980554e+01 9.779287661214507921e+01 9.593145523970767385e+01 9.683497832668275862e+01 9.550679613267121226e+01 9.405425346110240525e+01 9.476864295480540079e+01 9.617719888486873003e+01 9.833443516648530647e+01 9.735394252788830727e+01 9.590493560881029111e+01 9.775748896600106264e+01 9.413580013384425627e+01 9.417432059068838157e+01 9.594284944562471651e+01 9.405412328505630626e+01 9.704736123151538152e+01 9.542199834556275562e+01 9.332987696461242422e+01 9.421245418123895377e+01 9.528094473936424436e+01 9.413990443099176275e+01 9.364927245255601918e+01 9.534483891402780387e+01 9.560051934586967093e+01 9.333675717566400465e+01 9.378611826002507712e+01 9.318961714588115797e+01 9.220166288418101885e+01 9.651699502862761904e+01 9.557590784443904397e+01 9.141593383319529664e+01 9.317535676154450641e+01 9.382456297931361178e+01 9.547407613061628240e+01 9.438380473189538122e+01 9.336248808471920313e+01 9.259644595239684861e+01 9.845667624829263787e+01 9.431693535280004426e+01 9.297128260788915100e+01 9.279797363792495446e+01 9.370986486180622421e+01 9.355561382828986439e+01 9.358260719924848559e+01 9.127584692352745321e+01 9.425067624373075148e+01 9.390069013445005908e+01 9.158690497765189775e+01 9.520696060152646112e+01 9.594664932119424350e+01 9.196954678897679969e+01 9.240574400613220973e+01 9.368699979933636257e+01 9.627192968427097242e+01 9.740800335170708024e+01 9.728075465244403119e+01 9.501795113623812483e+01 9.459047144375989546e+01 9.776646298948109859e+01 9.520558802381023611e+01 9.553403514832204735e+01 9.414180780283022898e+01 9.539820042283014345e+01 9.439247586333884499e+01 9.127148366416508907e+01 9.266356812011123623e+01 9.244437958212083117e+01 9.439881357384311400e+01 9.341676672651597357e+01 9.363434643610568742e+01 9.400297091393846927e+01 8.887791155074731364e+01 8.996804034566022779e+01 9.221837209748028386e+01 9.180133735314956311e+01 9.044379793206825013e+01 9.413575468850305583e+01 9.228212977035292397e+01 8.963727453483133445e+01 8.950682192432270767e+01 8.908607784593445444e+01 8.955489125186682031e+01 9.125732598150013075e+01 8.961822088049001422e+01 9.035399569311455537e+01 9.028625869563890660e+01 9.472745435358032751e+01 9.348030999360240401e+01 9.360170605601699378e+01 9.160584908150210026e+01 8.963176694163533398e+01 8.864589135929998065e+01 9.150774804466000489e+01 9.135216109293300235e+01 9.441354137912456679e+01 9.350670488063971675e+01 9.091943535540532650e+01 9.020025421595711634e+01 8.888421328760674101e+01 9.024395535462005569e+01 9.136500261218454000e+01 9.023334199976385150e+01 9.370249388566347193e+01 9.038333345321112233e+01 8.794838745385399648e+01 8.853553778093845494e+01 8.723567374596900947e+01 8.850866546559242920e+01 9.002346539917382984e+01 8.911644800981605385e+01 8.908385244253486235e+01 8.773618486765832358e+01 9.010114115790118205e+01 9.069903826751226461e+01 9.066245308112959833e+01 9.039759279162493044e+01 8.940171448044930003e+01 8.807287352840866390e+01 9.103769708858332876e+01 8.613967501272219351e+01 9.186391348764240661e+01 8.946516189502956706e+01 8.748534311780885275e+01 8.866964628137685622e+01 8.933845400273945359e+01 8.958737632143278518e+01 9.149914683268036697e+01 8.848344227794066796e+01 8.988919754496210146e+01 8.993952874219084492e+01 8.875659121861644962e+01 8.879743195136552458e+01 8.868345337009296259e+01 8.918079763642153068e+01 9.109871919092753956e+01 8.911613762162669161e+01 9.014202427845614807e+01 9.062783938162155550e+01 9.111589004843237660e+01 8.857078575677543597e+01 9.003929810036714798e+01 9.138297019805119703e+01 8.829002077854360664e+01 8.850749804290694556e+01 9.027978529163524968e+01 9.161783426649297724e+01 8.762120090604778966e+01 8.927865868764232005e+01 8.859824546740929918e+01 8.724255746756817587e+01 8.757814940572433215e+01 8.718791757651936791e+01 9.212064470122966497e+01 8.551112539989728134e+01 8.860414293915171413e+01 8.861323877525397563e+01 8.758193392564996316e+01 8.757765505494407421e+01 8.857676578735610917e+01 8.864321796712175683e+01 9.094796874119948882e+01 8.754640326173090159e+01 9.188087932938344693e+01 9.150825066423401211e+01 9.094323315653586803e+01 8.969091669372657805e+01 8.775947241492752937e+01 8.989114264577446534e+01 8.769490125306722916e+01 9.148558635406631367e+01 8.832772287833523706e+01 9.019955912939909126e+01 9.050141734345130828e+01 8.733391573795742602e+01 9.085272075859607810e+01 8.812868699055213995e+01 9.066532641145947480e+01 8.945635831891588907e+01 8.875533933604813797e+01 8.908176916632878317e+01 8.852471927411863817e+01 8.740389411454290780e+01 8.775492738970658024e+01 8.821992360738711625e+01 8.999496473590680523e+01 8.717109534390692716e+01 8.625205793847797509e+01 8.974730944958032808e+01 8.649329250962458104e+01 8.771993167048478313e+01 8.942426164191466853e+01 8.803943011136543362e+01 8.826978998886391992e+01 9.025600388047449485e+01 8.867505050467579508e+01 8.938966052074282231e+01 9.008684130835712267e+01 8.904963466599282640e+01 8.892709088032047759e+01 9.057681793962940731e+01 8.892096128494084439e+01 8.987325809516792674e+01 9.014829345227175850e+01 8.949130166720431134e+01 8.908564210531154970e+01 9.012467726591866324e+01 9.050454569333732024e+01 8.939441986805788076e+01 8.955720252776735890e+01 8.772174110204920794e+01 8.864443050073184338e+01 8.934501360471611520e+01 8.719694666405412420e+01 8.855285657764657969e+01 8.694815982136867660e+01 8.671426407288718963e+01 8.853009041339440444e+01 8.711377793003354952e+01 8.842000679037131761e+01 8.578569046842000034e+01 8.852277445778268827e+01 8.935925826774717962e+01 8.976882398324487156e+01 8.537011820395785833e+01 8.772637557314101286e+01 8.921534751544295716e+01 8.725889746801061619e+01 9.170668624273338310e+01 8.943762813197815831e+01 8.999477651090724351e+01 8.628246672561419928e+01 8.827139680429883128e+01 8.686559394429492897e+01 8.749355639971463461e+01 8.654301495102411934e+01 8.742914344028604035e+01 8.873877899832993421e+01 8.761519661016585303e+01 8.929609646659829991e+01 8.828170871990674584e+01 8.984983606603519490e+01 8.769330984978238064e+01 9.101478254786781008e+01 8.995299984153818684e+01 8.774929793452655247e+01 8.933097443579046626e+01 8.748137711639286351e+01 9.300940855409406538e+01 8.801925213746325483e+01 9.056412465223928621e+01 9.022978074414884020e+01 9.101510275625277302e+01 8.864223763592363525e+01 8.779947809511888579e+01 8.749835278384044557e+01 8.672382513748219424e+01 9.059668742400818076e+01 8.772986151684222023e+01 8.777461782027474158e+01 8.725438349105935743e+01 8.801195683474993814e+01 8.929319600234632048e+01 9.014383269389709596e+01 8.572303220598995210e+01 8.845171492291203208e+01 8.792316029878321615e+01 8.932906804493177333e+01 8.678971870924300447e+01 8.591756247926645074e+01 8.905756195227283456e+01 8.707474985215783647e+01 8.489621785468290227e+01 8.291639122658334315e+01 8.775785220234845951e+01 8.552082006690416449e+01 8.551143212233600366e+01 8.623475241532631230e+01 8.352592686451669124e+01 8.471129890008884900e+01 8.579244626725942169e+01 8.795101057186271021e+01 8.795841996926910156e+01 8.767005788668723198e+01 8.456070480438255288e+01 8.696650508295209647e+01 8.224199843268240784e+01 8.457876524912288119e+01 8.327829781104695428e+01 8.741294699103715971e+01 8.545464903534447387e+01 8.550765510090771215e+01 8.488107336244857493e+01 8.286138804645109701e+01 8.772631247742616267e+01 8.364062337361387733e+01 8.307992146187484650e+01 8.420770348796315830e+01 8.407164308824064847e+01 8.366264442834746262e+01 8.406266579568988107e+01 8.108279969226653350e+01 8.269711196472525216e+01 8.402358476934311682e+01 8.412931011606296750e+01 8.530764440615010358e+01 8.249018277326879911e+01 8.092128454143815475e+01 8.244135461248384900e+01 8.353592613904989150e+01 8.298674191857861615e+01 7.968006407722198503e+01 8.338166064988671167e+01 8.349406463799745381e+01 8.243199584725753937e+01 8.454192353142302352e+01 8.242151870074791020e+01 8.387995118565144992e+01 8.585816093817739159e+01 8.280012924453792778e+01 8.511326432245780893e+01 8.423537318775068172e+01 8.413868341305216347e+01 8.552839524021223383e+01 8.304206493044407011e+01 8.556353308677770997e+01 8.239577368552282621e+01 8.233134072355001365e+01 8.534653126781681465e+01 8.422518697443094027e+01 8.417726989742976684e+01 8.341004893835909684e+01 8.566784217840206850e+01 8.371098347499700765e+01 8.318788174342000730e+01 8.684995561435323452e+01 8.616684765071657637e+01 8.478624115395437855e+01 8.535195722736565926e+01 8.791624072394151312e+01 8.523858622196256363e+01 8.506899301827998272e+01 8.552804127946438939e+01 8.432589270697714312e+01 8.631255490743026826e+01 8.827693010643753269e+01 8.543201300472162529e+01 8.617596703172142725e+01 8.537961071375063682e+01 8.504888902317199495e+01 8.589912311754294194e+01 8.353871193739178125e+01 8.749227969114596704e+01 8.299333051200618172e+01 8.717829690959182187e+01 8.288453991770555263e+01 8.472383664832331363e+01 8.340598694910063671e+01 8.408685829979761195e+01 8.317992451074539417e+01 8.607641448282184626e+01 8.393078483856356797e+01 8.500017572764535601e+01 8.536445699344223215e+01 8.601675674592780751e+01 8.445867943634553399e+01 8.391718089033957995e+01 8.338388066113564889e+01 8.462931179919191038e+01 8.707321726933000150e+01 8.325350895159174058e+01 8.266514990288494857e+01 8.479008393299683632e+01 8.394297138191312513e+01 8.269636938867634512e+01 8.333751449741799888e+01 8.021135572450391749e+01 8.141571242666009312e+01 8.433276659724096191e+01 8.235328403520765050e+01 8.369851241568187561e+01 8.456314541739783408e+01 8.076259557896082697e+01 8.508294350438960407e+01 8.176238822545303719e+01 8.112967490896920708e+01 8.222098379490867615e+01 8.247510130950814755e+01 8.298758712245302149e+01 8.229879310935693582e+01 8.292631058197152072e+01 8.380545741620922229e+01 8.408126024907952001e+01 8.283664850180865358e+01 8.225158560320819845e+01 8.169609947706150876e+01 8.132374153231401692e+01 8.262463825581096444e+01 8.089336476297474121e+01 8.265684692148414570e+01 8.296456603342204517e+01 8.022429127574629604e+01 7.914510878306262498e+01 8.156783822675504325e+01 8.118090757678979230e+01 7.973673582987535724e+01 8.050956484257586965e+01 8.047156815042315259e+01 7.788994437940066007e+01 8.011203963427878705e+01 7.959305441865164710e+01 7.856947247393702582e+01 7.998679982638030594e+01 8.206993289184443086e+01 8.069206378930120138e+01 8.026066904406971503e+01 7.972007496635028190e+01 7.803611798724199389e+01 8.054557933059169272e+01 7.949755541074844700e+01 7.903950478167850235e+01 7.841264233567844144e+01 8.292854190591205565e+01 7.687256819692417764e+01 7.831344728616373629e+01 7.965266822641216038e+01 7.848182991459839286e+01 7.738081164414077762e+01 8.215520388220589609e+01 8.003266292260667569e+01 8.112009300767981301e+01 7.797564511747674487e+01 7.842345615510697598e+01 8.003940007665583778e+01 7.992123633298753305e+01 7.794510035286150185e+01 7.931858440090100260e+01 7.960321270681536987e+01 7.932464744549913860e+01 7.906232149417149913e+01 7.859123809434750285e+01 7.628325789649214528e+01 7.955695958941019796e+01 7.802187953988187985e+01 7.727563194086356191e+01 7.857398954856596163e+01 7.950837418712796989e+01 7.911200905550218465e+01 7.732521625066723914e+01 7.942224272970678101e+01 7.643173972413170247e+01 7.862625469628348185e+01 7.912612856177922538e+01 7.988862776815152245e+01 8.208720290543749343e+01 7.998705746190273658e+01 7.766100132433214753e+01 8.080310795089592091e+01 7.854783419598344096e+01 7.914299547015905034e+01 7.645581964288317067e+01 7.930437410503326134e+01 7.897112116423042494e+01 7.935752471822479492e+01 7.860450165736045847e+01 7.992676507322143209e+01 8.071490717630656775e+01 7.999326032509357276e+01 7.696701065893230975e+01 8.002832891052995024e+01 7.904024228995491796e+01 8.029754066637927679e+01 7.871048290748136367e+01 7.966499870940589290e+01 7.748402874073849489e+01 7.844081090538480794e+01 7.749405774634951172e+01 7.717873355569449245e+01 7.796007583749498338e+01 8.100741515715472474e+01 7.674109381107233219e+01 7.719032558709092484e+01 7.934899463398103592e+01 7.988852382722610912e+01 8.032256425261888921e+01 7.802022540497360126e+01 7.704297099553701855e+01 7.494201367110244405e+01 7.313690581140571112e+01 7.650359384975585897e+01 7.426656148504901012e+01 7.470406328028917642e+01 7.812560959868467592e+01 7.717667351571400047e+01 7.552245330075092511e+01 7.883887641907466559e+01 7.746383726313260354e+01 7.632522512258152858e+01 7.411724651382546369e+01 7.490397521019262683e+01 7.196678582581245109e+01 7.346171933136304233e+01 7.135629525542043439e+01 7.407949237863999770e+01 7.172661350577260464e+01 7.379605375579585314e+01 7.352118624955195969e+01 7.382119347769859985e+01 7.543593827711374900e+01 7.187197214068733331e+01 7.243525681959300755e+01 7.123184025346449744e+01 7.251842197991949490e+01 7.477672484797281527e+01 7.234962482971066322e+01 7.207887280390391993e+01 7.127514395613908960e+01 7.075287597733513678e+01 7.139794462942191444e+01 6.928625978527453810e+01 6.966854710174686716e+01 7.233882024647293463e+01 7.000329573977411712e+01 7.242975210216722814e+01 7.222505768294226414e+01 7.148976068160143882e+01 7.132383616540009541e+01 7.101029107573172894e+01 7.126947493188558269e+01 6.766574192634772089e+01 7.142876422064495046e+01 6.901408658216971048e+01 6.828148520868629134e+01 6.892491797650187380e+01 6.926817587129443154e+01 7.112604479604432584e+01 6.799543602778607010e+01 7.176657039378896741e+01 7.248032030937410752e+01 7.011356256542278231e+01 7.084081011751531776e+01 6.781748972587431012e+01 7.094435143735589122e+01 7.353965316157112397e+01 6.945828996735536975e+01 7.318212011106093939e+01 6.997213181767328649e+01 7.304386938224880055e+01 7.174926031986217367e+01 7.299032343880286078e+01 7.092681556917324315e+01 7.158802788765532910e+01 7.292927718733589870e+01 7.276326664408722422e+01 7.195289318128131129e+01 7.126552135980355729e+01 7.076596025880775187e+01 6.955764468627617703e+01 6.853895779336021121e+01 7.123693332899939890e+01 7.125706270943352649e+01 7.410519480199737075e+01 7.077191757382489357e+01 7.225629841736655123e+01 7.212398522062551365e+01 7.353889938537290050e+01 7.030193200737527093e+01 6.966963822130151129e+01 6.702911397226566237e+01 7.189926767283068898e+01 7.043588018642303439e+01 7.194747227244543808e+01 7.152528411833529276e+01 6.890576393406412592e+01 6.959498043289872271e+01 7.011488021186445962e+01 7.076682492527953627e+01 7.119254169556160150e+01 7.089788620400642571e+01 6.914723270369204045e+01 7.007306632243462730e+01 7.192219238136500792e+01 7.190761614397256096e+01 6.882334412896867093e+01 6.828018036510847821e+01 7.150697857559427462e+01 6.881066889516679908e+01 6.810122102715477865e+01 7.023252501282181015e+01 7.127311320245523518e+01 6.978047254118222043e+01 7.314277866581356591e+01 7.125035232552539810e+01 6.891305100599619493e+01 6.958735868423671889e+01 7.115410287638063380e+01 7.143582062872108907e+01 6.848135738535501105e+01 6.779786457162798285e+01 7.080796952966365154e+01 6.948434496196193777e+01 7.018016716248546061e+01 7.016538792696043458e+01 6.860661878093577570e+01 6.884169159999083831e+01 6.918328966096572685e+01 7.043955276964879886e+01 6.840511838954367363e+01 7.048090413726447423e+01 7.123433154073050844e+01 6.874902571442618182e+01 6.513880672149285544e+01 6.730559286745062764e+01 6.879931112627710377e+01 6.972622284701078854e+01 7.141770519968022768e+01 6.754712120369548245e+01 7.001418120152551694e+01 6.895149527826370672e+01 6.838286685499240036e+01 6.892295080310118749e+01 6.642479163119901386e+01 6.973238031223984024e+01 6.831843656290327260e+01 6.604449671896642826e+01 6.688442255334427955e+01 6.997874618719851014e+01 6.648851588218020936e+01 6.883293680933884673e+01 6.588719804476355080e+01 6.591243479007266615e+01 6.755384314789824884e+01 6.547389254610379794e+01 6.693544566769473647e+01 6.545461222301773319e+01 6.666379070927190753e+01 6.698759192823436592e+01 6.565489853506997520e+01 6.440057092300351371e+01 7.023113446684754990e+01 6.792946279703585333e+01 6.516555455397053720e+01 6.774847895809443798e+01 6.944295107767629815e+01 6.908497918138580474e+01 6.942223078009858739e+01 6.623562400333220523e+01 6.540598591632445391e+01 6.587508414412079105e+01 6.821466962729972749e+01 6.502192131520392593e+01 6.700149678861384928e+01 6.461184320398760406e+01 6.415590956610189721e+01 6.538123302068552789e+01 6.636952643367706628e+01 6.631507851955223032e+01 6.592228367320598181e+01 6.536522537998452265e+01 6.496333338432087601e+01 6.519215582593345459e+01 6.294613781805401231e+01 6.746773258942002371e+01 6.501765421957847479e+01 6.694784292236391821e+01 6.735243912935362687e+01 6.473624958663981488e+01 6.521068096906120104e+01 6.587817045271945915e+01 6.380564488290320924e+01 6.679592339900419518e+01 6.544715402717706354e+01 6.217926731348229907e+01 6.505020121560474422e+01 6.284951816420403503e+01 6.814667012999188955e+01 6.619801929672043173e+01 6.544576264647206187e+01 6.556233843331663991e+01 6.455897052449418538e+01 6.327536832750126905e+01 6.611217592320974745e+01 6.507448294010143286e+01 6.563586730951325876e+01 6.291902715710944705e+01 6.452882484774966088e+01 6.404066655203773450e+01 6.410973215219031829e+01 6.571436679037437045e+01 6.390524419080242069e+01 6.429566211733133230e+01 6.480977970505782082e+01 6.524323212206731171e+01 6.319034345525435015e+01 6.692147505782284611e+01 6.446092390806454375e+01 6.521888738091099924e+01 6.525091337590511387e+01 6.382901455255515799e+01 6.495066685718317956e+01 6.366683515665199167e+01 6.405958464726629131e+01 6.498361872574379561e+01 6.536020937683348109e+01 6.567026253436077354e+01 6.279229687590789410e+01 6.771640248788145300e+01 6.406915172858569463e+01 6.167217271796569378e+01 6.511723987372454303e+01 6.235571635305901594e+01 6.373717688510799917e+01 6.319568820059813419e+01 6.398127527146282034e+01 6.189062062680942233e+01 6.266277598625126899e+01 6.327637425476731892e+01 6.312579474482627262e+01 6.179891747869422147e+01 6.142377091100427577e+01 6.138021736182633248e+01 6.127161571348818825e+01 6.295882084483092456e+01 6.234222310605930062e+01 6.342870094709079609e+01 6.415191522381439881e+01 6.434627073238976891e+01 6.352251835968957039e+01 6.491829100675779785e+01 6.354247844312440208e+01 6.242725875855020945e+01 6.246845937738883947e+01 6.410523574944136271e+01 6.589656339560995946e+01 6.223597310675745575e+01 6.457405178924086897e+01 6.306744219356114911e+01 6.370359387770694326e+01 6.211280535297596828e+01 6.422921744694527035e+01 6.149821097321116525e+01 6.383797683680047186e+01 6.204079626981980766e+01 6.317830427999831500e+01 6.422131013997453408e+01 6.320641499270201535e+01 6.272143913262159032e+01 6.164076709576237789e+01 6.024697931303294496e+01 6.161138915593188869e+01 5.982885065501373134e+01 6.009956767705359226e+01 6.217683013592145613e+01 5.947678011267333886e+01 5.842193779225375749e+01 5.948217362328892222e+01 6.239188192503814889e+01 5.931222922869521597e+01 6.290507435523296209e+01 6.059798147736456997e+01 6.205788263414971340e+01 6.172145960710680868e+01 6.000884752811457901e+01 6.391113246597030439e+01 6.275463841604278059e+01 6.222916178963905764e+01 6.051721045800108811e+01 6.034898452395322721e+01 5.965961022417722859e+01 5.856505117510276648e+01 5.896201352725164213e+01 5.906113772429996089e+01 5.954644375084821917e+01 5.921340853571236096e+01 5.938872682935781455e+01 6.195500301055520254e+01 6.093793495028114648e+01 5.953801030611607814e+01 6.176874388812662886e+01 6.206044708774746255e+01 5.995467712444943231e+01 6.093458123550961147e+01 6.140931277558274815e+01 5.998242274146845432e+01 6.041283149316891610e+01 5.757811278249759113e+01 6.090432713653642338e+01 5.899376205666838757e+01 5.784094979514406276e+01 6.219138990983373105e+01 5.979843028139378447e+01 5.825989937596828128e+01 5.969484729777944665e+01 5.841353091403665587e+01 5.927648185015778637e+01 6.043572302501259230e+01 6.062609594879076980e+01 6.186642779108439072e+01 6.042970896938530245e+01 5.907205342155589989e+01 5.856980862697945867e+01 5.873846825243614234e+01 5.890479086274653753e+01 5.962880538233144989e+01 5.752284519253009876e+01 6.070723206821977413e+01 5.918822483433118720e+01 5.654085659483311588e+01 5.862663316297965821e+01 5.907320400661630089e+01 5.988004804010734716e+01 5.890104931679027800e+01 5.932394101807724951e+01 5.772561240725440967e+01 5.719292634075744530e+01 5.916801578157009800e+01 5.607087369416591827e+01 5.611891051997441338e+01 5.898051178352574908e+01 5.838386874060770282e+01 5.851940879723033362e+01 5.638263774736169154e+01 5.853796860999569418e+01 5.859064714206829194e+01 6.071927867712039983e+01 5.933158920779214185e+01 5.937070309028958803e+01 5.968749047339308333e+01 6.174005418394830258e+01 5.955236796779335151e+01 5.834458443057287980e+01 5.783410821086519604e+01 5.901057371552735020e+01 5.723747956808350779e+01 5.827864068351816940e+01 5.959961658711554122e+01 5.851336632609719857e+01 5.824049451815875500e+01 5.845505755623229049e+01 6.074603242078049448e+01 6.028745105938052973e+01 5.754127724341217487e+01 5.960058500760039379e+01 5.950618331568266939e+01 5.635798561594978651e+01 5.937451357602253665e+01 5.891052354507975508e+01 5.970408091530487837e+01 5.839685905589685433e+01 5.859004206513471757e+01 5.649259226213912655e+01 5.970902578981273479e+01 6.037063959703961302e+01 5.867887663828003042e+01 5.801860752998064896e+01 6.034718542878327696e+01 5.918256371318714315e+01 5.801361532490736295e+01 5.921081128213345579e+01 5.848549824019063692e+01 5.812017802984440351e+01 5.985825161960793395e+01 5.919919576930048777e+01 5.837473511362922096e+01 5.774479971011231783e+01 5.851587192980554875e+01 5.946058965017709852e+01 5.754927756782490889e+01 5.970515018375424887e+01 5.542674579882059049e+01 5.623180433234558961e+01 6.033873025121777545e+01 5.630066358869209608e+01 5.724820456867126239e+01 5.754071392383821859e+01 5.725254455083609884e+01 5.643443676431834888e+01 5.759190248903238540e+01 5.775857054029022208e+01 5.764223069573455405e+01 5.928452729655182196e+01 5.934809759256214790e+01 5.556371020356191082e+01 5.735975577710220108e+01 5.844341036330619232e+01 5.813933177934884355e+01 5.748956504815690494e+01 5.870918794937637131e+01 5.749606990667036399e+01 5.963157393639104242e+01 5.717288309688257186e+01 5.944487804388845831e+01 5.839366400155562786e+01 5.633820052894389363e+01 5.971006306534922459e+01 5.518070273171405660e+01 5.830377495365932106e+01 5.867585918251180743e+01 5.625191566894377360e+01 5.918081820912596669e+01 5.857721125679148599e+01 5.804338697830610272e+01 5.585666983114117556e+01 5.692731024261679806e+01 5.754479506920769438e+01 5.542583455339077858e+01 5.730698562088323911e+01 5.692228844346117000e+01 5.802755948928979990e+01 5.637724355027680900e+01 5.802148768703553117e+01 5.534182556908714901e+01 5.662786360542322939e+01 5.602244812400761020e+01 5.614257933850300475e+01 5.909031032250862125e+01 5.626279779714615614e+01 5.803646453028644459e+01 5.720513768834097590e+01 5.702877574839888553e+01 5.572967101542558055e+01 5.874067983803099935e+01 5.572585981333855187e+01 5.781138067989351015e+01 5.522370270421120608e+01 5.657310611869908712e+01 5.587296097167146769e+01 5.583487749060574146e+01 5.756942998374569953e+01 5.552962035896189974e+01 5.950998188704355130e+01 5.856312336156406673e+01 5.629348160488331843e+01 5.898840486595146615e+01 5.751922054674616902e+01 5.557249134409246238e+01 5.741370968293841770e+01 5.677887987430766259e+01 5.667279801091564195e+01 5.651310345158532300e+01 5.628072876575592431e+01 5.754077036209621099e+01 5.485644772187933427e+01 5.615223341090754872e+01 5.483111000153513004e+01 5.491489445016955528e+01 5.528754949596145707e+01 5.524169639939503185e+01 5.371855292798537107e+01 5.581717027298691391e+01 5.604380297487644924e+01 5.581037244524895868e+01 5.446535674958823847e+01 5.456837974246511180e+01 5.639601536910187463e+01 5.564148291530202073e+01 5.621106604161239773e+01 5.396536938959530261e+01 5.639286276245306340e+01 5.297862377464527839e+01 5.236521319563863130e+01 5.576731556204655504e+01 5.447538597080131240e+01 5.440286138357820533e+01 5.427788552094455099e+01 5.713374351651673777e+01 5.435337296923452044e+01 5.562121612761573886e+01 5.359900761652097145e+01 5.357214241799496079e+01 5.437776264126944170e+01 5.249752830589906694e+01 5.626925790605588418e+01 5.317387002696830933e+01 5.296217264006005365e+01 5.474219256390679789e+01 5.314050655795770695e+01 5.523280787419886195e+01 5.539364594610508874e+01 5.353673730057030156e+01 5.454632880909941406e+01 5.469772631542501529e+01 5.429863807964624556e+01 5.483058637226265120e+01 5.504649576172062098e+01 5.440067656998508028e+01 5.443437433827173066e+01 5.523766758341398742e+01 5.345609050196554080e+01 5.320990857496316551e+01 5.612498663966444212e+01 5.419784108687986190e+01 5.366312038894712089e+01 5.464527345899055177e+01 5.277503051871440931e+01 5.341629026313401596e+01 5.235127144252935238e+01 5.344382581364222773e+01 5.408292014423381744e+01 5.311451228259861779e+01 5.435439919755090443e+01 5.510917060730741923e+01 5.286694247069442554e+01 5.314361538070050983e+01 5.464658284592451309e+01 5.553233605263915251e+01 5.263597105336370419e+01 5.213934067092879587e+01 5.376521792084326989e+01 5.600239814162738128e+01 5.424773133214752363e+01 5.522496076152592792e+01 5.487115336309734204e+01 5.213628996569056540e+01 5.296490289318218458e+01 5.021038041970466281e+01 5.142971905939569410e+01 5.409170824126108101e+01 5.384416970066966002e+01 5.419079697608045620e+01 5.299717114513872218e+01 5.367588915375993253e+01 5.443786007903248247e+01 5.353123410507829050e+01 5.149646484329412743e+01 5.417220447211999357e+01 5.157442677990750468e+01 5.133767570625091992e+01 5.373119254381743559e+01 5.313945911039449754e+01 5.187497900121473293e+01 5.301885157109434488e+01 5.654845078636682842e+01 5.307388420145650798e+01 5.390887569639024690e+01 5.510108285759788771e+01 5.311639407916796785e+01 5.251135651487780365e+01 5.358176116853140769e+01 5.540402834112239816e+01 5.458985942407166192e+01 5.601279229875879651e+01 5.353954925429102474e+01 5.425047876257866619e+01 5.497771193559005098e+01 5.398115844528752660e+01 5.493645985354221750e+01 5.392121206648486975e+01 5.396124704527394300e+01 5.316551308876867665e+01 5.163205223391879173e+01 5.319853427862307882e+01 5.380866136201314021e+01 5.262142097513535077e+01 5.044069465769027971e+01 5.045323683051173447e+01 5.440874706969572117e+01 5.246376333376962720e+01 5.274851577418996129e+01 5.029205505606837079e+01 5.146624527808068450e+01 5.213754275240382441e+01 5.459469742718967211e+01 5.216701455281764765e+01 5.114820754562902039e+01 5.115123106047347790e+01 5.159478333623475521e+01 4.828349071431932060e+01 4.917480002492369806e+01 5.069046067704469749e+01 5.176885640822916912e+01 5.239025917049454506e+01 4.937772535061056800e+01 5.023838659303109466e+01 4.988582048717664463e+01 4.726583090837170431e+01 5.251419475023973860e+01 4.978928828589052102e+01 4.948648815831872838e+01 5.138698325436934766e+01 5.157753080641090548e+01 5.227954774260753368e+01 5.082222378941253282e+01 5.172634753053114309e+01 5.059639317257972380e+01 5.136051150113611641e+01 5.174730330058534378e+01 5.215580410518009558e+01 5.264250561427500230e+01 5.226267415407934180e+01 5.096570648167456596e+01 5.119026141900381077e+01 4.976027666411441430e+01 4.886928552697413863e+01 5.074440377194695628e+01 5.128986880119052216e+01 4.867628187178509336e+01 5.087305036176942252e+01 4.949285977943018366e+01 5.028242034055078591e+01 5.017235588452265915e+01 4.869615966378433569e+01 4.963290697821660302e+01 5.005676541120320877e+01 5.020809511329489538e+01 5.048954903033676800e+01 5.081406049936294522e+01 5.309811267972160209e+01 5.124467301997658808e+01 5.086087985387615618e+01 4.900944956280113729e+01 5.155228166330220319e+01 5.180629587091083721e+01 5.016487098438501135e+01 4.841351682558147473e+01 5.024838010024364365e+01 4.942046525923905165e+01 4.988787699172706880e+01 5.206367614692793211e+01 5.154357801554256469e+01 5.152451104609876609e+01 4.970661595723893100e+01 5.205330179576854022e+01 5.030449910020217175e+01 4.881662902349692246e+01 4.830613381234879000e+01 4.921779638982747684e+01 5.077684808233397717e+01 4.839901317098253486e+01 4.738034427580655716e+01 4.924673573155661188e+01 4.824545314307714250e+01 4.948111239000699157e+01 4.957131068411539587e+01 4.878229347695361895e+01 4.977983317405458763e+01 4.794538565242550021e+01 4.908916423940053875e+01 4.832632829654333051e+01 4.901552687445681045e+01 4.996250581097471866e+01 4.950188901496007787e+01 4.939556987400096943e+01 5.243287225156464615e+01 5.133450773861928695e+01 4.921045423992205770e+01 4.902895091628648316e+01 4.948423704482527086e+01 5.070143802749022655e+01 5.194373069202844562e+01 5.201850586361382511e+01 4.882510452854358363e+01 4.830168651395717916e+01 5.243429280568749107e+01 4.974290653998406242e+01 5.087502719632199444e+01 5.004934904510456306e+01 4.946049661811463238e+01 5.068930911178200915e+01 4.755062855584196058e+01 4.906427037763604204e+01 4.745684722488180540e+01 4.829038855311325307e+01 4.946765391737979911e+01 4.890999673773058021e+01 5.218845610032594351e+01 4.864556190054985763e+01 4.946980830471410684e+01 5.112593652807302647e+01 4.803401929455886687e+01 5.002880368323036464e+01 5.009998156932304880e+01 4.986214096767119486e+01 5.053667972177127155e+01 4.993871747491773760e+01 5.129394943410157737e+01 4.912826946972565167e+01 4.861359183346053214e+01 5.237606530008288530e+01 4.965423984845394756e+01 5.119589787835757733e+01 4.895814595830049853e+01 4.932555582244091852e+01 4.906604171123959190e+01 4.874067393468581599e+01 4.952306890656453220e+01 5.083874747534296290e+01 4.748552443042942173e+01 4.947472766868896343e+01 5.047756143384351901e+01 5.111468422807953971e+01 5.173929920930215332e+01 4.850478926343409825e+01 5.028709345655864382e+01 4.985703191295718284e+01 5.120366842360827775e+01 4.961810785110784394e+01 4.826412664011844100e+01 5.016586059027631705e+01 4.872931989498148653e+01 4.783804917420900438e+01 4.577946031361950219e+01 4.914967231022200878e+01 4.855871739061728221e+01 4.946434742803710805e+01 5.053742715054406887e+01 4.546471616531079718e+01 4.714423801997012475e+01 4.858688562345204076e+01 4.618951576732063558e+01 4.721524369203480376e+01 4.972839751430366562e+01 4.757689256787713816e+01 5.101135431814248733e+01 5.095626214666776121e+01 4.712560936668994316e+01 5.002590478243298122e+01 4.897073260511817239e+01 4.714937690900514156e+01 4.759263978499163983e+01 4.520917957616224925e+01 4.754628466354681393e+01 4.734840696243425384e+01 4.752639876382949069e+01 4.554188622056727098e+01 4.797699060447355635e+01 4.673533172548748382e+01 4.678285551453581093e+01 4.390857273275912576e+01 4.807079100944240935e+01 4.775089578493318498e+01 4.656046445003421042e+01 4.786039390062227028e+01 4.560603402952172303e+01 4.815697717721476323e+01 4.820906985192063843e+01 4.703771502369100688e+01 4.689564393397635200e+01 4.490054248397844816e+01 4.706310972139199578e+01 4.705092161540244433e+01 4.785401431704722341e+01 4.720944265230654935e+01 4.849541744756063366e+01 4.949294557594284782e+01 4.792422140655256158e+01 4.892279478400912041e+01 4.845552096849370116e+01 4.774175577437085849e+01 4.485563458091070288e+01 4.622623501266556190e+01 4.490144603165455806e+01 4.472621814614970503e+01 4.538660378840538812e+01 4.477806753912677351e+01 4.894039259010233422e+01 4.710563301622660504e+01 4.818772896805032246e+01 4.701306840613995774e+01 4.642358623100241743e+01 4.670926674576107729e+01 4.802768810612760575e+01 4.693369146505180822e+01 4.659973513075102147e+01 4.514687518022639523e+01 4.599798493882126849e+01 4.722647282444359007e+01 4.506866024073290333e+01 4.418720510940850943e+01 4.473222451811222555e+01 4.389568173087049274e+01 4.451496977176244485e+01 4.501471837006345567e+01 4.405643168060428394e+01 4.435910349363847160e+01 4.377465568866456636e+01 4.648161364069189716e+01 4.485126830415058663e+01 4.515206584644650434e+01 4.396291698675894111e+01 4.217279036389113145e+01 4.434898346685535842e+01 4.363440493848013801e+01 4.359610576685908256e+01 4.734040545828663227e+01 4.315719970565042729e+01 4.357075745159019675e+01 4.482522545416161819e+01 4.260367813195038167e+01 4.398444625539510611e+01 4.460806328774371110e+01 4.396237289581770824e+01 4.454774805570165341e+01 4.399352631729411200e+01 4.533615873205475566e+01 4.157484486256511502e+01 4.340426923039900231e+01 4.442743588787472220e+01 4.474154287128050811e+01 4.274923279203391502e+01 4.554787623127371177e+01 4.355313736349827991e+01 4.320092892809799423e+01 4.544550574459655223e+01 4.504561615962087018e+01 4.259317991390115310e+01 4.511045530312267005e+01 4.188326915155006702e+01 4.428891983862745718e+01 4.232314699073213404e+01 4.540825373957094513e+01 4.320777473360981702e+01 4.218718641705671502e+01 4.456204595453751693e+01 4.290765271616194809e+01 4.470385522118530019e+01 4.511929739372979498e+01 4.477024300804645662e+01 4.278960188677430665e+01 4.301443315026395453e+01 4.553447583663873388e+01 4.447195177784277575e+01 4.458731843915196436e+01 4.438834761470702261e+01 4.232143621062329686e+01 4.421845529314456513e+01 4.305891671947517807e+01 4.278834418350795943e+01 4.333840015324803829e+01 4.320132239546114761e+01 4.369465551020564220e+01 4.202745297942392000e+01 4.204819470436338236e+01 4.307145312430878192e+01 4.393969427531261829e+01 4.394275153366042730e+01 4.396568756411979706e+01 4.409600907631195810e+01 4.117936113076866178e+01 4.165653023262995447e+01 4.158105879122393134e+01 4.067503837952762069e+01 4.260368595971846162e+01 4.102283728378167638e+01 4.482500482535589015e+01 4.151513474230310408e+01 4.199465826340924224e+01 4.116252762043929181e+01 4.085555278571867888e+01 4.081952718882179454e+01 4.139232057603900472e+01 4.135204521876456596e+01 4.014509011817052198e+01 4.023285508485611217e+01 4.214421539964079955e+01 4.070454894110285693e+01 4.346557069874755541e+01 4.095523675835706001e+01 4.244594186959255921e+01 4.145639920198723161e+01 4.040538300746065659e+01 4.072889853000833682e+01 4.153908358129392298e+01 4.130333837135410135e+01 3.831784523779889184e+01 3.936287370019655896e+01 3.927400919629241116e+01 3.938995789058780872e+01 3.949009539736169927e+01 3.794355679262300640e+01 4.054431978400252490e+01 4.162254722808093277e+01 4.058863799534464079e+01 4.030060317661155267e+01 3.901957543664413919e+01 4.177621331581570985e+01 3.856250083194896661e+01 4.060011630977766117e+01 3.963301889663224387e+01 3.696924032229005519e+01 4.014858507572245117e+01 4.103514252987704936e+01 3.729327163966473080e+01 3.876708776166628923e+01 3.903270766099476674e+01 4.062874439351874400e+01 4.071475319649965030e+01 4.063934035364024311e+01 3.855346649822758565e+01 4.003143564696014778e+01 4.346791789745735457e+01 4.262331851903551438e+01 4.195443678443119495e+01 4.022483544213375950e+01 4.154568798572736199e+01 4.164411241547653475e+01 4.148562564253222718e+01 3.884039552971510290e+01 4.106243170296193767e+01 4.129435009604706863e+01 4.073526629325190385e+01 4.168986196209235118e+01 4.077311146886301430e+01 4.280775495125817542e+01 3.828615508116922683e+01 4.079969199203532781e+01 4.043678856406402389e+01 3.920840246805667562e+01 4.119249466864039277e+01 4.054163932500289036e+01 3.926983448687653322e+01 3.923255434062144786e+01 4.001040342808136785e+01 3.970222853714753342e+01 3.942700394916692375e+01 4.098781983993992384e+01 4.189870690764398375e+01 3.960720193190638128e+01 4.140849044858445893e+01 3.936018108765702550e+01 3.950836540976499833e+01 4.105440655344396106e+01 3.935522556768277269e+01 4.259395751272466413e+01 4.011750999181352739e+01 4.137401242143877056e+01 3.870978236477811407e+01 3.822806618366174547e+01 3.979165019267038161e+01 3.996604345418813864e+01 3.705009826716213439e+01 3.825933164346932358e+01 4.192045420224160779e+01 4.069191646794974559e+01 3.853282306070400409e+01 3.701023476549431734e+01 4.173687897227617327e+01 3.890752312191894191e+01 3.894274542437260322e+01 3.798815117722277535e+01 3.715436260844468563e+01 3.774389558223907670e+01 3.799187624549645648e+01 3.915360362820689488e+01 4.019010587506382137e+01 3.793278828178069517e+01 3.977990084744651256e+01 3.852869326490956325e+01 3.666264066622336770e+01 3.861030532902346835e+01 3.690472182560984749e+01 3.952143484682099484e+01 3.860965557460518482e+01 3.810973859450408696e+01 3.960673045822874627e+01 3.956310939078690581e+01 3.756056270751168569e+01 3.778437090538768217e+01 3.793473795611575383e+01 4.014661006249159669e+01 3.834276641743780090e+01 3.904091061961529618e+01 3.829465974668445938e+01 3.677852269482603731e+01 3.894827380671083716e+01 3.837847049485399964e+01 3.955820966676073169e+01 4.019265971164528395e+01 3.910813955420405819e+01 3.908838539324500516e+01 3.932736644018491035e+01 4.099075339767573212e+01 3.821689919817030301e+01 3.852250203796849348e+01 3.942854054600000069e+01 3.973082339305263133e+01 3.811365443936384878e+01 3.865632060821955918e+01 3.728653746777182221e+01 4.082115854198425353e+01 3.871286241744351031e+01 3.816576085294665432e+01 3.946210552210504829e+01 3.703017937436840157e+01 3.770681319109837659e+01 3.823369616653106107e+01 3.918902755426152851e+01 3.775778582344658219e+01 3.799735095379593730e+01 3.811979019169675809e+01 3.827596225026132259e+01 4.044148892609339185e+01 3.785690957662660594e+01 3.871899767786970870e+01 3.895339462241046391e+01 3.602907064466409537e+01 3.693404441061703380e+01 3.757712466009629537e+01 3.708999750210183777e+01 3.904493173932858241e+01 3.729719433452510202e+01 3.916013684876610057e+01 3.732306021097748783e+01 3.976399150072361977e+01 3.799828172570719431e+01 3.852105623583777572e+01 3.702511388928826364e+01 3.800152177708496026e+01 3.822574293720450100e+01 3.859312499807674612e+01 3.944662386154158895e+01 4.026858656049196838e+01 3.691504003631593633e+01 3.716128069235519860e+01 3.426046827307455089e+01 3.817243906253535357e+01 3.765404994705298947e+01 3.577569723163719573e+01 3.738100393262588028e+01 3.747750277511326544e+01 3.704830448246931951e+01 3.798187366416806299e+01 3.733688929698308101e+01 3.490192824512702430e+01 3.546877093396962266e+01 3.629146343691872545e+01 3.767309314817274668e+01 3.728658327770504144e+01 3.678618820116565047e+01 3.607709523475819680e+01 3.611046522014313354e+01 3.654044082706661101e+01 3.394797746799075355e+01 3.509325955125569152e+01 3.511806693668329160e+01 3.592006431330663929e+01 3.608759529278295020e+01 3.606945864270355884e+01 3.469756976767354217e+01 3.583668228630727270e+01 3.541265031583751011e+01 3.616121024178349330e+01 3.383113139937023561e+01 3.487571630691905256e+01 3.493761412288981916e+01 3.580994940831449469e+01 3.482087322799163331e+01 3.920362053576784689e+01 3.682974426792590350e+01 3.501779517566649247e+01 3.624633088939531689e+01 3.738530768752180933e+01 3.766626171886431962e+01 3.666689944101239718e+01 3.578569184316078378e+01 3.492284940896945500e+01 3.624366383567732441e+01 3.588363483168424750e+01 3.817181385796463644e+01 3.683814047531078018e+01 3.451571279535876613e+01 3.748040833477123357e+01 3.536657496192429306e+01 3.575416026027298244e+01 3.747317471235180619e+01 3.628302450735375828e+01 3.638648339072641846e+01 3.540569967400890050e+01 3.845344339387438026e+01 3.431857281337566690e+01 3.515807463514047981e+01 3.607197098941164626e+01 3.445627886022450070e+01 3.647558769485630137e+01 3.471373384729849221e+01 3.478673777456084082e+01 3.786202536368828220e+01 3.903911743797445411e+01 3.540552613991789599e+01 3.553865594802975636e+01 3.645137075955083361e+01 3.515702869525681962e+01 3.635221150920152411e+01 3.351415133093166077e+01 3.346073221086287930e+01 3.561319475047117322e+01 3.469890654993806578e+01 3.474403067236099218e+01 3.486880155258743486e+01 3.441872480953018254e+01 3.537076185890558833e+01 3.393901100016673666e+01 3.692207189633291620e+01 3.591425828055749747e+01 3.181868188141757869e+01 3.368373887046093529e+01 3.447927682733475052e+01 3.521924300019894361e+01 3.361562059831872062e+01 3.277789021640197120e+01 3.225083933509635159e+01 3.338758658567323323e+01 3.284654339714042948e+01 3.380388726974787517e+01 3.580868726525444146e+01 3.548665070122239484e+01 3.534257902023788489e+01 3.258259147297663816e+01 3.467644641800324479e+01 3.330919112184837161e+01 3.155616080039509797e+01 3.052938369778083683e+01 3.103018739579071905e+01 2.952628297278278779e+01 2.738624372846868482e+01 3.082627091961548516e+01 2.984832589289598559e+01 3.000623576138794846e+01 3.224396607777931933e+01 3.301271458572942663e+01 2.975595511108794966e+01 3.032135104872015674e+01 3.109532784126418292e+01 3.095022239662547392e+01 3.026422327938672652e+01 3.114266333506255435e+01 2.996053962844195695e+01 3.172223876949230714e+01 2.853039282417786637e+01 2.895452825539197761e+01 2.889597712317256750e+01 2.924536926169024653e+01 3.060462610533569716e+01 3.139091070499133806e+01 2.854825830564805145e+01 3.162498819810150863e+01 3.163999496062293204e+01 3.108230006855096406e+01 3.035698200805794755e+01 3.019922350516124609e+01 3.018117014071150450e+01 3.032616949242165205e+01 3.025220434130338631e+01 3.211245742880722531e+01 2.876236670362702341e+01 3.081165743829068404e+01 2.960072411588798502e+01 2.976305236441961810e+01 2.942657268360049372e+01 2.899349604960909943e+01 3.002550858232771702e+01 2.995110809901406412e+01 3.100410053391465226e+01 3.079276419615198535e+01 3.229771375484263984e+01 3.222238504429256523e+01 3.290888910851958826e+01 3.055340301572341488e+01 3.392636970870621838e+01 3.326224833561143157e+01 3.075910330286055583e+01 3.327254537895382924e+01 3.346669625052148689e+01 3.076995934440399694e+01 3.128494128573344923e+01 3.312497118558329845e+01 3.122353445610006162e+01 3.261944550027105549e+01 2.953432013644916054e+01 2.981322285844354880e+01 3.049189461758797037e+01 3.012311946925104422e+01 3.157719387759487262e+01 3.453906550738310699e+01 3.184560914296900691e+01 3.269477955450617657e+01 3.181841985747985291e+01 3.260880057340084903e+01 3.006902055780320637e+01 3.307723549138815855e+01 3.062810009306156189e+01 3.184500389770751028e+01 3.018710932244455236e+01 3.212131919730066443e+01 3.042264794992324539e+01 3.264066349847615101e+01 3.271421560235128823e+01 3.139129861026296453e+01 3.291314448153987371e+01 3.326644385885856536e+01 3.318416316702978008e+01 3.239930305682470646e+01 3.116323799192224087e+01 3.208371778541320651e+01 3.084095592134918462e+01 3.143824144294708844e+01 3.185438186520110193e+01 3.185827807483629925e+01 3.055835388257998986e+01 3.312447425706691462e+01 3.385606251469698691e+01 3.391519739222633234e+01 3.082396598417858513e+01 3.355470920536708945e+01 2.893386250408225280e+01 2.868519613647777078e+01 3.048593517605653602e+01 3.222317907927822489e+01 3.223639794691218441e+01 2.899676683680523936e+01 3.176516196821327043e+01 3.046119976737587010e+01 2.961811044551440730e+01 3.153660996057736199e+01 2.902603602185467579e+01 3.143143916964833195e+01 3.198466399279887895e+01 3.032558620856175580e+01 3.388571388689477004e+01 3.103308252176231363e+01 3.102295430349878558e+01 3.173335737090936348e+01 2.942226393843963450e+01 2.997410824013006803e+01 3.029686606691638318e+01 2.928441384942193793e+01 3.243841784762674507e+01 2.930224654674766427e+01 3.099749743118477596e+01 2.937789740712119269e+01 3.087207607818592692e+01 3.174971445088028688e+01 3.126467832665665014e+01 3.092083796016036601e+01 3.227307403987907009e+01 3.087314346439109514e+01 2.909562766436255998e+01 3.053007571259152186e+01 2.830031661691744915e+01 3.090098948413295332e+01 2.733112306381903522e+01 2.827316959513556327e+01 2.897706358307485530e+01 2.578092505468473661e+01 2.936689433269776117e+01 2.858659059748327991e+01 2.833299645707922210e+01 2.847872296115579971e+01 2.898440158407715828e+01 2.602136795823838611e+01 2.636070171059893141e+01 2.945443319750598477e+01 3.163954235964276052e+01 2.807754665043824360e+01 2.942690294415995922e+01 2.919244640048902895e+01 2.970484534489424533e+01 2.685628776555108388e+01 2.922251484155573920e+01 2.945381582570817258e+01 2.719179372202611233e+01 2.791492992073053614e+01 2.903492943268587112e+01 2.989458218874340290e+01 2.763862654043677125e+01 2.737546109350486034e+01 2.808145536008590071e+01 2.835281780074945601e+01 2.814338949339702012e+01 2.849384515199715295e+01 2.779049473144649696e+01 2.734789962393009688e+01 2.714325849718388994e+01 2.976516313757797505e+01 2.853877825259272072e+01 2.591443869019522950e+01 2.512513114774022682e+01 2.774460210074599331e+01 2.766620213826848484e+01 2.828746857977695939e+01 2.781519789470267767e+01 2.635891404025955609e+01 2.851143579387759530e+01 2.809578838137641554e+01 2.974837914398933592e+01 3.051125738712072177e+01 2.992953313588706976e+01 2.938651760591475792e+01 2.983799227996460246e+01 3.024235164913823581e+01 2.868035485099449389e+01 2.647144020009959675e+01 2.894417183353741763e+01 2.791757662252897987e+01 2.873670840497675272e+01 2.721439668630149455e+01 2.729047227888868932e+01 3.062598631193414178e+01 2.679756616067586705e+01 2.782730694124779447e+01 2.592636573089986385e+01 2.869264021121282582e+01 2.788385322518287168e+01 2.832755686426901676e+01 2.532905934042322116e+01 2.823159409269741005e+01 2.766167967866158151e+01 2.852206707481801828e+01 2.531373833819075969e+01 2.722984247393755552e+01 2.970507877077045222e+01 2.690482515470091940e+01 2.665242612688052404e+01 2.694967345083113841e+01 2.903730190622075824e+01 2.674462328842275127e+01 2.980654339099072914e+01 2.773416985971805104e+01 2.912267866916365122e+01 2.890215230949353753e+01 2.782431675900699375e+01 2.671794471226502310e+01 2.867901035199166415e+01 2.866651517966594298e+01 2.987879673135010705e+01 3.047658245247865949e+01 2.680709658516435923e+01 2.813060158927940435e+01 2.700929534742344273e+01 2.909541934695702636e+01 2.826510795972214041e+01 2.870459001188606862e+01 2.785806634121379233e+01 2.814111488681822237e+01 2.675352628840903790e+01 2.756317318236568070e+01 2.802068084773696910e+01 2.766394917482973526e+01 2.823242215800028276e+01 2.764425217742403618e+01 2.671952093386432026e+01 2.830260124162342805e+01 2.828991263789210464e+01 2.788884295933086932e+01 2.815962145514387771e+01 3.043959478003912622e+01 2.825687174772888355e+01 2.879476373846762982e+01 2.890702324881218388e+01 2.772368592326338543e+01 2.817871121897208297e+01 2.768664689702005788e+01 2.787010171338571496e+01 2.712914474278013799e+01 2.667088808793405974e+01 2.679934833189175336e+01 2.701517414634112058e+01 2.845263741573870320e+01 2.584070759446975529e+01 2.534580351688339661e+01 2.522376535760930949e+01 2.676717150499315423e+01 2.668262261348493780e+01 2.758019597707888337e+01 2.541249291451776315e+01 2.696487367236859001e+01 2.837465373389996159e+01 2.811100307398852749e+01 2.712206918703146030e+01 2.803925001812505258e+01 2.530183455499540557e+01 2.571293340497315327e+01 2.590353296834663865e+01 2.343126677928376367e+01 2.506083595615872639e+01 2.410280329785793185e+01 2.302878073243300960e+01 2.463110980511948966e+01 2.403262586695782232e+01 2.535760257954877162e+01 2.575572582832976920e+01 2.536400150624618277e+01 2.533750884136517456e+01 2.422682594777596066e+01 2.484752392124656595e+01 2.409014701349622456e+01 2.756769705394988179e+01 2.479585797869836838e+01 2.624416650109546723e+01 2.557532139872179044e+01 2.531390714755250571e+01 2.495842947587122751e+01 2.561542232035786526e+01 2.653696060272879009e+01 2.408640229389320453e+01 2.572085182409984583e+01 2.548095427134108348e+01 2.573427957571957592e+01 2.530709732862145600e+01 2.468510365462676504e+01 2.561839947737142609e+01 2.488366483033629706e+01 2.433858985053342394e+01 2.527876034880208067e+01 2.376242861937497963e+01 2.161568575085035349e+01 2.432970722210099623e+01 2.390503376509589373e+01 2.681910313788898037e+01 2.358289868268289879e+01 2.385440714200662171e+01 2.256986061680373723e+01 2.349205304499413671e+01 2.333783698963332398e+01 2.533027902222262639e+01 2.473859671226900403e+01 2.535700704488331070e+01 2.378916913046160886e+01 2.242978696115624970e+01 2.448438822481029220e+01 2.515460132760220802e+01 2.348793441488798805e+01 2.265016591170385851e+01 2.088584252631580895e+01 2.361023778522564953e+01 2.256133871404147229e+01 2.260086173057080927e+01 2.257608044810853798e+01 2.272038298783034804e+01 2.413009734530137251e+01 2.341695204245246487e+01 2.164675079725809681e+01 2.450212317603129009e+01 2.184143132009019439e+01 2.245172826407139155e+01 2.390758985116124435e+01 2.203960034506456012e+01 2.187089029982224275e+01 2.130968455688720908e+01 2.213558186625087032e+01 2.345365818285781856e+01 2.373013961051226417e+01 2.164466176282564902e+01 2.317599420376711095e+01 2.055225561682288671e+01 2.208196441619774575e+01 2.336907165096225825e+01 2.321405446536392247e+01 2.294626351309054257e+01 2.166939708431696943e+01 2.074560194270933522e+01 2.282487725974731418e+01 2.266024616098247080e+01 2.153016255313069394e+01 2.146051573899456599e+01 1.978167378188523529e+01 2.164070130771257539e+01 2.178945803259723135e+01 2.242803067489400348e+01 2.412993370686494288e+01 2.013193569738831457e+01 2.207353272351494766e+01 2.157946323199858796e+01 2.184729847769300193e+01 2.188915975467128661e+01 1.978797487628298768e+01 2.245515449726897117e+01 2.102236179364856028e+01 2.230910112612471252e+01 2.148115243848739198e+01 2.193935006488607087e+01 2.290580729169832708e+01 2.094463054515478362e+01 2.134872967593310378e+01 2.327313956941355855e+01 2.250117686288361085e+01 2.278960985206914103e+01 2.095944944329520965e+01 2.203754337603247748e+01 2.191174737198577560e+01 2.228904443975069327e+01 2.190272083192329688e+01 2.299643965354263031e+01 2.250435864838157229e+01 2.061851477391631704e+01 2.036912060465741092e+01 2.243412436607793126e+01 2.151583697279205154e+01 2.255798695441707125e+01 2.200555562252580089e+01 2.054108890889124339e+01 2.236375052221313453e+01 1.981426301990334338e+01 2.168573420504095850e+01 2.197058400166195113e+01 2.080329788660304047e+01 2.252958688630270956e+01 2.279592749290043940e+01 1.952423232502344064e+01 1.978756431298899443e+01 1.902261278729730165e+01 2.293078993759864659e+01 2.245911432305564048e+01 2.302144078404420213e+01 2.058243578099830984e+01 2.414203891828122295e+01 2.322677905616802718e+01 2.218731151288882586e+01 2.168084562106171020e+01 1.939678651897979833e+01 2.252893805571475738e+01 2.162703462685685452e+01 2.235068868130726472e+01 2.249198386719323395e+01 2.315731893348925396e+01 2.081366266397910891e+01 2.130361812468582627e+01 2.236976996902708592e+01 2.222868075488072037e+01 2.159807488688112898e+01 2.198553054874392743e+01 2.174017138865007226e+01 2.149825473213982363e+01 2.211780410746029801e+01 2.060749498182538275e+01 2.123744571090609767e+01 2.257631637863152108e+01 2.186455793209264797e+01 2.157568596368813374e+01 2.103193086731720030e+01 2.162797349072851105e+01 2.342309039517494540e+01 2.146783023675709146e+01 2.296667227460129368e+01 2.020393252273906270e+01 1.923136909644184200e+01 2.204402401502612818e+01 2.064201830296937601e+01 2.055571154632326980e+01 2.141451990800074512e+01 1.823100228952838009e+01 2.125960441115480748e+01 2.109615095089111492e+01 2.081175357834117889e+01 1.935275782185863491e+01 1.908741836161952676e+01 2.186802237504252133e+01 2.032562121761540652e+01 2.148905442666852039e+01 2.181375384359598968e+01 2.294402289833477582e+01 2.067872636639653194e+01 2.072066205965385066e+01 2.028222137262763525e+01 2.129616736021292667e+01 1.993321597140108281e+01 2.149282346225392715e+01 2.026747815519694029e+01 2.059812801096989432e+01 2.077360844637767201e+01 2.239020917604284477e+01 2.030109096505428923e+01 2.203604620049564744e+01 2.080685905074529884e+01 2.224165390223416949e+01 2.117219333635758360e+01 2.011273391369609698e+01 2.090337762399660093e+01 2.304337351121381161e+01 2.361673417477861037e+01 2.184189266488963810e+01 2.172826077163484371e+01 2.205507534271400516e+01 2.308953607317098999e+01 2.200518803833227466e+01 2.096432192054028576e+01 2.302534586446256881e+01 2.197414984260959869e+01 2.108677059726399605e+01 2.251544649135088605e+01 2.128302225585364837e+01 1.946521475876184226e+01 2.312603259842323666e+01 2.204893074971436562e+01 2.149717814526517756e+01 2.204765073346454329e+01 2.213492717479409677e+01 2.158384891892369595e+01 2.033356631592426922e+01 2.341594176540175098e+01 2.212648922046533784e+01 2.162748792083839078e+01 2.440886136757250569e+01 2.150674100044244952e+01 2.264166715311207412e+01 2.168070547753655930e+01 2.130841093313907564e+01 2.285371444073889435e+01 2.189308154809220142e+01 2.287399559561607276e+01 2.209770173543406102e+01 2.314088983998055227e+01 2.322569694864390044e+01 2.193236343557509826e+01 2.078084976689227048e+01 2.117468022662902172e+01 2.392427606299209231e+01 2.303359272962843107e+01 2.356059134035991320e+01 2.311411360202950149e+01 2.110031898419647334e+01 2.190678379428201339e+01 2.297064943150832050e+01 2.294354351179442730e+01 2.092164900375887981e+01 2.231376983720874563e+01 2.314039363158059714e+01 2.248232694539812826e+01 2.225375035673025437e+01 2.207237833608791178e+01 2.378522785362772041e+01 2.204036102006029552e+01 2.307482516411383244e+01 2.022475763187258480e+01 2.352594972123413442e+01 2.012945993442526316e+01 2.302062609778812075e+01 2.329633840254785326e+01 2.214039056146225093e+01 2.184092118876624866e+01 2.078912292481689050e+01 2.082904309432990786e+01 2.408726212109130671e+01 2.277209894225590858e+01 2.135143651571419809e+01 2.107143148894600770e+01 2.069382465478459210e+01 2.256949340526030312e+01 2.099367055412659511e+01 2.009696634041830521e+01 1.997572252008201943e+01 2.173143044878704799e+01 2.196605396532916998e+01 2.107787908710433911e+01 2.142398132234486496e+01 1.955811194773718498e+01 2.017901982185890120e+01 2.099418788402265790e+01 1.991154251730782221e+01 2.109970585914913244e+01 2.098443772874748703e+01 2.139808547554609319e+01 2.011933038121493311e+01 2.335415889820770019e+01 2.186120941202227286e+01 2.145708744011242430e+01 2.207534021869258822e+01 2.312440988073931081e+01 2.241999842620238326e+01 2.102390623220125931e+01 2.135089969540236154e+01 2.322987999719907393e+01 2.168666190554180773e+01 2.156986021736164005e+01 2.185882008622822781e+01 2.371654062704431709e+01 2.276429246794066685e+01 2.201738152970346363e+01 2.289555086639645864e+01 2.151511876893514952e+01 2.102777341982408998e+01 2.115497702272856273e+01 2.040087655924825327e+01 2.155493297504984085e+01 2.251560209829003867e+01 2.146182067654266845e+01 2.275922839675325449e+01 2.285326437797528598e+01 2.185416071632392132e+01 2.287159552377388394e+01 2.234511631672008747e+01 2.255934966654681517e+01 2.146776113093387650e+01 2.314510352098384516e+01 2.075219348640542094e+01 2.120132643398395800e+01 2.192664878590432664e+01 2.126593012148564554e+01 2.146058783880962650e+01 2.306008512171715097e+01 2.312218881300202966e+01 2.153136004734978570e+01 2.125516227225450194e+01 2.165867571389127377e+01 2.185131606596079124e+01 2.247885999502543442e+01 2.017381986273597150e+01 2.236947126871307745e+01 2.248539800894249296e+01 1.964219649710170046e+01 2.346801337884373950e+01 2.217807910810279637e+01 2.171452185042771887e+01 2.166241055808129090e+01 2.274099346478188366e+01 1.994450541428198065e+01 2.313674611162251793e+01 2.199860886492476908e+01 2.102462495435977985e+01 2.137156347894087105e+01 2.275980241663293313e+01 2.194958634422933130e+01 1.995598195902892158e+01 2.414639595201828470e+01 1.751405759108203952e+01 2.210596820809180585e+01 2.250941817253099231e+01 2.229453293440135297e+01 2.194683118236089570e+01 2.234289554522217358e+01 1.913353612007632165e+01 2.024022926801876920e+01 2.078387182246894938e+01 2.170301932662229305e+01 2.227082788979191719e+01 2.131660184672856317e+01 2.087194173187275226e+01 2.139738677870412076e+01 2.119761547423783199e+01 2.066685725058304612e+01 2.171381643281574725e+01 2.153305286536517471e+01 2.045036624891241672e+01 2.142472997588711436e+01 2.226415173746915599e+01 2.014536638244086930e+01 2.062804659532874751e+01 1.956029333042478768e+01 2.016918577712681326e+01 2.269081755776485920e+01 2.092118740363086715e+01 2.171853471299814942e+01 2.141339657831116128e+01 2.035238969798655617e+01 2.065790120868566504e+01 2.138853368389137088e+01 2.210543383975819509e+01 2.167020499295369973e+01 2.113059125853228082e+01 2.107524904549093847e+01 2.062701841113389278e+01 2.175055717455878579e+01 2.070113779186958070e+01 2.106359904307171860e+01 2.111562975997529534e+01 2.145736061227122704e+01 2.244761456767679775e+01 2.430288126522678382e+01 2.252829399760737417e+01 2.069119041196374909e+01 2.035193557016739518e+01 2.130236459738447152e+01 2.164347109600156571e+01 2.148773922652788926e+01 2.038403869720143291e+01 2.063751208595576614e+01 2.185304071789915881e+01 2.174967836878656513e+01 1.989595758641100076e+01 2.141417174411492041e+01 1.962218631118040335e+01 2.183416461410406484e+01 2.044791637747585256e+01 2.259119276957954270e+01 2.169410867723663117e+01 2.015266410197985536e+01 2.013556743417048978e+01 2.174596295926550482e+01 2.244627319478804850e+01 2.125175221269332937e+01 2.147987083089382665e+01 2.015510560851696908e+01 2.027731846689000150e+01 1.912423753311585273e+01 2.111251589876091828e+01 2.124206308268168897e+01 1.950953665227687495e+01 2.054555499432277443e+01 2.001391772004670244e+01 2.031498460564284869e+01 2.402796836959913307e+01 2.066245363985564154e+01 1.971131230660267519e+01 2.012339581018093781e+01 2.074938810065795991e+01 2.263147826309518607e+01 2.164012488550876867e+01 1.856838921123646813e+01 2.032641928825499278e+01 2.072863751252750220e+01 2.006190558892958364e+01 1.961471772240507505e+01 2.062754012706632878e+01 2.154204487529162293e+01 1.957830488243748235e+01 1.949908491632613305e+01 2.165390656346864873e+01 1.867601341637513812e+01 2.125134527426379449e+01 1.934457097898906852e+01 2.224621500990983947e+01 1.919781538502582308e+01 2.189523905139803617e+01 1.983120907418690848e+01 2.143629698888074486e+01 1.864346853319603881e+01 1.964954261732480489e+01 2.083682385648811319e+01 1.923368535881774477e+01 2.067786254330309248e+01 2.035800010862408627e+01 2.050744546313820038e+01 2.158532113532183416e+01 1.926771481442994371e+01 2.024034907643000025e+01 1.989369098625748222e+01 1.910542388242076584e+01 1.976788980234729820e+01 1.974285066042072145e+01 1.791441258436661954e+01 1.922354473413828302e+01 2.126268571967732157e+01 1.977782297962463787e+01 1.897744596971243780e+01 2.039916590934415908e+01 2.135594029118439963e+01 1.824429869696258777e+01 1.843202120450280290e+01 1.721136800052925153e+01 2.235355777511137632e+01 2.006097920523272649e+01 2.053318170654306840e+01 2.104425948171432026e+01 1.846967756919030279e+01 1.814740681998778982e+01 1.920975012435945928e+01 1.945490101723457954e+01 1.975875765659772298e+01 2.028138988483740235e+01 1.910474348599213457e+01 1.985348517233691013e+01 1.962294195839448463e+01 1.990481018755997766e+01 2.009519580264913330e+01 2.199937952825820986e+01 2.138389516850860161e+01 2.015368875042583596e+01 2.193017027398618879e+01 2.081053670096712693e+01 1.834470131422066785e+01 2.091760016207111406e+01 2.043022206488618053e+01 2.041990545402639512e+01 2.145871963479750377e+01 2.174023448535759684e+01 2.058571581204034118e+01 2.131538514228660119e+01 1.855876115056318554e+01 2.063594388231931376e+01 2.121782741344439316e+01 2.194103856331499358e+01 2.119281877480879928e+01 2.044105883882176045e+01 2.091734048252899214e+01 1.953870854335222873e+01 2.148933785426301668e+01 2.119148999126508315e+01 2.053482752986888826e+01 1.974734662518037354e+01 1.968257044984970250e+01 2.013758852038400704e+01 2.271595817184792310e+01 1.913285138183644918e+01 2.179196974422112731e+01 1.999043210410723148e+01 2.111982747196307741e+01 2.022137144997073577e+01 1.946463965283846420e+01 2.069069940840435251e+01 2.025062061009631620e+01 2.070829234498389226e+01 2.297010085482270370e+01 2.089697975702746646e+01 2.109923703041832610e+01 2.054020345873133024e+01 2.303619024338236443e+01 2.119642230674963557e+01 2.024457624652538357e+01 2.126314290366284254e+01 2.143756456561822432e+01 2.137270187834846880e+01 2.059546955280226754e+01 1.974110898722995344e+01 2.275035978365169953e+01 2.030541230614187498e+01 2.217978796238326566e+01 2.045682529270674976e+01 2.173887170412053038e+01 2.067060672395791343e+01 2.037373352752858935e+01 2.179495806471609853e+01 1.979421737396435432e+01 2.103526261995748214e+01 2.020505138333338380e+01 2.226611797665511361e+01 2.010672354943227447e+01 2.289479129176074323e+01 2.168649547749621576e+01 2.058693462142885977e+01 1.963206375101030687e+01 2.106968633212079922e+01 2.212370746011928091e+01 1.950945590766461635e+01 1.981102986755024986e+01 2.121030794308765266e+01 2.021339832018232130e+01 2.202115403647526293e+01 1.919389391670993916e+01 2.054095153651896410e+01 2.440307423611104554e+01 1.869833487185676191e+01 2.168120433236519062e+01 2.219876789188583643e+01 2.058154649610897025e+01 2.084479412292609268e+01 2.262251639384548341e+01 1.847235142664046492e+01 1.999647267326952260e+01 2.083814854012035767e+01 2.079024130944703685e+01 1.931023538559349717e+01 1.980970962190727747e+01 2.070426296104368902e+01 2.130841523773795387e+01 2.033068391996887669e+01 2.216573791058308629e+01 1.882848400668617117e+01 2.089074066476043257e+01 1.872314426077176819e+01 1.952206645524162454e+01 2.020018723673747729e+01 2.181568618342006260e+01 2.101763801006001842e+01 2.250163842009805748e+01 2.057584158515540551e+01 2.104913445084410029e+01 2.126812608847391672e+01 2.180553177333670334e+01 2.244621141418202015e+01 2.145227600963531245e+01 1.760822556719551102e+01 2.003489306048981433e+01 2.062599746247934007e+01 1.976534235482613511e+01 1.853257598839799059e+01 1.851863009955280859e+01 1.911974508758067515e+01 2.072952379220923547e+01 2.063253769607660715e+01 2.125645562586479898e+01 1.913854313242901384e+01 1.916829010691242630e+01 1.951028267359058432e+01 2.041667496551847094e+01 2.065684472130183380e+01 2.120150449561115380e+01 2.024458917874090957e+01 1.997748355377949636e+01 2.043996346887131921e+01 1.872487946967834915e+01 1.885195308561424810e+01 2.025240483421737281e+01 2.326423747389694086e+01 2.058119940006666226e+01 1.854216338534584807e+01 2.092800799270232659e+01 1.996758451223368525e+01 1.961455446029661687e+01 1.883743616836054358e+01 1.846476725915568551e+01 1.996544624468617712e+01 2.009701093270965089e+01 1.855410732486447145e+01 2.036496095550079133e+01 1.978159038459618557e+01 2.099097184879067157e+01 1.982337368855479198e+01 2.034590502871580497e+01 1.957685689724009492e+01 1.890472911609554174e+01 2.151085804830751513e+01 1.875709174581932004e+01 2.015533483153687655e+01 2.158592512759523885e+01 1.914175456416998244e+01 2.071025836778004603e+01 2.003468381849279112e+01 2.037819440106691715e+01 2.123624432608197310e+01 1.933873459826780561e+01 1.825361620359029047e+01 1.929804200359635047e+01 2.020074333661924371e+01 2.116386384955442423e+01 2.036332414580187233e+01 2.020250967325021563e+01 1.895377235160670182e+01 2.054304493425984290e+01 2.050257090537799343e+01 1.852984709000647001e+01 1.974379001445662141e+01 1.946536530198831372e+01 2.018267221836575942e+01 1.854841615663547216e+01 2.042233825541864434e+01 1.930591327772836152e+01 1.991558442578690702e+01 1.989357082661890885e+01 2.015374685295206092e+01 1.917119973810318001e+01 2.137505116722206822e+01 1.986531234362229270e+01 1.761740395082657429e+01 1.968468190553079467e+01 2.113925276480149762e+01 1.964133081226409772e+01 2.111751131096788114e+01 2.099100069744882546e+01 1.829232924925848991e+01 1.998460261100110813e+01 2.126330026066744594e+01 2.085907170133870636e+01 2.163369916085843769e+01 1.963141542295215203e+01 1.973946948141277247e+01 1.982728731735996774e+01 1.873513331089498735e+01 2.011969129552208102e+01 2.106592330970656946e+01 2.039016312904381678e+01 2.202673904945229211e+01 1.944157153979593033e+01 1.999439353868878655e+01 1.821961438894556551e+01 1.822584278032433502e+01 1.906112730187316728e+01 1.967532617032698639e+01 1.840573977407949968e+01 1.841159863177700373e+01 1.884991060303379484e+01 1.920923863997020931e+01 1.894786118298674893e+01 1.911118660226235377e+01 1.777055313051628005e+01 1.824313919138198870e+01 1.987596834075180041e+01 1.730285769601663048e+01 2.132988898679780121e+01 1.942498756534204318e+01 1.816861760722469299e+01 1.841074021423415275e+01 2.026817689285605439e+01 1.813701109996388183e+01 1.829843911811163792e+01 1.845163646705079685e+01 1.917847987134970822e+01 1.997734236188403756e+01 2.059341680931821728e+01 1.846212068555542274e+01 2.050278407275815340e+01 1.768410483683321033e+01 1.985334141623026127e+01 1.979468443657934529e+01 1.974464802432544275e+01 1.765182837925945591e+01 1.882398802823313488e+01 2.011277650716348475e+01 1.978005977929613834e+01 1.828057081661821925e+01 1.860929310293856886e+01 2.060320302068448939e+01 1.816744412516836249e+01 2.026885294621959588e+01 1.922328218763597363e+01 1.987280272515051038e+01 1.625429764484523432e+01 1.843724665299943766e+01 1.925259384090663062e+01 1.917904536000540716e+01 1.898777869825065068e+01 1.926323642071222864e+01 1.940602385980637123e+01 1.863693213175780983e+01 2.042104067454607375e+01 1.864123926361534700e+01 1.882204035904463879e+01 1.787579940139766776e+01 1.748193806567292796e+01 1.729851952600022358e+01 1.775450802185607557e+01 2.104860982264321834e+01 1.614494578952903581e+01 1.782057481683424172e+01 1.952008467989141138e+01 1.946319167218453217e+01 1.787873212202570627e+01 1.945101181675835278e+01 1.873928658140946268e+01 1.846433371618426378e+01 1.991052498147552541e+01 1.936963174724839121e+01 1.877096356664847221e+01 1.875283783568086804e+01 1.739338103324967122e+01 1.694665801330603472e+01 1.754018720728390690e+01 1.917887479560137010e+01 1.865087833779285020e+01 2.077634144934473426e+01 1.904754317645981132e+01 2.076990146962199191e+01 1.950599500261644437e+01 1.754160410612320220e+01 1.924664517661503282e+01 2.065721040927665442e+01 1.872830389958419417e+01 1.877838730677388668e+01 1.982217479272551230e+01 1.565298857248534858e+01 1.820887594347997407e+01 2.013804318828365325e+01 1.827198276802587174e+01 1.933805643525857576e+01 1.912094047802720098e+01 1.737421772453956237e+01 1.928767350060753927e+01 1.909025758424760966e+01 2.005947740040399196e+01 1.757028431919786016e+01 1.896695143869305866e+01 1.989195475673092162e+01 1.839652448446131316e+01 1.939215505746367185e+01 1.670803816898601468e+01 1.930985522748420280e+01 2.029334059729794149e+01 2.103238964950539014e+01 1.982643735781951477e+01 1.761515610738136317e+01 1.968115978951324863e+01 1.924033040204530565e+01 1.870697683366299557e+01 1.924206817799549540e+01 2.083523198107700836e+01 1.915523207642049641e+01 1.834002716043722714e+01 1.745186478336150415e+01 1.825107770356208192e+01 1.840410259992696851e+01 2.038722747935672075e+01 1.810621021604520919e+01 1.828202543738496644e+01 1.812360784372408062e+01 1.737227052986752796e+01 1.846870632170996629e+01 1.859207766910253312e+01 1.843499028910079574e+01 1.847804366474030502e+01 1.916679993721849229e+01 1.942177558989219222e+01 1.660661447952174186e+01 1.903737814429623754e+01 1.698398148697750898e+01 1.607154769137763495e+01 1.771008727214220357e+01 1.797287866256024103e+01 1.833354064763708990e+01 1.978202056595332792e+01 1.975602200783562523e+01 1.821087150017783429e+01 1.821467884845047891e+01 1.710921514352783035e+01 1.853558022874549494e+01 2.030974015413801226e+01 1.809534946249491938e+01 1.768161998973549842e+01 1.736436731502324804e+01 1.542738252087845119e+01 1.742105351020121162e+01 1.659021612584642114e+01 1.715780737487358110e+01 1.711669073536459251e+01 1.693461560826314738e+01 1.652898721785752301e+01 1.995034771718513511e+01 1.606962659937405391e+01 1.489090045884389646e+01 1.732868695382389390e+01 1.699612088945248090e+01 1.772680841306082655e+01 1.769839726858489470e+01 1.744728404524770937e+01 1.522677850989483339e+01 1.628920326558742104e+01 1.883951378338555216e+01 1.787229025763319612e+01 1.715718426470036206e+01 1.831753915878855210e+01 1.805803894033676116e+01 1.716566001972548250e+01 1.644492772620208143e+01 1.912544253143483530e+01 1.761185855453540583e+01 1.847009363730748532e+01 1.844144500332095404e+01 1.724003412243703792e+01 1.654753916539256053e+01 1.724687215308546939e+01 1.772941320964840273e+01 1.688974350396052415e+01 1.507263212263221419e+01 1.674176253234388057e+01 1.550613932380933946e+01 1.752615475664093481e+01 1.896351895990285286e+01 1.763310547582334920e+01 1.634398369819980346e+01 1.745067666647942062e+01 1.727854266941817940e+01 1.744416090066063774e+01 1.610189025359678183e+01 1.811643799960983614e+01 1.670055925611369929e+01 1.606993965237053601e+01 1.706266314412406970e+01 1.727910665688809999e+01 1.656791793139393576e+01 1.678279160929512059e+01 1.599757894782974432e+01 1.794203637483379055e+01 1.746510793582204002e+01 1.874445917162355713e+01 1.686826356140233329e+01 1.519405405415826316e+01 1.823319311252120656e+01 1.670976891031976308e+01 1.802414355775949772e+01 1.728385603084418420e+01 1.487719945859129389e+01 1.518941814068850427e+01 1.864894935758531602e+01 1.822234247319573441e+01 1.769524725681167254e+01 1.759624089837686967e+01 1.852611978701771989e+01 1.579730932919335196e+01 1.704609730376786203e+01 1.719576000595750642e+01 2.018837894366088292e+01 1.712491483487154653e+01 1.673445886726761600e+01 1.683089883756633043e+01 1.611208874137387426e+01 1.561513123396260028e+01 1.581506017053272117e+01 1.683648328285087814e+01 1.789991230720169924e+01 1.502680894969230074e+01 1.585449853661129538e+01 1.843043210957052125e+01 1.704454833818544657e+01 1.711532407054436788e+01 1.772267467172699895e+01 1.747160397637654583e+01 1.990367142143304591e+01 1.694803499861757246e+01 1.802784538826945493e+01 1.657837822488265189e+01 1.759937080746660243e+01 1.742570416133460398e+01 1.715862260719748633e+01 1.810501400604706035e+01 1.692200302556183544e+01 1.740619617025184596e+01 1.609686748768131537e+01 1.508991903833763004e+01 1.716046456765458927e+01 1.856392934965352737e+01 1.620692659483284714e+01 1.676628681646386809e+01 1.744490012565978532e+01 1.629655608990654869e+01 1.820603172863890151e+01 1.643992151287151060e+01 1.593859264216535010e+01 1.525020844889575322e+01 1.649807997821114469e+01 1.741351715372154629e+01 1.726516104333431656e+01 1.521688260738795861e+01 1.862770772553985665e+01 1.554376060653643066e+01 1.679711807573547588e+01 1.767009057438317043e+01 1.665654826809581834e+01 1.635354990287213184e+01 1.515304815611117206e+01 1.660800156479601597e+01 1.750633759184677984e+01 1.621163693706232678e+01 1.720615609469611584e+01 1.521436966549509862e+01 1.579070388243943945e+01 1.460758744655247021e+01 1.553392678966428697e+01 1.577054262139970753e+01 1.652181474547496620e+01 1.737141056158541019e+01 1.765003547542175966e+01 1.681871299077408466e+01 1.433447039594680383e+01 1.666325108605970229e+01 1.587977510591342956e+01 1.751064606427167192e+01 1.644999064748057194e+01 1.692265565156082019e+01 1.729589221493757734e+01 1.508729020062343906e+01 1.506469016883444034e+01 1.711034063407100092e+01 1.582546106162918775e+01 1.616638615819120162e+01 1.698940526340129153e+01 1.404609334730693604e+01 1.597770824070415863e+01 1.411246360795344579e+01 1.547293079979786690e+01 1.660676425886178365e+01 1.568156914388169021e+01 1.578114012816208422e+01 1.714021980619762431e+01 1.468725786783180354e+01 1.665474563290331744e+01 1.683925078875056158e+01 1.511129488332641024e+01 1.696268834021537231e+01 1.491870971021632641e+01 1.611111956639219756e+01 1.555467568534339939e+01 1.605282494144335814e+01 1.582700764109453928e+01 1.665253738647917814e+01 1.497379914114634758e+01 1.741255839226234059e+01 1.576720560414524286e+01 1.730938901423938958e+01 1.831699746126120942e+01 1.591500537637909396e+01 1.470005558656520961e+01 1.713553387384711257e+01 1.796334372627110199e+01 1.648415401404310643e+01 1.793199410022917917e+01 1.503234658742879937e+01 1.766343366032938533e+01 1.532657220761271155e+01 1.520862041217472260e+01 1.661105745103551357e+01 1.547145728644398588e+01 1.596998240662461654e+01 1.670115098014166222e+01 1.785048089007376504e+01 1.676043379719060411e+01 1.680003028568999923e+01 1.754267895403413036e+01 1.824314655775238236e+01 1.601107055161723380e+01 1.606152993220536374e+01 1.713783604466915733e+01 1.737660690925113016e+01 1.744917779502679522e+01 1.836505976489968006e+01 1.868847937416765959e+01 1.771800032775286127e+01 1.694186843075687676e+01 1.833491049847442511e+01 1.819814610251984277e+01 1.679376877077733710e+01 1.915658463176493598e+01 1.790649529896258940e+01 1.559902828375619066e+01 1.626450875229033954e+01 1.496643066558908330e+01 1.602051635716729194e+01 1.902547629476223889e+01 1.759789909945629915e+01 1.891336911838876134e+01 1.770521409308355487e+01 1.853044739112964123e+01 1.573800527577160402e+01 1.673989197700883835e+01 1.798108049055083058e+01 1.578147802658607901e+01 1.663322479084414951e+01 1.514638954822046912e+01 1.929003630837571848e+01 1.772724971907232572e+01 1.540094202911418542e+01 1.754757309272176968e+01 1.723622205223831472e+01 1.581662238486246430e+01 1.658866712628295303e+01 1.681092043979632678e+01 1.709576155441436640e+01 1.635524760928900179e+01 1.568501246630826174e+01 1.883697552469410397e+01 1.602300512433645707e+01 1.557581844199624754e+01 1.583025744269007085e+01 1.581582263684248524e+01 1.694615107256662156e+01 1.600649606022447102e+01 1.759538083536499187e+01 1.689240526020725142e+01 1.581688816298329314e+01 1.529303574176559444e+01 1.651864842951842149e+01 1.440927991222114635e+01 1.508281772042174218e+01 1.518795672037001765e+01 1.615574686192629628e+01 1.508730561937280079e+01 1.626610034593802823e+01 1.767838216465764489e+01 1.568000535405561813e+01 1.541815614753568120e+01 1.699298660372418368e+01 1.568515042003883764e+01 1.494209777489476565e+01 1.535720445104578502e+01 1.675768909341942603e+01 1.472683388592176001e+01 1.691935919152974321e+01 1.500040840061247671e+01 1.432574743333300127e+01 1.491598564370416646e+01 1.615409912318386532e+01 1.496149285568016118e+01 1.521078731997495126e+01 1.676800745817748606e+01 1.707686490709194871e+01 1.686055343047992494e+01 1.541903408455320879e+01 1.656748205154289977e+01 1.590810397056541703e+01 1.674313712359618478e+01 1.570939969122527913e+01 1.624533282914915588e+01 1.634417972506617289e+01 1.593705926454591904e+01 1.840791901684774245e+01 1.667767135353298258e+01 1.692794417507219862e+01 1.717231915658533126e+01 1.766681985010739808e+01 1.614004132934163493e+01 1.689262324777675062e+01 1.761459491149208390e+01 1.661730480760370909e+01 1.653946261970286002e+01 1.790226998079801035e+01 1.841282292113598373e+01 1.654382571258157597e+01 1.676011484031066701e+01 1.693254008671091171e+01 1.732142234819457371e+01 1.650716250819679587e+01 1.626046756506229585e+01 1.679364589249372131e+01 1.639225029334539840e+01 1.444190345677290033e+01 1.732946774713587601e+01 1.865361654238119726e+01 1.719546379566706662e+01 1.584179368183583847e+01 1.690032450756363147e+01 1.864499212421762309e+01 1.663665730717831792e+01 1.685251249162975640e+01 1.664301464077292181e+01 1.639019483562021406e+01 1.753129069880344204e+01 1.756224959244898542e+01 1.887218767891851456e+01 1.770428499844471659e+01 1.645637627856519813e+01 1.512735146795038332e+01 1.756747838791718763e+01 1.626504815222243039e+01 1.658902477200359016e+01 1.712120354565564639e+01 1.699407516478722613e+01 1.495961077755027802e+01 1.552588460532239090e+01 1.560023653302381774e+01 1.614493578270425189e+01 1.710862804268408155e+01 1.508326856099579238e+01 1.702935343295557757e+01 1.613368706497688265e+01 1.857870136263191796e+01 1.704973714820718556e+01 1.687163124783101154e+01 1.569804049921179967e+01 1.755498688008740515e+01 1.492214487403423817e+01 1.509657740800586723e+01 1.693835917330421736e+01 1.581048187678443817e+01 1.864363837376922817e+01 1.874058396952186101e+01 1.539862631612405330e+01 1.748304250780632074e+01 1.813269791581370782e+01 1.483836033382396913e+01 1.768387962380746714e+01 1.693342123984634995e+01 1.655076403029904242e+01 1.696895520163161564e+01 1.616795831939433725e+01 1.746654166858109036e+01 1.767008353048882086e+01 1.677281476139193472e+01 1.650194289633158817e+01 1.683004185683373066e+01 1.673640233541139821e+01 1.651667651606677722e+01 1.778285955333739565e+01 1.678493066148935142e+01 1.625090889788019766e+01 1.888906376286885802e+01 1.738267415455564802e+01 1.675311799365411858e+01 1.550099277280266463e+01 1.699290463433167275e+01 1.751054063462883548e+01 1.812355686882596828e+01 1.903104676842661291e+01 1.607578620329868002e+01 1.803277805480529850e+01 1.756657182330047817e+01 1.708631657513286584e+01 1.619693126245944370e+01 1.540801961107643336e+01 1.563963879539928925e+01 1.674092970939781111e+01 1.786848259383006976e+01 1.765750138639978317e+01 1.832884678448142424e+01 1.934212791549878574e+01 1.912965381197563985e+01 1.692105634075678466e+01 1.724056588313827376e+01 1.826853983088004796e+01 1.662930312970468449e+01 1.652739456664453854e+01 1.710071519872416346e+01 1.639656300599720495e+01 1.546256112224595825e+01 1.570347851124559391e+01 1.651919710775122851e+01 1.620411980965435461e+01 1.807120954428087245e+01 1.761479144135173058e+01 1.604556307218414091e+01 1.577958545825227787e+01 1.503625886755967755e+01 1.739303164915608946e+01 1.657316029697260262e+01 1.718494117211964323e+01 1.544590984214849527e+01 1.658065224526209036e+01 1.542556363288008647e+01 1.578274721493764154e+01 1.601072274641227011e+01 1.393308567580531765e+01 1.507269726160443568e+01 1.538077918959332990e+01 1.737581252347030158e+01 1.724575226919018434e+01 1.654577623564170707e+01 1.664188235759818468e+01 1.501903786236363558e+01 1.722042779135473722e+01 1.444280057965152864e+01 1.640826283304560818e+01 1.622259232066951995e+01 1.650433192142980587e+01 1.595853661393012857e+01 1.544889123953905496e+01 1.640545292824597468e+01 1.670034827352444040e+01 1.505594672376075671e+01 1.706120565395619337e+01 1.653799733531025495e+01 1.457165355025473019e+01 1.774313192743258938e+01 1.483182093081234143e+01 1.689005890138033195e+01 1.530645293531923556e+01 1.495083738163627274e+01 1.667589249494352543e+01 1.666822272258933424e+01 1.585433137348436539e+01 1.723257578399732637e+01 1.764854112646710504e+01 1.732992383502220335e+01 1.544607082415849675e+01 1.623095335459045430e+01 1.561451677564319951e+01 1.876146548706448769e+01 1.395302762811434327e+01 1.496101060619919210e+01 1.406297764152809826e+01 1.505355636490703830e+01 1.447874723720197743e+01 1.296055056360690472e+01 1.528231487897988394e+01 1.493904679847325667e+01 1.570475644564564455e+01 1.666728736883893092e+01 1.569675831758835827e+01 1.567572902172899596e+01 1.676977676621181601e+01 1.453684876836080697e+01 1.467289570062768611e+01 1.564492589529919186e+01 1.638017713175985435e+01 1.476915611351232371e+01 1.544679521170900927e+01 1.593606378923496436e+01 1.616186648924776037e+01 1.845894393929800614e+01 1.683545789137831505e+01 1.687498765224713537e+01 1.707866941281927708e+01 1.849258941481753737e+01 1.763225322498997372e+01 1.584783784072328672e+01 1.707265562277636661e+01 1.735000212047291157e+01 1.627936588107185756e+01 1.598347506611220226e+01 1.788712800287029836e+01 1.651640780310727408e+01 1.732912263040071466e+01 1.785823991538217470e+01 1.736132846828364862e+01 1.745946262887328260e+01 1.510153389249559552e+01 1.719111793745869932e+01 1.705701138793079963e+01 1.743386804922108624e+01 1.742087902698422752e+01 1.603044998959921585e+01 1.630979493657229540e+01 1.645148669450288281e+01 1.742570540840064197e+01 1.646355430407525589e+01 1.633541350882773102e+01 1.722985655641450009e+01 1.722746852131997741e+01 1.770032153325782787e+01 1.876906924972166379e+01 1.778358225127683312e+01 1.903177693520125402e+01 1.489882733500162360e+01 1.864584229724794540e+01 1.687585324249830165e+01 1.765583478429795861e+01 1.702924664371892760e+01 1.676733976393266801e+01 1.654547965369636131e+01 1.802361918037469479e+01 1.706786098315729561e+01 1.812217705666100187e+01 1.852450115361143546e+01 1.708643518172820919e+01 1.844303510386779621e+01 1.725829681273507532e+01 1.552091787669036727e+01 1.612396700150120310e+01 1.637795675190648126e+01 1.593545666811874284e+01 1.761615927410268512e+01 1.464531279372109296e+01 1.974942958401603121e+01 1.692899575836613835e+01 1.609770289880413330e+01 1.647727840130830756e+01 1.770877601648172828e+01 1.733048584275520909e+01 1.620713253276657539e+01 1.798672571874195469e+01 1.764498032669299477e+01 1.524860759348073991e+01 1.667830991381928030e+01 1.867910508655668878e+01 1.763258802514572210e+01 1.523689349452188502e+01 1.585757129992393644e+01 1.631267034437295393e+01 1.648239725061722183e+01 1.546055161384229137e+01 1.587239402323129234e+01 1.685618884280617991e+01 1.839643836970722290e+01 1.700013440625991734e+01 1.901558634554425709e+01 1.830887883923305282e+01 1.706499026328943813e+01 1.843928837457497139e+01 1.661374313183907603e+01 1.662619722152532731e+01 1.588430311795946004e+01 1.741403302344837911e+01 1.369508896727746006e+01 1.818932622599152893e+01 1.787519860020679374e+01 1.805894324223303826e+01 1.512696619129368969e+01 1.659642919628567626e+01 1.613194988484031711e+01 1.658492812358028345e+01 1.529965467730347228e+01 1.602231733575063899e+01 1.750552746505450585e+01 1.715073477502277299e+01 1.624912941228227581e+01 1.620466789086199810e+01 1.661756655002757199e+01 1.399144194438076916e+01 1.566065936323738761e+01 1.757692381057091779e+01 1.424815267922495643e+01 1.633302634900385897e+01 1.539523909432015891e+01 1.622766274205268644e+01 1.666540662566543318e+01 1.606041766020630490e+01 1.506273943833500439e+01 1.456845073850808880e+01 1.610330889389205566e+01 1.700009040676689409e+01 1.683943502623927913e+01 1.603598349675394630e+01 1.409070394416628247e+01 1.612781228485817664e+01 1.616970147203076991e+01 1.556787560480731258e+01 1.270547007342676693e+01 1.497118737134589317e+01 1.595877438378168023e+01 1.595423866828753390e+01 1.282086073602453524e+01 1.430215319266548768e+01 1.230544898701442946e+01 1.540304537754656344e+01 1.498146406270066322e+01 1.712715900114798728e+01 1.518947363298387110e+01 1.415477285881615011e+01 1.567235047579067242e+01 1.385872170696729988e+01 1.203167832218933953e+01 1.580279984773238056e+01 1.509362996223215880e+01 1.351593696619684870e+01 1.245489440373963141e+01 1.569475517823740596e+01 1.334433503258843245e+01 1.464438933042996460e+01 1.426787874080431529e+01 1.121516749615808628e+01 1.395633010360423398e+01 1.520480331403318175e+01 1.418949424946438498e+01 1.297232536347970822e+01 1.477559628952059434e+01 1.508741972135380394e+01 1.475832923657545770e+01 1.377028598288685046e+01 1.456639330625685602e+01 1.409520613033896197e+01 1.369030816893160463e+01 1.173956030920654214e+01 1.458298595460534486e+01 1.457680071819810230e+01 1.231209609657037340e+01 1.246884401648228469e+01 1.313233393049488740e+01 1.125557489864747218e+01 1.201243392732063420e+01 1.399651483677336294e+01 1.448971157680440136e+01 1.338992415188546659e+01 1.291563137055348598e+01 1.411168401831959507e+01 1.101272858577545755e+01 1.385402023011003259e+01 1.200488326316079046e+01 1.348326839896704499e+01 1.472184483409160194e+01 1.385787704014667909e+01 1.311567030810623358e+01 1.403264310706989804e+01 1.229241435473040411e+01 1.439669990749218798e+01 1.498281178921478052e+01 1.442411094841281027e+01 1.300760108863950748e+01 1.448587324494582163e+01 1.205864667387859512e+01 1.250980650109137038e+01 1.462058611635776550e+01 1.560967713563282899e+01 1.340169620154589758e+01 1.389773920689095732e+01 1.419887335046052357e+01 1.385066945964030616e+01 1.410771560174818973e+01 1.411580773636738684e+01 1.463347785587088978e+01 1.304871429299911512e+01 1.272841776520873225e+01 1.376123762873685941e+01 1.445947284673310307e+01 1.547229249012068664e+01 1.186665170060096308e+01 1.246002608627761354e+01 1.234546357731521482e+01 1.479180136122061384e+01 1.615202585006815994e+01 1.499759351805798069e+01 1.340007703598857525e+01 1.509848986572579932e+01 1.306232056145090858e+01 1.459206872624303664e+01 1.467100290259185869e+01 1.276717525463484115e+01 1.411954639736941353e+01 1.631857095718322270e+01 1.530026474017559401e+01 1.390267662278607830e+01 1.412147491860517157e+01 1.458580955404840829e+01 1.327694185068993526e+01 1.358178788944959337e+01 1.532224999011720001e+01 1.528112099886763886e+01 1.438508272922570441e+01 1.307812786155884233e+01 1.574598668822797798e+01 1.339187800185868582e+01 1.510622116610608856e+01 1.413015066800578268e+01 1.524966819801100470e+01 1.255685679425219980e+01 1.234036085867734123e+01 1.311061976621691727e+01 1.330856938479828422e+01 1.405919673313657547e+01 1.396942501378341817e+01 1.605814427057225657e+01 1.413680631799710063e+01 1.566559356015532245e+01 1.344865141369106354e+01 1.485301150827812044e+01 1.430866017339263685e+01 1.490224823657700881e+01 1.546888222726866680e+01 1.565701593770774380e+01 1.365593150324621874e+01 1.332304651210292334e+01 1.371636820562026671e+01 1.477504944384223862e+01 1.531863439914499381e+01 1.339486753466752234e+01 1.468434609710872785e+01 1.319961576905553713e+01 1.510286683948388742e+01 1.391456851731613753e+01 1.432973426463421873e+01 1.497504601265875301e+01 1.474178477781728702e+01 1.408228272760474376e+01 1.615311375165689256e+01 1.361198443664187252e+01 1.411267310645340523e+01 1.429653182766846875e+01 1.609732703080703686e+01 1.615515945584882118e+01 1.435534771607632365e+01 1.484725247455532049e+01 1.236427316698224388e+01 1.327008094598961740e+01 1.315106356491670248e+01 1.436998730038264682e+01 1.379549114732751036e+01 1.349822428517219386e+01 1.368818040192321028e+01 1.376300869885985101e+01 1.493298375826943136e+01 1.274588321676382741e+01 1.197168235616304521e+01 1.478043438492339767e+01 1.424650317540128519e+01 1.327700236581910609e+01 1.303910049656428605e+01 1.438861238814795307e+01 1.425706902289670275e+01 1.420052003485443670e+01 1.213188410189008692e+01 1.571016680287882750e+01 1.389875625447989549e+01 1.387554356069214201e+01 1.358075910299305278e+01 1.488586001976450746e+01 1.392581597666078963e+01 1.349994020551966578e+01 1.475480173774045944e+01 1.302892877642815073e+01 1.378124930348497124e+01 1.454135176833983145e+01 1.433255905741396319e+01 1.380595264000966438e+01 1.491968611272823431e+01 1.340583467034831067e+01 1.395224422635184780e+01 1.483396494683349154e+01 1.416998808845046476e+01 1.241703586776435309e+01 1.360937948560304278e+01 1.457866453321984324e+01 1.139348877961864659e+01 1.420293057476560605e+01 1.318925415835503756e+01 1.405718397251079210e+01 1.306540177575760886e+01 1.423413010237827692e+01 1.492826360316228040e+01 1.488395795738537686e+01 1.476259550123100084e+01 1.214789824316047806e+01 1.477683942112305537e+01 1.525893342689559873e+01 1.377638468524621906e+01 1.349385558651905903e+01 1.582675243031651746e+01 1.522055577201617993e+01 1.472750626485025016e+01 1.495918251587105097e+01 1.291499498586314232e+01 1.602094439401582804e+01 1.469032547865380245e+01 1.312426283099640756e+01 1.483312450193411891e+01 1.262826327957251138e+01 1.390262151025741133e+01 1.353818264571944852e+01 1.335808338719058597e+01 1.337300054600756916e+01 1.403019267134764370e+01 1.305709755693504626e+01 1.467091236992284564e+01 1.403009043080077234e+01 1.143561747485487068e+01 1.439252098559630255e+01 1.473205178581081398e+01 1.228383870444096004e+01 1.593662813943535106e+01 1.468358351547145269e+01 1.406270883281053408e+01 1.174732421454967835e+01 1.385624427377970846e+01 1.347042205443870522e+01 1.421525814421990219e+01 1.524009361159788689e+01 1.237097575083079448e+01 1.278510935960072281e+01 1.549559305908853979e+01 1.401021034842853119e+01 1.489448347483192769e+01 1.571323805300089127e+01 1.456132844654456093e+01 1.406804809816533464e+01 1.401001604858005045e+01 1.393564308390462081e+01 1.471174973100521832e+01 1.442180196201039877e+01 1.598564584041546688e+01 1.539057257895865405e+01 1.401708704609547773e+01 1.350369369834059263e+01 1.344535846637828413e+01 1.433470313669504037e+01 1.344108848365515740e+01 1.418531653656074454e+01 1.308835874273814781e+01 1.294588365978724731e+01 1.373065700094068653e+01 1.370711421268812025e+01 1.484585870212247904e+01 1.497078573418153802e+01 1.623139895275110689e+01 1.371649451173749057e+01 1.467459854996307200e+01 1.216154456202317036e+01 1.697149179651697537e+01 1.328224629228200193e+01 1.416897310137092525e+01 1.277937269156226563e+01 1.559261501119187976e+01 1.477985126214011657e+01 1.393665310846373195e+01 1.394497513056472116e+01 1.460987384682424128e+01 1.483636973125780045e+01 1.344827212096546987e+01 1.417753637117128385e+01 1.352879999673754163e+01 1.387976714927191502e+01 1.375494779792273903e+01 1.240698931232718039e+01 1.360933939367174617e+01 1.356626821720655762e+01 1.527977666626196473e+01 1.509116201798462953e+01 1.491356170665512693e+01 1.427354352511323476e+01 1.403215161140275136e+01 1.551045387854590984e+01 1.397462220880847283e+01 1.488013415153559649e+01 1.354575060998340241e+01 1.393759206347529123e+01 1.441440133951564562e+01 1.337485451056595664e+01 1.303582045915491250e+01 1.386447562828633551e+01 1.386165385551437446e+01 1.225853824295752403e+01 1.341277313477814559e+01 1.261853867371928573e+01 1.299274436788515352e+01 1.394289947095156101e+01 1.202233337100770960e+01 1.369390277206814410e+01 1.260919061109567885e+01 1.374770988132476468e+01 1.287896052321091744e+01 1.274215565616065682e+01 1.358921985595927850e+01 1.334877570765398680e+01 1.339133914568056483e+01 1.253203848999220504e+01 1.246959877832409980e+01 1.241587026428445384e+01 1.324723552628011625e+01 1.333207614549289488e+01 1.311326426995010408e+01 1.304180405053827130e+01 1.337273071446906059e+01 1.256060637355956722e+01 1.188839840813554538e+01 1.313140149380659416e+01 1.349779250043348178e+01 1.166511496359827049e+01 1.518308960774882621e+01 1.207370163800693241e+01 1.424941082588938279e+01 1.428954178054335777e+01 1.233464617985042366e+01 1.284505650133290011e+01 1.291912581528548998e+01 1.227694714214839955e+01 1.258661034159341341e+01 1.217382083571627227e+01 1.306481165059845040e+01 1.122249763149353008e+01 1.162083037714027967e+01 1.085278691603865653e+01 1.364069023342119102e+01 1.213083183984276125e+01 1.400113115650512619e+01 1.373716907109985286e+01 1.402894544889924155e+01 1.534033327763292043e+01 1.180270335552727978e+01 1.403787670512657115e+01 1.379304930109414862e+01 1.252871679553801698e+01 1.252814089223342009e+01 1.210199194120658817e+01 1.186238593666408825e+01 1.195650133725283304e+01 1.257323241205106967e+01 1.202999056496517838e+01 1.122454368978358730e+01 1.450764479004610941e+01 1.262155133167730980e+01 1.407219328228459254e+01 1.225086365372222375e+01 1.351228521628492274e+01 1.105622534638970045e+01 1.209382268495500412e+01 1.275210689498395844e+01 1.176102500550391561e+01 1.202800220850171620e+01 1.264190001412049646e+01 1.206558542447509375e+01 1.325246650078996602e+01 1.303505473253311209e+01 1.137682563959898374e+01 1.258187822680960011e+01 1.129185770351663898e+01 1.173995488063829384e+01 1.287555563309058115e+01 1.194917033795104722e+01 1.175769354987587967e+01 1.329960165808112116e+01 1.326245555238888763e+01 1.266907502145853925e+01 1.095029286181361350e+01 1.242885883532158431e+01 1.309377186301962404e+01 1.149248330493376713e+01 1.227055136448628225e+01 1.152073258085010998e+01 1.177897083704844228e+01 1.110759294625539084e+01 1.274106341916453822e+01 1.155866504548212781e+01 1.292627691750085184e+01 1.085158041540341145e+01 1.089525177670769018e+01 1.112050109085194549e+01 1.157928657015510332e+01 1.056463573795961608e+01 1.109255565124323795e+01 1.202575457741780163e+01 1.260182982418394282e+01 1.360587009699059280e+01 1.269293943080115561e+01 1.262909922280677399e+01 1.283905541983092746e+01 1.168966813415196171e+01 1.272034503837206110e+01 1.383408442818833706e+01 1.175426644916347918e+01 1.185330871574997147e+01 1.282875486238583740e+01 9.433545640493472106e+00 1.255625150730039152e+01 1.254245093869707794e+01 1.308711596404499566e+01 1.322953006779296992e+01 1.173327554932600769e+01 1.372277322922922771e+01 1.253879073213554562e+01 1.253133825506088250e+01 1.003878717992334302e+01 1.323578087369661915e+01 1.309362515042024633e+01 1.126513426322393130e+01 1.148478513104496024e+01 1.313101391806377904e+01 1.177330854715656372e+01 1.373686314901692640e+01 1.252819288481274462e+01 1.153827556794711917e+01 1.273539829007461677e+01 1.177046740852807716e+01 1.092352885112211247e+01 1.143055059785658223e+01 9.358568426231624215e+00 1.136470001289006682e+01 1.111783246248345769e+01 1.140341666950721411e+01 1.152252496528596915e+01 1.149954515765489305e+01 1.282274036823786822e+01 1.166596630887636010e+01 1.254866627578422644e+01 1.316915103106692264e+01 1.382068109036566739e+01 1.183608923250574030e+01 1.423812980177228127e+01 1.185721560899813731e+01 1.102380959367498114e+01 1.053966013629688980e+01 1.508728796869159083e+01 1.297494455422461357e+01 1.244052898312663125e+01 1.290737930693842195e+01 1.402946373883783160e+01 1.159178419822523587e+01 1.329693861020255774e+01 1.265640635342853848e+01 9.959281143859668006e+00 1.425280828046434145e+01 1.164288577663238300e+01 1.208264448932386337e+01 1.344022270223384652e+01 1.341885716769046510e+01 1.278185874287140500e+01 1.361835507517170107e+01 1.306655097620968675e+01 1.256087918462068487e+01 1.116714565878978149e+01 1.214510328021728647e+01 1.149099684015987499e+01 1.181288815268896819e+01 1.260026571007538188e+01 1.175541206767657698e+01 1.166218012807027726e+01 1.251041838112021054e+01 1.110433237747084156e+01 1.130560437422844799e+01 1.285523102635044523e+01 1.287906470620933774e+01 1.267374563844753688e+01 1.233242326191825278e+01 1.153628469663017952e+01 1.201546149873068714e+01 1.075849969909974746e+01 1.266515288197617295e+01 1.374612839303298095e+01 9.630688943611877662e+00 1.316107711836982297e+01 1.205295647932213221e+01 1.138157760288096831e+01 1.384985292077186259e+01 1.217003646905161141e+01 1.340629718023523509e+01 1.126446941531378521e+01 1.331566367307264009e+01 1.174306179906847625e+01 1.319704554615799807e+01 1.091942220645344186e+01 1.153399410306723993e+01 1.221478561943797736e+01 1.073397510843530789e+01 1.185927287734713431e+01 9.845004302007293262e+00 1.247495710686867199e+01 1.125043600984629855e+01 1.029794547945584959e+01 1.261703180011030412e+01 1.105422694162013642e+01 1.216075683328960011e+01 1.260996131641717533e+01 1.327983021149928611e+01 1.383164900371149919e+01 1.324882390612827088e+01 1.324207166003560232e+01 1.385907244457967202e+01 1.216637137191176343e+01 1.224853825143811470e+01 1.126505344707381440e+01 1.106063182570939674e+01 1.116152089135006165e+01 1.061358162957818330e+01 1.087746767999368736e+01 1.256838115817815904e+01 1.381550162499151568e+01 1.403911618548085549e+01 1.249710692231129272e+01 9.481444762217211775e+00 1.252610550847959914e+01 1.076268540411393460e+01 1.042014216241986624e+01 1.221731470352149351e+01 1.206449747290930219e+01 1.287623462828091370e+01 1.035357096977967473e+01 1.038381289248612660e+01 1.328419035697387685e+01 1.177624418830777842e+01 1.218250442073607509e+01 1.270376226296538213e+01 1.101810778801652191e+01 1.040926799180309814e+01 1.231145298352461026e+01 1.120162112416502254e+01 1.199215649155503094e+01 1.447692632740531060e+01 1.103661537248390268e+01 1.256360516161147522e+01 1.208443087918018932e+01 1.356645831184140860e+01 1.551648914593718231e+01 1.262926971265106424e+01 1.131658631965603057e+01 1.373081025691429780e+01 1.046545827141785345e+01 1.211391088449199671e+01 1.141037221446324601e+01 1.061485833738750628e+01 1.336073561260396758e+01 1.071048192523479869e+01 1.118609014958289194e+01 1.020716238092155059e+01 1.116393986832592233e+01 1.243218104228334653e+01 1.252241332853273192e+01 1.136308124244168027e+01 1.115698634132213485e+01 1.276061390550414743e+01 1.162700462338753127e+01 1.279683667495054777e+01 1.396107022497018235e+01 1.155586209618484972e+01 1.287104464702571072e+01 1.007466414631820406e+01 1.125205531838660988e+01 1.000966089555485006e+01 1.181958475125127173e+01 1.143023293743707569e+01 1.156710063124792676e+01 1.092014457538037320e+01 1.191147814906832458e+01 1.076181505819450379e+01 1.145115787380582617e+01 1.224319301691893536e+01 1.093365793988247070e+01 9.612335660029636131e+00 1.151517981945924163e+01 1.293300100205823711e+01 1.306466065340349125e+01 1.074443388601974014e+01 1.315856900536777374e+01 1.374681556915332692e+01 1.222359772076104889e+01 1.341044376816909534e+01 1.313024662644183316e+01 1.199430721158565483e+01 1.110017087475544173e+01 1.418274253235109406e+01 1.030585251691232784e+01 1.162480540164415643e+01 1.307898522736654456e+01 1.377939688034613575e+01 1.198446107593350973e+01 1.228846043902200869e+01 1.140226781148183122e+01 1.479050191358740207e+01 1.256061680629969146e+01 1.231618668756483181e+01 1.294135527011298770e+01 1.252348050355116982e+01 1.183866285779385663e+01 1.332347887685485688e+01 1.213752457815824748e+01 1.356147601189127805e+01 1.168704109793781853e+01 1.015168951393892982e+01 1.212670312344223866e+01 1.249069260929219993e+01 1.248887292428917917e+01 1.197360444885222641e+01 1.198311376960466390e+01 1.130858564288790546e+01 1.148651968857103434e+01 1.243004013520520701e+01 1.207494361394891236e+01 1.209600692010471690e+01 1.290867353775469972e+01 1.095246178256854286e+01 1.200415542791373547e+01 1.064033143481056598e+01 1.085371810439897189e+01 1.290799100884294326e+01 1.134322345361032092e+01 1.362420115930984998e+01 1.316230971363400926e+01 1.141110777320299441e+01 1.031386953676593876e+01 1.393045512957569265e+01 1.160222378429835643e+01 1.257050170245162235e+01 1.151801620385550962e+01 1.431117659325768088e+01 1.113915126179522375e+01 1.173475236698791413e+01 1.154540426243208628e+01 1.147062163611868080e+01 1.121113618347790819e+01 1.086763147464224666e+01 1.064709837302912909e+01 1.154014464538947848e+01 1.049908008002950055e+01 1.071995789469458060e+01 1.000876418491069764e+01 1.169164460857920673e+01 1.258453800866945649e+01 1.006523478544023220e+01 1.002524468074441621e+01 1.295729187529093096e+01 1.216478971896023076e+01 1.144881606196629420e+01 1.003463435175137342e+01 1.068738528310568192e+01 1.138006057008643346e+01 9.561549313334330336e+00 1.135410646264515222e+01 1.028255131861633842e+01 1.098738746194911187e+01 1.201228866307828547e+01 1.233606991018827159e+01 1.148204247176126280e+01 1.146097807627049292e+01 9.877245927400512215e+00 1.159895172064558366e+01 1.133467288676808060e+01 1.187182775387411127e+01 1.171786768892116193e+01 1.056472515161209635e+01 1.308922155459780434e+01 1.186025200306281668e+01 1.144811844418805080e+01 1.106744483510992794e+01 9.730571806315486683e+00 1.259451532829080911e+01 1.171297627040644151e+01 1.160737775453237042e+01 1.023279358216284329e+01 1.077691112537721452e+01 1.171546585453135414e+01 1.109698316237516558e+01 1.015204504038662314e+01 8.998908681548719812e+00 1.160772401918658048e+01 1.151669827757583597e+01 1.072326244672522400e+01 9.852091557366971841e+00 1.051386328397767755e+01 7.946560468585742498e+00 1.055510096224769967e+01 9.529396851124756651e+00 1.080621742422695952e+01 1.040452211798267079e+01 1.227917831185600939e+01 1.235008791514230886e+01 1.020918415614955244e+01 1.260723325728468147e+01 1.087265451082731005e+01 1.075240384418758666e+01 1.331026424119677998e+01 1.085802322857239055e+01 9.901173732246471459e+00 1.167361703405803652e+01 1.074336490467323557e+01 1.042599365750889717e+01 1.017681292874370236e+01 1.018481202544307962e+01 1.155733698555959776e+01 1.081164134966098622e+01 9.312873606376289359e+00 1.117687466397048013e+01 1.035279200872895089e+01 1.120825869950290610e+01 1.340752264568563490e+01 1.016855811554356492e+01 9.661808988843191059e+00 1.199680977836473339e+01 1.115855281258068743e+01 1.240686848125533359e+01 1.187636740562435023e+01 1.143081718945323821e+01 9.717476563065162054e+00 1.058439758218841220e+01 9.900175136607643367e+00 9.658883173286954005e+00 9.337680339201625657e+00 1.016694854384560465e+01 9.570467311338124006e+00 9.529804132598870936e+00 1.125202420556038163e+01 9.902668828296464554e+00 1.026619612042469853e+01 9.965743822333045898e+00 1.132337796050852319e+01 8.357449190678341466e+00 9.412796184013249245e+00 8.111052517898533765e+00 9.537922542849344154e+00 9.995189100763525403e+00 1.097458258759603744e+01 1.040989450163771401e+01 1.020231341597432717e+01 1.127488804147012225e+01 1.086324519547071965e+01 8.899075406528252685e+00 8.074825522675755707e+00 8.969481619257157590e+00 1.014073261083376920e+01 1.030217944207576153e+01 9.907548368278300543e+00 1.218393058835597209e+01 9.987704540048834900e+00 1.002605302937657150e+01 1.041759041101888528e+01 7.888633040965345344e+00 1.036996254372806980e+01 9.949565383937285290e+00 1.158682450909721240e+01 8.944162061972505740e+00 8.744270119741960556e+00 9.262583349488567208e+00 9.813960146040024313e+00 8.352581563005118781e+00 1.023266809584576720e+01 8.992282207190839927e+00 9.001887665835420549e+00 7.557583176278632742e+00 9.946541997364770182e+00 9.041580006147002635e+00 7.760688939126022312e+00 9.745571271465127694e+00 1.010705726683978511e+01 7.996769548201292821e+00 9.730004014755776254e+00 9.734139607352851442e+00 8.846529127364481937e+00 1.010211092006582234e+01 1.017772685185939174e+01 7.187589983121336346e+00 8.922759413122115291e+00 8.970556861115190017e+00 8.091534556077659701e+00 9.560249280025823637e+00 8.848860398597309995e+00 9.815552185037605071e+00 8.433877630201280340e+00 8.125489338528836925e+00 9.423789808300709225e+00 9.501142289667823704e+00 1.086550890362910948e+01 8.025804981862592058e+00 1.148937636934341988e+01 1.077842448485353621e+01 1.078938342388163285e+01 1.259669279021590782e+01 1.026864941994080382e+01 1.085696884533640549e+01 1.145444859269179183e+01 9.056038721742243780e+00 8.989488854829128073e+00 9.288914989615541629e+00 1.067101990138039547e+01 9.276106148944350593e+00 1.025533225833438777e+01 1.103377198898301259e+01 9.158145131640162973e+00 9.181063719474527929e+00 8.819223932895173590e+00 1.223026323040031649e+01 9.877911015132193384e+00 9.425550393815269601e+00 9.239912335058503956e+00 8.429875467150782953e+00 8.795290202597618290e+00 8.456593264500799734e+00 9.716645176829285191e+00 1.028532873212356691e+01 1.052840920161359861e+01 9.739442677080697663e+00 1.035925448093017209e+01 8.400516051197271850e+00 1.035395184063683871e+01 9.919156707537654327e+00 1.143470347498578477e+01 1.054483335556922974e+01 1.028715410846428036e+01 1.031275626187020222e+01 1.157414595989324191e+01 9.568835428754852046e+00 1.200602216588866256e+01 9.634264931600124982e+00 1.016675932096864798e+01 1.024350684866488415e+01 9.707260701114732271e+00 9.291995013334831910e+00 1.122276257459048665e+01 9.115344389183896112e+00 9.562942125991707343e+00 9.804933717710451191e+00 1.083902347038356595e+01 1.105009094674220194e+01 9.662690309571871694e+00 1.137068153801031656e+01 1.040107152009365521e+01 1.355246525226014498e+01 8.610995895764007813e+00 1.190998302420262611e+01 1.121218574898934683e+01 1.036511911210795311e+01 1.081332652271028039e+01 9.759181528281612117e+00 9.734025792026180568e+00 8.797962326364920926e+00 1.063434945558502420e+01 1.022644659817994217e+01 8.416738696334514103e+00 9.520242646317145230e+00 1.013689441824870663e+01 1.009384676576183715e+01 8.565739377955175371e+00 8.686079801728379124e+00 1.113580653972594270e+01 1.066693725726865338e+01 9.376319849288892172e+00 9.730531316155538235e+00 9.640508986476080011e+00 1.053316036322286564e+01 9.510736334809060111e+00 1.105285872496127553e+01 1.075226710143662601e+01 1.122267263687523986e+01 9.662648915222773027e+00 1.088289392880412265e+01 9.924060916067125149e+00 1.260461073281182998e+01 7.764642561186367864e+00 9.335423804982218243e+00 1.010835523181052231e+01 1.037302552548355372e+01 1.105430503255202090e+01 9.916575429624732152e+00 9.073638614143193948e+00 1.072999448569868974e+01 1.052069199003083710e+01 1.084997091416656545e+01 1.084340430139276634e+01 1.020988433340336776e+01 9.661019545356756666e+00 9.244770860678245938e+00 1.161293010728818764e+01 7.628293367470202924e+00 7.920495472463264797e+00 9.518597553660763211e+00 1.136135464637401604e+01 1.079341293886980324e+01 9.235898183782737192e+00 1.138263144161038909e+01 9.351327207588708390e+00 8.639150133134894105e+00 9.260382091611967681e+00 9.926121733640552947e+00 1.057404049155628201e+01 8.713275314376497604e+00 8.613501482962409028e+00 9.628621302664120307e+00 1.146519188258439215e+01 8.670576156507740606e+00 1.027184975034293934e+01 9.877559065102596847e+00 1.193536928310918022e+01 1.121818160120239583e+01 1.068437148761127098e+01 1.029105307539970759e+01 8.503210198640815065e+00 1.096237896250163857e+01 9.176139423604222856e+00 1.033144025581044190e+01 1.091339974584773742e+01 9.478987076408710521e+00 8.408398436333829551e+00 8.904690030018477032e+00 7.708020316180799192e+00 1.010691805573059554e+01 9.194435965889521611e+00 8.718120232665214075e+00 9.385930966240200846e+00 8.021847680293200611e+00 7.742834722165786054e+00 5.701582524262193807e+00 8.658937889280759137e+00 7.122687903045905600e+00 8.719376621913747627e+00 7.923552930846146758e+00 6.473764853627689497e+00 9.623596201699259112e+00 7.841025989160542053e+00 7.508488736397604058e+00 8.101041254591461183e+00 8.046982585808791555e+00 9.512894070511000777e+00 7.892561387730332001e+00 9.828540387403247536e+00 8.369271471365292925e+00 8.747099392123697470e+00 8.369041452356801969e+00 9.916381016288601913e+00 8.125922905014533626e+00 9.728620664570316379e+00 8.614526519344886779e+00 8.397298919389276861e+00 1.054441579075343149e+01 7.657414434682300985e+00 9.956142126200607123e+00 8.490810882788903058e+00 8.216934225651044699e+00 7.806175501826795760e+00 7.469724491068498118e+00 7.700824200139457787e+00 8.829289314803373756e+00 9.554418082065049944e+00 8.509916756788044268e+00 8.901259098598623964e+00 1.079654626445679177e+01 9.796306483705876644e+00 8.073730470657311642e+00 8.962227409289392099e+00 8.791357618867980506e+00 8.091639717327359094e+00 8.758829215304357874e+00 8.588113463573002093e+00 9.796586790696016678e+00 8.881929330731644257e+00 9.204765371992925438e+00 8.328751025848903922e+00 8.772447935068182545e+00 8.865414279889455074e+00 9.171382379831891640e+00 9.480584499688157862e+00 8.543789326108512938e+00 7.442044689289369686e+00 7.497719149066607969e+00 7.417161729479422760e+00 8.538959676956320521e+00 1.073757471628613303e+01 7.315160190722348688e+00 7.505973165644837408e+00 1.068178670064150459e+01 9.881822269864137809e+00 8.581452021526729368e+00 9.157732683538146290e+00 8.179625323219099187e+00 9.306077341488951049e+00 8.931260526036156833e+00 7.707812209507505230e+00 8.113532370262328541e+00 7.633106273252399099e+00 8.189206211225359411e+00 8.093723327689891889e+00 7.478511191889581688e+00 9.388093310318341267e+00 6.056659748508688601e+00 7.224172204339756931e+00 7.912076867857087414e+00 8.529690544316121503e+00 7.431597186031784652e+00 8.615679508153489152e+00 7.110455309865042928e+00 7.129928063249264980e+00 7.359262761293764221e+00 6.495682763402265358e+00 9.352418165640123959e+00 8.570196661985113096e+00 8.181472957351715536e+00 8.323140548361045887e+00 7.581194336985532800e+00 7.714991341200049035e+00 7.479896536517739669e+00 8.646966107149044234e+00 6.737275102808957250e+00 9.721956624090571708e+00 6.736553968426508554e+00 9.365565135765757887e+00 8.317604109871027163e+00 7.069317663896464765e+00 8.766357735464625378e+00 8.293168931165332936e+00 1.091350490021019937e+01 9.086266231407607918e+00 8.371217844771598138e+00 6.849265038522260873e+00 9.241488676367261235e+00 9.578490015085380449e+00 1.017176786664222732e+01 9.312319870783538178e+00 1.035054972148206076e+01 8.818984411629180897e+00 7.641911522605306928e+00 8.526057887976435268e+00 9.707232023243770769e+00 8.246438806844993863e+00 7.299293065407171710e+00 8.486727982990311503e+00 9.467438986183040583e+00 8.692350484079975459e+00 8.033533295584916800e+00 1.091050457548355190e+01 8.241507352843358447e+00 9.040406610916326358e+00 7.885421618273110944e+00 9.276863412890337557e+00 9.965909391758408731e+00 9.057390656713350197e+00 8.450984578167783923e+00 9.247068329717441415e+00 1.065936269255590751e+01 9.945448200062203981e+00 1.083777736198992159e+01 9.506696750644351823e+00 8.674636780144892256e+00 8.748663070160818123e+00 9.408368355961878038e+00 7.549334044970861690e+00 7.877879127450293950e+00 7.818241601348930203e+00 9.747679336456737786e+00 1.030385795868848575e+01 9.461279416887112603e+00 7.767486958320358070e+00 8.772070721700874429e+00 7.654765508796519846e+00 1.087486405608225049e+01 8.616416908958660414e+00 9.556797550949893250e+00 9.349406176395474333e+00 8.061420744979429287e+00 9.061760529151449362e+00 8.015737863127432306e+00 9.464119229120564469e+00 9.116203517502716736e+00 8.492822951053630831e+00 8.255125940332915135e+00 7.768967896006181206e+00 9.361177127466151049e+00 7.724555193318201951e+00 9.684515878432332414e+00 1.024865746954876222e+01 1.129212513188388911e+01 8.123691452716629513e+00 8.482658365030212977e+00 8.472058078726851349e+00 1.056977365891452081e+01 8.003186134461794055e+00 9.718874578692703992e+00 8.260711327495464218e+00 9.649662228812299958e+00 1.066356412221822225e+01 8.319835480129667005e+00 8.888931015629436772e+00 7.922619675478029144e+00 1.051171494772997761e+01 8.857111682022082988e+00 9.554780054824259850e+00 8.571812277489591736e+00 8.185243156843995394e+00 7.031817087320940018e+00 8.419952832610309912e+00 7.901674603831551735e+00 1.039348080403561703e+01 8.653774494778920356e+00 7.845243656439928159e+00 8.679827329051020612e+00 8.823090775113316298e+00 8.798887879852559379e+00 9.910205087813256597e+00 1.003514560934080535e+01 9.847966300325845523e+00 1.002721825920876775e+01 1.009839481913596693e+01 7.801565099862415309e+00 9.165137288947276417e+00 7.856593675642106867e+00 9.739373334958340678e+00 1.021906146485320654e+01 8.582805232208572832e+00 9.066742148765612797e+00 9.044168118284426683e+00 9.209062739018465393e+00 8.187449848821579224e+00 9.613089746483792553e+00 7.048823289659175373e+00 8.913274966440313918e+00 1.029361398882206835e+01 9.545422236418902528e+00 7.918570788658875870e+00 8.439008511152506387e+00 8.536582281745893397e+00 8.640790820698285302e+00 7.993897041187608465e+00 9.228961070390894861e+00 8.151443684664466005e+00 9.059753182867858357e+00 1.014108399491402857e+01 6.598583920305528316e+00 9.337446088798301957e+00 9.348899016826621278e+00 9.432829682627197343e+00 7.856835855495460486e+00 8.998611834182860036e+00 8.301185735905772134e+00 9.189576425382668390e+00 8.860053507706647125e+00 6.998917716039473547e+00 1.024397341763171099e+01 8.401366225559275591e+00 6.977765801631278464e+00 6.585336345373488776e+00 1.041595178315980519e+01 7.815618790884604650e+00 9.017403974906240904e+00 1.022748562189415900e+01 1.129620874151740040e+01 1.047839583822011456e+01 8.671117570698894994e+00 9.386212257672960746e+00 1.120877437668533538e+01 8.331727633659879118e+00 7.560042540189232163e+00 8.724173822332360828e+00 7.853463288295926326e+00 8.779992796968539182e+00 7.613799202279420975e+00 9.715922666990920220e+00 7.501878960931546381e+00 9.018198276398292634e+00 7.335702916260061102e+00 7.927640352720596084e+00 7.306257422871587970e+00 7.990201808176805365e+00 7.747996395897720490e+00 9.582463870043467224e+00 8.279153033199406764e+00 7.760779674137341821e+00 9.030793125894806650e+00 9.915288110200553007e+00 8.505717082627228365e+00 9.004581463479386372e+00 8.295197431227842699e+00 9.517726620245346325e+00 8.056170572375572547e+00 1.027335923336011092e+01 9.126178544127299119e+00 9.641945576584506128e+00 8.723269839504004253e+00 9.637121035784698364e+00 9.057344071801667340e+00 1.007056308959538704e+01 8.421056335422361983e+00 8.254315156581826685e+00 9.837776396452410310e+00 8.790317420709968133e+00 8.049309193177759170e+00 8.404414286031107295e+00 9.659754592226665437e+00 9.959261202048438122e+00 1.000786962610467690e+01 8.747611407978560294e+00 9.587786904498660334e+00 1.012707470970766366e+01 6.188676446324397062e+00 8.759651702059713330e+00 8.651065916058007232e+00 7.543546128335333556e+00 8.634082730080027801e+00 7.798558081395275288e+00 8.778250562034553894e+00 9.488700105567808407e+00 1.006564067232833892e+01 7.858307827232660969e+00 1.023568833200253891e+01 9.166937924330072818e+00 9.318411604303095785e+00 1.079979331330787673e+01 8.806671903743822583e+00 9.063670465238256924e+00 8.487214130317065397e+00 8.202376490556893884e+00 7.620034739095184584e+00 9.530005424253763735e+00 1.102011613417355029e+01 8.722185610312390480e+00 9.472710712370055575e+00 8.383750163169558789e+00 9.985583962667897495e+00 1.053471704734174530e+01 7.479162928482735673e+00 1.024295711773635631e+01 9.681016186894964903e+00 7.214594394411235179e+00 9.848095754780880284e+00 9.261237752911691601e+00 8.644873330138793222e+00 7.472047897938371541e+00 8.889916234738999279e+00 7.827159341462390785e+00 9.727535911224507004e+00 9.099595863474460700e+00 8.845485985106261495e+00 8.345883118409288315e+00 8.046492570564083735e+00 9.049138845764931105e+00 8.267632618512768872e+00 8.894521967951874331e+00 8.355482986628588904e+00 7.933140804412369462e+00 9.852876088781570729e+00 1.063063370102017480e+01 8.904030063152507779e+00 8.396121906975011484e+00 9.640082778371363403e+00 7.767940550335173278e+00 9.091176498748840373e+00 8.258396060912369663e+00 7.253564086896929552e+00 9.330208000248079614e+00 7.855827610411910911e+00 8.696044464675759755e+00 8.123673368005331241e+00 7.671486616174825635e+00 8.638413105147327187e+00 8.324618587028854932e+00 1.032281553162864896e+01 1.010721232288896232e+01 8.432705564342601434e+00 9.582924144752619000e+00 5.889761030810127806e+00 8.783421257848905483e+00 9.521096937566330354e+00 9.526294098038391667e+00 8.160469675946938395e+00 9.503086969846865628e+00 8.629787292021832812e+00 8.542956910631508194e+00 8.831306589510868221e+00 8.991598551059009736e+00 8.112868961739188478e+00 9.612616886771709446e+00 9.023138314770488222e+00 9.377629266187568646e+00 8.868678667179342057e+00 8.391515815878300089e+00 8.268719207783794545e+00 7.922699423721630829e+00 8.737495254673001810e+00 9.726174659585637983e+00 9.346673516791035752e+00 9.074424466670322431e+00 7.763681948893623286e+00 9.815272539078101488e+00 9.719793225646343515e+00 8.507514485125691195e+00 9.779697340929438099e+00 9.083544872759857114e+00 7.878519836978765234e+00 9.649794268635199401e+00 1.113384647804494954e+01 1.062267193834914636e+01 8.031788116194354288e+00 8.280980462346557047e+00 7.922153004603522675e+00 1.008260399110370464e+01 9.223463537120061062e+00 9.456338092831936493e+00 9.287233207036470262e+00 9.100532171857967256e+00 8.164434846959698788e+00 1.109001885348839700e+01 9.403071138201214652e+00 9.523283378099707264e+00 8.794569046673407442e+00 8.787440354895421635e+00 8.054848268396858302e+00 8.975020751120688089e+00 1.054155620294423734e+01 9.479285409178665134e+00 7.860800881406569296e+00 7.979869145923476736e+00 7.851094679244161156e+00 9.910388239600051108e+00 9.514223994583822730e+00 7.974457181791795080e+00 1.101599285871378164e+01 8.950779329409094487e+00 9.772130995831105338e+00 7.743893730756836291e+00 9.111739575909078681e+00 7.416736586170062040e+00 9.516720366421450805e+00 8.966514643265499629e+00 7.857257183716734872e+00 8.290328229021758588e+00 7.690309542906440754e+00 6.495221511077603260e+00 1.022063421005988282e+01 8.087629585486435957e+00 7.591444649595597838e+00 7.451539044645930865e+00 8.296358948856081383e+00 7.318610675820406364e+00 6.661559657585724104e+00 9.259249947112156320e+00 6.891016375026673302e+00 4.900727706853974297e+00 7.144906409752085352e+00 8.464908133633702647e+00 9.192974028427510547e+00 6.925764170145660259e+00 9.185605678010524855e+00 6.698411073141327776e+00 7.132835900604297841e+00 6.337045994729938236e+00 9.154210153421429297e+00 6.422963638252308094e+00 8.512884983706639375e+00 7.389107401787517126e+00 7.740595614666922586e+00 7.470730961844058271e+00 9.650583056744622468e+00 8.627927689086327234e+00 9.713924232157074456e+00 7.567292709129999295e+00 7.157146089704474079e+00 7.311215006582151510e+00 7.615354502035661000e+00 8.545240076066558998e+00 7.569135738423357296e+00 7.432557988593011089e+00 8.518544107662401998e+00 6.693060615081595444e+00 9.415628517270715037e+00 8.421433589575004319e+00 8.875399258915944500e+00 6.609955556876618843e+00 7.092128376822014246e+00 7.103799055269281126e+00 6.767641677932044075e+00 5.747421412119845030e+00 7.916346860698405763e+00 7.646676909041827841e+00 6.934632746157528338e+00 6.644173244174599091e+00 4.745905776936472087e+00 5.972087765475360577e+00 6.598290509600811760e+00 7.891924509855845038e+00 4.451721594910609703e+00 9.338837326257099392e+00 7.804492664446034844e+00 9.013252218545874328e+00 9.591932563834161485e+00 7.097757880677941777e+00 7.839397645773212631e+00 6.732969289730899476e+00 6.492511913002584123e+00 6.228998843460801460e+00 7.745011995474791355e+00 6.868634433589847710e+00 8.650313834137131508e+00 8.283451966714194370e+00 7.365313504083885299e+00 7.840503889403873217e+00 7.507473834331048756e+00 7.584417696790556995e+00 8.246385221154634237e+00 8.468999637565888250e+00 7.160816283229848089e+00 5.246656943620750191e+00 6.884318476547972132e+00 7.763895039326027536e+00 5.742162898472082055e+00 9.150187546134835870e+00 6.385149083494577660e+00 8.806751351011968154e+00 6.773033120601192891e+00 6.942100533187716138e+00 8.712374334747236659e+00 7.549353008011673083e+00 7.338881987350613478e+00 8.030885892140327442e+00 6.871653602683920781e+00 4.778016177684315302e+00 7.417990334788677309e+00 9.461102124666085800e+00 7.220404256193538650e+00 5.612977147341355888e+00 8.416194613601184926e+00 8.516593831602090603e+00 6.640822985664023292e+00 8.221630631337369266e+00 6.095414531445397799e+00 6.571636929479105049e+00 6.732897430957656582e+00 7.334444663788470820e+00 8.495273699905123266e+00 5.094483676720664711e+00 6.525305794201175402e+00 6.901764414926105928e+00 7.912198084009747667e+00 7.712983312336133324e+00 8.505776839569321623e+00 5.292602827963570178e+00 6.002578223892472309e+00 5.840176843223098935e+00 6.337457881885696587e+00 5.316334393144521719e+00 8.768408534432348134e+00 9.264220052721082510e+00 5.927319279652824235e+00 8.677567519486736103e+00 8.430524308164418557e+00 8.108067809952999028e+00 5.156812211167040694e+00 6.587619909952212360e+00 7.442447709325565874e+00 7.211899386801040812e+00 6.662092005065803235e+00 6.475299740503573709e+00 7.622011896375294526e+00 5.331689835688485424e+00 6.725325428084666157e+00 6.111789368538383727e+00 6.732336257197914620e+00 6.952180534243436405e+00 7.085791132779392321e+00 6.292891481597463255e+00 5.865610866625295294e+00 7.955138243841182621e+00 7.175185722300613023e+00 7.797676351993448662e+00 5.721069204837022859e+00 6.685389427677074003e+00 9.126616271155713278e+00 7.283752867528268560e+00 8.142881209382357710e+00 8.323741839969958534e+00 7.602915862224687515e+00 7.367108413778526987e+00 6.074133571523720576e+00 9.220539858515010678e+00 6.311647630500430317e+00 7.820686055414863169e+00 7.342294723768900688e+00 7.214289254779031602e+00 8.117437599449852215e+00 6.388432421792368920e+00 9.086672571398832332e+00 8.879364298848230419e+00 7.659505001384179224e+00 5.409669056541618559e+00 7.214747075752380390e+00 5.305893500014260411e+00 6.549930433739441504e+00 7.258992572328509141e+00 5.460047231947129376e+00 5.453095260351421558e+00 6.998691884563295496e+00 5.824632311139260388e+00 6.807890228270302657e+00 6.690857551414383764e+00 5.861925410041628481e+00 5.789582148741667211e+00 5.161164230724216040e+00 5.619001531676135919e+00 6.206523999570280559e+00 6.096625331515272528e+00 3.960750237838212229e+00 5.835746574384993224e+00 6.495485128002415287e+00 5.699285146558409565e+00 5.160968121544138754e+00 6.366136582703138203e+00 7.123170055232574072e+00 3.388444881613733362e+00 5.960199559989082019e+00 6.554746544948324427e+00 6.104871675008189946e+00 7.166675780744588664e+00 5.715950698427874954e+00 4.538767348727952289e+00 5.832389680398296861e+00 5.138110261064209539e+00 7.388505805999541209e+00 5.206493561336887232e+00 5.722664049118789009e+00 4.684810560618408282e+00 6.698537073254355434e+00 7.344754503680399615e+00 5.570342880974068045e+00 6.912222629903709503e+00 6.141040754158092696e+00 3.115293459044787827e+00 6.554960696899441608e+00 5.991713232959885005e+00 6.851095762063753369e+00 5.930323995115223568e+00 7.061012318596574744e+00 4.428191909749070732e+00 5.739864195717400364e+00 4.945778668776007692e+00 6.291855532745475266e+00 6.841039995137982999e+00 6.441987326666952285e+00 6.238072811326905942e+00 6.017574558202544388e+00 5.956964398631504842e+00 6.141857679828619077e+00 6.065199718203562185e+00 4.529906628670040902e+00 5.262693549537120319e+00 4.016953832796504642e+00 4.418149775524373268e+00 5.056759231600457483e+00 4.488555861127328406e+00 5.745230830691728130e+00 5.025145721415750444e+00 5.850207258202445360e+00 6.596988165797713854e+00 6.834923892060070116e+00 6.252310630269323433e+00 7.186147803294257841e+00 6.527092134206599283e+00 5.100048748952117350e+00 6.776266488522487030e+00 5.553813913756745713e+00 6.905244437715599481e+00 6.643533353443958234e+00 5.742973616958030547e+00 6.920059582783411045e+00 4.999190224534998173e+00 5.166228211192597897e+00 5.716372167918025937e+00 5.820372828625123063e+00 6.168354904998093247e+00 5.108107502470575767e+00 7.542344219275003425e+00 7.709839906338339155e+00 5.807294197622781873e+00 6.070264548187737752e+00 6.579305443588519431e+00 6.426239157406823388e+00 7.375187554825703984e+00 6.199481237626780938e+00 5.889749834322415722e+00 5.893332265792031066e+00 4.463194906344170931e+00 6.740361614743363816e+00 4.879596345571865612e+00 6.687334574185698877e+00 5.029978665133082671e+00 6.162470614216460696e+00 6.425440898932941458e+00 4.648436810100630368e+00 6.826590027154446183e+00 6.254023489611782338e+00 6.688968106590222895e+00 3.449106437490351063e+00 5.092009276134465523e+00 6.679685781612574758e+00 5.032808997092223180e+00 6.641529526220167234e+00 5.636938068340406893e+00 6.092088765244310089e+00 5.178864713532894015e+00 4.744043110355018911e+00 6.048026075931742795e+00 5.245989887581842481e+00 4.717252199678572566e+00 6.111684272794838613e+00 6.091847689815657496e+00 4.973501650023903764e+00 8.098389619590230737e+00 4.762065496558403055e+00 6.178182641850578527e+00 5.506482000119899745e+00 6.017931950007270991e+00 7.762431439935413735e+00 5.555597742276262352e+00 6.038491419258298798e+00 4.582453251694750485e+00 7.090221758492133652e+00 8.671491428001308677e+00 7.807788855051615684e+00 6.155862290506071588e+00 5.719632098833237421e+00 5.765026373058662834e+00 7.433712698197544988e+00 7.061281785641885023e+00 6.075260098375125928e+00 6.162666059271922236e+00 5.196764852116945832e+00 4.458504239354493137e+00 6.186801189553373881e+00 5.779679385387611390e+00 4.324037001755590026e+00 4.904180738409430695e+00 6.518738038767405207e+00 5.163045184733063842e+00 6.194767473821379156e+00 7.098577957066805055e+00 5.675999837652220492e+00 4.753081417657845087e+00 7.376409315716941251e+00 6.333621401746970747e+00 4.933897614432599887e+00 4.659955561229366161e+00 6.883474677227764182e+00 8.395192302523085459e+00 5.418112587073944830e+00 4.963726726770073761e+00 5.360361639434825243e+00 6.689113705354325923e+00 7.413420369321474190e+00 5.797803105489696129e+00 5.903999446000773865e+00 5.867261599620824164e+00 6.669410291019878478e+00 5.510420551485263552e+00 5.426932778484768960e+00 6.721498457893391176e+00 6.062960513976658028e+00 6.594758842738389859e+00 5.395809781979147068e+00 6.143776129145840592e+00 4.850957979092925143e+00 5.446410885232218391e+00 6.192684824225335838e+00 6.907281980561056578e+00 7.193501624859900190e+00 7.020774888265731484e+00 5.694692770182903985e+00 4.740179343209564244e+00 4.180460627034519483e+00 4.625900740395455735e+00 7.085048510458494597e+00 7.732189650122565538e+00 4.111752010484740261e+00 4.989057812074483955e+00 6.636679653281198910e+00 6.088834612059532247e+00 5.216550379174301533e+00 4.519695895805115882e+00 5.138350530964825857e+00 5.959197802748526840e+00 5.017784924742187513e+00 6.817110276176570949e+00 5.859224725111840115e+00 6.677603685649668996e+00 5.117280111021736744e+00 6.215335238996482659e+00 5.704850970285296086e+00 7.143262327740683482e+00 8.016954871918416714e+00 6.135345206471186863e+00 8.004967983985096680e+00 5.142893529327663416e+00 4.797487255899618219e+00 5.414004501604267716e+00 5.133436545939439100e+00 7.211754897997760594e+00 5.008488227568168583e+00 7.473973755843692501e+00 3.914404366216825970e+00 4.543180766894330702e+00 4.869285319049717842e+00 6.536442392103586130e+00 8.570019237605704276e+00 4.144664341767144933e+00 4.512372122803496310e+00 5.296594660828394474e+00 5.184535114345892204e+00 4.360807475767130015e+00 7.187749299393696667e+00 6.444487967775700987e+00 4.667726004481856705e+00 6.034730201228642343e+00 6.446226789958621417e+00 4.467954393464444784e+00 5.326896208790843801e+00 5.738924350369520866e+00 6.774381928200567060e+00 5.876101953952975521e+00 6.506828079180234425e+00 6.541774083077610769e+00 4.612292317012972376e+00 5.688136235613677982e+00 7.358395925701993079e+00 4.777796595506313082e+00 4.135899783882605263e+00 4.251358359365396744e+00 5.347322106233076688e+00 5.408833828523396114e+00 5.363536554098820908e+00 5.386074956888109888e+00 5.753312813452480690e+00 7.004812457226078592e+00 6.302164333219863579e+00 3.949963420055879748e+00 6.259630041388788868e+00 6.004197370527623256e+00 5.293112119635916102e+00 4.418514723890077711e+00 5.856772322130231245e+00 5.006329846307213671e+00 7.738113564082993889e+00 5.355965209415674444e+00 5.846996565858136208e+00 5.092074438713562579e+00 5.369516843181260768e+00 6.502296103901171520e+00 5.033842553284355148e+00 5.771419323549539904e+00 5.595291134201315408e+00 6.709872837216612318e+00 5.654708402118990840e+00 6.026029774045437826e+00 4.942885132234636103e+00 5.195462871400878591e+00 6.170252113346813339e+00 3.976604404974480644e+00 7.627362022783973572e+00 6.213588831404212698e+00 8.055991332487730361e+00 5.479888049208777367e+00 8.768075076481967045e+00 5.130364460436500629e+00 6.133521211918690597e+00 4.410395848170015398e+00 5.575775771786843471e+00 4.730969752482595325e+00 7.887263709268859557e+00 7.254353999101943451e+00 6.071198945050432449e+00 5.417018479376024764e+00 6.311243369320977514e+00 4.644732469821714282e+00 6.281174719782421256e+00 7.167858593525745725e+00 8.192508471331580111e+00 6.445877902117285174e+00 5.302493100895466327e+00 7.250244589070094392e+00 6.480600259068753921e+00 7.842781203553905733e+00 6.171246173249296696e+00 7.432213295810480069e+00 6.071305066729055788e+00 4.267905393567085426e+00 4.980076743152731744e+00 6.051408257740196639e+00 4.966734603452049868e+00 6.228493658737473737e+00 6.652974720949090148e+00 6.298678475132773791e+00 5.928260525611879217e+00 6.962787831394067872e+00 5.764183470768946549e+00 4.653149583573525483e+00 5.256409522910468368e+00 5.503140769112176756e+00 7.148863689667711796e+00 7.384656945361856906e+00 5.600453426241032595e+00 7.864662003770185095e+00 4.050692980851038349e+00 6.487814290903104464e+00 6.940115611901460646e+00 6.671343766762224625e+00 5.430332650529536842e+00 4.221139379578451312e+00 5.562640188475280745e+00 5.879179091813126590e+00 7.012245151885554861e+00 6.822205088821564622e+00 7.439132750494452218e+00 5.551262090863676946e+00 5.445019524576188985e+00 5.963497722473267260e+00 6.202813606604058450e+00 6.841017829782010118e+00 4.647801810065284478e+00 6.415210508632751996e+00 5.923127050904187563e+00 6.484978913017249269e+00 6.571205772982630755e+00 4.788417357401733021e+00 4.600400823646772608e+00 5.395347801106740171e+00 5.900032986711796212e+00 5.749901174239162138e+00 7.080698424965183868e+00 6.930780740840608800e+00 6.824282731447349093e+00 7.445087729270324139e+00 3.130226745251711407e+00 6.883383465714655536e+00 6.693060699455737783e+00 6.103243095613344771e+00 5.894919391367079875e+00 6.257166868155024986e+00 6.933607066607043734e+00 5.703852178492295089e+00 5.172253114426113463e+00 6.115560082755610694e+00 5.499766974892596139e+00 4.818260004238772432e+00 4.750064503315438280e+00 6.428349965443445058e+00 6.164921549534978951e+00 5.207868249147046491e+00 6.155815817878386831e+00 5.837573133547657278e+00 5.826274375416922169e+00 6.284612352622798603e+00 6.487937752342221920e+00 5.634116480488143175e+00 6.033576555608081371e+00 4.452127341723943310e+00 5.836144936311399078e+00 5.049543865967664580e+00 5.467726747243348839e+00 6.358227199799920903e+00 4.556960792211177669e+00 6.042547412753632052e+00 6.679071486796261503e+00 6.695582241180629168e+00 4.657716891899122302e+00 6.384301252784635672e+00 5.796876746062064711e+00 6.271017624371692634e+00 5.403604570251586914e+00 4.443451901499107848e+00 3.882380485138408499e+00 5.675872077094310519e+00 5.093052829898898182e+00 5.329933259163878390e+00 7.062855455623506806e+00 6.719644654991920873e+00 7.256203104675773119e+00 6.695654201184956911e+00 5.272276771417356400e+00 5.899038866181641971e+00 5.179118610347488882e+00 4.450431999595553911e+00 7.668413559580026018e+00 6.631932158257465737e+00 6.231548245207036985e+00 6.575974039604359334e+00 7.595556911056601024e+00 5.818375220739845588e+00 7.058086253285838829e+00 6.422570631327759294e+00 6.974716383860583235e+00 5.924728997612322523e+00 4.042608872122142927e+00 4.303618348101799107e+00 5.360585138722533394e+00 5.654448791248496420e+00 5.576143002360632650e+00 4.187221328464293180e+00 2.694813753737968387e+00 4.001348396067737845e+00 3.498621769808383242e+00 3.541640082983394500e+00 3.978669978011192043e+00 3.451321466613407996e+00 5.184797766982723211e+00 4.480807116972051141e+00 5.477294858410425960e+00 4.807073435283106377e+00 5.208813757036033110e+00 3.461837515186435787e+00 4.332359215784952866e+00 4.587399972910736423e+00 4.721440203527358825e+00 2.886291702614825816e+00 4.268517635289221346e+00 4.568128009002689893e+00 5.522543397245490482e+00 4.186331220200706582e+00 4.849406901644267798e+00 4.804938236959882758e+00 4.817490287234545754e+00 3.842172085684101290e+00 4.280002342670811366e+00 3.982349003916692887e+00 5.100407464853135231e+00 3.841931512651342473e+00 4.740410295131822771e+00 3.850754437032046340e+00 4.363548790006625211e+00 4.417440361230004164e+00 4.950834061543064379e+00 3.580252357016740383e+00 2.139003677472511633e+00 3.485978366139412810e+00 3.950642278656279149e+00 3.799258595135091454e+00 4.327233407627303130e+00 2.278131675022022407e+00 5.080253196995504261e+00 5.186668423902176528e+00 3.560803962173609616e+00 3.102395051066425768e+00 1.182937993393048615e+00 3.024712321729549291e+00 3.518427872365725850e+00 4.247033642788903052e+00 4.664433215728593929e+00 4.338772068061429898e+00 3.204602978571634786e+00 5.374671103077424128e+00 4.598732648655778910e+00 3.790836562646646701e+00 2.512889974975839547e+00 5.708429878280282033e+00 2.552722402468647456e+00 1.991492402832214736e+00 2.965369308866894649e+00 5.358615225913860414e+00 2.705176844664330282e+00 3.106240893647263857e+00 4.323517277079650611e+00 4.826518600702535799e+00 4.340748350140761325e+00 4.303276191000079187e+00 6.222503229371984190e+00 3.618979263388555800e+00 5.403875067514026576e+00 5.314608064501848972e+00 3.729240020359349650e+00 5.024262940262764765e+00 2.912590097165528746e+00 4.242423901009395593e+00 4.608842635088366002e+00 3.908907860179771099e+00 4.550174615166165282e+00 4.873316909419449061e+00 3.418772127775654202e+00 2.758111295066605351e+00 4.765014228250171513e+00 1.932375154975592091e+00 3.117223315585379240e+00 4.264994831443390311e+00 4.630175646216607710e+00 3.488460499287920236e+00 5.831934939227386039e+00 3.772107610250503562e+00 2.358982917300866955e+00 2.823323612614758282e+00 3.539488219701701688e+00 4.193246411188281009e+00 3.458887607441274881e+00 4.976831671142919689e+00 4.999966733364392013e+00 3.223873621270714196e+00 3.302859388055142897e+00 3.014978321918793558e+00 4.190982956464511133e+00 5.277852597601694562e+00 4.078494779922330338e+00 4.832897698969721212e+00 3.468357288198635757e+00 5.686709704516330177e+00 4.075769385982058957e+00 4.530413589526512297e+00 3.495509789810101520e+00 4.592504375946677264e+00 3.527865971275835566e+00 3.157037350400242026e+00 4.846887231737253998e+00 3.359941317137277395e+00 3.233106939324609463e+00 1.895434593284290203e+00 3.981613154929934062e+00 4.645081534180288685e+00 3.170564314828804520e+00 4.505770260355462575e+00 3.093035821881445102e+00 3.621719832010096507e+00 4.367077683002436927e+00 3.139013334299661118e+00 4.482109377664398764e+00 4.239658649995186934e+00 5.357399950160711022e+00 3.674644115246932685e+00 4.225746672754250532e+00 3.778286307687101608e+00 4.835854498374908772e+00 5.232861833572442833e+00 4.383418063228647021e+00 3.212486548642249140e+00 3.904840885361639202e+00 4.569200242526163969e+00 2.939014392431403611e+00 4.443967096462409394e+00 3.607167600370232208e+00 4.438002647607373952e+00 4.548984956242359878e+00 5.065037049001951175e+00 3.150204040200269784e+00 4.817391133734306941e+00 4.409811137293103478e+00 4.320628942024476338e+00 5.027139441277824972e+00 2.554492140791815302e+00 4.840903040893342002e+00 5.977761339970314225e+00 3.697123874753441619e+00 5.383873089411429724e+00 4.145587840816815195e+00 4.253819438070964409e+00 3.233430602229423467e+00 4.116686284183689537e+00 2.151104959813913364e+00 3.698638549465207426e+00 1.562430921655685534e+00 5.233772566420611838e+00 2.885161696151698152e+00 4.240810090153533274e+00 3.862408650870079452e+00 5.022703290928806297e+00 4.964449347554502623e+00 2.686185157614267460e+00 3.830326076828950654e+00 2.706750297007542994e+00 5.125817749245164201e+00 5.595675098111739132e+00 6.858846603983399071e+00 4.182198760673408344e+00 3.373066095224213967e+00 5.954736396657974495e+00 5.233141994178511780e+00 5.061407581730183125e+00 4.362745207999217278e+00 4.778497494117644351e+00 4.576166105358457692e+00 5.401274310325050010e+00 3.952093534007861564e+00 6.637046758391146106e+00 2.685230848155447880e+00 3.634520591710722393e+00 2.905060978316016396e+00 4.286466637416877390e+00 4.587979659585437631e+00 2.954496758748443863e+00 4.080981194323065608e+00 2.631832315250719034e+00 4.443061816644414463e+00 4.451552597520465504e+00 3.494476163853652562e+00 4.891919586576505274e+00 3.587554056335241714e+00 4.078573879176886408e+00 3.796796330238147554e+00 4.510638356922872738e+00 3.650808821027017093e+00 1.232228170203907069e+00 3.781542236061953943e+00 4.124583382697731615e+00 2.648115917975024214e+00 2.352638596003935767e+00 3.479322628630113989e+00 3.607148247739025759e+00 4.074144549605494880e+00 3.763008245515282457e+00 3.276197714749440770e+00 3.365504776738541981e+00 4.409173686887161381e+00 5.667015215532325456e+00 2.561578765759744414e+00 2.916171296370710930e+00 3.186607730240183844e+00 4.260450661145245732e+00 4.328449530768781806e+00 3.799512710735534426e+00 4.651842970916018949e+00 4.381714869698305925e+00 2.263273383361198654e+00 6.042282179511218487e+00 1.635459834714578120e+00 6.548066089697267778e+00 3.213362312818830002e+00 4.401359213013386729e+00 6.247963214152203015e+00 4.918093846009632841e+00 4.371720338801258876e+00 4.286509597331101595e+00 5.134155319298235653e+00 4.566728058378013877e+00 3.231403259678371054e+00 4.641087088835833541e+00 1.610229598909914239e+00 4.372073609233901870e+00 4.544622069698965205e+00 2.174754281587579108e+00 3.241083079880037854e+00 3.889938930006676010e+00 4.008182435084410855e+00 1.998290904298125170e+00 4.265067575813883849e+00 6.201408990166850543e+00 5.694607700319224364e+00 4.451261053534523171e+00 3.346411689324807703e+00 5.096113434137697240e+00 4.522188931266337697e+00 3.686951748806194917e+00 5.816082795763576563e+00 4.536613343564677159e+00 4.150606459567928397e+00 2.113571663903431652e+00 4.090621301496334183e+00 4.906957602821416131e+00 4.548785661208698983e+00 4.315379421245593150e+00 2.366574565235670224e+00 2.395534406008764883e+00 1.582452143143295409e+00 4.693276699982368072e+00 4.273600922730234508e+00 4.419989229309926770e+00 3.823456936398372363e+00 4.110848189775641259e+00 5.505763663632305516e+00 4.668093007887233803e+00 4.906765247214807779e+00 3.821942725343522973e+00 3.618111280918118844e+00 3.721730401821671030e+00 4.400298318921596064e+00 1.768355905161479891e+00 4.091190115493069435e+00 4.807737558313381676e+00 2.440198849759708466e+00 3.440953935034848588e+00 4.065379079336310042e+00 5.844500223343062295e+00 3.750964790073356703e+00 3.590275922647604645e+00 2.358830040364139347e+00 4.904968831816007402e+00 3.245005915701959953e+00 3.556348983236360617e+00 4.076141820768923729e+00 4.563751372193482148e+00 5.843783120178240864e+00 4.726307221404518089e+00 4.134484206542836660e+00 5.831653321709278082e+00 3.866132430397720920e+00 5.092611945889536251e+00 3.103468966009543806e+00 3.933427300744915645e+00 5.567388612554425187e+00 4.384052993152207200e+00 3.029801114588194455e+00 3.763226020800648719e+00 4.066766359602870473e+00 5.067135976662010322e+00 4.104016320750861979e+00 3.340310811290656101e+00 2.285516946715895781e+00 5.414346659557002006e+00 3.393559429262376526e+00 3.217586644562836273e+00 2.972781595190871595e+00 2.955829812952490254e+00 3.458341403286441462e+00 4.565813457845405487e+00 5.047767045017164556e+00 3.486712596352901983e+00 3.693453589617643473e+00 2.165343153800246334e+00 2.451773457958498437e+00 4.230064349999167916e+00 2.677548299443042179e+00 3.220217497598462764e+00 4.109429349247698759e+00 4.436432856970281335e+00 4.218062407738703889e+00 5.496101847661147843e+00 3.907150727906985033e+00 5.266386000269184464e+00 4.375242776524136623e+00 4.004178208832244401e+00 3.357908391697908890e+00 2.983549992983311139e+00 3.483488826478667644e+00 4.368594971334173849e+00 4.045666130904793434e+00 1.510295134369778580e+00 3.630595475338160849e+00 3.330705883795825439e+00 2.462441960801180496e+00 9.552709098932328224e-01 3.658499750408082285e+00 2.087474622031538107e+00 3.012820584935994805e+00 2.213251584242752479e+00 2.951028249479676902e+00 3.378068454680064114e+00 2.446737626081062711e+00 4.209432611825448589e+00 3.569181374369437165e+00 4.317642413550419001e+00 2.687200853518515675e+00 1.470596083966319689e+00 2.253484138312926710e+00 5.762560536315270099e+00 4.245384127232782134e+00 2.739505818296339879e+00 4.372893500388039811e+00 3.072396027574575417e+00 3.452253092006722479e+00 2.089823873701063484e+00 3.049529768486154424e+00 3.048174277484053007e+00 2.328555866491840209e+00 4.018794667262850950e+00 3.201570426811991776e+00 3.770648817741676595e+00 3.176798472182667421e+00 2.733914101588871937e+00 2.476840766599111454e+00 1.780187351139212559e+00 3.870090989276655957e+00 3.372565615657802773e+00 3.153616311587074783e+00 2.077019724609354689e+00 3.405597753863122801e+00 2.364405710962012463e+00 3.081488041615537465e+00 2.136476295276639181e+00 1.828063344969435011e+00 2.474829018435853456e+00 2.536615990317066416e+00 2.273900453621017448e+00 3.779980853304925059e+00 3.983463638708970134e+00 5.084109602623124502e+00 4.437429017216135030e+00 2.900086527364075462e+00 1.642971440142728667e+00 3.139685759032318835e+00 3.442636531029807934e+00 1.955952800881529230e+00 2.296420153771568273e+00 2.682659723454739797e+00 2.641581654787904299e+00 3.148354004341741952e+00 2.936425389574483180e+00 4.251576860579991290e+00 3.298351978802838591e+00 1.638614516878091676e+00 2.950972538858323002e+00 4.333420002758225031e+00 3.312274819901055878e+00 2.428154214834403302e+00 3.653848099971693575e+00 1.356705919025139151e+00 3.973407902396834945e+00 3.384812006683563190e+00 2.149211251232234776e+00 2.648324285554965574e+00 5.494388229043878358e-01 2.506125998912398956e+00 1.450720714322764282e+00 3.792576644060761115e+00 7.387237188870942051e-01 2.199072403216362215e+00 4.287163743111056746e+00 2.698063376912364753e+00 3.399214511050563381e+00 3.051750315060686614e+00 3.358100331389514359e+00 2.921786222999374960e+00 2.145064801288359302e+00 4.364146243952456317e+00 3.473009864217825093e+00 1.831105559511128300e+00 3.449638319662125863e+00 2.203938123199390198e+00 2.336273693143309238e+00 2.688297876023846289e+00 3.389739671981319091e+00 2.792427750190003444e+00 3.266299528292418763e+00 2.699751190665044209e+00 3.718269237074953271e+00 2.247955222818097010e+00 3.988702645091417143e+00 3.840099639606906479e+00 3.640712874716000691e+00 3.089020703301446069e+00 1.990355786104772706e+00 2.367538252092739270e+00 2.384239198347865685e+00 4.377067071852729363e+00 3.540965846142588802e+00 4.356546542184536186e+00 3.298189392427937516e+00 4.704299207003264094e+00 2.971483461677932425e+00 3.013382127352542739e+00 2.656602028749277089e+00 2.195453129198335684e+00 1.627278252399738667e+00 3.744863949974588824e+00 2.687400667094145490e+00 2.306528779628352233e+00 2.957548108281588206e+00 3.033687042855999216e+00 2.485260745126859128e+00 4.086436385433263041e+00 3.892948307091112170e+00 2.237665881236098997e+00 2.631969484986429020e+00 4.384460356581998397e+00 3.759065583408027322e+00 3.430360912867455259e+00 3.387533214811119020e+00 3.564274587884526557e+00 3.067299381404239522e+00 1.770820928460108856e+00 3.440504844273227114e+00 3.116262781039890406e+00 2.143068918156357583e+00 1.419463941637706839e+00 2.260312172963797384e+00 3.119429567680435778e+00 3.334118157145640637e+00 2.673005668921204947e+00 5.234954722407750838e-01 3.980705226895353555e+00 3.195907111262908273e+00 4.224699238616246078e+00 3.539653463822688639e+00 3.767598935762502155e+00 3.372527416662745914e+00 3.884210568642203931e+00 2.299723111592876457e+00 3.138515695861533672e+00 3.840002879850499706e+00 1.418145904487488007e+00 1.325501377819083393e+00 2.628970842481729964e+00 1.914452312788286648e+00 3.797762733083319908e+00 3.761857968094445059e+00 3.034163175510151689e+00 2.819863466016963915e+00 1.230721684802854154e+00 3.249186574774562963e+00 2.491733666054072316e+00 4.328301983241021667e+00 2.497393835232947890e+00 2.289824107751751381e+00 9.079192238620719113e-01 2.675185117160510995e+00 2.238869640417863849e+00 2.434358537996877736e+00 4.573829662391423412e+00 3.620789107354573488e+00 3.524425475727685608e+00 3.133860270326721764e+00 4.938855614780046643e+00 2.259485452965281027e+00 2.830232278473176599e+00 1.459987727312000771e+00 2.060442275480937280e+00 4.420400185031918561e+00 4.237654106537967813e+00 2.138753833768079815e+00 3.375723414291444513e+00 3.968279694338254782e+00 3.808710079222114242e+00 2.044178987342048170e+00 2.278609837076674527e+00 4.465690863978976743e+00 8.690334813257922786e-01 3.420589216725226755e+00 2.963545126843144306e+00 3.943105881657002154e+00 3.248721203873614627e+00 2.487214253195495495e+00 2.333747793216655708e+00 9.791257512067927937e-01 2.488782153114255102e+00 3.093835800201130581e+00 3.433701432191816671e+00 2.463027033494121110e+00 2.939837179077559703e+00 2.954272617200692341e+00 4.123319599106319622e+00 3.618400188626801128e+00 2.773707400461669526e+00 2.109238894697414324e+00 4.362097096142504071e+00 2.814632554474320258e+00 2.248719118780803328e+00 3.815244260700844325e+00 6.039545033653460848e+00 3.088128343397765985e+00 1.875265363838849009e+00 3.200830992099239047e+00 1.762448208696307139e+00 2.646526646930293492e+00 4.951334549969869769e+00 3.036409454050686740e+00 1.953983925807464050e+00 3.563595107509371473e+00 2.872303168606331614e+00 3.528077634648524530e+00 3.652380527907366670e+00 3.656982213012297755e+00 3.517139468895684740e+00 3.019904755468386881e+00 2.708805696596878310e+00 3.192155983465910563e+00 3.633147669008756520e+00 1.481659773074114783e+00 4.270771059081545751e+00 3.557813623467451780e+00 2.565200875964477767e+00 4.846495714122589504e+00 3.616056946993227772e+00 4.071735143891867637e+00 3.414123257944714496e+00 3.325766711097282169e+00 3.306461068231036471e+00 1.955036035342315959e+00 2.096625690863052949e+00 3.326319332550047303e+00 2.245115064370641011e+00 2.099102810885457249e+00 1.926673940562956933e+00 2.196674139737550657e+00 3.374882926747288625e+00 2.888622286933609118e+00 2.844103983572408456e+00 3.137025682284203310e+00 2.787594794714995494e+00 4.494440547674866338e+00 3.639708971591916864e+00 2.671512622451689634e+00 2.198060748644616424e+00 2.212759292358582375e+00 4.079899045551457881e+00 4.177399229396748126e+00 4.093336912289034402e+00 3.889746606618389890e+00 1.843920506945223803e+00 3.624570281034338759e+00 1.769677163632254580e+00 3.914992737023253344e+00 3.272109202684394091e+00 1.780138816609870389e+00 1.789678924876285659e+00 2.690957589594230370e+00 4.036513090816430172e+00 2.270736293993413035e+00 1.841522106980449047e+00 3.027890463966965484e+00 1.121176359256831789e+00 1.146733138685277709e+00 3.051787030492047137e+00 6.077981088823523947e+00 1.798814207794473763e+00 3.349366199901321561e+00 3.051844441269608854e+00 3.591869720584098147e+00 1.557581583095871691e+00 2.345707793846575573e+00 3.029930830349278459e+00 3.809022320761914493e+00 4.586346523568967548e+00 1.934690830389991456e+00 3.238758927295489087e+00 2.957987910180924995e+00 3.724201686273973966e+00 3.189927268751758582e+00 4.833643781824709329e+00 4.269592967706044462e+00 3.381488092784292299e+00 4.442073490325968876e+00 1.561201462333045020e+00 4.300934960512480920e+00 4.354818540793849557e+00 2.239695824160879756e+00 2.881942313366893771e+00 1.684772112941375521e+00 3.478654313080993266e+00 1.926375843420857548e+00 2.184682449479611321e+00 3.647308571605820671e+00 2.108192537427436619e+00 2.404020570717967153e+00 3.353472997055030991e+00 1.717943615285165704e+00 3.804475621396848695e+00 2.409677397664687692e+00 3.889261252689125481e+00 2.167123584630175515e+00 2.554551877326134424e+00 1.668738309322921998e+00 3.147571258534890948e+00 1.106332855805330695e+00 2.753421994638149517e+00 2.212215570338860626e+00 2.648025941754819090e+00 4.006204359613795063e+00 3.483063063414276073e+00 3.168121505209793742e+00 2.268887467397701307e+00 2.630241217738175319e+00 1.102487583131899873e+00 5.653930479276010779e+00 2.861816825939848208e+00 3.306674833492735832e+00 3.511229806935864062e+00 1.506613970426960103e+00 5.196967858163625387e+00 3.755248439415037609e+00 1.606307008753343313e+00 4.007294058466657205e+00 3.108586222956435829e+00 3.148116344639107833e+00 3.047149584454676319e+00 2.838909986063040236e+00 2.464133280857246255e+00 2.279783661964382979e+00 3.763901961117524841e+00 1.983337430544675151e+00 3.376787224357913342e+00 2.518208349446763528e+00 3.860915551854898098e+00 3.120042414561329913e+00 2.824214252381537449e+00 2.768647230997189457e+00 4.400212311828367362e+00 3.890957745952336122e+00 3.039599905142030600e+00 5.053080275757157125e+00 2.565575763804753606e+00 3.265639400924710500e+00 3.663289919792587224e+00 2.507324250390841502e+00 2.840547227335960656e+00 1.884497486041579961e+00 2.849711520785655594e+00 5.516660980467930742e+00 2.352038262370349297e+00 3.390619878118087183e+00 3.711819464837798677e+00 5.171601859280034574e+00 2.409301463616868588e+00 2.292300324693983260e+00 1.072394718105838862e+00 3.609478306959924776e+00 2.565828307994731716e+00 3.479442395819301925e+00 4.799774548639907046e+00 3.644511182619507128e+00 3.080181374741535194e+00 2.348159216818408446e+00 2.363922665503996878e+00 3.879488505449141922e+00 3.223202843914223958e+00 2.626862413218854719e+00 3.608584119740448237e+00 3.596439411992554902e+00 4.180635438336177678e+00 1.883285194672090324e+00 2.064472287605177314e+00 2.932537204587422952e+00 3.500468995748370560e+00 4.309928961630143718e+00 2.934313932515042467e+00 2.994760214873506854e+00 2.587006514697765436e+00 3.531913741579985277e+00 2.519518174815134071e+00 4.131050196923499840e+00 3.576798203181025038e+00 3.952323891999697025e+00 4.306088700192278296e+00 4.493746595947862410e+00 3.059083386444954922e+00 3.153306333430750730e+00 2.245885380744542026e+00 3.075238708382006081e+00 2.885238157754088206e+00 2.246650841035535695e+00 1.807406433713124372e+00 1.706476633690619193e+00 3.395759762608808963e+00 4.593366505835052571e+00 3.202956657119685246e+00 3.694873578228907718e+00 2.537954393361359529e+00 2.462393929670855020e+00 4.110725109380670261e+00 3.672144866984568434e+00 2.130472302290294717e+00 3.479156712069488400e+00 2.265264466619445916e+00 4.172522198711430264e+00 4.954533347599331172e+00 1.998392608630950917e+00 4.284285979811348177e+00 4.209907529272184590e+00 3.746274175181536048e+00 4.153258742091442635e+00 2.822556165879317458e+00 3.177108971301271012e+00 3.898411844198776066e+00 1.762164500900326836e+00 1.454415344061466220e+00 3.413704935207189983e+00 4.130620071643209990e+00 2.935147998942017278e+00 6.042652369196756190e+00 4.995377810592461110e+00 4.673922966402333401e+00 4.065985965937479740e+00 4.199945262891792375e+00 7.919342066491230625e-01 1.958686186701806609e+00 4.082190874616346221e+00 5.331127109377776563e+00 3.557713601876293374e+00 3.763670005252331752e+00 3.034769489597131553e+00 2.664358526098489666e+00 1.490653829212609471e+00 3.158046686684719440e+00 4.364828601038362343e+00 3.405793742049077810e+00 3.161461748553300311e+00 4.391445501712172295e+00 3.776596130813996144e+00 2.500027200644019398e+00 1.651270057952989090e+00 3.062091623277650942e+00 4.100191315946987380e+00 2.308705800724231594e+00 1.733269729048917851e+00 2.146639087039137195e+00 1.902128186501570672e+00 2.066016606511634102e+00 3.931488871964125220e+00 3.808527992959744868e+00 3.303239282449327519e+00 2.050901344795642345e+00 4.517070072601791608e+00 1.877270358624149704e+00 2.759775108289785450e+00 2.139282045657345588e+00 3.771666835157875042e+00 1.803160766401432191e+00 1.204378220298438995e+00 2.940582207100905787e+00 1.574091186329910741e+00 1.448302571711972853e+00 2.615083098108877735e+00 3.657311611482069846e+00 2.980896639392790259e+00 2.291932057834623393e+00 3.877805474675144026e+00 3.179983956479604412e+00 4.940610391444611338e+00 2.062565451663795457e+00 5.077766692612140087e-01 2.556970527254625924e+00 2.787822444909402897e+00 3.761146401173055764e+00 3.413130407280335010e+00 2.510416665201606889e+00 2.564579615422164949e+00 4.494656405415873301e+00 1.297391669447708562e+00 2.847961103790991544e+00 3.247080134789544381e+00 3.375857911191535887e+00 3.047112881580871235e+00 2.175840994452219235e+00 7.282837483756036123e-01 3.597550186055700205e+00 4.802205087510099446e+00 2.830791842308871153e+00 2.523178873882373718e+00 3.328552681190441120e+00 3.047900780218898209e+00 3.162172477135275273e+00 1.664530483675874528e+00 2.117469374403329496e+00 2.474403480125360932e+00 2.714519274629093815e+00 1.015129242805106191e+00 2.189913620736938515e+00 2.274553186257543214e+00 2.714604557784949357e+00 1.907588889990210479e+00 4.098126071257786940e+00 3.809480743327152474e+00 3.337183367631376019e+00 2.665725929068660349e+00 4.801828114185105356e+00 3.794669458567858644e+00 5.316330731144641497e+00 3.331321202147983218e+00 3.379874787020287652e+00 3.327866207809716315e+00 1.187990188428717842e+00 4.052462451212394789e+00 3.700000902477349918e+00 2.939423155013513256e+00 2.122175140231411294e+00 1.537945696087573921e+00 3.179177329141838815e+00 2.528454282678226139e+00 8.595604953302337092e-01 3.077196777793914428e+00 2.978081861973054245e+00 1.963836711185292128e+00 4.072802090322311663e+00 3.722386781599929417e+00 3.213224171740374668e+00 2.941742597414199079e+00 2.308210417941637171e+00 3.494105853090101466e+00 3.079886569233149629e+00 2.824790028274874576e+00 2.827932168161074511e+00 1.007193193562211153e+00 2.205184803006521310e+00 2.105795810407993685e+00 3.030974891790761294e+00 5.397257242515396847e+00 3.480194002093466299e+00 3.726080408644333097e+00 3.168577250444800431e+00 3.181459942217640169e+00 3.144472305417417957e+00 2.087936573493984760e+00 4.288173120382284154e+00 2.505542519905636367e-01 2.958992648283522708e+00 1.072251267249545031e-01 1.826284110026882734e+00 3.573756819896094061e+00 2.756556157212027625e+00 3.325147645948436814e+00 4.226010094195078892e+00 3.808540090259431743e+00 4.162371054994039810e+00 2.132752786735330197e+00 1.269323947334632496e+00 4.196926163377098895e+00 4.342426571721114570e+00 2.855472894041311438e+00 2.673955121095649812e+00 4.161668043711487464e+00 2.531979562999135069e+00 2.894633993842876674e+00 3.809542289989554575e+00 3.310703485623249342e+00 4.030805792101494589e+00 3.552345696517813955e+00 2.436447452158064575e+00 2.515480725441999077e+00 1.455655233074885979e+00 1.356658019026603768e+00 1.215637545542574305e+00 3.664994509069980921e+00 1.371208394140955855e+00 2.452201485914800472e+00 3.684564588343008928e-01 1.976472453497276183e+00 2.637036575217489798e+00 1.391683651813138134e+00 1.678891310680936444e+00 1.775242685919469876e+00 2.174937803293248706e+00 -9.884486786423072324e-01 2.550827368786956040e+00 5.801945111576107816e-01 1.906958374205647511e+00 2.278474025122450897e+00 3.380533090089890003e+00 3.500924825555222220e-01 1.912432895097704977e+00 1.553479160536875403e+00 4.125892104967961438e-01 9.508412628289900637e-01 1.063816388293475024e+00 1.084845252692097084e+00 3.115237066339584082e+00 1.082085891447275072e+00 2.579409313187454256e+00 2.892285931701725765e+00 2.704094641874418503e+00 3.852072756124967690e+00 3.908226083321657551e+00 3.631470107688972604e+00 3.598998952815073427e+00 2.773549663253722652e+00 3.096294875540372527e+00 2.727189982597504780e+00 1.701200082424088933e+00 2.707268919326182299e+00 3.483173477773592097e+00 2.165876496790234196e+00 2.681517172632267076e+00 1.967652178755663561e+00 4.599933179821189988e+00 1.755735526707971061e+00 2.765497438468682123e+00 1.633598244049071502e+00 3.784175368032557163e+00 3.878699570889102777e+00 1.473631087613974211e+00 3.711276087208439378e+00 2.588173150382753196e+00 2.366830347454406791e+00 5.293160628871896201e+00 4.024142403938459012e+00 3.730104057630967862e+00 1.653114112040482198e+00 2.636479409685096531e+00 4.244837577605744094e+00 3.160616561743784469e+00 2.590128435542542906e+00 2.792727657363256455e+00 2.731342353516741372e+00 3.223830345561414568e+00 4.992761278543968118e+00 2.240899127274656344e+00 2.953774259620227216e+00 2.229509388527397107e+00 3.386694034106681350e+00 3.199676063873972964e+00 3.024541089506581848e+00 8.319779186870857046e-01 1.147737939484662961e+00 2.655465264474190512e+00 1.075087489942052388e+00 2.451981731928424502e+00 2.806504173314493755e+00 2.633389691855455794e+00 2.412517254923777887e+00 3.292350973652924839e+00 2.000804614993596964e+00 3.339988756145692683e+00 2.011665021428503675e+00 1.188470784609856112e+00 3.581100343463027524e+00 3.974203134710621477e+00 2.818683692169089650e+00 3.768526227972770926e+00 3.126998570394158072e+00 2.582819153447351024e+00 5.671197413612631966e-01 2.219361635882389994e+00 1.994727156483997232e+00 1.499045115588166555e+00 4.211209685209953424e-01 2.156026061182612086e+00 1.401470593863097580e+00 9.101645341466283456e-01 -2.203842736437399141e-01 2.637771159869372273e+00 2.773902437021978251e+00 1.684657641470082678e+00 2.237977015495495436e+00 3.553727749812181647e-01 3.450534022713878546e+00 6.787200309727082770e-01 2.702036598559477198e+00 1.878723270457497208e+00 1.256003786196587368e+00 9.683551712688434066e-01 1.307138185893326199e+00 1.589363312874664480e+00 3.663944711626104134e+00 1.949278241078169049e+00 -7.711875389652972368e-02 3.325809911573108124e+00 1.720865514436185517e+00 2.610388894485613065e+00 2.358342564170520461e+00 2.324854844383276831e+00 5.643966671502017585e-01 1.652468874701681578e+00 2.625898208091225872e+00 6.122133984798492357e-01 2.586872172420571214e+00 2.144869175744803513e+00 2.803444705726921171e+00 2.328183213244366723e+00 7.623365415512939336e-01 1.892411352241405220e+00 3.559121575842919771e+00 1.616776757966788436e+00 4.160420184729290760e+00 5.327883553738163691e+00 2.023843184254464855e+00 1.916527886390501978e+00 2.311168214082667038e+00 2.175553190440345563e+00 2.260241748178424714e+00 3.275020390931107084e+00 1.693054313087569929e+00 1.092839723979420086e+00 2.154805731297160687e+00 3.201499984047146974e+00 2.025002546150783456e+00 1.404880833690769659e+00 9.065345198641678870e-01 1.358299129295287067e+00 -4.878134208187233090e-01 1.329360163004281725e+00 1.780432248728981648e+00 3.149159432529910152e+00 5.028409717303982118e-01 8.515210420374259570e-01 2.154055290147930624e+00 2.760454947761548095e+00 1.772453141210237781e+00 1.316075933388609842e+00 1.851748078881063186e+00 3.712244596950316833e+00 2.432611485432301546e+00 1.276410299977594143e+00 1.089478075089135578e-01 1.824882156896923791e+00 2.368871390797901100e+00 2.980111762157446886e+00 1.337686729294013555e+00 1.086443563670538071e+00 1.338282484241752446e+00 4.059065968991192541e+00 2.896370874729891742e+00 6.916303178765855764e-01 1.146065089676367998e+00 4.627761051784745838e+00 1.975769033621799453e+00 -7.478397587239423716e-01 6.843388607842938454e-01 2.257413808757144480e+00 1.772652576361154031e+00 3.685003312544544718e-01 2.178271911498760094e+00 -3.651177362637229584e-01 2.962968886862996865e+00 9.481394296194816107e-01 1.991834623866649556e-01 2.283649352488070328e+00 2.140865557890164750e-02 3.631451498787534593e+00 2.021471706616122521e+00 1.355907562220784790e+00 1.118960118245243551e+00 1.771828638835953873e+00 2.544762880256597803e+00 1.429838459785016669e+00 3.656939161290138074e+00 3.086111578873390826e+00 1.800064567719305675e+00 2.179267069737043983e+00 1.985988224592823148e-02 1.678966118937117002e+00 2.579084051307234837e+00 2.544449894835096426e+00 2.308367099159800429e+00 2.643225135976452478e+00 4.390046502114858917e+00 1.672447258842939766e+00 2.099493877663628272e+00 2.354845623032680191e+00 2.087068560148167329e+00 1.974830538943368463e+00 4.911374222956901847e-01 1.165662817418402497e+00 1.405057715145879182e+00 3.942244087743204339e+00 2.640532209649017137e+00 1.749348584810378693e+00 2.960374098915138585e+00 2.178202318894992384e+00 2.590494892750765388e+00 1.746652920345511895e+00 1.090151667607789809e+00 3.138967065732255257e+00 2.440307123183323768e+00 1.147269567436139726e+00 3.476149990512265919e+00 2.082307710114509547e+00 1.999373224685752071e+00 3.172268344454093558e+00 2.268593310589215761e+00 9.610152420073470036e-01 1.445633581962974645e+00 1.685466355782484049e+00 3.197137950518402771e+00 1.668302748958498061e+00 2.100819988364722168e-01 2.784758333525231500e+00 3.615560565316194630e+00 2.556863747151362887e+00 2.258123766953036959e+00 1.619356042969240850e+00 3.345880086453608904e+00 5.064816118222790209e+00 1.457395995068161865e+00 3.322013675156572532e+00 1.071725375650631973e+00 2.874673894761430759e+00 1.396153075340124561e+00 1.298042930613230173e+00 -2.322707911638575706e-01 2.402607561529551461e+00 1.614184485169823047e+00 2.073071578035832196e+00 2.314814503229632336e+00 2.369493871094395576e+00 6.407874392041515987e-01 5.597480134970760357e-01 2.010173781093994361e+00 1.044511216778757801e+00 2.256199183061475821e+00 3.913217149718706267e+00 1.614985213961909860e+00 2.909400330522385669e+00 1.149969778163054457e+00 1.935378789394923027e+00 2.516318455822895928e+00 3.007746971170819350e+00 2.491383955604086431e+00 2.343581062304263884e+00 2.298919434833664344e+00 1.251282061299869408e+00 7.555860594728636137e-01 1.792136461620836174e+00 1.825746509479128976e+00 2.727736551051138658e+00 1.939199545829973115e+00 5.019741033799161034e-01 3.102724529899646200e+00 1.038515230142950108e+00 2.105936028325707809e+00 3.423960155386166271e+00 3.841795373273016345e+00 2.047819397844735434e+00 1.002451557863420994e+00 2.055332429382959347e+00 2.225082824499981626e+00 3.250765048989386230e+00 1.052558665036397390e+00 2.444689618726690661e+00 1.701409782540817872e+00 3.595659137498392610e-01 2.836955434591073910e+00 1.754159125561572496e+00 9.936459306217789722e-01 2.529538646137261981e+00 8.667299831331907178e-01 1.881850980421960973e+00 2.063805907289391506e+00 1.760268702029780696e+00 2.713188954517804508e+00 2.820876355550417713e+00 1.695504617538990955e+00 1.764765059619371357e+00 2.785595360314931490e+00 1.040655889516470589e+00 2.849894638307696848e+00 1.363884851513996299e+00 2.395158929362569022e+00 2.759962876714319724e-02 4.344104363330350549e-01 1.701097177069989197e+00 4.837246238765667172e+00 1.332801208940373128e+00 1.513561561472156258e+00 2.045780925162253183e+00 2.187984329763058344e+00 1.254836425571378200e+00 3.199252153429979817e+00 3.220114412114536862e+00 2.009598022627693492e+00 3.475429928924094192e+00 1.600380052365494743e+00 -2.135533167955616651e-02 2.237091677864019579e-01 1.975588217370028099e+00 3.527624733277766822e+00 3.099703838922232002e+00 5.217896889804645166e-01 2.030639025117944918e+00 1.331383187544619151e+00 2.752669276918651597e+00 2.305523268269792148e+00 2.148503248868906645e+00 3.109880265143003975e+00 2.913010610008217594e+00 2.075543197197346590e+00 2.509695606232407172e+00 2.523035778763389914e+00 1.960986579157125931e+00 3.086400239014493785e+00 1.646063019275971984e+00 7.346528119740729501e-01 1.616489113410077616e+00 2.367405495198909637e+00 2.506069701909406255e+00 3.383351557004397936e+00 1.795614728911862690e+00 3.491579337113697168e+00 2.934432771705079102e+00 1.273180304032171861e+00 2.423720195792327559e+00 2.523215281829615630e+00 2.292028283052887971e+00 1.892334478444204438e+00 2.017119721695250334e+00 1.640714365229707816e+00 3.009898787006167087e+00 1.350789368503374499e+00 9.516048310187081860e-01 7.900899067358102545e-01 3.509064947526596256e+00 6.752899988484542537e-02 2.056949854660367727e+00 1.559740448652511713e+00 2.154705405662936002e+00 1.132415610483710200e+00 9.670922279265344867e-01 2.614970516804535627e+00 2.102536472119121314e+00 2.388961115482302056e+00 2.544655156357413350e+00 1.920608712507092752e+00 3.495715611290319824e+00 1.589873581199586994e+00 1.347595014832013494e+00 -1.009585449334361229e+00 2.395700994959330643e+00 4.473601472591550166e-01 2.557288678225421830e+00 3.338576651521280692e+00 1.457771215475034632e+00 2.391015830140567289e+00 3.606845467269893302e+00 2.629323740618519256e+00 2.946023732402171191e+00 7.851605983356503282e-01 3.223577920732517921e+00 1.227326203685582762e+00 4.996582552207053496e+00 1.377744933982085307e+00 7.599100706364861901e-01 3.000193253807834637e+00 1.966107316650328674e+00 2.185855253333791826e+00 2.365610440058738995e+00 1.345423325141563264e+00 1.139709696500030622e+00 3.489670421991037941e+00 1.090638841682578075e+00 3.264522754599792354e+00 3.357393688204212356e+00 1.430670017439632291e+00 1.711883870562775911e+00 1.994036993866291629e+00 3.187279371890642921e+00 1.624898248952975965e+00 -1.707580280814666174e-02 2.378414003106497976e+00 2.589855571215131214e+00 1.459572706454397073e+00 1.160272123171907754e+00 2.321103999129045192e+00 1.728794508522920381e+00 2.409993736899608496e+00 2.998930082490544269e+00 1.396353734839185456e+00 5.555815864393360837e-01 3.045224613187573315e+00 1.648723653395355981e+00 1.778737643589163531e+00 6.459018069389531602e-01 1.625754306930818238e+00 1.525869918329977759e+00 1.627729083509805053e+00 1.054259526269150093e+00 2.575298946178436577e+00 2.510980668538700833e+00 1.106932964509917516e+00 1.225195893646330303e+00 2.190733070557853601e+00 2.184754694165195410e+00 7.672423889856433421e-01 2.421931724572939704e+00 2.168369631932437702e+00 1.234014137663702160e+00 2.088904118057652859e+00 1.691557347462976146e+00 1.873961169561753959e+00 2.381846774664253985e+00 3.517043594875914003e+00 2.458503340633664269e+00 1.449427520179371043e-01 1.655792676154392407e+00 1.263063539987429929e+00 1.552368679084086489e+00 2.534367250926310877e+00 3.375933207665871461e+00 1.003296732183741602e+00 1.950956164344300747e+00 2.284927796999674854e+00 1.477591668790656954e+00 2.017038251289154260e+00 1.447829022352730588e+00 2.431940236794713606e+00 6.660362741539774811e-01 2.769128705866920281e+00 1.168224236847627218e+00 3.029978180352304928e+00 2.726260835077699340e+00 2.320034671953895344e+00 2.663910433104898168e+00 2.011067833050789844e+00 2.324535919757990232e+00 2.044794573233112145e-01 1.748652909603155114e+00 2.822334393753520132e+00 1.231171530615008614e+00 3.448972659134794672e+00 7.845739305114429740e-02 2.961156669536380459e+00 2.533253988822469438e+00 6.644896611223357619e-01 1.963852908862435243e+00 -1.887977135386408045e-01 3.704025510150767531e+00 1.818915551285123611e+00 1.892894768892999569e+00 -3.143520281685396878e-01 2.949817525039106769e+00 2.400571208998514283e+00 1.643000016923080731e+00 3.889604384884368216e+00 3.029633978975744490e+00 9.557049993004792521e-01 2.715909002658217108e+00 1.034738937915311796e+00 3.644976288307065992e+00 1.466495236024126791e+00 1.158827239419365274e+00 1.433752757655978316e+00 1.518785476965579528e+00 2.291562772611172694e+00 3.627973612502001899e+00 2.914600413937806778e+00 1.621637374773533979e+00 6.309021904079741283e-01 1.264320347077987794e+00 9.943811196690844900e-01 7.809436092822223952e-01 6.697122915391635622e-01 1.870523224997633349e+00 1.837933100580319001e+00 1.289878222587303336e+00 2.952327904307316508e+00 1.655269265732465467e+00 2.053347327214659845e+00 2.138021099143563308e+00 2.147118866456802166e+00 2.651546433075527176e+00 1.116321458351397844e+00 1.372849254709073596e+00 2.026303617826554326e+00 2.515100099687682444e+00 7.716879268885671328e-01 2.392827687925874469e-01 2.528947540780996928e+00 1.774820902013287238e+00 1.440028412733385998e+00 2.803661890475042995e+00 1.114053128351242483e+00 2.141143653658845736e+00 3.951201785220204155e+00 3.066273989572650294e+00 1.709223711825309522e+00 2.560731405395311189e+00 2.896521082686122739e+00 2.030916150360296601e+00 2.486612891720409557e+00 2.059466813638688887e+00 3.576171610688399838e+00 1.544859239517716532e+00 3.269606020581324657e+00 1.157066720316729080e+00 2.840100503486640893e+00 2.623298817047195808e+00 1.575694113430605281e+00 1.968222120106081663e+00 3.732816328586114896e-01 1.693738071475419549e+00 2.722047268766902839e+00 4.044832142673114861e-01 7.641515900532138694e-01 8.992091415155671896e-01 3.586691334269693332e+00 -2.984893027385533970e-01 1.018661960401700650e+00 2.284053785941023484e+00 2.105493937068042776e+00 3.527294785536364330e+00 2.302595570000418146e+00 2.784169241372328241e+00 2.457716850987846868e+00 3.142788410588371217e+00 1.953346906086361301e+00 2.885641248726151353e+00 2.040254600075808167e+00 2.505748768763693235e+00 3.391366767688895667e+00 3.303358160369424645e+00 1.414785660963857827e+00 9.737581407437512215e-01 -4.192340386191401036e-01 1.017949223716266838e+00 2.533793562168809466e+00 1.298220533523887443e+00 2.375945294436573096e+00 3.439505531218781886e+00 2.020651415014790064e+00 3.535409403290612484e+00 2.123535061700240423e+00 1.755076296446196116e+00 7.175317797403916176e-01 1.394256954421971173e+00 9.299883214738586812e-01 2.941844762450542827e+00 2.108639303323429193e+00 2.384603734380528195e+00 6.477868709594192254e-01 1.035251392905446099e+00 1.896195401954384296e+00 2.521589794998346790e+00 2.978179512972311649e+00 2.965591974632482586e+00 1.929264509275093298e+00 1.329686468076320072e+00 2.597573651578152898e+00 2.521132961706157971e+00 1.438560767137913032e-01 2.334862736002070616e+00 2.216744956621719442e+00 2.646062017026988400e+00 2.552945312863371896e+00 1.529220225554521972e+00 1.235908496747444740e+00 3.238855828843477447e+00 7.482725588530161343e-01 1.095046821526418412e+00 1.078208354561039639e-01 3.180687179735015579e+00 -2.123923288663194520e-01 1.725197276892617593e+00 1.225125155996539261e+00 1.938070811778735969e+00 1.926209170401320669e+00 1.936781777978609398e+00 2.678029423934439102e+00 2.505832055783185464e+00 2.406888542674626486e+00 1.348511781552811151e+00 2.393627231250103460e+00 1.136873531841718021e+00 1.108373318732515767e+00 3.458757259692966546e+00 9.651517227074110084e-01 5.922214584800921111e-01 3.201945167338843934e+00 3.862107502339655607e+00 6.295453249380614791e-01 3.819297444412073084e+00 9.018339609238691379e-01 2.325635182019759384e+00 1.726560746360261689e+00 4.009064954961342409e+00 2.209978705127470189e+00 3.057355103725036383e+00 2.267092669398420135e+00 1.421972925227872775e+00 1.615577898570281778e+00 3.312992763660645323e+00 1.840860145674361181e+00 4.090429889922266860e+00 1.424282049496596647e+00 3.857881809223904668e+00 2.366430507266374494e+00 -6.319136413694992349e-01 1.846846244128401482e+00 3.523191934956185545e+00 2.588293461188019506e+00 4.116743594123957628e+00 2.567086792297195608e+00 1.430072163549708897e+00 1.906836611101720980e+00 1.089161056466113386e+00 2.615407562389272744e+00 2.412476756272799783e+00 1.368292178862001940e+00 1.405026504546441846e+00 4.220902057768300963e-01 2.425089323203737823e+00 -1.055376681933954286e+00 1.150081883997627008e+00 1.806967653065724599e+00 1.211579879091052359e+00 1.152491099137086694e+00 2.072500024203569158e+00 3.449285290092430234e+00 1.642846834795096855e+00 2.748556607908782201e+00 1.900853495236644264e+00 7.403610147845346434e-01 3.519001159764864717e+00 3.279548632070308223e+00 2.932847250246950033e+00 3.854483889794312113e+00 1.774981120311762250e+00 3.803112421263362020e+00 1.984914787400297476e+00 1.766760989688889616e+00 2.578553980925688105e+00 -4.934502253260226734e-01 1.701456996682564116e+00 3.606411538235979375e+00 1.074462113778784422e+00 2.521013328882859561e+00 3.032889359559842291e+00 2.199882930646899215e+00 1.423623187880677321e+00 1.542254383754346758e+00 2.326134644693705678e+00 3.036206196707634142e+00 3.664025334110087240e+00 2.900666474915554627e+00 3.506770467044989292e+00 1.791490576064777240e+00 1.041964241104236244e+00 8.941249512611000316e-01 2.549548894050288617e+00 1.910441778540625357e+00 1.594799628161406746e+00 1.826169130199275070e+00 1.327885856060582181e+00 1.910704390104906336e+00 2.191406636794081209e+00 2.272317489308670613e+00 1.915123012460453022e+00 1.915445937380491070e+00 2.131818599380771673e+00 2.091511444112493123e+00 1.907149852747539676e+00 2.915159859232558048e+00 1.634301848149143588e+00 1.971670030182808064e+00 1.257618549560088894e+00 5.881092578077619093e-01 1.904681132454922654e+00 1.125828266046454029e+00 2.593704317183025854e+00 2.249687266571068989e+00 2.475687219110143555e+00 2.858513998138639600e+00 2.553802712386213258e+00 2.961436503200586934e+00 2.961695766055515655e+00 2.402912991897025563e+00 1.550497567796500942e+00 2.102258452432624214e+00 3.169400098324820725e+00 1.200727855245227182e+00 2.937302047386656678e+00 1.728018528382462726e+00 3.248085804874790483e+00 2.799336727967994598e+00 2.489040477957516373e+00 2.597560390097856775e+00 3.208305792382229349e+00 3.530903012695961962e+00 1.494529956528524606e+00 1.186458971746914060e+00 1.567813161543330502e-01 2.998614172701190572e+00 2.123093517600211033e+00 2.669178660322915952e+00 1.800919364117060661e+00 3.208697604844689355e+00 1.684220634285449769e+00 3.075554073282967149e+00 1.655355537806163735e+00 3.590680424457219466e+00 9.170465240881289226e-01 1.588816792070760320e+00 4.038776689564692601e-01 1.943937520672527119e+00 1.382558756719179494e+00 2.770490237800272482e+00 9.437199127149281663e-01 3.290488488378638721e+00 3.744808341439762600e+00 1.874026029477868338e+00 3.148788360614929616e+00 3.537982390087217155e+00 2.197140431774300851e+00 1.939069144481764706e+00 2.517440846835071522e+00 1.102022385069062249e+00 1.238311759648259125e+00 2.036615537576235369e+00 1.832912702879143652e+00 1.591736875347141700e+00 2.442720765410856920e+00 1.994775974092029225e+00 3.265860856702639481e+00 4.008979174197545348e+00 2.998564135872728631e+00 3.846291654553140926e+00 2.843033173304943428e+00 7.287781645449237233e-01 2.392141252749613312e+00 3.955757616297972845e+00 2.268139498100578244e+00 3.485040579258781079e+00 1.471425340967910778e+00 2.414184535500530693e+00 2.484808835419435535e+00 1.588067921951765160e-01 2.650292059650125043e-01 1.192200153466428825e+00 1.600914326720326519e+00 2.592349968849338993e+00 2.501084902287289413e+00 2.348202020114881439e+00 5.003586863844607713e+00 2.243037067273033092e+00 -2.703078290461339295e-01 2.784185955884055375e+00 1.010416889801459384e+00 1.997441508418178913e+00 1.760159609569351913e+00 1.259945522704101650e+00 1.500786936552271023e+00 1.194356468258538917e-01 1.875025908013354892e+00 -4.362336944871340050e-01 9.746151068183915855e-01 6.444918426412209467e-01 1.556380808640897007e+00 1.578761822948240301e+00 3.809044059176396768e+00 -1.229889246103941902e+00 1.534714551605213861e+00 -1.330175094691834342e-02 1.112544775245460249e+00 2.843390401276782775e+00 7.243145604264487059e-01 6.479227501089099839e-01 3.957543205421409360e-01 -1.771750202494411508e-01 1.095394527405606500e+00 5.396239398405138221e-01 4.463743936192005046e-01 5.662409848895240128e-01 1.088251086685426250e+00 -1.369970142681192993e+00 2.165786452507702631e+00 3.143661024791104541e-01 1.804947517101842980e+00 2.598475505246091277e+00 -7.259561512866881117e-01 5.136562853484031299e-01 2.051603040013691093e+00 3.341032716677485026e-01 -7.901083503260086793e-01 1.358029959227078365e+00 2.023917639799739376e+00 -5.241796244669741922e-01 -1.924473210051124983e-01 -2.495902787456472649e-01 1.002802231616902962e+00 1.235824294475158514e+00 8.131042252083933719e-02 -1.681526163949309260e-01 1.109999362782852605e+00 2.804975559973496235e+00 -4.161914546245325530e-01 -1.490571284473078073e+00 3.468723324980226952e+00 1.616877540815208070e+00 1.710155771259327606e+00 -5.160580722020187139e-01 2.328972379244873547e+00 2.103797480456357227e-01 1.939277226270680110e+00 -2.839446734923851134e-01 7.266232374722376708e-01 9.708918269050220706e-01 1.296782269424903822e+00 9.173921636321985540e-01 4.942051345960380981e-01 2.557472770900129255e+00 1.646425930135453797e+00 1.666286919971406766e+00 1.687689293209964969e+00 -4.198566950540174036e-01 6.878124509885066296e-01 -1.348262706210905382e-01 8.009168568119577891e-01 7.958753900428481298e-01 1.937023678270396676e+00 4.288390726167370381e-01 -3.151212401859664780e+00 2.380474447982740827e-01 1.531613009831334971e+00 1.810320823092811837e+00 7.207325769570814833e-01 -1.829828609270220396e-01 1.211368004646147023e+00 1.528116673535996783e+00 1.437334202213732259e-01 2.044442434096986450e+00 7.719902567818681671e-01 9.399214971366278704e-01 1.284665961017213087e+00 4.446999209152115440e-01 8.196088103689581628e-01 -6.405640421077668512e-01 1.283024038279950152e-01 4.119071785034282840e-01 4.724492333362992347e-01 9.541637931808027995e-01 1.356381265975118211e+00 5.913416635764343621e-01 -7.644914525129411498e-01 8.182833263516969824e-01 -1.214615585921289820e-01 1.865394634685699549e+00 1.801296924399224064e+00 -3.727212398417540928e-01 1.077558786792783163e+00 1.699805349806184918e-01 1.270927048262822545e+00 -3.891034529099461903e-01 2.076303192717053658e+00 1.610615781638831345e+00 8.815709535124844898e-01 1.999127921217423998e+00 -1.757726712750538184e-02 1.389257666023187010e-01 1.834753497379677745e+00 2.204184366326052302e+00 1.923373463002964190e+00 1.006773319258921884e+00 1.389470018404999729e+00 1.774271293485514267e+00 1.737829462645936462e-01 1.025545594795631565e+00 1.876800720197150607e+00 -2.645064693624601393e-01 3.134374728440572078e+00 -5.463656205728458781e-01 -7.015122711073777939e-01 -2.935143642253050800e-01 1.884197881496127547e+00 6.528857415931894614e-01 2.037869253080687670e+00 2.846049993435648129e-02 2.702740766098371772e+00 -3.602397068871850960e-01 5.767482422232030892e-01 1.320592661012064184e+00 2.439690755983740189e+00 -4.598106742790658563e-02 1.005236552140368111e+00 2.180554038349352020e+00 2.009337576241685408e-01 3.958603954920549839e-01 1.053855075775000705e+00 6.538434813866459416e-01 1.927887194152140271e+00 -1.163021416995359436e+00 -2.427822030094996808e-01 -1.657167344943033527e-01 1.420175117787879637e+00 1.447857924113465922e+00 8.898925338832578413e-01 1.342740946892838627e+00 1.179294188013343403e+00 1.972436998728403834e+00 2.343720058231999026e+00 1.561489438949599684e+00 1.458043444596489158e+00 1.606916344928476015e+00 2.424770996502990439e+00 1.146947655499988894e+00 -5.359743892778319474e-02 -1.675071373529671837e-01 3.667743208403942967e-01 -5.075833028586452800e-01 8.240439295225010508e-01 2.245901406697417890e+00 -5.425394878099417673e-01 1.087303394980117632e+00 1.711497951034396836e+00 1.158299672742952868e+00 7.165079028676464568e-02 7.753235568653217280e-01 2.321165302473700454e+00 -1.194694627683391963e-01 2.511690411483435525e+00 4.387920337883818300e-01 2.307743437315592505e+00 -6.829147059278594112e-01 8.972552112802990587e-01 2.760904207549055300e+00 6.235732635185986528e-01 2.533065093485906250e+00 1.141715754097674118e+00 1.483213320370004307e-01 7.551401546991545199e-01 1.751903751529729991e+00 1.949066346636517677e-01 2.354651533920830264e+00 2.026752902309171933e+00 2.271179446586932271e-01 3.015062466164117438e+00 6.028089738771632566e-01 -7.666107792397902632e-01 2.645804742093194051e+00 -3.026182768505107923e-01 6.648192416448431841e-01 7.132091166022224149e-01 9.178552888194558834e-01 -2.686556284180879883e-03 1.594115838667029550e+00 2.497961843932924864e-01 1.485770009774793454e+00 7.652615620853119305e-01 8.936620445808605151e-01 7.070152396651381288e-01 -2.401792857707112927e-01 1.240493197437988249e+00 5.524536667953224844e-01 2.082351460797352338e+00 1.223252359573879122e+00 2.499009365427900420e+00 -6.495059504074228718e-01 -1.658022438010640642e-01 2.040445310255849076e+00 1.005490619881055592e+00 1.559131948182787886e+00 1.755924147157000625e+00 1.586603711524542160e+00 1.066287546906427908e+00 2.333799577493655686e-01 5.474137341206644081e-01 3.032768340666409213e+00 1.545138029156084558e+00 1.407036374890793695e+00 3.021439016992086279e-01 1.419075415110696348e+00 1.693413057912106501e+00 6.366728844421184474e-01 7.826656590359701848e-01 3.200834015199202298e+00 1.378680273843280624e+00 9.649509815907965082e-01 1.390974944677444869e+00 2.559357224849206691e+00 1.157061500188943270e+00 -4.309934204501295052e-01 3.103353940284903523e+00 5.526615929468752242e-01 -5.165111184194954852e-01 -2.560495827345871112e-01 6.173482239596492782e-01 -4.495909266903763690e-01 1.536931276960332271e+00 3.797068414634488853e+00 1.274325152753704060e+00 1.696479933066709300e+00 7.024835365212092619e-02 2.091032491880744804e+00 -5.585136072270687757e-01 1.995276152573273176e-01 9.791090460398252926e-01 8.011271213160359173e-01 1.083039931008788148e+00 1.806330578098633621e+00 2.113947668821842263e-01 3.155367103113593807e-01 2.526215040823183156e+00 5.385357387509986937e-01 -2.991979510762762251e-01 6.245997448872966373e-01 2.948825519597006561e+00 2.615343889606359440e+00 6.636784888095186297e-01 5.161345616185826213e-01 1.514361888211146923e+00 5.128410935603732179e-01 1.420336691157434883e+00 1.094868915682681854e+00 1.748103477137942452e+00 7.006342071868387755e-01 9.977470129794666631e-01 1.193595468531777559e+00 8.734352076530487174e-01 1.384224405308732142e-01 3.602908080574411809e-01 3.882144983697951579e-01 1.219195483659101242e-01 8.482388425106232033e-01 2.611983877029440126e+00 1.333909291834476152e+00 4.611674768431577309e-01 1.361252386939366676e+00 1.409144877410774876e+00 -9.362019356066923759e-02 1.392624062637699556e+00 7.986125701447638336e-02 2.067865604192536289e+00 -5.594999605308256796e-02 -1.542127987433511149e-01 4.294125459104842224e-01 6.037066179924167608e-01 1.263350734677046949e+00 5.840496113448517823e-01 3.129676288789771998e+00 2.538182974627488875e+00 1.660989400840517050e+00 2.299611597626690873e+00 8.122801691015362202e-01 2.580658452894027288e+00 1.205896552013470124e+00 1.553354239736491893e+00 1.738096904133181742e+00 1.591217462051688791e+00 2.468053870997276800e+00 1.424008933964884704e+00 5.648942980545768044e-01 1.632950878527285710e+00 1.200144093881462481e+00 -4.562848396323963829e-02 2.006112025849919434e+00 1.880671952139288283e+00 8.416340010255924931e-01 1.201887680498300082e+00 9.471573828949967355e-01 9.463371589264399919e-01 7.173528052611022332e-01 1.446039676641146077e+00 -3.244274025395976757e-01 1.135766006308103426e+00 1.547884022779149715e+00 9.225368481487272732e-01 1.557787680010216835e+00 3.464631948571170184e-02 2.271023214240646126e+00 1.660014611022821107e+00 -8.097730429902229299e-02 5.136763312095494749e-01 -1.946421652500104571e+00 -1.956853099274814767e+00 1.595392844119333464e+00 1.024078611454148025e+00 1.587495380895407981e+00 1.344237517499035972e+00 1.678737137259692647e+00 -8.951157506508655715e-01 1.109792124669434221e+00 1.575725962854372109e-01 1.137528782212947176e+00 -9.165276331907357132e-01 6.293988867285317257e-01 6.856720942723768530e-01 7.687802643351067111e-01 8.650232934121645512e-01 -3.195606266082076652e-01 1.850245425731786630e+00 1.853110683591878471e+00 -1.454798524601621956e+00 3.305492045265221890e+00 1.147557332620951387e+00 1.169884903091137129e+00 1.017721215480315911e+00 8.519947152287179470e-01 3.213503514590035692e+00 1.462570349943827397e+00 1.451285703818484762e+00 3.029131159101755566e-01 1.071266328840058124e+00 1.696732325480285741e+00 6.622672652519038250e-01 1.185841475060926076e+00 2.647720014935427413e-01 4.326807804322540529e-01 -1.731475863533882553e-01 8.639871413648189113e-01 -4.675276031169250390e-01 1.285768659812146275e+00 3.024200342487711746e-01 1.254237169012294206e+00 3.264533989846826190e-01 1.782625281946449425e+00 1.445875611788626003e+00 5.687656925109025874e-01 3.128662847129290991e-01 1.031648924425684788e+00 1.084247901410501980e+00 1.621362886626349642e+00 2.544021671083931402e+00 -2.338051121544517663e-01 2.359960879948199697e+00 4.789743305050109257e-01 2.487502115734158803e+00 2.005428383252707114e+00 1.774639182993942965e+00 1.220552725607825240e+00 9.313599398070696589e-01 1.547632983001258511e+00 1.731361679519219710e+00 -2.095603822612281952e-01 1.019497911292555958e+00 1.459608622674779532e-01 5.534495107813277581e-01 7.781455434526113324e-01 2.528312388432612412e+00 -3.964308983430352429e-01 1.391724900903309914e+00 -6.846590544960619029e-01 -1.138627195169753303e+00 -1.114978151848508570e-02 -1.276619955318728961e+00 1.928563761847120306e+00 2.071969262800980593e-01 5.032376152139756975e-01 5.003066036102856717e-01 1.036158877077298701e+00 6.907829535462095549e-03 1.226863499530489010e+00 2.188312465150027697e-01 -3.988251731539496081e-01 3.427055250746068982e+00 7.278287967096609412e-01 3.300668342100095964e-01 -1.141823625426108268e+00 1.211061255389220159e+00 7.175535453707213573e-01 6.513723750319415640e-01 -1.016220661331704855e+00 1.980783983255445024e+00 1.484026264704571441e+00 1.481069658338313388e+00 9.358269469044480093e-01 4.243595225126197690e+00 1.635304153781644398e+00 2.593961828321854401e+00 -1.071931021701499009e+00 9.867720052786463913e-01 2.565118538846801410e+00 1.000936696528580416e+00 9.036955662782775178e-01 -1.061569756348221816e-01 2.939176796654551227e-01 -7.465611846724312661e-01 1.222528139297186789e-01 2.160265777327261549e+00 -3.386767764001526876e-02 1.443993369260171411e+00 -4.031394814173129837e-01 5.902869240631405390e-01 2.423722194109298456e-01 3.732352699580899213e-01 1.304227176864009019e+00 3.989220403973989248e-02 1.766185391578413810e+00 1.198286209142488845e+00 8.084631798045869289e-01 1.221280734935946688e+00 1.756577872393585649e+00 3.966837985205593498e-01 1.270952761336326731e+00 1.443552224289162966e+00 2.605823927964980413e+00 8.346234578495939083e-01 2.112035245784746329e-01 1.145420597869625245e+00 2.917715528279313020e+00 1.485793906640734630e+00 2.756966072907838683e+00 2.260602233416283635e+00 -9.905872445150454286e-03 8.427339771910618005e-01 2.585848709574678050e+00 1.860868559916309284e+00 8.443228478578037599e-01 1.898243199834795947e+00 2.276193951766565249e+00 1.711075200096578097e+00 2.302257643727746661e+00 4.007652515408399174e-01 -2.047104430160773814e-01 6.080986982242799765e-01 2.121775251680416030e+00 1.393861711137099890e+00 1.517810716513745550e+00 2.439671052014714459e+00 1.251372387265661246e+00 7.547148251438510203e-01 -2.318336693577238705e-01 1.778598165923744201e+00 1.381695035792139592e+00 1.469599073234683306e+00 -3.038238909076804162e-01 1.713566129220285505e+00 1.012359752428969362e+00 9.783763396436132576e-01 2.635319216750071636e-01 2.601264383395959889e+00 1.438545470924259551e+00 8.562085130096598329e-01 2.966836573235659191e+00 1.235761583190306601e+00 1.486325448376458525e+00 -6.702341384643643041e-01 1.057259835993052510e+00 2.629829580092499786e+00 1.654584645508985430e+00 2.908371463373290222e+00 2.338882939317835863e+00 1.281017541978502372e+00 3.575811262566320092e+00 3.215395294206659038e+00 2.722949593920040545e+00 3.139107539780743306e+00 1.400036665959592641e+00 2.225937615252458368e+00 -2.705728738197404892e-01 8.610467783672465236e-02 -3.581819294275886967e-02 8.866185636761838573e-01 2.168738210586473425e+00 1.603293465719730637e+00 1.083674143898277098e+00 3.401801534835572127e+00 8.733794621480417408e-02 1.148705496323549347e-01 2.140528840254278253e-01 6.983061513054193703e-02 2.086904488966585980e+00 2.125272509183932179e+00 1.232826064189687099e+00 8.834742766576629824e-01 1.108648229263733631e+00 7.134099081540862253e-01 1.143364618576520053e+00 6.992483534482489826e-01 -1.923881045764375131e-01 7.424830825537600543e-01 1.626108070377491610e-01 1.444276250964896313e+00 1.446733540247363115e+00 2.522421623060356666e+00 1.434341780692077961e+00 2.996554884773867666e+00 3.251640827903885089e+00 3.597666607746877743e-01 1.181397874715881313e+00 1.293297606511661035e+00 -4.689409686519713238e-01 1.782872707675599022e+00 1.059865519710910586e+00 -8.294102644297240978e-02 2.331123359677830464e+00 2.260741480168392048e+00 2.427400653718280843e+00 4.457931189810170336e-01 1.613822621965776083e+00 1.880795808923268142e+00 -8.041200199747381427e-01 3.443859448362057707e-01 3.277657946222333196e-01 -1.429715767146936489e+00 1.499151042166060543e+00 2.969825451726575860e+00 1.886474025087202078e+00 1.514568640454053483e+00 3.386089726522266030e+00 -4.242956852337749774e-01 -2.444929684375605761e-01 2.235121555236775581e+00 3.633625638885325526e-01 1.546487886961502634e+00 -2.445151221436308864e-01 2.907808324960383217e+00 6.044456096425335767e-01 1.665835092608499712e+00 7.618803527060143965e-01 2.794128448272731102e+00 1.057904196982288880e+00 1.902461984099584891e+00 -7.816774883822937836e-01 1.083402967319009313e+00 -4.817649930576221040e-01 -7.554264681171660167e-02 -3.046466432290312887e-01 1.273337501339723565e-01 -3.054230796499945444e-01 1.797242233521314958e+00 7.495019872764381308e-01 1.370419582801045255e+00 5.774671459604557855e-03 5.234045061873594529e-01 1.204610470695416380e+00 -1.678183712477215206e+00 2.275266261896151665e-01 1.632936443602764909e-01 1.354388933209598855e+00 1.259061937098002515e+00 2.709770335624657633e+00 5.614312061073593041e-01 6.647191342887927012e-01 1.211529130684119160e+00 1.017488528808112580e+00 1.378077499419281704e+00 -9.193977254085512474e-01 2.840056703048968512e+00 4.960451778391379851e-01 1.653719574300282824e+00 2.422379920891257310e+00 6.387702370643606464e-01 1.828770620982220763e+00 1.475609269256711098e+00 -2.653991559850276682e-01 9.048738637989786060e-01 -3.801893813754328999e-01 1.603250250097093765e+00 2.184829201662433995e+00 9.530898575099275849e-01 3.827150714489038208e+00 7.844046340030939035e-01 1.173977218573971415e+00 -8.353284828400705520e-01 2.493203768615193106e+00 1.046005045298312730e+00 2.510131265615446861e+00 1.387684434086235541e+00 1.921626958534255747e-01 7.251163090298891056e-01 1.106230158050357515e+00 1.977817909691321097e+00 1.784125946662870277e+00 4.707931726159394481e-01 3.067691287688318447e+00 -2.655527378691049933e-01 1.197203684023141701e+00 2.891421633487654130e+00 1.820647439927674638e+00 1.000332610862467053e+00 7.727472766464819065e-01 6.532762471512676417e-01 2.305253012724767792e-01 -6.898670197009320049e-01 1.584139241373679230e+00 1.014501738819967303e+00 1.408349098543750122e+00 8.607220792813087273e-01 1.512621200237744823e-01 -1.481798952300281969e-01 -1.159674253521559395e+00 1.063188246542004611e+00 -2.705813548827799564e-01 5.465569734912587713e-02 -8.332152761913702577e-02 4.039669115328003435e-01 2.223636636560004209e+00 2.189821031971514120e+00 9.120724055014359788e-01 -8.652105276721775429e-01 6.202294458523491816e-01 1.729690364787759282e+00 9.053736917657621008e-01 1.328474775912188210e+00 -6.842508264145626962e-01 1.410481205976562569e+00 8.139174015427126374e-01 4.940600939950640091e-01 1.579303257350541889e+00 1.047727065969112026e+00 -7.848776906232842743e-01 1.331719651780911340e+00 -4.679361930222886157e-02 1.545572944530251014e-01 1.349592834273666497e+00 1.120804939099115050e+00 1.360510737412793603e+00 8.121394007669197057e-01 1.355040843606449164e+00 5.469978631594630825e-01 2.062189307744027644e+00 1.631062769675994284e+00 4.569622924085564586e-01 9.958633474070534009e-01 1.272752191399814325e+00 3.261263336944190683e-01 6.740408742955119603e-01 -3.112379568073489478e-01 1.498671447274426027e+00 1.720784924061781851e+00 1.040998966767974876e+00 3.146369888178913499e+00 7.744090001048620220e-01 -7.535120897769717607e-02 6.548796982464134553e-01 3.077349285834871662e-01 5.854301308380430724e-01 1.221239762965570241e+00 3.636929724343104242e-01 1.645669694076961953e+00 -4.620991602457545921e-01 1.108965317343603152e+00 1.674039684853051213e+00 2.154471196577980585e+00 6.150432339671861870e-01 1.433762807800079031e+00 2.164866237654407666e+00 5.896833297419713515e-01 4.969128431791709488e-01 6.082706131117165960e-01 1.113480917954453364e+00 3.138796571503811306e-01 2.833240830559081935e+00 1.493699217810256386e+00 2.257242569698629353e+00 4.884483031462386049e-01 1.391374468596042524e+00 1.704417148309467223e+00 1.527959893973477090e+00 -1.247521938333247538e-01 1.700132005678270497e+00 1.132889277347254531e+00 8.951071208328178486e-01 4.629879907681280216e-01 2.389551557197171494e+00 9.439066661503257016e-01 7.354526635314115879e-01 1.380514635635298859e+00 2.464435111802857570e+00 1.494550196902918238e+00 7.463487559529909943e-01 1.407560921994077896e+00 2.655974418026608497e+00 9.016662010906295599e-01 -1.434155812242386085e+00 5.149769127100705113e-01 2.427274021415642746e+00 5.272199692560758377e-01 1.158702226207320107e+00 1.448429997179173423e+00 7.635252732301256451e-01 1.820086636712022088e+00 -4.118475829076325700e-01 7.251776579807763801e-01 1.365196912089948755e+00 6.588563657870077916e-01 1.239472235264973632e+00 -8.042491820177624096e-01 3.623655374941965324e+00 8.504182392991824768e-01 1.982667308506659065e+00 6.854608773799770738e-01 1.004441818702099143e+00 3.420639239643419316e-02 1.225411932085856276e-01 -5.777631908536351446e-01 2.244122329914325142e+00 2.359538709724122274e+00 1.247340471288205466e+00 6.035454668967541458e-01 1.773959341851293114e+00 1.676407318449544492e+00 2.037488443668846294e+00 1.909168707245801455e+00 2.823350042345442290e+00 1.177839006253430076e+00 8.090903811511215293e-01 4.058693601106184712e-01 9.390018208825721135e-01 -1.231448388883026879e-01 2.252155745752555394e+00 1.942782366725053000e+00 1.251790985300245351e+00 1.314016543826866945e-01 4.331620099183706163e-01 2.112640955114650332e+00 -5.858153902072931185e-01 1.006142836103540938e+00 1.662480389388672819e+00 -1.042294299612043090e-01 1.990085110344548547e-01 1.746522526822230414e+00 1.623083618217757707e+00 7.768562139406294254e-01 1.269850447736844856e+00 9.980743832191358855e-01 3.164746411489239630e+00 3.574867676032721153e+00 7.642551283818248553e-01 -2.622368608258351386e-01 2.574495968942454027e+00 9.510350574527806633e-02 1.987771941945322141e+00 1.088165020185330789e+00 6.837563556021413191e-01 1.954819741844706193e+00 3.439773897047780693e+00 1.463861135681944869e+00 9.278106882049724780e-01 2.401588883564730104e+00 9.983195895621878035e-01 5.868870445596443552e-01 7.474450955593726631e-01 1.421778020684367982e+00 7.209169820320577848e-01 6.339555654184444444e-01 1.038248225302849992e+00 8.199415719488916121e-01 -5.846033295783868711e-02 -3.860958930083872032e-01 2.629138459186629362e+00 1.127975014097745143e+00 2.486650137107881409e-01 1.600258638291529589e+00 7.478431201588187083e-01 2.667367317273336536e+00 1.058491839143957058e+00 -2.423960139454692936e-02 1.492375020315288792e+00 1.348847983984203580e+00 8.737798429291897540e-01 2.144785819795755000e+00 2.318045862949571934e+00 1.640129165469951689e+00 1.611310113995557458e+00 1.727413317401349735e+00 8.885999746440316205e-01 3.429593564078385892e-01 1.365779878492028532e+00 2.164100510504269326e-01 2.377907866304488582e+00 1.528723757012861562e+00 2.714285069543272755e+00 4.681757276434648674e+00 -2.648100071272510014e-01 1.114663653655272535e+00 1.716033112755392498e+00 7.801187753305838246e-01 1.948051543663954943e+00 8.338707211980506129e-01 1.612454558606762678e+00 8.607881623080589906e-01 3.419109154120776761e+00 2.008883998411061356e+00 1.129054459656537501e+00 2.406350547830996778e+00 1.048962604420221822e+00 -4.968824954723212173e-01 1.540365489073035832e+00 1.340057918851837115e+00 1.592450486182305891e+00 8.723878753450274859e-01 -2.292400616176836214e-01 -1.481154753633820986e-01 -1.964492258386902335e-01 1.873032016041137116e+00 2.037479111575797752e+00 2.660034491264169354e+00 9.837307423231084202e-01 2.960283963998271872e+00 2.425223849854987457e-01 -5.157905199929777584e-01 5.079216540318489681e-01 5.978106143896279034e-01 4.764101198726106157e-01 1.130784530277679778e-01 2.368585163294848250e+00 5.515280377943589940e-01 1.840211756406687771e+00 -2.330604232952945831e-02 5.534673871178774629e-01 3.578205505925370344e-01 5.626524236029567527e-01 1.759705106751091153e+00 6.403608234503636032e-01 2.294240667921007559e-01 4.255916211920140468e-01 -7.877470455108670500e-01 2.827796341578387995e+00 2.268476740326416330e+00 1.775467729277569129e+00 -5.863104418648859006e-01 3.351795020984108753e+00 -1.405579717684931840e+00 1.456402240113084501e+00 -5.380572906874828143e-02 1.326938326740292551e+00 1.115896641819356105e+00 2.662309244734893721e+00 1.295635812036110668e+00 -7.410843605031239845e-01 2.367505586696012188e+00 2.572544710679318114e-01 1.909538011779054800e+00 6.629573952003218196e-01 2.289757976021473684e+00 -3.395475009973862590e-02 1.246730763598494995e+00 1.731116466595491898e+00 1.795372317740819401e+00 1.123554580686052073e+00 -1.053483313545305222e+00 1.530574206512450797e+00 1.805791990466638852e+00 2.236993529681347015e-01 3.271941473101031006e-01 7.873217156624225943e-01 5.957254721407065912e-01 2.095376815922929570e+00 6.203679145269981321e-01 1.672252232943518546e+00 1.085216709788743517e+00 8.027552467614033904e-02 1.053626797578363750e+00 7.900747417521182259e-01 2.498094108227889354e+00 3.655085009875663982e+00 1.062356550406767353e+00 2.387586992088863713e+00 4.274376395824651675e-01 -1.399297675281992448e-01 -1.168488128398267545e+00 2.208930064829226492e+00 1.780893518381338358e+00 1.610102652544131097e+00 4.320186869097238092e-02 2.038555833842193632e+00 -7.989203457556023347e-01 8.269909572521936258e-01 9.031791556627480899e-01 -4.204123350719160546e-01 1.575383399681292040e+00 -2.570551262999413167e-01 1.174631188467870846e+00 3.409871628398273846e-01 3.248773560468787847e-01 1.314577698466719013e+00 2.112974131742938688e+00 5.397059859515057623e-01 2.667498346224014938e+00 1.675544653767846004e+00 2.401744325074498310e+00 1.981854070680509450e+00 9.603779806649880291e-01 1.345388458659166675e+00 1.406391224749277358e+00 4.632745510917585241e-02 5.060072566038981146e-01 6.571772497664383206e-01 1.762810167287826024e+00 9.442758444324912404e-01 1.779800208204855572e-01 -2.224603971284423026e-02 -4.295540761338282332e-01 1.471566638811687922e+00 -4.435947891501000884e-01 8.580079694366993248e-02 4.177941754800389845e-02 5.942055328453832441e-01 1.568024618494613165e+00 1.082111056438255670e+00 -9.910845253164386748e-02 1.202105047674901117e+00 1.056613311260193644e+00 -5.432144374183720537e-01 1.474299961297582451e+00 5.565135367671346645e-01 8.059616839654843989e-01 1.159897924121696899e+00 4.926464303814485080e-01 2.585407584487132038e+00 -6.870544236833459051e-01 1.792820596017874246e+00 8.332074111603664512e-01 1.573613858871593996e+00 1.138351644855039035e+00 2.056812429965426681e+00 7.309306970593588693e-01 -4.965505608539764193e-01 2.628920834275819463e+00 8.743615509130887586e-01 1.075616508868905807e+00 2.147508758902343384e+00 2.540975279684015042e+00 1.193932992456451903e+00 2.392555181768732275e+00 2.309503466939411442e+00 7.855023249205643765e-01 1.295599593458626630e+00 1.191280783968620360e+00 5.623329357998039235e-01 1.269786352011732511e+00 4.484359428754802757e-01 8.622892374815375183e-01 -3.555180752711845638e-01 2.665584006088578040e+00 2.109317462441042235e+00 1.491073276356853050e+00 2.415986943003437804e-01 1.530876199014755468e+00 1.853746351866410125e+00 1.611820171643316701e+00 -6.007476011874665622e-02 3.984305865881974107e-01 2.189487065859294646e+00 2.857778833569010191e-01 2.085489810251518250e+00 8.521184134817030298e-01 -5.900439268026289596e-01 -8.236248418221560064e-01 2.044493763523463681e+00 1.223265455495826881e+00 1.728570958921409106e+00 5.851126762571894346e-01 1.020259303745182811e+00 2.906401459203861393e+00 -3.771451556547069650e-01 1.680444842325270471e+00 1.770929109126651690e+00 2.058365927089194969e+00 1.023639940425122852e+00 9.950286806293865416e-01 -9.441922233715710489e-02 6.438051787646767998e-01 1.598168531772248491e+00 1.161378853256760380e+00 2.101853784792862445e+00 2.098478754587475570e-01 1.372338820798279846e+00 1.856724204311189563e+00 -9.821822853353967542e-01 -4.252228349931503337e-01 1.675782050981685867e+00 2.010465006906582808e+00 6.991622970066562193e-01 2.588397943641319809e+00 2.948062519282169669e-01 1.217846350439919734e+00 8.780259696551609983e-01 2.211087819417421940e+00 5.068329265725156629e-01 -1.505484683064395091e+00 2.699222896561059848e-01 1.022220002039157194e+00 1.968891548418863602e+00 1.529669034864551636e+00 1.818923603527768718e+00 1.983934151647877675e+00 9.725235129758545982e-01 1.479752625240643660e+00 2.145320631390021660e-01 1.045926294414611712e+00 2.191755601565981149e+00 1.858327506684416264e+00 3.693506475866128458e-01 1.084597290761807553e+00 1.605985095035531218e+00 1.941203231588266576e+00 4.827107003539694574e-01 1.891605651223725593e+00 8.786614269169781277e-01 2.082569575435473386e+00 1.273636794991149568e+00 -2.808885901714013034e-02 1.459209950831304781e+00 1.471374884497404389e+00 9.394191591963541033e-01 -2.415201909419598114e-01 5.512449175372838850e-01 -1.782729698825518683e-01 1.398764413895453584e+00 8.814477324126058777e-01 2.789010514742247704e+00 -3.555496349009245605e-01 -5.119084585132989418e-02 3.226335077853351940e+00 -2.245450265823910829e+00 -5.186236838875993849e-01 -3.469014160430551330e-01 3.249018686746620865e+00 3.400159697666888636e+00 8.641294685367092443e-01 2.253567028221652446e+00 4.805221075335375791e-01 6.599449469855669381e-01 1.219410453857729060e+00 1.471414377255812589e+00 1.576930103099971614e+00 1.373674397475846742e+00 2.835073895875111383e+00 1.493266616555441573e+00 1.151988234595930360e-01 5.501354137743894590e-01 8.800956897955184433e-01 6.291998709110293575e-01 -1.794833749812333179e-01 2.071285768573027486e+00 5.258291982237528472e-01 1.555946782514186832e+00 1.334594003204982116e+00 2.052964540775160440e+00 3.130450767091459974e-01 1.170007738926480245e+00 -5.979032153090080293e-01 5.807886813007914206e-01 4.405274934048636903e-01 4.242090874681621604e-01 1.951751669098467534e+00 7.148068668372126178e-01 -8.458598333297590033e-01 7.531390771145084484e-01 -4.274808094790263913e-02 8.434235865953139122e-01 1.291719847867707438e+00 1.061412359548780993e+00 1.169613668231735293e+00 3.642525075126324952e-01 1.903763563622052624e-01 8.266390950593037745e-01 1.700205740829638046e+00 8.820512119371988202e-01 1.426378661365195866e+00 7.335834922610239284e-01 1.488954712558619109e+00 6.052873288571957167e-01 1.404916378445390857e+00 1.878592970363143655e+00 4.784518566049912325e-01 1.537933980480556073e+00 8.988613411194507075e-01 -7.839902109246654760e-01 1.489390797168829828e+00 1.927416712869558957e+00 1.182764210461227927e+00 1.457013040991413710e+00 7.432279442016370696e-02 6.105364305241354206e-01 -2.688352348784153745e-02 2.501250475063238277e+00 9.840695490142095103e-01 3.981245109889777756e-01 2.201711819438982864e+00 3.129877087433641236e-01 7.536690540139405758e-01 4.567644850333922313e-01 1.781628086523078469e+00 -3.248868113914745170e-01 9.641664619205253528e-01 -9.417063434069494754e-02 1.266857232264676947e+00 1.979625617255227121e+00 2.464961330841477949e+00 1.921697182208046417e+00 1.769951018228626438e+00 1.713277043131908650e+00 1.342660458308021276e+00 1.828819734774911554e+00 2.128348779321211914e+00 5.803290944061302303e-01 1.985486208249014117e+00 6.268626624499981093e-01 -1.082371590697773223e-01 2.295620227091971444e+00 2.235254273943693692e-01 1.260082487967216558e+00 3.179013927882073931e-01 7.469798447615707548e-01 1.708620934202503161e+00 9.180416573579581740e-01 1.049358311977835356e+00 1.743765706076385591e-01 2.607036482990157111e-01 1.269636697972496231e+00 1.915804853718864553e+00 2.674992733822155522e+00 9.158361196513380431e-01 1.014678648839859809e+00 1.085577238532444699e+00 1.656489181666972454e+00 1.231404570409861288e+00 -7.627329201801320568e-01 9.699820503124202409e-01 2.898976757697961926e+00 1.271882447511301972e+00 5.527425538420180917e-01 1.240191193385418389e+00 9.925748169496988460e-01 1.538527998726926915e+00 2.071328899345176389e+00 1.253984402817216459e-01 1.469144272656219830e+00 -6.210015925010868854e-01 1.106157107438931364e+00 8.264825433344001882e-01 8.521665339040835896e-01 5.370403223239232915e-01 -4.415885939009456806e-01 6.851162565204005350e-01 -2.785496694946364982e-01 1.985183592420015186e+00 2.232438031856228466e+00 8.642795612812917971e-01 1.364956877466712903e+00 7.084943215764352153e-01 3.074044407975019766e+00 8.007407401219872600e-01 3.321905987166274610e+00 3.120359021634656393e+00 8.339671342181718128e-01 2.999444765247707423e+00 3.274693804489137605e+00 1.469491913298918151e+00 4.815781029451859929e-01 6.252798688912531988e-01 1.374853770929639563e+00 9.381612890967836460e-01 -2.215306087827337289e-01 5.576082715788175381e-01 4.661354631182902386e-01 1.756739505288684944e+00 5.517169868869035987e-02 1.983674174810959201e+00 9.964237459417766285e-01 1.334421951844392717e+00 1.343497898275270996e+00 1.198042848475258104e+00 1.050374956329752862e+00 1.681771945276666846e+00 1.636587807967331054e+00 2.745663287457170143e-01 1.717465924681807810e+00 1.008792281116412504e+00 6.278162007253456078e-01 1.719816200204981049e+00 2.262529410073826242e+00 8.804122924906819803e-01 1.843156186993065715e+00 -5.942627111289366937e-01 1.416849819120497012e+00 2.167439085589482950e+00 2.950634620095622940e-01 -8.397406124763073798e-01 1.906013724376379281e+00 3.096105519248081306e-01 1.085758747671673241e+00 1.496348212635503883e+00 1.080083671067618489e+00 1.567347430744790993e+00 1.007616267921632447e-01 8.176302479088333186e-01 2.159442590926710981e+00 2.163399358859863231e+00 2.079264812085230396e+00 3.411487575951702156e-01 -3.575048972290847393e-01 9.104676850322034332e-01 -1.256399503661036476e+00 1.119863976383459692e+00 -1.085727375574532916e+00 9.641415821538334985e-01 -2.996372598381601970e-01 4.789563597200342526e-01 7.587646054513940141e-01 2.286421242451925906e+00 1.221081801910887332e+00 2.942037624320352318e+00 1.937136260825538914e+00 1.197034899297262145e+00 1.465234216364612596e+00 1.915767537057393222e+00 1.116410560220932657e+00 1.730516221364912566e+00 1.636015568109475460e+00 8.186078595041129669e-01 -1.280357857477579575e+00 7.618021887624478738e-01 -2.315795869177221245e-01 1.316455793402425689e+00 2.563392529684583199e+00 2.882048158678582883e-01 2.844376404495606026e-01 1.710014408727700941e+00 1.327558307052209674e+00 9.578812655210597882e-01 2.243442859852923021e+00 9.764310972990648541e-01 1.587663998153417300e+00 1.728551674196079357e+00 1.357713466534172353e+00 1.873467776208977975e+00 3.392524092909426914e-01 2.668690296919977722e+00 1.226755872404672321e-04 8.059094901342136463e-01 2.360188301379436027e+00 1.365020053314405235e+00 9.670807458970009929e-02 -3.622927152852492561e-01 1.020146066264642659e+00 -8.589381201149943745e-01 5.503449860478912825e-01 6.227722388099944384e-01 9.107372908115528576e-01 7.443893223234674394e-01 1.648966673415804607e+00 -1.270505576265624992e+00 1.076022500077583599e+00 -2.090211463939881942e-01 4.981674661204612553e-01 3.924822730068774357e-01 1.581871801984477077e+00 4.323488045699988014e-01 1.300108063315862150e+00 1.855758329656383099e+00 2.597238546315237123e-02 1.455936742475161916e+00 7.452675517109987879e-01 2.724756027321836860e-01 1.352176801529312744e+00 3.424965487619094917e-01 1.594914388986323484e-01 1.619421806285353593e+00 7.654726994225280468e-01 8.088265854373419828e-01 1.874564097453497835e+00 4.141185682552537828e-01 1.699719617267390959e+00 5.947229082562811575e-01 -7.978484799208922507e-01 2.556544062864050115e+00 2.696918263179838071e+00 1.714359638195930291e+00 1.213982430094277642e+00 6.281558772150416248e-01 2.609070956226914095e+00 2.145720809299783927e+00 -3.063073000570271098e-01 1.540993788807265341e+00 2.542819105316657780e+00 1.078416180914884004e+00 6.459175809420010239e-01 8.406257797435383594e-01 7.739263222473292680e-01 2.483892466693667700e+00 5.882917254919386441e-01 5.017047989137832786e-01 1.186421175341356576e-01 1.164698714754847764e+00 3.135807707135127576e-01 3.986869300208006339e-01 1.783882467802950234e-01 9.199238007658943062e-01 3.206930560276045394e+00 1.012059116225945576e+00 1.660520735489471988e+00 1.543471316258731019e+00 -1.663401154304680607e-01 3.189524929651918139e+00 1.296247418266337048e+00 -9.539516110723886833e-01 1.443740177683624504e+00 5.501301374568190461e-01 1.841362087271494419e+00 3.216022337502107420e-01 1.196673191959934712e+00 1.273661202322762032e+00 5.487245549312851356e-01 1.219217501689670025e+00 2.791941007028654553e+00 5.365309354294116595e-01 1.877652918672015669e+00 7.582087431614846496e-02 1.494621730360929934e+00 4.983600091139542276e-02 1.234513768925197930e+00 1.555066051891851764e+00 8.516992597917339980e-01 3.017071245518464506e-01 -3.343292726124387215e-01 -3.434684989031782099e-01 -4.384575019455629052e-02 2.630003706290161336e+00 1.942431463757724464e+00 2.021642329698750018e+00 -3.191909041425062821e-01 2.220267988339088117e+00 3.450770866189991071e-01 1.989507794901260451e-01 2.103665800271334874e+00 3.446252930723727181e-01 7.432122065745881967e-01 8.514461317300804355e-01 2.349260350524986940e+00 1.685657519223415335e+00 -9.833570793073059813e-01 9.381007461162982342e-01 -2.345405201902923953e-02 1.027334138062626412e+00 3.313206365998198066e-01 -4.076113192278893460e-02 1.300276439657545247e+00 1.215068087560089216e+00 1.134758930731467164e+00 7.926170314116266491e-01 7.902851833308057738e-01 3.148440583287898775e+00 1.260750671377400156e+00 1.163777500939723542e+00 1.893032104055377474e+00 1.956418098331146049e-01 -2.316118248966629323e-01 1.153664791783745258e+00 1.605678086372479330e+00 1.316889642798535931e+00 1.432198057183286188e+00 1.539071971572319342e+00 2.266460301155705626e+00 -3.246111349580901861e-01 1.018942229017291146e+00 2.461571854720983943e+00 -4.626647441192176524e-01 2.017030469591280517e-01 7.981690013069240308e-01 1.582283061792805201e+00 6.424203737810229020e-01 1.245191425379509331e+00 5.043346400460400059e-01 -3.324973534156347998e-01 9.423348263154625037e-01 1.040028727434609390e+00 8.461144973497215505e-01 7.597219573401372550e-01 1.094350958139138852e+00 2.499293456270219038e-01 7.320220336682428108e-01 9.503208980365976943e-01 2.223164120806776278e+00 -5.611272734454949562e-01 8.599118077066980614e-01 7.674826509578314138e-01 2.493337115877971133e+00 2.365299448579544439e+00 2.289601976684025597e-01 1.628246472918153831e+00 3.224717003339366173e+00 1.427627361806643291e+00 8.808489893627009515e-01 -1.684972761739182534e+00 1.577440709776877670e+00 5.599431885823221711e-01 1.356253116745621545e+00 2.285514512378645779e+00 1.244653680242274962e+00 6.850210671606660195e-02 7.365704632524681106e-01 -1.396237189549953683e-01 2.650986962750906173e+00 1.703820484616671016e-01 -2.570876190556377061e-01 5.795167956628771710e-01 7.127947805811528648e-01 2.230544979270721928e+00 1.271073538769774247e+00 -4.801287017760081932e-01 9.634500201925194629e-01 1.043497499875051027e+00 1.236030044059647448e+00 1.698351502139301417e+00 6.285210755627560486e-01 1.261998119012673891e+00 2.023534852195950917e-01 2.151644484095489585e+00 1.107320635204491754e+00 1.453484600564337814e+00 2.238662019497410505e+00 2.702484678020403930e+00 1.610362055138781390e+00 -9.902462410029535533e-01 1.698272508756422550e+00 8.589223755233037494e-01 5.299379727974824483e-01 1.061732102186671023e+00 1.124360783436934907e+00 3.201412184513806602e-01 7.355928279959245142e-01 -5.664314749041607921e-01 2.094513463291110433e+00 2.240475317015365952e+00 -4.971874910793057656e-01 2.727497350316764879e-01 5.631162317304609921e-01 6.051146276695033022e-01 3.388865391128282889e-01 9.889262787410239008e-01 9.918141579457013801e-01 2.386799484883213862e-01 1.156869601329757691e+00 1.306322146912221704e+00 2.601713880699076498e+00 6.369781130327957230e-01 1.372304379041431543e+00 1.865765083082035591e+00 5.078354771483755137e-01 2.855033048198908574e+00 7.331002221993041523e-01 8.684228563533201717e-01 1.593729388933557534e+00 2.055152989453462364e+00 7.540219647092142319e-01 1.115666528780580868e-01 1.708164916465055860e+00 7.346902293682713303e-01 1.731160595064105134e+00 1.541371721319954924e+00 2.086714539135914315e+00 5.576173959501082855e-01 -4.271676967385165669e-01 1.996660865531638906e+00 1.260544748786358804e+00 1.413326470014393044e+00 2.056205047813071118e+00 5.747545677913719064e-01 -4.856350056673209292e-01 1.812811477372415547e+00 2.494853354367140952e+00 3.016079396771267351e+00 1.105672396485259057e+00 -4.833393678747610611e-01 1.775565116863828896e+00 1.863079455071740664e+00 8.953353280880985698e-01 5.737220411335060000e-01 2.461364793013693486e+00 1.423027776694922031e-01 8.623859601950342180e-01 1.237954490457195522e+00 -8.394874702407004174e-02 2.004320051930670310e+00 -2.426954946927979972e-01 6.076423848026277774e-01 6.005727691785344158e-01 -3.637571117107049057e-01 7.163187314448291598e-01 1.570118199924319224e+00 1.580456531361371653e-01 1.631983977923263662e+00 1.698413523620468490e+00 1.158985128237603135e+00 6.296048310448595364e-01 4.874994055957507788e-01 1.672465671389443020e+00 2.167154440353681544e+00 1.871242809766408222e+00 5.648297742823502610e-01 2.117865360662805507e+00 7.508253951973369311e-01 1.292658006805673665e+00 2.906898434200133163e+00 8.658472934932603948e-01 1.227723545290576368e+00 -3.035404790205096237e-01 1.913570184665590812e+00 6.726482858619132754e-01 2.847624033755801420e+00 -1.061347586273833299e+00 1.186358119860962290e+00 -1.060482035760430319e+00 -2.744316505923857230e-01 2.094709103260144367e+00 4.786864025212576590e-01 2.121136813578324176e+00 3.799607649372785945e-01 2.219459393221641985e+00 1.075894710517232289e+00 1.832897436661479418e+00 1.121759562269249111e+00 -5.116554368247278051e-01 3.852067375575172758e-01 1.196951850502006920e+00 2.131039198655131361e+00 3.069458112699504415e+00 1.440325303167773185e+00 2.466150804968373578e+00 1.074976752245971889e+00 1.065623286632455979e+00 2.092542911810656658e+00 4.484330338945731742e-01 1.087524546169355705e-01 1.628112114074793393e+00 8.966114058846597068e-02 5.683319637085063603e-01 -1.702296176096784963e+00 5.931980485384635848e-01 2.440102714110698567e+00 3.006905013464587384e+00 2.539593838599674136e+00 7.222200540369725363e-01 2.865497502355784043e+00 7.942598175538390093e-01 7.799949537920483067e-01 1.122191678544874005e+00 1.109602798882076247e+00 5.834045349108112344e-01 1.811549590936635035e+00 1.757372937805870006e+00 2.965177874827788163e+00 2.266051137071737109e+00 2.411993422936430598e+00 1.344640306707730382e+00 2.112748193718528178e+00 1.254285215139428589e+00 1.978346605906683653e+00 2.449879124744297254e+00 -3.247845023869946890e-01 1.955236486945598207e-02 7.326343696003835282e-01 1.036070708800386653e+00 -5.166984752513421597e-01 1.218184967104981142e+00 -5.252888229356456051e-01 7.309805819954943162e-01 -3.176017834439529008e-02 1.462233874499778707e+00 3.977055000404926544e-01 -3.929798401874293884e-02 -7.684696792802000465e-01 1.465686890401280307e+00 -1.918952504048218932e+00 1.036558386477279381e+00 2.239453126314512765e+00 1.384663996869464286e+00 1.444332494929129407e+00 1.975302656584320804e+00 -4.047628395112990995e-01 5.588633430399672086e-01 1.237685667397597555e+00 4.642616489636267607e-01 2.640106305541723986e-01 3.224681368110944302e-01 1.990154149172273026e-02 8.029359599179648477e-01 1.187175490848215942e+00 8.563366656215354311e-01 1.034620899980503550e+00 1.073313989991830031e+00 2.017782707851179858e+00 4.415484006458956778e-01 2.472796225049649355e-01 7.059426525593203161e-01 9.445579586340602241e-02 -4.594739341149881584e-01 9.167674376317972440e-01 1.112926558851201619e+00 2.086325296906907489e+00 1.608433547503892669e+00 1.266403718754079755e+00 1.626955387198087521e+00 6.127926380592446653e-01 8.131331604083835707e-01 1.218320394852953070e+00 3.857385145338326216e-01 1.577961195869387323e-01 2.467322223438381257e-02 5.293519591273173619e-01 1.157585537546087284e+00 7.040014161764388545e-01 -1.508958785289325755e-01 1.480947596741418515e+00 -2.760596285576122910e-01 1.350631277742291525e+00 3.219196181581716942e+00 1.035168818180637051e-01 -8.419712716380644002e-01 1.940916233607232311e+00 1.026866921637989538e+00 -1.004106905778098691e+00 5.749251136308312082e-01 1.619012736796037411e+00 1.208046040841930235e+00 1.360230609773215749e+00 1.537297035186294458e+00 7.519367676230278574e-01 2.567902716145995523e-01 -5.126984396412429534e-01 8.317960227912181148e-01 2.130736484513235385e-01 -6.256834044920394078e-01 2.658398604580124669e+00 -9.122829296419610046e-02 2.647837859451009912e+00 -2.594394114727739398e-01 -1.239833728693356535e-01 1.844900274948086949e+00 1.362709753822593239e-01 1.414456003451564969e+00 2.693015301048696131e+00 1.161553844327925855e+00 8.022691071846375088e-01 1.440237497375093767e+00 3.191800836191034385e-01 2.526281291016135633e+00 8.530791417886577355e-01 1.610507201983617964e+00 2.758142270540769658e+00 4.950264545779903269e-02 1.193742881027266556e+00 -1.024572873186232691e+00 1.429193105281600928e-02 1.395635556267704969e+00 5.849630284206186470e-01 1.340901722008130292e+00 1.243736598710835084e+00 2.972128638714695639e-02 -7.087284724812063785e-02 7.729661974076406095e-01 1.890032682708076894e+00 1.020562397901489948e+00 2.143864695252222674e+00 1.152409493580211608e+00 8.721243676152121704e-01 1.582046912420607132e+00 1.263935446502353788e+00 1.586711289843221184e+00 1.116967964643859335e-01 1.439071831630719167e+00 -2.939532183134047072e-01 8.567450061566275199e-01 2.095665235042493357e+00 -1.971630339921422170e-02 1.763261071794674839e+00 6.431441267907427317e-01 -1.529380875536752615e+00 4.525746678135630363e-01 7.755466650069689494e-02 1.394645085253236827e+00 2.741381002440270276e+00 1.296317750058619156e+00 4.554374469212761900e-01 -1.276933737305094185e+00 1.728973717834352275e+00 1.401273127248454875e+00 1.047722079684165891e-01 1.208180324093167890e+00 1.388676684799106331e+00 -7.186775575106092440e-01 1.762004260748371687e+00 8.634347971857422310e-01 6.928929090098124854e-01 5.169218713256222841e-01 1.104491958125308537e+00 5.746007512841767584e-01 3.262881326934242043e+00 1.110666075251569129e+00 8.139015291373695726e-01 9.638685763376547699e-01 -3.974515392779317535e-01 2.379912635787124198e-01 1.517622117437181117e+00 4.884406512741994444e-01 7.717022368622449280e-01 2.457905792369167397e+00 -1.429821790600142695e+00 1.875534847067027000e+00 5.526041333994904381e-01 2.494657698252944478e+00 3.031187561541444531e+00 1.320406574377838593e+00 1.462021753366712362e+00 -3.691722682765162800e-01 5.172837951194360073e-01 1.086359854619358911e+00 1.006571010457750992e+00 1.037732619754963448e+00 1.828630412075550549e+00 3.481656933690922884e+00 1.659779397127874923e+00 1.197327851695351830e+00 3.579303789519823198e-01 1.971696295725253956e+00 1.677031067702247968e+00 2.426959713227956339e+00 4.605794137358120710e-01 1.447977213340036817e+00 -3.535127774479601692e-01 1.681388870713873107e+00 5.064609861170397132e-01 -3.155546192512309611e-01 2.559693303211681426e-01 1.246856569493208999e+00 1.580283914396294342e+00 7.680494346778169445e-01 8.385690570209027861e-01 9.425020944109904208e-01 -6.141718039528740736e-01 -3.007511554003621246e-01 1.372728189233759499e-01 1.686743569164676826e+00 2.265759558301208898e+00 1.359240192788618851e-01 9.277008784121080209e-01 -3.785735304386315114e-01 7.919109912933712803e-01 1.978929857610875809e+00 4.021998079356743361e-01 1.120473003586434313e+00 2.660722213260814595e+00 2.083703057730807551e+00 1.698218162399404152e+00 9.198262966675474495e-01 7.992116944685172530e-01 1.796396935391627370e+00 -5.107971699312584546e-01 1.893215687600381836e+00 -2.821289055829286907e-01 2.602377491076575122e-01 3.754870819934945647e-01 -4.006747533535959249e-01 1.031248118723519180e+00 1.661261202532119619e+00 1.752416265253085470e+00 1.381314841238443503e+00 1.700758106507513023e+00 2.318322677039053037e+00 2.079678471310625554e+00 1.542109391785209560e+00 1.244916956760631743e+00 1.103493167722145341e+00 1.297307664208959543e-01 -2.299584394134795984e-01 1.728624462255679672e+00 9.765233225610887580e-01 2.427532801319630895e+00 1.489935302556024244e+00 7.499724632787980738e-01 1.572210306033244853e+00 1.682886763822099008e+00 -6.216984369150847789e-02 3.040133675953882175e-01 1.303711228779041997e+00 -9.108856769121809194e-01 -9.723824227631691075e-01 -4.168884331778446861e-01 1.549811172665128245e+00 7.849942527748440813e-02 2.010465579564776561e+00 2.801055845066569461e+00 1.219769353777367671e-01 7.063942017602105050e-01 -7.299271357498261503e-01 2.220097459577318855e+00 -3.529994495537125410e-01 2.890340299890225007e-01 8.150337726820400253e-02 -4.321194992814585412e-01 -4.407526923151637854e-01 1.469476835106042767e+00 8.296342121665236657e-01 5.360641797746181769e-01 1.588157777354445521e+00 2.796581677007965006e+00 2.506834754478000638e-01 7.686433484180209552e-01 1.609576312735673032e+00 1.237164500970095338e+00 1.311925142113974374e+00 2.566895135389145377e+00 4.688220597698382064e-01 1.690652031735088989e-01 9.310631454033854171e-01 2.623985019770721738e+00 -4.763192392636216299e-01 3.224346312370741097e-01 6.679121425188537797e-01 2.552659413570531388e+00 1.348102292211929676e+00 1.183648756993662010e+00 1.600168153140032912e+00 1.751626951178013314e-01 2.394748007575084880e+00 2.047390800193618521e+00 1.258857522786680727e+00 8.271199858383738723e-01 -2.790759834119312943e-01 1.573026995234981573e+00 5.465553063725356875e-01 4.076296257999429962e+00 1.982775675351070355e+00 4.182855394961787487e-01 3.455602274518729811e-01 5.819446020296510369e-01 9.549666657653886614e-02 1.593373316548393648e+00 1.300567450532877090e-01 5.416714235793445020e-01 2.173566590226704509e+00 1.453634892464050310e+00 1.289523414236747323e+00 1.092728545937117435e+00 1.879751281202405311e+00 -5.057551932960065166e-02 5.422693945275169902e-01 6.277539121341004780e-01 2.292721107712580864e-01 8.204951183840308859e-01 1.549008126468278901e+00 4.839540573873870599e-01 8.943081974207229834e-01 7.620569234473542064e-01 -6.577330444259964493e-01 2.443318322683928123e+00 4.201281186298636006e-01 1.054021878351724117e+00 1.778659299190095799e+00 9.265797822817416485e-01 -2.644411637283879957e-01 1.026394130143680528e+00 1.387895712144545879e+00 1.501208927680605099e-01 2.050459026834952070e+00 1.608453670427040461e+00 1.489495038424568651e+00 -9.990660686169610116e-01 4.486217760635071716e-01 -6.229235502669969726e-01 1.938144560451386278e+00 -3.304823972603780913e-01 1.456790023606714390e+00 1.354440466227295303e+00 2.815800773191718398e-01 8.053157587426339470e-01 2.224577311567845772e-01 3.057975814728100872e+00 -1.155680215782367348e+00 6.973214097856245131e-02 1.237677590657362492e+00 -5.944123015630483620e-01 -1.602690979219657530e-01 1.794282569597714927e+00 1.257397547587386866e+00 1.885253810880628933e+00 5.555614599758583738e-01 2.591220027137949078e+00 3.488305018642753108e+00 2.765415483547287723e-01 3.384843986386641967e-01 1.585926226065625944e+00 2.739119164412124885e+00 -2.443313346707451372e-01 -1.187949991720223863e+00 7.101345732181363335e-01 5.163662173100476149e-01 1.280881919058622698e+00 2.784444024830991626e+00 1.377372932079035328e+00 1.094621240642198234e+00 8.638287638644603916e-01 1.499402561821552071e+00 2.958517547061203956e+00 -6.372447304361072984e-01 -4.094838547819334984e-02 5.601008574110769578e-01 8.851685966254397853e-01 -7.339247009467425586e-02 1.005527331975049066e+00 -8.348503786209908739e-01 -7.166537139759487918e-01 8.707561096395767253e-01 4.825756687160700498e-01 2.077964736700927517e+00 -1.046841513644620747e+00 1.583886467657414698e+00 2.604773471924378692e-01 1.722468841190782474e+00 -9.988403793509775808e-02 7.903175618278089898e-01 6.461489554871975294e-01 2.363948311130632973e+00 3.556127656612338317e+00 8.697691722724225638e-01 9.009070495846807081e-01 1.048170700016396895e+00 2.297060523555445766e+00 -6.695280513639894071e-01 5.721304410278987840e-01 1.867289448972202948e+00 1.708220496978824166e+00 1.171197585130028473e+00 6.922842726980174000e-01 -1.668663789036269329e-01 2.729689054022297334e+00 2.170836574228582005e+00 1.351453391061353981e+00 1.165582942278855949e+00 3.465335647864989932e-01 3.065558111903595950e+00 1.730700923583553097e+00 1.068296713515465957e+00 -5.929590913171678412e-02 2.137027912323356649e+00 -6.055749093023790053e-01 6.260041733126273655e-01 4.708651256404703944e-01 -4.648625786533915338e-01 4.934889709826034698e-01 1.556636291735802535e+00 1.640926812439007509e+00 1.902997421929435440e+00 1.364418105417566807e+00 1.696169547633500363e+00 3.798559345616498995e-01 1.753796720371582962e+00 7.523137807571979030e-01 1.101417982940497531e+00 1.367278178706333946e+00 6.982612247993019716e-01 -7.288305856260656190e-01 1.534728440654544501e+00 -1.386690776898429345e+00 2.169741005581602877e+00 1.071796739856012870e+00 2.995204585811358733e+00 3.325060959873075372e+00 2.131147267601111839e+00 7.095904511651767166e-01 1.077622388381853868e+00 5.697032823880983088e-01 4.737598931749649189e-01 -1.300181817323403655e+00 2.102696517802753906e+00 3.196571518747923224e-01 2.245226102860619355e-01 8.172868165664334272e-01 1.792524157696842924e+00 8.140708779947705143e-01 1.012925505934698212e+00 -1.446368538070656573e+00 2.321385922834366511e+00 2.469943818637005961e+00 9.228242297270833339e-01 3.111933897367690216e-01 1.428453453298180520e+00 3.297158037602383018e+00 2.457583789834525856e+00 -1.142910006758984576e+00 -4.557402852868226995e-01 1.835532128174042654e+00 1.152458759805894628e+00 1.192186505494494453e+00 -6.098775741805644302e-01 1.385294971677380804e+00 1.616032751709349347e+00 2.451063790343677606e+00 1.662534999577558237e+00 2.219267609637543881e+00 -9.575649752061115016e-01 2.729436427186980318e-01 1.399361265269257082e+00 5.434689732155023600e-01 2.441631464958878173e+00 2.092493041035872192e+00 1.984070960697369879e+00 1.294062695434915256e+00 3.623328812250575237e-01 3.051704026590952523e+00 -5.466936879868451449e-01 1.412895409289640358e-01 -8.935298963349356249e-01 -7.423771563407157714e-01 -8.272539857945717667e-01 8.895017870299395391e-01 1.191096329844813395e+00 1.613751542290805752e+00 6.333220982471685634e-01 2.180636063056362595e+00 -8.210065156911446893e-01 1.447779348581206715e+00 8.150953441858639348e-01 7.282270058171524951e-01 1.695567609715319612e+00 -9.374893596301620002e-01 6.741571411093486565e-01 1.037291539525138362e-01 8.220100137489516623e-01 -1.275583471876380603e-01 1.885058523635049665e+00 2.704641140062671756e+00 1.073677184659927342e+00 3.343461423506944308e-01 -3.944488857457121439e-02 1.856036961308911160e-01 1.297056705349645123e+00 1.516764546682024095e+00 -1.014036154259719824e-01 7.779162548845476588e-02 1.631950544508562695e+00 1.180463197887844817e+00 1.511613245032756403e+00 1.553234006003276768e+00 1.265961339517389650e+00 2.425664148884231430e+00 2.738022252788590905e+00 2.122314156009034725e-01 1.691261088796807810e+00 3.945799495160420833e-01 7.453529931682373322e-01 1.568612910624789247e+00 1.009453365889925625e+00 1.145964814809653287e+00 6.034744746192614029e-01 -2.716878292086971625e-01 1.503058494440767667e+00 1.932941711013555608e+00 -1.684146521815608755e-01 1.397470495569159421e-01 2.021722064532482488e+00 3.483866761623462538e-01 6.800796822953881771e-01 1.469279457596637917e+00 4.729739944112130723e-01 1.272622168942337595e+00 -2.548603243501542659e-01 3.452962077948378727e+00 4.857829151662835243e-01 2.024266709407477549e+00 2.205713071347651932e-01 1.404488105149251098e-01 1.480433165071770141e+00 1.656805817274463521e+00 6.628153512631302924e-01 5.611556153571640726e-01 5.113341285608278275e-01 2.768005568858817877e+00 -4.586647402208524626e-01 1.925378823188433675e+00 -8.423327831718975256e-01 8.762574950289740983e-01 2.577638144074628213e-01 1.303312968205865063e+00 6.210026419599282699e-01 1.847757075800972926e+00 1.125119106010244452e-01 7.011264012837242765e-02 1.252927211363845883e+00 1.835056382139025333e-01 4.483590202785396883e-01 4.725103037392042182e-03 1.826769592675928200e+00 1.281423485286540709e+00 1.016013046777542783e+00 7.967950147088247448e-01 1.582382953522558200e+00 1.864129772823476250e+00 8.809071757568009975e-01 1.543039404003821780e+00 7.856427274149202500e-03 2.276895560349501135e+00 1.046767040695398610e+00 1.628113236429075794e+00 9.395014396244025234e-02 -6.082345037079677219e-01 2.795315237178935153e+00 2.406879814521836636e+00 3.277110285327057282e-01 5.336599643344746013e-01 -3.142168522911072959e-01 8.126849009902588072e-01 1.380546840505944228e+00 1.416574583809344423e+00 1.744530736593531417e+00 1.714643896065466189e+00 1.926350013420749407e+00 1.053311138575979689e+00 1.481423875457119843e+00 1.788542807258710399e+00 4.463228285732387945e-01 5.592037706072490455e-02 1.421201038163455888e+00 9.778440348297994245e-01 1.501290453946217074e+00 6.255126058039702786e-01 1.180089226723775170e-01 1.629359660769553075e+00 2.941196940106218349e+00 2.252278604786990268e-01 2.246469266233518169e+00 1.108635770750714178e+00 1.478582072309282847e+00 8.970020682988272265e-01 1.785259157941505581e+00 1.301514133039096910e+00 1.432079594606666451e+00 -5.945016279291507472e-02 1.382895663277193599e+00 5.083350129073028745e-01 1.766208882512606326e+00 -3.722119609532793527e-01 -3.660243061649293139e-01 1.503808216886401539e+00 3.170406181060663187e+00 1.317317683552528207e+00 7.601833382867426714e-01 2.923027031331652648e+00 8.614319234126093239e-01 1.819267764708644153e+00 3.309884758311657738e+00 2.178851979227318214e+00 2.170406953690875884e+00 8.175972350735031258e-01 1.136907703528610591e+00 1.203057680834364040e+00 1.935584089190785617e+00 2.695567829982925545e+00 1.688106940391371324e+00 2.049310440888451712e+00 1.707071420047387988e+00 -1.737544378063583528e-01 8.947980559854543658e-01 2.358683857138090811e+00 9.947902440138718383e-01 2.890611229617858768e-01 1.412046586345523158e+00 1.412390448346036331e+00 1.858777453140548319e+00 9.988317842266305480e-01 8.614450825872397299e-01 -4.814079537253349583e-01 2.159378553249550858e+00 2.495181490935608259e+00 -8.497043372810524353e-01 2.412231951445281464e+00 -9.766757938384516002e-01 7.439538320165829388e-01 1.039585820069673261e+00 2.216227721204114598e+00 2.181087504581551428e+00 2.870916196324909686e-01 8.992756193522829511e-01 2.024708993231469467e+00 2.099827793001628251e+00 1.278715854154133913e+00 1.864122003996050658e+00 1.448132547010564153e+00 2.162084736996200185e+00 3.024071198891374879e-01 1.850781506337829119e-01 4.148774025688990452e-01 1.105930815269829726e+00 7.843044964669112495e-01 1.854637595480070233e+00 7.494008661894981937e-01 3.450535956317149822e+00 -1.164121198420987824e+00 1.343953034548065695e+00 9.632515185705421423e-01 5.865382827618488282e-01 -1.805534430064636986e-01 -2.139852200203661847e-01 1.866775681291010791e-03 -8.754080304317901629e-01 1.503586820228713039e+00 2.032210900090428929e+00 -1.076302560319572638e-01 1.552937184347274790e+00 -5.029097389994550277e-03 2.040378171262058782e+00 1.361865313463903160e+00 1.033622125915940382e+00 2.122905461376986214e+00 1.655888183878299280e+00 1.024554142782860167e+00 -7.347224421894147373e-01 9.752396822567448442e-01 2.292772036139303804e+00 2.009544496154508919e-01 1.411371578142038397e+00 6.616481925004661369e-01 -3.274713842179604040e-01 3.045671002538979710e+00 3.882252221685068005e-01 -1.946512575432524650e-01 2.427004190785460480e+00 1.075557265334522672e+00 4.202062265130361851e-01 5.629710858011307550e-01 1.024644991898258528e+00 -4.000565956321755490e-02 1.846138170063213568e+00 3.061827585874352664e-01 1.520970943150936838e+00 9.531730375944480471e-01 1.457890807171013048e+00 7.981513747069648446e-01 1.092013456786074199e+00 1.540084858629028552e+00 4.056010197734225553e-01 2.313592164617175762e+00 9.063250410981984473e-01 1.441159416099790480e+00 2.235858817519200681e+00 8.476496174941176021e-01 1.444293255422461675e+00 2.225375629279718659e+00 2.778227560734303769e-01 1.533148951433360718e-04 3.410979094962120484e-01 2.350562104316226419e-01 2.321774372115471330e+00 5.620054594782131901e-02 2.542671125127428655e-01 1.300454070371935833e+00 1.716521813290334819e+00 6.060085911108628043e-01 1.711627201773010976e+00 1.495734113744579208e+00 2.008307399051370457e+00 1.857312528120036443e+00 -6.709466526628873884e-02 7.362670757185868498e-01 7.106741620275821569e-01 1.072874657046604341e+00 6.241703902733459763e-01 6.236503634955785635e-01 1.471873464267326459e-01 -2.614422990283126191e-01 3.710866691004659490e+00 6.799795419517342676e-01 1.685353923696906397e+00 2.169933381684546525e+00 -8.132363708859275953e-01 2.227370046038681828e+00 1.091159770546842545e+00 2.635595535085510921e+00 -5.014642449595022589e-01 -4.268534175095994310e-01 1.070720901953150950e+00 -2.846011446565189229e-01 -5.409035049986028465e-01 7.234889682523413246e-01 8.365730797992479983e-01 1.408903906037453524e+00 2.129371452018397060e-01 -4.049801095827632036e-02 3.491776777073256066e-01 -1.128709423030975545e+00 1.885139726407871752e+00 1.958635257087380399e+00 9.177677911173960368e-01 -2.789931381223113016e-01 -9.262966771090218598e-01 -1.169493470070621932e-01 9.000119079664339328e-01 2.528129116790756026e-02 1.825132769925555731e+00 1.939544242604745117e+00 2.304625442793744039e+00 -8.556767888119176657e-01 -3.737061151999029329e-01 8.794585153140970224e-01 2.239849996269902999e+00 6.219710649920319190e-01 8.815329072661345355e-01 -9.291375694214567549e-01 3.338704921775670798e+00 9.856189849334814346e-01 1.755079915970252369e+00 2.090284182767015775e+00 1.037765477839214912e+00 2.425369756976893054e+00 2.702090845096214444e-01 2.106132590216742262e+00 1.318449269081523045e+00 1.267451893761677884e+00 3.129748535617191685e-01 2.105744350799354070e+00 -3.940487540857938731e-01 1.145321223757995721e+00 1.367798511386580929e+00 1.250894351057664777e-01 -6.090212110540154100e-01 2.796588412523904887e-01 2.069721697912327851e-01 2.154721562376829880e+00 5.674551916531220819e-01 1.269574505493550776e+00 7.999982389375186465e-01 2.289885565231921216e+00 8.216400565990241711e-01 5.120726015674732512e-01 8.868822815177214158e-01 3.931995918233918141e-01 1.376317613329776313e+00 3.308335397736463346e+00 1.428390959162727070e+00 1.178177659696315382e+00 -5.244579746920671054e-02 -1.016104445532279188e+00 2.029760068924987504e+00 3.309466421809227343e-01 1.398315006574214259e+00 -3.641298932522382126e-01 -1.842635444399754796e+00 7.191431164462309678e-01 9.749331041419873056e-01 2.488827568414634595e+00 -4.013860147388928490e-03 2.416507551278488375e+00 2.799139798776273835e+00 2.165829201724961628e+00 1.454448310797413990e+00 4.503842848298573731e-01 2.187425193860004669e+00 -7.109488535466864656e-01 -6.622718853856331966e-01 2.740286071576693017e-01 1.253412317544941423e+00 1.971493950094183267e+00 8.632319084983769431e-01 1.178215191551224894e+00 1.712696358502125760e+00 1.267857155293958371e+00 1.317195503884551533e+00 -3.353004182343779505e-01 5.436716990461801791e-01 1.995482439248374540e+00 1.455921899790045160e+00 1.524949089631590038e+00 -4.040915592559146674e-01 3.652548709820833683e-01 3.606890470998569409e-01 1.141059378396808821e+00 9.043260396365243592e-02 2.327191409660787913e-01 4.677987764202721221e-01 -8.059883212608003333e-01 1.813399974852320184e+00 -2.388810143824985910e-01 2.259295830889053835e+00 1.408193631881105023e+00 -6.149237915170050472e-01 1.973894977771180725e+00 1.785266431228954342e+00 1.421025322393572488e+00 6.531197317882814213e-01 2.031458747886480509e+00 9.247398956565258121e-01 2.895169585861620654e+00 1.600502924401990157e+00 1.381649143573586036e+00 1.013571861890175674e+00 1.949667268656273267e+00 1.868254335481059680e+00 1.144492176774227765e+00 5.784619238494869142e-01 6.135408795067792687e-01 2.072298625441197029e+00 2.404379900438546436e+00 1.008317158000467062e+00 -3.783670461115851702e-01 1.932022599276551844e+00 1.625257947956580962e+00 1.737693866748588833e+00 2.125427028262655949e+00 1.127491416023528314e+00 1.237365977450545884e+00 2.119867048568659929e+00 4.836452514693141413e-01 1.858358959141391376e+00 1.351122107476000256e+00 1.202307515593878273e+00 1.925359551539278791e-01 1.473301101582043859e+00 7.787597156628131567e-02 -5.535744357797439674e-03 1.515804491259343356e+00 7.297205726745514820e-02 9.161604466488417753e-01 1.172939273311795594e+00 8.410706070560185488e-01 1.985204906137502334e+00 7.366478647281012870e-01 4.028835208775228827e-01 2.483623633191243130e+00 1.092832018254002724e-01 6.738553996734963913e-01 1.923489166808060258e+00 1.652227429707897155e+00 1.235383304560595114e-01 2.289912593317579237e+00 1.421324754410515201e+00 -1.666666189786673025e+00 6.376954322541913411e-01 4.230794183196150970e-01 2.678504344995346287e+00 1.742938738105471175e-01 4.428991874783012039e-01 2.634563166234872522e+00 1.726234467946938356e+00 -4.085766821340463539e-01 2.576593549635379787e+00 -1.345741952071377312e-01 4.937650456430625612e-01 1.795774220558878032e+00 5.947691543626150157e-01 2.365768532130966051e+00 1.030972205119437879e+00 1.937580849385653448e+00 1.195082069321493856e+00 1.800920943262710461e+00 6.434478754604200379e-01 1.230865632290338407e+00 1.886088692291454372e+00 -1.358633806576655667e-01 1.223831010191023916e+00 1.307365114797119254e+00 8.065917114262496357e-01 -5.147816756360362733e-01 1.202743100355219363e+00 1.461862771199186062e-01 -2.971129009644502550e-01 -8.762820706546872174e-01 1.093411369016221490e+00 1.069562880073777755e+00 1.527131026591970864e+00 1.151486631131737548e+00 8.664843983255101634e-01 6.717146496702154634e-02 3.327566857525519062e-01 2.881723534633043204e+00 -2.220200085447060490e-02 8.177867041997869402e-01 1.770635509116952777e+00 2.077133576158766370e+00 4.555582212828759858e-01 3.871172620087234839e-01 2.024654227961679265e+00 1.610969608183610458e+00 1.668681804952345082e+00 1.928549883135816545e+00 1.610536115560275539e+00 5.731089824152331147e-01 1.627915361636644631e+00 -1.106454047286599129e+00 2.095293640013209391e+00 2.736603952474772505e+00 1.121957911541000996e+00 8.447670258222877981e-01 1.560589261765929603e+00 5.787460878362829519e-02 1.735202602230193625e+00 5.197816951387913553e-01 1.609545887862314117e+00 7.028982246694698288e-01 6.892986542920120918e-01 1.615713728613345168e+00 3.439752139612367587e-01 1.718234882245110340e+00 2.262521653934263632e+00 1.325509590888583000e+00 6.511945659000296927e-02 1.190366998868176207e+00 2.754933783668263025e-01 9.044265882338033968e-01 1.080376262409861399e+00 4.076992232647383974e-01 2.064359933203559816e+00 1.443719139835279330e+00 -1.010346839989321177e-01 -6.593511154823519793e-02 6.855135922562952677e-01 1.142185216246990098e+00 1.693841938911563538e+00 6.173437233028453708e-01 9.482083878754827833e-01 1.860501656864470998e+00 8.038806772521391864e-01 1.959092805355865385e+00 7.634819467660258763e-01 3.927106058343062811e-01 2.220021821430147480e+00 6.905459201744454933e-01 -9.501871097066614258e-01 4.389743102895203863e-01 1.375868254633158649e+00 1.952535551022932081e+00 1.898361830907802528e+00 1.288375278613651309e+00 1.104942120315251630e+00 4.100320006470262180e-01 2.152412183352334196e+00 -1.958126230738939544e+00 2.215133723093988816e-01 -1.053713426447897838e-01 2.231070194212457114e+00 9.836379391995547783e-02 3.747330846395439785e+00 2.255899490002508667e+00 -1.965044013268271716e-01 1.090600894701921231e+00 2.271270265560691115e+00 1.939471143138220333e+00 1.049043003371468608e+00 2.062876521977089261e+00 1.460965903173657265e+00 2.338665067889874383e+00 -4.151739919784053212e-01 2.499418185315218199e+00 2.674576555004215539e+00 6.469423594658420262e-02 -1.102838331791020865e+00 1.746731420163356585e+00 2.805650115007941370e+00 4.836765630468661814e-01 1.702380101103040611e+00 1.824123758901492920e+00 -4.668321066376143746e-02 1.808408551893788685e+00 3.074459218321160314e+00 -2.200639212365290004e-02 2.937572008647226784e+00 -1.274724679568111085e+00 -7.803825337347591873e-01 1.308658453830622737e+00 -8.494906688484044066e-01 3.400770465960765709e-01 8.870184739739145341e-02 1.558133087912616066e+00 1.929688774384122008e+00 4.164964276293754430e+00 -4.855028790373946967e-01 1.373924063795408657e+00 1.586998850917770376e+00 -8.002378449580034303e-01 1.676056549585595468e+00 4.591347417306836931e-01 -3.832699240043401789e-01 2.247327662023506978e+00 6.735529602088591306e-01 6.901249037810747167e-01 5.147583795922556771e-01 5.000079259851077929e-01 1.702562898993955187e+00 5.436654590712155510e-01 3.627243423396468991e-01 1.425838006739797770e+00 1.670982087213693568e+00 1.525953863089328788e+00 7.841025598066904134e-01 1.123084081156213498e+00 1.993975688874023877e+00 1.298781138277424141e+00 2.559297332017945514e+00 7.795730220388308318e-01 1.157310850595208773e+00 -7.950548482048326315e-01 1.451967066230515968e+00 1.812131531818645946e+00 1.103979289122207108e+00 1.663749441242394767e+00 9.697394584583737265e-01 7.388123188078515868e-01 1.691771065141773667e+00 2.027043841743565000e+00 6.836449854782787883e-01 6.033526397304904698e-01 7.614609597913354344e-01 5.835014710399072380e-01 3.338284224878884210e+00 1.941095234896883515e+00 2.388313612200515745e+00 1.271528095995666741e+00 1.215255836872056072e+00 -2.829213687527403764e-01 -6.288438798191467449e-02 5.959271559466604584e-01 -2.811691325883488579e-01 9.390367036756043229e-01 1.136597110466945004e+00 3.460063890397102604e-01 2.778493004673888045e+00 9.651960579046372501e-01 4.016464767991577423e-02 9.639713078506781385e-02 9.716648132772296442e-01 1.920682933405966963e+00 1.709274036894802062e+00 2.008483244267646572e+00 6.874170469688056784e-01 4.526053182948535647e-01 1.286306931039961632e-01 2.246597591075399247e+00 2.908892350400243965e-01 1.464807242705723933e+00 1.895344576226563937e+00 1.194161826670805171e+00 9.430707574954435568e-01 2.407662086423063008e-01 2.661998188656978570e+00 2.936313625489072709e+00 1.593237190596521247e+00 2.330026596754199097e+00 2.557540984858838407e+00 1.488554254339874650e+00 1.597245906917534874e+00 -3.256893247686015735e-01 2.295385117767789307e+00 -3.293126065506504774e-01 1.028493267085610841e+00 -6.123388554849801269e-02 7.518692846233092641e-01 1.566071973389071115e+00 1.118940964276130323e+00 -9.296278188185286284e-02 1.782233057533217480e+00 2.043185937941300434e+00 2.576911495889583570e+00 1.054031671496155287e+00 -1.836324852775737815e-02 -5.878785144852499700e-02 8.886255555104167758e-01 1.628731314630018634e+00 2.164137086556882306e+00 1.433549898631508723e+00 2.230007974150055361e+00 1.041965079151887741e+00 7.912838809079779656e-01 7.753161172750475671e-01 8.335636397488614957e-01 1.593460641421001078e+00 2.748136933243160995e-01 4.955206128547238187e-01 2.012609457764557686e+00 9.283803245427929562e-01 2.053696588541508383e+00 6.408287841926026962e-01 5.558915916816896674e-01 2.649602126237380784e+00 -3.337446215153228035e-02 4.241097152451604457e-01 2.773424630944310021e+00 -3.777888457361413543e-01 1.651776476596290566e+00 1.092993965380941068e+00 1.047760252900477446e-01 1.211742609878442220e-02 2.599193113210844785e-01 -7.162399050271689438e-02 8.856988570680831563e-01 7.190553197151576814e-01 1.135713938884146401e+00 2.155093779234495965e+00 6.169892130540060027e-01 1.861757182153845003e+00 2.065976110207002669e+00 1.405633218674223972e+00 8.188629729074236030e-01 1.315673407480102197e+00 8.008153050916598792e-01 6.529308094638308635e-01 1.385150684285948897e+00 1.342286649832770129e+00 1.240195529608208724e-01 2.419871740721349251e+00 -8.105954928643641089e-02 -9.224137823235254441e-01 1.241176110327632198e+00 1.653097608203577762e+00 -7.880364521518288257e-01 -1.958904886020218505e-01 1.937907654601058960e+00 2.319360029371506648e+00 6.473691337186664452e-01 -3.567900861222885744e-01 1.879562324900389880e+00 2.526551011757941279e+00 1.638310176198105594e+00 -1.376258711296415582e-01 1.581476509247861095e+00 1.278628511438150817e+00 -6.126181003750568177e-01 2.064078072766208471e+00 7.091450301159299419e-02 4.691924995355730155e-01 -5.498279589059253958e-01 -1.146706121871159390e+00 1.455326568531958520e+00 2.328709974515760894e+00 3.953091768964743791e-01 1.179726285110519690e+00 3.088465709546664772e+00 -3.260627538841434636e-01 -2.649241930106740472e-01 2.554815659452323029e-01 6.638854773385418628e-01 2.424778266508265112e-01 1.269440076387461813e+00 1.235962492818439701e-01 3.087152681226697393e+00 7.531774878795048922e-01 1.040481844782319421e+00 1.052718473011985179e+00 5.373277644218514837e-01 1.434793490330771082e+00 -7.365400694608227328e-01 1.678830805259949654e+00 2.421330144620967406e+00 1.185264724103490597e+00 2.520400756852948732e+00 1.118058326927804158e+00 -7.630932517173216745e-01 9.123942999370824314e-01 -1.456686754157774599e+00 1.449559546160200441e+00 -1.067661151326320335e+00 7.848764739733198326e-01 1.395718860391167215e+00 9.672022481060089660e-01 9.802505867651163385e-01 -1.031527146862670635e-01 2.177333041839518923e+00 1.618780827227106034e+00 1.314970583626879463e+00 -2.924149130903520161e-02 2.713068303886512211e+00 1.853590976243134847e+00 5.440677456723815864e-01 3.244609918221995848e+00 -1.016049300961229251e-01 2.111016494985067382e+00 1.130463515472675429e+00 1.246549592772195458e+00 -6.542892627422634000e-01 4.736854513664116584e-01 6.724865388044202197e-01 1.439818875120016051e+00 5.593971350143298604e-01 -2.237222844106042663e-01 1.510285294871968942e+00 1.278920443335027635e+00 1.486048128021998593e+00 8.488780052454473202e-01 1.676305515632633858e+00 1.919526575551219416e+00 1.143960964006337511e+00 5.853667358598778625e-01 5.171586516611998974e-01 1.630355072328124599e+00 -6.876583408815384324e-01 5.055073455342140587e-01 -9.597078605166229348e-01 -2.152557226637268339e-01 1.514985741526618135e+00 4.645468730439494265e-01 9.063595122915201197e-01 2.709404978793241922e-02 1.699515450379065706e+00 1.848866967746604084e+00 2.049394245515835600e+00 1.542438670410699819e+00 2.016666430738998095e-01 2.403099082991668745e-01 1.991106941108521600e+00 1.620729687546237141e+00 1.221441285304528668e+00 1.330048449560194745e+00 2.283938377561870681e+00 5.794546053006982556e-02 2.349623567038189309e-01 8.784506161162984883e-01 5.309782265779735555e-01 1.443808783810632823e+00 4.512923215784657716e-01 -2.698539191439836005e-01 -1.573122597576453341e+00 3.506638273179784604e-01 -1.441822336069788490e-01 1.537699072997181560e+00 1.508299088948485078e+00 1.270652033512206236e+00 1.076651470914692599e+00 1.556746251754511645e+00 -7.285425546161752308e-01 1.671414533764485677e+00 7.905939622703892500e-01 1.814877417261197223e+00 4.539798564409070480e-01 1.821011873783440649e+00 1.723639394874779018e+00 1.788619632347546951e+00 1.167841431811461744e-01 9.619431424993531987e-01 2.068164848306749626e+00 -5.174604033227685473e-01 -3.133008718228810774e-01 2.614379345412285449e+00 1.313561940057412558e+00 1.047615372269939948e+00 2.629884658708735223e+00 2.429743141291321074e+00 1.191223959885321149e+00 -9.111717904543888968e-01 2.704730151468507149e+00 1.333630961773688284e-01 2.083236287297307143e+00 2.637883375951583620e+00 -2.739087884798509509e-01 3.566699626103301268e-01 1.916668907750276762e+00 -9.994395415554053752e-01 1.437818019267261604e+00 4.001215910830804301e-01 6.934661984026528891e-01 -2.794596013274536772e-01 7.155747585466557537e-01 3.052648995837853874e-01 2.931901112876968085e+00 2.934488577032857148e-01 -6.833971317679353730e-01 1.099628210022883801e+00 1.995911527874013325e-01 1.808442270201922275e+00 1.901767844908111016e+00 7.656929986261875598e-01 2.777039891686929440e+00 1.448757342431500561e+00 1.777896434485743082e+00 9.234352645953712857e-01 2.751187991852399595e+00 1.241450477472523017e+00 1.127444267597312200e+00 -7.319571919607112398e-02 1.233350441029119393e+00 -3.449756009852986138e-02 1.964148475318388876e+00 6.129869838623343004e-01 3.223824769621004283e+00 1.403325568730119155e+00 1.701312460486452904e+00 9.027116765456074665e-01 6.979777939463792380e-02 1.376502202069563863e+00 -7.145404485416501084e-01 1.863680510449871708e+00 -3.091453819998944350e-02 -2.725701913221711958e-01 1.181783811169935250e+00 1.852287591286479185e-02 -8.368987964578437078e-01 1.358702760793712550e+00 3.470372727329528173e-01 2.116984491784430045e+00 5.748005831628279910e-02 9.699782177230568125e-01 8.775449933769481348e-01 2.123932613882161036e+00 -2.119041142301072433e-01 7.705961843357356233e-01 -4.945780470537627371e-01 2.549326496799928954e+00 1.502558991615283057e+00 1.902277680788210523e-01 1.211748116695033239e+00 1.754698513023404738e+00 1.005769236093061458e+00 1.517270889782228016e+00 -2.316053890852207142e-02 1.844696397467627813e+00 1.129120707666571466e+00 8.811775799649456120e-01 -1.4282364307145
[truncated: 3,605,835 more chars]
