# Supplementary material for: Bayesian inference of kinetic schemes for ion channels by Kalman filtering
Source: eLife. 2022 May 4;11:e62714. doi: 10.7554/eLife.62714 (PMC9342998; doi:10.7554/eLife.62714)
Supplement: Figure 7—source data 2. — Each of them has 10 ligand concentrations. The number in the file name reports the amount of ion channels in the patch. [file elife-62714-fig7-data2.zip › 750000current.txt]

-6.803100945424054302e-01 6.296513045744154269e-01 -1.359820812536411516e+00 -3.349624028885686555e-01 -1.094161594222567702e-01 4.507401193609925638e-01 -4.686360698390881208e-01 -1.211208515184371892e+00 3.256759916147406453e-01 -4.240460252642078709e-01 1.167638909249127943e+00 3.128746446182429364e-01 -2.744090463618346076e-01 -5.228940929550973671e-01 9.268519535368741069e-01 -2.598100753551266795e-01 -1.369503852337226935e+00 -1.885370888509131815e+00 1.514344076700472885e-01 3.130439954452318152e-01 3.573357469847841528e-01 5.450605014295538675e-01 9.012958642887902716e-01 8.381265588940166322e-02 -9.793977600188826793e-01 2.782410952862644393e+00 8.850906138733138917e-01 1.251470842453982435e+00 -6.972802013463954562e-01 1.145519033194951852e+00 -9.491997960432224657e-01 -8.552150497780146576e-01 3.889923374044970128e-01 -1.014854175028804484e+00 3.262096985405872340e-01 -3.349295295557599278e-02 -1.280636242041761352e-01 1.191429429505159732e+00 -1.114198235134550297e+00 1.124847485633467814e+00 1.910499301821026563e+00 3.853688658512998133e-01 2.445880353015803532e-01 -8.121815854018269443e-01 -3.691503112327876313e-02 1.247429525621299717e+00 -7.096517329535018126e-01 -5.410374712379231177e-01 -3.045211843837035470e+00 4.035659688825488089e-01 -8.700291853532827746e-01 3.490237111436212958e-01 -2.153027405301786601e+00 8.713756459551489364e-01 -7.550603705594844950e-01 1.185031959038805205e+00 1.149028289377316492e+00 -1.825820157725099036e-01 -2.859563049484959985e-01 2.242413857624251605e+00 6.297454853348756210e-01 -1.061840043946086665e+00 1.051560297236264097e+00 2.178602782207724187e-01 7.442202859692996775e-01 -1.551296589652504665e-01 -8.510394422805827794e-03 1.762542102528924071e+00 1.108558504053113625e+00 6.351823041157892424e-01 -1.896899273523602991e+00 -8.813657605464958467e-01 -1.165829453094036960e+00 -1.052827288036960240e+00 -5.016783667696577131e-01 1.671900966614791484e+00 1.097393990189817758e+00 -5.999061758983342818e-01 -5.380163199375005423e-01 1.110669106748554125e+00 1.015838848866912336e+00 2.365999989112058943e-01 9.475436558619836358e-01 3.365023497326513624e+00 -6.718056116196596816e-01 1.371676194121884962e-01 -5.818426042066164872e-01 1.037587242544520949e+00 6.803287093371915284e-02 1.361500892318477929e+00 2.689142960336060040e-01 2.932878468281683304e-01 8.122633629015179046e-01 4.671905299607866935e-01 1.194175789169544810e+00 9.325570068097509546e-01 -7.900889645581306020e-01 6.231810673819813268e-02 1.380203031565180594e-01 -5.485139578259580206e-01 -2.155379554044687673e-01 1.374874524275975007e+00 1.187335728892573217e+00 -1.064122296851381239e-01 -4.734215473539198082e-02 1.063681462998011806e-01 -7.272369725698630827e-01 -1.701586041556164774e+00 5.436395692648883227e-01 -2.252940886426527400e-01 -1.284473128228962091e+00 -7.984596603342471177e-02 6.793774798042915286e-01 4.177409657664959974e-01 -1.305445159514942999e+00 7.547482553369608826e-01 -2.335131193030068442e+00 -1.777077410878699082e+00 5.571422850971484708e-01 -5.629899345762575669e-01 2.748944851907857423e-01 1.754043455662884221e-01 6.427661370214980963e-01 6.570267399112862394e-01 -1.175198802390398090e+00 1.650907697253791273e+00 -3.318820069469947120e-01 1.139484346419645355e+00 -3.828187102446203860e-01 -6.182223200418764109e-02 2.361162087232181461e-01 -1.087991107013039693e+00 4.126121470419830684e-01 2.006233123649440730e-01 1.320853625277008891e+00 -7.897392894290747867e-01 8.672488067925346877e-01 -4.470866653103294230e-01 1.715825648516105389e-02 7.954691539014238644e-02 1.009600044173625921e+00 9.170820427308601364e-01 -2.775122911393781422e-01 -6.540059633284762697e-01 -1.288785182255091089e-01 3.653881753704923407e-01 -2.331135928759585640e-01 -9.936081813980628397e-01 -5.415090360782034429e-01 9.367826334301362357e-01 -2.683171510443714269e-01 1.731842004194863893e+00 8.280125827802644611e-01 2.261629532961370592e-01 -7.549835911820984569e-02 -1.772729703815789870e+00 1.191139763614980085e+00 1.046067053143424852e+00 -1.808469871586923849e+00 1.173003402497397207e+00 2.379514797749366639e-01 9.476805507413487151e-01 -3.420845982974257682e-02 -4.903994486912351958e-01 2.595195082499895944e-01 5.374924537045279171e-01 -4.917976386515043874e-01 -3.561061225169602773e-01 -2.135650525729100857e-01 2.999792423880095482e-01 -5.700745468078094458e-01 1.593342237243701165e+00 7.941930066360510798e-01 6.891179359546504291e-01 1.064974455886465554e+00 1.721523801539290646e-02 1.069236468491044922e+00 -2.276665676130581739e-01 6.647143007659035430e-01 -7.384188421736023189e-01 -7.979232568964316208e-01 -7.708304433134540723e-01 -2.015472121709473985e+00 -1.190512975887384917e+00 4.607059997054414047e-01 -7.773478614677427068e-01 -1.256424032038510941e+00 -8.734713247004151082e-01 -4.737155391127799153e-01 -1.414371853688697112e+00 -5.675451345697243299e-01 2.665299941310509957e-01 -2.163227262778723292e-01 -3.793088520368582683e-01 -7.868562792763826863e-01 -3.407385387656222120e-01 3.293214802255667317e-01 -7.294501878155393859e-01 3.070677614425766921e-01 3.619381815442744288e-01 7.060812503445722532e-01 -6.271708317078954487e-01 -7.143862214387799447e-01 -1.404197405775087892e+00 2.542261181872033093e-01 -2.224084931801769208e-02 8.671891472348440821e-01 -1.143791023188228256e-01 -3.791123458529253032e-01 3.291482672199306236e-01 5.592841847664096200e-01 1.640286757867540857e+00 2.206058839507926361e+00 -1.481792616609509228e+00 2.361093074986718096e-02 -1.382847985343946817e+00 -1.497928972036138839e+00 1.294792071496587427e-01 -1.285467664840229229e+00 -3.431951705470143166e-02 2.520514585269436392e+00 5.344387235526574242e-01 5.087870047971712051e-01 -1.951645159177534339e+00 6.872487226540056060e-01 -1.497000471021332269e+00 -1.248464502367006457e+00 1.841801990076760820e+00 -6.011173761380768088e-01 -3.308291735837118330e-01 -6.208954656916090276e-01 4.679962985427469357e-01 1.029604542948334922e+00 1.432853358865338878e-01 -6.122860398638769741e-01 5.561859471958963130e-01 1.819597044537329678e-01 -9.210450336326085896e-01 9.578345385420504732e-01 3.241767068283609166e-01 -7.895882544467372477e-02 -4.329673915434551490e-01 3.658918145928807264e-01 -5.719269199487724276e-01 1.264053461316590354e+00 1.137396691677742933e+00 -6.316286886050053173e-01 -2.218648844632200856e-01 1.202118019383591641e+00 -9.066979728487747359e-01 -8.909521497724125216e-02 -6.166365526576830236e-01 -7.375837653489994983e-01 1.388446878316133004e+00 -8.524919633872986013e-01 6.534932425098108344e-02 -1.060911336349525946e+00 -5.678251300140197966e-01 -1.156132564647182476e-01 -5.045438002243132214e-01 1.575722167825343856e-01 -1.486667690697295763e+00 3.822662373899643473e-01 -5.578902363092861361e-01 -6.908050834454468880e-01 2.296047563083909893e+00 2.333827451795242869e+00 6.612086817455328225e-01 -5.575144563308462864e-01 7.320748336739368867e-02 9.363240383995700133e-01 -5.644415763529356256e-02 1.375892370235626619e-02 6.069319071268869381e-02 5.089237029025218684e-01 -2.933455828323514591e-01 -3.045240725704110307e+00 -1.937372206970830180e-01 -1.869725893795916305e-01 8.258833545950660104e-01 -4.585666034484198739e-01 1.041255156066918763e+00 7.851973059917360942e-01 -1.003253682883564313e+00 -9.361952401447317662e-01 1.281474474779070727e+00 2.351593283948821167e+00 1.681906799597620683e+00 1.924704663052801745e+00 2.788914565985787242e-01 -1.046024184547973412e+00 -1.375090942501943747e+00 -6.338770681640677473e-01 2.181881505248062236e+00 2.163982213188866133e-01 -7.356480048549316475e-01 9.001093926351599883e-01 8.855595231038975168e-01 -5.107672485506028481e-01 1.316917771464384712e+00 9.691645010832764529e-01 -2.630427235613351789e-01 -4.019090872122343394e-01 -7.371781696769813715e-03 -1.377921002151880847e+00 -8.866639587528646338e-01 -1.532756230093942129e+00 -7.449041883563279898e-01 -7.511569281444635537e-01 5.223894596371656540e-01 -1.749097972683615332e-01 -1.318769640354028327e+00 5.287354620573488095e-02 -1.148947783515053223e+00 3.813224347865091374e-02 -1.371674460420268860e+00 1.069123154235313705e-03 -8.666423482265905864e-01 -9.096101359226239635e-01 9.583505324586640839e-01 9.502644153083274203e-02 1.168047367389457580e+00 -2.488882518323502158e+00 -1.917132701223024649e-01 -1.568009474082695975e+00 -7.188331759477117888e-01 -1.641550155870683536e-01 -1.386876189140051618e+00 -3.284735816960194787e-01 5.680252430105502404e-01 3.238448201928027514e-01 -1.595566839164639594e+00 6.274538865290725242e-01 -1.296615928797917872e-01 3.279195129036178713e-01 1.497817482275433654e-01 6.372134221688328104e-01 9.769392692201729345e-01 8.788579984987782145e-01 6.546146477162018140e-01 5.694791643107904866e-01 -1.047251008166264485e+00 -1.635331466528325395e+00 -4.667614013588737287e-01 -5.343413918519936967e-01 -4.776870342006659387e-01 1.090994196278241013e+00 7.795245653339786251e-01 -9.202093351829603307e-01 1.802516639398516807e+00 -1.647077358065655028e-01 -1.195824940276835502e+00 9.872226551738623179e-01 -8.394770246739627906e-01 -2.595300693416802695e-01 1.399293271452552778e+00 1.647002517103975494e+00 -3.646034798205322058e-01 -1.633895870414884488e+00 -4.491580897486895374e-01 2.399287077820765335e-01 -1.222045596657197031e+00 3.996100913404462829e-01 7.282397448693974651e-01 -7.975703751918593321e-02 -2.458847749458621945e-01 -1.341315116055800116e+00 1.073341785917055757e+00 -1.066249591804153407e-01 -1.031880399399180415e-01 6.268473183094726009e-01 -1.147269355528907742e+00 -3.631252754962578377e-01 1.331035623556613423e+00 5.438618737209246490e-01 -6.119897362273236663e-01 -8.880852292638525824e-01 7.666279582700662454e-01 -7.648729854000853035e-01 2.434414624873522739e-02 -1.739463609566912483e-01 5.908964551672520049e-02 -3.930263311187581765e-01 -5.898348064193672524e-01 -5.356742876744810533e-02 1.106085363162346256e-02 -1.902940255888005527e+00 -4.274992889855393496e-01 -4.804226110957189599e-02 -4.250837115475140093e-01 1.276052850898751645e+00 -6.728471375985526359e-01 -1.131124226833246205e+00 4.459908753844001872e-01 -3.855477037285252040e-01 -6.267227929920647922e-01 -6.082000010332561102e-01 5.160626761327943290e-01 -8.023824358183194727e-01 -7.727962014603191321e-01 1.774055082531187821e+00 1.340071452365305671e+00 2.277630125576123987e+00 3.816789973163222105e-01 -4.920106525580569268e-01 1.023777530853386269e-01 -1.671101519189549967e+00 2.663451772073909263e-01 1.039028257187254722e-01 1.395863429864716287e-01 1.624180490354086015e-01 -5.364096838590498573e-02 -5.100368014794612881e-01 1.226325005490617404e+00 4.615904828137343818e-01 6.229226403363283815e-01 -5.452709512055553542e-02 -1.527514914041145477e+00 1.618816064581595660e+00 -2.606232928523859016e+00 1.472105161773477722e+00 4.067687278436008524e-01 -8.773197032363370118e-01 -4.997506399440644898e-01 1.709880029109330568e+00 1.100792802023869976e+00 6.591877462578179525e-01 -2.859539969123900405e-01 1.133518000197904219e-01 -6.434077994547137136e-01 -4.025190008826943777e-01 8.894040139854145766e-01 5.452006496344223851e-01 -5.406643345761508179e-01 -3.355417154745141128e-02 -9.491051568152504281e-01 -3.606653806480424745e-02 1.011873571932455418e+00 -1.967520195448122067e+00 1.661724483683916009e+00 -1.459206869435319520e+00 -3.644865787821836151e-02 -1.595338648255634206e+00 -1.688710840486046694e+00 -5.475396810792062530e-01 -4.294222810179706418e-01 6.988738108636723956e-01 1.082974692499707840e-02 -2.391805704133189714e-01 -9.902892775515934609e-01 1.600946017026605439e+00 -1.163705596951240540e-01 5.693830075899530829e-01 3.389887734622324400e-01 1.173004227049504467e+00 -4.041842498779872339e-01 2.304993804599941409e+00 -4.198961292526714323e-02 2.164372438233310436e-01 -9.219736460855562088e-01 1.154819700050526254e+00 -5.304222330872006008e-01 -9.389256774085276425e-02 -1.334275621401251222e+00 -1.229820784259822997e+00 -1.332800317814776925e+00 7.518628255456185627e-01 1.241798327636459920e+00 -7.682628101313007662e-02 8.061937783304333749e-01 1.744387683822503088e-01 1.245366425632822849e-01 6.200786550739360026e-01 2.150592171781249076e-02 2.865239192678435964e-01 -5.466305554046120285e-01 4.178605316710667372e-01 -1.385333515776884017e+00 -2.411420364745815004e+00 1.106160148490592299e+00 -1.156847229104743580e+00 -2.668861125556883929e-01 1.431391773954638458e+00 -1.454676545547542110e+00 -2.008771179933479256e-01 -3.145538935831641014e-01 -2.327165576818813753e-01 1.838757800253155938e+00 -5.496019061388544014e-01 -4.521210479904775453e-02 3.544106948012749614e-01 -5.258514720845121060e-01 -1.654130354146973181e+00 -1.249352032659193368e+00 4.651704246889642458e-01 -7.284744357940649007e-01 1.304187032422649661e+00 2.477996923027309395e-01 -1.196603582181238412e+00 3.754071186021947226e-01 -6.973850647497088495e-01 -5.674778006972676092e-01 1.015590013707772243e+00 1.300512111015898586e+00 1.590294119091676839e+00 7.776171954410331377e-01 -5.401319993676410025e-01 2.225358288292862863e+00 -9.385943515711504814e-02 -6.147132325455016977e-01 1.896308347789405491e-01 5.614184553046628334e-01 1.363385547493918493e+00 5.383613491223697700e-01 2.161064750836479975e-01 1.291284188060559002e+00 1.147756301951243119e+00 -5.634425134976586147e-01 6.795971585041254981e-01 1.606919931852187400e+00 -2.342691464785102706e+00 7.094221643684862633e-01 -3.962101813321702859e-01 4.288562322976797181e-01 4.186869785355465390e-01 9.248259269483375400e-01 9.505682292990192961e-01 1.101573851008227134e+00 8.706088748526261689e-01 1.325752849257911814e-01 -4.279425529927669003e-01 -1.967587410786130198e+00 -2.027005493632476618e+00 3.034213769760133461e-01 5.578644229664054821e-01 -9.906006327894893992e-01 9.251348102966623632e-02 -4.575150203687340378e-01 -1.278846115304324849e-01 -1.350660562624818706e+00 1.891063802410835049e-01 -1.047883875239157936e+00 -9.591901734259562495e-01 7.449754561083200555e-01 1.559982210788711576e+00 4.438184219296638089e-01 -7.291005078781905846e-01 1.233035613459540825e+00 -6.104160627804698924e-01 5.268718755013652721e-01 -1.163114722029721548e+00 -2.241646626212926652e+00 -1.799323603859574183e-01 -2.424134545519583739e+00 4.058074124181797471e-01 8.426654939862970872e-01 -4.465352742921403495e-01 -3.211990140300154950e-01 6.080137685067706077e-02 2.074316152755612652e+00 1.653263740986212205e-01 5.609171446604841460e-01 8.362473580005274076e-01 -4.757302736301600166e-01 -2.206933983654708331e-01 1.511400016184241135e+00 -2.081727189969792668e+00 7.003978545264984978e-01 3.389729886672581127e-01 6.623979981614511736e-01 -2.593245565153796256e-02 5.687387467539191110e-01 1.214831674441831266e+00 -1.263563159911335054e+00 1.634224694809414791e+00 -7.697907183529009156e-01 1.434125625256903236e+00 6.081382434942655957e-01 -4.553049170347145402e-01 -1.244138769623699181e+00 1.589505843896386883e-01 -1.206646455026404718e-01 3.382269651391927034e-01 -4.635733158001207888e-01 4.643613144120879999e-01 7.993843439518983907e-01 2.150359752912116562e+00 1.815538433386456152e+00 -6.514832556188280277e-01 2.065860743962733892e+00 2.692404297913096878e-01 1.508532132539125437e+00 -1.971883168377932316e+00 -4.051230136771603041e-01 7.610575376635116962e-01 1.971291494175984871e-01 -7.916768498811880272e-01 -1.066282200210693365e-01 -1.075987140862964209e+00 -1.397781749091746795e+00 -1.584494983299155946e+00 -3.675993280202404234e-01 -1.767131150214453106e+00 -3.370517193028515490e-01 1.166728216142853602e+00 1.656914027360734787e+00 6.042500712195917334e-01 -1.016160883030033935e+00 2.253554378103672207e+00 2.295268345756877437e+00 2.641485688028020751e-01 9.442969632263160662e-01 2.549957785458071502e+00 -4.809261702942991268e-01 8.849832223950377941e-01 1.435943110454743987e+00 -8.260098915631576277e-01 1.154456053292466783e-01 1.429426242466887986e-01 7.259089046200977169e-01 -1.518381046169512638e+00 2.859490647434448623e-03 2.169287399676951555e-01 2.094713266468519741e-01 5.335665288451880706e-01 8.558068305926360697e-01 1.965191502836099724e-01 1.311014145683422560e+00 3.353030683662232558e-01 9.560381732830693924e-01 -1.030428497122831688e+00 -2.082722770020738468e-01 -5.769598988754389701e-01 -2.547987260176361457e-01 -4.573207158579593824e-04 -9.768561932611937726e-01 -2.235036571042986697e+00 -5.024449427421684433e-01 -3.609449071561539046e-01 1.216661669735998430e+00 -5.376710320109160390e-01 -9.042609157616288140e-01 1.832059792852224200e+00 1.310439054261184122e+00 -1.133956510530462758e+00 2.610500717421735395e-01 8.159094836199989320e-01 -6.857287194204315928e-02 -1.341940777653451544e+00 6.811727862575015502e-01 4.443384195799433001e-01 8.836957128489497659e-01 9.313345003567101432e-02 -5.522981847353029133e-02 7.413025792299968719e-01 1.042957332901685907e+00 -2.337859983862469182e+00 1.713433449984849144e+00 -9.330377860755580954e-01 -3.034631869295149609e-01 -5.637027078188043827e-01 3.101361457847465752e-01 -3.791953531968460522e-01 -3.461696483764718502e-01 3.643552154788603503e-01 2.794612184543434630e-01 -9.123511341126174790e-01 -2.604907047551813792e-01 2.641961625696084282e-01 2.042127353277724267e-01 -5.696729302538220407e-01 -3.049954956787677141e-01 4.966072540281752379e-01 -1.567720321195477551e+00 -8.466427131501538805e-02 -1.950746267730377292e+00 1.441346087733858639e+00 6.246356850265285532e-01 -5.342102297335636907e-01 -6.315411230859713232e-01 1.325455412914605224e+00 -9.784232572958279084e-01 1.901170173337149993e+00 -8.219063896305806027e-01 -6.847683920214004960e-01 1.847156482339105343e+00 -9.366789058136592017e-01 9.926955983172691678e-01 -1.105025498080890456e+00 -3.235038331667106082e-01 -8.804550679174458772e-01 -7.026309991487775797e-01 1.101012701989092735e+00 8.550670627884516817e-01 -2.151297557253087245e+00 -2.031848966322341354e+00 -2.185024797305825384e-01 -6.597840345724720335e-02 -9.979521033628602211e-01 8.368631645637828465e-01 -5.365175859629088828e-01 1.761550934756470399e+00 -8.745762544850594900e-01 -2.706123310777093227e-01 6.107248581597637394e-01 4.454017707777349622e-01 -2.793713411732166918e+00 -1.193959627147373137e+00 3.923655099118183442e-01 -1.199062695883517327e+00 1.965952256890538985e+00 -1.106229460888830562e+00 3.810781860184672687e-01 -1.800190925969765487e+00 9.794012931820340606e-01 4.880322018769931436e-01 1.653743192734147938e+00 -1.119219378371502316e+00 -1.687815261127790789e-01 1.983114533762596055e-01 8.982463666755996501e-01 2.518399553974976612e+00 7.990293963610995975e-01 -5.066278681343658885e-01 3.450618784361759173e-01 2.839128207140266258e-01 -1.854823842934715472e+00 5.141997376717868384e-01 -1.131272106670915267e+00 2.659190742256169471e-01 -5.904631321669012722e-01 1.571261895799354269e+00 6.679679630647000765e-02 -6.966181676581122417e-01 2.647557978722463901e+00 -8.848599683328597365e-01 4.410154989567726669e-01 3.484409241604433105e-01 8.735222100404985701e-01 3.733881338805699612e-01 2.091137768928447382e+00 -1.139412171436479937e-01 9.105433218442332555e-02 3.508671298030943686e-02 -8.978073827720271793e-02 1.040705770150806675e+00 5.430852003612649526e-01 1.432913028017793744e+00 1.201646692496144420e+00 -5.560645612514609759e-01 -2.437563164157788176e+00 6.117025011608504537e-01 -6.856129160968332803e-02 -1.496393688578737668e-01 4.548997379946236874e-01 1.440124250026282526e+00 -1.149578596947722492e-01 1.128058633539195554e+00 8.062803273977008356e-01 2.943795640892584720e-01 -7.347819902721581808e-01 -2.488566338755598295e+00 -1.973687841267051934e-01 6.663675574744599706e-01 -1.535144306921357726e+00 -7.852749444897392239e-01 -1.173784401567768310e+00 1.519331392353811205e+00 -2.955486298226174813e-01 1.868492003294804915e+00 -6.826243269791225643e-01 -7.061073608378741762e-01 -3.714335056418013314e-01 -9.257533732233780288e-01 -1.011250255052238645e+00 6.549040726455939154e-01 -8.016548565352138445e-01 9.598209218646258645e-02 -2.378062664034961970e-01 -1.131642508272120873e+00 -8.211992397851504144e-01 1.446625171960563172e+00 7.352566462220583299e-01 1.531514384575767718e+00 -7.358154230186224609e-01 1.290314541664941139e-01 -9.159393935613220350e-01 1.845807082947240607e-01 -2.641571037004840083e-01 1.198211118109670376e-01 -3.263578443527112016e-01 -1.505487774889093522e-01 2.815920740979677150e-01 9.482750057818438716e-01 6.961206652413821638e-01 -1.626335665573792610e-01 8.123563610032166760e-02 -1.036738353239023303e+00 -1.408997580480445100e+00 2.830395632267849737e-01 -1.262958020860741382e+00 5.331826931667206226e-01 5.559077761222612768e-01 7.593617195586490620e-01 -1.416244843876929282e-01 2.422247859088802746e-01 -2.803795866863830755e-01 1.205727446971476713e+00 1.183399813471571971e+00 -1.142361553262297574e-01 9.852579369464263825e-01 4.111798940424378213e-01 1.234076331190675058e+00 2.465562292298397254e-02 1.324841895287185212e+00 -1.035979006998599461e+00 1.844567769233801613e+00 -7.125516281058432710e-01 1.377321568628594006e+00 1.102689916105058288e+00 -1.178152879385462315e-01 3.256315069991926325e-01 3.663784100037617564e-01 -6.006847784952816793e-01 -9.801541759286390709e-01 5.378924396046691481e-01 -9.440303904342567387e-02 -9.355435180704058107e-02 -9.098945654685053341e-02 1.057319363026787556e-01 7.557769342697949755e-01 1.272400897590042268e+00 1.597451455559470768e+00 1.118067431570746520e-02 3.780984962124379622e-01 -5.377921020123385132e-01 4.691333614423842113e-01 1.634963815232528747e-02 -6.577596063853298203e-01 1.431696082622089472e+00 1.635097857856292747e-01 5.717184323159358872e-01 8.823020935281086219e-01 -6.509522169645555467e-02 -7.937933723243268958e-01 9.983408258264017121e-01 7.017827359225980999e-01 -4.569102867988036887e-01 1.774252778846076573e-01 -9.688885419281152434e-01 -1.366563154008376690e-01 -7.466307538122525234e-01 -1.058370134428652687e+00 -9.084509434645289261e-01 1.505156755568256011e-01 1.651512499402133516e-01 -6.512091054463324813e-01 -5.576091803880138809e-01 -3.843400570300697927e-01 -1.111370031186784402e-01 -8.814818836197568785e-01 -1.199757702169077067e+00 -2.208241655069468345e-01 3.770594057664297671e-01 -9.740550998404955418e-01 -2.127716718017766517e+00 1.449820525508479889e-02 -6.586158950016561819e-01 6.992141419677205816e-01 -2.113484856781970567e-01 9.385612947330522760e-01 -4.194037204954964015e-01 -2.118509134485027978e+00 -3.798016046130394674e-01 3.965094856750760455e-01 7.151952030978118158e-01 -1.380189114478380386e-01 -7.567613759952253050e-01 5.190924942641930162e-01 -8.177688014939679118e-01 8.647200140330330020e-01 9.023566534313136600e-01 4.995523048450302706e-01 7.280956735249428657e-01 -1.628491735312423527e+00 -6.924016416535081486e-01 2.177848756457568258e-01 -1.043481534020772150e+00 -2.095401580559382582e-01 9.442308491627129929e-02 2.225619588287614636e+00 7.706890073554922838e-02 -2.083126177141294555e+00 -6.700573412174892773e-01 -1.849180174777499852e+00 5.932344394635084006e-01 7.583848581145492540e-01 -2.422736729133583358e-02 3.180103691828938040e+00 8.322931091827356909e-01 -2.516065254977672416e-01 2.474609600331268755e+00 -4.242582570687839505e-01 3.173885400822401559e-01 1.648451557362888287e-01 3.821573218223417445e-01 -1.839736835054949227e-01 5.743534600912666432e-01 2.452070536540379153e-01 -2.629508428885441451e-01 -3.552115883434352472e-01 9.318738683790237509e-01 -9.567390917255270688e-01 4.475658945251817511e-01 7.610614462922640211e-01 -1.203597163290876376e-01 -4.154563521443791485e-01 8.025288815457946034e-01 2.682161571732583627e-01 3.478941474439836146e-01 7.493699273943521533e-01 1.869292352296610671e-01 -8.863178017166803424e-02 8.422418675358679385e-01 4.519966632769595316e-01 1.879506638047806766e-01 9.139759506887056295e-01 -1.681298603595134111e-01 1.232965030636651527e+00 -1.648457344076198483e-01 -1.836125394173737657e-01 -1.036214799835674799e-01 -2.369610550598100565e-02 1.318177462592964755e+00 -9.500400032347974255e-01 -3.770510809749579306e-01 9.519153618923048912e-03 5.680860584298514926e-01 2.763034708607517986e-01 -1.615123729414149889e-01 5.265836104974965792e-01 1.140808910666952114e+00 -3.244395218776532364e-01 2.563061421003161588e-01 1.641684497223642736e-01 -1.053944721960921704e+00 -2.374147789331114144e-01 5.583725449836859367e-01 3.352029122889937929e-01 -2.561503440760405592e+00 1.019771975751515569e+00 -1.027620106902183417e-01 1.171898597143820886e-01 1.624619619183023944e-01 -4.624758257680169349e-01 -1.276111970337843182e-01 5.629410903774415553e-01 8.644112015835055951e-01 -2.717115819212773675e-01 -4.319073785294380574e-01 -1.265088866147894953e+00 -1.032558632551371369e+00 -4.045514061072365553e-01 -4.252212095746080167e-01 -8.856134571292120228e-01 -7.759308731665552905e-01 -1.621391713538578694e+00 -1.125244355778066252e+00 -2.492369822984265293e-01 8.200504682627696162e-01 1.055411364581255285e+00 1.321541929867346310e+00 -1.186157355781028988e-01 1.448678946994277038e-02 -1.210420297135101492e-01 3.374536185988305514e-01 1.439579898511960110e-01 -1.974425467500670939e+00 -1.427298520185849573e-01 -2.510539415997146140e+00 -1.294769368637634699e+00 -3.252650645713384137e-01 -1.487764459366855974e+00 -4.395906691688939577e-02 -1.595486493906156600e+00 -3.284853540090684754e-01 2.980858761964184644e-01 -6.438898622680642170e-01 1.036449605808638763e+00 4.891833835701440147e-01 -1.117142456808114304e+00 -1.485863718293224833e+00 -1.245549605943180760e+00 -3.341293223443622673e-01 1.076361289168590973e+00 4.678904633901225796e-01 9.139062413618966874e-01 -5.491950597701529269e-01 8.255487176103801783e-01 -2.213816330402418320e-01 2.399740833063193080e+00 -4.858755736877160558e-01 2.751806963394423988e+00 -6.432227499580372987e-01 1.988830269155199337e+00 -3.516541364898475019e-01 -1.265509225049604058e+00 5.080743895132597832e-01 -1.064641110356764897e-02 -1.183328661634653667e+00 -1.729805689324111828e+00 4.373884980271950940e-01 7.690716860718918024e-01 2.468725073995159947e-01 1.089800382786017874e+00 -1.289635875441838442e+00 3.002684959303502654e-01 -6.574247255841803028e-02 2.280283655076755345e+00 -1.409278493899072948e-01 2.305759159936441538e+00 4.486758436513173187e+00 2.662314835967293902e+00 2.136519404954756229e+00 4.092885031749895930e+00 3.718487168073751459e+00 4.746215092409953762e+00 4.557213064299554972e+00 6.570733916561565024e+00 4.482464474960828227e+00 6.906026596841837062e+00 6.179951569873238348e+00 5.496520075488002810e+00 4.476180091577184328e+00 8.448983613709129870e+00 6.797908941374382508e+00 8.169369415081686014e+00 9.725006064368191261e+00 1.014222621930620427e+01 1.155475374527352628e+01 1.196796977238916071e+01 1.238012997354629441e+01 1.288686102615838358e+01 1.488799246433807255e+01 1.318212175265467678e+01 1.419501945524256037e+01 1.255039647558076155e+01 1.644558103596710907e+01 2.006309991781830959e+01 1.932739959530207230e+01 2.117032655405722608e+01 2.297544721831107495e+01 2.166949954799215305e+01 2.796778097247902650e+01 2.888196753816355766e+01 3.279382711887703294e+01 3.676556674488793419e+01 3.556554778459613431e+01 3.632918929818763587e+01 3.852585260054115679e+01 4.143046641891705661e+01 4.348204607371619090e+01 4.581601804841265846e+01 4.506413656660356537e+01 5.089190319014629438e+01 5.260244297707456695e+01 5.345501868155084679e+01 5.476853506320910725e+01 5.590947417563137378e+01 6.022229595670782487e+01 6.716004811839579247e+01 6.874445466467940946e+01 7.223929392696710750e+01 7.072494913224424806e+01 7.773598854701008065e+01 8.316372068102869264e+01 8.163616844075421852e+01 8.886040423315978387e+01 9.290386795540615594e+01 9.534789371126447577e+01 9.996210607172616847e+01 1.036485353287717288e+02 1.065795631408753223e+02 1.116720257133236487e+02 1.168135083864740551e+02 1.191360532983819240e+02 1.241742123203061396e+02 1.242395932938852638e+02 1.258536163852064362e+02 1.348369872777113585e+02 1.318891073657046888e+02 1.401627204691732516e+02 1.444183528000849037e+02 1.518769216602418055e+02 1.515129580984566644e+02 1.533880473247904490e+02 1.524184061241404322e+02 1.583245602260038254e+02 1.603180394958214379e+02 1.646702978313558106e+02 1.635867896367190895e+02 1.657277746746690354e+02 1.763350568456385190e+02 1.781325803735268494e+02 1.841672463168113438e+02 1.890510855262201346e+02 1.949875841102287097e+02 1.990895726065649853e+02 2.017069944124063170e+02 2.026377637562792984e+02 2.069631927094641526e+02 2.137934466301186376e+02 2.146742094990432861e+02 2.196803257967602860e+02 2.241648892406161053e+02 2.279934223588162467e+02 2.268675258180136041e+02 2.364237313526672608e+02 2.426404898893524660e+02 2.497004818854823043e+02 2.478230274001796545e+02 2.544445993391237550e+02 2.618757446380408851e+02 2.658869943325672693e+02 2.711329509773348150e+02 2.746153051087225663e+02 2.807448014783213921e+02 2.859512290795365743e+02 2.899300078151222237e+02 2.929003493783711178e+02 3.002708643408656712e+02 3.038828625929626810e+02 3.100764675069376608e+02 3.145270710487212114e+02 3.200024653142369289e+02 3.262186307706575690e+02 3.282005791254509859e+02 3.332815001121782643e+02 3.345965594316904799e+02 3.384393198545972155e+02 3.428972860140760304e+02 3.458083847473383230e+02 3.542816530356814724e+02 3.633231752064623947e+02 3.698828517592635876e+02 3.777724606477553380e+02 3.836518645857860292e+02 3.831387362804609324e+02 3.946797865428880527e+02 4.016719529898253427e+02 4.019019375509200813e+02 4.042743221653424257e+02 4.114186049634838014e+02 4.116590141869103832e+02 4.179953883969946560e+02 4.235120760168555876e+02 4.346181336348878403e+02 4.382285441646906747e+02 4.449161885852719251e+02 4.503811532186719546e+02 4.606781135621573640e+02 4.640986240654753487e+02 4.712956521887681447e+02 4.835694724729848986e+02 4.900838501449396176e+02 4.907727511236160467e+02 5.021932021174374086e+02 5.024944678948135675e+02 5.135790964718014493e+02 5.148823576291520112e+02 5.249847822890507132e+02 5.353977869351518848e+02 5.359319361329098683e+02 5.422703713530346477e+02 5.494595322314457917e+02 5.570300767745637813e+02 5.616466280107342754e+02 5.601262626982335178e+02 5.706357869005853445e+02 5.775229733880753429e+02 5.840436773684167520e+02 5.908786935096086381e+02 5.960394861926624799e+02 6.125458476848008331e+02 6.096718985485161966e+02 6.170484519736263564e+02 6.305279964723548574e+02 6.344841295152513112e+02 6.428928064724889282e+02 6.424245563330588311e+02 6.588656015996815540e+02 6.646499476573546872e+02 6.768478076018448064e+02 6.749670514288200138e+02 6.831667627433005237e+02 6.894661363980047781e+02 6.918609492090023423e+02 7.010562264102767358e+02 6.996496675154754712e+02 7.125841300503710727e+02 7.240844835456566670e+02 7.249251273136931104e+02 7.238512896992192509e+02 7.338606233879609135e+02 7.403105245618521622e+02 7.422187135271823308e+02 7.545291188811286247e+02 7.595000400875592277e+02 7.701191872966255687e+02 7.732616689964461330e+02 7.814346935767215427e+02 7.861575358735810823e+02 7.929001126966752508e+02 7.958383919620882807e+02 8.092987403578923704e+02 8.123034325300321825e+02 8.164427802194508104e+02 8.265742505185390883e+02 8.291886849330094265e+02 8.320090651974480807e+02 8.451211568401091654e+02 8.495788202484939120e+02 8.605010844053564369e+02 8.657639932542210772e+02 8.621624393839794038e+02 8.729183579531450050e+02 8.768930759859814543e+02 8.915487284130267653e+02 8.974529202860538817e+02 9.013489243674378031e+02 9.084003661678731305e+02 9.094197686749369041e+02 9.180290102814439024e+02 9.276812640085222483e+02 9.408719339196956071e+02 9.351175230081626069e+02 9.460537415731002966e+02 9.560425441531317574e+02 9.626392555612521846e+02 9.653421090059516700e+02 9.761419852005618623e+02 9.829731844621093160e+02 9.888706432037299692e+02 1.002663344707846818e+03 1.013314406766756065e+03 1.015374650164771879e+03 1.026343391236506250e+03 1.034055961969129839e+03 1.043575919895021798e+03 1.055956371683153293e+03 1.055333100704283197e+03 1.051383672859750050e+03 1.074027698111490508e+03 1.072106707366108822e+03 1.078092698295551145e+03 1.091455134257120335e+03 1.099885337512896285e+03 1.100674089328588252e+03 1.116245244941796500e+03 1.126363471602283880e+03 1.132767337823157050e+03 1.141522055049238361e+03 1.143037511955838909e+03 1.142656424449387941e+03 1.150025220797223483e+03 1.159298455988970773e+03 1.174133213857031933e+03 1.175092212694220962e+03 1.177108500280576209e+03 1.191251606819339941e+03 1.189601187097834327e+03 1.196872417396284163e+03 1.218826044817399861e+03 1.225430990842940901e+03 1.231535179169447019e+03 1.239309659751621439e+03 1.237484021848473503e+03 1.253987602945301887e+03 1.256919834813180614e+03 1.275897698796775330e+03 1.275717479013245111e+03 1.287015507950044366e+03 1.296459896500315153e+03 1.302967274137501590e+03 1.306980117606959539e+03 1.328709187523071478e+03 1.330388598593020788e+03 1.332027900256480507e+03 1.348683960447694290e+03 1.350398467202672464e+03 1.348882097147146851e+03 1.357133192647388114e+03 1.371263136597767243e+03 1.377130372578406423e+03 1.379632575025135111e+03 1.384291650228592516e+03 1.397660770168688941e+03 1.399705742352369725e+03 1.409007410941182343e+03 1.421192383551472858e+03 1.431930949367544599e+03 1.434821659865327774e+03 1.441312926898529213e+03 1.444752359208062671e+03 1.450152534285692809e+03 1.459985844241405857e+03 1.466112981589946003e+03 1.475022411164633468e+03 1.487960686438273797e+03 1.490365311302391774e+03 1.486592933772234574e+03 1.493241353951508245e+03 1.499677847914513450e+03 1.505977995071203168e+03 1.520645708623463634e+03 1.525758150242832471e+03 1.532134233294118076e+03 1.542207148362956559e+03 1.543220791723074399e+03 1.552325590996664687e+03 1.559465138862873118e+03 1.564787873242796877e+03 1.587564009349971911e+03 1.579045613741611987e+03 1.590939620610934981e+03 1.596273058363859263e+03 1.608355768612378824e+03 1.618564267209751279e+03 1.624439908342837043e+03 1.643918733425701021e+03 1.645729848120907491e+03 1.648771237137157186e+03 1.654964384841454830e+03 1.662454160080712654e+03 1.670444415887113109e+03 1.675014041537466937e+03 1.687649232981238129e+03 1.693872806292102496e+03 1.699129546952049395e+03 1.698035997499443283e+03 1.714610859577259589e+03 1.721914097048676922e+03 1.722987655617036580e+03 1.735000437270175325e+03 1.748276203849409512e+03 1.752431807428195043e+03 1.755755884071984383e+03 1.756928928943465507e+03 1.765042180358438145e+03 1.771198810407387555e+03 1.786189804525719865e+03 1.786722152515721973e+03 1.805166380305916846e+03 1.803131272189964875e+03 1.815007492881204598e+03 1.828261229064483132e+03 1.845733410713233752e+03 1.844244986870892035e+03 1.849869134266801211e+03 1.861788938093982324e+03 1.883644110196353495e+03 1.884269376606025389e+03 1.886957969293727956e+03 1.904813790949191798e+03 1.898874346234569430e+03 1.921825159411768936e+03 1.932276626773527369e+03 1.939219408608164031e+03 1.945590263820797645e+03 1.957912289160421778e+03 1.954702049843606574e+03 1.957297304162867931e+03 1.977440424400453367e+03 1.976405659697749115e+03 1.988838936281286578e+03 1.989408410388464290e+03 2.004660619734327156e+03 2.011980369313491110e+03 2.005138144686925671e+03 2.018723123732414706e+03 2.028707639565649515e+03 2.030130569572676222e+03 2.038719628353036114e+03 2.042087652833048196e+03 2.060627530031669266e+03 2.064226087634171563e+03 2.087811327568229444e+03 2.083589284261651756e+03 2.096138347507141589e+03 2.102453627246771703e+03 2.105580136757480886e+03 2.119190463907029425e+03 2.133508074760302861e+03 2.140748396197288912e+03 2.164603738516991143e+03 2.166808029899472331e+03 2.180241683502255910e+03 2.181859359212767231e+03 2.188532541177145504e+03 2.204387568144418310e+03 2.201783028199632554e+03 2.210925396975056174e+03 2.226650575800028946e+03 2.224030644254678464e+03 2.230960655031550687e+03 2.241088949610153122e+03 2.242084264988980067e+03 2.253749682476160615e+03 2.262354061801193438e+03 2.271287329750116896e+03 2.274106391840423385e+03 2.281053881252734755e+03 2.294601815597223322e+03 2.305374726985573034e+03 2.299763159923367311e+03 2.322885330792309560e+03 2.323807533255225280e+03 2.339740911923786371e+03 2.355031104624574709e+03 2.352599656461293307e+03 2.353846151883903985e+03 2.374317901315585004e+03 2.381660585756147611e+03 2.394057905168899197e+03 2.382649487025144936e+03 2.398437344515743916e+03 2.403153302759808412e+03 2.410071636920107267e+03 2.427778343856932679e+03 2.434699280182316215e+03 2.446923301586576144e+03 2.462387511821847056e+03 2.471245974437521909e+03 2.485285643305468056e+03 2.491397887020872531e+03 2.502084473740640533e+03 2.508140170763999322e+03 2.503248213918692272e+03 2.518478829405365104e+03 2.536497525703319297e+03 2.534097945167470243e+03 2.543685022436960480e+03 2.552031353946195850e+03 2.563327512298450074e+03 2.553262120177553243e+03 2.561106701879044977e+03 2.572965920609193745e+03 2.572004354365013114e+03 2.599521631138834437e+03 2.599108982179171562e+03 2.613727424248818807e+03 2.611304139161821695e+03 2.622936561702837480e+03 2.619139145319141790e+03 2.633181035343730855e+03 2.641259301529681579e+03 2.650332200556037606e+03 2.664940182958686364e+03 2.663231132664684992e+03 2.669173723157816767e+03 2.677557116532036162e+03 2.679716483142583456e+03 2.700806181949683832e+03 2.716157929166125541e+03 2.715870952828270674e+03 2.717169712043424624e+03 2.729350119260742758e+03 2.736971858641616564e+03 2.751775821422714671e+03 2.759217307490449457e+03 2.750407615467370306e+03 2.763347501379390451e+03 2.769401425409651438e+03 2.783108452804125591e+03 2.790626650271482049e+03 2.777336942193704999e+03 2.783546118324560666e+03 2.800364326721586167e+03 2.795349416812084655e+03 2.808805522051152820e+03 2.822261252770842020e+03 2.834237590765249024e+03 2.833741481201518127e+03 2.839567641493668816e+03 2.865195805310117066e+03 2.857166153182826747e+03 2.871158059303990285e+03 2.869775672732895600e+03 2.887114256874083367e+03 2.907296075676020791e+03 2.915360025884236620e+03 2.916638297636613515e+03 2.944081162195003799e+03 2.955532467809222453e+03 2.950124806675584296e+03 2.966949251163176996e+03 2.979192285564281974e+03 2.986961468545448497e+03 2.976735705502522706e+03 3.005240583064675775e+03 3.002210334920422611e+03 3.006632488722391372e+03 3.005211917313130471e+03 3.020436842573870308e+03 3.031997088490080841e+03 3.051077981557515614e+03 3.053010481373366019e+03 3.065804318061167578e+03 3.075339092774313485e+03 3.078622324669304362e+03 3.071729923077990406e+03 3.080977749590633721e+03 3.076817362476907874e+03 3.087564450410674908e+03 3.091975352720509818e+03 3.108125141886690926e+03 3.103025401530792351e+03 3.129707152942136418e+03 3.138818707825848833e+03 3.132213173887976154e+03 3.152643382662836302e+03 3.170242317436219309e+03 3.160901350954964528e+03 3.175911343758680232e+03 3.178433463752900934e+03 3.179611449560903111e+03 3.180658634842910942e+03 3.199461426388864311e+03 3.214143182096003784e+03 3.206899723664513658e+03 3.220457134557386780e+03 3.233051045761726527e+03 3.222960339297001610e+03 3.237769316993907523e+03 3.249434417455802304e+03 3.254535054272313573e+03 3.263129190122852833e+03 3.276929492263878274e+03 3.283943052742295549e+03 3.286701082355283688e+03 3.293954949558259159e+03 3.295095730185488719e+03 3.297519590273807353e+03 3.306261077044450758e+03 3.301794210435670266e+03 3.312125093958042726e+03 3.318818121393979709e+03 3.330447543723327726e+03 3.340894339115458479e+03 3.344456141003968241e+03 3.355786022732198489e+03 3.367004679421684614e+03 3.369843686280237307e+03 3.381018906220402187e+03 3.385772477879628241e+03 3.393923018594150562e+03 3.391457389000161584e+03 3.410238659974257644e+03 3.404468888150932344e+03 3.429409820827075691e+03 3.421787416422435854e+03 3.439370483718244941e+03 3.445330347632213034e+03 3.447106592894334426e+03 3.456919325770692467e+03 3.465141441961333840e+03 3.476402590842573318e+03 3.486831202129881149e+03 3.492824291970678132e+03 3.488787821938778961e+03 3.497978659369774050e+03 3.513423636656380040e+03 3.520737788914382691e+03 3.548206168643329420e+03 3.556895453363635170e+03 3.553113239941742904e+03 3.555404578502827007e+03 3.563717034962190155e+03 3.570264256318141179e+03 3.584789529166534521e+03 3.585412378744209491e+03 3.577644824891619464e+03 3.587489616710462542e+03 3.596234150986656459e+03 3.608109794563522428e+03 3.608269438225797785e+03 3.605190385720022732e+03 3.630590096911651017e+03 3.632803020245199605e+03 3.627058754068609232e+03 3.642185720601402409e+03 3.646362028978855506e+03 3.664804552410298129e+03 3.663765408123145335e+03 3.684172909687657011e+03 3.683363781427638514e+03 3.682766139861962074e+03 3.696827547894418785e+03 3.721382279535210273e+03 3.714937645266955769e+03 3.714772798383673035e+03 3.738617736798347323e+03 3.744487022070001331e+03 3.743886830568261757e+03 3.748768222573092771e+03 3.767167593511740051e+03 3.770477500507035074e+03 3.787111116751178997e+03 3.787687786134571979e+03 3.794873349236791455e+03 3.800347736726813764e+03 3.802610304795401134e+03 3.811111633623548187e+03 3.826602644860557575e+03 3.824091221382298045e+03 3.840981245639250574e+03 3.838224401446634147e+03 3.841767922975555848e+03 3.855682857716922172e+03 3.859677235792532429e+03 3.865990734667740071e+03 3.868389432309992117e+03 3.878942288471236225e+03 3.889560679097053708e+03 3.888856280166307442e+03 3.886913844056256039e+03 3.889749027026527529e+03 3.891257886058293025e+03 3.913185923720148821e+03 3.900971293873256855e+03 3.905468880492955577e+03 3.916972932493927601e+03 3.921504456556712739e+03 3.927218008269895563e+03 3.933969144192088606e+03 3.942721176812729482e+03 3.957902658272490953e+03 3.970239687427454101e+03 3.978599592918724738e+03 3.979239416506049565e+03 3.992213794170073925e+03 3.997658016291273725e+03 4.005171414353950695e+03 4.003597548368044954e+03 4.010913302656937958e+03 4.014881732242669841e+03 4.018773357579194908e+03 4.025751570312226704e+03 4.041316094376473757e+03 4.026747085045458334e+03 4.060021733732654411e+03 4.059983864331213226e+03 4.052981813965516722e+03 4.080339120712006206e+03 4.071048545561496667e+03 4.085077381459038861e+03 4.072322871031562499e+03 4.087543623653204577e+03 4.100546035964423027e+03 4.097357788293516933e+03 4.115713766733862940e+03 4.110617386007215828e+03 4.139142348700914226e+03 4.142826088772333605e+03 4.144875641348158751e+03 4.156681447878662766e+03 4.177260799912132825e+03 4.180863534464675467e+03 4.190900917345688867e+03 4.191787182391726674e+03 4.188120378547054315e+03 4.192303886901861915e+03 4.218183547464834191e+03 4.207283977148292252e+03 4.212021691922263926e+03 4.216358774143658593e+03 4.220862632614188442e+03 4.246161357738491461e+03 4.245080478721881263e+03 4.252556590711434183e+03 4.255551210412471846e+03 4.256503366397030732e+03 4.271886594439278269e+03 4.282239251415449871e+03 4.283038206147932215e+03 4.282075367317022028e+03 4.289181511855131248e+03 4.285772730108309588e+03 4.290544621313609241e+03 4.299637243656370629e+03 4.309614972683957603e+03 4.312594612813601088e+03 4.315186034561743327e+03 4.328529782593377604e+03 4.350657509461922928e+03 4.351102125011560020e+03 4.351302774058345676e+03 4.369602870125517256e+03 4.365399287213778734e+03 4.354860735747464787e+03 4.372879099856441826e+03 4.386087692110192620e+03 4.383660817842899633e+03 4.380880003106792174e+03 4.398839611567555949e+03 4.415353366577600355e+03 4.413497904268144339e+03 4.427627380049403655e+03 4.430030372265442566e+03 4.443859886822030603e+03 4.448539609669098354e+03 4.452852389688417134e+03 4.472380599057304607e+03 4.469801884490945667e+03 4.464973398150826142e+03 4.485567049629371468e+03 4.475193091752803412e+03 4.497520770082562194e+03 4.493821242298417928e+03 4.500641270776889542e+03 4.506955833909770263e+03 4.501473713733832483e+03 4.511047493327687334e+03 4.518792277121535335e+03 4.533637561231716063e+03 4.536112179805479173e+03 4.537364001434042621e+03 4.549503582083607398e+03 4.547429024585409934e+03 4.548998416497066501e+03 4.560555656382249254e+03 4.559366886835377045e+03 4.565876012483991872e+03 4.578456172786369279e+03 4.590417566680638629e+03 4.596436681663668423e+03 4.620859374568061867e+03 4.620436611364680175e+03 4.639946219309522348e+03 4.658593576020045475e+03 4.658477389964645226e+03 4.656715960068951063e+03 4.653518788755893183e+03 4.651869717950263293e+03 4.665492663923739201e+03 4.653231399022897676e+03 4.664482112983621846e+03 4.669715945405987441e+03 4.685862380856274285e+03 4.682615693872619886e+03 4.685549155323451487e+03 4.692090442704358793e+03 4.692505660659634486e+03 4.703131365985114826e+03 4.703052031886863915e+03 4.715854592325846170e+03 4.739608568298929640e+03 4.736377790449080749e+03 4.753017590348689737e+03 4.758909213957804241e+03 4.748391443769839498e+03 4.748366883801089898e+03 4.750502299202120412e+03 4.769140612396910910e+03 4.773564223801975459e+03 4.773706517651776267e+03 4.797835806182094530e+03 4.775827029778791257e+03 4.775674175110080796e+03 4.802266859224649124e+03 4.803113748081002086e+03 4.808105042837330984e+03 4.810837707512690940e+03 4.825115135284053395e+03 4.826476863482598674e+03 4.818057863682114657e+03 4.822489756094001677e+03 4.828933072438958334e+03 4.855983424933991955e+03 4.861709244264203335e+03 4.854490684212834822e+03 4.863751132805926318e+03 4.874932184447847249e+03 4.888107132753776568e+03 4.885960422469346668e+03 4.895895508383679044e+03 4.900139150543243886e+03 4.892018260615463078e+03 4.897910798740259452e+03 4.911648280666130631e+03 4.901723870578904098e+03 4.911994786974064482e+03 4.930830372491021080e+03 4.923859607640063587e+03 4.937196396047967937e+03 4.933961519001139095e+03 4.929969332089710406e+03 4.951913710974870810e+03 4.954994533455921555e+03 4.968326028090164073e+03 4.973561875581021013e+03 4.982680641344475589e+03 4.992254472929676922e+03 4.993012850468871875e+03 5.006960932536524524e+03 5.008954415067492846e+03 5.000361760005212091e+03 5.013942211545588179e+03 5.033864200823230931e+03 5.031361858531332473e+03 5.038872966128064036e+03 5.035043267262441077e+03 5.050678078801754964e+03 5.048938830798258095e+03 5.059865994483479881e+03 5.041971157384994513e+03 5.067293458258620376e+03 5.083055976032791477e+03 5.088969053552513287e+03 5.104104677987451396e+03 5.108787370280274445e+03 5.108028252486134988e+03 5.109613429643472045e+03 5.118750650445218525e+03 5.126856999591063868e+03 5.134303985278968867e+03 5.129366924534442660e+03 5.147002534323827604e+03 5.149131665554969004e+03 5.159653028403544340e+03 5.170010795160591442e+03 5.192950007295937212e+03 5.177669681552164548e+03 5.189818062623404330e+03 5.202415542353030105e+03 5.192452054298594703e+03 5.206478163489686267e+03 5.204227211489490401e+03 5.218070347243872675e+03 5.223257079720747242e+03 5.243867115505576294e+03 5.237380888239310480e+03 5.242772561165329535e+03 5.256058121044286054e+03 5.249416860069064569e+03 5.254078758701655715e+03 5.285566808639086048e+03 5.271495855677408144e+03 5.278725466618458086e+03 5.271525120037831584e+03 5.272492098283546511e+03 5.300041319986888993e+03 5.299441562062106641e+03 5.309512785254607479e+03 5.313029928777658824e+03 5.338023915291594676e+03 5.329932475401863485e+03 5.350738952993115163e+03 5.352821380041899829e+03 5.371141724881935261e+03 5.364497181087820536e+03 5.376506614983248255e+03 5.390156448975606509e+03 5.389689276211267497e+03 5.407668485095611686e+03 5.387196013130659594e+03 5.413531666442308961e+03 5.416171118179896439e+03 5.433149560705320255e+03 5.439401878208503149e+03 5.449458493862624891e+03 5.448889058543023566e+03 5.444481775144170570e+03 5.459740047949570908e+03 5.460653282226694500e+03 5.468733635127535308e+03 5.478569360062529086e+03 5.510653150125302091e+03 5.496654359451495111e+03 5.522969446039172908e+03 5.527759772126814823e+03 5.526402855699525389e+03 5.536584916489858188e+03 5.541518729168716163e+03 5.536766095363177556e+03 5.538468125116131887e+03 5.563946267954876021e+03 5.558849691730348241e+03 5.569005370382175897e+03 5.574150643497049714e+03 5.586675612933569937e+03 5.598944577935612870e+03 5.599502492916461961e+03 5.608474379495016365e+03 5.592493592859786986e+03 5.603134660180970059e+03 5.621026029264464341e+03 5.613015075404242452e+03 5.611891959983561719e+03 5.635480145800963328e+03 5.647843834754963609e+03 5.653044916235616256e+03 5.656086019754442532e+03 5.670682400349533964e+03 5.662593598608455068e+03 5.658805633831181694e+03 5.662802209812428373e+03 5.676496719981775641e+03 5.696623217229049260e+03 5.704367225323351704e+03 5.684819098054599635e+03 5.697850394358541052e+03 5.739462721416225577e+03 5.726307416029237174e+03 5.736011096626468316e+03 5.734993950778892213e+03 5.749478757569959271e+03 5.763091126883988181e+03 5.780913209983566958e+03 5.762315734537286517e+03 5.763884505995613836e+03 5.771552675024494420e+03 5.764380849580889844e+03 5.786999237787217680e+03 5.793300195415175949e+03 5.794541541146492818e+03 5.784895056890807609e+03 5.798086954160940877e+03 5.806054589070972725e+03 5.815483661053637661e+03 5.817970117062794998e+03 5.810850321335606168e+03 5.818830403094037138e+03 5.828231900403488908e+03 5.832421754866290030e+03 5.831620686102143736e+03 5.857699305432673100e+03 5.873319853246899584e+03 5.862820166746372706e+03 5.852307966376019976e+03 5.869746475177489629e+03 5.880239110698481454e+03 5.878922038367228197e+03 5.897414046776533723e+03 5.891071041723112103e+03 5.895650089962019592e+03 5.890557993374253783e+03 5.906508993381995424e+03 5.919447319439719649e+03 5.913992038817244065e+03 5.916239743324616938e+03 5.910779803009369061e+03 5.918995837197173387e+03 5.925162107783640749e+03 5.922767011807353811e+03 5.943696591025692214e+03 5.933321566551940123e+03 5.947192128460084859e+03 5.966103957846727099e+03 5.970913815708988295e+03 5.986285754186732447e+03 5.986302379634912540e+03 5.994091511140106377e+03 5.987696280645977822e+03 6.007670031780024146e+03 5.997301798740637423e+03 6.029238691665351325e+03 6.023813932383447536e+03 6.033551514928255529e+03 6.034307996008557893e+03 6.041607327192047705e+03 6.038639778375249989e+03 6.040911393138399944e+03 6.035569742976882480e+03 6.060792849817033130e+03 6.062882528886924774e+03 6.072593815810426349e+03 6.065717085445221528e+03 6.074634185353176690e+03 6.080524070643768937e+03 6.080513807926135087e+03 6.097734693662780046e+03 6.081989173276918336e+03 6.098725297631058311e+03 6.110815787957158136e+03 6.110118590999464686e+03 6.116496999421987312e+03 6.124816632803980610e+03 6.124718302826146100e+03 6.134731532535461156e+03 6.152615248042399799e+03 6.153006200379595612e+03 6.162316738169676682e+03 6.153548563587785793e+03 6.175236533843799407e+03 6.172692189775326369e+03 6.177998402029670615e+03 6.181337641616349174e+03 6.174307116959218547e+03 6.204240569947462973e+03 6.205632425764707477e+03 6.212882144256098400e+03 6.203684203223275290e+03 6.204746682155256167e+03 6.221544070236850530e+03 6.240453986602014993e+03 6.223476403134231077e+03 6.220419310048490843e+03 6.250635841286733921e+03 6.261968109463367909e+03 6.279578162640031223e+03 6.273148251192153111e+03 6.267134817566350648e+03 6.274282003151151002e+03 6.270873863391617306e+03 6.285755608050999399e+03 6.289951917097631849e+03 6.303818501753995406e+03 6.308675285252684262e+03 6.312911954781371605e+03 6.315431310499793653e+03 6.329061440878832400e+03 6.333030373328082533e+03 6.355942892242652306e+03 6.344847222935270111e+03 6.349055085643845814e+03 6.364468054553013644e+03 6.368282906724793065e+03 6.382349174234563179e+03 6.402349262461654689e+03 6.405719680966692067e+03 6.386923690965816604e+03 6.412809219975713859e+03 6.413006835087159743e+03 6.411350030181263719e+03 6.402230278257465216e+03 6.416527377275540857e+03 6.442131640637804594e+03 6.436766912730176045e+03 6.415810287839283774e+03 6.433705290373588468e+03 6.444626546880965179e+03 6.427620981243397182e+03 6.425538242149353209e+03 6.436908511113591885e+03 6.435340010973755852e+03 6.468765571872177134e+03 6.449369239661793472e+03 6.449912867279164857e+03 6.472736119015537952e+03 6.452143223305358333e+03 6.485529616336263643e+03 6.483509183688421217e+03 6.487107516364487310e+03 6.494404280425402249e+03 6.489269209032281651e+03 6.498909899367868093e+03 6.518853720105742468e+03 6.527222467409757883e+03 6.522741573918176982e+03 6.548584244741239672e+03 6.539650202299849298e+03 6.544934228355871710e+03 6.549999698815895499e+03 6.550968274216051213e+03 6.551232298523437748e+03 6.560340087255713115e+03 6.569470025972026633e+03 6.586913878073903106e+03 6.579500910388626835e+03 6.590783257125796808e+03 6.600578004469181906e+03 6.599313213210396498e+03 6.590677138793701488e+03 6.610196835686684608e+03 6.606165724631605372e+03 6.621094803049720213e+03 6.628128646315947663e+03 6.647648291412307117e+03 6.650439232316465677e+03 6.631160272591037028e+03 6.636852241267555655e+03 6.639465286486305558e+03 6.644002359368789257e+03 6.665799592451472563e+03 6.663726804212807110e+03 6.668953407562964458e+03 6.658281902625808470e+03 6.682578121101543729e+03 6.691980867438614951e+03 6.695133312280463542e+03 6.690606605435852543e+03 6.697616383218522060e+03 6.704177310459567707e+03 6.713199136446179182e+03 6.707056826995013580e+03 6.717638230657520580e+03 6.708041091973997936e+03 6.730672038404026353e+03 6.725036892450713822e+03 6.728970702654624802e+03 6.736509666107751400e+03 6.731227110909220755e+03 6.736078757380979368e+03 6.739107320954167335e+03 6.756643864840199967e+03 6.756566238974341104e+03 6.752247034665799220e+03 6.760002897263940213e+03 6.769473775620341257e+03 6.794182470882486086e+03 6.792554663340856678e+03 6.799155149144501593e+03 6.782636115621918179e+03 6.791946065190670197e+03 6.775625868980713676e+03 6.801286477872768046e+03 6.813880239757172603e+03 6.791047886655112961e+03 6.820586879509083701e+03 6.806560163675621880e+03 6.815791973969801802e+03 6.841866184772190536e+03 6.858761300195545118e+03 6.853914255132402104e+03 6.861805329441024696e+03 6.863782565755169344e+03 6.861460289336232563e+03 6.878575320272040699e+03 6.880281236524031556e+03 6.866029355815907365e+03 6.869429946137242950e+03 6.866929173556392925e+03 6.863772983174701039e+03 6.863935700976088810e+03 6.874417942067010699e+03 6.875904551402029028e+03 6.880798033109877906e+03 6.902047096267989218e+03 6.897788481382697682e+03 6.903132351286466474e+03 6.906396157077936550e+03 6.899078953688768706e+03 6.920377469408756042e+03 6.921473635789709988e+03 6.922685042209492167e+03 6.911441792026310395e+03 6.935044514362945847e+03 6.921836162878626055e+03 6.933991085926426422e+03 6.926255906971398872e+03 6.931191212149540661e+03 6.926642578488615982e+03 6.953949240947924409e+03 6.958035750134908994e+03 6.970244426239352833e+03 6.992862052247786778e+03 6.962674291696317596e+03 6.990343731567440045e+03 6.990688115959156676e+03 6.993066800487540604e+03 7.002333395443595691e+03 7.008596091943853935e+03 7.035768664152516067e+03 7.032618561031074023e+03 7.028662191135407738e+03 7.038897206497569641e+03 7.023047999276656810e+03 7.039786644431888817e+03 7.063185460706546110e+03 7.044142251548019885e+03 7.068361820152714245e+03 7.068864592824077590e+03 7.089268273690066053e+03 7.087295968296532919e+03 7.103723769174141125e+03 7.103003420877771532e+03 7.109962442931127953e+03 7.108454414010086111e+03 7.110054590541972175e+03 7.125500707133604010e+03 7.131611275431431750e+03 7.160386783665849180e+03 7.145498474567306403e+03 7.152458844074407352e+03 7.161789121287812122e+03 7.155680916533889103e+03 7.185141747222293816e+03 7.187850333433332708e+03 7.194556995298939000e+03 7.197866943066318527e+03 7.196897918462812413e+03 7.211816625276731429e+03 7.205869007564243475e+03 7.183762924972057590e+03 7.217166111018881566e+03 7.218671900738027944e+03 7.232908789077984693e+03 7.228010815998752150e+03 7.244504263439152965e+03 7.235613015561317297e+03 7.251355189456298831e+03 7.254458477778794986e+03 7.253608592559166027e+03 7.264967383769891057e+03 7.275238439829708113e+03 7.282801878490523450e+03 7.273732056512751114e+03 7.274214210766376709e+03 7.276883134855140270e+03 7.274984697577982843e+03 7.293725625510031932e+03 7.301190637167881505e+03 7.302343804923494645e+03 7.311413916319292184e+03 7.308624782145211611e+03 7.291279305990754438e+03 7.304133037889258958e+03 7.314703393751610747e+03 7.330681324250505895e+03 7.328380854258250110e+03 7.325608960060317258e+03 7.341238445151187989e+03 7.374406269426533072e+03 7.377802477694605841e+03 7.364076646434589748e+03 7.351569627044652407e+03 7.361085344351313324e+03 7.382972693553616409e+03 7.376142971635404137e+03 7.395570329809857867e+03 7.386807447591962045e+03 7.397480917374648016e+03 7.418575462208083081e+03 7.420631886014381962e+03 7.429520595324048372e+03 7.436574832559887000e+03 7.438178883354814388e+03 7.436063596711233913e+03 7.443312490439919202e+03 7.440345767373798481e+03 7.453216057274873492e+03 7.443250278591820461e+03 7.450058551319943035e+03 7.458596818967077525e+03 7.461212502136942931e+03 7.474833718235971901e+03 7.482874171514099544e+03 7.472997708218066691e+03 7.469207972667846661e+03 7.477571725393228917e+03 7.499182084809855951e+03 7.519902353884433978e+03 7.499766620326514385e+03 7.508680595237077796e+03 7.512030194707135706e+03 7.526308448563790080e+03 7.501077001168499010e+03 7.510306886186394877e+03 7.544600608117157208e+03 7.542830338846848463e+03 7.546800129707545238e+03 7.534984536112549904e+03 7.540494554363616771e+03 7.563089505614849259e+03 7.570533286710057837e+03 7.573745368855415109e+03 7.580000826834354484e+03 7.564317103823861544e+03 7.578737190971189193e+03 7.571778790807358746e+03 7.572504650395611861e+03 7.586750591662306761e+03 7.607452916745971379e+03 7.596232060339386408e+03 7.599794137548346953e+03 7.601802079068904277e+03 7.616813712983137520e+03 7.613203787244888190e+03 7.614400149300936391e+03 7.620486658012898260e+03 7.646947776466537107e+03 7.654762346763954156e+03 7.648710551978316289e+03 7.633065692605336153e+03 7.677235110627140784e+03 7.656841897374063592e+03 7.667051480923154486e+03 7.689872047177365857e+03 7.657156958392693014e+03 7.671670659216496460e+03 7.682262664520171711e+03 7.689669737945343513e+03 7.704259610145373699e+03 7.704608656798334778e+03 7.733836829053179827e+03 7.722956389727773967e+03 7.722580441530001735e+03 7.713917344154495368e+03 7.733273416839148013e+03 7.754222853951731850e+03 7.745151806481182575e+03 7.762359407005410503e+03 7.756798781801997393e+03 7.759360611765632711e+03 7.762827728088249387e+03 7.779861681768193193e+03 7.791495541395362125e+03 7.766310193681762939e+03 7.790480351756253185e+03 7.798769156053311235e+03 7.788830788863831003e+03 7.789168517920574232e+03 7.813944869711639512e+03 7.808722481687614163e+03 7.829428322114979892e+03 7.826636484752336401e+03 7.827675953767844476e+03 7.819705124517829972e+03 7.830429426746304671e+03 7.832422815599560636e+03 7.822531254667702342e+03 7.830594124384556380e+03 7.828868396801603922e+03 7.858649767258261818e+03 7.853070594180529042e+03 7.880240987696795855e+03 7.872751731082317747e+03 7.880956304213101248e+03 7.888761469929004306e+03 7.884450403601723337e+03 7.889977067868894665e+03 7.903723786556817686e+03 7.894034989830920495e+03 7.907641144668145898e+03 7.904273984565834326e+03 7.903593819657868153e+03 7.914100016117007726e+03 7.931948957413718745e+03 7.957123203503376317e+03 7.947694487296801526e+03 7.937621812964121091e+03 7.945270442652017664e+03 7.975555655744376963e+03 7.977599895215097604e+03 7.966313514414954625e+03 7.998511641380165202e+03 8.002423586644918032e+03 8.000220602580390732e+03 8.015047828179385760e+03 8.021990209702452375e+03 8.010368914165197566e+03 8.052032798862383970e+03 8.037917031156314806e+03 8.043411150385204564e+03 8.068325620670068020e+03 8.058281525915892416e+03 8.051746258523772667e+03 8.055207010168470333e+03 8.065094819728271432e+03 8.078974032224849907e+03 8.091470822379090350e+03 8.076750772934838096e+03 8.110448456705884382e+03 8.117737821966987212e+03 8.109883323464048772e+03 8.113040270693977618e+03 8.118165282391189066e+03 8.117403308453332102e+03 8.114197124972917663e+03 8.110616582139340608e+03 8.121519577365004807e+03 8.117377944179525002e+03 8.131705347502011136e+03 8.121807422836081969e+03 8.142626534922297651e+03 8.147820958151578452e+03 8.135861413915944468e+03 8.158026567176145363e+03 8.177000812010735899e+03 8.187396302468178874e+03 8.189219975037209224e+03 8.201561106384648156e+03 8.202267869584307846e+03 8.230359197249104909e+03 8.226038773738746386e+03 8.225434884616568525e+03 8.217340639540185293e+03 8.218399756543492913e+03 8.217944771650361872e+03 8.226767857951406768e+03 8.231618536875410427e+03 8.235105268188244736e+03 8.222423977839265717e+03 8.249882693753888816e+03 8.245376332047186224e+03 8.252672194797365592e+03 8.249836445746195750e+03 8.251810274940316958e+03 8.274058543305307467e+03 8.262282191104770391e+03 8.250526563497040115e+03 8.272873290179541073e+03 8.267365135512220149e+03 8.255958530215028077e+03 8.276302473069090411e+03 8.286420060479669701e+03 8.299200566541252556e+03 8.282254759182011185e+03 8.290895843322990913e+03 8.300419640728770901e+03 8.317745900120391525e+03 8.316755037501556217e+03 8.294941982819413170e+03 8.308464218935712779e+03 8.317246461042530427e+03 8.311119938483700025e+03 8.315440841843210364e+03 8.307484180128871230e+03 8.320379735879407235e+03 8.341145351924624265e+03 8.338979101949706092e+03 8.345162261367055180e+03 8.358331990492208206e+03 8.373154219645310150e+03 8.367732142648526860e+03 8.380196451910507676e+03 8.380878635999086328e+03 8.394524205610123317e+03 8.399173283957898093e+03 8.390124564348207059e+03 8.409823015431493332e+03 8.409731104226935713e+03 8.429047380281635924e+03 8.409970062121710725e+03 8.428957224249934370e+03 8.437336401340386146e+03 8.439181258357768456e+03 8.434615626246366446e+03 8.436474424556476151e+03 8.457191889294823341e+03 8.448106577143094910e+03 8.444710662613044406e+03 8.432713345699803540e+03 8.471597143852271984e+03 8.440894019084988031e+03 8.483921270085997094e+03 8.491243200915070702e+03 8.479412661738639144e+03 8.476952503568116299e+03 8.485075948991929181e+03 8.494046238798340710e+03 8.508426020946850258e+03 8.510133879122919097e+03 8.499309309429781933e+03 8.492064611565849191e+03 8.500271440671293021e+03 8.515029983978793098e+03 8.515466230024130709e+03 8.517965722928302057e+03 8.529643530413812186e+03 8.533746130373172491e+03 8.532687505543202860e+03 8.544229190631942402e+03 8.565411845032951533e+03 8.563983235204925222e+03 8.556551874491193303e+03 8.561862366217186718e+03 8.553913296815007925e+03 8.569158224428538233e+03 8.551789794031423298e+03 8.558163201953941098e+03 8.568010496141563635e+03 8.575107290559928515e+03 8.606951114382643937e+03 8.587811336173592281e+03 8.584439851135106437e+03 8.573976477130758212e+03 8.582733324444019672e+03 8.585722577848891888e+03 8.600483679346010831e+03 8.614683922066195009e+03 8.614444076646313988e+03 8.602460860809116639e+03 8.609785266071819933e+03 8.630339796162375933e+03 8.630336945269826174e+03 8.623451000880037100e+03 8.645347297323663952e+03 8.633561870376612205e+03 8.627003531291598847e+03 8.646280259135579399e+03 8.650880224319555055e+03 8.662864098713111161e+03 8.659847131665237612e+03 8.663085214027556503e+03 8.680030128992908431e+03 8.675791898367433532e+03 8.676309276666195728e+03 8.682156385136460813e+03 8.692121448071042323e+03 8.688918612915445919e+03 8.695800835973152061e+03 8.705115238015299838e+03 8.699830250345110471e+03 8.688999734795588665e+03 8.709322283257297386e+03 8.708520715692500744e+03 8.716904617837246406e+03 8.720370562138867172e+03 8.734182405946819927e+03 8.746327905312633447e+03 8.750108487535148015e+03 8.741174468267683551e+03 8.741196299963517959e+03 8.746716025121009807e+03 8.738805805532971135e+03 8.751705356284814115e+03 8.754695944944143776e+03 8.768451070809576777e+03 8.778272536903179571e+03 8.786044845981623439e+03 8.779621315159000005e+03 8.791669887956246384e+03 8.789553800616229637e+03 8.795914199433433168e+03 8.811520125396953517e+03 8.805969551121173936e+03 8.808169037668410965e+03 8.815073261460771391e+03 8.825424969473502642e+03 8.826032775657049569e+03 8.827869585267790171e+03 8.836355981692349815e+03 8.828082647168221229e+03 8.841660396064698944e+03 8.849120531541453602e+03 8.859503580489570595e+03 8.839689067784665895e+03 8.854769676246236486e+03 8.847325121938214579e+03 8.867311235495406436e+03 8.847079657657975986e+03 8.870549145638573464e+03 8.861306640523358510e+03 8.881817098400275427e+03 8.884777764742830186e+03 8.889531540593510726e+03 8.883499676622614061e+03 8.879104342612845358e+03 8.897527187591254915e+03 8.887854910646314238e+03 8.904241527604948715e+03 8.903461470279107743e+03 8.902270472088031966e+03 8.918581758034964878e+03 8.919134646330137912e+03 8.921729120007756137e+03 8.897760983130079694e+03 8.925687035260907578e+03 8.903078004029261137e+03 8.930508280352401925e+03 8.960520829611585214e+03 8.953209942400533691e+03 8.949276997194596333e+03 8.980810026228708011e+03 8.966996273053848199e+03 8.963570055402944490e+03 8.972252743751168964e+03 8.962603639111555822e+03 8.986460801128479943e+03 9.007068586010931540e+03 8.997086218380256469e+03 9.016345363369184270e+03 9.022707133009658719e+03 9.028598960782184804e+03 9.020946720506863130e+03 9.037391339860516382e+03 9.031373954702432457e+03 9.006378816496358922e+03 9.041254715309363746e+03 9.047770425234290087e+03 9.053861560134291722e+03 9.078668899492604396e+03 9.079065597418819380e+03 9.088968133324337032e+03 9.067577655706067162e+03 9.078496824513598767e+03 9.080930650439047895e+03 9.077159243641308422e+03 9.080120807018853156e+03 9.089035050705942922e+03 9.097117463358295936e+03 9.103220535101048881e+03 9.093968006815501212e+03 9.084946562861423445e+03 9.123382793465076247e+03 9.101027667065089190e+03 9.112208316095744522e+03 9.123890678726373153e+03 9.128022955506257858e+03 9.151151899564123596e+03 9.126001259976670553e+03 9.118901106670298759e+03 9.143349596536378158e+03 9.140040715820847254e+03 9.159738442672849487e+03 9.175768305146808416e+03 9.157203272666669363e+03 9.177797104651941481e+03 9.150251786281391105e+03 9.183146734829229899e+03 9.196118630738110369e+03 9.173743448917202841e+03 9.198397224880989597e+03 9.209874771437012896e+03 9.179721250819975467e+03 9.185279669771307454e+03 9.194299209792086913e+03 9.233918011292536903e+03 9.236599740349500280e+03 9.211976256072341130e+03 9.237999470739052413e+03 9.207634263502695831e+03 9.214893230380386740e+03 9.225476952730265111e+03 9.223353793900309029e+03 9.209471295236922742e+03 9.244532894044488785e+03 9.228393328459402255e+03 9.261501953788427272e+03 9.249178488981859118e+03 9.241611886637912903e+03 9.253607685956736532e+03 9.256560817135075922e+03 9.254739526326959094e+03 9.243401523066475420e+03 9.249098548838373972e+03 9.293496152301979237e+03 9.272419586408122996e+03 9.301461801366476720e+03 9.291756740656470356e+03 9.307566216737981449e+03 9.287604318288742434e+03 9.312555696468583847e+03 9.309178639725836547e+03 9.304003876195440171e+03 9.322267434653760574e+03 9.313203491292944818e+03 9.324731717217337064e+03 9.330770247817255949e+03 9.332800500517552791e+03 9.336305606492189327e+03 9.338918506773576155e+03 9.329430154109684736e+03 9.359076340198509570e+03 9.372951955132037256e+03 9.377316425338114641e+03 9.370662122790403373e+03 9.386517180462507895e+03 9.374165853114314814e+03 9.391567558927041318e+03 9.377984700858443830e+03 9.389769727644294107e+03 9.382152155042807863e+03 9.397072983045774890e+03 9.403874573040635369e+03 9.403552169357728417e+03 9.398806237456417875e+03 9.405589262602001327e+03 9.417168258496129056e+03 9.422464683240417799e+03 9.422339768758069113e+03 9.435258880919178409e+03 9.448228207740381549e+03 9.434731425685478825e+03 9.425455819124857953e+03 9.461130139328450241e+03 9.465447159643739724e+03 9.474765371248973679e+03 9.475824904877910740e+03 9.483957306646067082e+03 9.464780138119869662e+03 9.480210230393215170e+03 9.477717539338924325e+03 9.485182761578842474e+03 9.499532443208870973e+03 9.478752338636271816e+03 9.527037192821671852e+03 9.516513168351903005e+03 9.512171830100282023e+03 9.495399389890608290e+03 9.503493368453286166e+03 9.523985509495985752e+03 9.512121472298089429e+03 9.508232668482933150e+03 9.521264472912511337e+03 9.513264664255264506e+03 9.520646768523212813e+03 9.525763124413555488e+03 9.519554652202035868e+03 9.527178175193525021e+03 9.532611958126039099e+03 9.539611867462657756e+03 9.560160483218201989e+03 9.539939587870980176e+03 9.549752277398936712e+03 9.549446446123412898e+03 9.544286034330591065e+03 9.555997486646252582e+03 9.571721053774444954e+03 9.571980188619139881e+03 9.575732535843178994e+03 9.586101317303826363e+03 9.584117854230898956e+03 9.585860013684912701e+03 9.600916102101085926e+03 9.599584952666260506e+03 9.611644111807354420e+03 9.612569680978900578e+03 9.625376834447542933e+03 9.597578011789273660e+03 9.622470091163675534e+03 9.621855277650765856e+03 9.621616093109454596e+03 9.625485458379689589e+03 9.641752785764590953e+03 9.634788398860757297e+03 9.643933127917533056e+03 9.656790993568080012e+03 9.663071002140231940e+03 9.678701014426247639e+03 9.655937760519509538e+03 9.632442654852247870e+03 9.661863952588621032e+03 9.663032955336304440e+03 9.660624794222361743e+03 9.669957776110260966e+03 9.668281655688271712e+03 9.690878283387468400e+03 9.672893179051299740e+03 9.676571577999997317e+03 9.679304226974722042e+03 9.692104473335733928e+03 9.669393426512358928e+03 9.667108958141807307e+03 9.689138684226001715e+03 9.690741710052265262e+03 9.699817524458314438e+03 9.708006252719087570e+03 9.730267816813029640e+03 9.735479662462157648e+03 9.749422175975672872e+03 9.732591351854329332e+03 9.754050687446489974e+03 9.716945297303525876e+03 9.771860352094103291e+03 9.771418168375323148e+03 9.744773792977994162e+03 9.755567376888007857e+03 9.766602223261845211e+03 9.767722174121852731e+03 9.776666636188881967e+03 9.806586119309989954e+03 9.781899113879993820e+03 9.807411620893641157e+03 9.804498614511985579e+03 9.817459321715970873e+03 9.810037354229658376e+03 9.805986075869524939e+03 9.825518992065370185e+03 9.803302595545255826e+03 9.835135346068844228e+03 9.827092068275174825e+03 9.809162370065800133e+03 9.817559877672372750e+03 9.825361460239299049e+03 9.836226083159373957e+03 9.834149135177876815e+03 9.820928287291617380e+03 9.823928887884829237e+03 9.809563810528774411e+03 9.827242677904549055e+03 9.829138980293695568e+03 9.851514029104904694e+03 9.844427113453075435e+03 9.837601039840536032e+03 9.832276374105778814e+03 9.868331094351002321e+03 9.846252729142426688e+03 9.828932546516105504e+03 9.858270360394606541e+03 9.859058535461095744e+03 9.863151140729267354e+03 9.867966528865992586e+03 9.872783206128691745e+03 9.878616656949809112e+03 9.863705567076536681e+03 9.881144343798077898e+03 9.881351301422975666e+03 9.896554013828839743e+03 9.895156089511028767e+03 9.893448809106581393e+03 9.888628782097697695e+03 9.900864441357487522e+03 9.903342462533522848e+03 9.916677330394793898e+03 9.922892086025303797e+03 9.929540819258420015e+03 9.937995267656160649e+03 9.934480834180694728e+03 9.931344373551919489e+03 9.951234414884944272e+03 9.959589892002943088e+03 9.968309937621901554e+03 9.970650199328614690e+03 9.988516509433242391e+03 1.000007372466010384e+04 9.991010236011745292e+03 1.000147827657183734e+04 1.000384143919931375e+04 1.001625652069616444e+04 1.002709184870615900e+04 1.001403058844034422e+04 1.000884815829906438e+04 9.991867121933039016e+03 1.000350241152650415e+04 1.000390979131196946e+04 1.001266055581887849e+04 9.989415992905936946e+03 1.000440300032834966e+04 1.001618803404581013e+04 1.002972340984562834e+04 1.003760147139952278e+04 1.002817826073896686e+04 1.003025898077497550e+04 1.002107794014471438e+04 1.003978543120834729e+04 1.002381026007699074e+04 1.004484383947585411e+04 1.006214097905510062e+04 1.004320958989614337e+04 1.007116711017749549e+04 1.004411427608216400e+04 1.007249931955925058e+04 1.008058237394482421e+04 1.008364098888883564e+04 1.008000528811143886e+04 1.005983275666627742e+04 1.008082404340868743e+04 1.009308299024679582e+04 1.010239977463900323e+04 1.009499974359015505e+04 1.009448027764419385e+04 1.008061841799127069e+04 1.010026378087687044e+04 1.010332777693752723e+04 1.010589304862984136e+04 1.009408277547253056e+04 1.009305787800875987e+04 1.010839513192615414e+04 1.010413820655332893e+04 1.013750753630502368e+04 1.012701461911528713e+04 1.013279915157594769e+04 1.015833906055913212e+04 1.014484653900185185e+04 1.013469971955762048e+04 1.016243532158332346e+04 1.016215910538844219e+04 1.018079286373187097e+04 1.017041325495042111e+04 1.017395839941361191e+04 1.017097443836356069e+04 1.016188306715063845e+04 1.018709473337722193e+04 1.019109065021191964e+04 1.019504494959636941e+04 1.019044292341031542e+04 1.022668838338655223e+04 1.021069244610082751e+04 1.021348493206440617e+04 1.022093931607378363e+04 1.022206672030338086e+04 1.023907260194414266e+04 1.024506200724500377e+04 1.021681955683636079e+04 1.025661627596430117e+04 1.025033120562126169e+04 1.025102523664658838e+04 1.025361838422571782e+04 1.025722441480727866e+04 1.025709887736861674e+04 1.027790491780882621e+04 1.029232815469021443e+04 1.028287107737584120e+04 1.028226443151164494e+04 1.027670500625436580e+04 1.028915052799171281e+04 1.029804873812801088e+04 1.030880563625880859e+04 1.032378146726791783e+04 1.032345147419799105e+04 1.030076234895721245e+04 1.031781591948579626e+04 1.032785893120557739e+04 1.031768226724693704e+04 1.033721802825213308e+04 1.033435861666249548e+04 1.036542103305987439e+04 1.035423685835745164e+04 1.037071015778026231e+04 1.034929389977491155e+04 1.034149934921955901e+04 1.035176990724736243e+04 1.035260516175895464e+04 1.035964392261111243e+04 1.037964155487979951e+04 1.038018693709236504e+04 1.039130984318679839e+04 1.038638008654709483e+04 1.039002615857065575e+04 1.038875251518201185e+04 1.042511046597782115e+04 1.040784365681470626e+04 1.039903555506898738e+04 1.038797303382864811e+04 1.042023343176069284e+04 1.041765916548873975e+04 1.041937807329949283e+04 1.043024640561632441e+04 1.043232772851829759e+04 1.042482282268267591e+04 1.044701062414573425e+04 1.046000101925091076e+04 1.046791050466428351e+04 1.044911977598649719e+04 1.047137754331992983e+04 1.048137058347105267e+04 1.046122722880360925e+04 1.046866645109116871e+04 1.047622258284490090e+04 1.049058252311377146e+04 1.051439231067919900e+04 1.051622962796542015e+04 1.051623379469458268e+04 1.051638357969944082e+04 1.052100860605742128e+04 1.054198686547341276e+04 1.053631921380275162e+04 1.052199212217837521e+04 1.052805030902872568e+04 1.054575680930118142e+04 1.052261983690190209e+04 1.054082026636501905e+04 1.052418765874846758e+04 1.053113942583641074e+04 1.053834445261055953e+04 1.054928881326200462e+04 1.055016216272052588e+04 1.056436236887918858e+04 1.055392620566701225e+04 1.054306882697600304e+04 1.053937638460821108e+04 1.054183716118233315e+04 1.055261867335655188e+04 1.054903392011602773e+04 1.056451614387680274e+04 1.058198924432182685e+04 1.057387092217496138e+04 1.057057012292660693e+04 1.057984124927203811e+04 1.059300039697777720e+04 1.058444990614814196e+04 1.059046790056344798e+04 1.058366939106930113e+04 1.061904243605124975e+04 1.061367678441333373e+04 1.059636242505452901e+04 1.060337176535405524e+04 1.061853241921414156e+04 1.061968818722954529e+04 1.062345990086435449e+04 1.059784877558049629e+04 1.060680407065013242e+04 1.062718797285725304e+04 1.061699211593333894e+04 1.061581776120092400e+04 1.063488741724950523e+04 1.062135836754468619e+04 1.063669572127216998e+04 1.065090043759999753e+04 1.065177038179447845e+04 1.066675268020686781e+04 1.066254865349877764e+04 1.067344273952381081e+04 1.068288278373637877e+04 1.068684853543439021e+04 1.066987579487999028e+04 1.068407430686819134e+04 1.067380754235147651e+04 1.069801018503722844e+04 1.068704575254272640e+04 1.070259889778408797e+04 1.070163783872241765e+04 1.071729631806348698e+04 1.070497111479097293e+04 1.070853975743603951e+04 1.069755180892799217e+04 1.072924631079408573e+04 1.075021881188307270e+04 1.070411146966554043e+04 1.071474981495771499e+04 1.072286960288411501e+04 1.072451189287933266e+04 1.073334738242499770e+04 1.072938407398404161e+04 1.073909501812831331e+04 1.075247360029494121e+04 1.075018698968971876e+04 1.074212829308332766e+04 1.076687409957985801e+04 1.077125235946999783e+04 1.074179377011026918e+04 1.076253893600344054e+04 1.075968881734714159e+04 1.076310011579729326e+04 1.077210603031438040e+04 1.076956396709956971e+04 1.081653847738356671e+04 1.080111053480221562e+04 1.078943918316041891e+04 1.080136575727273885e+04 1.080690230946186966e+04 1.082281025135915479e+04 1.083491047401225478e+04 1.083230239256567620e+04 1.084372504138951808e+04 1.083273722048498712e+04 1.083264947801243761e+04 1.084082964964401435e+04 1.084361923791559275e+04 1.083591796628435986e+04 1.088113669434898475e+04 1.086331314195476443e+04 1.087023009041845035e+04 1.087024060094623201e+04 1.087591493404065113e+04 1.085996023336508006e+04 1.087448461121917899e+04 1.086795669867283868e+04 1.087538226555615438e+04 1.087871727911477501e+04 1.086478464324598463e+04 1.085546493464328159e+04 1.086293660709753567e+04 1.088276068898527956e+04 1.088988989852994746e+04 1.088765565611792226e+04 1.089485597542658616e+04 1.088364889813364061e+04 1.088575465618279668e+04 1.087378103770269263e+04 1.091597843168564395e+04 1.089923320036139194e+04 1.091503143294142865e+04 1.093291482194298624e+04 1.091309115575482974e+04 1.091474665404110419e+04 1.091930258635215614e+04 1.092580193069819325e+04 1.093268228685512804e+04 1.093855528332105314e+04 1.093865281897703608e+04 1.095253202035544746e+04 1.096895605633445120e+04 1.096145820847717368e+04 1.094820079199858992e+04 1.096318803616829246e+04 1.095716194760969665e+04 1.095242312043288985e+04 1.096328786193720953e+04 1.098839598074832247e+04 1.098922976678094892e+04 1.098696605688471027e+04 1.100284077548127243e+04 1.098950149272313320e+04 1.099607415907100949e+04 1.101556624830799046e+04 1.100117654925038732e+04 1.101420817392051504e+04 1.101400784816557280e+04 1.102082887877324720e+04 1.103434411761788942e+04 1.103104045028674591e+04 1.102173878541459999e+04 1.104716861241942934e+04 1.103440192806254345e+04 1.102317401763467751e+04 1.105482665248040576e+04 1.103902717799960374e+04 1.102856502839586210e+04 1.103152079322490135e+04 1.102047249371513135e+04 1.102655769711233370e+04 1.103292483301514949e+04 1.103499788336912206e+04 1.105272200273272028e+04 1.103490332645263697e+04 1.103638830335373677e+04 1.103185110926034031e+04 1.102628304849370033e+04 1.105930846666471552e+04 1.104756880843160798e+04 1.105971092040779513e+04 1.105572377580542707e+04 1.105589452511111267e+04 1.104787059645368936e+04 1.105735793048598862e+04 1.104335553204656571e+04 1.105576911772925996e+04 1.108907738854132367e+04 1.108094335870040231e+04 1.108023549749668382e+04 1.108938767074023963e+04 1.108701970000126312e+04 1.108745740965214645e+04 1.108554142292350116e+04 1.111007383671212301e+04 1.110666232385204967e+04 1.110299621459435184e+04 1.110089617777525564e+04 1.111077152800044314e+04 1.111008349378440107e+04 1.110753721042505640e+04 1.114817462495986911e+04 1.114692808924328710e+04 1.113079621871904965e+04 1.113218254022798646e+04 1.116492439916017975e+04 1.114532534789321107e+04 1.117335287708402393e+04 1.116289672859218990e+04 1.115561839928289010e+04 1.116734523049286327e+04 1.114808977023283660e+04 1.117319590293502188e+04 1.116725137934641862e+04 1.116065225140137591e+04 1.118930340082172734e+04 1.120062189508376105e+04 1.119769295411108578e+04 1.119378401904158818e+04 1.119597945820578207e+04 1.119630383601469293e+04 1.117533679159433814e+04 1.122378646914763340e+04 1.122011179583490593e+04 1.120218897242849198e+04 1.118426867211957142e+04 1.116446586733153890e+04 1.118152152912291422e+04 1.121520476329800113e+04 1.118225833244084242e+04 1.121986983606646209e+04 1.121445022229886490e+04 1.119287051583318498e+04 1.121796393979191271e+04 1.119837452629192740e+04 1.120442448299950593e+04 1.121494509995520457e+04 1.122106920752288715e+04 1.121649939468968114e+04 1.119009572675313757e+04 1.122231082623854127e+04 1.121388441867154506e+04 1.122621415138172415e+04 1.123775312265590765e+04 1.121642606658204022e+04 1.124055029960439788e+04 1.122429057527952318e+04 1.123969113664143879e+04 1.120797195391820424e+04 1.124660002834699117e+04 1.121467928544073038e+04 1.119350988194587444e+04 1.120732351620378904e+04 1.121259270326258957e+04 1.123184595235294728e+04 1.124597220898487649e+04 1.124060247060493748e+04 1.125165798202631959e+04 1.123764808240868115e+04 1.124280173650508550e+04 1.123313267055235883e+04 1.124738571515540025e+04 1.124057587926328051e+04 1.123888607660233174e+04 1.123928218967723842e+04 1.123750554575934439e+04 1.123303191333363429e+04 1.122170469715514082e+04 1.123921673953125173e+04 1.125605368486853877e+04 1.127454944703574256e+04 1.126169894762175136e+04 1.126388440229050866e+04 1.126177228910415215e+04 1.125861974969627954e+04 1.124846811436310963e+04 1.124986738891974710e+04 1.126233748861411368e+04 1.125202296929433578e+04 1.127562667267837969e+04 1.130065666305564264e+04 1.129876191953808484e+04 1.128469416322428879e+04 1.132334890916736549e+04 1.131261031630564503e+04 1.131310429419628053e+04 1.133773806824063831e+04 1.135285784874220371e+04 1.133108552620811679e+04 1.134519783792661838e+04 1.132851787880971824e+04 1.131933511619347883e+04 1.134995377836463194e+04 1.136329435947244019e+04 1.135523075234395765e+04 1.132697280311798932e+04 1.135615462856112026e+04 1.137404764175486525e+04 1.135912713006813101e+04 1.136158437193411373e+04 1.135663268810122645e+04 1.137672524345404236e+04 1.138989220157135060e+04 1.136963546945998314e+04 1.138569037300853415e+04 1.138911971598403215e+04 1.141189436304981064e+04 1.139569770928802245e+04 1.138414014510978814e+04 1.138778041255732387e+04 1.141388023483664438e+04 1.140093609093336272e+04 1.137913938836809393e+04 1.139120114825003293e+04 1.139337716717018338e+04 1.139725628942955882e+04 1.140070363529062524e+04 1.140792286313561999e+04 1.140093425717618629e+04 1.141065077745894632e+04 1.140923225038813689e+04 1.141590628282231773e+04 1.140002576729430439e+04 1.140878143094012194e+04 1.139781563175124757e+04 1.141762982458741499e+04 1.143540510221751902e+04 1.142479727245161121e+04 1.142659603009665261e+04 1.144334979085840496e+04 1.143746657085562038e+04 1.145173464722278368e+04 1.144836309559224901e+04 1.146112567684033274e+04 1.144284593410629896e+04 1.146502106242630362e+04 1.148658380745019713e+04 1.147417862908401003e+04 1.147774091989025146e+04 1.145906412787546469e+04 1.147945522559997698e+04 1.148795800835064256e+04 1.147952533793291695e+04 1.150575374825642939e+04 1.148620187510992037e+04 1.148600660886587502e+04 1.150827929241912170e+04 1.149700100226825452e+04 1.149549823859461867e+04 1.148587754883669186e+04 1.148650435089764142e+04 1.149830545469735443e+04 1.151134153880821759e+04 1.150861287273705238e+04 1.151040179074602929e+04 1.149830494748646925e+04 1.151633663354769851e+04 1.149604729156635221e+04 1.150679143787080466e+04 1.147801804910184910e+04 1.150052222016208361e+04 1.149345847025909643e+04 1.150759360836023006e+04 1.148456868804232363e+04 1.149786349509763750e+04 1.150620697036218371e+04 1.149431784615496144e+04 1.149436004370446972e+04 1.150222631430587171e+04 1.150730294854145723e+04 1.149711037120054607e+04 1.151309648525032935e+04 1.152653859901697797e+04 1.151263842605157151e+04 1.152474759986394565e+04 1.154619431698769404e+04 1.153825099167882945e+04 1.153763248462616684e+04 1.156364522635725370e+04 1.152929754031689663e+04 1.156233553959910751e+04 1.158587828186323532e+04 1.154693396571897938e+04 1.157171282061062630e+04 1.159105037622347299e+04 1.157984896471673710e+04 1.158987469254616008e+04 1.157515759218120002e+04 1.159244618490024732e+04 1.159922659215997010e+04 1.161190384131799874e+04 1.159239129723835322e+04 1.160622665141941434e+04 1.162773196791164992e+04 1.162342385025640397e+04 1.161218761857522077e+04 1.161550350365241502e+04 1.163417713704902781e+04 1.162624401318858691e+04 1.165262430884552123e+04 1.164969566347850196e+04 1.166537109112520011e+04 1.165958066638482342e+04 1.165526142632407027e+04 1.167795114794776237e+04 1.168016238896909999e+04 1.167829350300336591e+04 1.168063694812470931e+04 1.170713024646736994e+04 1.169964772082151103e+04 1.168806298823862380e+04 1.169826140468654739e+04 1.172076856473299085e+04 1.170445218494206893e+04 1.172210251546485233e+04 1.168946366255548310e+04 1.172160095406360779e+04 1.172393055498728063e+04 1.173833345555948108e+04 1.172854999283356119e+04 1.173456378966693228e+04 1.174109908577618444e+04 1.172984276762215086e+04 1.173457762752037706e+04 1.172661757072048022e+04 1.172666992125828801e+04 1.174641870987434777e+04 1.174423909144655045e+04 1.177213930031782911e+04 1.177140895849551089e+04 1.177124726372115219e+04 1.179875674761241135e+04 1.177969202912698711e+04 1.180171602675152280e+04 1.180657054670673824e+04 1.179164929970091544e+04 1.180837275690418210e+04 1.178246678446425358e+04 1.178471744614688032e+04 1.179047942546132435e+04 1.181498318678078795e+04 1.181617913293113270e+04 1.180116005045267775e+04 1.181827179295296810e+04 1.182184819834442169e+04 1.182087523217855778e+04 1.182876662201038016e+04 1.180848696481330626e+04 1.180733067424695582e+04 1.183930064753838997e+04 1.181173129336507009e+04 1.180954456640805802e+04 1.182736813046865609e+04 1.182285406031419916e+04 1.180214398273478764e+04 1.182244300349856167e+04 1.182147457686804046e+04 1.181559319334985958e+04 1.183780733290333228e+04 1.182484300772291499e+04 1.184673246818215739e+04 1.185352830536576585e+04 1.186245010132904099e+04 1.186662410606163030e+04 1.185912044292053179e+04 1.184827752422778576e+04 1.186024095942721760e+04 1.188871365427171622e+04 1.185969034769698192e+04 1.187355429173669108e+04 1.189054512175750278e+04 1.188306020111923135e+04 1.188453808395719716e+04 1.187243550097143452e+04 1.186905120369087672e+04 1.186209023700274156e+04 1.187344444970111545e+04 1.186180114116359073e+04 1.187230453557350302e+04 1.189947787119260829e+04 1.192812675615061016e+04 1.192826086350822516e+04 1.189997131379115672e+04 1.192257269211523817e+04 1.191022856386260901e+04 1.188053256020870322e+04 1.190277754220083989e+04 1.191025937317121861e+04 1.191690271694180046e+04 1.192380226302744813e+04 1.192079940683708264e+04 1.191289119287372523e+04 1.192943808487607021e+04 1.192365605507834880e+04 1.194371835713351538e+04 1.193779693080250036e+04 1.195070291664232536e+04 1.197081551339839825e+04 1.196220044321845307e+04 1.195804001402494760e+04 1.195151453360796040e+04 1.197571566970011736e+04 1.197387294267576726e+04 1.199269067579102011e+04 1.201056724910394223e+04 1.200227466097442993e+04 1.200269674482573282e+04 1.200600750084801075e+04 1.199662853840403295e+04 1.201053271695905278e+04 1.202801691194035811e+04 1.202313448916661946e+04 1.202720544291552687e+04 1.204055587070081128e+04 1.204610547819047133e+04 1.203572671850342886e+04 1.205229608050432398e+04 1.206129423057780332e+04 1.205475604531096724e+04 1.206081581908680346e+04 1.206371663558060391e+04 1.207402622913231971e+04 1.204859924767343546e+04 1.208449131755612871e+04 1.206717820784227661e+04 1.208801526345909588e+04 1.209675375040538347e+04 1.208431801668209482e+04 1.207069095532813481e+04 1.206629394400389538e+04 1.208720388871669093e+04 1.210039255878065160e+04 1.207794299854820383e+04 1.207952314638356984e+04 1.207355220583467417e+04 1.210190469661803036e+04 1.208787775877162130e+04 1.212899501417503234e+04 1.212343699211886633e+04 1.214000711551325548e+04 1.211327414962581133e+04 1.213420458884553955e+04 1.213397538084438565e+04 1.215593651157597014e+04 1.214721052674336715e+04 1.214220832965808950e+04 1.213802128774569974e+04 1.214840716395956406e+04 1.216441857260494180e+04 1.219723329809195820e+04 1.219104547877514233e+04 1.217413944739901308e+04 1.218559763032351839e+04 1.217332424995590372e+04 1.218483447467001315e+04 1.216451624272377194e+04 1.217638359607982420e+04 1.216369340824006940e+04 1.216535149419504341e+04 1.215355706586362612e+04 1.217824619319629892e+04 1.218192510771976231e+04 1.219204531992329794e+04 1.217486080372141623e+04 1.220565977325942004e+04 1.220094301610572074e+04 1.220083743578909343e+04 1.221164016027714388e+04 1.223289386424477016e+04 1.222970778616008465e+04 1.224837536999178337e+04 1.223439974964889007e+04 1.224162667445182342e+04 1.223768990172058875e+04 1.225204419826514459e+04 1.225036326383570486e+04 1.225925636984036646e+04 1.226871510090615811e+04 1.225730894416381125e+04 1.227887272795523495e+04 1.228162122849975094e+04 1.225958672909180314e+04 1.227685643318218354e+04 1.227919980697188112e+04 1.226362266836731942e+04 1.230533571866467355e+04 1.227685197410716501e+04 1.230587291054346679e+04 1.229163509765732124e+04 1.229471363688569545e+04 1.232121137454489872e+04 1.231139547046316875e+04 1.231408393287344916e+04 1.229873108146115737e+04 1.231541649722097827e+04 1.234213837935580159e+04 1.234518487859586639e+04 1.234574788826109216e+04 1.232753147188629555e+04 1.233418038146961044e+04 1.235693928878047882e+04 1.233037422427127058e+04 1.233612886515463470e+04 1.235698231375138312e+04 1.236638011347892825e+04 1.238047544736152304e+04 1.239392159287859613e+04 1.236183564882166866e+04 1.237852437137377819e+04 1.238444505844253217e+04 1.240451558628079511e+04 1.240160925189877344e+04 1.240730382265843946e+04 1.239152032699037409e+04 1.238753563794044931e+04 1.241741086115122380e+04 1.241506225963064389e+04 1.241300260998370322e+04 1.240896654255872818e+04 1.241258239438151213e+04 1.240718782255472797e+04 1.240370572156156049e+04 1.239977947234173735e+04 1.240886228121997010e+04 1.239924909418182142e+04 1.239564157469582096e+04 1.240571213017191440e+04 1.240935749913597465e+04 1.240991759417287722e+04 1.242825055786676239e+04 1.241466391501812359e+04 1.240734820574551304e+04 1.245076797064877610e+04 1.242929612812425148e+04 1.243711257802894033e+04 1.245675193749577011e+04 1.244308765944272818e+04 1.247129511356879084e+04 1.245917406979950465e+04 1.246245240358399678e+04 1.245627267666915031e+04 1.246271203185272134e+04 1.246432619118642106e+04 1.245987613634977606e+04 1.243138101839537376e+04 1.246321854999604875e+04 1.244189898503159566e+04 1.247332547757767134e+04 1.248669678623018990e+04 1.247189815190913214e+04 1.247540733577773608e+04 1.249567661129794396e+04 1.246132271360717641e+04 1.250327103969444943e+04 1.249796445427393701e+04 1.247800316325800304e+04 1.250623010671196971e+04 1.249952834051253194e+04 1.253110444429050403e+04 1.250339758217919552e+04 1.249110012602187999e+04 1.250716709918497872e+04 1.251002703678149192e+04 1.251072063318348046e+04 1.252739820277952640e+04 1.251163699113803159e+04 1.248896640290888718e+04 1.249980974938032887e+04 1.249706283785670894e+04 1.249819243172298593e+04 1.250236755577488657e+04 1.249033364030775192e+04 1.250728922367583073e+04 1.252021965397492022e+04 1.253717665445063540e+04 1.253183845247970567e+04 1.252626560486678318e+04 1.255269920324477243e+04 1.251885045105177960e+04 1.254765549228930831e+04 1.255047663874680620e+04 1.256799119929642802e+04 1.254504305308543735e+04 1.253249054043444085e+04 1.255949242954980400e+04 1.253984583894625030e+04 1.257130780968281397e+04 1.257424728386980496e+04 1.255063803478268346e+04 1.254975909834516460e+04 1.253962740899402525e+04 1.254491745321897542e+04 1.254334735227363672e+04 1.258387357044124656e+04 1.256175532971466600e+04 1.258248553844178605e+04 1.258766406836679198e+04 1.257784860764194855e+04 1.259668881259398040e+04 1.259498321190354545e+04 1.259389214322402222e+04 1.259617159873843957e+04 1.259894321150670112e+04 1.262227853037252135e+04 1.261455833592461022e+04 1.262177304237748467e+04 1.262902414660667091e+04 1.263241069656703439e+04 1.262791368080778193e+04 1.262716904497798714e+04 1.263633034870420670e+04 1.259307084533967645e+04 1.262557010531832930e+04 1.261978473975192173e+04 1.264361955953789038e+04 1.260692583694344648e+04 1.261696733423998739e+04 1.265287896580671986e+04 1.262266818613200121e+04 1.263618636211536432e+04 1.262831053247472482e+04 1.264177771860055873e+04 1.265227476221025427e+04 1.264851683542684441e+04 1.264599114832969462e+04 1.263384878650328574e+04 1.263322113904431717e+04 1.266301863968334874e+04 1.265502481862214154e+04 1.265954376878589028e+04 1.265356483957088858e+04 1.264867422753449318e+04 1.267949608355601958e+04 1.265362445760468654e+04 1.268027911877793667e+04 1.268558556087876605e+04 1.267330772774285106e+04 1.267953736647554069e+04 1.267701307600735345e+04 1.269918698033718101e+04 1.268294892011307275e+04 1.269896016961741043e+04 1.269269555313451019e+04 1.270097774273696450e+04 1.270364921403619519e+04 1.268463401029718625e+04 1.269170102829022107e+04 1.272299646808998295e+04 1.270928196738070983e+04 1.272881980011303494e+04 1.273109583329072484e+04 1.270571758064417554e+04 1.272222921764123021e+04 1.271093722100306695e+04 1.271515540483470068e+04 1.271496783246163432e+04 1.272032384689768514e+04 1.271911234143042384e+04 1.272606447135204689e+04 1.272655967331412830e+04 1.272807406599272690e+04 1.270444895784976688e+04 1.272078884372313769e+04 1.273025373452828899e+04 1.273676832506219398e+04 1.271759899942844277e+04 1.272942332472935959e+04 1.273250392606906644e+04 1.272008831203558657e+04 1.271793449843002054e+04 1.271400146123335799e+04 1.273200737881659916e+04 1.274285257178375286e+04 1.274201337768840676e+04 1.274368936347523595e+04 1.274539904380643020e+04 1.276335346257257515e+04 1.275678447317477367e+04 1.276294784048021756e+04 1.277727741847099060e+04 1.277708469779582265e+04 1.276446098338111005e+04 1.275315083533846700e+04 1.273770224156766017e+04 1.278336678359326470e+04 1.275052672741188326e+04 1.277612976378808526e+04 1.279108609919220180e+04 1.280559358362109560e+04 1.280026020752810837e+04 1.278645429178938684e+04 1.279149069005393903e+04 1.280525636002691499e+04 1.280134367523201217e+04 1.279087374814791292e+04 1.278439924030810653e+04 1.280325292429377987e+04 1.279729433630774656e+04 1.281826228063713643e+04 1.281930987950927920e+04 1.282534860830692014e+04 1.280167384900020625e+04 1.280749100236260165e+04 1.279985185600602199e+04 1.283056135013634776e+04 1.283343081589214489e+04 1.284988658416043836e+04 1.284166099848906561e+04 1.284178006484797697e+04 1.285935442466812492e+04 1.286225900853275380e+04 1.284916816496835418e+04 1.286605820053355819e+04 1.290097922126587218e+04 1.288854581182154652e+04 1.288338743311751023e+04 1.287890793723105162e+04 1.289961295609997615e+04 1.289209128212984433e+04 1.290056077954788270e+04 1.289832831938785966e+04 1.289626390729487139e+04 1.288996980966484989e+04 1.290588151016950360e+04 1.289414502413600167e+04 1.290620572423508384e+04 1.288519794319765970e+04 1.289832044375018995e+04 1.292455681834980896e+04 1.287776191598849073e+04 1.292520826152720474e+04 1.292256011493564620e+04 1.289406820009337571e+04 1.291745784749928680e+04 1.292108270074408392e+04 1.292589520237058241e+04 1.292742620989350507e+04 1.294275862559357120e+04 1.293242213596753572e+04 1.293045512015985514e+04 1.292725071705176742e+04 1.292973670649735868e+04 1.295888548733625066e+04 1.295249654707844456e+04 1.293872618246785896e+04 1.294929282309965129e+04 1.293008230087047195e+04 1.296324924614318661e+04 1.295862798148041293e+04 1.295144426402985118e+04 1.292884101191167611e+04 1.291767864741182711e+04 1.295339714382161037e+04 1.295887999798271085e+04 1.294998417116247765e+04 1.292819848219884625e+04 1.295566223512796023e+04 1.294233267655192867e+04 1.295195643386761731e+04 1.295712422177768713e+04 1.296053337387538886e+04 1.298007370690523749e+04 1.297598893083340408e+04 1.295330233770801351e+04 1.298078181546808082e+04 1.297527204539768172e+04 1.299709129453839341e+04 1.300938223250444571e+04 1.296655897498243758e+04 1.299182122206884924e+04 1.298043859888985025e+04 1.298812334734922479e+04 1.298037750751313979e+04 1.297562958123159660e+04 1.300951797838110906e+04 1.298362045019535617e+04 1.298550217894931666e+04 1.300082324442823119e+04 1.297852998022813517e+04 1.297720670881329170e+04 1.297948438313393490e+04 1.297636777392737349e+04 1.299413000331766489e+04 1.300564198750862306e+04 1.301816626448261741e+04 1.300457602784747178e+04 1.301254938468544788e+04 1.302453423359577391e+04 1.299282359773353346e+04 1.300222527393575729e+04 1.300067487509113744e+04 1.300133685785632406e+04 1.303256401518368330e+04 1.300799953290334633e+04 1.302259523236047971e+04 1.300157890486006363e+04 1.301731763587956448e+04 1.301822171305918164e+04 1.297877909372752038e+04 1.300026081848065769e+04 1.299412907753877334e+04 1.299510170727932200e+04 1.301714782472574370e+04 1.302274446168709437e+04 1.301062679693131031e+04 1.304657463238469245e+04 1.304809893198028658e+04 1.303300940414517208e+04 1.304980446386258518e+04 1.304413540381540952e+04 1.304247529430732720e+04 1.303687343498840164e+04 1.302687216004046786e+04 1.305195730957440355e+04 1.304857621004847351e+04 1.303754545989770486e+04 1.305167675807653177e+04 1.305430528294205033e+04 1.302600739259966758e+04 1.304291598104211516e+04 1.304484409769608101e+04 1.305342248068191293e+04 1.305637125077074779e+04 1.306568434217312097e+04 1.306337160850705368e+04 1.305841016356253931e+04 1.306924161496332090e+04 1.305063125492075233e+04 1.307012599932503872e+04 1.306833237336508137e+04 1.306805390318525497e+04 1.307444091327514798e+04 1.308969520868557083e+04 1.308355359674656029e+04 1.306810679914032153e+04 1.308611033839497395e+04 1.307222884783392874e+04 1.308945862653655240e+04 1.307526750988023741e+04 1.305650747079599751e+04 1.309429985706112711e+04 1.310339640764726209e+04 1.306395009175974519e+04 1.309373970798957998e+04 1.308412385164781699e+04 1.308773386849131202e+04 1.310858030207759839e+04 1.309709156134127807e+04 1.311896352969534746e+04 1.310418711862026248e+04 1.309965024448225631e+04 1.310892637109114548e+04 1.312243779190930945e+04 1.312249044562935342e+04 1.310265393930084610e+04 1.311515230765671913e+04 1.314001763267805109e+04 1.310998423242891658e+04 1.311920623508321114e+04 1.312215487930888594e+04 1.312433407721590811e+04 1.313832862054928046e+04 1.313753399124999123e+04 1.313529072459310737e+04 1.314001189600228099e+04 1.314054815893166597e+04 1.311342277941642169e+04 1.311957005351091175e+04 1.314220083171725128e+04 1.313515973512224264e+04 1.313590061348590825e+04 1.313534869902071841e+04 1.315887380060535179e+04 1.316200357610651190e+04 1.315950426990137385e+04 1.315823470133285446e+04 1.316293948974676823e+04 1.316316720713386712e+04 1.318665657383201869e+04 1.315141297009873051e+04 1.314865108675187548e+04 1.317627657417076807e+04 1.315516746291748495e+04 1.315887814737949884e+04 1.315938763372489848e+04 1.315590888325610103e+04 1.316572829061587254e+04 1.316359032424152792e+04 1.317506084349988305e+04 1.316321614838894493e+04 1.314963855494109703e+04 1.318470082609470956e+04 1.315187959853885332e+04 1.316981964397236879e+04 1.316153015782776129e+04 1.316094940087663053e+04 1.315484810656728223e+04 1.317781174478791581e+04 1.315686246981856493e+04 1.315979886283588894e+04 1.317177020588832238e+04 1.318288014732930242e+04 1.315567476708874710e+04 1.317412000166050530e+04 1.317958647509305229e+04 1.317857028515203456e+04 1.316648040253974614e+04 1.318530661465188132e+04 1.317932092075686342e+04 1.317984915527393059e+04 1.319763974015176427e+04 1.317748624335317254e+04 1.317961485384797743e+04 1.319099627053201584e+04 1.318101844656520552e+04 1.317045618765674226e+04 1.318648537665395270e+04 1.318494899871160851e+04 1.319153767738630086e+04 1.318708020824802952e+04 1.319625137015615110e+04 1.318860384416717898e+04 1.319005650352482917e+04 1.320271193571959338e+04 1.318154278063997481e+04 1.320893700812115458e+04 1.317308306157302104e+04 1.318669202978539943e+04 1.319559187379166178e+04 1.319854586696053411e+04 1.317931420619048004e+04 1.319746055156897273e+04 1.323136429759088242e+04 1.323501732654357875e+04 1.324444900861598398e+04 1.321431696064696735e+04 1.322973341870777404e+04 1.323199474234053196e+04 1.323458134570279617e+04 1.322640113776539692e+04 1.323429185948007580e+04 1.323485133674572171e+04 1.321951467516441699e+04 1.326767097010526959e+04 1.324521419893641905e+04 1.325537986314433510e+04 1.324980459603703275e+04 1.325099288235443237e+04 1.325997690544932811e+04 1.324936963040261799e+04 1.327458429350770530e+04 1.327796041706668075e+04 1.326742438201329060e+04 1.327035282504496354e+04 1.325798773840175636e+04 1.326885293066912527e+04 1.326696581573955700e+04 1.327588524583108847e+04 1.327129203486851475e+04 1.325066950433183774e+04 1.328622766498152851e+04 1.328550285005644764e+04 1.327578858784786280e+04 1.327282483963286722e+04 1.326923503223961234e+04 1.326809661688432061e+04 1.328522507971384584e+04 1.326938404999957129e+04 1.329541658250323235e+04 1.328341931218333229e+04 1.330244462773150190e+04 1.331513473361290198e+04 1.328154156349502591e+04 1.329277283992501543e+04 1.329249597164450279e+04 1.330683056831231988e+04 1.331083404031795544e+04 1.331912141773644908e+04 1.334809477953786882e+04 1.333206687945216254e+04 1.333982807366775523e+04 1.333022158668173506e+04 1.334746043950490639e+04 1.333977509481439301e+04 1.333365069507610497e+04 1.333147847782732606e+04 1.331845057304902184e+04 1.332287929316478039e+04 1.331885678194519460e+04 1.333461535359653681e+04 1.331796574502171643e+04 1.333697900669275987e+04 1.331330845056541875e+04 1.332314571263241487e+04 1.333795041804390348e+04 1.332824769559789638e+04 1.334316338091460602e+04 1.333915271197828770e+04 1.333016925895180793e+04 1.334808400067670300e+04 1.337861079157067797e+04 1.336277082814226014e+04 1.337588445703513025e+04 1.337628897928941478e+04 1.336246766381974339e+04 1.336408753926973986e+04 1.336495753895238704e+04 1.338667184519206967e+04 1.338947198216192191e+04 1.336852071891103333e+04 1.338322547090878106e+04 1.335463988357541893e+04 1.336558040994136172e+04 1.337586729773676416e+04 1.338518814610694244e+04 1.340693514451374540e+04 1.337758662095374893e+04 1.336801673053193554e+04 1.339769649403796211e+04 1.337644489012788290e+04 1.338799413492285566e+04 1.339848137028346173e+04 1.340473598561302970e+04 1.340202682312060097e+04 1.340570334888695470e+04 1.339229845122258121e+04 1.342778255749605705e+04 1.341532431369766346e+04 1.341878309416110096e+04 1.342412755080862917e+04 1.344168073517629819e+04 1.341180839839063447e+04 1.343931668633659865e+04 1.343350802202248815e+04 1.341308578456119903e+04 1.340498616705787208e+04 1.341901503105426309e+04 1.338420204579393976e+04 1.340734134166546937e+04 1.338154872841817996e+04 1.340309997010665393e+04 1.339624688292036262e+04 1.341777791233218522e+04 1.341425427765193490e+04 1.344511642458535789e+04 1.340476305447852792e+04 1.341024097619433815e+04 1.341705490017888769e+04 1.342062966775217865e+04 1.341466986525382163e+04 1.341008742174765939e+04 1.340478171181393373e+04 1.344764224741464022e+04 1.341673002645914130e+04 1.342866119120733492e+04 1.345199834747887144e+04 1.344926322978823009e+04 1.345178074189713880e+04 1.346376090248595392e+04 1.346611232488525638e+04 1.343617493470351837e+04 1.347005809194997346e+04 1.346862670041442107e+04 1.344281057362787033e+04 1.344928518099902249e+04 1.344903766569059917e+04 1.343122181273523165e+04 1.345384453983360436e+04 1.343597018560691686e+04 1.344021793624874772e+04 1.344500629284555544e+04 1.343818006999060344e+04 1.342911432654279088e+04 1.345916633592659855e+04 1.345012711297387796e+04 1.346246419810949737e+04 1.348029994455571068e+04 1.346717907116467359e+04 1.347276719816454170e+04 1.348821013057906202e+04 1.349891499867790117e+04 1.348480433596430157e+04 1.348923886973445769e+04 1.349016694287920291e+04 1.346063501811442075e+04 1.347796585598117235e+04 1.345372788342029708e+04 1.346417166250122318e+04 1.346092965432042183e+04 1.348858264995027821e+04 1.347710316605148728e+04 1.347268770287116968e+04 1.347008363861028738e+04 1.349403229327236113e+04 1.347342088964868708e+04 1.345363668488032636e+04 1.347393900769506581e+04 1.346368030244611873e+04 1.347458578998578560e+04 1.347194614004680443e+04 1.347537721376310219e+04 1.345339684584500537e+04 1.346949311345411843e+04 1.345047602822732733e+04 1.346964441537342645e+04 1.346244340239960366e+04 1.346433009518113067e+04 1.348242813369646865e+04 1.345885502067525886e+04 1.347911551188649901e+04 1.349089023988444569e+04 1.347680244194456100e+04 1.346809456426148063e+04 1.349284710033172996e+04 1.347454913560515524e+04 1.350512942872285748e+04 1.349549727342710139e+04 1.347792630373930297e+04 1.349597206385410391e+04 1.349077483073491931e+04 1.349249799933993381e+04 1.348948941337353972e+04 1.348523768026728976e+04 1.347960052357142376e+04 1.348188774654941699e+04 1.349414902218184034e+04 1.347464215436023187e+04 1.350015672625653860e+04 1.349417545652277295e+04 1.349778715362239927e+04 1.350199194278450886e+04 1.351248418335332462e+04 1.350621091129496926e+04 1.351243988672144951e+04 1.351059383178355165e+04 1.349560245546271290e+04 1.353617366837037662e+04 1.351836269765375437e+04 1.350844028431171500e+04 1.352738546076072817e+04 1.352167733936124932e+04 1.351820835107775019e+04 1.352471243597046669e+04 1.355577927749779519e+04 1.351868323697885717e+04 1.356170826770118765e+04 1.352590052771302544e+04 1.355656550786335902e+04 1.355082550685989190e+04 1.354264462799327703e+04 1.355388127870486460e+04 1.356435708400638032e+04 1.358005602302574698e+04 1.355494551848561241e+04 1.355691669691854622e+04 1.354233072755159083e+04 1.355050612290039498e+04 1.357266874603929682e+04 1.357700533844872552e+04 1.357841777252832799e+04 1.356908916824407788e+04 1.357568787378700290e+04 1.360088126685024145e+04 1.357617468998284676e+04 1.357707802510417059e+04 1.356208963275548558e+04 1.356037602899002741e+04 1.356777644713054542e+04 1.358323555224170195e+04 1.356603855366251628e+04 1.356288924292492266e+04 1.360594592443696274e+04 1.358391961940526016e+04 1.359599674851316013e+04 1.361451217989134602e+04 1.362551331635207498e+04 1.361813409849194431e+04 1.361986479140654410e+04 1.362468788991276051e+04 1.361561338482002975e+04 1.363580391833512294e+04 1.361967340557743955e+04 1.361225295716189248e+04 1.362397234896109148e+04 1.362729023491132284e+04 1.362076832134942197e+04 1.362355286040035753e+04 1.363618080743502287e+04 1.361869977254303194e+04 1.361424427514550371e+04 1.361412714551735007e+04 1.361041667943681023e+04 1.362680118797561045e+04 1.360854665526621284e+04 1.365003500683139646e+04 1.364190869833986835e+04 1.362729261299924838e+04 1.363665223194326427e+04 1.365001942221065110e+04 1.364040494591905735e+04 1.363830240715243963e+04 1.365154035093149469e+04 1.363888310212140459e+04 1.362665241319998131e+04 1.363226630054456655e+04 1.362355332551787797e+04 1.363958242827967115e+04 1.363201305722845791e+04 1.363414764433954952e+04 1.361067445018677427e+04 1.361056171005498254e+04 1.361187734955919041e+04 1.363177766256992618e+04 1.363195460072058813e+04 1.363637831601140533e+04 1.363095900772345522e+04 1.362905319839492950e+04 1.365631239717592871e+04 1.365523399804180553e+04 1.364372018483993998e+04 1.366550276670920903e+04 1.366395790087217938e+04 1.367295861761675587e+04 1.367329301906321234e+04 1.368699589668485896e+04 1.366487308845817279e+04 1.368279306512305993e+04 1.368587054355086366e+04 1.367333419980035433e+04 1.366012450526711109e+04 1.368506983821645190e+04 1.368578033528576088e+04 1.368900516015158064e+04 1.366551214978947246e+04 1.368188455804201476e+04 1.369537575562449456e+04 1.368816961109133081e+04 1.370194075362890180e+04 1.369973009034103598e+04 1.372034070806082309e+04 1.371744476568529171e+04 1.370067055911402713e+04 1.371033017971559093e+04 1.372182311848901736e+04 1.372332497078368033e+04 1.371988718615314065e+04 1.375870565556635302e+04 1.372620841091650800e+04 1.373619807633695928e+04 1.374597166772630408e+04 1.374700678567366049e+04 1.376027678442208526e+04 1.374920191189181787e+04 1.375085055795373955e+04 1.375312558429604542e+04 1.374873796083464185e+04 1.376165383217257659e+04 1.374452071618746959e+04 1.377566524911730630e+04 1.374093174127455677e+04 1.376130391279146352e+04 1.374972321828594431e+04 1.375835618016430999e+04 1.378988098624420854e+04 1.378387478457842735e+04 1.377215437412969550e+04 1.375145048917759959e+04 1.379245751219760132e+04 1.378797843147478852e+04 1.378467480192691437e+04 1.376947236175312537e+04 1.381192001049390819e+04 1.380056954817084625e+04 1.379665171997015386e+04 1.381718245409230440e+04 1.378313701472556386e+04 1.383564617276296121e+04 1.380998098456469052e+04 1.383122933303765421e+04 1.381823520371682207e+04 1.383610571188427093e+04 1.383693111369829057e+04 1.384520238527232141e+04 1.385305492523665998e+04 1.385228081242018379e+04 1.383049376575882889e+04 1.385140544695872450e+04 1.383650990739502959e+04 1.383710513661214645e+04 1.382598826892234320e+04 1.385382124992640456e+04 1.385529688685194742e+04 1.384369330118229482e+04 1.382629829474154940e+04 1.386157093934722616e+04 1.386511385949563373e+04 1.384229409826465235e+04 1.385988500709856817e+04 1.385528477275579644e+04 1.385396989162610225e+04 1.386532159547750780e+04 1.387596223566544722e+04 1.388012126200666535e+04 1.387950055456217888e+04 1.389026559299824476e+04 1.390123395326541686e+04 1.388915587833030986e+04 1.389466605730693482e+04 1.389333947087414526e+04 1.389058854409074593e+04 1.390310883967799782e+04 1.390708543753417325e+04 1.388988259010101865e+04 1.389039812519280713e+04 1.391637053434327390e+04 1.389807776822889718e+04 1.390356316304865868e+04 1.390134516543780228e+04 1.387943655676284106e+04 1.389449377877638290e+04 1.388624244279825325e+04 1.388876161918319303e+04 1.390097020870854976e+04 1.388720717689552112e+04 1.388342151932946581e+04 1.389317299168708996e+04 1.386537633807978455e+04 1.389809507070175277e+04 1.389493219391108141e+04 1.389478756085697023e+04 1.391106079580653386e+04 1.388361256502718425e+04 1.389437963776179822e+04 1.389039021019763823e+04 1.388221378157791332e+04 1.392788855839173993e+04 1.388507621209338504e+04 1.390697596295985750e+04 1.389819509191031102e+04 1.391320838776497112e+04 1.389895474466596352e+04 1.391521670492341946e+04 1.390044361840176134e+04 1.389260975771272751e+04 1.391308751083972129e+04 1.393292659271355660e+04 1.388374915698935911e+04 1.390085054468455928e+04 1.389159970712579343e+04 1.390377320935107491e+04 1.389436335816652900e+04 1.391855114648587551e+04 1.390499053275761253e+04 1.388645242626793333e+04 1.390730201650050003e+04 1.389967237426320753e+04 1.389943571109535696e+04 1.386943618716646961e+04 1.389691463497748191e+04 1.392200128596474678e+04 1.390095509851644965e+04 1.390805070243557930e+04 1.393021015146271748e+04 1.392345183068867846e+04 1.391673778831324125e+04 1.387704757378772047e+04 1.392710644135553957e+04 1.392812698595781148e+04 1.390590047958966352e+04 1.390527125353289375e+04 1.389852461140641753e+04 1.390234082544410194e+04 1.390657320450985571e+04 1.390451271721449120e+04 1.391646010201974059e+04 1.390444380194382393e+04 1.390252135469490349e+04 1.394552912962737719e+04 1.389329367407278187e+04 1.393725044894712119e+04 1.392778477194406514e+04 1.387675971081017269e+04 1.392046306971173362e+04 1.391416105242203048e+04 1.392696722743827377e+04 1.393613614633972975e+04 1.394924117400654723e+04 1.395658079737599837e+04 1.395824221451194717e+04 1.396921270674285915e+04 1.395833874172260766e+04 1.399171081015959135e+04 1.396990633640624765e+04 1.397315052803047001e+04 1.397770850347443047e+04 1.397760945795262160e+04 1.399095929138532665e+04 1.396661293579420999e+04 1.398060603206152882e+04 1.398544335678333664e+04 1.398689854192324856e+04 1.399040120591169034e+04 1.399809277089094212e+04 1.398937869929401677e+04 1.396716434631224547e+04 1.397528228368826603e+04 1.396081790577373249e+04 1.397778269185331374e+04 1.398216549495471008e+04 1.396818695629884132e+04 1.397426430337249258e+04 1.397731677695107101e+04 1.396288275953577613e+04 1.396651433537891171e+04 1.398463172707003469e+04 1.398606470020618872e+04 1.396102920328516666e+04 1.396454094670253471e+04 1.397003761843261418e+04 1.396480096608494023e+04 1.398727715768305279e+04 1.398798875562071407e+04 1.397921921347941498e+04 1.399283147818550424e+04 1.401132009833262964e+04 1.400069085121594617e+04 1.398877666585892985e+04 1.400377391533832997e+04 1.400949021286685274e+04 1.400007003817822078e+04 1.399725000104130959e+04 1.402383353878888192e+04 1.402455859344700730e+04 1.401021240055656926e+04 1.402487301397534247e+04 1.403621295230424403e+04 1.403589934896904560e+04 1.405506177620114795e+04 1.405949752641642954e+04 1.402955173573170214e+04 1.402747450684145952e+04 1.407237088540550758e+04 1.403687468959120270e+04 1.404237548537033945e+04 1.406578472603337286e+04 1.407647648215735535e+04 1.404925536452945562e+04 1.407597012438082129e+04 1.408038501673463725e+04 1.406403260167204644e+04 1.409131054993443468e+04 1.404423902847443969e+04 1.404113299388659652e+04 1.407639853425405636e+04 1.405064011987447520e+04 1.407495127678101562e+04 1.407822316544957539e+04 1.408884646822825016e+04 1.410499076678062011e+04 1.409991110828426463e+04 1.407574908542600315e+04 1.408862974774152099e+04 1.407682192890496663e+04 1.409179131505446094e+04 1.409042003808037589e+04 1.407766596273281539e+04 1.410067166669027574e+04 1.407809912851620902e+04 1.408984852065890846e+04 1.409800455571378552e+04 1.409667777989240312e+04 1.408976667047180490e+04 1.409245163614614285e+04 1.408093895931652150e+04 1.408686925234453156e+04 1.409342797778026397e+04 1.412811660512229355e+04 1.409146938012885403e+04 1.408956043123899326e+04 1.409976670349272536e+04 1.411283888801653666e+04 1.409592707416941630e+04 1.409732969085850345e+04 1.408890288196971414e+04 1.409554699789326696e+04 1.407756487510987063e+04 1.409236676600394458e+04 1.411807255667490426e+04 1.409788085563035565e+04 1.409135150018109744e+04 1.407727587490201404e+04 1.408382120110727192e+04 1.409988977941427220e+04 1.407814763994133136e+04 1.409692524888491789e+04 1.408496590665918302e+04 1.411747424360810328e+04 1.410320841909176852e+04 1.410123155192351624e+04 1.410722891133805570e+04 1.412410427931129561e+04 1.410271589753001717e+04 1.411037056958234461e+04 1.414736205866547243e+04 1.413364402956212325e+04 1.413978614900566572e+04 1.414180156007979713e+04 1.412921825981769689e+04 1.412714339961123915e+04 1.415162592016918097e+04 1.414042990714034568e+04 1.419884358728410916e+04 1.416709945578031875e+04 1.417973115117814632e+04 1.416231202968996513e+04 1.418235661683261242e+04 1.414180929262189420e+04 1.415536964870409793e+04 1.416048173546903308e+04 1.417256985408976652e+04 1.418517321350470229e+04 1.418767191292715688e+04 1.419333954654266381e+04 1.419539310855371878e+04 1.418427943555260754e+04 1.418700770571272733e+04 1.418528024326725244e+04 1.418638278776456173e+04 1.420273284407864412e+04 1.419464753868354092e+04 1.419788182988623885e+04 1.418329576818165697e+04 1.418688168768226387e+04 1.418596826221290030e+04 1.418457034193380059e+04 1.417119553913681557e+04 1.417882095681979808e+04 1.420133247609136924e+04 1.418723295912661160e+04 1.417775020116244559e+04 1.418632956055271643e+04 1.417532357142962610e+04 1.417537608543768692e+04 1.416603525642919885e+04 1.418481527637051295e+04 1.418126406642666734e+04 1.419012013899179328e+04 1.420472594765249596e+04 1.420480768435916252e+04 1.416278873780101640e+04 1.420152144700874487e+04 1.418184649541480212e+04 1.419487348949511033e+04 1.416956051808736993e+04 1.422158587254523081e+04 1.420505518252147522e+04 1.420145398805521108e+04 1.421842862549848724e+04 1.420459934162600985e+04 1.422135039880095610e+04 1.420000332846371566e+04 1.420864507282734485e+04 1.422604438753116119e+04 1.421112340544329163e+04 1.424414903120472081e+04 1.420583338581433236e+04 1.420307728824074184e+04 1.422449790128227141e+04 1.421112789123206858e+04 1.421023264823587124e+04 1.420780521201486772e+04 1.422208625721427961e+04 1.421772781110873257e+04 1.420611160704349459e+04 1.422531101086544004e+04 1.425600935307227337e+04 1.424935865725796975e+04 1.425045142825978473e+04 1.425963527331145451e+04 1.427196223002020815e+04 1.427361927926308636e+04 1.427030699433265181e+04 1.428867145186577727e+04 1.426590633000269372e+04 1.425732620192478134e+04 1.427497915227297926e+04 1.429840592641496914e+04 1.427484437514749334e+04 1.430807325063936332e+04 1.425976973030596491e+04 1.424943060938246708e+04 1.426208329672084437e+04 1.425198744044702471e+04 1.428084701084369954e+04 1.424853856443995755e+04 1.427084597048999058e+04 1.424888875173730776e+04 1.424451652652456323e+04 1.426403169321955829e+04 1.425864638794813618e+04 1.425658012780997160e+04 1.425523835247466741e+04 1.426570621350189322e+04 1.427493324872137055e+04 1.427000062193406848e+04 1.424255686298544242e+04 1.425698114220658499e+04 1.426498178120649027e+04 1.424808769230970938e+04 1.424232272074322282e+04 1.427252593651567440e+04 1.426179503475250021e+04 1.426878140292178432e+04 1.425181362336153143e+04 1.428497831038550430e+04 1.429017834617608605e+04 1.428507256185594997e+04 1.427686848792752244e+04 1.429953087157981463e+04 1.428616149441110065e+04 1.428063128818610494e+04 1.426404069297894966e+04 1.428035908047747216e+04 1.429232830998226018e+04 1.427509370039254100e+04 1.427583555516099477e+04 1.430208519852356585e+04 1.427796968993045630e+04 1.425248725651833229e+04 1.431524620192883413e+04 1.430662279249536186e+04 1.427921084362100373e+04 1.427147806747136201e+04 1.430132904339177549e+04 1.425579887002856231e+04 1.427596187210350399e+04 1.428774562892665926e+04 1.430080497818874210e+04 1.430617617155805965e+04 1.429690454588580906e+04 1.429226593657367994e+04 1.430526153359603268e+04 1.429858606716218674e+04 1.429509636650708853e+04 1.429410530712758009e+04 1.432154338233675116e+04 1.430027164280142642e+04 1.430819900339021842e+04 1.433065712004901252e+04 1.433488044109047951e+04 1.432942984894078836e+04 1.432519555373582989e+04 1.430482416425193696e+04 1.431265637178481666e+04 1.431152070403307516e+04 1.431175824616924001e+04 1.432027310965359175e+04 1.432289087169845698e+04 1.433102477466438359e+04 1.432129277958180865e+04 1.431088491645844442e+04 1.433009395035510715e+04 1.432577714861959612e+04 1.432275508074477693e+04 1.436334376985503150e+04 1.434986317632990722e+04 1.435505750639154940e+04 1.433281022435658269e+04 1.434453498924268933e+04 1.437040210521959671e+04 1.433591538663528445e+04 1.436125412049301849e+04 1.433378645539757781e+04 1.435275478163001026e+04 1.434127284065023923e+04 1.433932906779182485e+04 1.436368202913365349e+04 1.435768403641564328e+04 1.435631435912704364e+04 1.433850955282012910e+04 1.436320723712075232e+04 1.435808182635318917e+04 1.436151528522769695e+04 1.436478103055763131e+04 1.438686362858354005e+04 1.437155260663059562e+04 1.438052274759927241e+04 1.436108159818189415e+04 1.438720004569226694e+04 1.438331289573542563e+04 1.440744821946651064e+04 1.438530974676654114e+04 1.437616790358672006e+04 1.438496888111249609e+04 1.440478995658663916e+04 1.438695443277303457e+04 1.441252751139947941e+04 1.442498601048287856e+04 1.442319086404620248e+04 1.440949804255408344e+04 1.443243172915244759e+04 1.444271364783267200e+04 1.442088947490595638e+04 1.443175694915789609e+04 1.442915564549989358e+04 1.444299877603052300e+04 1.444709679085579774e+04 1.444215200970513251e+04 1.445510573743945679e+04 1.448939464703189151e+04 1.448584717452782388e+04 1.449365596003917562e+04 1.447262128919986208e+04 1.449515453399696707e+04 1.449091445790358375e+04 1.447237515126064682e+04 1.446696033056760098e+04 1.448919381858451925e+04 1.448543832325509175e+04 1.448533707297095134e+04 1.448461072301375316e+04 1.448830158004874647e+04 1.445614016501358856e+04 1.448845854600143502e+04 1.449115806915927351e+04 1.444019071616272959e+04 1.448961243285894852e+04 1.445800427509288056e+04 1.447900746622348197e+04 1.445059187330186069e+04 1.447248774443587354e+04 1.447473383413362353e+04 1.447320279083635069e+04 1.446891860198347786e+04 1.444796746495441585e+04 1.446544232574639318e+04 1.446056197881834669e+04 1.444778746430802130e+04 1.445041097683572116e+04 1.446427533999039406e+04 1.446468274722934439e+04 1.446460643893281122e+04 1.447979277935383652e+04 1.450412413647661015e+04 1.449520098373136898e+04 1.448445409148817816e+04 1.450556200068050202e+04 1.449019095735104383e+04 1.448797118814318492e+04 1.447900626289468346e+04 1.447219541666720215e+04 1.448441499995452614e+04 1.448397714420564080e+04 1.447596588860025804e+04 1.449397543637405397e+04 1.447172422007488785e+04 1.448197576399180070e+04 1.448204446910937077e+04 1.447134752702106380e+04 1.449338434333351142e+04 1.449259987209657447e+04 1.449827549878775972e+04 1.448620696508452966e+04 1.448350684823841584e+04 1.449423672006254492e+04 1.448585796277921145e+04 1.449363736831881033e+04 1.449922712803843751e+04 1.448702543864886320e+04 1.452250173755541255e+04 1.453500115409842874e+04 1.452083030295921344e+04 1.452549217846679494e+04 1.453255024329231492e+04 1.452544552963866772e+04 1.452729859250383743e+04 1.453625482911307881e+04 1.453726235262253977e+04 1.454550820221067806e+04 1.458124314458204390e+04 1.454485313083507208e+04 1.453890363943059856e+04 1.456800796409566465e+04 1.456006309745774706e+04 1.454822755720796886e+04 1.455901134640999953e+04 1.453458138314469397e+04 1.454107152865321405e+04 1.454947958814274898e+04 1.454993931396121116e+04 1.454001028689868508e+04 1.456424732537571072e+04 1.453609436506532984e+04 1.454923858782575553e+04 1.457861817655331288e+04 1.457098055753611334e+04 1.458449364748267180e+04 1.457352933020627097e+04 1.458237474786822713e+04 1.459032896176842587e+04 1.459651129552701786e+04 1.458887480490228518e+04 1.459973768906241457e+04 1.457819682736502000e+04 1.460899333582376312e+04 1.458259253388117577e+04 1.460268560170420096e+04 1.460082905717644098e+04 1.461988719818303070e+04 1.460073216432567824e+04 1.462348286523625575e+04 1.459730219031451088e+04 1.458556395516106750e+04 1.460486124771197501e+04 1.460156465855586430e+04 1.459867564206333554e+04 1.458827284483224321e+04 1.459360774007386317e+04 1.460027992996300418e+04 1.459594522057413451e+04 1.456966243907261742e+04 1.459656140549912561e+04 1.460172602562172506e+04 1.458080796887216638e+04 1.457624683709606506e+04 1.457743550813729053e+04 1.454939233465126381e+04 1.457884992954326117e+04 1.456468685849691974e+04 1.454003216774084285e+04 1.457591167909165233e+04 1.456701039075658082e+04 1.459998232723250476e+04 1.458447176573360775e+04 1.459277527536089474e+04 1.459694930820772061e+04 1.460904287709152231e+04 1.463176993201203913e+04 1.463033855818188385e+04 1.460798782120055512e+04 1.461359499156349557e+04 1.459375093622644818e+04 1.460646548055236781e+04 1.461515830768381966e+04 1.463190469757561732e+04 1.463434752289854623e+04 1.463621868533617635e+04 1.465659186802426120e+04 1.461606965619852963e+04 1.462008589412862966e+04 1.463459375691760579e+04 1.466017533334191648e+04 1.463769235137530995e+04 1.463026082180755475e+04 1.465722592751265438e+04 1.464195542306526113e+04 1.466365506246541372e+04 1.467472458281225954e+04 1.464362795518094026e+04 1.465030028231462893e+04 1.464623139206092856e+04 1.464768245770996327e+04 1.465540288984342806e+04 1.466407501808590132e+04 1.465418752023108209e+04 1.463712706395488749e+04 1.467536088076900342e+04 1.464890000102051636e+04 1.466178571237884717e+04 1.466687592635290275e+04 1.467887936118287871e+04 1.468411612024401256e+04 1.467264892898698599e+04 1.467283909357282573e+04 1.466349547806184819e+04 1.466440003496190911e+04 1.467153772869873501e+04 1.466465370318892928e+04 1.466845446797631848e+04 1.465517542270277772e+04 1.465467687844030115e+04 1.468382737018779335e+04 1.467764182929797062e+04 1.470635379461882440e+04 1.467816220762432931e+04 1.470037992338449658e+04 1.468051033649100464e+04 1.468182664327987732e+04 1.469258873071823291e+04 1.468236357314166708e+04 1.472404300273573244e+04 1.471508876764321030e+04 1.472046962089954286e+04 1.474793324205671342e+04 1.471807477876127450e+04 1.471053953951556832e+04 1.469417540053760058e+04 1.470643807008071053e+04 1.471879386605157924e+04 1.471387537367860205e+04 1.470802348000822531e+04 1.472002312240670108e+04 1.473186288180897282e+04 1.473554452250098439e+04 1.472783265670016590e+04 1.472784864180185650e+04 1.473888807873891346e+04 1.475230651586599015e+04 1.473947689793118661e+04 1.474664921684352885e+04 1.473296210460168186e+04 1.475296114697165831e+04 1.473869364063181456e+04 1.474355898504097786e+04 1.474620460880050814e+04 1.475987287461859523e+04 1.475851974031839563e+04 1.473880512263739365e+04 1.473029463912933170e+04 1.476216730086588905e+04 1.480168532366828367e+04 1.476825735672769588e+04 1.476505302483800551e+04 1.475907306617311042e+04 1.476766914834130876e+04 1.477243498541071858e+04 1.475396808051760490e+04 1.477684314417122005e+04 1.477950905888226043e+04 1.476154493133895812e+04 1.477212452901936558e+04 1.477204331898032069e+04 1.476581138399000520e+04 1.478522721876906871e+04 1.478960205266583216e+04 1.478541792420254751e+04 1.479739002275575513e+04 1.478874623204264935e+04 1.478917151586682849e+04 1.476401825624701996e+04 1.478629444431495176e+04 1.480227695902307460e+04 1.481352928502965733e+04 1.480011212987173712e+04 1.482465789784196568e+04 1.481354535091680918e+04 1.481541323442032444e+04 1.480921038560756824e+04 1.479216860000632005e+04 1.481784624552121022e+04 1.479340695301131200e+04 1.482253882595332834e+04 1.479842807489504776e+04 1.482020172009669841e+04 1.478357999066254160e+04 1.479322386244336303e+04 1.479919775359863524e+04 1.478857600119999915e+04 1.483708845641237349e+04 1.482370967908357488e+04 1.481086952753670448e+04 1.482517638801850262e+04 1.481717032843906054e+04 1.481975266136664322e+04 1.480961154634509694e+04 1.482264386331065907e+04 1.483868401696568617e+04 1.482287061002369956e+04 1.484837937167229938e+04 1.483663621207364486e+04 1.484950017837701307e+04 1.484040532946668282e+04 1.485579581601004429e+04 1.487205381967501307e+04 1.485541352094481408e+04 1.486443396691680573e+04 1.486622123036862831e+04 1.488245132413374631e+04 1.487628971186663694e+04 1.486911166142340517e+04 1.485241437355647395e+04 1.487161634255369063e+04 1.487970942920750895e+04 1.487605246737408015e+04 1.484192524646235506e+04 1.486010457218784177e+04 1.488101186091317140e+04 1.488064203004424962e+04 1.485676418612019916e+04 1.484418628437642110e+04 1.486630683993601997e+04 1.483926542749375403e+04 1.485875180578139043e+04 1.485645601664461901e+04 1.486276568579997729e+04 1.489926840321276359e+04 1.487749139503970036e+04 1.487924098467461590e+04 1.490346180329452181e+04 1.491340481689145417e+04 1.492472450574754293e+04 1.493052913286164767e+04 1.487560001518018362e+04 1.491603093019156768e+04 1.493668383604477640e+04 1.491087504554512816e+04 1.491261173603322459e+04 1.491022523115382501e+04 1.492328112243487521e+04 1.494389249019515410e+04 1.492733090041581090e+04 1.490251165072551339e+04 1.489820754411468079e+04 1.491933485488717088e+04 1.493952560591057590e+04 1.495338378655180531e+04 1.492514805652245923e+04 1.494279576629236726e+04 1.493524643789094807e+04 1.494304870695273894e+04 1.493044075087569945e+04 1.490681726273163440e+04 1.496881426500538510e+04 1.493399282367606065e+04 1.495349948938441230e+04 1.493742125792715342e+04 1.493677294338737192e+04 1.493744361166879389e+04 1.492660825468797520e+04 1.491495743177843906e+04 1.494733037508815505e+04 1.494085737992927898e+04 1.493632122617436107e+04 1.492333300331348437e+04 1.494200295799530249e+04 1.492963510852650143e+04 1.495113179890915671e+04 1.493095508155421703e+04 1.493650018740773885e+04 1.495580269046483591e+04 1.493601093062792461e+04 1.495486386211978424e+04 1.494145651283085863e+04 1.494044555265015515e+04 1.492802422243177716e+04 1.495878875511593287e+04 1.493984568500263231e+04 1.492675461855346475e+04 1.493732473888327695e+04 1.496344957014305510e+04 1.496609284779996597e+04 1.493850513556300757e+04 1.495632824034875557e+04 1.494598075510940180e+04 1.495309913838076136e+04 1.493570249658212015e+04 1.493061906142730004e+04 1.492538061355618629e+04 1.492725528983996264e+04 1.495217944263925892e+04 1.492495445846958319e+04 1.493335195924403342e+04 1.490453004722056903e+04 1.492359696893168075e+04 1.493552863615929709e+04 1.493935219699572735e+04 1.494363598007021574e+04 1.492705340513234296e+04 1.495122455471654757e+04 1.494594389041364229e+04 1.493695340986874726e+04 1.493250545517787396e+04 1.493141165642498709e+04 1.494122615455576852e+04 1.494079767158101095e+04 1.491886967943412128e+04 1.495450862480013166e+04 1.493599984792000214e+04 1.493091670080937911e+04 1.495199055963439969e+04 1.492549838489292233e+04 1.497267195206729957e+04 1.495755311539431932e+04 1.497335920420217735e+04 1.495832807526064425e+04 1.497375208962324541e+04 1.498027283599526163e+04 1.498774827276454744e+04 1.498583667544967648e+04 1.498817577864516352e+04 1.498701784279115054e+04 1.499044975188899480e+04 1.498952267182469586e+04 1.501261448992286569e+04 1.499460490635797396e+04 1.499730462817024636e+04 1.498442385749583809e+04 1.498534056369519385e+04 1.497802872841751378e+04 1.500545271669520480e+04 1.497521952676928959e+04 1.498042267977935808e+04 1.498789595991869828e+04 1.498374020359140377e+04 1.500688262727244546e+04 1.499085211813937349e+04 1.500502165762706136e+04 1.499259457914788618e+04 1.499280313091803691e+04 1.500289831157122535e+04 1.501668011065604333e+04 1.499735234682275768e+04 1.500038826217604219e+04 1.501355456655100897e+04 1.498935349357762425e+04 1.503032464529528625e+04 1.499951714456866830e+04 1.498908448105604475e+04 1.499162078731444308e+04 1.496633373996752744e+04 1.498280039668058635e+04 1.497122584382012974e+04 1.497581815963903136e+04 1.497350797893413983e+04 1.495118256198410745e+04 1.498604680572615143e+04 1.496552655034685449e+04 1.498907877562845533e+04 1.495684874694897007e+04 1.495227467844951570e+04 1.497945527762230449e+04 1.497522931243133462e+04 1.498011611412958155e+04 1.497414408165623900e+04 1.498701439874924654e+04 1.498076626395875974e+04 1.495501185992660612e+04 1.496364213930342339e+04 1.498079411220193469e+04 1.497856739112337891e+04 1.498317335457164154e+04 1.497455647059280818e+04 1.497461790647387716e+04 1.495824118054601604e+04 1.496358769532997940e+04 1.498467638114607507e+04 1.500482139485048174e+04 1.498195202751483885e+04 1.498560603536235249e+04 1.498159900143656159e+04 1.496924024389901751e+04 1.498743147057554052e+04 1.502006270756085178e+04 1.500219272549574453e+04 1.502928007963299387e+04 1.503131381192171102e+04 1.500358239407344445e+04 1.500462680150296546e+04 1.499536964784565316e+04 1.501612038616196151e+04 1.501478494788154057e+04 1.500788309679399390e+04 1.499805075136533378e+04 1.502974393714020152e+04 1.501520493665975482e+04 1.498682342271234484e+04 1.499437444204178428e+04 1.500695081230477990e+04 1.503116718387730180e+04 1.503093891107724630e+04 1.500959934422705373e+04 1.500049863317703421e+04 1.501198639918914523e+04 1.501811590080727001e+04 1.503400632818719350e+04 1.502413674268655996e+04 1.501578920477958491e+04 1.500475692052507111e+04 1.500987405068115550e+04 1.503260239195062240e+04 1.503931380855096540e+04 1.502834960142549244e+04 1.502436381868513854e+04 1.504750469330151645e+04 1.501694996294698103e+04 1.502232899321021432e+04 1.502437446981674293e+04 1.504889612915473117e+04 1.505076505100836403e+04 1.503820710581904132e+04 1.505365179984099632e+04 1.504027389188727648e+04 1.503458210619812053e+04 1.502834214701940436e+04 1.504007359283041296e+04 1.504298026781382941e+04 1.501846474932372075e+04 1.502050414840070152e+04 1.504837723158393601e+04 1.504159169532941451e+04 1.502729362039954503e+04 1.502651282606131463e+04 1.502785924447273101e+04 1.503200169265804834e+04 1.505330706805672708e+04 1.503341200283290891e+04 1.505237546283896154e+04 1.501807406709773750e+04 1.504393298356428386e+04 1.502715756173115005e+04 1.505043741707087793e+04 1.501605695556946193e+04 1.505057670063290607e+04 1.504895554705701943e+04 1.506357225322268096e+04 1.505173436642226989e+04 1.505094220326643881e+04 1.505485731518934335e+04 1.504107133651943514e+04 1.505846098360235737e+04 1.503415178701633158e+04 1.502401406430263523e+04 1.504501905208489370e+04 1.504669899886462554e+04 1.505312095902713554e+04 1.506742522380070841e+04 1.507404189861163468e+04 1.505488689032552975e+04 1.505794457893941217e+04 1.504457628627544182e+04 1.503032549388355983e+04 1.506405752639207458e+04 1.505810697026117123e+04 1.505760816363046069e+04 1.506224316474943407e+04 1.505903740839549209e+04 1.504934167054552381e+04 1.506429153158244480e+04 1.507230013163005788e+04 1.506430780393999521e+04 1.508017259983276927e+04 1.506371012832475208e+04 1.507634524415378837e+04 1.507025150082123218e+04 1.505742044671868825e+04 1.509194984639830545e+04 1.507708918451371937e+04 1.511495188672327640e+04 1.507771006572864826e+04 1.506104929945722142e+04 1.509413164344099641e+04 1.508386337239906607e+04 1.508476650369696836e+04 1.510736340284833568e+04 1.511636166233958829e+04 1.511668422893714705e+04 1.510077834445133885e+04 1.511541788697329321e+04 1.511431028470113961e+04 1.510172448627540871e+04 1.511615064469390018e+04 1.508985046617175976e+04 1.510099316025134976e+04 1.511271598642951903e+04 1.511561966073070107e+04 1.511346343109306508e+04 1.513628975185988020e+04 1.510847124233861905e+04 1.513321847713658281e+04 1.513463348600441532e+04 1.511383530969634012e+04 1.512117941507155956e+04 1.511495845245472810e+04 1.510498627676214164e+04 1.512972461360816305e+04 1.511619673990397314e+04 1.511620831711877327e+04 1.513862124227737149e+04 1.513827623876853067e+04 1.513766425121241991e+04 1.511878136867067769e+04 1.510716819633041814e+04 1.513743870495920601e+04 1.515474914606224047e+04 1.513289874493492971e+04 1.513425219295149873e+04 1.512156470667612484e+04 1.513328346997695371e+04 1.515802357383516937e+04 1.515466785397846616e+04 1.512359707963683468e+04 1.511801841594015787e+04 1.514357085992497741e+04 1.510194313335952756e+04 1.512417993694345205e+04 1.511567329193671685e+04 1.512698310276012126e+04 1.513711015558664076e+04 1.512325029992216150e+04 1.511574585866040798e+04 1.511357901339941964e+04 1.514828487292105638e+04 1.515842742404343153e+04 1.516292044821518903e+04 1.513061435031125620e+04 1.512847053228403092e+04 1.509253477637320611e+04 1.509354783748274531e+04 1.512645308683507210e+04 1.514122431428013078e+04 1.513286348070794156e+04 1.513774239190378830e+04 1.514662080594094368e+04 1.513228421250872270e+04 1.513053630526542293e+04 1.513755116693415221e+04 1.515385702906930419e+04 1.514976108357087651e+04 1.511482885451643779e+04 1.511688172203256727e+04 1.513158242007677109e+04 1.512940588230130925e+04 1.513625004392079427e+04 1.514360295188840973e+04 1.515559842426633440e+04 1.514785079602356200e+04 1.516312024832031057e+04 1.518919721283311992e+04 1.518953715071678198e+04 1.515221382497775812e+04 1.518112197036298858e+04 1.518890787731161618e+04 1.518669463215893848e+04 1.521409017417334144e+04 1.518077585317200283e+04 1.518670544916905965e+04 1.517758039662952069e+04 1.519374808648725593e+04 1.519698665550488477e+04 1.519307132678178823e+04 1.520236529042315669e+04 1.517024670591273753e+04 1.517554484995886196e+04 1.519309412921211151e+04 1.520019453020658329e+04 1.517510009718914444e+04 1.521585687571307608e+04 1.518477425424767716e+04 1.519792191271961929e+04 1.519555877509877064e+04 1.518088265808373399e+04 1.517552371116856557e+04 1.518036527413347721e+04 1.516840513777297383e+04 1.517009152366356830e+04 1.515383327301014833e+04 1.515664139157525642e+04 1.516272770922500604e+04 1.514371036143744277e+04 1.518100470022634545e+04 1.517944391162015017e+04 1.515845828507627084e+04 1.516289482496559503e+04 1.516297754271396843e+04 1.514665912555676732e+04 1.513716501125568902e+04 1.512041285412177785e+04 1.514243018074505017e+04 1.513192253070998231e+04 1.514008683655405002e+04 1.515050387908273115e+04 1.512959823383395997e+04 1.512901374030002080e+04 1.514098421677772239e+04 1.510473074009251650e+04 1.513233974962026696e+04 1.514709951232938693e+04 1.515713948641275783e+04 1.516178419028635835e+04 1.517854241202194680e+04 1.513714701369482646e+04 1.514120041554870841e+04 1.513939091299584470e+04 1.514411930571740959e+04 1.512718126557221694e+04 1.513685716167636019e+04 1.513945002539636516e+04 1.513445885221868775e+04 1.514656445719347539e+04 1.513335600175769650e+04 1.514764205660768857e+04 1.516718120511145207e+04 1.516438331262699103e+04 1.517381672190492282e+04 1.518281717089406084e+04 1.515562712360682417e+04 1.516327909490398815e+04 1.517758095855334432e+04 1.516226974637623425e+04 1.516968863416054046e+04 1.517610734116786261e+04 1.518717108741050288e+04 1.516171213273173089e+04 1.514734139920908456e+04 1.515557069250308086e+04 1.515626818317520519e+04 1.515366577347643761e+04 1.513911773020250803e+04 1.514701795751555801e+04 1.513223126943046555e+04 1.517574719591783287e+04 1.516038275553886342e+04 1.518424953082133470e+04 1.518864932247607430e+04 1.514123294041605550e+04 1.518319707418576945e+04 1.516853992198436390e+04 1.517494111342384713e+04 1.519688920471199162e+04 1.519799386395439797e+04 1.518999427172596552e+04 1.520771766337664303e+04 1.516563141796866876e+04 1.516289194760067585e+04 1.517383947719538992e+04 1.520319133789894477e+04 1.517156753674034189e+04 1.516964992652528963e+04 1.518621968217769972e+04 1.521979977803480688e+04 1.520961726976572390e+04 1.520077739503943849e+04 1.519051425571891559e+04 1.519597644708180997e+04 1.518206197771360894e+04 1.523502955874883992e+04 1.522223064972561770e+04 1.521317915950481256e+04 1.521578059462246711e+04 1.523767988538531972e+04 1.520444721311581452e+04 1.524863420449405749e+04 1.521606408084082250e+04 1.521190519574800783e+04 1.523031421692123331e+04 1.524302761568222559e+04 1.521679401439986759e+04 1.523302060157254709e+04 1.524373228433279473e+04 1.525280678282579902e+04 1.524998952577051205e+04 1.525015683183354849e+04 1.528103536893454293e+04 1.528825426532953315e+04 1.526568196643660485e+04 1.527615848106178782e+04 1.527853760012157909e+04 1.527663060961258816e+04 1.530200489005198142e+04 1.527817665433400725e+04 1.527487244642322912e+04 1.528980425915311207e+04 1.528047339802092574e+04 1.528978710964453967e+04 1.528225645073656960e+04 1.529126216018450032e+04 1.528957745007515223e+04 1.530086606617226607e+04 1.528159543374565510e+04 1.529953080494255119e+04 1.530054850790657838e+04 1.531505545178413922e+04 1.528103871873970093e+04 1.530279709496676878e+04 1.532462652193476606e+04 1.532781521590078410e+04 1.531662643152430246e+04 1.531218700595415794e+04 1.530418497612602732e+04 1.532728973890531415e+04 1.532930548650416858e+04 1.530284375017987622e+04 1.532565039345747937e+04 1.532272547410596053e+04 1.530914830899658773e+04 1.529752944653857412e+04 1.531892966644177613e+04 1.531112096350519278e+04 1.532568607722465276e+04 1.533081522469485208e+04 1.530638322177645023e+04 1.532286008900962042e+04 1.531537521893081612e+04 1.529862529138517129e+04 1.531349178042859239e+04 1.530711312982569871e+04 1.530159516270773020e+04 1.531763756887314412e+04 1.528705091192651707e+04 1.531411413167425962e+04 1.528840267605671397e+04 1.532654476039562360e+04 1.529977164722313682e+04 1.531100435776613267e+04 1.530541858973879425e+04 1.530747793448352240e+04 1.531484470580126072e+04 1.529861231969922665e+04 1.529184263601882049e+04 1.531304036343810913e+04 1.531727795707461701e+04 1.531134093224008393e+04 1.530266862668142130e+04 1.530976826980730766e+04 1.529415815856141853e+04 1.531011642364053478e+04 1.531616928335680859e+04 1.531528851179142657e+04 1.534190929705025701e+04 1.531788541868262473e+04 1.531433620627271193e+04 1.531360354371181347e+04 1.534523635914683837e+04 1.531630170656767405e+04 1.532462491181608493e+04 1.530547845151277033e+04 1.530259395465330272e+04 1.530045174351040441e+04 1.534239832076190396e+04 1.528715745552620683e+04 1.532592938320325629e+04 1.530616864724890729e+04 1.532228354745552497e+04 1.530619535628012454e+04 1.531262236952673811e+04 1.531600554075627042e+04 1.530810623478921661e+04 1.529937266999257372e+04 1.531692883154509582e+04 1.532462811190644061e+04 1.532477882346919432e+04 1.533050025845795790e+04 1.533061486479778250e+04 1.533872910525495536e+04 1.535261113857609053e+04 1.534280663100067795e+04 1.536632854352069262e+04 1.533791210268712712e+04 1.535314893603649398e+04 1.533665784022310254e+04 1.535354985345167006e+04 1.536152612441746714e+04 1.536258171044735536e+04 1.535947333359756340e+04 1.536057627469124782e+04 1.534959991431881463e+04 1.535674787661749542e+04 1.533961502141290839e+04 1.532110352415579291e+04 1.533773133823888929e+04 1.534526514993015917e+04 1.532701720405688866e+04 1.532451546891415273e+04 1.532772906991076343e+04 1.534421906572215994e+04 1.536253589334388926e+04 1.535760450567442786e+04 1.535830282115718364e+04 1.538023179700656510e+04 1.534496044705773238e+04 1.534416924669262880e+04 1.534448965176477031e+04 1.534194266392327881e+04 1.536408925921275841e+04 1.538064846218095590e+04 1.537208237152499714e+04 1.536827506053615798e+04 1.538123628214844757e+04 1.539250822595916907e+04 1.537910339866546019e+04 1.538050971661849690e+04 1.538705934537779831e+04 1.536608070362934268e+04 1.535838527372100725e+04 1.540502726919166344e+04 1.539870734657627509e+04 1.537773638791635312e+04 1.540566452218911763e+04 1.536419248496144064e+04 1.541033603081608453e+04 1.541839294152852744e+04 1.542629177011475076e+04 1.541570413750999796e+04 1.541053534267185751e+04 1.542394765522578200e+04 1.540292735659880600e+04 1.542870445772565836e+04 1.543861534073816802e+04 1.540547664026731036e+04 1.543723735425215636e+04 1.545294667765446866e+04 1.544948870398427243e+04 1.544547583813353776e+04 1.543155035088576369e+04 1.547133355959114851e+04 1.546406405023478146e+04 1.544682455442568244e+04 1.544157655618603712e+04 1.545142902074224548e+04 1.545328922581171173e+04 1.546695837209352430e+04 1.546242908237460324e+04 1.546974182425220170e+04 1.547376260065631686e+04 1.549732232725650647e+04 1.548185760089122414e+04 1.546619755242042083e+04 1.547691027343086171e+04 1.547743524960244940e+04 1.547686101572820917e+04 1.546739825969223057e+04 1.548770497659157081e+04 1.545971302112876219e+04 1.548581812721203096e+04 1.548334607207778390e+04 1.544751141392395948e+04 1.548244703135632153e+04 1.548762649975079876e+04 1.546665740090633881e+04 1.547787636773100894e+04 1.548280919379060106e+04 1.548505042320239409e+04 1.549193145783486762e+04 1.546153551566247552e+04 1.544979029312640705e+04 1.548216181613656227e+04 1.546413068251885306e+04 1.547828398520366864e+04 1.550229276611785463e+04 1.546955299576443940e+04 1.547347312697943562e+04 1.549188359922748714e+04 1.548480947038154773e+04 1.544912879732631882e+04 1.547157155535572747e+04 1.542373165434271505e+04 1.544865588939836198e+04 1.545653808793218923e+04 1.546481750044677938e+04 1.547886289494900302e+04 1.548561021557011736e+04 1.547513916472942947e+04 1.548114065055266474e+04 1.547694633177458127e+04 1.544447741404707449e+04 1.546819199674410811e+04 1.547401554630937062e+04 1.551014723544560547e+04 1.550221510318326909e+04 1.549716188353789948e+04 1.550828572972615802e+04 1.548443546007536315e+04 1.550386589415453818e+04 1.549856761895554882e+04 1.549837135836380730e+04 1.548556663493588712e+04 1.550748224080198815e+04 1.549156420017503478e+04 1.550287631917854742e+04 1.548686638809355645e+04 1.546051917179050179e+04 1.548906207616811662e+04 1.548297801850352698e+04 1.548789283409337804e+04 1.547880566382603138e+04 1.549831558852234048e+04 1.546489100363909893e+04 1.548417063397600759e+04 1.548036345181392244e+04 1.549817258229168874e+04 1.549521225620768200e+04 1.550942257376771886e+04 1.548871777672927237e+04 1.551708410120745793e+04 1.549143764276293041e+04 1.550110245108815616e+04 1.552399337193387873e+04 1.550566979935302152e+04 1.548895344340060728e+04 1.551541560630985987e+04 1.551414448406130214e+04 1.551606617330337576e+04 1.550802465836866031e+04 1.550255834888987738e+04 1.551355897016297604e+04 1.551837157689451669e+04 1.553403981151037624e+04 1.550985099577710389e+04 1.552493680768468039e+04 1.550348160576199916e+04 1.552152617612986251e+04 1.552182822175885849e+04 1.553608953934794226e+04 1.552376074615785001e+04 1.551781988546883258e+04 1.553119365484579612e+04 1.552369065928434975e+04 1.553450286380187572e+04 1.555243650187547973e+04 1.551880025897348787e+04 1.550732412742393899e+04 1.552795201049151729e+04 1.554528948095444139e+04 1.554417012934680861e+04 1.554745506583500355e+04 1.552261634133360167e+04 1.553952757381398078e+04 1.554289605671226309e+04 1.553508947640812403e+04 1.552509757373216235e+04 1.554111230969589633e+04 1.554936654225662642e+04 1.554195972637162231e+04 1.553557269009956326e+04 1.553953034574894991e+04 1.551449775044376474e+04 1.554466913583166024e+04 1.552949561725725653e+04 1.552881992743183400e+04 1.552525885908753116e+04 1.551633893832850117e+04 1.551120311411072544e+04 1.555139004380983170e+04 1.554518392947956272e+04 1.553494254386312969e+04 1.554782055819039670e+04 1.552968986693267652e+04 1.556166976921548485e+04 1.557008485853945422e+04 1.557505237286709962e+04 1.558347250477117086e+04 1.558067692567949052e+04 1.558500775689104739e+04 1.557080159309997725e+04 1.559344613193025179e+04 1.558194099123069282e+04 1.558938618691482588e+04 1.557189737961771971e+04 1.559896589777884765e+04 1.559608090897449438e+04 1.563695944357697772e+04 1.561243157154696019e+04 1.560675529053242644e+04 1.561792423937428248e+04 1.563369841244342206e+04 1.562464444106417068e+04 1.558122686304319177e+04 1.559428028556035497e+04 1.561747654000622788e+04 1.559933140676174480e+04 1.560314578795641501e+04 1.559485710919511439e+04 1.559370125429783366e+04 1.560305440470940812e+04 1.561906570929590998e+04 1.561877754461107907e+04 1.564494641056948421e+04 1.561338117143210729e+04 1.562772881999321908e+04 1.562327201173112553e+04 1.563418321175147503e+04 1.561620894117502576e+04 1.561239436598034445e+04 1.561500693578059327e+04 1.561328953016007472e+04 1.564326386238213672e+04 1.564153694584795630e+04 1.564209845073501310e+04 1.564360395054236324e+04 1.564666849191782603e+04 1.564088741408480200e+04 1.565399619597880701e+04 1.566126857772484254e+04 1.565868177229141656e+04 1.567008632968043275e+04 1.567601787979707478e+04 1.565226668998271998e+04 1.566336398030258715e+04 1.568467791334367394e+04 1.564367609710070064e+04 1.564346254198327915e+04 1.567180601216421928e+04 1.564674517596461010e+04 1.567977461032981591e+04 1.566673938371954682e+04 1.568523578783303492e+04 1.564023937970273801e+04 1.565885909758351227e+04 1.567177995257618204e+04 1.564360593348302064e+04 1.566957754786415899e+04 1.567937659333637748e+04 1.568124316859157079e+04 1.568089732011720844e+04 1.566229069224941486e+04 1.567777086872626569e+04 1.565694288971688911e+04 1.565196651467187075e+04 1.565043480990217904e+04 1.567914946521976526e+04 1.566853914021220589e+04 1.566155665974029034e+04 1.565198417136660100e+04 1.565319483862813468e+04 1.568683078309801749e+04 1.566301817014094377e+04 1.567388728085496041e+04 1.568593083099470641e+04 1.569836930333631426e+04 1.570507217082453462e+04 1.569474351928886790e+04 1.569519914451393015e+04 1.568153963429736905e+04 1.569311907672031884e+04 1.568352460242649249e+04 1.568621410267789543e+04 1.569232642638732432e+04 1.567870480820407829e+04 1.568211068877728758e+04 1.570176208684438279e+04 1.569996219204469890e+04 1.568156417877150852e+04 1.568742774931983513e+04 1.571076070063802217e+04 1.571679311414365657e+04 1.569674342876172341e+04 1.569814315736476237e+04 1.568346170975789209e+04 1.571587961143772736e+04 1.568741273701199498e+04 1.568616775540374147e+04 1.568913342016205388e+04 1.567799097981152227e+04 1.569301326482178411e+04 1.568665410395217623e+04 1.571661156896566354e+04 1.568705201502369891e+04 1.569871732088800309e+04 1.568577359560043806e+04 1.568339768867569364e+04 1.567636671955324346e+04 1.568991817741630985e+04 1.570546014380925226e+04 1.568493210844359055e+04 1.568782238439728280e+04 1.571601046215902352e+04 1.573230748239633976e+04 1.568880927805080501e+04 1.571794965095283806e+04 1.570714085562407308e+04 1.570779699816512402e+04 1.570388623745656514e+04 1.571983351026924720e+04 1.569896806267075226e+04 1.572815350242065506e+04 1.574243472015142106e+04 1.569730997847822073e+04 1.572648586404780508e+04 1.573031068460053029e+04 1.574312663670285474e+04 1.573335531779947269e+04 1.572279062050256471e+04 1.573679071188937996e+04 1.574992765869597315e+04 1.576195807758514638e+04 1.573708031202623170e+04 1.572977036356691860e+04 1.576002219655158478e+04 1.572900674144298137e+04 1.571472945568128489e+04 1.575009270151902456e+04 1.574921149437118402e+04 1.574194836288531587e+04 1.574430100367473460e+04 1.576658622172154537e+04 1.574732499176502643e+04 1.576586867714643085e+04 1.577236422528048570e+04 1.577791246648614106e+04 1.575559915552214989e+04 1.579704526791257376e+04 1.575875687333483074e+04 1.577893353385730006e+04 1.578719360717703239e+04 1.577974185558990030e+04 1.578667264803513717e+04 1.575569268949942125e+04 1.577851498564140820e+04 1.576663229797893655e+04 1.577339979118202791e+04 1.577999656910005979e+04 1.577858541583848273e+04 1.579611788109363988e+04 1.579101499110009718e+04 1.578566269798107169e+04 1.574159741058586769e+04 1.576897154451554707e+04 1.577187614992137969e+04 1.575182458980711999e+04 1.577232319013287815e+04 1.578806497759097692e+04 1.579747230830864828e+04 1.579653464171476480e+04 1.577014991691583236e+04 1.577231607426672599e+04 1.577949755820865721e+04 1.578737642987431718e+04 1.577881953712272298e+04 1.578626705636932638e+04 1.575361401492252662e+04 1.577126771985166124e+04 1.577416367962737968e+04 1.581177071006920778e+04 1.579899349260195959e+04 1.578301933571187328e+04 1.578780753892862413e+04 1.579472867114218570e+04 1.578669260701409075e+04 1.578200727024771004e+04 1.579137591704049191e+04 1.579899196552197100e+04 1.581601893691967416e+04 1.580205918810640469e+04 1.580537291422252929e+04 1.580018150579752728e+04 1.580416723254439057e+04 1.580675573681205606e+04 1.581135816664072991e+04 1.581015275996749915e+04 1.585083325545843218e+04 1.582398534213749917e+04 1.581532958879144644e+04 1.582676276287236578e+04 1.578576677684281276e+04 1.582394524772514706e+04 1.581110404837719580e+04 1.580817621574901568e+04 1.581581418681104697e+04 1.584351559808788625e+04 1.581211070922866747e+04 1.581304664833930292e+04 1.581683346933136636e+04 1.583548192022682451e+04 1.585110116158417077e+04 1.585967655592514893e+04 1.583770267042247906e+04 1.584385747467692090e+04 1.583452150098249695e+04 1.584823356185653574e+04 1.583689206204311267e+04 1.586345510755750365e+04 1.586414357465624198e+04 1.584417786827408054e+04 1.585739476136682606e+04 1.585469349987653186e+04 1.585075269526684315e+04 1.585747317620393733e+04 1.582528081939348158e+04 1.585136851096469945e+04 1.585506989015845647e+04 1.584799826506751197e+04 1.587629162002818339e+04 1.583384986749573181e+04 1.583491102143777789e+04 1.586145004588148367e+04 1.584073742318699260e+04 1.583749152913125363e+04 1.580772437392052234e+04 1.583081796118000602e+04 1.580767114031353958e+04 1.580417553412832058e+04 1.580518896615695849e+04 1.581803221399797621e+04 1.582312432839028406e+04 1.580049445924898464e+04 1.579279010166641638e+04 1.579488604390389082e+04 1.579707914045386860e+04 1.577266747196899996e+04 1.575926022472353907e+04 1.573540298438458376e+04 1.575112545374111687e+04 1.571070447211354440e+04 1.570874805110985835e+04 1.570235500447702725e+04 1.569203297014882992e+04 1.569270005742039029e+04 1.568114064072816473e+04 1.569188616325948715e+04 1.566479320571536300e+04 1.566821837932339076e+04 1.564662164325387312e+04 1.562914664137458749e+04 1.563666645011604669e+04 1.561931178508097946e+04 1.562863722574072926e+04 1.561940055013218989e+04 1.561482736029413900e+04 1.562253181495185345e+04 1.560954497886431818e+04 1.560363131052079734e+04 1.561622150586450152e+04 1.562086333222597750e+04 1.560416582415516677e+04 1.561682033030727143e+04 1.559052011538255101e+04 1.561156397211344301e+04 1.557330203809783234e+04 1.554883152309013713e+04 1.556401773683265674e+04 1.559035399901530400e+04 1.557822047905073305e+04 1.557706840188597198e+04 1.553968067234033879e+04 1.554460383796616952e+04 1.554784552838604941e+04 1.553113591245831049e+04 1.551509017787282755e+04 1.553377898389152142e+04 1.549954677522230668e+04 1.547836703127716282e+04 1.548135500452020096e+04 1.547385084428164737e+04 1.547341342749987780e+04 1.545980633391024821e+04 1.545439008722572362e+04 1.544916776846100947e+04 1.543048711392448422e+04 1.544417459926289484e+04 1.542845746947025327e+04 1.540228498362263781e+04 1.543680437081122182e+04 1.539956349803744342e+04 1.539016179837966229e+04 1.538874378851239089e+04 1.538411737702987375e+04 1.536652081025749430e+04 1.536637898179287185e+04 1.537406639517858821e+04 1.532731865568263675e+04 1.534298296111689342e+04 1.532268799195850261e+04 1.533982911400157172e+04 1.529820524755821134e+04 1.531939935149666235e+04 1.529485577766519600e+04 1.528767869244756730e+04 1.526957378208832597e+04 1.528574938429057511e+04 1.527370960247981748e+04 1.525969157624283253e+04 1.523354028170270431e+04 1.521627947644916094e+04 1.523970248992635061e+04 1.523390891674216982e+04 1.521610748667030748e+04 1.519975902535299247e+04 1.522343636647370295e+04 1.519051905483349401e+04 1.519559478929706529e+04 1.517619037308545740e+04 1.515457811751811278e+04 1.516686870660935165e+04 1.515728024891169662e+04 1.513708408730967130e+04 1.512334576515059780e+04 1.512713208411264168e+04 1.513341002847059099e+04 1.512007251592037210e+04 1.509442463697392668e+04 1.507535539271101516e+04 1.509504568691060376e+04 1.507961833524279609e+04 1.507617176110701621e+04 1.506836332632799167e+04 1.504464207512304711e+04 1.505435610182526580e+04 1.503084519139519580e+04 1.502806119387844774e+04 1.500343343579918110e+04 1.501911138527852199e+04 1.502456334451470320e+04 1.500363354227728450e+04 1.498763719156125262e+04 1.498964486901984128e+04 1.496525378120223104e+04 1.495989738066490281e+04 1.496637829701485134e+04 1.495514208362580212e+04 1.495679031770824622e+04 1.493859179647819110e+04 1.495972372785021616e+04 1.491523498197286426e+04 1.491497973366538645e+04 1.491014401662634737e+04 1.489742900693966112e+04 1.490794844703170020e+04 1.487490599755419862e+04 1.487640512862681680e+04 1.484958948810563561e+04 1.485023185397713314e+04 1.485939572139406118e+04 1.485201515487378492e+04 1.482108954023505430e+04 1.483443462519546665e+04 1.483249242556666104e+04 1.481385716205185054e+04 1.480532421749170135e+04 1.476278537676240194e+04 1.476890080515840418e+04 1.476775643134589336e+04 1.474167582403098459e+04 1.473936058385050637e+04 1.475821539947104975e+04 1.473973081627993997e+04 1.471490823108553923e+04 1.470628749842702200e+04 1.470314931743653142e+04 1.467138537372365681e+04 1.468612792543428986e+04 1.469372932940921055e+04 1.468445601083268411e+04 1.466520260887732184e+04 1.465446286678862089e+04 1.462454314873992371e+04 1.462732545137854504e+04 1.462702668025587082e+04 1.460610227550341006e+04 1.462445663138936106e+04 1.457803286158544324e+04 1.458009762187979504e+04 1.457095246718905400e+04 1.455883751564874365e+04 1.455218045886241271e+04 1.456962133484258084e+04 1.457045340191733885e+04 1.453495629543721952e+04 1.454996982571911758e+04 1.456048774286181288e+04 1.450296287537699754e+04 1.453497679531160793e+04 1.452878068590299335e+04 1.450654949654296070e+04 1.450851612764453603e+04 1.449233290612905330e+04 1.447603946544355131e+04 1.449319245995228448e+04 1.446033662202546475e+04 1.446725235850484751e+04 1.449104350261454965e+04 1.446015631171823406e+04 1.445583213990761215e+04 1.443345148086511108e+04 1.442385082986737143e+04 1.442499833635543109e+04 1.442121257917068033e+04 1.442313732620380142e+04 1.440958135207634950e+04 1.441562992713761741e+04 1.439677459110286509e+04 1.439673857972416045e+04 1.437106592478443963e+04 1.434733210355491610e+04 1.436582327045852617e+04 1.436487818041558603e+04 1.434294296604100236e+04 1.435350048899087597e+04 1.432825530010019247e+04 1.432718782965802711e+04 1.429617035447344824e+04 1.427637173856960908e+04 1.430319981593152806e+04 1.430472424431603940e+04 1.429775283144630885e+04 1.427937776473261511e+04 1.427289590857302392e+04 1.427267596374171262e+04 1.425437707251510074e+04 1.425705848735280961e+04 1.425875152575146421e+04 1.427262886875745426e+04 1.424161129921239080e+04 1.424886028399475799e+04 1.423534590044924335e+04 1.424027497044625488e+04 1.420120607480312719e+04 1.420151590982636844e+04 1.418506786530092904e+04 1.418479926950503614e+04 1.416820792570084268e+04 1.416730533192434086e+04 1.415957268941108123e+04 1.413790883762168414e+04 1.413770186812353495e+04 1.411442526120742878e+04 1.411818375949798428e+04 1.412548706228570882e+04 1.410758016649943238e+04 1.410204077872911512e+04 1.411949859217796075e+04 1.409506438114254161e+04 1.408550990858423575e+04 1.407609633502379438e+04 1.409002228677798121e+04 1.404712554216016724e+04 1.404293435233325181e+04 1.405596050018374808e+04 1.404144050564775898e+04 1.402431735797324473e+04 1.402836174755431239e+04 1.400191374595325578e+04 1.403109272702880662e+04 1.401418640253438571e+04 1.401251367079080410e+04 1.400207945881417436e+04 1.397713680301331988e+04 1.396464483881783599e+04 1.396096090487137371e+04 1.396204848244719869e+04 1.395523346917191520e+04 1.392324707511128508e+04 1.394086982057773821e+04 1.390021496984790610e+04 1.393193501202316838e+04 1.390717450707171520e+04 1.391578197479491428e+04 1.391539224432618357e+04 1.389423201939969294e+04 1.388623419096497491e+04 1.387818530229075077e+04 1.388121132695932283e+04 1.386105301146701822e+04 1.384189343079694663e+04 1.386221200781140760e+04 1.383356468484779543e+04 1.382054400446307955e+04 1.378820891914854656e+04 1.379231722215278751e+04 1.379404595275649808e+04 1.381039872655249928e+04 1.379754001370382321e+04 1.376161009886410648e+04 1.376865192572537126e+04 1.378800122035611821e+04 1.376577966049672978e+04 1.376731680727760067e+04 1.375037726694071353e+04 1.370424802962876493e+04 1.371173432252061684e+04 1.372895087175572007e+04 1.369411962617615609e+04 1.370251901158578949e+04 1.368711140252094629e+04 1.368151558189373645e+04 1.365129111481342807e+04 1.365353449105776599e+04 1.366540066495054270e+04 1.364748398111833558e+04 1.364253477566900801e+04 1.362609168331492401e+04 1.363381771329867115e+04 1.361380395234331081e+04 1.361273329555489545e+04 1.360842814303679734e+04 1.358347679707669158e+04 1.359029926343522311e+04 1.360315866444440508e+04 1.356232144535266525e+04 1.355090273857406100e+04 1.356102661598507075e+04 1.357091515000428990e+04 1.353715978781698504e+04 1.357802106484074648e+04 1.353648102222763737e+04 1.351335059281971189e+04 1.351786600146040291e+04 1.353010420980325216e+04 1.350937756405420623e+04 1.350299520626153026e+04 1.350548505386002216e+04 1.349807367798921950e+04 1.350436850832045093e+04 1.348609002337579659e+04 1.347406187910638982e+04 1.348697997138365099e+04 1.347334992479187895e+04 1.345889335141706215e+04 1.346629077039673939e+04 1.345642058478555373e+04 1.342595889156569137e+04 1.343776887137459016e+04 1.341474984471947937e+04 1.343481403261256492e+04 1.342026058848357570e+04 1.340591473658074574e+04 1.341454347568514459e+04 1.341467077640977550e+04 1.338692456112007494e+04 1.340660550030907143e+04 1.337913392370928341e+04 1.334934935335768023e+04 1.334969847792561450e+04 1.337034643628095182e+04 1.335270584532006251e+04 1.333972832820383337e+04 1.334091010573378662e+04 1.332571112661603183e+04 1.334279836176575009e+04 1.330955784218967892e+04 1.333458977824714202e+04 1.333878018271426117e+04 1.330657044690413750e+04 1.328629973368491301e+04 1.329464798834440080e+04 1.329340433796022444e+04 1.327565613895890601e+04 1.324416288305824673e+04 1.323808005812258671e+04 1.322656345501607393e+04 1.324078724354548649e+04 1.321878457218230869e+04 1.321896257165445058e+04 1.320206551848565141e+04 1.322546318639716264e+04 1.319121122166219720e+04 1.321982851545982339e+04 1.319315092809391172e+04 1.320945691171367253e+04 1.320158343021875044e+04 1.317151819523890481e+04 1.318320989215206646e+04 1.316773813776174575e+04 1.316129916850343216e+04 1.312096599212996625e+04 1.312956255687956218e+04 1.311209089642593426e+04 1.311232270811273884e+04 1.310604984825143401e+04 1.310283908249604247e+04 1.309943030015976910e+04 1.307490656367685187e+04 1.307776991874633677e+04 1.306949337711350017e+04 1.304638404274961613e+04 1.304998715035237183e+04 1.304588995739658458e+04 1.303413699563748378e+04 1.303567877292308003e+04 1.303292489456911426e+04 1.303821979511651989e+04 1.303191764768051689e+04 1.302790023208913954e+04 1.300815252666700144e+04 1.299815267885618232e+04 1.298380701638155188e+04 1.297555677055242450e+04 1.297984920472594968e+04 1.294915316530724158e+04 1.294802931226928558e+04 1.293730912736604296e+04 1.291852743356391693e+04 1.290654435847843706e+04 1.290977885865332792e+04 1.288904510209421096e+04 1.289400944665087445e+04 1.287410060759329099e+04 1.290192613863201223e+04 1.288985887262586402e+04 1.285999279698686769e+04 1.287438175289367427e+04 1.284957866954413112e+04 1.286454816862666485e+04 1.284935662511260489e+04 1.284371664181538654e+04 1.285151239241608164e+04 1.284295484097599547e+04 1.283468617431207349e+04 1.283209936068097340e+04 1.283222929189189927e+04 1.283670729394750924e+04 1.282833939131655097e+04 1.282979016742974090e+04 1.281269255801773033e+04 1.279702871873486765e+04 1.280575012284022159e+04 1.279092486181888489e+04 1.279068620575528439e+04 1.279752058897574534e+04 1.277522608714481430e+04 1.276469802240110766e+04 1.275615180811037681e+04 1.275011809963337146e+04 1.273285098583835315e+04 1.271985102226026174e+04 1.271062144280864595e+04 1.270235125645347034e+04 1.273316288872371479e+04 1.270347751784707179e+04 1.268452335709864383e+04 1.266716795669247222e+04 1.267287664725154718e+04 1.267858200908833714e+04 1.268456728770942937e+04 1.267128972475385490e+04 1.267179341692028174e+04 1.263275529655134596e+04 1.264073523103230582e+04 1.263128577874714210e+04 1.264294811496238435e+04 1.263207983567604424e+04 1.260994335466052871e+04 1.260586843756146482e+04 1.260509586492954440e+04 1.258980987679554710e+04 1.257238619683010074e+04 1.256237967360129005e+04 1.255475663731712848e+04 1.255793211071813130e+04 1.254916843339324987e+04 1.253560957346155556e+04 1.254561732730952463e+04 1.253135577816589284e+04 1.254025378934423497e+04 1.251162828626862211e+04 1.248614750986458421e+04 1.246987052283965932e+04 1.243946420614707131e+04 1.246367463305003002e+04 1.245092314158065165e+04 1.243272896282025249e+04 1.243781924163343137e+04 1.244403241686350884e+04 1.243828994536707432e+04 1.241444740917751733e+04 1.243096782461577459e+04 1.241181856659635559e+04 1.239989211550140863e+04 1.238871745288191778e+04 1.238009255641016898e+04 1.238224433429199598e+04 1.236848415755274800e+04 1.233135758634668855e+04 1.236919365496702994e+04 1.233418451151006047e+04 1.234606907924960069e+04 1.234599476003759264e+04 1.235882145631320600e+04 1.236295174910795686e+04 1.233963030417346818e+04 1.232964611953747772e+04 1.233493594552574541e+04 1.230128769328592352e+04 1.231121059589258948e+04 1.229283972858805464e+04 1.228849220121383405e+04 1.229090725317271244e+04 1.227368260070289398e+04 1.228197915629399540e+04 1.227280433646662277e+04 1.225100414431882200e+04 1.226929435457998079e+04 1.223517664680117377e+04 1.223134569986010501e+04 1.224200573096397784e+04 1.221274331624595652e+04 1.221543686842490752e+04 1.221793588849149637e+04 1.221790416267482397e+04 1.220933024953736458e+04 1.221082445124924925e+04 1.218649808589993881e+04 1.220413546157301062e+04 1.216798189130164974e+04 1.217349342293712471e+04 1.216537861048482591e+04 1.217860342464017231e+04 1.216716805695071525e+04 1.213652589844783688e+04 1.213636146686080792e+04 1.213548258136938421e+04 1.212823043126813354e+04 1.212284117813195735e+04 1.212549191569291361e+04 1.210946755371453401e+04 1.211219539683109542e+04 1.208473842517361300e+04 1.210350438106625916e+04 1.210328294343361813e+04 1.210223064097128008e+04 1.207467870417504855e+04 1.207569902818738592e+04 1.206324385434717260e+04 1.208738960163756929e+04 1.207439368638850283e+04 1.204794087569667681e+04 1.206313281961490793e+04 1.203495315472078255e+04 1.202046586134705649e+04 1.201096176298929277e+04 1.204024806050925145e+04 1.201457259431508828e+04 1.199711235556805877e+04 1.199346366248230152e+04 1.201691932080687366e+04 1.199929153236550701e+04 1.198079559003683789e+04 1.198896958857294339e+04 1.196753143384147370e+04 1.196015366901962807e+04 1.197369806381617491e+04 1.194505570189820173e+04 1.195090173163042164e+04 1.194850344038332332e+04 1.192427954870558642e+04 1.191480869390566113e+04 1.189974196912068510e+04 1.189600201928320894e+04 1.189327852492359489e+04 1.189613440426824673e+04 1.186769930184219629e+04 1.185005617953075489e+04 1.186870390062167098e+04 1.182434830421664628e+04 1.182459133712368748e+04 1.181905002656724537e+04 1.181691171792932437e+04 1.180374976872391380e+04 1.180327129273393257e+04 1.179219720715750009e+04 1.180232011390011030e+04 1.177831345438472999e+04 1.177997387739370060e+04 1.178397536813562510e+04 1.176071750058709404e+04 1.174509957215970462e+04 1.173148923055711020e+04 1.174748792987582783e+04 1.174721632276576929e+04 1.172784350318652650e+04 1.171497496348689674e+04 1.172712560560947168e+04 1.172277709569512444e+04 1.170883390981608500e+04 1.168820140026925583e+04 1.168029860054844175e+04 1.168418689564262968e+04 1.168214855602046009e+04 1.167853719404886397e+04 1.166122497823737285e+04 1.165443486789473900e+04 1.165954247244550606e+04 1.164295027464135637e+04 1.164291013052435846e+04 1.161511695325209621e+04 1.162438710122353586e+04 1.161946288771581385e+04 1.159839119492693681e+04 1.157947396918280538e+04 1.159149652717993195e+04 1.160058240174249840e+04 1.158407982353609623e+04 1.158832734263477323e+04 1.155084912104488831e+04 1.158334875083551015e+04 1.156166912854304246e+04 1.155678124714695514e+04 1.156386207591203311e+04 1.155343273904635134e+04 1.154258410549388464e+04 1.152231282397196628e+04 1.153540979019308725e+04 1.152115964538788103e+04 1.153408785802975217e+04 1.152338773731194124e+04 1.150925617124361634e+04 1.148960079493746343e+04 1.150727607997342238e+04 1.148915768360745278e+04 1.147160678735522015e+04 1.144880469215754965e+04 1.148914683461012646e+04 1.146840178389729772e+04 1.145849566473567393e+04 1.143291317647621327e+04 1.144341078929816103e+04 1.145510857561932607e+04 1.143830708819054962e+04 1.145560515412002314e+04 1.143497665388611858e+04 1.142997745237653544e+04 1.141656002211880332e+04 1.142709286647172485e+04 1.142831624916479814e+04 1.141780968127398046e+04 1.139704380206015412e+04 1.139411792442064143e+04 1.136801640802945985e+04 1.136322122159052014e+04 1.136925249073509985e+04 1.135791728522681115e+04 1.134515979859539402e+04 1.134311520370908147e+04 1.133435206447819291e+04 1.134807035559042924e+04 1.135897883335209735e+04 1.131797800943065340e+04 1.132710028249724746e+04 1.131510344171765610e+04 1.132147915127553824e+04 1.132350277614459992e+04 1.127818787388808414e+04 1.127170760867553872e+04 1.128066228376262006e+04 1.127858337084790764e+04 1.126482233807789999e+04 1.125440513998472125e+04 1.125695867102474040e+04 1.122492661816230611e+04 1.125477808913293120e+04 1.122884610363711909e+04 1.122627404758718330e+04 1.124199595856207998e+04 1.119380846497494349e+04 1.119031193994060050e+04 1.119695452549628681e+04 1.120426628109910234e+04 1.118619683875719602e+04 1.120152405874938449e+04 1.118269501343535012e+04 1.118059503958176538e+04 1.118677925553013483e+04 1.118358023734779999e+04 1.116653920032385213e+04 1.117107674987035534e+04 1.115688457395759360e+04 1.116936087124331061e+04 1.114825006223308446e+04 1.114620975818030456e+04 1.113852376087178527e+04 1.114302507494212659e+04 1.113895663418498953e+04 1.113597750362204533e+04 1.111997670862395717e+04 1.111596926642571270e+04 1.112393702109532569e+04 1.111646545097920716e+04 1.107861727690146836e+04 1.110439885705441156e+04 1.105752531634346633e+04 1.107739581885445841e+04 1.106275077113319458e+04 1.105994195825272800e+04 1.103362722530061728e+04 1.103702406478480771e+04 1.105225221469087046e+04 1.104822839884798668e+04 1.103156482872419292e+04 1.105407995373356789e+04 1.103281079055409828e+04 1.102767725036486263e+04 1.103179265531347119e+04 1.101128493911126861e+04 1.098286609760542160e+04 1.098884843093050404e+04 1.098964955461770114e+04 1.100605136338976990e+04 1.099903969739441709e+04 1.098494799539444102e+04 1.096619805123467086e+04 1.095861052297851165e+04 1.093474258416436714e+04 1.095019526791835233e+04 1.094254363118139554e+04 1.094319818072242379e+04 1.093429364332052319e+04 1.092823992941349388e+04 1.091955606814884413e+04 1.091861254587814801e+04 1.090798105011940061e+04 1.092490721007281536e+04 1.088130371218126675e+04 1.089099942259520867e+04 1.088428794090302472e+04 1.086204720378683305e+04 1.085505433901546712e+04 1.085602814553350800e+04 1.085896117200091794e+04 1.083292403756593558e+04 1.085307492856888712e+04 1.084328075075091147e+04 1.084313871594819466e+04 1.082286332784592378e+04 1.083727467852787777e+04 1.081941324777683076e+04 1.084301130451092467e+04 1.080176536111161840e+04 1.078491746908946334e+04 1.078263983178388844e+04 1.075604831515745900e+04 1.077481714957886106e+04 1.077702589004998299e+04 1.076173258135123615e+04 1.073934323531751579e+04 1.074976872530879882e+04 1.074872758644239548e+04 1.072931710989097337e+04 1.071949069825824699e+04 1.073194524781274413e+04 1.073759310190187534e+04 1.070015746805589879e+04 1.070611242243963716e+04 1.070077076654080520e+04 1.068466283957511951e+04 1.069380323671486985e+04 1.070842100906702944e+04 1.069577419784612903e+04 1.070716831837949030e+04 1.069396794433273135e+04 1.067674377566164367e+04 1.068687677571277891e+04 1.066560372476173870e+04 1.068256044722069601e+04 1.066357733320080843e+04 1.065334709996042511e+04 1.065179508499953590e+04 1.066632681972217870e+04 1.064814027130139402e+04 1.063569224723315165e+04 1.062173481407361032e+04 1.061582866779401229e+04 1.061703653359163945e+04 1.059294896311789853e+04 1.060208618356172701e+04 1.059777850682890676e+04 1.059818764769310656e+04 1.057645777546221507e+04 1.057642806077191926e+04 1.058557002715534691e+04 1.057258300264481841e+04 1.055111287353491025e+04 1.054341906832511995e+04 1.054493406669065189e+04 1.053762050133779849e+04 1.053104664970955128e+04 1.050645368942150162e+04 1.051440956312642447e+04 1.052049878669066493e+04 1.051442732003588026e+04 1.049709361373909633e+04 1.048121514095246675e+04 1.048881883610733530e+04 1.048302780826633716e+04 1.046783106458966904e+04 1.047046618556678914e+04 1.044219998132118053e+04 1.044688085844603302e+04 1.044454289426613286e+04 1.042826291668857266e+04 1.043900598828192597e+04 1.045393151061614299e+04 1.043403694461919076e+04 1.044160557394691568e+04 1.043601069213357368e+04 1.041416438575997927e+04 1.040626098514148362e+04 1.042351155442658455e+04 1.040440574522267707e+04 1.040164910764080560e+04 1.042074424048524452e+04 1.037796911698663280e+04 1.039117784288853545e+04 1.038026941023808831e+04 1.036068788809709076e+04 1.034728832733933996e+04 1.033947168570611029e+04 1.034759923991184041e+04 1.033397196563593025e+04 1.033601429968194134e+04 1.032073516890881001e+04 1.032397940699906394e+04 1.032061285733866498e+04 1.032402262752019851e+04 1.029215723461623566e+04 1.032393711126060771e+04 1.028606381432654962e+04 1.028179727099581396e+04 1.025763407701104916e+04 1.024936770905629965e+04 1.025771523312551653e+04 1.026192414213520169e+04 1.024634967532869814e+04 1.022954515320223072e+04 1.022993911677401047e+04 1.021276925020782437e+04 1.023114377979217716e+04 1.022496301268603202e+04 1.019008665654179458e+04 1.019201008269533486e+04 1.019672080690814983e+04 1.016906540974882773e+04 1.018418713275983100e+04 1.015743904967050730e+04 1.014684044122848900e+04 1.015597807559979992e+04 1.015784209153405936e+04 1.013586567052503233e+04 1.012359496279625819e+04 1.015982415839111127e+04 1.012347916607590196e+04 1.012123948836091586e+04 1.012292621690501983e+04 1.011481125684537801e+04 1.012578529917002561e+04 1.010387896926280337e+04 1.010349782539897205e+04 1.009589500738947754e+04 1.008495488784739973e+04 1.006856074161579818e+04 1.008029089961464524e+04 1.006071495260584197e+04 1.004622666305462553e+04 1.006257758173172624e+04 1.001669428931134644e+04 1.003641753502911524e+04 1.002324321277899253e+04 1.004339259246187976e+04 1.004438995140803672e+04 1.003311174317272707e+04 1.003346987189731408e+04 1.002801841207948200e+04 1.001933585071415473e+04 1.001469835300102022e+04 1.001966077184514143e+04 9.984959042278496781e+03 9.979265264387184288e+03 9.980654077049875923e+03 9.965115868721848528e+03 9.982442384222582405e+03 9.968696950027171624e+03 9.961575752838378321e+03 9.960044534116133946e+03 9.969972623113977534e+03 9.941507726694999292e+03 9.942720850216439430e+03 9.933132326582519454e+03 9.934657948549191133e+03 9.937444530496806692e+03 9.909632596803665365e+03 9.914644770523260377e+03 9.923259176681789540e+03 9.893167313634092352e+03 9.890442032730210485e+03 9.921712612651783274e+03 9.874814940356449370e+03 9.881646641379706125e+03 9.889577535647238619e+03 9.865422407051391929e+03 9.875032368883876188e+03 9.864817519064334192e+03 9.882403425755161152e+03 9.870084277562513307e+03 9.851185784928695284e+03 9.837969287589256055e+03 9.833569516546074738e+03 9.846461132981454284e+03 9.837437768499990852e+03 9.836354374491611452e+03 9.810544853608575067e+03 9.796526558467374343e+03 9.798953918347082436e+03 9.778552339017729537e+03 9.779996664355219764e+03 9.766933824721563724e+03 9.776367269279264292e+03 9.758375091400637757e+03 9.759219469901476259e+03 9.763100846486995579e+03 9.746564538080221610e+03 9.742073767705533101e+03 9.747403472621601395e+03 9.723199258709557398e+03 9.732419798911716498e+03 9.734239428398817836e+03 9.721793061382950327e+03 9.712445890981005505e+03 9.712023244239509950e+03 9.707015036791284729e+03 9.696387686050413322e+03 9.721137847974572651e+03 9.685369874367164812e+03 9.682001911509720230e+03 9.687492631559931397e+03 9.684488333618764955e+03 9.639082889754106873e+03 9.653872878635820598e+03 9.669359797192948463e+03 9.645038831455158288e+03 9.642115890004184621e+03 9.638461887654040765e+03 9.629616827946962076e+03 9.610003970070760261e+03 9.613083065280834489e+03 9.600640572842055917e+03 9.577467905598849029e+03 9.582705799217488675e+03 9.586940585972415647e+03 9.581519235806348661e+03 9.576003712627860295e+03 9.566162714375195719e+03 9.561826820996377137e+03 9.583771966759184579e+03 9.543727193709646599e+03 9.556021744662286437e+03 9.554022581894969335e+03 9.538743810278223464e+03 9.540404855057195164e+03 9.517916491467320157e+03 9.506686691365577644e+03 9.523840314735993161e+03 9.510328832837942173e+03 9.499391588150712778e+03 9.497252535658593843e+03 9.482396219316016868e+03 9.470677761905759326e+03 9.489966768334172230e+03 9.483829027317338841e+03 9.486620782913880248e+03 9.494580625604108718e+03 9.467887699334258286e+03 9.478138327554510397e+03 9.452488487829252335e+03 9.453195569547066043e+03 9.443310200251751667e+03 9.444935196728041774e+03 9.440142101710855059e+03 9.423821299701819953e+03 9.412883677433157573e+03 9.416217025798125178e+03 9.415375664095729007e+03 9.418658005727251293e+03 9.416695409244888651e+03 9.402180864334710350e+03 9.383003753923760087e+03 9.412322494821317378e+03 9.405725101346779411e+03 9.371467053403121099e+03 9.376126164730661912e+03 9.350546277815386929e+03 9.372517250117580261e+03 9.361248310517048594e+03 9.368855164884584156e+03 9.355924104579849882e+03 9.327438877150028929e+03 9.325003079475203776e+03 9.321845706598378456e+03 9.303727494058080993e+03 9.333168816892959512e+03 9.335474165458210337e+03 9.333282550129717492e+03 9.309290880422457121e+03 9.293418667827798345e+03 9.291935029155867596e+03 9.288626886478590677e+03 9.295245242460230656e+03 9.305225312012729773e+03 9.284195781281508971e+03 9.283302809488162893e+03 9.275283263489011006e+03 9.257278279609054152e+03 9.273583449736572220e+03 9.272267260522647121e+03 9.257336376139171989e+03 9.262694939408887876e+03 9.226174295091394015e+03 9.225108553358650170e+03 9.222621333782122747e+03 9.223941087945348045e+03 9.217336878038209761e+03 9.216571546067225427e+03 9.208077483658731580e+03 9.212742762743391722e+03 9.203326435659095296e+03 9.182637694067077973e+03 9.189699254658360587e+03 9.180911052241639482e+03 9.183874218093760646e+03 9.146474082869983249e+03 9.160723534976597875e+03 9.174833594620855365e+03 9.160101011121758347e+03 9.127514579455337298e+03 9.142704808522614258e+03 9.126849320029741648e+03 9.124132062196445986e+03 9.106846412273922397e+03 9.115590342111087011e+03 9.105783790293929997e+03 9.111501725061654724e+03 9.084771872942081245e+03 9.089962127363922264e+03 9.073088091258534405e+03 9.062107162959036941e+03 9.078570184683663683e+03 9.069486042030672252e+03 9.080489704200685082e+03 9.067682377035245736e+03 9.062234611318854149e+03 9.055754520894719462e+03 9.050964759392067208e+03 9.031910001223259314e+03 9.045519668466178700e+03 9.053785810958936054e+03 9.037756536647006214e+03 9.026712680706948959e+03 9.032692173473986259e+03 9.027355098705025739e+03 9.013451065634730185e+03 9.009225349247706617e+03 9.024784490388006816e+03 8.986162124557991774e+03 8.997897845658761071e+03 8.983384664753193647e+03 8.967784222683725602e+03 8.974934406565405880e+03 8.955094766508625980e+03 8.977600991783860081e+03 8.950615762876686858e+03 8.943861236696902779e+03 8.939923615224939567e+03 8.917762657744744502e+03 8.912731659385042803e+03 8.917063465546760199e+03 8.912879589577578372e+03 8.933516361590880479e+03 8.908169555026001035e+03 8.891096472424142121e+03 8.888412189851000221e+03 8.909980155886569264e+03 8.888107858154127825e+03 8.897040854297169062e+03 8.878493887544749668e+03 8.878925477897002565e+03 8.889635746150464911e+03 8.871949470511042819e+03 8.861071915322288987e+03 8.872030970956691817e+03 8.863761579335787246e+03 8.844953775652902550e+03 8.849916494832295939e+03 8.845483083951681692e+03 8.840519121015026030e+03 8.852097886925346756e+03 8.815245686737614960e+03 8.805109868250941872e+03 8.804719428982672980e+03 8.792016351765663785e+03 8.807376160488303867e+03 8.775594914628109109e+03 8.798169279316291068e+03 8.776766534977365154e+03 8.770106527975109202e+03 8.772913748913011659e+03 8.776594393971310637e+03 8.770828721412077357e+03 8.757956188875516091e+03 8.743586445404966071e+03 8.765235705665920250e+03 8.754744264732056763e+03 8.755949328133507152e+03 8.738022819719071776e+03 8.720094009383521552e+03 8.717152278108962491e+03 8.706382600767352415e+03 8.684782097852184961e+03 8.705685112732353446e+03 8.693292887437288300e+03 8.697633811367299131e+03 8.697745870800101329e+03 8.678930445080926802e+03 8.670618711344697658e+03 8.671027529319611858e+03 8.657516460865739646e+03 8.639538429556077972e+03 8.655672064093816516e+03 8.651168144717719770e+03 8.632929936668622759e+03 8.638540764722425592e+03 8.650793540867622141e+03 8.636688544852275299e+03 8.602806084643520080e+03 8.625733430938906167e+03 8.634690820258385429e+03 8.622611416291236310e+03 8.623389174065205225e+03 8.604616040202983640e+03 8.614176703350931348e+03 8.620038644715999908e+03 8.608141621026155917e+03 8.585935135621339214e+03 8.600376645409869525e+03 8.600452021631563184e+03 8.566369392178456110e+03 8.586656369423859360e+03 8.574652215208665439e+03 8.575303913865360300e+03 8.588447785968251992e+03 8.548469150993078074e+03 8.541713415709336914e+03 8.523864436511265012e+03 8.536976031923266419e+03 8.524448434325564449e+03 8.530841771474340931e+03 8.532854179293248308e+03 8.521057515828706528e+03 8.512614675155837176e+03 8.528902628441237539e+03 8.511668659832226695e+03 8.505675547935717987e+03 8.489494887624230614e+03 8.503594663479654628e+03 8.494593729464655553e+03 8.486425157136583948e+03 8.488256822567052950e+03 8.494458969987863384e+03 8.466905914834740543e+03 8.464044814720140494e+03 8.464718715432261888e+03 8.452009046927843883e+03 8.444993432576364285e+03 8.448043332217310308e+03 8.422585397938149981e+03 8.412153627327046706e+03 8.422375708775507519e+03 8.410717660450500262e+03 8.394016248021438514e+03 8.403817854794053346e+03 8.393018090156152539e+03 8.376371744090038192e+03 8.367223063773875765e+03 8.369653099799814299e+03 8.370429279583651805e+03 8.355352878696068728e+03 8.355311189700740215e+03 8.331341149432881139e+03 8.353868539734014121e+03 8.325045552397981737e+03 8.343546511772539816e+03 8.313458462263439287e+03 8.318420530333329225e+03 8.327487530463102303e+03 8.295882353432376476e+03 8.289482888060296318e+03 8.292063564962787495e+03 8.280100958565806650e+03 8.289555807071426898e+03 8.290363190493251750e+03 8.251096159642183920e+03 8.262278469902395955e+03 8.246574683660106530e+03 8.260823651958058690e+03 8.234223203646037291e+03 8.234137153558636783e+03 8.228846308403963121e+03 8.230893591767151520e+03 8.217037610082608808e+03 8.228691458640567362e+03 8.193820638609024172e+03 8.213377997792158567e+03 8.204251396797482812e+03 8.203886759781178625e+03 8.199841685824627348e+03 8.183317151485401155e+03 8.164422762994641744e+03 8.195025568556346116e+03 8.170333967233306794e+03 8.179878037642449272e+03 8.158506029011808096e+03 8.173341611130704223e+03 8.164961647412113052e+03 8.164397215530598260e+03 8.162297851571647698e+03 8.141897619997336733e+03 8.139979329648176645e+03 8.129320032600817285e+03 8.129497393032532273e+03 8.135209337872848664e+03 8.121600513033150492e+03 8.119162098383563716e+03 8.111788851538046401e+03 8.086773671322124756e+03 8.116830261053690265e+03 8.079399093118720884e+03 8.071080915695342810e+03 8.074559084882472234e+03 8.090140511720240283e+03 8.087501874893089735e+03 8.077329014408395778e+03 8.064283434400020269e+03 8.079518612465824845e+03 8.063087938944878260e+03 8.080715007555540979e+03 8.063935775388781622e+03 8.055188965023463425e+03 8.057425294508570914e+03 8.040104236195687918e+03 8.038480001397801061e+03 8.041484843320382424e+03 8.037843289857476520e+03 8.032382082428655849e+03 8.022918713310518797e+03 8.040483595596113446e+03 8.019767991009869547e+03 8.012610449072739357e+03 8.003801002063282795e+03 7.989469897738333202e+03 7.989346470539961956e+03 8.000144912736463993e+03 7.987760410032680738e+03 7.967215111114312094e+03 7.975966183102682407e+03 7.951912545022932136e+03 7.953593464734044574e+03 7.951547504038037005e+03 7.938518282338389326e+03 7.956574417299581910e+03 7.954519055847280470e+03 7.942988866189625696e+03 7.943292818466945391e+03 7.947683894369627524e+03 7.942511141801235681e+03 7.945642999227592554e+03 7.916193949792829699e+03 7.922875222204626880e+03 7.906813549948843502e+03 7.889387611817559446e+03 7.893639676086347208e+03 7.890298638497809407e+03 7.901436433388219484e+03 7.900899053026489128e+03 7.892831228983352958e+03 7.889098754591130273e+03 7.878773678441808443e+03 7.863973007057329596e+03 7.855634408477022589e+03 7.836933903777544401e+03 7.841020928541432113e+03 7.853231915542289244e+03 7.845595525789343810e+03 7.825857531359602035e+03 7.832012180123309918e+03 7.834069933847717039e+03 7.822964922509809185e+03 7.812783165009755066e+03 7.803309297692172549e+03 7.815899883049240998e+03 7.801748227880420018e+03 7.799030594757708968e+03 7.795995998768816207e+03 7.791488794644008522e+03 7.784051452920319207e+03 7.795382156547824707e+03 7.795805210335903212e+03 7.781818513226095092e+03 7.764554711220184799e+03 7.785626289611139327e+03 7.782272983379635662e+03 7.800164475888423112e+03 7.773498537567398671e+03 7.754416709155977514e+03 7.764038879377055309e+03 7.752447092179075298e+03 7.755566226952532816e+03 7.757266255387481579e+03 7.749171489017260683e+03 7.729680230727775779e+03 7.718138662270462191e+03 7.703301608087948807e+03 7.713278829193744969e+03 7.697304344247401787e+03 7.708383384138294787e+03 7.707255520274850824e+03 7.706791422722058996e+03 7.692435233515534492e+03 7.686040245111090371e+03 7.683321624342990617e+03 7.683478294199047923e+03 7.701193685592877046e+03 7.691902576088040405e+03 7.666151618707025591e+03 7.669924576969815462e+03 7.669578959422333355e+03 7.653886333979702613e+03 7.655480808549826179e+03 7.656525951154853828e+03 7.637379270121187801e+03 7.644298014726177826e+03 7.656038886636651114e+03 7.633037579705622193e+03 7.621370101532205808e+03 7.633558095038027204e+03 7.635951760440204453e+03 7.607286136563831860e+03 7.612039370872455947e+03 7.585608388536842540e+03 7.619338496492360719e+03 7.595988099318929017e+03 7.577100760833161985e+03 7.580379103734752789e+03 7.580170871368947701e+03 7.567812941215801402e+03 7.548854512350845653e+03 7.567733802164168992e+03 7.557114103555395559e+03 7.565388393318561612e+03 7.552424500277120387e+03 7.546550649172111662e+03 7.551325500828663280e+03 7.530072454218101484e+03 7.537922563644355250e+03 7.546623672897567303e+03 7.536036725332733113e+03 7.523133454171329504e+03 7.518591821187905225e+03 7.507659520516598604e+03 7.507488600616372423e+03 7.508590521082753185e+03 7.479878494901890917e+03 7.475757181483658314e+03 7.473518706783056587e+03 7.476282648941669322e+03 7.479253079638064264e+03 7.487467126690895384e+03 7.457698542259531678e+03 7.469041751338972972e+03 7.456603669428292051e+03 7.463800124000154028e+03 7.452922921233316629e+03 7.469015188942459645e+03 7.477285471066485115e+03 7.450177107879184405e+03 7.429136606494500484e+03 7.440784514860833951e+03 7.432966872475818491e+03 7.426623636359868215e+03 7.409298354981528064e+03 7.413236553077759709e+03 7.394181051710019347e+03 7.405921673250294589e+03 7.398271660433615580e+03 7.396842748438369199e+03 7.394721966206469006e+03 7.384314575388439152e+03 7.373027532685423466e+03 7.375210858036300124e+03 7.374541183053258464e+03 7.387391673651899509e+03 7.368591823296073926e+03 7.379666094448803960e+03 7.364325105239066033e+03 7.363791605874583183e+03 7.350157697749615181e+03 7.345034223398591166e+03 7.353450600804152600e+03 7.372752660347491656e+03 7.377510797409511724e+03 7.360284970303859154e+03 7.355844538772117630e+03 7.349807411710912675e+03 7.339603854870592841e+03 7.344640959241131895e+03 7.327016064885664491e+03 7.313218702572016809e+03 7.317633276147539618e+03 7.314551057017721178e+03 7.303861586143401837e+03 7.317046035038252739e+03 7.308093955534595807e+03 7.303393800161607032e+03 7.283311329164335802e+03 7.282794461165576649e+03 7.287334382348994950e+03 7.270001323770496128e+03 7.286456501371470949e+03 7.279184694755421333e+03 7.280532974818132971e+03 7.251358004183332923e+03 7.258059788519647554e+03 7.267820297015308824e+03 7.265600181839006837e+03 7.277926409584475550e+03 7.259686907412563414e+03 7.240888652947495757e+03 7.237137809828247555e+03 7.245125713708994226e+03 7.236276886750152698e+03 7.233753797187816417e+03 7.229125765927120483e+03 7.210036200135925355e+03 7.213840363414589774e+03 7.215899360816805711e+03 7.208092287798386678e+03 7.207547746145047313e+03 7.204990738718398461e+03 7.202040838482724212e+03 7.210475056279069577e+03 7.203361140529075783e+03 7.184364906894456908e+03 7.208304868832957254e+03 7.176802247920310037e+03 7.193966746540269014e+03 7.196142731005308633e+03 7.179723199703597857e+03 7.177174382817467631e+03 7.170872406782489634e+03 7.170710590379344467e+03 7.157866957760235891e+03 7.160587528171823578e+03 7.154021796128880851e+03 7.146272604936734751e+03 7.157756300116281636e+03 7.134133252344419816e+03 7.132971515331992123e+03 7.133879438682347427e+03 7.119110098058011317e+03 7.116218294100062849e+03 7.138696000504724907e+03 7.126252540807816331e+03 7.136078935592652670e+03 7.118477223056708681e+03 7.102088147345506513e+03 7.107193473057527626e+03 7.095168905344024097e+03 7.088205211653224069e+03 7.103097209849440333e+03 7.093323642037689751e+03 7.075447346808287875e+03 7.066525027470564964e+03 7.059993095526832803e+03 7.051960626582001169e+03 7.065070023227467573e+03 7.058537327845009713e+03 7.053065260777842013e+03 7.054906887289534097e+03 7.054714672372328096e+03 7.048647032965111975e+03 7.051963152879449808e+03 7.045018769883075947e+03 7.028427065151986426e+03 7.035117326047310598e+03 7.025586101022696312e+03 7.008786451269642384e+03 7.022663863881130965e+03 7.020357430320789717e+03 7.009265121549056857e+03 7.008042390716247610e+03 6.997779530130268540e+03 7.016660835868985487e+03 6.993993672231961682e+03 6.994610073425563314e+03 6.977602274704346200e+03 6.980530604657909862e+03 6.989395323139409811e+03 6.973665219374366643e+03 6.986167168586520347e+03 6.973085985610600801e+03 6.966843925646814569e+03 6.971599899614445349e+03 6.943589243661424916e+03 6.949273526514637524e+03 6.947995163781701194e+03 6.949771605552812616e+03 6.938897098832156189e+03 6.932166530023089763e+03 6.932206059832223218e+03 6.924691760798776158e+03 6.916878095989536632e+03 6.910502898125828324e+03 6.908961369329808804e+03 6.923961519015900194e+03 6.918598794615355473e+03 6.912258612959471975e+03 6.910592632687895275e+03 6.893445257669773127e+03 6.890348013296551471e+03 6.878748049424622877e+03 6.896156323430283010e+03 6.885835849132365183e+03 6.897521709507113883e+03 6.878834195525731047e+03 6.871102509532420299e+03 6.865052569649271391e+03 6.864452840182801083e+03 6.857277889924457668e+03 6.874488782834911035e+03 6.849902766766738750e+03 6.866928688070302996e+03 6.840510334571738895e+03 6.848620331543453176e+03 6.832810309023607260e+03 6.830991372154615419e+03 6.831380876980600078e+03 6.837987581899959878e+03 6.831252176233830141e+03 6.829847946565454549e+03 6.805584403286708948e+03 6.794583807351057658e+03 6.788768721970268416e+03 6.809753803209963735e+03 6.805398817544853046e+03 6.801938412773652090e+03 6.776736120899079651e+03 6.775317548596506640e+03 6.776441384708452460e+03 6.771383121314649543e+03 6.780375904581715986e+03 6.758334340696019353e+03 6.763942732267383690e+03 6.754501327846910499e+03 6.760779414438443382e+03 6.756528690714849290e+03 6.766326428234706327e+03 6.757779569944279501e+03 6.746057019385198146e+03 6.722075624888288075e+03 6.735686327266933404e+03 6.716240651050554334e+03 6.723400249463580622e+03 6.710799076409106419e+03 6.725603225770052632e+03 6.714673871955028517e+03 6.728527614146104497e+03 6.711944764802352438e+03 6.715263539059355026e+03 6.713861821901591611e+03 6.714391666085835823e+03 6.695766973114601569e+03 6.695860340258684118e+03 6.694840666605374281e+03 6.703893347179225202e+03 6.690430280367345404e+03 6.689575377310236036e+03 6.696857713480523671e+03 6.681925032452743835e+03 6.690339567800862824e+03 6.673983375687631451e+03 6.676262187578175144e+03 6.668214123146138263e+03 6.663028400202115336e+03 6.654110057561370922e+03 6.651992269157156443e+03 6.660948098878696328e+03 6.654677777705791414e+03 6.637300190485909297e+03 6.631565333940732671e+03 6.628193018807482076e+03 6.641295027713033051e+03 6.638427990676551417e+03 6.620153874159980660e+03 6.618817398288511868e+03 6.615314596725995216e+03 6.612690541885884159e+03 6.605359100040973317e+03 6.615894493491570756e+03 6.592694917906464070e+03 6.598609653513374724e+03 6.599424311608328935e+03 6.591667810230047508e+03 6.594419659447440608e+03 6.605545483074058211e+03 6.588055888706144287e+03 6.592054178839286578e+03 6.594067855678945307e+03 6.576129996866841793e+03 6.563206914900650190e+03 6.582201527839081791e+03 6.586902369694625122e+03 6.580113449885764567e+03 6.571246846865456064e+03 6.571717778540433756e+03 6.565350343116135264e+03 6.563410648504134770e+03 6.547384430327519112e+03 6.550518593997017888e+03 6.549639548623940755e+03 6.544954122356905827e+03 6.546577653881947299e+03 6.550812353903014809e+03 6.556018493659005799e+03 6.558877554519787736e+03 6.539016611120130619e+03 6.545743479099611250e+03 6.552976864217390357e+03 6.527745376030005900e+03 6.515271203762142250e+03 6.521054632786568618e+03 6.525814848583700950e+03 6.516514398077853912e+03 6.515667654873111132e+03 6.498253932083761356e+03 6.499070739675499681e+03 6.506172853314280474e+03 6.491859402429411602e+03 6.503399684122575309e+03 6.483386024660912881e+03 6.486308987674327909e+03 6.488519855007562001e+03 6.491067264143900502e+03 6.492631056692816856e+03 6.484249797795748236e+03 6.465186822204622331e+03 6.469574765537922758e+03 6.473228977344753730e+03 6.464066938576484972e+03 6.455298422189639496e+03 6.454272087474889304e+03 6.460018649643910976e+03 6.443496380063959805e+03 6.433999357541257268e+03 6.437999030659917480e+03 6.440337514203487444e+03 6.427976438674440942e+03 6.439170269620098225e+03 6.452670530654092545e+03 6.439234217732799152e+03 6.408943130467134324e+03 6.413651106485371201e+03 6.403512081446187040e+03 6.407351108960576312e+03 6.417095201011880818e+03 6.403157837262287103e+03 6.398624532192035986e+03 6.392414575080362738e+03 6.365030116512347377e+03 6.380112861929015708e+03 6.384657072260140922e+03 6.386155490418099362e+03 6.386711663876173589e+03 6.367332918463182068e+03 6.386716700437616964e+03 6.373096020135122671e+03 6.348233063131240669e+03 6.365997348645774764e+03 6.350272127303264824e+03 6.340431396248699457e+03 6.375368577265292515e+03 6.344953678183771444e+03 6.330259339291230390e+03 6.321336142532503800e+03 6.341995973483687521e+03 6.323973409050410737e+03 6.334681573060093797e+03 6.323657796668864648e+03 6.324206613382424621e+03 6.313589025649905125e+03 6.313735097061990928e+03 6.299268245045786898e+03 6.294395458931994654e+03 6.304132062992389365e+03 6.297162113217858860e+03 6.304123793045912862e+03 6.301918668424211319e+03 6.293046875395762072e+03 6.302941149304839200e+03 6.296175692328760306e+03 6.302185335396261507e+03 6.291407149969862076e+03 6.275474392088101013e+03 6.279995187718929628e+03 6.260897215199915081e+03 6.257843378092544299e+03 6.269103089614748569e+03 6.258612083496743253e+03 6.247176644113392285e+03 6.254070248653871204e+03 6.245888189544461056e+03 6.253188229095473616e+03 6.244045194802617516e+03 6.245606030466499760e+03 6.249931691451270126e+03 6.238514500665165542e+03 6.241217033303616518e+03 6.220920317811358473e+03 6.227298180114097704e+03 6.224731650826395708e+03 6.230721594355386515e+03 6.219930166647568512e+03 6.205644310661513373e+03 6.218530273779124400e+03 6.216049554142489797e+03 6.202971320157080299e+03 6.203239849310252794e+03 6.179129571968153869e+03 6.208734785993764490e+03 6.179057408579319599e+03 6.186530573705324969e+03 6.173372458137921967e+03 6.175773356683522252e+03 6.195386556424211449e+03 6.161751286201771109e+03 6.182776272086976860e+03 6.159209995552057990e+03 6.162709937940841883e+03 6.140633516445002897e+03 6.149336302621285540e+03 6.145115063759168152e+03 6.139714384719757618e+03 6.157242518154888785e+03 6.122365906635430292e+03 6.128624248854352118e+03 6.102163719313854926e+03 6.117525168655419293e+03 6.127592554478083002e+03 6.108934843085889952e+03 6.110544357787381159e+03 6.099017433939456168e+03 6.099679610164918813e+03 6.107081249994595055e+03 6.102684628454182530e+03 6.092811922601833430e+03 6.102233718570534620e+03 6.091253237907721996e+03 6.094277243835436821e+03 6.076942937659713607e+03 6.089084619305145679e+03 6.104759724679746796e+03 6.074967290570632940e+03 6.068714737049692303e+03 6.059767250666219297e+03 6.072604569503171660e+03 6.073520797974623747e+03 6.065073879896949620e+03 6.067085935204466296e+03 6.052429105928908029e+03 6.058963873594772849e+03 6.059554263652239570e+03 6.046488271571225596e+03 6.039673277232082910e+03 6.042693700194233315e+03 6.024554138422254255e+03 6.029819067681468368e+03 6.042329977068963672e+03 6.030679122953865772e+03 6.016058978382072382e+03 6.006993468276281419e+03 5.991037148952817915e+03 6.015627809695296492e+03 6.002991862217409107e+03 5.993554438887797005e+03 5.992449061807285034e+03 5.990167339866835391e+03 5.982262794982231753e+03 5.981165750129701337e+03 5.976474045564192238e+03 5.987933857088628429e+03 5.978818161768252139e+03 5.964602376232590359e+03 5.975663057103954998e+03 5.991979696363007861e+03 5.984182418958716880e+03 5.982560136381855045e+03 5.987696034564487491e+03 5.965875296667387374e+03 5.964960458027706409e+03 5.966089768822812403e+03 5.961126292114877288e+03 5.950138751615495494e+03 5.947384680971728812e+03 5.951616363532239120e+03 5.937567554109665252e+03 5.944725001394801438e+03 5.933677964824587434e+03 5.927546564442861381e+03 5.930880531127606446e+03 5.922405608180716627e+03 5.932597507362563192e+03 5.904934559886089119e+03 5.914853510517837094e+03 5.902783408400889130e+03 5.900158522892397741e+03 5.913788723342920093e+03 5.902155115054504677e+03 5.901843039249736648e+03 5.898679930755656642e+03 5.897102796187970853e+03 5.873776921917770778e+03 5.883350323181359272e+03 5.885001030841815009e+03 5.871427836398367617e+03 5.881977658869458537e+03 5.881854655545320384e+03 5.880287375869502284e+03 5.865593886157997986e+03 5.860134384406729623e+03 5.842204221093185879e+03 5.861284580735818054e+03 5.845253914683974472e+03 5.843559871904741158e+03 5.845606011853201380e+03 5.832904725483243965e+03 5.832640101959475942e+03 5.832576159778462170e+03 5.811112715033774293e+03 5.809959109004639686e+03 5.808185731727829079e+03 5.820678610591492543e+03 5.801490519038814455e+03 5.820124501795293327e+03 5.809950608495632878e+03 5.797013864137875316e+03 5.788635881069370043e+03 5.793967103552289700e+03 5.785263932652873336e+03 5.791164446182220672e+03 5.790403918710268954e+03 5.786579014743465450e+03 5.777968551015961566e+03 5.787971344668530037e+03 5.779597228533461021e+03 5.772759570137111950e+03 5.785050965343669304e+03 5.776501395661254719e+03 5.780579843743415040e+03 5.780219109411117643e+03 5.782729997805171479e+03 5.759221504883127636e+03 5.760499167094941185e+03 5.777941214608808878e+03 5.767102447598765139e+03 5.765623329541544990e+03 5.766214076689387184e+03 5.733178770738802086e+03 5.737123534333468342e+03 5.733322644051217139e+03 5.730636671379445033e+03 5.710139324453594782e+03 5.728524694556700524e+03 5.725492018799813195e+03 5.729722836719656698e+03 5.716294534928581925e+03 5.711317242744911709e+03 5.711296647762169414e+03 5.719065534377243239e+03 5.701008181485630303e+03 5.694573351569824808e+03 5.705485772579929289e+03 5.698025165419494442e+03 5.689973875724419486e+03 5.678253077419580222e+03 5.685047332844678749e+03 5.679831160950864614e+03 5.668830639822060220e+03 5.659366860517667192e+03 5.674908938389364266e+03 5.661411192920568283e+03 5.664352424287149006e+03 5.649232141003267316e+03 5.651854222335614395e+03 5.649981538936309335e+03 5.641250071673212005e+03 5.635618984943257601e+03 5.640000995206964944e+03 5.642999473753801794e+03 5.642482311147115979e+03 5.636458425551300934e+03 5.641586069943308758e+03 5.629860557330182928e+03 5.632501840416820414e+03 5.619660348750585399e+03 5.623422552226802509e+03 5.624901587341593768e+03 5.618605163703536164e+03 5.629288703299292138e+03 5.612747081042071841e+03 5.609087916326959203e+03 5.605093661589869953e+03 5.584351540283746544e+03 5.611733094014891321e+03 5.612341858967352891e+03 5.599879814062670448e+03 5.604614437754217761e+03 5.590187661327681781e+03 5.596840403477790460e+03 5.582801527452702430e+03 5.585590752162056560e+03 5.564094420217694278e+03 5.568519029674265767e+03 5.579623165077752674e+03 5.568086984909066814e+03 5.562204884026547006e+03 5.551375402830454732e+03 5.558796193858280276e+03 5.563947220494280373e+03 5.558329154202812788e+03 5.539949908141103151e+03 5.525325626614820067e+03 5.530405495231075292e+03 5.522485959431522133e+03 5.520787391508663859e+03 5.538101652457964519e+03 5.518823558554800002e+03 5.501356208077717383e+03 5.511719499129585529e+03 5.508648457451121430e+03 5.500696828507054306e+03 5.494355039906195088e+03 5.485971414381433533e+03 5.507215316682283628e+03 5.492659374837840915e+03 5.485615402799818185e+03 5.484080009939550109e+03 5.477815042900672779e+03 5.468618721032568828e+03 5.465607919645674883e+03 5.465253289341804702e+03 5.483981851380132866e+03 5.463107701505767182e+03 5.451539919830488543e+03 5.453328110618383107e+03 5.457645118419909522e+03 5.452046848418031004e+03 5.433694924300911225e+03 5.440051113497195729e+03 5.447892163359714687e+03 5.447627698041268559e+03 5.429112859894073154e+03 5.435436902479260425e+03 5.418859010471251167e+03 5.421279191045414336e+03 5.421974137196812080e+03 5.400268355544597398e+03 5.405480972327522977e+03 5.397718892866734677e+03 5.409556662938753107e+03 5.394616826544356627e+03 5.405766541786516427e+03 5.391062701582121008e+03 5.400530286503530078e+03 5.392001251845662409e+03 5.381462812637839306e+03 5.391669532622845509e+03 5.372327746601672516e+03 5.382408413124538129e+03 5.367383410033749897e+03 5.376375191511798221e+03 5.369089788907219372e+03 5.361584312933126967e+03 5.358047694904843411e+03 5.372404265141548422e+03 5.348347956278262245e+03 5.340787173621338297e+03 5.357656260997594472e+03 5.367236996423309392e+03 5.356108331103380806e+03 5.341314326301101573e+03 5.353898217566717904e+03 5.341441447965363295e+03 5.339569961342082024e+03 5.335854370628494507e+03 5.324747785300203759e+03 5.329477365593926152e+03 5.329125145999726556e+03 5.329189098617933269e+03 5.322314618703503584e+03 5.318955488188078562e+03 5.324259341205521196e+03 5.320355525453215705e+03 5.308915780467714285e+03 5.317824259236334910e+03 5.317657059009405202e+03 5.301319681495631812e+03 5.306200479059574718e+03 5.294234690249027153e+03 5.294399639886805744e+03 5.299056939514156511e+03 5.282449223970305866e+03 5.282201869098599673e+03 5.297332278715400207e+03 5.296873346795383441e+03 5.284748642457888309e+03 5.295729101681268730e+03 5.273547216982472492e+03 5.259517114281446084e+03 5.260524071799370176e+03 5.259208625099323399e+03 5.258837112663652078e+03 5.269863766538021991e+03 5.264018799429889441e+03 5.264956450950457111e+03 5.257157075974883810e+03 5.257205985188387785e+03 5.255498918353251611e+03 5.250724030168763420e+03 5.246518847188623113e+03 5.263736035280736360e+03 5.254123384565937158e+03 5.255105995434130818e+03 5.256014816127210906e+03 5.250014889452995703e+03 5.248839646672602612e+03 5.243732529199490273e+03 5.228997860954509633e+03 5.227631391870540938e+03 5.222187456603265673e+03 5.227393790956961311e+03 5.228773580235206282e+03 5.215058329365999271e+03 5.214664683491587311e+03 5.218564695887467678e+03 5.220800238957221154e+03 5.214720565420509047e+03 5.206207200257209479e+03 5.206493289147708310e+03 5.189021494101978533e+03 5.189524725725829740e+03 5.189158484595669506e+03 5.191999997055941094e+03 5.178714992935338159e+03 5.184910870759096724e+03 5.179500945478683207e+03 5.172163927998554755e+03 5.182460692510461740e+03 5.177061968193286702e+03 5.163865105724011300e+03 5.144488616022405040e+03 5.157611111468769195e+03 5.165793541425001422e+03 5.161555420232734832e+03 5.153916142936752294e+03 5.137657113984632815e+03 5.142033788262021517e+03 5.138244239126971479e+03 5.126493425570022737e+03 5.131526252963190018e+03 5.126223077288687819e+03 5.139029934383956061e+03 5.121858776007083179e+03 5.110811288043242712e+03 5.112022014152666998e+03 5.117136000704690559e+03 5.121722256864723022e+03 5.098569260420600585e+03 5.095941664686760305e+03 5.093561426704618498e+03 5.098126730415585371e+03 5.100564512082297369e+03 5.088858301344648680e+03 5.081617747456372854e+03 5.065258803642470411e+03 5.084819656563261560e+03 5.078992282781227914e+03 5.072839791648397295e+03 5.070112415985395273e+03 5.062643707257222559e+03 5.053680566108717358e+03 5.053103541314192626e+03 5.051622948682373135e+03 5.040458959424329805e+03 5.021614245004529039e+03 5.040190998720824609e+03 5.027113068600931911e+03 5.038463849356978244e+03 5.036434514353383747e+03 5.031755681442550667e+03 5.027059352897489589e+03 5.019819188618253065e+03 5.027028300424991357e+03 5.001831384181705289e+03 5.004183914398189700e+03 4.995608775538764348e+03 5.003096738087830090e+03 5.007481157708110914e+03 5.016906350110938547e+03 4.992895947100659214e+03 5.002999555640037215e+03 4.989766988290826703e+03 4.990844229362084661e+03 4.990697605112442034e+03 4.988090785593964938e+03 4.993861948302140263e+03 4.982335155990747808e+03 4.978262601054786501e+03 4.982974240134469255e+03 4.987325364528042883e+03 4.970339981018122671e+03 4.977738768793443342e+03 4.971233081507211864e+03 4.970822763150547871e+03 4.962252600150987746e+03 4.966746666915578317e+03 4.972394281577283436e+03 4.971231981897725746e+03 4.962883590226083470e+03 4.963543557850346588e+03 4.960344934514606393e+03 4.960220537873650756e+03 4.948186763154902110e+03 4.947844790315170940e+03 4.944715203400498467e+03 4.948366262918261782e+03 4.959244900188514293e+03 4.939846336842140772e+03 4.944160351607944904e+03 4.924373144022432825e+03 4.934632213590743049e+03 4.931665767453041553e+03 4.920510084168149660e+03 4.910227779934775754e+03 4.906871095994829375e+03 4.911615470337763327e+03 4.905448580983479587e+03 4.909645075804056432e+03 4.908644706478986336e+03 4.902179029923207054e+03 4.900621695456417910e+03 4.895722960223472910e+03 4.902153510722366264e+03 4.894852893549662440e+03 4.884626716383847452e+03 4.872056485746717954e+03 4.865608712502766139e+03 4.874103504970282302e+03 4.880229011045141306e+03 4.872278208646672283e+03 4.862092857998582076e+03 4.861986317591487023e+03 4.857298191114117799e+03 4.862582340507080517e+03 4.862218734382564435e+03 4.860490404420853338e+03 4.859747648510345243e+03 4.864781085259035535e+03 4.861097988045957209e+03 4.851585330937311483e+03 4.840032555907556343e+03 4.849177517701809847e+03 4.843219622218914083e+03 4.836839017090580455e+03 4.845750077630877058e+03 4.834021392849671429e+03 4.847630946729454081e+03 4.823389192051373357e+03 4.839263660155625075e+03 4.831745863368199025e+03 4.836244323487531801e+03 4.814559236447002149e+03 4.818998168662868011e+03 4.823295212126520710e+03 4.823768079041895362e+03 4.824888736195936872e+03 4.808768304062607967e+03 4.808419144027649963e+03 4.804627698657245674e+03 4.793066667756515926e+03 4.803299142780609145e+03 4.800321705752716298e+03 4.800280738623317120e+03 4.774238599639813401e+03 4.775351325653296044e+03 4.772162039106417069e+03 4.785759466023811001e+03 4.791339171731730858e+03 4.780629349763067694e+03 4.783378157253938298e+03 4.751246505516583966e+03 4.770423503675572647e+03 4.759381542988132423e+03 4.760196637233987531e+03 4.730250382615328817e+03 4.740963318004639405e+03 4.742298714982684942e+03 4.736125651231812299e+03 4.732985635904741684e+03 4.732243274344382371e+03 4.717553042156932861e+03 4.734119919431554990e+03 4.729028295361609707e+03 4.720922882857908917e+03 4.716254928973918140e+03 4.704186630818554477e+03 4.704954078894583290e+03 4.707776790171625180e+03 4.711499269853300575e+03 4.681592430355373835e+03 4.686119057325221547e+03 4.685446044657382117e+03 4.680522136951261928e+03 4.692325760680650092e+03 4.693543609273663606e+03 4.663527726039316804e+03 4.693494582618443928e+03 4.689522985973149844e+03 4.664544433939200644e+03 4.672120027093869794e+03 4.673873114619229455e+03 4.672656533577266600e+03 4.663706785452063741e+03 4.651875203104904358e+03 4.652839349506622057e+03 4.637109371842982000e+03 4.653868675818183874e+03 4.638682303123547172e+03 4.620257149970706450e+03 4.614077634633412345e+03 4.626533836778904515e+03 4.624215915500024494e+03 4.611694872563275567e+03 4.612098255118434281e+03 4.617659230075905725e+03 4.606504005809851151e+03 4.620818336553057634e+03 4.599257773542381074e+03 4.616640827989927857e+03 4.601399102750116072e+03 4.624919852975683170e+03 4.597962476083142064e+03 4.598938092252074966e+03 4.605792597855194799e+03 4.600439428010726260e+03 4.591657446360879476e+03 4.607952831182874434e+03 4.592590652650706943e+03 4.596593645794930126e+03 4.586390474028202334e+03 4.579848685669126098e+03 4.584529498099391276e+03 4.571828096961041410e+03 4.575544803364347899e+03 4.556376565473103255e+03 4.567705368540790005e+03 4.549430090543008191e+03 4.561961626816924763e+03 4.559207269376718614e+03 4.550458756078313854e+03 4.546650309572279184e+03 4.552248330025730866e+03 4.534485360708372355e+03 4.530107488543787440e+03 4.527165430801942421e+03 4.525512170770743978e+03 4.526422845740175944e+03 4.521958019296166640e+03 4.521623677920070804e+03 4.522265298299278584e+03 4.520550572910665323e+03 4.511974554905372315e+03 4.515359119063691651e+03 4.502021592521849925e+03 4.510881379393534189e+03 4.506293194279306590e+03 4.516437407290415649e+03 4.502919643652843661e+03 4.500501237303285052e+03 4.496028883304009469e+03 4.497250756400064347e+03 4.508506939271405827e+03 4.484971951540826012e+03 4.494396618392084747e+03 4.495586942485649161e+03 4.479694661819603425e+03 4.484052074602701396e+03 4.483734464002183813e+03 4.478054467831861984e+03 4.478494246735150227e+03 4.481852286544130038e+03 4.472712926105971746e+03 4.474442230236519208e+03 4.464093483668384579e+03 4.477074875024889479e+03 4.463640795330759829e+03 4.453171427186677647e+03 4.443586965357825648e+03 4.440742511362042933e+03 4.455422684209886029e+03 4.440315009402144824e+03 4.446290078247848214e+03 4.442984408134084333e+03 4.440131980521456171e+03 4.434779555872254605e+03 4.437760255030817461e+03 4.426769422132698310e+03 4.414090957879105190e+03 4.424260532408344261e+03 4.422776780207559568e+03 4.420079617484941991e+03 4.405532332676429178e+03 4.415380963352733488e+03 4.412834219479253079e+03 4.400791502930084789e+03 4.406047482459497587e+03 4.400868750012191413e+03 4.407778335914986201e+03 4.407505649923364217e+03 4.392339168405365854e+03 4.404095319418323925e+03 4.379099922510573379e+03 4.380638932245665274e+03 4.400744280267386785e+03 4.394946045606820007e+03 4.384243019366953376e+03 4.393187667155621057e+03 4.381820572093542069e+03 4.375850287506727000e+03 4.369846957119745639e+03 4.383936760922759277e+03 4.383663891332851563e+03 4.377085705826310914e+03 4.377826871185740856e+03 4.372486795643168080e+03 4.358492289618644463e+03 4.374438190000935720e+03 4.374974754260883856e+03 4.368486765606142399e+03 4.363608930329163741e+03 4.353301963377708489e+03 4.363165023723195191e+03 4.357904470257104549e+03 4.352793728738487516e+03 4.333830863798546488e+03 4.333183733018926432e+03 4.345359020242492988e+03 4.322263964480903269e+03 4.339085526119546557e+03 4.332784660770656046e+03 4.331920263819133652e+03 4.318495167196244438e+03 4.315215992999240370e+03 4.311962345874722814e+03 4.308332500769176477e+03 4.309226621073172282e+03 4.308677726021421222e+03 4.309252611536215227e+03 4.303516004609799893e+03 4.298125692972300385e+03 4.297563006543264237e+03 4.300695754431813839e+03 4.294338824273420869e+03 4.274791156077176311e+03 4.279238742853585791e+03 4.277016310005700689e+03 4.263222414755643513e+03 4.272615660518430559e+03 4.280039348275657176e+03 4.270269248849402175e+03 4.269310295944122117e+03 4.266836172005358094e+03 4.263099033777474688e+03 4.278107729274874146e+03 4.263514642638973783e+03 4.263385408439358798e+03 4.252124149943084376e+03 4.259645848711061262e+03 4.255087501680695823e+03 4.238627866250203624e+03 4.224661375353574840e+03 4.234940853290507221e+03 4.228283475991884188e+03 4.220265652817375667e+03 4.219300266793675291e+03 4.217567660239560610e+03 4.223745591970515306e+03 4.223342395895702793e+03 4.199170449023591573e+03 4.212618445887779671e+03 4.215966704840429884e+03 4.218120999387275333e+03 4.208601149206756418e+03 4.203235323105536736e+03 4.210926544138456848e+03 4.219632937162842609e+03 4.214590446245806561e+03 4.207788876398547472e+03 4.203216910790788461e+03 4.199472428534051687e+03 4.193245101802900535e+03 4.196334849954243509e+03 4.203263219326150647e+03 4.186862914937961250e+03 4.188039842767395385e+03 4.191982009505877613e+03 4.191880632791033349e+03 4.186079690145534187e+03 4.196666650363627923e+03 4.192985177641137852e+03 4.175760713864266108e+03 4.175012652732896640e+03 4.162627176400712415e+03 4.172111416746689429e+03 4.169844415952206873e+03 4.157603381961870582e+03 4.162578057747161438e+03 4.164129304705625145e+03 4.135807061833251282e+03 4.151256141009515886e+03 4.153483812106627738e+03 4.143079239904005590e+03 4.149192318116540264e+03 4.148401820235019841e+03 4.148192254636212056e+03 4.133499545892474089e+03 4.139261871359780343e+03 4.136154192895812230e+03 4.120354182157867399e+03 4.130225486636143614e+03 4.118774097808562146e+03 4.119395645965285439e+03 4.122985620284351171e+03 4.130732415238082467e+03 4.117663812440294350e+03 4.135605460036067598e+03 4.130993049192566104e+03 4.113214065908518933e+03 4.119910217156708313e+03 4.107521996313475029e+03 4.114049181859227247e+03 4.105878490517091450e+03 4.100419161045371766e+03 4.094099508004293057e+03 4.098896213321279902e+03 4.106724115625635022e+03 4.086028774967745449e+03 4.092409481722141209e+03 4.087981185283505056e+03 4.086930760721242677e+03 4.072166612218544742e+03 4.079042903827292321e+03 4.067437268455126286e+03 4.073940323854552389e+03 4.069142107926491008e+03 4.068650778131784591e+03 4.049954571044140266e+03 4.049638847093801814e+03 4.042277348580186754e+03 4.058740963857297174e+03 4.044298517495947635e+03 4.053915985465467202e+03 4.059177962189891787e+03 4.048480734417838448e+03 4.043558890960699046e+03 4.049808959007145404e+03 4.037785285578756884e+03 4.046890391394269500e+03 4.042815872974668309e+03 4.043239995876438115e+03 4.040157221004507392e+03 4.037287769739625219e+03 4.037448320823924405e+03 4.025952898526446916e+03 4.035949727422277647e+03 4.042559793362496748e+03 4.036898687306635111e+03 4.034337833381993732e+03 4.040775602700017771e+03 4.039516393782769228e+03 4.039670402024068153e+03 4.035746580690138217e+03 4.019381560429244473e+03 4.027885595667574307e+03 4.037778811490998123e+03 4.026599729938308428e+03 4.022501031145885008e+03 4.009390919001771636e+03 3.985865120655912961e+03 4.010636340041843596e+03 4.001201991170906695e+03 3.996674877094088515e+03 3.985315156326119450e+03 4.000509199662022183e+03 3.993018581809052648e+03 3.993202903752064231e+03 3.982412718618947565e+03 3.987528214254364684e+03 3.986434449167302319e+03 3.979052907718569259e+03 3.974118246423580331e+03 3.966621329810048792e+03 3.979430270432299949e+03 3.974173431934641485e+03 3.973071141826746953e+03 3.975172297991715368e+03 3.964440313955784404e+03 3.956613305845733066e+03 3.958397028983446944e+03 3.955289363337584291e+03 3.953412135903815397e+03 3.946127941901595932e+03 3.952324105682021582e+03 3.959215130937583126e+03 3.946463048486541084e+03 3.954494446877426981e+03 3.943730572181054868e+03 3.953737808607954776e+03 3.930250922504345908e+03 3.945782919350962857e+03 3.943842587585509136e+03 3.940248626200061153e+03 3.922628059887599193e+03 3.939421907845468922e+03 3.941879192497626264e+03 3.926503240826214096e+03 3.913839294349314969e+03 3.914701280142430278e+03 3.915767896077361002e+03 3.916970470814307646e+03 3.915689446045810200e+03 3.903013359299250624e+03 3.904685960889490616e+03 3.909966167455848336e+03 3.909474042140837810e+03 3.897111613222741198e+03 3.895381532470646107e+03 3.887614776335535225e+03 3.901880870995722489e+03 3.888849189834385925e+03 3.898452698789929855e+03 3.869967845029431828e+03 3.875233161235085845e+03 3.888271166058918880e+03 3.893768847403256132e+03 3.861391767691122368e+03 3.870489397661516705e+03 3.873432607364444721e+03 3.885813999765680819e+03 3.879909229589334245e+03 3.877614037670844482e+03 3.876831509654983620e+03 3.880237139668181953e+03 3.860821603809023145e+03 3.867782709781905396e+03 3.859513689747491298e+03 3.867735102042503058e+03 3.860980580577605906e+03 3.869540880132195070e+03 3.866854366185370964e+03 3.867109632360841260e+03 3.855151179582481291e+03 3.849932858124459017e+03 3.852513149523400898e+03 3.872674797741952261e+03 3.851361042287262535e+03 3.851649700003323687e+03 3.852075847741064990e+03 3.832344867214801525e+03 3.828227979422864792e+03 3.844801080253776490e+03 3.855041404790787055e+03 3.838784860120465964e+03 3.834441046590914539e+03 3.836205324663703323e+03 3.830340373293533958e+03 3.834646930696229902e+03 3.837461784461921070e+03 3.825448800624171781e+03 3.820729184656319376e+03 3.820305453201397995e+03 3.816856146599989188e+03 3.820394511606713422e+03 3.829239804176492271e+03 3.816561985862069832e+03 3.819817815217233147e+03 3.811159604827307248e+03 3.815815291675733988e+03 3.821470702570565209e+03 3.808528846066532878e+03 3.809776265532784237e+03 3.790736259184685878e+03 3.811173096780616561e+03 3.787661152317053620e+03 3.789788933272827762e+03 3.797132141032954678e+03 3.811278046444491792e+03 3.800564309320310258e+03 3.781907518062036615e+03 3.787354131002483427e+03 3.788180265214507926e+03 3.783704112570312645e+03 3.769042899029481759e+03 3.771071534221021921e+03 3.769887689130964191e+03 3.767045693248039697e+03 3.769585798459585021e+03 3.757130701237697849e+03 3.758686095642125110e+03 3.762099864118930782e+03 3.765546929318751154e+03 3.759730510643875277e+03 3.755204101288101356e+03 3.761210406751949904e+03 3.756029782733770389e+03 3.757205078714757747e+03 3.751494627767219299e+03 3.745332330130354876e+03 3.750538279058724584e+03 3.744396864767217266e+03 3.747566284202083352e+03 3.734362249861128930e+03 3.739655887539702235e+03 3.737089209049312558e+03 3.732114237889586093e+03 3.740189002369483660e+03 3.735932479185332795e+03 3.735935102267942966e+03 3.737238249499364883e+03 3.721117463941789993e+03 3.715884575506604051e+03 3.723649468621139931e+03 3.718353909273990212e+03 3.697245281835292644e+03 3.706202332948158073e+03 3.715418184576038129e+03 3.715922303550304605e+03 3.710520071734382327e+03 3.711164358287230243e+03 3.699758970113363375e+03 3.695201248477650097e+03 3.703647045872224680e+03 3.696128814542074906e+03 3.702714837473255557e+03 3.680698222133320996e+03 3.694972003461030909e+03 3.679810825898318853e+03 3.686845294318252400e+03 3.690478359334789275e+03 3.680181830915091268e+03 3.678350511104389170e+03 3.681792375439172247e+03 3.681018231881835618e+03 3.672158512060371322e+03 3.666603221465665683e+03 3.668148960500047906e+03 3.670006261545994221e+03 3.660778439436383451e+03 3.647548930868832485e+03 3.661452017433143737e+03 3.660543662586635492e+03 3.650848190757801149e+03 3.651357449174878184e+03 3.662592524497119030e+03 3.655512359673125502e+03 3.658118879080169791e+03 3.631495472761029305e+03 3.655278905050324738e+03 3.641082983310831423e+03 3.634757420633055062e+03 3.634655311194620936e+03 3.632830105295887279e+03 3.647519268264014045e+03 3.630090039311262899e+03 3.643749978434786044e+03 3.625162555466239610e+03 3.635961345017346503e+03 3.638618066333879597e+03 3.614227771273615872e+03 3.621401597616590152e+03 3.615340557278007964e+03 3.619096274155675474e+03 3.619626304630491177e+03 3.611899990256697038e+03 3.615454849667429698e+03 3.599306011459635556e+03 3.601741836171340765e+03 3.599051307170656401e+03 3.599994845060456100e+03 3.589052953802312004e+03 3.584176898383274420e+03 3.597066096050193664e+03 3.575779012046215030e+03 3.583151995720667855e+03 3.580503620226532348e+03 3.584666412459755520e+03 3.582117689065720242e+03 3.581980640475432665e+03 3.587024328340206921e+03 3.581793741239867359e+03 3.582447900708725228e+03 3.575860004066567853e+03 3.572500414510968312e+03 3.577501907412157834e+03 3.565633267655125110e+03 3.565374817971368884e+03 3.576921515915965756e+03 3.563848167014634782e+03 3.571045700509200287e+03 3.562232571928668676e+03 3.565347849639276319e+03 3.562442957540830321e+03 3.569696350138193793e+03 3.564276454367735369e+03 3.549929994497329972e+03 3.548840284811285983e+03 3.552359967539732224e+03 3.540993059447706401e+03 3.555512661749926792e+03 3.549633353185578017e+03 3.546090313184964089e+03 3.538826943312311414e+03 3.541799701902460583e+03 3.551426719954274631e+03 3.544793120240349708e+03 3.530756798654879731e+03 3.527826355669803888e+03 3.521494507785503629e+03 3.532937060825507160e+03 3.520496503278027831e+03 3.516666411959808556e+03 3.526848859569049637e+03 3.513051582174502983e+03 3.515969227456021599e+03 3.516457466160945842e+03 3.515255671535427155e+03 3.527145675085315816e+03 3.509854329004976989e+03 3.497476939073282665e+03 3.503309655209270659e+03 3.486489229506189076e+03 3.512865121032613388e+03 3.500291511092829296e+03 3.508414811937339891e+03 3.505878683538966015e+03 3.504752647185874139e+03 3.498821538464419518e+03 3.490135926474566077e+03 3.495656105689757624e+03 3.499835331650984699e+03 3.491435520363675550e+03 3.485779594677548630e+03 3.493238596635168960e+03 3.480533379978379799e+03 3.483786619685146434e+03 3.484279070031755055e+03 3.486759442672543628e+03 3.471140438267983427e+03 3.474430647362086802e+03 3.483877732607823873e+03 3.479292365245759356e+03 3.476340852430671021e+03 3.471340023356476649e+03 3.466102406725443871e+03 3.456558235646724825e+03 3.449412209138114576e+03 3.464723743159546302e+03 3.471847036915793524e+03 3.456897590454566398e+03 3.460705704771470664e+03 3.450011513297876718e+03 3.454390216392250750e+03 3.445799372213316929e+03 3.454043421368452982e+03 3.451052403074877475e+03 3.445339090144542752e+03 3.463356648137341836e+03 3.442793379885246395e+03 3.442077274617347484e+03 3.447793886553363791e+03 3.437564057011735258e+03 3.443457309692802482e+03 3.437534683154310187e+03 3.446301307138063748e+03 3.449061180630883882e+03 3.444211426620005568e+03 3.426901129042728826e+03 3.432065381487813283e+03 3.437692521854574352e+03 3.431092506681451141e+03 3.433421194891303912e+03 3.427961855190097140e+03 3.429752218530516984e+03 3.422232632807927985e+03 3.425302055015071801e+03 3.418845611351335720e+03 3.416052665867328415e+03 3.420723533852605215e+03 3.416131164996526422e+03 3.412438474228538325e+03 3.414433497332608113e+03 3.405603022925436107e+03 3.406200205597223430e+03 3.402240109699912409e+03 3.408282590003107998e+03 3.393129503090098297e+03 3.398798771831170143e+03 3.403603049404569902e+03 3.399018023080088824e+03 3.391367145176915983e+03 3.398149467667213685e+03 3.388235692323780768e+03 3.387017192732320382e+03 3.388943721193752481e+03 3.395721813775743612e+03 3.390439047048201701e+03 3.390721669267939888e+03 3.399843543815108660e+03 3.377972648002900314e+03 3.379942630047202783e+03 3.386782382420358772e+03 3.386207435206075388e+03 3.385809964318255879e+03 3.378862127240976861e+03 3.374214509342267775e+03 3.361530467386831333e+03 3.367890847835116347e+03 3.369522743100435036e+03 3.362989565153213789e+03 3.369847513281509691e+03 3.355220937887119362e+03 3.370201066424822329e+03 3.362463706328717308e+03 3.361393642934118816e+03 3.358390617571773419e+03 3.361279357227799210e+03 3.358953057714705665e+03 3.350356330577962581e+03 3.344550524276250599e+03 3.359196499987710013e+03 3.346724359791845473e+03 3.339211736816479970e+03 3.344358502539199435e+03 3.336460107081829392e+03 3.330436474692124648e+03 3.338187667453294580e+03 3.335608415453332327e+03 3.332162052018052691e+03 3.336598335595675508e+03 3.333210620471076709e+03 3.327552112266027052e+03 3.318900808542396589e+03 3.314168250034304037e+03 3.314781173400127955e+03 3.315542732580489428e+03 3.314765080866726294e+03 3.309833294523482436e+03 3.308578765991277123e+03 3.309034933664841446e+03 3.311908615052053392e+03 3.304853872441261046e+03 3.297224404674253492e+03 3.303287909216138360e+03 3.299817016934142430e+03 3.305911706382797547e+03 3.304672139614859589e+03 3.308578983797435740e+03 3.292320842614474714e+03 3.294299244454073687e+03 3.285178461913016690e+03 3.292228246319476057e+03 3.284434675640432033e+03 3.293603876877356015e+03 3.291873142515625204e+03 3.281251862735966824e+03 3.283319064462770712e+03 3.285383256211902790e+03 3.292262837063176903e+03 3.292380715867382605e+03 3.278590175415145950e+03 3.273219389996957943e+03 3.281416294467703210e+03 3.269163052036745739e+03 3.277376637191314330e+03 3.267243065621653841e+03 3.271601002985052673e+03 3.267675995243871057e+03 3.266171051202270974e+03 3.258889048814029138e+03 3.262184740819650870e+03 3.257540038974956133e+03 3.246369607790810278e+03 3.251520576417715802e+03 3.243731368268482584e+03 3.245708279253954515e+03 3.258208207986490379e+03 3.247795968325085596e+03 3.251663320211368045e+03 3.237889741362293080e+03 3.233381285780277267e+03 3.235077361252325318e+03 3.227317702233251566e+03 3.238208124116786621e+03 3.238770497973307556e+03 3.245780142051183248e+03 3.230543286619591527e+03 3.217471126821074449e+03 3.230995370181133239e+03 3.240892813199032844e+03 3.223076235285850998e+03 3.219677742688969829e+03 3.229849787189839390e+03 3.224857181098661840e+03 3.214733640701524564e+03 3.228189255895582392e+03 3.220822376127959615e+03 3.218292161997401308e+03 3.217099380109697449e+03 3.209356946227080698e+03 3.203987425346690998e+03 3.207146183035823015e+03 3.195622731617089812e+03 3.202531933538073190e+03 3.203914273894245071e+03 3.193403780906475276e+03 3.202001162688402474e+03 3.200914518338780454e+03 3.199638759937854502e+03 3.198244570922891853e+03 3.182668751052915468e+03 3.193569704491377706e+03 3.181337396063500364e+03 3.187290267207412398e+03 3.183457884962340813e+03 3.175818313662479341e+03 3.174191143032154287e+03 3.163156888655104922e+03 3.159910220982409101e+03 3.161198828055494687e+03 3.162175947090017416e+03 3.162623158134050300e+03 3.165850269436612962e+03 3.164499602521589622e+03 3.160541557126432963e+03 3.163287380894157650e+03 3.146958448703544946e+03 3.139859427840866829e+03 3.147548521295704631e+03 3.141035649802640364e+03 3.139230686678292386e+03 3.141687170007065106e+03 3.147242953110536291e+03 3.139364844314413403e+03 3.134438965395572723e+03 3.139048800320870214e+03 3.129566348572935567e+03 3.135769972367480477e+03 3.142365093903988964e+03 3.126180462625566634e+03 3.115728390758989008e+03 3.122834211710295676e+03 3.129571836114413145e+03 3.124689280880972547e+03 3.113378029606412838e+03 3.112105065375676986e+03 3.111655673079803819e+03 3.114050706575864751e+03 3.100144938699787872e+03 3.109511462373086033e+03 3.109748897927971029e+03 3.108113022741017630e+03 3.107722737304238308e+03 3.099585761521969744e+03 3.115854755854398718e+03 3.113197893787334579e+03 3.109411097610445722e+03 3.095600671237986262e+03 3.095189347827552865e+03 3.106282283413689129e+03 3.104092524645540379e+03 3.093638650329854954e+03 3.099429963175493413e+03 3.094971434552656774e+03 3.087159695276616731e+03 3.090344932143167171e+03 3.075843113624845955e+03 3.086756880201148761e+03 3.077150587843947960e+03 3.079170124827447580e+03 3.077295168056319199e+03 3.064575547195756826e+03 3.061007979958113083e+03 3.069168922297920290e+03 3.063193476374577585e+03 3.061235932945517561e+03 3.070970660968075208e+03 3.069591370519014617e+03 3.052967320895666489e+03 3.052583294418791411e+03 3.056401248091508023e+03 3.063806198364017746e+03 3.064943342766089245e+03 3.062653728579406561e+03 3.048780599063209138e+03 3.045188014915089752e+03 3.054864279100032945e+03 3.051286668390896466e+03 3.040488795317899530e+03 3.050119049095174432e+03 3.037868940064703565e+03 3.039528820445184920e+03 3.054202986377704747e+03 3.036156891802960672e+03 3.040350733038681938e+03 3.032858780113361263e+03 3.023406489777303250e+03 3.034670993637207630e+03 3.023110216065455916e+03 3.033776496338641664e+03 3.032827828301560658e+03 3.022673462655087405e+03 3.033995008194722686e+03 3.022498154165890810e+03 3.030150883223420806e+03 3.023290959213037240e+03 3.013666372188760761e+03 3.018196241297337565e+03 3.024585969715268220e+03 3.015111599232549906e+03 3.013740566621654125e+03 3.010804970785223759e+03 3.010402406028249516e+03 3.014638031634849995e+03 3.006991479837488441e+03 2.996789165260186564e+03 3.005603622981887384e+03 3.003510020584452832e+03 3.003260173290290822e+03 3.008061637575137411e+03 2.998519478634199913e+03 2.999503076439071720e+03 2.993480507365577523e+03 2.983461824074279320e+03 3.000290255550842176e+03 2.996408274951862040e+03 3.003842315765514741e+03 2.986090365130413829e+03 2.987842119542037835e+03 2.984069681397571003e+03 2.977524725311357997e+03 2.972713328729802924e+03 2.975488407870046558e+03 2.977988964609552113e+03 2.985207246275489979e+03 2.978806617830310643e+03 2.973106519606718848e+03 2.970410576072328695e+03 2.967923455895681400e+03 2.973159357819872639e+03 2.967628476616421267e+03 2.964966849374188769e+03 2.962869577914567344e+03 2.963825215013158868e+03 2.972518293599986009e+03 2.959814332182682847e+03 2.959280471997863515e+03 2.960735222300028454e+03 2.953621936058654228e+03 2.952884702494648536e+03 2.955151991356840426e+03 2.958519352267218892e+03 2.958730490622127490e+03 2.936074209262305885e+03 2.936974465923769912e+03 2.942875988423607396e+03 2.939626008572669889e+03 2.933838587551506862e+03 2.943912405448740174e+03 2.944929598445085958e+03 2.949831196474533499e+03 2.935265580391257572e+03 2.936158452988332556e+03 2.940496243049446093e+03 2.931761175976463619e+03 2.934775335425425055e+03 2.944483040292430360e+03 2.934789202472422858e+03 2.932928317743263506e+03 2.933200221542949748e+03 2.923028707672075598e+03 2.922430874329634662e+03 2.928053690993912369e+03 2.930672889476303681e+03 2.925299741856373657e+03 2.912578830061181179e+03 2.922506047389609648e+03 2.905858230996181646e+03 2.915591365859824236e+03 2.901942622498423134e+03 2.907238748464154924e+03 2.899041523236197463e+03 2.902734404232391626e+03 2.887837294007088531e+03 2.889655978215374944e+03 2.890364426383653608e+03 2.891894848059455853e+03 2.885416301132981062e+03 2.888733791205793295e+03 2.879705138748445279e+03 2.880677378016408966e+03 2.886951663810748414e+03 2.891621148133088809e+03 2.882228782956352916e+03 2.880596224156949120e+03 2.875322640810501071e+03 2.877724491929650412e+03 2.869886259525720106e+03 2.870659716774230219e+03 2.865101532505410432e+03 2.871426859226556644e+03 2.864358008459902976e+03 2.873242497042916057e+03 2.872616486085144061e+03 2.862326446407471394e+03 2.869975317336034095e+03 2.863038304274241455e+03 2.857431007000023328e+03 2.864604405380562184e+03 2.855054536157685561e+03 2.860068182314606020e+03 2.867055159747697871e+03 2.855608227552191238e+03 2.853042240844655225e+03 2.861140747180573271e+03 2.862051711494220399e+03 2.855041857712971250e+03 2.850183664299264819e+03 2.852865689962553006e+03 2.858720402303752508e+03 2.846890565249952942e+03 2.854092926500679823e+03 2.854728988190378459e+03 2.851554967771263819e+03 2.837571957238713821e+03 2.843049321032700391e+03 2.837845133485407587e+03 2.834753091539364505e+03 2.819634387027521825e+03 2.818009264257044379e+03 2.815488895567314103e+03 2.822213072325852409e+03 2.822089165432390928e+03 2.815518167508779698e+03 2.825005656630058184e+03 2.820946012441624134e+03 2.807749059092486732e+03 2.818533701526080677e+03 2.823285434859835277e+03 2.823661683100140181e+03 2.815313932600634416e+03 2.818407013548554460e+03 2.815057369806996576e+03 2.812597831422809577e+03 2.814618997758282603e+03 2.814377660370333160e+03 2.806412426765574764e+03 2.814579599479252010e+03 2.802049648906280709e+03 2.811857364295442039e+03 2.813418529949354252e+03 2.801586127261568436e+03 2.805715285085929281e+03 2.801516043981193889e+03 2.815039931958854595e+03 2.792911437182893224e+03 2.801700785819068187e+03 2.789652212505993703e+03 2.806347151287156521e+03 2.803735146973865540e+03 2.811414314000492141e+03 2.787201120160164464e+03 2.804142910270659740e+03 2.803562866779235264e+03 2.796572280994977064e+03 2.796391931886108523e+03 2.786636293668032522e+03 2.788631736275677667e+03 2.804495380119812125e+03 2.787099767340704602e+03 2.791266741844557146e+03 2.785843221518625342e+03 2.798467498114986938e+03 2.777681054556701838e+03 2.779934293690017967e+03 2.783254180041478776e+03 2.788718031378736669e+03 2.784375462587664060e+03 2.779183737301552810e+03 2.789285775884980467e+03 2.768957168425407872e+03 2.777879420099905929e+03 2.768250076519645972e+03 2.757773331666830472e+03 2.758492790013726790e+03 2.762647703029006607e+03 2.760124962027630318e+03 2.767764570223223473e+03 2.754842431912969914e+03 2.765859173186427142e+03 2.750214794225868900e+03 2.752363319721171138e+03 2.756545211858114726e+03 2.755469016225099040e+03 2.754375023051196877e+03 2.741169729320802162e+03 2.730154918079071194e+03 2.741695766187959634e+03 2.740892855229245470e+03 2.738882076692206738e+03 2.741706921688601597e+03 2.743770961384941984e+03 2.734334981757456262e+03 2.717935394503060706e+03 2.732228095913967991e+03 2.725070808838559515e+03 2.723741609503880682e+03 2.723031632482920941e+03 2.713819068304379471e+03 2.709772060102409341e+03 2.704617763236127757e+03 2.707293879367196496e+03 2.714626494653120972e+03 2.716582827822300260e+03 2.714326701907843471e+03 2.702390836783059513e+03 2.702079502701161800e+03 2.712056571003800855e+03 2.705026968342868258e+03 2.699933653161422626e+03 2.707750854192646329e+03 2.697832379559418769e+03 2.692999110281249614e+03 2.693055392457270045e+03 2.697195556840242716e+03 2.685037032978321349e+03 2.679890706652140125e+03 2.676228520671237220e+03 2.670893694681326906e+03 2.671017426144778710e+03 2.668448486225286160e+03 2.660526906442310064e+03 2.670441172978096347e+03 2.664366874200728034e+03 2.662808006805843888e+03 2.653627843829307494e+03 2.657899804435574879e+03 2.654856677931758895e+03 2.655997883333415757e+03 2.664094902319687662e+03 2.667934455410254486e+03 2.661516216105959757e+03 2.656230209032121820e+03 2.650490200305029703e+03 2.657236395885853653e+03 2.651204506195927479e+03 2.648768693637307024e+03 2.644668202866100728e+03 2.650936569060646434e+03 2.635939514061303271e+03 2.649142305009614574e+03 2.637762642943569517e+03 2.640230066312011786e+03 2.644887815511071949e+03 2.635940614122435363e+03 2.643248936839871476e+03 2.634137636269505037e+03 2.626016545244292047e+03 2.635966329708895955e+03 2.633075130137550786e+03 2.635363645218593319e+03 2.627984284903941443e+03 2.630456063953015928e+03 2.628744172766387237e+03 2.629363467180117823e+03 2.623929207451215007e+03 2.623931118695455552e+03 2.622718911810294685e+03 2.626948488489715601e+03 2.622254376674184186e+03 2.606688572621072126e+03 2.605177584226669751e+03 2.606921576559460846e+03 2.603408547651256413e+03 2.596523034615857796e+03 2.615486133241954121e+03 2.599263984433282531e+03 2.597193906990828054e+03 2.599533987542376963e+03 2.595137253507432433e+03 2.597479268249483084e+03 2.588579679443795612e+03 2.588026531755380347e+03 2.587339948612054741e+03 2.582252487244794793e+03 2.583493408962523972e+03 2.588569362475207072e+03 2.581779986064087097e+03 2.574206026325937273e+03 2.576809824091351857e+03 2.577292725023269668e+03 2.572261398586583709e+03 2.565809844557219549e+03 2.567853338636251465e+03 2.572610507068235165e+03 2.573368309080658946e+03 2.572395126128440552e+03 2.577743257800631454e+03 2.566261915804642285e+03 2.566066216615495250e+03 2.562027857305838552e+03 2.569344892953935869e+03 2.573324877222868054e+03 2.559380944108294443e+03 2.571403338595624518e+03 2.552081324796097306e+03 2.564612222517800546e+03 2.553122758602028625e+03 2.555678872083729857e+03 2.549796485709730405e+03 2.560477888211658865e+03 2.559431429433322592e+03 2.550083685720001995e+03 2.547929632936392409e+03 2.545150288603924309e+03 2.546254163706661984e+03 2.539633618566629593e+03 2.551548605460602175e+03 2.541728742550257721e+03 2.542446919983291991e+03 2.549782803632340801e+03 2.539868449809972844e+03 2.538507093704476574e+03 2.539153214946032676e+03 2.538748716733411129e+03 2.545391518458709925e+03 2.532117779931235873e+03 2.541368286109422570e+03 2.526449685844245323e+03 2.535793212379644956e+03 2.528704429508311023e+03 2.515889758297899789e+03 2.521778019481374486e+03 2.518775566925545718e+03 2.529869268352736071e+03 2.515066161886765258e+03 2.520986796410687475e+03 2.520603979424724457e+03 2.514449459435957579e+03 2.513666035666538846e+03 2.513915981318825288e+03 2.514796774565766555e+03 2.505370667525693079e+03 2.504634394086584507e+03 2.509865572438688105e+03 2.511928276966785688e+03 2.500685578124662698e+03 2.500307902764312075e+03 2.499984100155272699e+03 2.499105637747127275e+03 2.495852790269275374e+03 2.503942474828478225e+03 2.501917131731477184e+03 2.496554828679443290e+03 2.499066955545017208e+03 2.489071488482989480e+03 2.496033401366908947e+03 2.486023660647772886e+03 2.490721103413580295e+03 2.487210047341181053e+03 2.489790737753000485e+03 2.493395147517841451e+03 2.485925228471986429e+03 2.493483260719640839e+03 2.475420470021429537e+03 2.482153291360751609e+03 2.486882924428272872e+03 2.477103725404600937e+03 2.473954638495056315e+03 2.474105202783001459e+03 2.475937929730374890e+03 2.478164649735673265e+03 2.470955423193221122e+03 2.469180528417276037e+03 2.467236553799954891e+03 2.473147417464956106e+03 2.478639501429690881e+03 2.468091497585247907e+03 2.473837559897607207e+03 2.468012675949462391e+03 2.470384852689352101e+03 2.466866919750299985e+03 2.470178165043556874e+03 2.465362531741945077e+03 2.462620712442687818e+03 2.467533049603798190e+03 2.456798464491406321e+03 2.462974580746929405e+03 2.451771917816304722e+03 2.458302514111734126e+03 2.457980093537244557e+03 2.461694510427830210e+03 2.455872461615575048e+03 2.451414953179869826e+03 2.446419984689545799e+03 2.441128545787529674e+03 2.437592393013318542e+03 2.443711256014940773e+03 2.445265126365118249e+03 2.448451262542729182e+03 2.439168196469739541e+03 2.439156219069210692e+03 2.432103706859727481e+03 2.436223750823866794e+03 2.432504720646428268e+03 2.430411904847226197e+03 2.429727894714816102e+03 2.424755264432008971e+03 2.423809998861716394e+03 2.418592458921546040e+03 2.426356496937347856e+03 2.419599686662932072e+03 2.423817463987728388e+03 2.420844792404053806e+03 2.407338607379185760e+03 2.409469937974483855e+03 2.413010898336272930e+03 2.408897211220880308e+03 2.413950055600032101e+03 2.410730629606379807e+03 2.407466698268892742e+03 2.413288356737902632e+03 2.398838141072795224e+03 2.390571886704341523e+03 2.395750515643675499e+03 2.404275750896827049e+03 2.404464838197294284e+03 2.403808017513915729e+03 2.402869371383310408e+03 2.387012621752480300e+03 2.385851210458883543e+03 2.397557520146864135e+03 2.399376930207432906e+03 2.388795144708708904e+03 2.383746095572930244e+03 2.386293580365376783e+03 2.383854196196857629e+03 2.373910354179364731e+03 2.375816863561678474e+03 2.381979225104998477e+03 2.376593596330380478e+03 2.382854004922884542e+03 2.376621329951846747e+03 2.378822872589001236e+03 2.387574442267437007e+03 2.377037886488864842e+03 2.372947007564077921e+03 2.372125455676375623e+03 2.375814416676626479e+03 2.363949409472966636e+03 2.363334057700584708e+03 2.374728585643904353e+03 2.369054597901826128e+03 2.365122875028404906e+03 2.368516140728757364e+03 2.364398087241753274e+03 2.361147232363236071e+03 2.370222169511363063e+03 2.359414150309042725e+03 2.352666386776513264e+03 2.355521127975344370e+03 2.361455644482125990e+03 2.359995278636121839e+03 2.355905497935465519e+03 2.349819841632600856e+03 2.348871380483888515e+03 2.352106223344565024e+03 2.346143582340556350e+03 2.349357896103058010e+03 2.340741198991253441e+03 2.340396459362731548e+03 2.339718080044096041e+03 2.338566674666969448e+03 2.348411838511892711e+03 2.329744482022850207e+03 2.331279876607378355e+03 2.345392222323790520e+03 2.341542494022042320e+03 2.333317948560594232e+03 2.325715481266872757e+03 2.322932847934661368e+03 2.342555636270289597e+03 2.329461157229128730e+03 2.335564975818911535e+03 2.326652850517421030e+03 2.337814596792453358e+03 2.317389322978908240e+03 2.326107496972031186e+03 2.324288677701088545e+03 2.326253797557015787e+03 2.315261682185450354e+03 2.313402405403708599e+03 2.307908337736395424e+03 2.313145561143276154e+03 2.308415474662922406e+03 2.305210318615794222e+03 2.317792776530847277e+03 2.312996918908125735e+03 2.317773464239637178e+03 2.307572075548391695e+03 2.309717110915677040e+03 2.306183454957647427e+03 2.307683998214603889e+03 2.308692668025249986e+03 2.297361190325434563e+03 2.305268087812812610e+03 2.295839357033035867e+03 2.295261815789555840e+03 2.294368062179319168e+03 2.285312006299292534e+03 2.294238757896633615e+03 2.297649722265427044e+03 2.290777060747231644e+03 2.283099703189835054e+03 2.283028453637774874e+03 2.294456020280934354e+03 2.287907300850420597e+03 2.296514679398860608e+03 2.284776369858647286e+03 2.294727383203889985e+03 2.290046977010084902e+03 2.289346669476708939e+03 2.284577077351891148e+03 2.276204399232286960e+03 2.277414767831679001e+03 2.288212632035521438e+03 2.282399733014759022e+03 2.272936038086743793e+03 2.280493426557184193e+03 2.278551115590889367e+03 2.270407143715254733e+03 2.261724672500634369e+03 2.274771956844501801e+03 2.265894274090146155e+03 2.272031154141737716e+03 2.272176498476941106e+03 2.269140793538139860e+03 2.270611152287707228e+03 2.270446439229489442e+03 2.257108917742665199e+03 2.264054529345628453e+03 2.275735333182517024e+03 2.262950748192674382e+03 2.267408845954821572e+03 2.265937062507844075e+03 2.261254589062331888e+03 2.274816237917308626e+03 2.259010264095941238e+03 2.262928059055881931e+03 2.252260093653668264e+03 2.252536550483087012e+03 2.250998804454427500e+03 2.242739970704461484e+03 2.247546536829582692e+03 2.234600091027906274e+03 2.241171631504600555e+03 2.243958383990799121e+03 2.239108140257722425e+03 2.232303753348003283e+03 2.237165243108815957e+03 2.239451656245585127e+03 2.239204608588900555e+03 2.238159884472376234e+03 2.239696127207229438e+03 2.237646657890332790e+03 2.238631764088040654e+03 2.232971035121240675e+03 2.236375101984318917e+03 2.232004019234666885e+03 2.231885315238450858e+03 2.221619360827165110e+03 2.232352351863292824e+03 2.232484967184211655e+03 2.222837169550473845e+03 2.220340768660992126e+03 2.224119754189674950e+03 2.229018395523276013e+03 2.218910419842513420e+03 2.235935421129436236e+03 2.221035913906040150e+03 2.217454598005251228e+03 2.226156596266429915e+03 2.220014895286538376e+03 2.216411161909477414e+03 2.215295668482371639e+03 2.204579350252356562e+03 2.207347536707964537e+03 2.219920737736641058e+03 2.207136768152414788e+03 2.209975070649315057e+03 2.216665630305526975e+03 2.214393752116448013e+03 2.219819375119065171e+03 2.209225573117271324e+03 2.207696491875755783e+03 2.211231439305543518e+03 2.209053878104009982e+03 2.206828153088995805e+03 2.204761487784165638e+03 2.199774535017233575e+03 2.205491241854189411e+03 2.204014772607080431e+03 2.195785069273887984e+03 2.198370150228259718e+03 2.188914104582699110e+03 2.181855130096692847e+03 2.185155547289212336e+03 2.186023917396991237e+03 2.187701936533093885e+03 2.186610526998832938e+03 2.181833586044699132e+03 2.183892457369323438e+03 2.184374699033324760e+03 2.179404530549502851e+03 2.184037568860073407e+03 2.179919764267915525e+03 2.171277827143030663e+03 2.179327498285587353e+03 2.178867625061289800e+03 2.174859929578197352e+03 2.177482322540027326e+03 2.172617145282720230e+03 2.171677341729463478e+03 2.184193102866055597e+03 2.168662666027295018e+03 2.175315036954276366e+03 2.178789749208463945e+03 2.170988975699205639e+03 2.167245415761546610e+03 2.169591409208364439e+03 2.172876269876366223e+03 2.162063299633344286e+03 2.173452152394984296e+03 2.166723843681151720e+03 2.167942126058401755e+03 2.155308748099423610e+03 2.157508497630620241e+03 2.154369683432108104e+03 2.157626299354762068e+03 2.155186238934979883e+03 2.153877349833081553e+03 2.155008318434390276e+03 2.157305139299834536e+03 2.151630008582037135e+03 2.151911572241706381e+03 2.142506908472462328e+03 2.136753686331159315e+03 2.135189864048163599e+03 2.139527189564876608e+03 2.143785641771383325e+03 2.143649242814387890e+03 2.136678607031768934e+03 2.142757276010032911e+03 2.146102083628028595e+03 2.143368396426302752e+03 2.135720243234841291e+03 2.140502334707976388e+03 2.139222457899990331e+03 2.134770011787349631e+03 2.141800349078540876e+03 2.140410649127926717e+03 2.128118447682307760e+03 2.124444663168619627e+03 2.130238610534264808e+03 2.125343531455422180e+03 2.123067962572432862e+03 2.127083888429564013e+03 2.118966300828866224e+03 2.136505115418768582e+03 2.120189637554920409e+03 2.131477124862643450e+03 2.119001917902107380e+03 2.126310874216842876e+03 2.122047822529249970e+03 2.119439379895516140e+03 2.115981491144974825e+03 2.121930112260086389e+03 2.116868357318015569e+03 2.109427330592983708e+03 2.117649596863931492e+03 2.116689924619499834e+03 2.103082910249659562e+03 2.110490824508143760e+03 2.113165376989345077e+03 2.098195339384413273e+03 2.103362288213466854e+03 2.094911024783163612e+03 2.099841983833193353e+03 2.100212602653938120e+03 2.102888136711508196e+03 2.098755338662997474e+03 2.094348276801941211e+03 2.094458128080289498e+03 2.100153117438956087e+03 2.091627393056639448e+03 2.090569460718379105e+03 2.079956347162838483e+03 2.088558403911207733e+03 2.082719967949204147e+03 2.079333913954505078e+03 2.085058047035441632e+03 2.077169761560036932e+03 2.072967585427083122e+03 2.078990440829568797e+03 2.082606999784667096e+03 2.065272699840189944e+03 2.071692759170306090e+03 2.062499082237755374e+03 2.061456211169256676e+03 2.063813105079581874e+03 2.061548846998924091e+03 2.058150857353971787e+03 2.057132988163431037e+03 2.061224372643398510e+03 2.058301475063959060e+03 2.064290165700850139e+03 2.066459320859475611e+03 2.064845650765486880e+03 2.063334342200247647e+03 2.055985040478094106e+03 2.055639500458322800e+03 2.048908957475934585e+03 2.054546445742377273e+03 2.053480544944990015e+03 2.048047714667382479e+03 2.038197232314252915e+03 2.044065894570723685e+03 2.051511901160823527e+03 2.044945086881117277e+03 2.044564163030849386e+03 2.037186647002409927e+03 2.041078855086043177e+03 2.037169724930471602e+03 2.048344727734232038e+03 2.042562424194427877e+03 2.043877467061779498e+03 2.041060112597816669e+03 2.048444472495837999e+03 2.040027055500971528e+03 2.030418737228664213e+03 2.027181713942825809e+03 2.029386691982013417e+03 2.023636945522414408e+03 2.028496443119525111e+03 2.036880078241282945e+03 2.031302021071495574e+03 2.028859461755609800e+03 2.025900159067748518e+03 2.023471314361573377e+03 2.028699976727896683e+03 2.025182728744624228e+03 2.026237421744161793e+03 2.030813272938601131e+03 2.019927035460523030e+03 2.015995190222658039e+03 2.024964615155781985e+03 2.025188957244648009e+03 2.018331426574288344e+03 2.014443427803559871e+03 2.017785598059214863e+03 2.015337110986112521e+03 2.014090906794202283e+03 2.020715880450896520e+03 2.005344968392207875e+03 2.011523737948406506e+03 2.018399253316198838e+03 2.012263348755858715e+03 2.008628674279619645e+03 2.020497792348871371e+03 2.009874227517106192e+03 2.002537776828163032e+03 1.998085329775174159e+03 2.004353223656142518e+03 2.002304833912684671e+03 2.000139673105790052e+03 1.999962035959221566e+03 1.994390966922649341e+03 1.993170234972799562e+03 1.989944893454727207e+03 1.989634870956525447e+03 1.986309142544510223e+03 1.997032998325170411e+03 1.996785041440477244e+03 1.993726288663070591e+03 1.984790300137589156e+03 1.993841241576538323e+03 1.995603231722987857e+03 1.993848699512963321e+03 1.992636152437886494e+03 1.992230281424013356e+03 1.983599599790946513e+03 1.990037505766229742e+03 1.983579558793641809e+03 1.978012971456348396e+03 1.981245763855252335e+03 1.988317252325353138e+03 1.987573490218883762e+03 1.981983846959068387e+03 1.982980966779598248e+03 1.976968038489853143e+03 1.984748088643820665e+03 1.979294188101805503e+03 1.966879733371425118e+03 1.975209552998776417e+03 1.973722316861912759e+03 1.969675573673153849e+03 1.969519206745117117e+03 1.962423550168601878e+03 1.963069312608993187e+03 1.969982840962012688e+03 1.971504136275525070e+03 1.965899741541779122e+03 1.971946523388960713e+03 1.966605268847148182e+03 1.956634433294776500e+03 1.958240739860158556e+03 1.961175875785346079e+03 1.961870601613728923e+03 1.946503851836690274e+03 1.950107820696151293e+03 1.955646895754033267e+03 1.947970214512560460e+03 1.938817551483818761e+03 1.943174585276382231e+03 1.944764938091418344e+03 1.932827748917818553e+03 1.941292275908897636e+03 1.930663179960074785e+03 1.930747462010253230e+03 1.923145387875082633e+03 1.931936603141861269e+03 1.926208087205873653e+03 1.932754850114674127e+03 1.927653921123707505e+03 1.920703724099885903e+03 1.913860111697757020e+03 1.913754662442335984e+03 1.916325461249495675e+03 1.918368812642521789e+03 1.913829545035948286e+03 1.909272075474956637e+03 1.911802398266867158e+03 1.913653298547222221e+03 1.917016929389076267e+03 1.917427171516498674e+03 1.909736273500720245e+03 1.904060661255237619e+03 1.897967108323224011e+03 1.902690892876968974e+03 1.895338723614141372e+03 1.900732885534299612e+03 1.902733803446037200e+03 1.910745220543715050e+03 1.905814938679970965e+03 1.896296551718563705e+03 1.904017656832942293e+03 1.899098033933623356e+03 1.892736788414258854e+03 1.896485851563305459e+03 1.899475892038296934e+03 1.893717047287881087e+03 1.895489620247481980e+03 1.895725897224899427e+03 1.900449637692836177e+03 1.902186276869395215e+03 1.893458880454812743e+03 1.896903778331481590e+03 1.896597456312746544e+03 1.885805270557867061e+03 1.889816156068654891e+03 1.889333506278568620e+03 1.894365062296154520e+03 1.882139329212824805e+03 1.879653445125179587e+03 1.882996707901302898e+03 1.885399359072363268e+03 1.884355238139147332e+03 1.879689607784395548e+03 1.882690385837403028e+03 1.888327800211024623e+03 1.879080748588714641e+03 1.867733185038413922e+03 1.878157967014135693e+03 1.875967790054110537e+03 1.873119488952800111e+03 1.872676511923147473e+03 1.876868769530234658e+03 1.870081609526453349e+03 1.862146706976806627e+03 1.867522912288838143e+03 1.863798272036294748e+03 1.869757361356211732e+03 1.862977834577167414e+03 1.862788073031405247e+03 1.859099074781632680e+03 1.863748116359019377e+03 1.863700149399839347e+03 1.863879368634378125e+03 1.860392367098237401e+03 1.866813101910478281e+03 1.866058833284344928e+03 1.856470431771315589e+03 1.867192560987060233e+03 1.857590187728355431e+03 1.858726526841290934e+03 1.852516460175565499e+03 1.857012604166551228e+03 1.853670197148910120e+03 1.856224884915413668e+03 1.854891155448637392e+03 1.852789639439186431e+03 1.848484014385685214e+03 1.857763716647612455e+03 1.850103037966456213e+03 1.845368047539197050e+03 1.851880194871078174e+03 1.851735346696270199e+03 1.847270983936681205e+03 1.851905937572936864e+03 1.849475078326391895e+03 1.848062021510116892e+03 1.853239367296656155e+03 1.838982083630296302e+03 1.834213755630322339e+03 1.841537890669615081e+03 1.837789909214632644e+03 1.833272940537123986e+03 1.840519715298241408e+03 1.829336561096509740e+03 1.836180330469321689e+03 1.842925548293280144e+03 1.843708042634953927e+03 1.834067266536340640e+03 1.838397007750094872e+03 1.836963152127836793e+03 1.841234322029704799e+03 1.842092554326136678e+03 1.834753631150811088e+03 1.826982599654781779e+03 1.827112587050848560e+03 1.829635968316001936e+03 1.832092052985117107e+03 1.827288057694072450e+03 1.829137539025550495e+03 1.822505956230694437e+03 1.825379495945570170e+03 1.826111389365109289e+03 1.817918639750787179e+03 1.826684930238611059e+03 1.829675553560437265e+03 1.814456801603355416e+03 1.825081958814663039e+03 1.834038960997307186e+03 1.819643203355120022e+03 1.819215246023499276e+03 1.807970032918386551e+03 1.810226094162804202e+03 1.806785847628286547e+03 1.803019835143078126e+03 1.806697639998999193e+03 1.796916842862410931e+03 1.796862441922490461e+03 1.802220421962189221e+03 1.790457170345464647e+03 1.796087804028621804e+03 1.792094295712319763e+03 1.791224804890770429e+03 1.784773641770834729e+03 1.796179112479949254e+03 1.793413822290712915e+03 1.793824489663251597e+03 1.794309864361179962e+03 1.789349407384768710e+03 1.786775071330644323e+03 1.790884654586837769e+03 1.788908242567478055e+03 1.794141681543191908e+03 1.794826680254501298e+03 1.780991594184411042e+03 1.791574057221334215e+03 1.782535043293760509e+03 1.777687899458845777e+03 1.793920002241750808e+03 1.780057750748560238e+03 1.771198088143966970e+03 1.774740845211322721e+03 1.778158754845654812e+03 1.779463769568778844e+03 1.772545788023422119e+03 1.770158323894974501e+03 1.765490153660552551e+03 1.763407932706575593e+03 1.762992585054377287e+03 1.766502219260263701e+03 1.761927660366771306e+03 1.757942743200081622e+03 1.762076482263877097e+03 1.761087047544173629e+03 1.762547653509822339e+03 1.766481059641327874e+03 1.755521629858119468e+03 1.757106004166588264e+03 1.755115810939354560e+03 1.753740408583038516e+03 1.750421978018699065e+03 1.755923542297038921e+03 1.756640764418214530e+03 1.758062281781579259e+03 1.748061318165150396e+03 1.758880609673187337e+03 1.760327718200948539e+03 1.744954823343515955e+03 1.748092536939908541e+03 1.744467340191459016e+03 1.744198203464995458e+03 1.738236977422438258e+03 1.746780519657986588e+03 1.749579592648344260e+03 1.734846468662670532e+03 1.733865203429988924e+03 1.740199904921954840e+03 1.746335606720221222e+03 1.739231950171952349e+03 1.734790261489450586e+03 1.732751809585120327e+03 1.730845660942159611e+03 1.734645910569417993e+03 1.738749202975282742e+03 1.738933259528223743e+03 1.730606037234663290e+03 1.720203516373833509e+03 1.723744971151041000e+03 1.706564211741650524e+03 1.716802076409856681e+03 1.715660644177018639e+03 1.714731282560869658e+03 1.727129237836327320e+03 1.723838517747797368e+03 1.720342857179005705e+03 1.722695220894072008e+03 1.723883880713309509e+03 1.723705308188891877e+03 1.716406305390101352e+03 1.712691113514420749e+03 1.721807271126624983e+03 1.709794128808121059e+03 1.712866197717265550e+03 1.708199408108497209e+03 1.711668777929116459e+03 1.713390642583141926e+03 1.712785149977798483e+03 1.721253883460710767e+03 1.706397131525027362e+03 1.703536037149242247e+03 1.715899246873838138e+03 1.708008732885377412e+03 1.703700879654251594e+03 1.708743349317758430e+03 1.711629474707139480e+03 1.712773233971896843e+03 1.706124388555066162e+03 1.708517715012164444e+03 1.704370255847054295e+03 1.696982846387567179e+03 1.700173978556988232e+03 1.704722983218927993e+03 1.708427537190561679e+03 1.701756278135618231e+03 1.701633546589377829e+03 1.695524532793595199e+03 1.701480600335459712e+03 1.697219843639796636e+03 1.700240908205665392e+03 1.687744894615182375e+03 1.694508558877776750e+03 1.690612972255384193e+03 1.688261846611760802e+03 1.688179280103173369e+03 1.687119855954364994e+03 1.689504472307351534e+03 1.683087294532028864e+03 1.688768755814546012e+03 1.690305801445293127e+03 1.692742263974439538e+03 1.683909968928338003e+03 1.688546615968125479e+03 1.691084497749232696e+03 1.682459249536500238e+03 1.687764726836037426e+03 1.682658423797393652e+03 1.682003396922227921e+03 1.678169790896022732e+03 1.682089643694143888e+03 1.679570293461616075e+03 1.676323642638776846e+03 1.674315314379610754e+03 1.669864111723657061e+03 1.666887746563132623e+03 1.672407396740171180e+03 1.671398882204431857e+03 1.675388602534369511e+03 1.670450276710828348e+03 1.664407956368463601e+03 1.666725814845547802e+03 1.666875974833521013e+03 1.662941511254686702e+03 1.665008737488432644e+03 1.658167432805078988e+03 1.665818124114531201e+03 1.655106531940157311e+03 1.667652169810271062e+03 1.660918618942400599e+03 1.662830145444345135e+03 1.653992971574353987e+03 1.651112286624168291e+03 1.652829419993752708e+03 1.652441873089046112e+03 1.655325286238886520e+03 1.653214030774991670e+03 1.650604310855802169e+03 1.655023156659822234e+03 1.654323952794461547e+03 1.649049180052587189e+03 1.656740759559890876e+03 1.649762987260619866e+03 1.647667280804867232e+03 1.653957023497582895e+03 1.646174921421786394e+03 1.647409595780436121e+03 1.653949558270708849e+03 1.662304176430025336e+03 1.644626025447735856e+03 1.640278367500608738e+03 1.655489306307347306e+03 1.646970996661486652e+03 1.644425309588849359e+03 1.639522901082186308e+03 1.638529992816658250e+03 1.643086800741661136e+03 1.637919506423991834e+03 1.638591588483107216e+03 1.630022666445881214e+03 1.642115681224502168e+03 1.634060165527332856e+03 1.632694540074593760e+03 1.643065869616091049e+03 1.636901006280842239e+03 1.645513985397659553e+03 1.636236031174165191e+03 1.636846886714868560e+03 1.638594956939259646e+03 1.629374581505248671e+03 1.640054186235732459e+03 1.629467913060006140e+03 1.640222430766473735e+03 1.624498618406703599e+03 1.627988554642206736e+03 1.627950087667383059e+03 1.629847656604434633e+03 1.630645957952662457e+03 1.618857455798383171e+03 1.621517564907541100e+03 1.613833318557441316e+03 1.613394494009660548e+03 1.617960420480911580e+03 1.618862402502962368e+03 1.616994362240629471e+03 1.618642636006381508e+03 1.614773849734904616e+03 1.619071020585191263e+03 1.609725109516586826e+03 1.611453320561138298e+03 1.607780692957214114e+03 1.609513906276821899e+03 1.608528184672175485e+03 1.603312254406031798e+03 1.607393625645445354e+03 1.598791713757924526e+03 1.600400491862462559e+03 1.603186450635403617e+03 1.607873746251169905e+03 1.606181222817835078e+03 1.604277927587046861e+03 1.599718578077280881e+03 1.600766573464348085e+03 1.599260025609503145e+03 1.597052118970592346e+03 1.599201959854537790e+03 1.592067177790267806e+03 1.593355183034113907e+03 1.598490584639115468e+03 1.596933926397964342e+03 1.583822390314791392e+03 1.589061874990949718e+03 1.597087026573960884e+03 1.596406214950794265e+03 1.591139620940584564e+03 1.595940782877104994e+03 1.579235854492074850e+03 1.591381021030007787e+03 1.583988190175962472e+03 1.583877719757015257e+03 1.582530308073867673e+03 1.581717080429321186e+03 1.577247352722302139e+03 1.580970292227419577e+03 1.591420326038825351e+03 1.580695578207646577e+03 1.580075725896711219e+03 1.577174315730041599e+03 1.576654514552619730e+03 1.573865987618694362e+03 1.579696921649019941e+03 1.572934108346963285e+03 1.574600824720674382e+03 1.576954546857171636e+03 1.573666568335892634e+03 1.569183981438489809e+03 1.577845932529782885e+03 1.563770557650320825e+03 1.573601886331094192e+03 1.557683462209649861e+03 1.572072028601751754e+03 1.563521818698525522e+03 1.560723243728998114e+03 1.565680710997145070e+03 1.562613968484114821e+03 1.555405481079000310e+03 1.554143494513313271e+03 1.561643545948759765e+03 1.557907882533180100e+03 1.550560246023552736e+03 1.553855581368458616e+03 1.557537961054184734e+03 1.559649790670564016e+03 1.552370511046414549e+03 1.552858332027821461e+03 1.555218356644528285e+03 1.548303662309628407e+03 1.554121702695070553e+03 1.547554283327895519e+03 1.549837875231471799e+03 1.552789113180305321e+03 1.543061923873279056e+03 1.541689017752524478e+03 1.546937917354640376e+03 1.552580233921180024e+03 1.553391675623434367e+03 1.542933279420549525e+03 1.552211229875040772e+03 1.541182717290755818e+03 1.546627170322839675e+03 1.544714123960796996e+03 1.542693759247326170e+03 1.548025231877192709e+03 1.534294914701935795e+03 1.544959071744453922e+03 1.538637122876463081e+03 1.547280974969485669e+03 1.538608573653546273e+03 1.538910893009763868e+03 1.551360334031112416e+03 1.547379861367654712e+03 1.541201349422952262e+03 1.535347716134848270e+03 1.542311461499434927e+03 1.531264373168181692e+03 1.529198142696413242e+03 1.527128966597300405e+03 1.527158696554607786e+03 1.527080252858488620e+03 1.520456071636235720e+03 1.528191536217845396e+03 1.519253586196354263e+03 1.527266815863795500e+03 1.523547880783130722e+03 1.529914064782571586e+03 1.519267654155588389e+03 1.522182321032398022e+03 1.516219787325355810e+03 1.508731988420817288e+03 1.512729825563345912e+03 1.519957934254849533e+03 1.515575200871312290e+03 1.518336337064803729e+03 1.518641635329260907e+03 1.515533817613480551e+03 1.508856850782461152e+03 1.508636914284215891e+03 1.515285999603495384e+03 1.509371973939141981e+03 1.497298396871872910e+03 1.498387468843588294e+03 1.495646909650788075e+03 1.501201288203816830e+03 1.493178151569877173e+03 1.497434852352164626e+03 1.499619534194264588e+03 1.503373148103143876e+03 1.507857607645756389e+03 1.492484455858376805e+03 1.501308391599868173e+03 1.490105811632739460e+03 1.494896159085041518e+03 1.494648973523624136e+03 1.491753469499843277e+03 1.492275325467884159e+03 1.501343810826532035e+03 1.490815939918711592e+03 1.486467862181333885e+03 1.495171842031575579e+03 1.494937041345192029e+03 1.502741590291147986e+03 1.496806223272123816e+03 1.500626472553891745e+03 1.494582305590442047e+03 1.493861539480368265e+03 1.499995575920666397e+03 1.486555219797751533e+03 1.497202445449424431e+03 1.498753346345591353e+03 1.488655242983590597e+03 1.494570678611154335e+03 1.489089265883067583e+03 1.486821393586114937e+03 1.487065479316057690e+03 1.495692615730019952e+03 1.487794191710846690e+03 1.492451569532088570e+03 1.485716583022993063e+03 1.488413597923252155e+03 1.481643711965026114e+03 1.493807795247957074e+03 1.492437102078884209e+03 1.488935648799740420e+03 1.489731971940295807e+03 1.490231636924011809e+03 1.484210545013383353e+03 1.476160789879946833e+03 1.482485112708392990e+03 1.487346011606301090e+03 1.481997220846356640e+03 1.479504577007729949e+03 1.481977675785769861e+03 1.479409724281543959e+03 1.483928686012308162e+03 1.477438790896815590e+03 1.483920029333985212e+03 1.474247220137362319e+03 1.466669373016273539e+03 1.476344669687835449e+03 1.473404495162682224e+03 1.478977527340300639e+03 1.474714374883818209e+03 1.475684368199036498e+03 1.473600460045290220e+03 1.470845874211454657e+03 1.467759637330106443e+03 1.471054572647221448e+03 1.469132639741698767e+03 1.474165909926363156e+03 1.471561076916136699e+03 1.464969660879020694e+03 1.466063417067430464e+03 1.465062537240552729e+03 1.464193086061783106e+03 1.462331771048015753e+03 1.467362170466928774e+03 1.461632233086723545e+03 1.456597768056448331e+03 1.468032150674269133e+03 1.460337198111793896e+03 1.459612961242738038e+03 1.467798186721048978e+03 1.462755558824911986e+03 1.468237198668318570e+03 1.460334935261065539e+03 1.462908301292146234e+03 1.452148564062888909e+03 1.459330924029877224e+03 1.458918924716002266e+03 1.452576089903858247e+03 1.458624627734954856e+03 1.460842282226017005e+03 1.456348082295379072e+03 1.459599787052606416e+03 1.453168725282696187e+03 1.457467624168487646e+03 1.452899202814786349e+03 1.457531248165103989e+03 1.455470895255338291e+03 1.451849087788626321e+03 1.443833683215382962e+03 1.448324664704379984e+03 1.448469377900122254e+03 1.457484659882498818e+03 1.443710662187922026e+03 1.449464227904961035e+03 1.454603931846885871e+03 1.450579525451904146e+03 1.444737042370796416e+03 1.449208798796105839e+03 1.445658502780723893e+03 1.446067438951173244e+03 1.441002829847443763e+03 1.449277908705623759e+03 1.447681985825259289e+03 1.442834240461701484e+03 1.440981020697992562e+03 1.448529219281018868e+03 1.450405659275370908e+03 1.445918325992027349e+03 1.438978794114050743e+03 1.437134835429860232e+03 1.441284564832940987e+03 1.439955945079250796e+03 1.440619898197033763e+03 1.437690008373848286e+03 1.438370256539326647e+03 1.437148312271510122e+03 1.443474515467539959e+03 1.434956069294726831e+03 1.440292051917695517e+03 1.439316178253717453e+03 1.436878309406616154e+03 1.435471271307858387e+03 1.431064563249772846e+03 1.437555233690653949e+03 1.437360834259230387e+03 1.430397982717395962e+03 1.431155007742972202e+03 1.441481062319020111e+03 1.428979565360629067e+03 1.427969522753307047e+03 1.428574531794972700e+03 1.422522360477731127e+03 1.418581053755285211e+03 1.422076493228648815e+03 1.424349891667949350e+03 1.411780905179486808e+03 1.423545382124592152e+03 1.416966983280238992e+03 1.415605150611155523e+03 1.419862258152036247e+03 1.415022547599476866e+03 1.416214014255020402e+03 1.418272846324063948e+03 1.415515159001135544e+03 1.405203148510584242e+03 1.406911546046915419e+03 1.410994918885845436e+03 1.410517620923397317e+03 1.400905560545329536e+03 1.408885465852409425e+03 1.398095254446404624e+03 1.398484359959706580e+03 1.402534059064230178e+03 1.400816119583590307e+03 1.405596968755777652e+03 1.406902289977282862e+03 1.404676849248332019e+03 1.399005986856731624e+03 1.402187117521505115e+03 1.396821282615216887e+03 1.397199698811059761e+03 1.394075797578873107e+03 1.391886757996527422e+03 1.385475391454824830e+03 1.384329943736159748e+03 1.395409055576408264e+03 1.389924428222285997e+03 1.394653383473900476e+03 1.393232593364620016e+03 1.389418276695868599e+03 1.391164524237818569e+03 1.386695791371661699e+03 1.386393506516250909e+03 1.385847811887412036e+03 1.389921575627340872e+03 1.382713084878809923e+03 1.383693926560645650e+03 1.379534960565988058e+03 1.380749139549043548e+03 1.375822138519201417e+03 1.372053038913632463e+03 1.373821245696708957e+03 1.383175990593907045e+03 1.389295764490109832e+03 1.375977701718519711e+03 1.374140407154731065e+03 1.372483976687398354e+03 1.379944411104321034e+03 1.362757314538420360e+03 1.372012138944850676e+03 1.372499596199462758e+03 1.366118697047318619e+03 1.369534114165483743e+03 1.371134924613680369e+03 1.370229841110079178e+03 1.374334125660084965e+03 1.357439587723250042e+03 1.366525731646601344e+03 1.363337209202777785e+03 1.359216526327522388e+03 1.352356633929418422e+03 1.362204854961268211e+03 1.355046072708777956e+03 1.354557044486227142e+03 1.360675516006433327e+03 1.362024126288867819e+03 1.359567572561356883e+03 1.356431007005376387e+03 1.350999748646373973e+03 1.353349308930515235e+03 1.354083154053511862e+03 1.347411084975049562e+03 1.351501041400899794e+03 1.347842945199471387e+03 1.350138857967700460e+03 1.342748164295168408e+03 1.340048745894356216e+03 1.346914904963068011e+03 1.337561676245190029e+03 1.339181338186248240e+03 1.346892864210340804e+03 1.336313894877177972e+03 1.342882920168760847e+03 1.335486738232062180e+03 1.335818006613756324e+03 1.334782153942846662e+03 1.341045299348283379e+03 1.332368117120297711e+03 1.336201376622308544e+03 1.337501155723455895e+03 1.339289317699081039e+03 1.329400822917614278e+03 1.337490269687164755e+03 1.338366730487187169e+03 1.329516348007868601e+03 1.334085423328415800e+03 1.337287811485614384e+03 1.340891295354175554e+03 1.333876215610519012e+03 1.335021444068485835e+03 1.343568931319046669e+03 1.333113434482188723e+03 1.332506626702773701e+03 1.325925441150609004e+03 1.332171799341742826e+03 1.325608731604799004e+03 1.338785213118023648e+03 1.331867878060503017e+03 1.325956333381726608e+03 1.322636139051253622e+03 1.322702042538035130e+03 1.317844022907025874e+03 1.326898927655772468e+03 1.322386543343018275e+03 1.321535014836585106e+03 1.324761395397831166e+03 1.320432703130326672e+03 1.324526900307949290e+03 1.320908190269052511e+03 1.314435591593243316e+03 1.321739395568743475e+03 1.314233818376166937e+03 1.314776000707078538e+03 1.322321399224108518e+03 1.309308848185051147e+03 1.309482843812556894e+03 1.312824184654595001e+03 1.307573206794972293e+03 1.315369843329173364e+03 1.307165212204887894e+03 1.307025580246894833e+03 1.312496378172611685e+03 1.313631685997727118e+03 1.301411270772448461e+03 1.302814806065619450e+03 1.306739927217578270e+03 1.306567009090043030e+03 1.301736989034721773e+03 1.299687008974029823e+03 1.300146581782761132e+03 1.310459687470180825e+03 1.295426105905608665e+03 1.294585822984690139e+03 1.298516985159777050e+03 1.295963193464152255e+03 1.298684969899905127e+03 1.301964861333498902e+03 1.298012123056641030e+03 1.295590684499615008e+03 1.299608799193792265e+03 1.296760077489934702e+03 1.295504550970473701e+03 1.299147022222042324e+03 1.302787880348267663e+03 1.288106764075249657e+03 1.292825148869719669e+03 1.296184032426808926e+03 1.285841165894728420e+03 1.290684246557480947e+03 1.293253337389395483e+03 1.292289069711948059e+03 1.284449755804505912e+03 1.287976197816051581e+03 1.283302869548444505e+03 1.277741422803595469e+03 1.278549933826934648e+03 1.276691409552402547e+03 1.276547182412222583e+03 1.281295479965063123e+03 1.276653045386068925e+03 1.276066084392579569e+03 1.267519428260386348e+03 1.266290683261983759e+03 1.272451676617534531e+03 1.267974875413092605e+03 1.269746678166500033e+03 1.271908735266803433e+03 1.278225393943672316e+03 1.270730043805405785e+03 1.269568037051920328e+03 1.263782687599498786e+03 1.267747827487699169e+03 1.266991852219733573e+03 1.268643891956276320e+03 1.270474518921053914e+03 1.270440742044268291e+03 1.267272850205201166e+03 1.254317535877040427e+03 1.263049006624583399e+03 1.264187429054470840e+03 1.265724819721619497e+03 1.259789630795086396e+03 1.265271635933827383e+03 1.261232374422271278e+03 1.265626031832227227e+03 1.263127840940130682e+03 1.258407197510260630e+03 1.260017015430854599e+03 1.258245197472519521e+03 1.255182544590460566e+03 1.257486782070412346e+03 1.259643149510000512e+03 1.257724005490170612e+03 1.259310636065536755e+03 1.254329516850072878e+03 1.255520230049440670e+03 1.259786948816232098e+03 1.261651609239463824e+03 1.259302279436137951e+03 1.261965765128987186e+03 1.261813186086736323e+03 1.253416944419058154e+03 1.257546455569162617e+03 1.248419371479102892e+03 1.251257154494651331e+03 1.242294638396064784e+03 1.244109906142159844e+03 1.247148544013025457e+03 1.247473215762815926e+03 1.247711220530586161e+03 1.245652760024265945e+03 1.247094283075846761e+03 1.247543665453416224e+03 1.239608777224824735e+03 1.243440812187333222e+03 1.242328760385668829e+03 1.244871286486263671e+03 1.249683516799105064e+03 1.237902732588687741e+03 1.237235433853031964e+03 1.245435376554206186e+03 1.236710833562713333e+03 1.243830807709898863e+03 1.233361877597159719e+03 1.230741816233326745e+03 1.232039896753622543e+03 1.231989041786575626e+03 1.235123571892027712e+03 1.240961449513252091e+03 1.231048506821629189e+03 1.237939162720615968e+03 1.231180612027240613e+03 1.230262122962570629e+03 1.232539336132360404e+03 1.232444075026722658e+03 1.229446755837754154e+03 1.228690086334686612e+03 1.234643036328780454e+03 1.228524431766831867e+03 1.230391952263447592e+03 1.231818132243994341e+03 1.227069379342037564e+03 1.233383242515685197e+03 1.222014859168750945e+03 1.217917415099030222e+03 1.223842473690807083e+03 1.217328430575845005e+03 1.223981345478011690e+03 1.225831680031937140e+03 1.220183213677178628e+03 1.220016739255056564e+03 1.221144148825968614e+03 1.216654890865592961e+03 1.209929466815179012e+03 1.209531081293872830e+03 1.204816958289907006e+03 1.208252342672416944e+03 1.209723182944908331e+03 1.207951183019649989e+03 1.205026235144583779e+03 1.202841013658312022e+03 1.208262786774536607e+03 1.209986711105630775e+03 1.204245299613311545e+03 1.210977828025557528e+03 1.208132609232688537e+03 1.211142946905121562e+03 1.206446758431259923e+03 1.203039047954271837e+03 1.205460865784306861e+03 1.197211581104394099e+03 1.207524507751807732e+03 1.204700146675372025e+03 1.201823187039353570e+03 1.206278223920485743e+03 1.202046021610816524e+03 1.210294526052226274e+03 1.199120454485684604e+03 1.190345178860231272e+03 1.200143498914345855e+03 1.196266280817845427e+03 1.201591803002560027e+03 1.191898701538761088e+03 1.192909450906680604e+03 1.201621197420659655e+03 1.196591103747616899e+03 1.193392486746965915e+03 1.181837106507866338e+03 1.187036517487495530e+03 1.192598114412066479e+03 1.190612667014660246e+03 1.190334764682753303e+03 1.188822638915733705e+03 1.196844494578166632e+03 1.190914347900764824e+03 1.196514158592835884e+03 1.185461276802617704e+03 1.185637350606114524e+03 1.186015186899123137e+03 1.185811494621373868e+03 1.180928206269612019e+03 1.177895200718541446e+03 1.187388704139386846e+03 1.177995806338206194e+03 1.177340510085641881e+03 1.180712875348085163e+03 1.181430596881986958e+03 1.176957183780921923e+03 1.175920882800751997e+03 1.174943526168539393e+03 1.177766154222136493e+03 1.173524637851585339e+03 1.168920010383622412e+03 1.173605082077277984e+03 1.179583336692871626e+03 1.177614912763217490e+03 1.172444124066370023e+03 1.167918210172478666e+03 1.170433136681715041e+03 1.166383454172845632e+03 1.164242156815737872e+03 1.176110075192689465e+03 1.174419272517757918e+03 1.163025773703347795e+03 1.184005978471787103e+03 1.173044747274030215e+03 1.175886896416366199e+03 1.170096062504759175e+03 1.170713258649989939e+03 1.173175135771440637e+03 1.177180989273234445e+03 1.167569324410586205e+03 1.168506828557560539e+03 1.168928020647428639e+03 1.167339254551829526e+03 1.177424442235601646e+03 1.168171999983728711e+03 1.172894400292389719e+03 1.163806600490576329e+03 1.170182919389815879e+03 1.169840632251847865e+03 1.161859715727331832e+03 1.160868516919994136e+03 1.168280477782077241e+03 1.154433175922308237e+03 1.164832667063370764e+03 1.153884595409195299e+03 1.158350653933355943e+03 1.150222812559104341e+03 1.154189368818953653e+03 1.158244828250657974e+03 1.154000756016455625e+03 1.155178054556105280e+03 1.150959877499546565e+03 1.152596119108254470e+03 1.149218851494456885e+03 1.156289430671271703e+03 1.154307238941983542e+03 1.151494527323088960e+03 1.156775811037207404e+03 1.157195498294703157e+03 1.155338450452702546e+03 1.150064333876557384e+03 1.149116493952785731e+03 1.145572733415598805e+03 1.151442429215643642e+03 1.148510121387639856e+03 1.143995982326652893e+03 1.139833187064241883e+03 1.151604966236706559e+03 1.147722356336433450e+03 1.155526125809683890e+03 1.148751058198277406e+03 1.145619688268424170e+03 1.155055696980134371e+03 1.144174132865539605e+03 1.152841226006509714e+03 1.156180673229352578e+03 1.145712171085363252e+03 1.139613792678477921e+03 1.140042764343988438e+03 1.141857904444626001e+03 1.135026854070812306e+03 1.137108417742155552e+03 1.136718951152895670e+03 1.148156382370995516e+03 1.141477916893759584e+03 1.146351477715531701e+03 1.146560957951445289e+03 1.139434112693889574e+03 1.149094868360647069e+03 1.136728455161769716e+03 1.143577074749033955e+03 1.135545810226092044e+03 1.144654852366884597e+03 1.142980877294359516e+03 1.138985669274452221e+03 1.129880083469248120e+03 1.133472184669590661e+03 1.132997752672896240e+03 1.133865338283495248e+03 1.135973065551983154e+03 1.127573876893229226e+03 1.132386785118372927e+03 1.131689570139112220e+03 1.126609263935293484e+03 1.131930536518404324e+03 1.140777921773377329e+03 1.128756001324933550e+03 1.127827186896138983e+03 1.134008390534465889e+03 1.134966593218046910e+03 1.136755164797871430e+03 1.129716293287835924e+03 1.134826363730382354e+03 1.127808395841408128e+03 1.121828810709049094e+03 1.124418249383165403e+03 1.126907712418800884e+03 1.126353243704656052e+03 1.121910415370717146e+03 1.123188572746805903e+03 1.118499931954319891e+03 1.114318889768755753e+03 1.115869455224820967e+03 1.121571021996449417e+03 1.115825435709069552e+03 1.114281585237776653e+03 1.118930002627532531e+03 1.115472217679245659e+03 1.116525167471942041e+03 1.107156063936925648e+03 1.111778609515027711e+03 1.108323533977677471e+03 1.111587661960132209e+03 1.115584592145466104e+03 1.108595508302594908e+03 1.107441470953292765e+03 1.112556796089691716e+03 1.112397776460175237e+03 1.107916248969091384e+03 1.109368741498078862e+03 1.103679996651968395e+03 1.109229744122675356e+03 1.106363519127781501e+03 1.100659068662904019e+03 1.109184515109665426e+03 1.103469851266404476e+03 1.102103177225020545e+03 1.108295016891413297e+03 1.102876631974186921e+03 1.098700754960973427e+03 1.101551196990106064e+03 1.100077189850690047e+03 1.094608417952221771e+03 1.092085328612924741e+03 1.096297985519808435e+03 1.093086334624313167e+03 1.088243916093257894e+03 1.092641149562346072e+03 1.091051789572453799e+03 1.093858889874316901e+03 1.091003734492050626e+03 1.089304645571196261e+03 1.089413723042544689e+03 1.086239105293001103e+03 1.086580470655181898e+03 1.082967668926083206e+03 1.075308616648001134e+03 1.081828796942220379e+03 1.079691413399849353e+03 1.079273996727768463e+03 1.069067714949360834e+03 1.072444326376081790e+03 1.074362382995080225e+03 1.066125074524596130e+03 1.066422130134844338e+03 1.069047639112176057e+03 1.068813530850490679e+03 1.065147932986877322e+03 1.063540979129869356e+03 1.072574577049936579e+03 1.066912289821435024e+03 1.069154882064289723e+03 1.064285201014859922e+03 1.061776133051372426e+03 1.065178129385555621e+03 1.058903682565673989e+03 1.058224486300784520e+03 1.063252856945615576e+03 1.058635768502002065e+03 1.059464168501570839e+03 1.058220166889692109e+03 1.056621438756040561e+03 1.053307915373016385e+03 1.048901664888381902e+03 1.051646877696310867e+03 1.051611274968467796e+03 1.055401539465129417e+03 1.052005738029892655e+03 1.055824239417286890e+03 1.055592011507151483e+03 1.047941954234766399e+03 1.047561761575014316e+03 1.048119495004127657e+03 1.047230995070098288e+03 1.050901586012497773e+03 1.048021941723472992e+03 1.038448007972483992e+03 1.044702473989336795e+03 1.042774245780508863e+03 1.041856597675668809e+03 1.047313107000893751e+03 1.041361597482229627e+03 1.047372639256158664e+03 1.043926606927229159e+03 1.041323779225824410e+03 1.032395414934121618e+03 1.038354213415237382e+03 1.036493518708240117e+03 1.038908513651185331e+03 1.036430481566623030e+03 1.039241684697287383e+03 1.039009816365691449e+03 1.031887436305348729e+03 1.030241014564314128e+03 1.035770247599258482e+03 1.031786555465452466e+03 1.035852748252236779e+03 1.037619719552575816e+03 1.035192001619751863e+03 1.035469782841815913e+03 1.034567934090842300e+03 1.039735151482647098e+03 1.032692156707269532e+03 1.027161344431558746e+03 1.026487121976464095e+03 1.033920617289141774e+03 1.030698821148622983e+03 1.028825260924815666e+03 1.027359992951211780e+03 1.030148542929340238e+03 1.017656949114393683e+03 1.027082531634821407e+03 1.023333729099798575e+03 1.025387081184216868e+03 1.024448514153570841e+03 1.022753262730007123e+03 1.023112443494456215e+03 1.024304317730459161e+03 1.024823762241864415e+03 1.037966130777949957e+03 1.030814682566907322e+03 1.028974139172227979e+03 1.026762352517508816e+03 1.026494597877409888e+03 1.020390054407001116e+03 1.016888876104556630e+03 1.017160308134338948e+03 1.018585102543133075e+03 1.011797688736049736e+03 1.017655900911655067e+03 1.024660867112008191e+03 1.021935414568434453e+03 1.019952459644909482e+03 1.019788760690897220e+03 1.020417835541303134e+03 1.011433236046971956e+03 1.015803978251644821e+03 1.014111671707703749e+03 1.011524294281542780e+03 1.010432206470475649e+03 1.013369046097803334e+03 1.014674311268664383e+03 1.016383458831394591e+03 1.013230988986457078e+03 1.014736383675363982e+03 1.009546658319114727e+03 1.012593624526545227e+03 1.005119862281226347e+03 1.007780456712806995e+03 1.011279369410672189e+03 1.007504614477570726e+03 1.016314706123035421e+03 1.011530834861804578e+03 1.013122338561553079e+03 1.006313952450880947e+03 1.000953003782821497e+03 1.002667510975845971e+03 1.004645864946900133e+03 1.004906247643607117e+03 1.006457053581106834e+03 9.990455575598462019e+02 9.990161640136433334e+02 9.974911099019474250e+02 1.003116648855375843e+03 1.006628663996260798e+03 9.966181968073849475e+02 1.002352210602906666e+03 9.976392521156582234e+02 9.966274556865079148e+02 1.002298661945364984e+03 9.995515330157442122e+02 9.991479002780288283e+02 9.970013662349938386e+02 9.971206046472696016e+02 9.956583820731412970e+02 9.988134645661086779e+02 1.000260893575178784e+03 9.995577154719744613e+02 9.904982493564841661e+02 9.967298655280962976e+02 9.936092362391917732e+02 9.934266707668480194e+02 9.937207271506315465e+02 9.984655767078783128e+02 9.883521769159916630e+02 9.971835339990053626e+02 9.916900844130647101e+02 9.942636831817287657e+02 9.891858504973273511e+02 9.944969740410330132e+02 9.938599734761994569e+02 9.853046152401923337e+02 9.822466995406439310e+02 9.900291180549720593e+02 9.819633832931707502e+02 9.878349920047299975e+02 9.860257569420991786e+02 9.857696435493519402e+02 9.888413674542528042e+02 9.863442333698465063e+02 9.917090350798597456e+02 9.876767555618600909e+02 9.827229344044365007e+02 9.853343689543230539e+02 9.869028299218399525e+02 9.849822139669824992e+02 9.787843770883956722e+02 9.810464255696909959e+02 9.808787154938704589e+02 9.834964169095193256e+02 9.766909402314844328e+02 9.848402472081913857e+02 9.781037368038577142e+02 9.779539682428550122e+02 9.782085460726686961e+02 9.773231062891295551e+02 9.749265421276812731e+02 9.705681783926121398e+02 9.707570704178074266e+02 9.775119529294024687e+02 9.714961371269920392e+02 9.772442362545133392e+02 9.724881111802584428e+02 9.720237229319614016e+02 9.700893810500434711e+02 9.759526376467133559e+02 9.750957808978254207e+02 9.770239865476736441e+02 9.723837897766344440e+02 9.729121986106391660e+02 9.711101274627502562e+02 9.694177986906697697e+02 9.769940364923101015e+02 9.677683862966873676e+02 9.679346380520870525e+02 9.642318683372270698e+02 9.680073911845533985e+02 9.646333434190316893e+02 9.652066231676673169e+02 9.664700200883572734e+02 9.706482792757408333e+02 9.619199058034046175e+02 9.643023808951533056e+02 9.685312789635012223e+02 9.638841168658091192e+02 9.636406741352722065e+02 9.556263379005557681e+02 9.672652949703727927e+02 9.568370052432878765e+02 9.642082381933749957e+02 9.554410861455055510e+02 9.566549776873036990e+02 9.539417234089593194e+02 9.540901528629561881e+02 9.553438870635043259e+02 9.481081294279806571e+02 9.546821863515917812e+02 9.504730393251157921e+02 9.508706457115367812e+02 9.463623724009482885e+02 9.484055550471371134e+02 9.475710218503136275e+02 9.418906834934612107e+02 9.445762499020864880e+02 9.470557106473419253e+02 9.455687224035453937e+02 9.431374019930364057e+02 9.375081087071923776e+02 9.506319945966429259e+02 9.519320396528785295e+02 9.491136729563063454e+02 9.444997688906332769e+02 9.432096329259841241e+02 9.410059059608497591e+02 9.443897473168194665e+02 9.413377123156664084e+02 9.402691489534261109e+02 9.405934598000538926e+02 9.392940323869892154e+02 9.361932581958196806e+02 9.391186714017018176e+02 9.416251567518046386e+02 9.366090717244596817e+02 9.350895934809009304e+02 9.415864307985588084e+02 9.349335799145358123e+02 9.376583778914573486e+02 9.355652846561662273e+02 9.420790602818635762e+02 9.381871460993251048e+02 9.386498572427262843e+02 9.275751231959404777e+02 9.296126585683952044e+02 9.304906691105526306e+02 9.239938105336487979e+02 9.285646258376165179e+02 9.240399346119409074e+02 9.260169710806280818e+02 9.320748198034485767e+02 9.257068422871448092e+02 9.268117506346552545e+02 9.295203228786533600e+02 9.210844775784941021e+02 9.198948659876494958e+02 9.220928017320351273e+02 9.223154806404019155e+02 9.280417706176139063e+02 9.307113111830343541e+02 9.243743361030793722e+02 9.216854581569605216e+02 9.182797286893152204e+02 9.135862633492192799e+02 9.139752446135278205e+02 9.132202678022412101e+02 9.107113011960826725e+02 9.109966062871767463e+02 9.079509047105182162e+02 9.114755240854831300e+02 9.073696528305910078e+02 9.026272953418828138e+02 9.096145318996080960e+02 9.104027799905360325e+02 9.077839307236708919e+02 9.073870535842851268e+02 9.041593415572079948e+02 9.047653715648616526e+02 9.057639109262736383e+02 9.049472179351157592e+02 9.121995812202693514e+02 9.087517670301832595e+02 9.086242685051191756e+02 9.033766490506291120e+02 9.129832481389936447e+02 9.029349239423157769e+02 9.055319234729494156e+02 9.059326490426024066e+02 9.049155569691988603e+02 9.046236196442030177e+02 9.052868891278989167e+02 9.089692816999324805e+02 9.053486799608666615e+02 9.115752668047460929e+02 9.091634138580020590e+02 9.106357489002705279e+02 9.074708064963905372e+02 9.066710308634741295e+02 9.011077411489328597e+02 8.989517443307166786e+02 9.060060353362927117e+02 9.069945572985278659e+02 9.054614340300666981e+02 9.060027662370208645e+02 9.007676443377164333e+02 9.085232674875995826e+02 9.030749973825411416e+02 8.969610335073900842e+02 9.047955396303931366e+02 9.083687313764885403e+02 8.966755424666054068e+02 9.024695674826108416e+02 9.016360169709126922e+02 9.021603308147903135e+02 9.005225947111368896e+02 8.954999362683047366e+02 8.988225085818828575e+02 9.014206304333641810e+02 9.052548553808578617e+02 9.014801696611406214e+02 8.943206572741042919e+02 8.949002512941569876e+02 8.944324650552141520e+02 8.889598435358767574e+02 8.911452096295249703e+02 8.876182227984936617e+02 8.892999719746200071e+02 8.883289439875583184e+02 8.835277669934934011e+02 8.948193683707540913e+02 8.932046066418314467e+02 8.854121378800329012e+02 8.925802399174191351e+02 8.817318182523227961e+02 8.793858823220180057e+02 8.840811532556392649e+02 8.827838635959832345e+02 8.804196224538002298e+02 8.828903928213658219e+02 8.745110110001468229e+02 8.792568692551321874e+02 8.766002739523195260e+02 8.731904091419232827e+02 8.706546963542343747e+02 8.738518779683772664e+02 8.743499682865540308e+02 8.647551244964697617e+02 8.751256312299842648e+02 8.746163684477891138e+02 8.707536041082213387e+02 8.698245453035259516e+02 8.737474696578234443e+02 8.737212202427813281e+02 8.778273085173582331e+02 8.729827378244846159e+02 8.730862894575511746e+02 8.677497828410525926e+02 8.665938536007937500e+02 8.682799147308796819e+02 8.595723707346865012e+02 8.594824346169016280e+02 8.690311959646929836e+02 8.664977310923653704e+02 8.643938523701411896e+02 8.632917942042449795e+02 8.591752722017058659e+02 8.646026276719853740e+02 8.648620879784027693e+02 8.620519589389735984e+02 8.555051638780124676e+02 8.582018971974315491e+02 8.589225900392667654e+02 8.588468210932261400e+02 8.641872746854681964e+02 8.617963409833047308e+02 8.560988926796658234e+02 8.550708024505908043e+02 8.610459975826854588e+02 8.579511083917028600e+02 8.610033897901191722e+02 8.573524304787557639e+02 8.565503394813486011e+02 8.590139780550991873e+02 8.513683569422819346e+02 8.563372132983672600e+02 8.550340195081704451e+02 8.520930070687475109e+02 8.530908406319503001e+02 8.578019368104942259e+02 8.580932428926754483e+02 8.519987489708703379e+02 8.558406529178198525e+02 8.465582553421074863e+02 8.521157064736918301e+02 8.547168600742562603e+02 8.515413441805393404e+02 8.526537376313341383e+02 8.454101341197728061e+02 8.471344899274868112e+02 8.462469043223491099e+02 8.416186973251346899e+02 8.425769386367546758e+02 8.379370321998939062e+02 8.416337305743336401e+02 8.400408649232342668e+02 8.413936661118174243e+02 8.426034871160521789e+02 8.353132501817984803e+02 8.359416240273801577e+02 8.365666664862263815e+02 8.376684133213919949e+02 8.414928865018938495e+02 8.356315753843981611e+02 8.320157469415277092e+02 8.309824667686087878e+02 8.376855220878067030e+02 8.382088476847058018e+02 8.321645573318166953e+02 8.308860199123923849e+02 8.273071186313334238e+02 8.317112250515741607e+02 8.294775527831042155e+02 8.322660688733058123e+02 8.303569808221747053e+02 8.355047606995698288e+02 8.313956126861201028e+02 8.290619031752491992e+02 8.314387838258470538e+02 8.354103380915154275e+02 8.305137926056684137e+02 8.281260274187741288e+02 8.350618665927611346e+02 8.285184419134523068e+02 8.322262127689372164e+02 8.343156740688648370e+02 8.295363758416342534e+02 8.252271343241988006e+02 8.299169021789498402e+02 8.243863343997451238e+02 8.246701159860697317e+02 8.241062675471922603e+02 8.250148984289744476e+02 8.260242597810572533e+02 8.309792179938315257e+02 8.256345652267162905e+02 8.310751009185943303e+02 8.267116524568849627e+02 8.228462791749461758e+02 8.211111450824949998e+02 8.220253158153637969e+02 8.250445804915680128e+02 8.160650141233954855e+02 8.199969146941879217e+02 8.266186060956461006e+02 8.207668526378769229e+02 8.157618802445783786e+02 8.187499491849588367e+02 8.164829100649316160e+02 8.167014283678284983e+02 8.155126345813004036e+02 8.176587280306961247e+02 8.122407014275549955e+02 8.182954086143932955e+02 8.155969075214460418e+02 8.122377178260121582e+02 8.138909827179730883e+02 8.065594281192729795e+02 8.114058292303768667e+02 8.068645862388550540e+02 8.104667920891309905e+02 8.070947569733647242e+02 8.017935052712354036e+02 8.031015340455201112e+02 8.111426352858135260e+02 8.004587241708871943e+02 8.036177472329150078e+02 8.061571000298262106e+02 8.020573229358855087e+02 8.029924762312156190e+02 7.985238178871737773e+02 8.031074309488714107e+02 8.045120456756009162e+02 8.012687145589926558e+02 8.047948737852544809e+02 7.984652973483727010e+02 8.048972320431404341e+02 8.042248453927911669e+02 8.042645694096611351e+02 8.069257597218144156e+02 8.055953226336430362e+02 7.960252933029771611e+02 7.999150642571996741e+02 8.035376954092057531e+02 8.059834807533366074e+02 8.007882670867790011e+02 8.009823819721290192e+02 7.973570515637272820e+02 8.012791162515035239e+02 7.987001117245059731e+02 7.993664313354425985e+02 8.028731188555257177e+02 7.984050897151112167e+02 8.029255833483299511e+02 8.019642545483778804e+02 7.965199977924905852e+02 7.878585739608420226e+02 7.923497401022119675e+02 7.928641834289256849e+02 7.863942365383347806e+02 7.858228233651225310e+02 7.905007886446306884e+02 7.877978531447926116e+02 7.863910409378089525e+02 7.828842754681854785e+02 7.805931621617007750e+02 7.855462167287763577e+02 7.850727924201613632e+02 7.904643314441302664e+02 7.857874680620626577e+02 7.831294031943324399e+02 7.760849541357573571e+02 7.865679733300071348e+02 7.850673421093121078e+02 7.781521510589934678e+02 7.814946987903007312e+02 7.795284293866214966e+02 7.810997543566661534e+02 7.778122716231748655e+02 7.846591374680252784e+02 7.824836716304346282e+02 7.768529211582645075e+02 7.827177088390585595e+02 7.739383149336890710e+02 7.800811333592636174e+02 7.747061559470271277e+02 7.804029700026597993e+02 7.725307134450940794e+02 7.829176781599396691e+02 7.740690194193483649e+02 7.804099880180486934e+02 7.760941861736912415e+02 7.742944789555916714e+02 7.797588574872719391e+02 7.757512609943735242e+02 7.783534603864694645e+02 7.823979423451233970e+02 7.779997721591196296e+02 7.811973653009804366e+02 7.823777746109475402e+02 7.770704871907502138e+02 7.783257444639098139e+02 7.830918973099392133e+02 7.746106892000227617e+02 7.742276428767511334e+02 7.766267732269578801e+02 7.721158009487537583e+02 7.806279718203086304e+02 7.804567439633318600e+02 7.752321948058837506e+02 7.725094267197520139e+02 7.739140843561999645e+02 7.707534706959105506e+02 7.775781918726883077e+02 7.740021841534693294e+02 7.704494700125774216e+02 7.738612229763504047e+02 7.709861624574788266e+02 7.723604074415350169e+02 7.711875677742965536e+02 7.717158538612648044e+02 7.704050600479629338e+02 7.714105964698288744e+02 7.743718895409116385e+02 7.733109742132701285e+02 7.675445584342106713e+02 7.710498164270163670e+02 7.710803136328067922e+02 7.714121739709296435e+02 7.683675400143578145e+02 7.682855640785809328e+02 7.681313729483616726e+02 7.625244473787113293e+02 7.589650099739794769e+02 7.667692207189215878e+02 7.636729315179517243e+02 7.600127712037193533e+02 7.601811016556788445e+02 7.643835747214177445e+02 7.629068207964091926e+02 7.523666899062370703e+02 7.571591168114244965e+02 7.540036125414214894e+02 7.561915730719417752e+02 7.544435316152948872e+02 7.572268277701330135e+02 7.538694594652960177e+02 7.535174238019700397e+02 7.537974252207225163e+02 7.566042616715756139e+02 7.544039153830101441e+02 7.530565833386433496e+02 7.595950141634175452e+02 7.525304741328510545e+02 7.572719338331919516e+02 7.523808449874333064e+02 7.552247408552586876e+02 7.538902303428004643e+02 7.528412408122586612e+02 7.526183477430429321e+02 7.451091499462281718e+02 7.480062213343366011e+02 7.477339565041253309e+02 7.389194630938266073e+02 7.459897694573373883e+02 7.443761956525530650e+02 7.394262788258253067e+02 7.416030874268684556e+02 7.385795001726821738e+02 7.359467410890553083e+02 7.408409766813927035e+02 7.346603872230773504e+02 7.363110007945609823e+02 7.428259166480554541e+02 7.335793427949259922e+02 7.408351742465575853e+02 7.408710039258347706e+02 7.383692443293145971e+02 7.328188277714069727e+02 7.368342615158800299e+02 7.394523182626925291e+02 7.343957387674219035e+02 7.308156023374154984e+02 7.364035781054535619e+02 7.330601319794487836e+02 7.298659719499380572e+02 7.352039581230230851e+02 7.296792997753567533e+02 7.287114062744547027e+02 7.308067907652024360e+02 7.293884017445450354e+02 7.319271410163044038e+02 7.298728962268257874e+02 7.296100501588138059e+02 7.244047966514291375e+02 7.240584296595038722e+02 7.325223992574090062e+02 7.251126607519229310e+02 7.225855405844898769e+02 7.318822174473492623e+02 7.304873271258460363e+02 7.210968004751737226e+02 7.251424884778286923e+02 7.240316346189063097e+02 7.175996200383634687e+02 7.248828083898672503e+02 7.215000818770330397e+02 7.202318028397428407e+02 7.174124913844224238e+02 7.179402354829566093e+02 7.206392730258975234e+02 7.130847270977973267e+02 7.141407519795581038e+02 7.168609633231818634e+02 7.237539734150290087e+02 7.231127595352531898e+02 7.151661234492388530e+02 7.195054991073795918e+02 7.169660626542890896e+02 7.165592307396688057e+02 7.177838666559390504e+02 7.149279871292178541e+02 7.189649422186787433e+02 7.142089025061575285e+02 7.173854864759063048e+02 7.208286124867770468e+02 7.138404330764806218e+02 7.122233440144917722e+02 7.097119202411273591e+02 7.172932841855580364e+02 7.099809804898396806e+02 7.129908307674543266e+02 7.110090726695658532e+02 7.120441046083038827e+02 7.090174323223651527e+02 7.137725015009780236e+02 7.100036251180224554e+02 7.069578990554947495e+02 7.104343334241129924e+02 7.089861465382573442e+02 7.052621078383797339e+02 7.064902978243086409e+02 7.016264277583686635e+02 7.013357657587304175e+02 7.058699391663911911e+02 7.028696420446769935e+02 7.061415343287919768e+02 7.001853229832307761e+02 6.961898029793817386e+02 6.949375815910655092e+02 6.996065809499253874e+02 6.950865757691634599e+02 6.979811945217874154e+02 6.957162818757881269e+02 6.942510566362375357e+02 6.938520749557098952e+02 6.951568164637361633e+02 6.959203310197257224e+02 6.937766681458483617e+02 6.961640151371633465e+02 6.969762252098962563e+02 6.882853824581395656e+02 6.884622262303760181e+02 6.947865357489198459e+02 6.939465801582482527e+02 6.955437943558777079e+02 6.970231485823192088e+02 6.937325281845088512e+02 6.944332050731385380e+02 6.882711816007609968e+02 6.937262059506493870e+02 6.995580203572478695e+02 6.962371073330230047e+02 6.986715511348847940e+02 6.930169175329601785e+02 6.991689435833144444e+02 6.924217889737387850e+02 6.907872609655586302e+02 6.899089897122270258e+02 6.899018589860105521e+02 6.954455480056933538e+02 6.945481839652202325e+02 6.956338387870370070e+02 6.925594415739458327e+02 6.949064816123146784e+02 6.914834166040276386e+02 6.922607684040341383e+02 6.914408268432957811e+02 6.945458333201646610e+02 6.971838190218486488e+02 6.954353180916876909e+02 6.929001974171335405e+02 6.963703289920000543e+02 6.908616650959546632e+02 6.963368129979628520e+02 6.947045465409596545e+02 6.921434596053510404e+02 6.889593149637696570e+02 6.923149712909021218e+02 6.862755379716838888e+02 6.889507407027907675e+02 6.847841330408620024e+02 6.895747256816491699e+02 6.823203535382803011e+02 6.833148378149999189e+02 6.815206165747357545e+02 6.836452065573403161e+02 6.845676222973972926e+02 6.796645045616324978e+02 6.825634886098370089e+02 6.822002806048632237e+02 6.769026685481691175e+02 6.754706767850891538e+02 6.783455074726406338e+02 6.743897923436251176e+02 6.823603318643557714e+02 6.760648220324201247e+02 6.806290006122416116e+02 6.724858799828871270e+02 6.792372020818710325e+02 6.786957804467909909e+02 6.765024855464861275e+02 6.735246714975160103e+02 6.727027486314322005e+02 6.744329152322795835e+02 6.734674253216298894e+02 6.800756639824812737e+02 6.700378604435330772e+02 6.749887214251393743e+02 6.724341170891428874e+02 6.736727807829952326e+02 6.768031710575376110e+02 6.738100569763399790e+02 6.713158049434985060e+02 6.682562590092951496e+02 6.753797327447144880e+02 6.719441596171089941e+02 6.736148728294448347e+02 6.743834335535834725e+02 6.782523651253289927e+02 6.686276568892891419e+02 6.790098300700766458e+02 6.686314725191758725e+02 6.750553520489232824e+02 6.702556724414527025e+02 6.751617209649963343e+02 6.742996461419116940e+02 6.678750905695392248e+02 6.685213339582311391e+02 6.692943194209229887e+02 6.762548764772255936e+02 6.729828875728723006e+02 6.704064589471846602e+02 6.650029584521103061e+02 6.725476767042016490e+02 6.717090033527481410e+02 6.678307424766685472e+02 6.720885743634627261e+02 6.674342646418081131e+02 6.730247577127151999e+02 6.701919311740577996e+02 6.697729754496659780e+02 6.689909499360944665e+02 6.707885569160247314e+02 6.674820997204636797e+02 6.705746748142945535e+02 6.679276099302347802e+02 6.681474140343771069e+02 6.621209708143566104e+02 6.663413755483886689e+02 6.646147533111552548e+02 6.654385101072386988e+02 6.659231913711129209e+02 6.659551320650150501e+02 6.630882210896388642e+02 6.681486084061816655e+02 6.686510994701541222e+02 6.576008562011130607e+02 6.639981512031444026e+02 6.604285687407655132e+02 6.651472109160899890e+02 6.611922445590786310e+02 6.633103556302345396e+02 6.602933923093515887e+02 6.661137813184964216e+02 6.650836430887618462e+02 6.600038696350802638e+02 6.622318656966107255e+02 6.652425869552322411e+02 6.618470453571674170e+02 6.545503968731273972e+02 6.572645487220139557e+02 6.577481575498096618e+02 6.598967008906347473e+02 6.567111041710867312e+02 6.536860881423727960e+02 6.614243972472717132e+02 6.503475446626284793e+02 6.548807070246266449e+02 6.523366752300120197e+02 6.512100965422929448e+02 6.555646432922333133e+02 6.500924461437392665e+02 6.458611580109851502e+02 6.508885803590206933e+02 6.550395067112204970e+02 6.538068812893361610e+02 6.544675958457637535e+02 6.537818701395876815e+02 6.480207270561961650e+02 6.489877681900539983e+02 6.506046540622259045e+02 6.488620669740606672e+02 6.497003339114373830e+02 6.452422788896117254e+02 6.492011862510889841e+02 6.509020839554351596e+02 6.453336809529765787e+02 6.485525040652095186e+02 6.491337085255385091e+02 6.472768149011635614e+02 6.430737761048480934e+02 6.394013442486067333e+02 6.414472169666746595e+02 6.479163717597134564e+02 6.403936216511330031e+02 6.457153679776920399e+02 6.448921419883400858e+02 6.433458707587116123e+02 6.425412803662467240e+02 6.456851995633652450e+02 6.460228886568461348e+02 6.440719124235916979e+02 6.369791418165219739e+02 6.404837070859965706e+02 6.341620167661091045e+02 6.373884828785132868e+02 6.372009994244439213e+02 6.341491165612419536e+02 6.428783369252428201e+02 6.378307833151803834e+02 6.340098953766150771e+02 6.378120201820551074e+02 6.330803460372105747e+02 6.347810218844119845e+02 6.356656520659180387e+02 6.391317223611614509e+02 6.379525662544434681e+02 6.364112399844691481e+02 6.345302459766528500e+02 6.357042260282097459e+02 6.355712857389713690e+02 6.333779412587288107e+02 6.348847171760224910e+02 6.376453439574279400e+02 6.357245603958596121e+02 6.405844408028450516e+02 6.391771853222646769e+02 6.396282984624525625e+02 6.403032642791554281e+02 6.425777505664318596e+02 6.311544374314522656e+02 6.410745987993973358e+02 6.293819948216697640e+02 6.352594178592549952e+02 6.336781690953717998e+02 6.339327065285760909e+02 6.342429583025168540e+02 6.360047854798410754e+02 6.307363319452267660e+02 6.359455187509590814e+02 6.349629252886192035e+02 6.365265956741424134e+02 6.281256875528920318e+02 6.306336468711356247e+02 6.342779866845811512e+02 6.336608101578665355e+02 6.285402550878555985e+02 6.315390500974563111e+02 6.304549432012211128e+02 6.290651674408011331e+02 6.284936472412017565e+02 6.288935838621097218e+02 6.276223221703172612e+02 6.244034837860542666e+02 6.327949870357000464e+02 6.258606635994221961e+02 6.228101390001075970e+02 6.231900977225093357e+02 6.256666892188649172e+02 6.288317956600118350e+02 6.266473921330028816e+02 6.285605947910147506e+02 6.243245576586759853e+02 6.263656984420453000e+02 6.306416549132314913e+02 6.299990549423744142e+02 6.286611615347293309e+02 6.273074455671626311e+02 6.287781928584259958e+02 6.242270830777199535e+02 6.291180392805872543e+02 6.240610216241223043e+02 6.217453152631015882e+02 6.203555091884697958e+02 6.260393768416241755e+02 6.224921714587571842e+02 6.205656367675787806e+02 6.276638172285689734e+02 6.220637828275471293e+02 6.183818230343741789e+02 6.205037595530423005e+02 6.157750557227336685e+02 6.167771486373775360e+02 6.140275973498555686e+02 6.178335687500537006e+02 6.140905777439841131e+02 6.146740330103644965e+02 6.131262953117530969e+02 6.124408362288316994e+02 6.132287525390512428e+02 6.090825530974723279e+02 6.063921062959858546e+02 6.025599013973908313e+02 6.030231599034132159e+02 6.041536657134147390e+02 5.981437106460414270e+02 5.984672093465046601e+02 6.073874611768227396e+02 5.989826253024126572e+02 5.986042868199356235e+02 5.974838267031896066e+02 6.005307568615370428e+02 5.937826133733425422e+02 5.978215874252708772e+02 5.962087772606581666e+02 5.918426265151695134e+02 5.945377075884022133e+02 6.030150859797022349e+02 5.907279648677499608e+02 5.935212109372578198e+02 5.991550922931481864e+02 5.989336715162893370e+02 5.944462549277574226e+02 5.956258287866220371e+02 5.990872705848669284e+02 5.962923254921116722e+02 5.965999293112719215e+02 5.951968890576757758e+02 6.046203667236152342e+02 6.016199702846886339e+02 6.006174021640513274e+02 5.969787128018194835e+02 5.947605805631269504e+02 5.957222657735908342e+02 5.951952923522283072e+02 5.964472424329054547e+02 5.934344394289101956e+02 6.018540126663615411e+02 5.931589691006829526e+02 5.948802545862179159e+02 5.958032104298075637e+02 5.948634743016319817e+02 5.888053682102655557e+02 5.970313012457340847e+02 5.912322466016867111e+02 5.921485987973210285e+02 5.892723400012530419e+02 5.957328184789131456e+02 5.905354199926597403e+02 5.854364510608113505e+02 5.870026965057038524e+02 5.903548945447986398e+02 5.924852750661389109e+02 5.913885957034415242e+02 5.917832110569912629e+02 5.918962374419598973e+02 5.944091354081539293e+02 5.940939001027214772e+02 5.941841507131276785e+02 5.899827914498138171e+02 5.916084275554640044e+02 5.947893013860393694e+02 5.891391032722983709e+02 5.913516855989720398e+02 5.897929973010012645e+02 5.913715515596139767e+02 5.878516994102186572e+02 5.899004308088477728e+02 5.896635878099434649e+02 5.862527169120817234e+02 5.862200426420208714e+02 5.853841199295744673e+02 5.892144313104890898e+02 5.864841923402185557e+02 5.861418059501178277e+02 5.818304250973500302e+02 5.860667242392713661e+02 5.840585036907664289e+02 5.807442507208116922e+02 5.841565994720508570e+02 5.822942852018414897e+02 5.825916294593522480e+02 5.835369356906238636e+02 5.807220495537886791e+02 5.842598877335941552e+02 5.863379222580713304e+02 5.824229077476668408e+02 5.853453785825385012e+02 5.861452643006182370e+02 5.879820209934774766e+02 5.829879238115937596e+02 5.848478089699331122e+02 5.790613024321959301e+02 5.846335722589387842e+02 5.845925046569500410e+02 5.824960419290400750e+02 5.808183072319388884e+02 5.847654275427173616e+02 5.841147369581707380e+02 5.795240732563195252e+02 5.827108060365200117e+02 5.806868617882283843e+02 5.862052409409172924e+02 5.840913097985508102e+02 5.844141000688111944e+02 5.796666433795116973e+02 5.837872691984647417e+02 5.837649807356574456e+02 5.805748969878590060e+02 5.805611334210143468e+02 5.803116522187210649e+02 5.816033917344633437e+02 5.820616527617642078e+02 5.862027848279331010e+02 5.789302294126121069e+02 5.822417369233929776e+02 5.805825426671750620e+02 5.802490031086692852e+02 5.753756083314264060e+02 5.772153746035359063e+02 5.746646908438516448e+02 5.780702376580521786e+02 5.755032179716769178e+02 5.782146852363500784e+02 5.765906802957777018e+02 5.761052881967436861e+02 5.728907720234320777e+02 5.706439981143370233e+02 5.759482362925976986e+02 5.683676210212612432e+02 5.703007809695756123e+02 5.692929715548873446e+02 5.703440965196540446e+02 5.727331270719437271e+02 5.718685547845328756e+02 5.717663507475215283e+02 5.718293472525929246e+02 5.715592728693834488e+02 5.695832091548608105e+02 5.682680010414954950e+02 5.642697729345433117e+02 5.716424602224393539e+02 5.657480856843893662e+02 5.723889740150950729e+02 5.667973464985998362e+02 5.671686714036018202e+02 5.652082529616172906e+02 5.735777771446352062e+02 5.671000486560116087e+02 5.735570494134494766e+02 5.707964800288094693e+02 5.642842473523535318e+02 5.663358440631030817e+02 5.705335304115916415e+02 5.696422108418970538e+02 5.647833796571813991e+02 5.680377886921884283e+02 5.652438843698747633e+02 5.694444399081716028e+02 5.666862619640212415e+02 5.663286598170824391e+02 5.677643774661884208e+02 5.674735555314140356e+02 5.637482100734164305e+02 5.667446681022209987e+02 5.621153744806408668e+02 5.645607573368757812e+02 5.607019571300079406e+02 5.633465681778120597e+02 5.631727752901563235e+02 5.597463661280968381e+02 5.552148585277113852e+02 5.633791086313833603e+02 5.587049646811800585e+02 5.581791602376579249e+02 5.524751178590223617e+02 5.598884241403823125e+02 5.506295526519077157e+02 5.559459875883375162e+02 5.572356184159204986e+02 5.565771360005693396e+02 5.596976225852329208e+02 5.534344764304037199e+02 5.619343058820024908e+02 5.619492128357566116e+02 5.568987276342026007e+02 5.567998928978048525e+02 5.525353698507301488e+02 5.543169788693625151e+02 5.531319694864588428e+02 5.509494017719365502e+02 5.530041800204770652e+02 5.537737500222460767e+02 5.510477340950592406e+02 5.534747439086953591e+02 5.474561721868606128e+02 5.473728645782347257e+02 5.506220256209153376e+02 5.420312636118081855e+02 5.513093093338175095e+02 5.493780070603804688e+02 5.501936413954809950e+02 5.493884417292250646e+02 5.444078572102051794e+02 5.474347590664029894e+02 5.516068651433229206e+02 5.499528742350528319e+02 5.552674988858566394e+02 5.547553394946099843e+02 5.543607352748639414e+02 5.509258034117971192e+02 5.474934257137829263e+02 5.446858430794577544e+02 5.537364465812894423e+02 5.479754504490699674e+02 5.523124099870925647e+02 5.489202732773794651e+02 5.483086332045326117e+02 5.455920961563091396e+02 5.533511110478266346e+02 5.455494621283226024e+02 5.469488516742987940e+02 5.489615370694878038e+02 5.479553088748169785e+02 5.459113234149485834e+02 5.482187563130484023e+02 5.455998293910386110e+02 5.487627350773807393e+02 5.481999801478664267e+02 5.468505107794486548e+02 5.440595472084995663e+02 5.384661205378247359e+02 5.394582678035020535e+02 5.450069812082520002e+02 5.403629941917608903e+02 5.508069316939343025e+02 5.473938080103207540e+02 5.430288695470763969e+02 5.452826979250957038e+02 5.436626993304289499e+02 5.419210887147828544e+02 5.472812654224638891e+02 5.465668057384538088e+02 5.480799911551080186e+02 5.467884233912873242e+02 5.426991829178080025e+02 5.415020226562941161e+02 5.426676227576951987e+02 5.420356538435730727e+02 5.403680890918107025e+02 5.357776745110079446e+02 5.416124976424822535e+02 5.398297068857455088e+02 5.419129712588204484e+02 5.417788008567556517e+02 5.419315640575740645e+02 5.380274940152060026e+02 5.370483424020770826e+02 5.396591671884559673e+02 5.383055537657304512e+02 5.368516176554088588e+02 5.426767896731241763e+02 5.417149961061458043e+02 5.372947349693679371e+02 5.392396500509640873e+02 5.421093706589098247e+02 5.406268447024764328e+02 5.421709831022502613e+02 5.437878098487216221e+02 5.351194178533563672e+02 5.427001208432093335e+02 5.443689740706507791e+02 5.407017967837310835e+02 5.439532062134060197e+02 5.393373617537434939e+02 5.393823924211781105e+02 5.379321406058367074e+02 5.380086236913567745e+02 5.394152865134587955e+02 5.374289096690044971e+02 5.394760449653265368e+02 5.358304336520194511e+02 5.374069714768367021e+02 5.334226409961916033e+02 5.314419714585828842e+02 5.335385636606675916e+02 5.317565413878564868e+02 5.309001611278413293e+02 5.276531611343152690e+02 5.266917382673716475e+02 5.276963244665663524e+02 5.279966773509595441e+02 5.307027961604846951e+02 5.337400297632626689e+02 5.306069517348159934e+02 5.310072660113719394e+02 5.318118428697465561e+02 5.241600807969724656e+02 5.245375136984291657e+02 5.253052007844913760e+02 5.297165576646814316e+02 5.252943972668678043e+02 5.267145679140747916e+02 5.255796508457573282e+02 5.273618045393492366e+02 5.275234544112314552e+02 5.280821010906836364e+02 5.250086706756324020e+02 5.223334078488597925e+02 5.203123827942274602e+02 5.158696945561442817e+02 5.179655245902573597e+02 5.236280819772647419e+02 5.182310028986231600e+02 5.181737800500548019e+02 5.190733761881796227e+02 5.108104691852117867e+02 5.213107097247411730e+02 5.191727726287745099e+02 5.171552285074770907e+02 5.168238719609987584e+02 5.175029053594666948e+02 5.101782912393248921e+02 5.126580647317099420e+02 5.170374929140587028e+02 5.178142752421449586e+02 5.190437244071279110e+02 5.164604387842945243e+02 5.176147166646788946e+02 5.168133355392570820e+02 5.206215616274109834e+02 5.227665067889734019e+02 5.189612555507034131e+02 5.168626272059789244e+02 5.149373945538638964e+02 5.168236778069965567e+02 5.162949627974608120e+02 5.154323814830655692e+02 5.170015994446573586e+02 5.154484903309717083e+02 5.161880541830414586e+02 5.157335540077704081e+02 5.133274398749992997e+02 5.108315268870450154e+02 5.108052806982673246e+02 5.182675997606502278e+02 5.213637684506336427e+02 5.171826976747591971e+02 5.148058045578695783e+02 5.146555643319489945e+02 5.095092229395846175e+02 5.109585017240225397e+02 5.103664029019279837e+02 5.120188764126372689e+02 5.128667030851895561e+02 5.080581006885048510e+02 5.101661006733680779e+02 5.078258608716672029e+02 5.078353012765947483e+02 5.127918539324305129e+02 5.072932102418339468e+02 5.138022354505125122e+02 5.061642100629744050e+02 5.112439006650299120e+02 5.103943020905750814e+02 5.075941078332677989e+02 5.080002833791199919e+02 5.079147819942299975e+02 5.039762267921171315e+02 5.062422988554856715e+02 5.046993804998648443e+02 5.061677195132668885e+02 5.043232458805858869e+02 5.027529383760016231e+02 5.042134746860733685e+02 4.997761590355777912e+02 4.936670382002941437e+02 4.982120369995030842e+02 5.008486667219004858e+02 4.994438917027274556e+02 5.044798618859118733e+02 4.934668874097093294e+02 4.932459809492973477e+02 4.965617340520366270e+02 4.973184893566865981e+02 4.929242203212335198e+02 4.951070325843238606e+02 4.908895637351636765e+02 4.927650425312266407e+02 4.914065881440590147e+02 4.933671267891764387e+02 4.871541541535969486e+02 4.914973932734252458e+02 4.901898000459672744e+02 4.972320983331468369e+02 4.868754543734892195e+02 4.911862265597148394e+02 4.922514310871216594e+02 4.833494955910265958e+02 4.862413237056589992e+02 4.898705621691505030e+02 4.848072246943831942e+02 4.876719672120913742e+02 4.870190570850273275e+02 4.888965542179748809e+02 4.832913841007225528e+02 4.806310993335811190e+02 4.869248608986884506e+02 4.834994429020068196e+02 4.836804687250944426e+02 4.793742287788477938e+02 4.817841549209559844e+02 4.815219410039454715e+02 4.844717165941308963e+02 4.845126581372580858e+02 4.859097557191181522e+02 4.867508998186420968e+02 4.876925767483589880e+02 4.874086324006599398e+02 4.882498724007626834e+02 4.859240210010651140e+02 4.812753278364278913e+02 4.930246001153183215e+02 4.836881329527334401e+02 4.828471084527358812e+02 4.845061488535842500e+02 4.847680223976477123e+02 4.839236171375699769e+02 4.804751302619417288e+02 4.829084099552368912e+02 4.855461951589109049e+02 4.870034293808679990e+02 4.819469116811239928e+02 4.840216709914724333e+02 4.838376841583356054e+02 4.887185617343665740e+02 4.836307105594510176e+02 4.856338209926461218e+02 4.873617635603078497e+02 4.825837472282999556e+02 4.824113997157284643e+02 4.863003578591626592e+02 4.873359204640009921e+02 4.842631198970985906e+02 4.772648997686291068e+02 4.779565627773784513e+02 4.780108843518416961e+02 4.790582618354866327e+02 4.768625057762470192e+02 4.819172926794695968e+02 4.811008993390211117e+02 4.831959597531928807e+02 4.809148142720006263e+02 4.778474351451690723e+02 4.852305153502433086e+02 4.824379837388153192e+02 4.807419219165778372e+02 4.819215928996581511e+02 4.834598226101357454e+02 4.816742103110819357e+02 4.855085644970120597e+02 4.812142688911854975e+02 4.820306925411374550e+02 4.804742668890235677e+02 4.766645304737229480e+02 4.774870263498036138e+02 4.783006784493223904e+02 4.738996272699208134e+02 4.778609629702605162e+02 4.755670595994025689e+02 4.839928912078790972e+02 4.778124957909774366e+02 4.780858016619848740e+02 4.748489154517210409e+02 4.768131677738813323e+02 4.801969716085030200e+02 4.798692855378317290e+02 4.749078444700336945e+02 4.736106393731787989e+02 4.767425575027361901e+02 4.748678782602543720e+02 4.734092270417821737e+02 4.746882823177707564e+02 4.773832875185339049e+02 4.736478164745424237e+02 4.732352410168728625e+02 4.682505222699731462e+02 4.681904535917911403e+02 4.666800374730885324e+02 4.703158354654143523e+02 4.686487210403174117e+02 4.649615902581136311e+02 4.699918962238139102e+02 4.646269978241255671e+02 4.662713465623609181e+02 4.670469648163162901e+02 4.674313042912826290e+02 4.650184578078746540e+02 4.684594041158394475e+02 4.639032617360787754e+02 4.607984738724771319e+02 4.648111575774700555e+02 4.620421867055287635e+02 4.677984131339346732e+02 4.647330906312266734e+02 4.586035328890294522e+02 4.625033316119295250e+02 4.621719681173494223e+02 4.612801794570959828e+02 4.612391357798809963e+02 4.620507709165154324e+02 4.601379936833905617e+02 4.650050540665499170e+02 4.579349579018740997e+02 4.601705330458429444e+02 4.653298824571369323e+02 4.573470090460342021e+02 4.593148416908164222e+02 4.603548987853798735e+02 4.556314300293532256e+02 4.584763395492364566e+02 4.588017872792762546e+02 4.553458605031370325e+02 4.577227088603315224e+02 4.543687878897362111e+02 4.556497581918812330e+02 4.550934493199562780e+02 4.546789101574743199e+02 4.522883907875475984e+02 4.514598999408668760e+02 4.542516447686670062e+02 4.529104464385446818e+02 4.512992913977363401e+02 4.547058215987497078e+02 4.469095680105592123e+02 4.491881061742067800e+02 4.519005333632157431e+02 4.503099263803737244e+02 4.454526493232463622e+02 4.484403678588382149e+02 4.506905178660232991e+02 4.533679269257868896e+02 4.493503400172210718e+02 4.520744883448560358e+02 4.523858437824017642e+02 4.520144344704918353e+02 4.484889126244556223e+02 4.512852855696370966e+02 4.490411088895295961e+02 4.544454620447188518e+02 4.514956781379015638e+02 4.538875166987015746e+02 4.501812470712218328e+02 4.578455028867571741e+02 4.559906971401189253e+02 4.524327004668969039e+02 4.469325612077037704e+02 4.555732156937902460e+02 4.497316015351138390e+02 4.497865877407726884e+02 4.517397666234469966e+02 4.514266866627864374e+02 4.463004944358831949e+02 4.496296992064847018e+02 4.510399991133621711e+02 4.516777019948214615e+02 4.452222006391821196e+02 4.473998273767038540e+02 4.460878609562319070e+02 4.478488927632159289e+02 4.453131243276419013e+02 4.489093854753236883e+02 4.449967097161290894e+02 4.462579972957602195e+02 4.448790513254328971e+02 4.448740022093834341e+02 4.478123720844652667e+02 4.419990445625995221e+02 4.395904539300246370e+02 4.410437546659424015e+02 4.422819126146056874e+02 4.438728123924371971e+02 4.446731650736579695e+02 4.431556743581980982e+02 4.426917207084442225e+02 4.419599112439260580e+02 4.439440985571350211e+02 4.449402997448304973e+02 4.478774586860699856e+02 4.405010738145054461e+02 4.356471091631070180e+02 4.425509356586600234e+02 4.362867137647204459e+02 4.409714790932314941e+02 4.383372675179058433e+02 4.356058115428205610e+02 4.349523897978542664e+02 4.390693783180043965e+02 4.369453685471412996e+02 4.373775770086378429e+02 4.374305452553200553e+02 4.306298701153239676e+02 4.294064237852455790e+02 4.313244442026923480e+02 4.286501860157989654e+02 4.312310609769739358e+02 4.325695216326499235e+02 4.341070849479583558e+02 4.345239102332710672e+02 4.323735855659056142e+02 4.305871551957340557e+02 4.278975851301586317e+02 4.307356378289009058e+02 4.293287238921384983e+02 4.323997689125578177e+02 4.318665378009623623e+02 4.276654023853852777e+02 4.358279799024607541e+02 4.298149115792627981e+02 4.308045433042557875e+02 4.306197229377252711e+02 4.329444266908054715e+02 4.343830547831013860e+02 4.261795155244201396e+02 4.282856037024222360e+02 4.270134009806244535e+02 4.308385929802190049e+02 4.277121586594053610e+02 4.294627416568757212e+02 4.320117724987501333e+02 4.276771932566975920e+02 4.288968196177528398e+02 4.294833030607795763e+02 4.291732183033333285e+02 4.235579594176024329e+02 4.297135373276251471e+02 4.224179684965069441e+02 4.285689119222411705e+02 4.302358376486334350e+02 4.299704869848721955e+02 4.238158097682408538e+02 4.256966759301679417e+02 4.205466297030664578e+02 4.238307080484233893e+02 4.243727258557686923e+02 4.186801897220506703e+02 4.235809403162937201e+02 4.215486328662235564e+02 4.205609028162202208e+02 4.220597019906914511e+02 4.209635692125338551e+02 4.196958916539852567e+02 4.188249742016633945e+02 4.177365034291872803e+02 4.119238867167886156e+02 4.156894388339857755e+02 4.117403287368366023e+02 4.132402354078968187e+02 4.124646838392330324e+02 4.205712002249335910e+02 4.146608401209753083e+02 4.187777253924899696e+02 4.155037999919159688e+02 4.116543154019317967e+02 4.147489263862725579e+02 4.133758679440825290e+02 4.156221130400519996e+02 4.177699792940793486e+02 4.179272949548380325e+02 4.183703896222703520e+02 4.154686219702892345e+02 4.122605054099791460e+02 4.114981294035518999e+02 4.189909744906358355e+02 4.108739381310696785e+02 4.173621282892826798e+02 4.121586430640898016e+02 4.142887082092105402e+02 4.121351637761108577e+02 4.158674507817385120e+02 4.133541773296261113e+02 4.137497059310178429e+02 4.095009220551738736e+02 4.108969272993174968e+02 4.105980426391316769e+02 4.114308837952236217e+02 4.099457553411085087e+02 4.102410819296783870e+02 4.085562394823539307e+02 4.103860571653840452e+02 4.101482260558738062e+02 4.097062681558109034e+02 4.087198418457007278e+02 4.096353038609585155e+02 4.079854051810750661e+02 4.096903900002125170e+02 4.084220366309081101e+02 4.075497163466865800e+02 4.075389258851185446e+02 4.035720416283962209e+02 4.085616869042881945e+02 4.056970138581601191e+02 4.063512543890713005e+02 4.073824658107231471e+02 4.053093283946077463e+02 4.069767293460120641e+02 4.063982017912404103e+02 4.006794312165127394e+02 4.051057194736300175e+02 4.018562396771553722e+02 4.053305041552617354e+02 4.061126863804851723e+02 4.023101109719546002e+02 4.059203183609860162e+02 4.029637436340303793e+02 4.038848790730534688e+02 4.019010428986081820e+02 4.031423345973746564e+02 3.986360692542669995e+02 3.981535802106841970e+02 4.058804693037862421e+02 4.074241034141770683e+02 4.060560204705138290e+02 4.004296588582153618e+02 4.004505680543761059e+02 4.044463752701386170e+02 4.017750629984230386e+02 4.012852020776532527e+02 4.008345332477091461e+02 4.021100748844796726e+02 4.014748127346509250e+02 3.992884042621443541e+02 3.983737514578041896e+02 4.017199882393161943e+02 3.979554787171375665e+02 3.999462450695797884e+02 3.994427789036788568e+02 4.005714583451116368e+02 4.024799816026197732e+02 4.019542837145438625e+02 3.989685884265895766e+02 3.983622620494131183e+02 4.003433861018166340e+02 4.029097584678818293e+02 4.001592552258294972e+02 4.013271804643525797e+02 4.014201560170434959e+02 4.027405457411753673e+02 3.962061336589082430e+02 3.994586751098592003e+02 3.992866054413327106e+02 4.002226427999320322e+02 3.974572946229591253e+02 4.005620068104752249e+02 3.967347743173761501e+02 3.982063356857854615e+02 3.959794396646709060e+02 3.968044585509014723e+02 3.942681830366572626e+02 3.965517006032386007e+02 3.989749802385059070e+02 3.945879219109223754e+02 3.930207161530312874e+02 3.987847666152420061e+02 3.982797225546752315e+02 3.949109055179768006e+02 3.935664420142924769e+02 3.925674218106191233e+02 3.961692953228387637e+02 3.917543491288778910e+02 3.907493939715060947e+02 3.948966208556375932e+02 3.871305633356304270e+02 3.894805667865017540e+02 3.907713857817407188e+02 3.951715379892203259e+02 3.923072306082142404e+02 3.856482806278720545e+02 3.894308111565878221e+02 3.849707727815074918e+02 3.892206288542304833e+02 3.895584151542507811e+02 3.895494971543857901e+02 3.873535140265752830e+02 3.932998858434157228e+02 3.888319528550505879e+02 3.900133036860754032e+02 3.837631469716804986e+02 3.878331533449018593e+02 3.856563927891657499e+02 3.844919757980055124e+02 3.822909964134952929e+02 3.832766735140506285e+02 3.842667527102815370e+02 3.789422792656707770e+02 3.806778125425497592e+02 3.794107627805115612e+02 3.772410632331375382e+02 3.782502202936131539e+02 3.778698262579269453e+02 3.745696795835746684e+02 3.809765183784512601e+02 3.794044476699529582e+02 3.786142324787402913e+02 3.787898906712620146e+02 3.775425682783127854e+02 3.752933029369862652e+02 3.807022285377332764e+02 3.766107247988319386e+02 3.806349779237453390e+02 3.772935513437784039e+02 3.773397154488346814e+02 3.742829289856293826e+02 3.766610078721340074e+02 3.736982518393172654e+02 3.750627140847544752e+02 3.743174267269453708e+02 3.731283337488984557e+02 3.742490891253347627e+02 3.780946281020225683e+02 3.779735676632427612e+02 3.732144253169806802e+02 3.745326962192859241e+02 3.733837983464169383e+02 3.748846471561452063e+02 3.795390695624426485e+02 3.769807276953793576e+02 3.796968774361059218e+02 3.744929581437658612e+02 3.785642765584119047e+02 3.776348469111788404e+02 3.762303584630924433e+02 3.752080771874571496e+02 3.778447243102975790e+02 3.810039020096862714e+02 3.762165136810535842e+02 3.716631696080532947e+02 3.732417819082180017e+02 3.740825838890221462e+02 3.753637409420813924e+02 3.778795758321318772e+02 3.751482688741789389e+02 3.730162936167463386e+02 3.725614156204640040e+02 3.731791856148603870e+02 3.781555299111477666e+02 3.733300293423697553e+02 3.750309443146831541e+02 3.711306788380526314e+02 3.671221373413416131e+02 3.697663029591399777e+02 3.704341420543170216e+02 3.699106485613637574e+02 3.724893390209214772e+02 3.725378995156592623e+02 3.713188687208015608e+02 3.720747920848258445e+02 3.734312218759546340e+02 3.736219404304610521e+02 3.690661582465390325e+02 3.711179674757714793e+02 3.709030753338993236e+02 3.752195978337326778e+02 3.700435937043810100e+02 3.739981613420713416e+02 3.668781445488592681e+02 3.689159868258874440e+02 3.711701917996878706e+02 3.702697976722562316e+02 3.717883794532709203e+02 3.693235394877578415e+02 3.673987295031106441e+02 3.687247940292040198e+02 3.669611057346388066e+02 3.665090012691191532e+02 3.653674956848698230e+02 3.667153673755051386e+02 3.685511185424281280e+02 3.673131881897895710e+02 3.725367862975551247e+02 3.661204342820206534e+02 3.679731467026559812e+02 3.709741162656393385e+02 3.690443970169020531e+02 3.645489343510005256e+02 3.592670808280386723e+02 3.642577490949133789e+02 3.610426263763473571e+02 3.616324153706656261e+02 3.581705007250401422e+02 3.630695810165328226e+02 3.614194631201258971e+02 3.620623866886766109e+02 3.632342816196485273e+02 3.600179881910825657e+02 3.615292198096438483e+02 3.597531584462320779e+02 3.606610905995465259e+02 3.587619711752865896e+02 3.605244846330557493e+02 3.595559953863727856e+02 3.600769434369268538e+02 3.565368803855978399e+02 3.576429071739538585e+02 3.626421521472782956e+02 3.562950750984019805e+02 3.610163288463698450e+02 3.609942011469013892e+02 3.586142753331396307e+02 3.597896082509383291e+02 3.579871081025953572e+02 3.597129427542633380e+02 3.587406953527333258e+02 3.572721183455310552e+02 3.581687155781309002e+02 3.583832744580790290e+02 3.550879050721133581e+02 3.565360397247368951e+02 3.564625092862250426e+02 3.575788442185232725e+02 3.588183150134112225e+02 3.586370731288673142e+02 3.578631179709375374e+02 3.597808331231698844e+02 3.569379447823457099e+02 3.572837133068646835e+02 3.589672653576795369e+02 3.587097383499851730e+02 3.550240082106611794e+02 3.559384637661757438e+02 3.530108906129873390e+02 3.550122938469705218e+02 3.532030463962188946e+02 3.563874057472496020e+02 3.523580933225514968e+02 3.519593519117052551e+02 3.548843711946390158e+02 3.546343824055636560e+02 3.545700662553855977e+02 3.529411969605608306e+02 3.544816712822923250e+02 3.540581223677949083e+02 3.504500946458365434e+02 3.567945453434952583e+02 3.540158374998184172e+02 3.490270171891291398e+02 3.515413501599854840e+02 3.517760458024856689e+02 3.509379340778523897e+02 3.456887142281088927e+02 3.504868575215214719e+02 3.530053941747864314e+02 3.494376963358528769e+02 3.501693544969471077e+02 3.508696801091514885e+02 3.526030079076152219e+02 3.524778275621418970e+02 3.499133752510946920e+02 3.513226484254536786e+02 3.522236653159736761e+02 3.521224147259261485e+02 3.477881877770918777e+02 3.511398064127698149e+02 3.504661918139788668e+02 3.495190495973428710e+02 3.483925966696499472e+02 3.496665192461063043e+02 3.447171955290784808e+02 3.452208669337043148e+02 3.445963758859850259e+02 3.504251815710748588e+02 3.514416550444757377e+02 3.509228139562580395e+02 3.499897722245048044e+02 3.491876605061865462e+02 3.454604205539300210e+02 3.495091114545169830e+02 3.481861045938716188e+02 3.480792379063927910e+02 3.464430945961569819e+02 3.494940844304732650e+02 3.477797833834168273e+02 3.453457858206838296e+02 3.463372438807112985e+02 3.465803398866843281e+02 3.464628277045155187e+02 3.489424647563682811e+02 3.444928368690797811e+02 3.465579766244107418e+02 3.439287492203801548e+02 3.447179220716340637e+02 3.440371548997883338e+02 3.462783476062893442e+02 3.426669541255392915e+02 3.471138828356721433e+02 3.416829301397579002e+02 3.441715833905844306e+02 3.417510850267364617e+02 3.404305475630255273e+02 3.426973168990700174e+02 3.437058871064060099e+02 3.461886979490945464e+02 3.397029020147165852e+02 3.374956797747167343e+02 3.388832863232526051e+02 3.358285211496584566e+02 3.347576304964777023e+02 3.353323298918259070e+02 3.314645954981654654e+02 3.319896983997843449e+02 3.326592354508632638e+02 3.346995133380953575e+02 3.344130180778320778e+02 3.385266990461399814e+02 3.329462559150812240e+02 3.385684945191597421e+02 3.346420652585944140e+02 3.318007796261152862e+02 3.353547715338852981e+02 3.320811595610514928e+02 3.326698273935504062e+02 3.366926929799930690e+02 3.320121046262800064e+02 3.320040941831028363e+02 3.327207877765455351e+02 3.371169631982912733e+02 3.399002066438874294e+02 3.368757491540982301e+02 3.339030778254029883e+02 3.404700277394933323e+02 3.361145478466515897e+02 3.359396692149708201e+02 3.373765274250579296e+02 3.357674622660290424e+02 3.396771929871154612e+02 3.350256469689588243e+02 3.353353416534849316e+02 3.353796502275384341e+02 3.357424812576049931e+02 3.334305598692441777e+02 3.306577591793753754e+02 3.319127972534121227e+02 3.348719354132969102e+02 3.349805560750931477e+02 3.364667616833417583e+02 3.313105933723828684e+02 3.294674084102772440e+02 3.319088230732849070e+02 3.317811752814707802e+02 3.300482100751423786e+02 3.319603206052645419e+02 3.351235217501919124e+02 3.281210973720984043e+02 3.372276522490630555e+02 3.295934974348423907e+02 3.316115978043518453e+02 3.316481953359470367e+02 3.306485097246523992e+02 3.316959212300178592e+02 3.340443743138602599e+02 3.297825158540698567e+02 3.292205232643204340e+02 3.298312460367630479e+02 3.293879133869958196e+02 3.321395065313068926e+02 3.280470661859930033e+02 3.328065764529922603e+02 3.309633126746329026e+02 3.306927121054642953e+02 3.288799105628813777e+02 3.331414007861733353e+02 3.325362714555911339e+02 3.247313440329461400e+02 3.222718300754237362e+02 3.218808501082704652e+02 3.264419676662226379e+02 3.239098856386474949e+02 3.201614042315498523e+02 3.203011107363888641e+02 3.238030430704857849e+02 3.223001299068251910e+02 3.167444866491417770e+02 3.230030115067498855e+02 3.188226021892440940e+02 3.216529953254932934e+02 3.230880663740715022e+02 3.242466009415625194e+02 3.231604054417954330e+02 3.253489312219560361e+02 3.253884007784662344e+02 3.210412815014366856e+02 3.215897312291265848e+02 3.196283821346790432e+02 3.245011176370128396e+02 3.205720086046491133e+02 3.191724630132601987e+02 3.233204574981692190e+02 3.186665132350937029e+02 3.224709617380163422e+02 3.203884248735209894e+02 3.230203834309027116e+02 3.190457509578558302e+02 3.196502398501918378e+02 3.208647769391814677e+02 3.175149136428012753e+02 3.153543300513778718e+02 3.176584316685686531e+02 3.190974609604042485e+02 3.149600737753874569e+02 3.129351128137619753e+02 3.197755301036658580e+02 3.165289249654397281e+02 3.183474051433836962e+02 3.171879762892661461e+02 3.132769491016920256e+02 3.152845680431650521e+02 3.118343591867775899e+02 3.146068922518991826e+02 3.136937242708472695e+02 3.136106013354526567e+02 3.108818963838635341e+02 3.111232596084498709e+02 3.140238121857755687e+02 3.160720321593117887e+02 3.136312323379707436e+02 3.150496886125988567e+02 3.096355980261274681e+02 3.130865739895769480e+02 3.053535354991674353e+02 3.121214470069049298e+02 3.082146142734629848e+02 3.095716199611321713e+02 3.104370508065227341e+02 3.127060154791371360e+02 3.084814632627785613e+02 3.107677774797088546e+02 3.120744117976266239e+02 3.104713779990391913e+02 3.127526565552885245e+02 3.119885528419435445e+02 3.102538822973998549e+02 3.098734449795568366e+02 3.093759475552651566e+02 3.119280128266236147e+02 3.114502089339554800e+02 3.096269209820968626e+02 3.074148663238258905e+02 3.098197680327462535e+02 3.068659892214682827e+02 3.061782601778491539e+02 3.101889588346874689e+02 3.073082893908133428e+02 3.036013007727297008e+02 3.074695095652170380e+02 3.087043000354045716e+02 3.038120374313392063e+02 3.069859493262203500e+02 3.097881554429812354e+02 3.107896491367108069e+02 3.100567615885614714e+02 3.112276544108923986e+02 3.147192205365290647e+02 3.096075703383526161e+02 3.110632870655061879e+02 3.109079925242106128e+02 3.115204002298555110e+02 3.081657303088115327e+02 3.088350479939371667e+02 3.102115659934895575e+02 3.063656034772973840e+02 3.092934975261937325e+02 3.099353563118700094e+02 3.126609686234708647e+02 3.086455520581791916e+02 3.059828299249933252e+02 3.093755998616254033e+02 3.088643530287835119e+02 3.107690313816685830e+02 3.056431331619880325e+02 3.053184989906071678e+02 3.075451048239241914e+02 3.056075986973155523e+02 3.118396281975370243e+02 3.067379335048343592e+02 3.079492463133437354e+02 3.082780893755999045e+02 3.104443661304367765e+02 3.091922406288518346e+02 3.076520543199105191e+02 3.119535679284305161e+02 3.090957167394531666e+02 3.064329788846386009e+02 3.075355099111773711e+02 3.069423662128555748e+02 3.073445291811672746e+02 3.109800171650250036e+02 3.114463648528786166e+02 3.082089382923396101e+02 3.089132502486454541e+02 3.076583687061938690e+02 3.105020075104550301e+02 3.075093274516275983e+02 3.023165996070908363e+02 3.082326425442139453e+02 3.071196097673435474e+02 3.083487090748319588e+02 3.091753393162631482e+02 3.098804683820910668e+02 3.059744564980895802e+02 3.074125202784636031e+02 3.049316042910778037e+02 3.071749519317289128e+02 3.041532143394990158e+02 3.031515525021283679e+02 3.044708118652420126e+02 3.023968826257745945e+02 3.008563682816050573e+02 3.028308586224427472e+02 3.020501645778668944e+02 3.030251380165945534e+02 3.009788482394963012e+02 2.985490978705228713e+02 3.056575442179037623e+02 3.030418996488494372e+02 2.978132081961261406e+02 3.028204641538658279e+02 3.052387298450601065e+02 3.027035507091084128e+02 3.036730801732870191e+02 3.011615153887951237e+02 3.048196066739956791e+02 3.058157853276153446e+02 3.010360941302453170e+02 3.017644821943445095e+02 3.017683893502568253e+02 2.976727788832934039e+02 3.007295216651701821e+02 2.998934187370869040e+02 2.970892024983565989e+02 2.952321755972124038e+02 2.950489630039182316e+02 2.962740995845921930e+02 2.971057350405681632e+02 2.970267042279298835e+02 3.009681948105928768e+02 2.945826643021391646e+02 2.947843329790313760e+02 2.948875831272811752e+02 2.923480607834083571e+02 2.929785231595606092e+02 2.958387439792219311e+02 2.938178384401379049e+02 2.955004376034697202e+02 2.918535854616588949e+02 2.979552842126843188e+02 2.944885115374445377e+02 3.004533249249001869e+02 2.968209145840684755e+02 2.969342434259568790e+02 2.969661165436988881e+02 2.942152230037857521e+02 2.996324692639048521e+02 2.955637831752046623e+02 2.953826556574277902e+02 2.906890074951116958e+02 2.959188329451813502e+02 2.910785146752726291e+02 2.934658143427884056e+02 2.950612697753223301e+02 2.915028428059843577e+02 2.904680671273480925e+02 2.930513009767377071e+02 2.950119871447151922e+02 2.898843821683091164e+02 2.941422156812557205e+02 2.926808747279112026e+02 2.904031821051177076e+02 2.898975251596996827e+02 2.905511967728174341e+02 2.916166788157764245e+02 2.908184069747189824e+02 2.934284558848635243e+02 2.946320322941169252e+02 2.938651545577773732e+02 2.900397725106998337e+02 2.922670110653145912e+02 2.896305361450536111e+02 2.905189506735663940e+02 2.925132770133899385e+02 2.918658037205782421e+02 2.964073658476738160e+02 2.906932039428903636e+02 2.883070227457377541e+02 2.892358135957066452e+02 2.899056691472603120e+02 2.914729413631872603e+02 2.915658664063139440e+02 2.879369585345568225e+02 2.927798685314616023e+02 2.905836251159186645e+02 2.915010858367593300e+02 2.893367843966153714e+02 2.924963143004586072e+02 2.925327521777204538e+02 2.912769618203431605e+02 2.940379638059869194e+02 2.916973447114937699e+02 2.907074296873209391e+02 2.924148401315297292e+02 2.917658782124300387e+02 2.919187613403440764e+02 2.913483021370950610e+02 2.936702619502106018e+02 2.923131707292594115e+02 2.913483025634473620e+02 2.915921163880103109e+02 2.909098356396783061e+02 2.907051418365716131e+02 2.903833311257311038e+02 2.883121069224436042e+02 2.875887431964211487e+02 2.908046810049035571e+02 2.884111421721904662e+02 2.860755777020933124e+02 2.883957616501962207e+02 2.838801737383659543e+02 2.849650708431084922e+02 2.851521326128778355e+02 2.833097344257652139e+02 2.826625958607482403e+02 2.837126861243577878e+02 2.823602408909528663e+02 2.840437807791890350e+02 2.800927067945074214e+02 2.805801956589290285e+02 2.861242842032541489e+02 2.842740097273356241e+02 2.826180930284174906e+02 2.834596017725289130e+02 2.828547946665708537e+02 2.848489001981474189e+02 2.802726015774289863e+02 2.849278700419422421e+02 2.855015844447945597e+02 2.835261545243624823e+02 2.816356400357528855e+02 2.838048747736315249e+02 2.814797799127907751e+02 2.837266388039835192e+02 2.867848131012980843e+02 2.843538575797071530e+02 2.801892743537430874e+02 2.830979724931220289e+02 2.835026450060761931e+02 2.838003569027206936e+02 2.815781623442163664e+02 2.780236407457018117e+02 2.836185420037157314e+02 2.818144686953507403e+02 2.827584924939543498e+02 2.814083254435580557e+02 2.790127914696391827e+02 2.797509450858260607e+02 2.837814228184685135e+02 2.771272536909029895e+02 2.783951551402332711e+02 2.792331017029560485e+02 2.830932283953697493e+02 2.811658172161353377e+02 2.762065315074863747e+02 2.754903914616015754e+02 2.764356653011180924e+02 2.792791115451273640e+02 2.791332874467583451e+02 2.797822320844683759e+02 2.789356194572952177e+02 2.807831675711386197e+02 2.787804238466605966e+02 2.780893996475373910e+02 2.799622240482651137e+02 2.780694095445243192e+02 2.795220176941620593e+02 2.772392875503662140e+02 2.785231458167712617e+02 2.762110747365143197e+02 2.773800782642155127e+02 2.775113603017501873e+02 2.766601709065384398e+02 2.759389181360338057e+02 2.767215796478648144e+02 2.743010588333371516e+02 2.742476914191256014e+02 2.764105997351716724e+02 2.736766485200483885e+02 2.754541691521924918e+02 2.740306499536181946e+02 2.763463034372998095e+02 2.780743912108152358e+02 2.750918924710974238e+02 2.770662033525171069e+02 2.746473088662425539e+02 2.760973689255084196e+02 2.729074577365393566e+02 2.751515425856201205e+02 2.728539996364422677e+02 2.775363217689981639e+02 2.736084555434914023e+02 2.749670622662652590e+02 2.758726347373104204e+02 2.764308134181372907e+02 2.782079820158833741e+02 2.701843386105145441e+02 2.716004642722005542e+02 2.719852140045403530e+02 2.772009428244662104e+02 2.764915032727778907e+02 2.741558450626824310e+02 2.742457081608880003e+02 2.755175605798511356e+02 2.755322447457043609e+02 2.741212177507521233e+02 2.727495067678618170e+02 2.753522151052707159e+02 2.747978556531804202e+02 2.738524095437689425e+02 2.759423541643785711e+02 2.737334977400278149e+02 2.712640468096205382e+02 2.694114515671290633e+02 2.723174027661125365e+02 2.754739309148466759e+02 2.740783073739208362e+02 2.737124060510662389e+02 2.702785918220750432e+02 2.697702925853046736e+02 2.725972717359254602e+02 2.720867946913323294e+02 2.750376639254062638e+02 2.687490243131388183e+02 2.724090786815687011e+02 2.704797967005190458e+02 2.701746467993387455e+02 2.740879122413348910e+02 2.732968646275738820e+02 2.671758232917140390e+02 2.729751722511687149e+02 2.688409866768622578e+02 2.740719689097979881e+02 2.733080973632600603e+02 2.729290553643897965e+02 2.668155212271350365e+02 2.706531655878370088e+02 2.689903037722233989e+02 2.728175098504881930e+02 2.685625078892682041e+02 2.687827252282496602e+02 2.687945332640022116e+02 2.697571401046817527e+02 2.680087248141622922e+02 2.700741299148725147e+02 2.651959320815472552e+02 2.656072893996552011e+02 2.694974852570259145e+02 2.672343601597657425e+02 2.661228628003182166e+02 2.670253547918231334e+02 2.666038964187825968e+02 2.663116745803156959e+02 2.645709633192203114e+02 2.681608933167350983e+02 2.670932519915965599e+02 2.661925100091314107e+02 2.672768899494370771e+02 2.660510594403785944e+02 2.668818621462231135e+02 2.648961526520025132e+02 2.626310258149365495e+02 2.658338384340349307e+02 2.687479614742707099e+02 2.616387941726847544e+02 2.608672450060672645e+02 2.624547997376566286e+02 2.638712983248145747e+02 2.643701710097631690e+02 2.662440303615040307e+02 2.684719120238170262e+02 2.617128119984367913e+02 2.625482017877372414e+02 2.642309033577663513e+02 2.624938119734898123e+02 2.641410375604641558e+02 2.653425145949208286e+02 2.657403815158657494e+02 2.632147725573290131e+02 2.657889960743257802e+02 2.606617276961014795e+02 2.640687813378765441e+02 2.604254679099616396e+02 2.636166034833104277e+02 2.640695887706643816e+02 2.636844002825889675e+02 2.639390458092705103e+02 2.644939734925103494e+02 2.628602766844070402e+02 2.664273809851983970e+02 2.640366543536706558e+02 2.630937511650640772e+02 2.627556587727723354e+02 2.608532238451376202e+02 2.643860544747558947e+02 2.635392810211868095e+02 2.627190466854683564e+02 2.615308226039292663e+02 2.639564855740795792e+02 2.614465693813798453e+02 2.638081353323041753e+02 2.646098902425118240e+02 2.639430772700487751e+02 2.624697836646869291e+02 2.595085941701925094e+02 2.638293541415426375e+02 2.646629795998721875e+02 2.617013633707218787e+02 2.621966012422357721e+02 2.627403261801037502e+02 2.635430975805437583e+02 2.653478242085939200e+02 2.640479918570433711e+02 2.621787851717487570e+02 2.619466349262206109e+02 2.650446543963669797e+02 2.605983437686687694e+02 2.667879497735327732e+02 2.703715609300686538e+02 2.655760515832525925e+02 2.639704531687033864e+02 2.568894624688514909e+02 2.594996442587388970e+02 2.535446748869014755e+02 2.545207205889951751e+02 2.565858066939242690e+02 2.547625313582887259e+02 2.555429398015235449e+02 2.550565749022109401e+02 2.526995100816464230e+02 2.552592972034130412e+02 2.557343757338696832e+02 2.540067118444964080e+02 2.541914272845205289e+02 2.543046419079034592e+02 2.547614772723353838e+02 2.560603694565243700e+02 2.560800917449280973e+02 2.497473340839615048e+02 2.559196335504367426e+02 2.507409136073943898e+02 2.578353776075692849e+02 2.518285089048677889e+02 2.534144511737397352e+02 2.509583576209226976e+02 2.551044424804645985e+02 2.564013791562895790e+02 2.533979589041690019e+02 2.507207873702943743e+02 2.544737958135627309e+02 2.543631592701486852e+02 2.541479989289294394e+02 2.561132103337421313e+02 2.548056330863551864e+02 2.525071632235674599e+02 2.546334251567467106e+02 2.514368970003696404e+02 2.527409973614895193e+02 2.505068087479520500e+02 2.526535971700903929e+02 2.536454335089643735e+02 2.516236438822817547e+02 2.511758041390594656e+02 2.538705908300570968e+02 2.539697714862885221e+02 2.558213330776692374e+02 2.531264482068512791e+02 2.527131285603318531e+02 2.543122611534735995e+02 2.511311891345238507e+02 2.546362573798107860e+02 2.519223495379159488e+02 2.507415424624221032e+02 2.545208353699687223e+02 2.530013686984060541e+02 2.540581335415213857e+02 2.556394219178921787e+02 2.533407895938732111e+02 2.540143396985430968e+02 2.536524307318334763e+02 2.492058721529612342e+02 2.520401820920836542e+02 2.500033335181588541e+02 2.547189089488921923e+02 2.485893174964870127e+02 2.487110936992965549e+02 2.507951977157643739e+02 2.491416352143017150e+02 2.525884215785020501e+02 2.520039479705143606e+02 2.564717533772229103e+02 2.494958250816499401e+02 2.529666111432015896e+02 2.530232344781380505e+02 2.502782732888863677e+02 2.516418327357315832e+02 2.516440421893175028e+02 2.500487201556066452e+02 2.513738916982845808e+02 2.474067713724573991e+02 2.496179786459018146e+02 2.511045347680312716e+02 2.509869223037369466e+02 2.515853190312895435e+02 2.508336803568513460e+02 2.485473047123475965e+02 2.508707514442334059e+02 2.500504435787928799e+02 2.521291494379058804e+02 2.489650214534017323e+02 2.459023895458423965e+02 2.478438703052836445e+02 2.472342596858610193e+02 2.481081887602300640e+02 2.516761558323951817e+02 2.492556342905809288e+02 2.487188527629383827e+02 2.472934814548283669e+02 2.469211613460056469e+02 2.491293748062718976e+02 2.471843736078785412e+02 2.453180950948771795e+02 2.513474270864986977e+02 2.455602105149507963e+02 2.442438079639111379e+02 2.462005036785124332e+02 2.464063920197393429e+02 2.431548414561702600e+02 2.436073732260352642e+02 2.457400432435197501e+02 2.419878260876704701e+02 2.435791051438213799e+02 2.397887229168889576e+02 2.411950583757885340e+02 2.449090936789794739e+02 2.395619671992353688e+02 2.417443343480648537e+02 2.365259982065112467e+02 2.426901855047688343e+02 2.412748587760550549e+02 2.373946707260369067e+02 2.415690927779997423e+02 2.399189773141065700e+02 2.409445169994216656e+02 2.421636033927538278e+02 2.372211662805177355e+02 2.433319211049244757e+02 2.416030267386954336e+02 2.407618355593492083e+02 2.406254803108396345e+02 2.435014167996461936e+02 2.443801324859200008e+02 2.436491018222955915e+02 2.476754063210031802e+02 2.427650595952285926e+02 2.407065120843403179e+02 2.421416072907811667e+02 2.416506773916530619e+02 2.421192553457696022e+02 2.472546940226992263e+02 2.417007785445898946e+02 2.441479878031281601e+02 2.486725073871951395e+02 2.437644607496338836e+02 2.457841258490888094e+02 2.435034986063878932e+02 2.426875592860488098e+02 2.457803965164328872e+02 2.450501480365129794e+02 2.450177949798692225e+02 2.422549489844176378e+02 2.402930430186744104e+02 2.454153840418750860e+02 2.423803875424287924e+02 2.446320919809522536e+02 2.427409715037709930e+02 2.449913515667003310e+02 2.426847104474159664e+02 2.445165682956958051e+02 2.443328370606110127e+02 2.423119228129461646e+02 2.439483754123180574e+02 2.420576514350916568e+02 2.440078679998811140e+02 2.410859737662795226e+02 2.431182842774613562e+02 2.415189864343358295e+02 2.448412573693010472e+02 2.436226136784189862e+02 2.400007385605530033e+02 2.457454399367334474e+02 2.442242607692147658e+02 2.426608268998404867e+02 2.427871761083411855e+02 2.417312930438274066e+02 2.396763960509265132e+02 2.452042025043578235e+02 2.414068733389212582e+02 2.394502335550305077e+02 2.416400563479831760e+02 2.431686144113904220e+02 2.443029226962705707e+02 2.409626709660805659e+02 2.399611866815674830e+02 2.431502637012319497e+02 2.395873612501043226e+02 2.402349075040583557e+02 2.412174206865558972e+02 2.426980480789659396e+02 2.418966876468872158e+02 2.416780036702965333e+02 2.433002361211754305e+02 2.427091321315531331e+02 2.403045203310151408e+02 2.379079403289120762e+02 2.385036701690172265e+02 2.395179067418808643e+02 2.369097550676941921e+02 2.413171073102683977e+02 2.364485939454440597e+02 2.414373030792669113e+02 2.350731514596102443e+02 2.397158106410462040e+02 2.413037097675733946e+02 2.360257361623282861e+02 2.391446166414775973e+02 2.382406313444769808e+02 2.403585062457300126e+02 2.385295392367106615e+02 2.388876962957439218e+02 2.425229205973453190e+02 2.408884226577086167e+02 2.416196339519329683e+02 2.412736532899677400e+02 2.358115606264749715e+02 2.365660982922501034e+02 2.374903814837326763e+02 2.387469596163730046e+02 2.386659779205282916e+02 2.397569636892067138e+02 2.369053979652447879e+02 2.417832205810908306e+02 2.382798712182229792e+02 2.369258018682179170e+02 2.398603796344063994e+02 2.403437390115735184e+02 2.400283267418921014e+02 2.390560941806933499e+02 2.406723528097892881e+02 2.369134675769180660e+02 2.360248773089921883e+02 2.351746872120126568e+02 2.396376709245708412e+02 2.383782335133607830e+02 2.401378977427916936e+02 2.375359745189374223e+02 2.389815063994189472e+02 2.410498322488252541e+02 2.384960100515268948e+02 2.359450541210659651e+02 2.370751750846487198e+02 2.404504858922183530e+02 2.363921493422495814e+02 2.393460684821205007e+02 2.400097225816305127e+02 2.391671444324805975e+02 2.367026604861737553e+02 2.382386214150626529e+02 2.413503893595392640e+02 2.421928214742008549e+02 2.376808863691199178e+02 2.388979635530936037e+02 2.341618356620612076e+02 2.363397265456394791e+02 2.360589456527954439e+02 2.392156871515141177e+02 2.404285758761779448e+02 2.375624362551062063e+02 2.352629305320442938e+02 2.390855099685695109e+02 2.386021638782053458e+02 2.387364173340088485e+02 2.427215457742161675e+02 2.393238543433351992e+02 2.375870672396712848e+02 2.354043820422225224e+02 2.382108988839085555e+02 2.406417629361408501e+02 2.369085914983227212e+02 2.362921512680674141e+02 2.359652934805494340e+02 2.360864400949462549e+02 2.381960313560971940e+02 2.337856892180009822e+02 2.330027059912677885e+02 2.344466706696751714e+02 2.298390802613470214e+02 2.324469548932007683e+02 2.353637083410965545e+02 2.297461898234961382e+02 2.319968056585090608e+02 2.342949220939122768e+02 2.266456683547629609e+02 2.306389321853335161e+02 2.302942295823031316e+02 2.311519697181127526e+02 2.299154253744057996e+02 2.340545377682629464e+02 2.321515440620300126e+02 2.310047163402108197e+02 2.326857392099591664e+02 2.327282121483274580e+02 2.296371329370452941e+02 2.309311495736344568e+02 2.293881776038999192e+02 2.327331913075732359e+02 2.296821145697433622e+02 2.287226492615308473e+02 2.302345695978441427e+02 2.271543669617388730e+02 2.315026763637388854e+02 2.263784902059182116e+02 2.264929723446162200e+02 2.247538616091692063e+02 2.262643186782975420e+02 2.269410752160583513e+02 2.267796531525366959e+02 2.285365142863237793e+02 2.272067661633393243e+02 2.233487605653047012e+02 2.287671328499589549e+02 2.271618843930168339e+02 2.233436660574178632e+02 2.276532001670062471e+02 2.293588832327125999e+02 2.270967797596705680e+02 2.275578972600097529e+02 2.266106743465551290e+02 2.296246586074665572e+02 2.299893548311852669e+02 2.256331932410010950e+02 2.268665463422725850e+02 2.265815168058363724e+02 2.270644639254523156e+02 2.299878534009175439e+02 2.256237182926008416e+02 2.284398548281847923e+02 2.227675746977270990e+02 2.306950724764616325e+02 2.275872892059484514e+02 2.265021883445605226e+02 2.320385734568594387e+02 2.294657168230214097e+02 2.272540109773774191e+02 2.259908429980684730e+02 2.266861172665203981e+02 2.253788633045794825e+02 2.255069684812831383e+02 2.267841999033645664e+02 2.296827954775426122e+02 2.273487507732944266e+02 2.274012653244574551e+02 2.269211671298284614e+02 2.252759793481953636e+02 2.216695637719725482e+02 2.285078573888520168e+02 2.269729199895208183e+02 2.260539065185537595e+02 2.254184255085572772e+02 2.261515514379151739e+02 2.248930166215595534e+02 2.260686670846943116e+02 2.261969500502417247e+02 2.251339423699744486e+02 2.319394476080809113e+02 2.266019769549716614e+02 2.234402648035537879e+02 2.274958880153544101e+02 2.247507239969259558e+02 2.240212387657118143e+02 2.236513395211327406e+02 2.222914200410656633e+02 2.231345614082757720e+02 2.198100981153063742e+02 2.227197446818086348e+02 2.238525924233920819e+02 2.251420554457560570e+02 2.261200512863555900e+02 2.220756962412476980e+02 2.220514136501089126e+02 2.213639570921410780e+02 2.187191829565453531e+02 2.201145271198807620e+02 2.180642819621622266e+02 2.223622753569471797e+02 2.200914316087732914e+02 2.203596135912969487e+02 2.190915614323663760e+02 2.206949980428652225e+02 2.191774472070499371e+02 2.204739391241900250e+02 2.212592917068795089e+02 2.197226492346468945e+02 2.212857103375415591e+02 2.182778511260059986e+02 2.180092248031172915e+02 2.184621787529453343e+02 2.136065950422346589e+02 2.152870702862574603e+02 2.143645632751196217e+02 2.131019473133183055e+02 2.160510519065562960e+02 2.145885597934536690e+02 2.129185192204098485e+02 2.137498557041483878e+02 2.145021923805437609e+02 2.124052789339808669e+02 2.140984431692237422e+02 2.118105378822860700e+02 2.132505003745235683e+02 2.118415658507230148e+02 2.114652439634626830e+02 2.128383259495827531e+02 2.143727605894717669e+02 2.144967994644185580e+02 2.103536771770704945e+02 2.108815908836358233e+02 2.116830236820993605e+02 2.113739933057278222e+02 2.088162193023133284e+02 2.139571983543131068e+02 2.115483366385956856e+02 2.114014172815150516e+02 2.112270477779451028e+02 2.148601948215167852e+02 2.119406080153322023e+02 2.102383745594451341e+02 2.129500994738513384e+02 2.122973100593110587e+02 2.102441385091024415e+02 2.110016003337311474e+02 2.112918859237577749e+02 2.141736180987248304e+02 2.134316346931069575e+02 2.156878903596880264e+02 2.135892224444800718e+02 2.140467766543169148e+02 2.132666455658220457e+02 2.134585258741876714e+02 2.107351607243449223e+02 2.096576386383308375e+02 2.121841130905952753e+02 2.132140058154363942e+02 2.113172508885761829e+02 2.108507411173015385e+02 2.108480426734271305e+02 2.105435174832817609e+02 2.118753991438270248e+02 2.108485678927108040e+02 2.094354202055537826e+02 2.105364719525949795e+02 2.085272637177295962e+02 2.112095498597635412e+02 2.109032136441446994e+02 2.082071551454202734e+02 2.092200269421389862e+02 2.090224751943976003e+02 2.073563530519346898e+02 2.055040279719410137e+02 2.101232056366910683e+02 2.064092130693126137e+02 2.056084001220483515e+02 2.042051504242707551e+02 2.042196859731158725e+02 2.061245000505576286e+02 2.043617643599616258e+02 2.064515019036656724e+02 2.071226196059146218e+02 2.078663533415574989e+02 2.053907523154709622e+02 2.074158939747464672e+02 2.087767802123406966e+02 2.051837486366209191e+02 2.085845334336693213e+02 2.045145622450595511e+02 2.054410278634921667e+02 2.061526991910041886e+02 2.081147397791808089e+02 2.057804596642050967e+02 2.053378910038911727e+02 2.061225099977610000e+02 2.069282971663947706e+02 2.065084497186824706e+02 2.049547526573250877e+02 2.079479003477271419e+02 2.057952146012428045e+02 2.072090944846879381e+02 2.080386263513037193e+02 2.050550156027912294e+02 2.042335479881720062e+02 2.066369628589521596e+02 2.069949443407926424e+02 2.049672320073333651e+02 2.071515773582621023e+02 2.043203490068971746e+02 2.037471750574390228e+02 2.052474357155117559e+02 2.036594087540620421e+02 2.059996677385219073e+02 2.063445252475804637e+02 2.070246601293643209e+02 2.067832884033066421e+02 2.037283569092172399e+02 2.084090750179368001e+02 2.072853338326267476e+02 2.064014246304035396e+02 2.083121683844768484e+02 2.100633576713297259e+02 2.074526137036374678e+02 2.052113804474742267e+02 2.075033794168290342e+02 2.054518475625414169e+02 2.111162096795855234e+02 2.073854647525240296e+02 2.057402899755748535e+02 2.056259115794009347e+02 2.075181256798071558e+02 2.058093989614737893e+02 2.063942190911368755e+02 2.044422741132214583e+02 2.078808972402742370e+02 2.069130629029484112e+02 2.069650996027841643e+02 2.069852768888520416e+02 2.089188474606330601e+02 2.050195600015584318e+02 2.070744917512747065e+02 2.086240478999696109e+02 2.071405630412818653e+02 2.070733699675932087e+02 2.062766566546975469e+02 2.047776138989874539e+02 2.042980659553948044e+02 2.046563959685181828e+02 2.065729427003454362e+02 2.039033074595673725e+02 2.083133843732611012e+02 2.061541015080826185e+02 2.045012833222554605e+02 2.063562421234963438e+02 2.040136503025897241e+02 2.027450137001945052e+02 2.096392872849418154e+02 2.030393395072655096e+02 2.018235296611292426e+02 2.023082651740027131e+02 2.008210488510845835e+02 2.042181627844401532e+02 2.028320626851375437e+02 2.013936599789291790e+02 2.025492673920040261e+02 2.023535525444592338e+02 2.005185243371507795e+02 2.029662056753196282e+02 2.004059388821152083e+02 2.018030050042937376e+02 2.031605084440756457e+02 1.985653519596228023e+02 2.008695554618394397e+02 1.989267965376969300e+02 2.017675236991564987e+02 2.011087892111500253e+02 2.032089491504877685e+02 1.990001511992797418e+02 2.042951187740581815e+02 2.041318304494272695e+02 2.028523285054558869e+02 2.013189312142496306e+02 2.053236240131701891e+02 2.033748593523061174e+02 2.043749562012918659e+02 2.029143648914256062e+02 2.011249796071439278e+02 2.000556434436171287e+02 2.000004449459878231e+02 2.001177627901891469e+02 2.011967651500376064e+02 2.016124288022009807e+02 2.044096338769392673e+02 1.988310768289019279e+02 1.972289303876899851e+02 2.004298884433327430e+02 2.006100908020481484e+02 1.988293514009570515e+02 2.000082690992726100e+02 2.003748124618094835e+02 1.964814369937707568e+02 1.979609484559207715e+02 1.993198186867579693e+02 1.995872273573865527e+02 1.972997309347036321e+02 1.986597036817597370e+02 1.957478694466237243e+02 1.978472063993624204e+02 2.017569448907137826e+02 2.018771313656470738e+02 1.979433024402261196e+02 1.976779827798648626e+02 1.982840180957312270e+02 2.020934241499138579e+02 1.955668212466120792e+02 1.948829136351334057e+02 1.989556889298037845e+02 1.983372853432220495e+02 1.982709238885852301e+02 1.957773173517080068e+02 1.975578195037679734e+02 1.983574984133028067e+02 1.994835376413610959e+02 1.953891034537745384e+02 2.008268866837724715e+02 1.954594082163800408e+02 1.968726438196693493e+02 1.937541141921965107e+02 1.898564142086362949e+02 1.901278841839051381e+02 1.925290668052583101e+02 1.919170767710053269e+02 1.956070615909495416e+02 1.919454559411373111e+02 1.915349914237998519e+02 1.908085092094155470e+02 1.914964776786538607e+02 1.917338438824386628e+02 1.933560722460748025e+02 1.922360483947645093e+02 1.936384571566719046e+02 1.927740474200286940e+02 1.929562578194687887e+02 1.894243848545735602e+02 1.932809205039260405e+02 1.928199334282027166e+02 1.930369200831523528e+02 1.951979167753375464e+02 1.962213727161636996e+02 1.925935523599504222e+02 1.918568246872830230e+02 1.949015617979045771e+02 1.949335563266395184e+02 1.916290818649037249e+02 1.942254115681402595e+02 1.941314336143168475e+02 1.905171196512313543e+02 1.930773726420204355e+02 1.882296112075743793e+02 1.900605497216334641e+02 1.891288823992758807e+02 1.927943502636432811e+02 1.916922646702097950e+02 1.894039616195036899e+02 1.900216803566356418e+02 1.895528002481081558e+02 1.885573850695752185e+02 1.932311168599039490e+02 1.878041171869519417e+02 1.885295785374125046e+02 1.896983725425180012e+02 1.872570823238118010e+02 1.862917339427500281e+02 1.896813659320085605e+02 1.897239484583055003e+02 1.885070411471265857e+02 1.850922944887280153e+02 1.845600185955151460e+02 1.868614550772335861e+02 1.873418622647341749e+02 1.853242698262291412e+02 1.880091322562273035e+02 1.856560829886439876e+02 1.889198368302514552e+02 1.887957065161376420e+02 1.877540549016750333e+02 1.888623964476779804e+02 1.883528892169004791e+02 1.842124479469341622e+02 1.883567905463129364e+02 1.865300050426394307e+02 1.895550712864895786e+02 1.861843472158959401e+02 1.855697091474625324e+02 1.885767098421386265e+02 1.879918109968723456e+02 1.897749201922613054e+02 1.850871952403357170e+02 1.856445832829311939e+02 1.850341600203596784e+02 1.854734058475975758e+02 1.849474291971830269e+02 1.828986360307960126e+02 1.861523134767830072e+02 1.869274236033891441e+02 1.885670455495887836e+02 1.852172479726544623e+02 1.872295329265640191e+02 1.868115056901394553e+02 1.853223667798239376e+02 1.862642270739276285e+02 1.863385821915685767e+02 1.846407943740833275e+02 1.858166709829676790e+02 1.841893803184584897e+02 1.883474431496455281e+02 1.845690007184787476e+02 1.849178493468791089e+02 1.849361187207770740e+02 1.881928517564805361e+02 1.848397865252757697e+02 1.891153500583599225e+02 1.889838863326698402e+02 1.838178852385176185e+02 1.882187505208982259e+02 1.838279287453234758e+02 1.836176080424136501e+02 1.829232757279885391e+02 1.868362361333198578e+02 1.832787829935088837e+02 1.817247810687705396e+02 1.821702986293979052e+02 1.800584610273005808e+02 1.856804456463489998e+02 1.818088453168028309e+02 1.806718540584104460e+02 1.820964183584247280e+02 1.803769672328746196e+02 1.826995638885830715e+02 1.822982422465503589e+02 1.825355438572846367e+02 1.831647945158205175e+02 1.836789018568414349e+02 1.811081779599634558e+02 1.819224250113407209e+02 1.800317120566688800e+02 1.822403759320275753e+02 1.816348865042357090e+02 1.811123350633578468e+02 1.778995197029850317e+02 1.834332422975894019e+02 1.805103799055497404e+02 1.792957630683227990e+02 1.808674848591322188e+02 1.747034158587219395e+02 1.773804785730141305e+02 1.783202059752994160e+02 1.745213966063441546e+02 1.745212635430602575e+02 1.762155280594573696e+02 1.795973595372077511e+02 1.764805143404724106e+02 1.766426524923501233e+02 1.763645692689395048e+02 1.759425789139976928e+02 1.752877349043585014e+02 1.728559044212441620e+02 1.737756818470585642e+02 1.752691869554916195e+02 1.736625992700505776e+02 1.789128790992462825e+02 1.752373035223859290e+02 1.783342249010688363e+02 1.767332017504935777e+02 1.775167479348077109e+02 1.728901639130315857e+02 1.784321851842492492e+02 1.742948198244064031e+02 1.755904497554353441e+02 1.750288523937352636e+02 1.777392968084502058e+02 1.760593420397881346e+02 1.739409858637449418e+02 1.786251976686060630e+02 1.767930656985165569e+02 1.793908438232924993e+02 1.791177661233386686e+02 1.780483308557992075e+02 1.780708543443258236e+02 1.760164164957226944e+02 1.739701593139917861e+02 1.715959970928047085e+02 1.696987955309753886e+02 1.731589794822754982e+02 1.737939118842142250e+02 1.747902038232372490e+02 1.735364535307113840e+02 1.752769854445465398e+02 1.745331598281223933e+02 1.726316488191193628e+02 1.731243319578215392e+02 1.743500010555686401e+02 1.748603383326742744e+02 1.759454177647157564e+02 1.739648544772653338e+02 1.750439307378107685e+02 1.739266955549251179e+02 1.745334524362264688e+02 1.753969102707254990e+02 1.758833268581671803e+02 1.749844317558183775e+02 1.720719948480831931e+02 1.756474295142306516e+02 1.761048225323623058e+02 1.712537001748536625e+02 1.733658444788531767e+02 1.697987127994542789e+02 1.723289786723555324e+02 1.737209676793675897e+02 1.733922875734497779e+02 1.744490116441665464e+02 1.707198769810614465e+02 1.727445416222151380e+02 1.726979239922956708e+02 1.736049690433059709e+02 1.702334558757099501e+02 1.734557317392750520e+02 1.679319042768810846e+02 1.726764326285808977e+02 1.702067166228124790e+02 1.703617696447779508e+02 1.734424005617843818e+02 1.748160009452305417e+02 1.738779772045142238e+02 1.707541665473673334e+02 1.720346007923939453e+02 1.705893572867121293e+02 1.727604383742449841e+02 1.738066851801475821e+02 1.702825168058421639e+02 1.744371294021945289e+02 1.727705582738509804e+02 1.698213738151843302e+02 1.722560511588382610e+02 1.701234462224139463e+02 1.701801226486534802e+02 1.681057156175655791e+02 1.689624174389313396e+02 1.720144573476941048e+02 1.722303211593905417e+02 1.721946572917844662e+02 1.734815480403678407e+02 1.693012527997107668e+02 1.725302219205076426e+02 1.730723344051185393e+02 1.719098530397263005e+02 1.729329580227756367e+02 1.718262612281976374e+02 1.690243265526354151e+02 1.664869528488778769e+02 1.721771414924176042e+02 1.683577649235483022e+02 1.706671538121494223e+02 1.691235442713483224e+02 1.723696561991257852e+02 1.715401196861898825e+02 1.703363997943696404e+02 1.709439782196479882e+02 1.731118336620509126e+02 1.681088231320030673e+02 1.724528744018355724e+02 1.714134563350753524e+02 1.731002982678734270e+02 1.743028100718352391e+02 1.723136630688761102e+02 1.713085112095789100e+02 1.706239738371933754e+02 1.709453323030417380e+02 1.723835088003965268e+02 1.708397269625772594e+02 1.678770299021003041e+02 1.696526526061083189e+02 1.707566656326368673e+02 1.729738558690131924e+02 1.684988844984979721e+02 1.701558169756888788e+02 1.699224100253900076e+02 1.688245429173105379e+02 1.684204269471904070e+02 1.683783685519748303e+02 1.691970424581617465e+02 1.690428859198733562e+02 1.683995840655082361e+02 1.692418255293184188e+02 1.722458779957716786e+02 1.698333145883478323e+02 1.700197809262933504e+02 1.704245584524274761e+02 1.680375967200913578e+02 1.688111840949708267e+02 1.665675054451394317e+02 1.669097362767247716e+02 1.685205054789837220e+02 1.675342158657144580e+02 1.646453376637191468e+02 1.660103584073115996e+02 1.643029260721991420e+02 1.674198348991318142e+02 1.654761486076912149e+02 1.694007075767327990e+02 1.660263190000399618e+02 1.676416112144324018e+02 1.695280522772813185e+02 1.646345714042320196e+02 1.669734348106360358e+02 1.661112674005105987e+02 1.681992479932485764e+02 1.617488079296867056e+02 1.650367228283297152e+02 1.637196241551447997e+02 1.645611605817202587e+02 1.627343846780856040e+02 1.646663214160932966e+02 1.619195329712742364e+02 1.630922279046080234e+02 1.622282830305197479e+02 1.620105932008440277e+02 1.594159745534883257e+02 1.631257576561349936e+02 1.612488479928628635e+02 1.595297622996898212e+02 1.619652334662312398e+02 1.594762984539304682e+02 1.568212475410726654e+02 1.591273352479860534e+02 1.593726885256823778e+02 1.569382354260976626e+02 1.570471250862446766e+02 1.571609981526257798e+02 1.542981639242196934e+02 1.570153163735506610e+02 1.590357530485268853e+02 1.528906029351742006e+02 1.563466383769030870e+02 1.546263335231860196e+02 1.574705741953239340e+02 1.570265819210464144e+02 1.579138481727632950e+02 1.595237231337117692e+02 1.579900438747118585e+02 1.576714554485131430e+02 1.585534770450896929e+02 1.564369496132558197e+02 1.595218514344184939e+02 1.518137264081545936e+02 1.550221992242127840e+02 1.559321338460461277e+02 1.575444382179985610e+02 1.570816401521055070e+02 1.576685279725068085e+02 1.557381202411713730e+02 1.558969969775198479e+02 1.539328015594910255e+02 1.586696205315582517e+02 1.556232805567929347e+02 1.534615310161147761e+02 1.549507727278623292e+02 1.571905694256879542e+02 1.584100665961064749e+02 1.577218576960853227e+02 1.558844506653058488e+02 1.548974503762241284e+02 1.547089918869992005e+02 1.579107249241217517e+02 1.576977980567755253e+02 1.570485031061867858e+02 1.573918296338742664e+02 1.572412279338297481e+02 1.537936837529936156e+02 1.584611679165997487e+02 1.550329602129300497e+02 1.570236035633895142e+02 1.568164851842086307e+02 1.563571343024829616e+02 1.573128356212740186e+02 1.577830781536082725e+02 1.561973514236981089e+02 1.574376187476748896e+02 1.545101916555655350e+02 1.549121966008570439e+02 1.550024983997915342e+02 1.580919210343680561e+02 1.532723023665809592e+02 1.590631397021638520e+02 1.561458254505371599e+02 1.554388778018910671e+02 1.582559680017850212e+02 1.562243748149052465e+02 1.552810851758611648e+02 1.559366256026426640e+02 1.574533994495041895e+02 1.537689499723326776e+02 1.545698840016704025e+02 1.578958438961656157e+02 1.571015628281418799e+02 1.546520963825769286e+02 1.552286036306755648e+02 1.564611051765052423e+02 1.533640932057929831e+02 1.549312765991005847e+02 1.512712009062814218e+02 1.545244330890475055e+02 1.512542057969338885e+02 1.529579147030865443e+02 1.545886957859383699e+02 1.542093462627864824e+02 1.533554369986385382e+02 1.542381094447295879e+02 1.545623613457396743e+02 1.557973529919335931e+02 1.536682119972592204e+02 1.529847924569879467e+02 1.530034566241761524e+02 1.529082465880001109e+02 1.505547068672575222e+02 1.515067922155300266e+02 1.544959464676666698e+02 1.526219653179569491e+02 1.530910529449027706e+02 1.547706559746456776e+02 1.534518510149479198e+02 1.517372709942297888e+02 1.507096135422284533e+02 1.509516523160773716e+02 1.553597202872751950e+02 1.479270651057754549e+02 1.487927118805688451e+02 1.503515285312871583e+02 1.548310731874559281e+02 1.484345195845907313e+02 1.502775651271159063e+02 1.493447433642210171e+02 1.475405088066314079e+02 1.492400601644712310e+02 1.489954952865379596e+02 1.469905648149592139e+02 1.500652500549371950e+02 1.482717039310223868e+02 1.497206277701480985e+02 1.520622605939495884e+02 1.497898733471449191e+02 1.497179300581020414e+02 1.495540593015259958e+02 1.488314361062720934e+02 1.486016793133361489e+02 1.492075841637072529e+02 1.491796561823207981e+02 1.497954684045562885e+02 1.483306652525398874e+02 1.498459816700853366e+02 1.496444186293789471e+02 1.506592285925632382e+02 1.528678387802939369e+02 1.507092872514463693e+02 1.493208651707977310e+02 1.500201518760954400e+02 1.496750619471949335e+02 1.507952206499333556e+02 1.517072357721852711e+02 1.509706545684871912e+02 1.510727836418790275e+02 1.475629136492455871e+02 1.485443551879639017e+02 1.503716195343230311e+02 1.469224225101091577e+02 1.455590757724042703e+02 1.467312153834378705e+02 1.480797022266015404e+02 1.490461328711802764e+02 1.458852693528084785e+02 1.482201612379537323e+02 1.469191060423688668e+02 1.470357583329160320e+02 1.454498650788437715e+02 1.473821364675719110e+02 1.451712607352554585e+02 1.467147700191846127e+02 1.456719154157528067e+02 1.481163517335566837e+02 1.449734721364725658e+02 1.468744361859522201e+02 1.454669899263709283e+02 1.442644689749045313e+02 1.461290925170237358e+02 1.457494435932210877e+02 1.432853214611130284e+02 1.448039615127008233e+02 1.459167894815869033e+02 1.471301209009813817e+02 1.445305990158327916e+02 1.450474357518722002e+02 1.427710102559474308e+02 1.457563516778347434e+02 1.428814535359074398e+02 1.447451801410048517e+02 1.468679762918877998e+02 1.475781647180297966e+02 1.451464220112238479e+02 1.443793543718389003e+02 1.429989851656569044e+02 1.438644242972017366e+02 1.433848128077019055e+02 1.447413591346625594e+02 1.457310618075078139e+02 1.449577692111807607e+02 1.423317848316974334e+02 1.413116506904608229e+02 1.435617342054137566e+02 1.454936425656844392e+02 1.444380486099752261e+02 1.411368351222726574e+02 1.419939760152816746e+02 1.432027701264844666e+02 1.447636083750193166e+02 1.407673673472289124e+02 1.423371676871874740e+02 1.428363492762996714e+02 1.440080131168057278e+02 1.419333303515923035e+02 1.411281004849353451e+02 1.418703187739747307e+02 1.411514560552024875e+02 1.411383774541848481e+02 1.424196579681531034e+02 1.376735470264547416e+02 1.395180515094772318e+02 1.407654425500947184e+02 1.421312164039872528e+02 1.375194245112114118e+02 1.381007214755980215e+02 1.387455651934655805e+02 1.361813584449697032e+02 1.388385686847483385e+02 1.362830360700797883e+02 1.392764744059738291e+02 1.402947373038012699e+02 1.392029348612142030e+02 1.375005174110550570e+02 1.383492881271636179e+02 1.415941206175458547e+02 1.401044224995986269e+02 1.380007022770936942e+02 1.378299539497905073e+02 1.379759976071694894e+02 1.388808181515991294e+02 1.352208000671798516e+02 1.348664745708433941e+02 1.345343480171828787e+02 1.358110288594197073e+02 1.354633030221154684e+02 1.347747525381283253e+02 1.344487650274816701e+02 1.335428659987479705e+02 1.346295106968224218e+02 1.343297009622457949e+02 1.306015553021029234e+02 1.307977733013942725e+02 1.334239494283338274e+02 1.334540051373965639e+02 1.346805596692506413e+02 1.339801451511779362e+02 1.347773817634144109e+02 1.344931231618417655e+02 1.322145674120384911e+02 1.301727986413820588e+02 1.388567359172833164e+02 1.376364017498701173e+02 1.372404709300028287e+02 1.313082843307970506e+02 1.343104652971057362e+02 1.362990221117975977e+02 1.372010264162177293e+02 1.358274021057452217e+02 1.348705922844216616e+02 1.355323335036764547e+02 1.377719409713892844e+02 1.353981764913008021e+02 1.388696414813009881e+02 1.355308107232584973e+02 1.376013174067981879e+02 1.362773577732864965e+02 1.362186495998365103e+02 1.367866934174782614e+02 1.331704647203043237e+02 1.358754083960548371e+02 1.381816322451502117e+02 1.339523997558347617e+02 1.374691539450681717e+02 1.375746889228439329e+02 1.370663867988180016e+02 1.368005573456021011e+02 1.388226854504156336e+02 1.386054227573149262e+02 1.369158684273145923e+02 1.353411697817265917e+02 1.362672186040841211e+02 1.341125769053866748e+02 1.333823488635727870e+02 1.335165628576971812e+02 1.356237621761877108e+02 1.352369584456306768e+02 1.340138148413496140e+02 1.346385794125098982e+02 1.308841242221883476e+02 1.344544325944448531e+02 1.341296425650467938e+02 1.363566191457940704e+02 1.333372279433229721e+02 1.339012970678322176e+02 1.378435391586382934e+02 1.346865792001361228e+02 1.335313156531315428e+02 1.375401196822730867e+02 1.353178574849936524e+02 1.323670482214353399e+02 1.316212546185538770e+02 1.362106235137674730e+02 1.304231742448823184e+02 1.347005335488673268e+02 1.295417773573427667e+02 1.340731565580095719e+02 1.338153855739536198e+02 1.317494858372201065e+02 1.313676574223145508e+02 1.324943548719258501e+02 1.326929399757316332e+02 1.319569187656275346e+02 1.326661743495738790e+02 1.322092374961137864e+02 1.316548161275447058e+02 1.353788526219876474e+02 1.306190339355364358e+02 1.312989569001526036e+02 1.317641197818087448e+02 1.332817128435878544e+02 1.334620512281363176e+02 1.321688126250052449e+02 1.320311882189614892e+02 1.323936510930468842e+02 1.308399529113722792e+02 1.307041340690487061e+02 1.300015198226060704e+02 1.293243250242225884e+02 1.323354732024353950e+02 1.302721055917448894e+02 1.265375509828492966e+02 1.288269142876593776e+02 1.306482787058957058e+02 1.311807256836586362e+02 1.292473293363794085e+02 1.323240839381655007e+02 1.309425652351037286e+02 1.295628697125465010e+02 1.290796277309701452e+02 1.313059954053850618e+02 1.291380001895844032e+02 1.296116428075366684e+02 1.289516070150098130e+02 1.332178313890073866e+02 1.284596624837361105e+02 1.310899663550002288e+02 1.302898012946834001e+02 1.318380114199109414e+02 1.287466562851291201e+02 1.284323017509128704e+02 1.293289122313101984e+02 1.271233140304665170e+02 1.285015006743311403e+02 1.292461312030380043e+02 1.322855370755832212e+02 1.309650029322727107e+02 1.306004492857528589e+02 1.265216609354602042e+02 1.322954339476084726e+02 1.342959713860761610e+02 1.310876432856483973e+02 1.277160462233591289e+02 1.321880473421425677e+02 1.287770096514938984e+02 1.270304082935955989e+02 1.292890762191715908e+02 1.298895315884100796e+02 1.286681162450946658e+02 1.284173718365823618e+02 1.311215017681969925e+02 1.296428994233558285e+02 1.314211040389206744e+02 1.301541330640867500e+02 1.295193992122742088e+02 1.314963185438839162e+02 1.280758801938858653e+02 1.313670255021413027e+02 1.297098488286404177e+02 1.284411205869897401e+02 1.292255507134602794e+02 1.294807653516993184e+02 1.285160557087244229e+02 1.268050591615317018e+02 1.313494086360364861e+02 1.272891599373647580e+02 1.313071854579454225e+02 1.293332426528717178e+02 1.293337045789251931e+02 1.254232590748748066e+02 1.286147785120057847e+02 1.262835817901968625e+02 1.291934463756091418e+02 1.285830441017531598e+02 1.287577423047917762e+02 1.256538818179595864e+02 1.299845144353874957e+02 1.257458311707281950e+02 1.246892296953894856e+02 1.253845293159609895e+02 1.235611011761896805e+02 1.265751714521639855e+02 1.217233157142828901e+02 1.272474581836977023e+02 1.244652061289969964e+02 1.257832452979998408e+02 1.297095658334582708e+02 1.260723367332088856e+02 1.245439821568646295e+02 1.240158292106309545e+02 1.253674475763962022e+02 1.248545245152707253e+02 1.251834689086437891e+02 1.231243436129539219e+02 1.243707161002282362e+02 1.226847867938817274e+02 1.244692099946550314e+02 1.257391003757087731e+02 1.233677103689750680e+02 1.232839139992782975e+02 1.245203444469585889e+02 1.261437483957544146e+02 1.237854756119926094e+02 1.220460822394630185e+02 1.241309080951732540e+02 1.232259180369799623e+02 1.244368548827454362e+02 1.226575059814197601e+02 1.258083440233741470e+02 1.260190774581993765e+02 1.251425204963425557e+02 1.275946886320557923e+02 1.255782125056675653e+02 1.238529786992262274e+02 1.245233602635817931e+02 1.252611717731577272e+02 1.218568679475499721e+02 1.223100616750513723e+02 1.236055506096334113e+02 1.222284036245244465e+02 1.213127942053800012e+02 1.226450177150560421e+02 1.216314242167503750e+02 1.241892852807438032e+02 1.238234006221164094e+02 1.244463298760291678e+02 1.227719737060713783e+02 1.248497966033485085e+02 1.207868420189946903e+02 1.236758599820959432e+02 1.237868951541481977e+02 1.239599118372643147e+02 1.245125919044564426e+02 1.222302503706565489e+02 1.239772864354087289e+02 1.211724483478932655e+02 1.219695474712740122e+02 1.221506017934422630e+02 1.228621593150914038e+02 1.210142908667450143e+02 1.212956617042310228e+02 1.206301786494744022e+02 1.194222099309032643e+02 1.193043914661325289e+02 1.207675896028054012e+02 1.191599480635520933e+02 1.195687406216572271e+02 1.200534485517630827e+02 1.203669415753610963e+02 1.189996383688275472e+02 1.224262039279530114e+02 1.217576375820826655e+02 1.211610127320526544e+02 1.195409348087340362e+02 1.205288193342282881e+02 1.212333746362310052e+02 1.212852338292119185e+02 1.186583903203799082e+02 1.187424783106395125e+02 1.182827971789706538e+02 1.176976436082422026e+02 1.170320340075178791e+02 1.194997165757240509e+02 1.154108082474537440e+02 1.180698631268339511e+02 1.208630873103770682e+02 1.179486508873627173e+02 1.169085675658594994e+02 1.177508624850005816e+02 1.176786789583328812e+02 1.183408717276537345e+02 1.193544871334473498e+02 1.170830233720433142e+02 1.168159394289408084e+02 1.195126948376667571e+02 1.155728033306736080e+02 1.162630148449035659e+02 1.185366583929422006e+02 1.185195183792401679e+02 1.144887310191210474e+02 1.178325822154219367e+02 1.176606649927532544e+02 1.200089677962632209e+02 1.190299757605286572e+02 1.179261664913635315e+02 1.202946865855012248e+02 1.181406026193933485e+02 1.163710820484170512e+02 1.194427125888378214e+02 1.189923220174881919e+02 1.188890898096935018e+02 1.205409631312994492e+02 1.180471895670034144e+02 1.171348062785845912e+02 1.154303545238487345e+02 1.183942427707412719e+02 1.169665020669670525e+02 1.167518795438699755e+02 1.185210289161287847e+02 1.167345854427379095e+02 1.179517331805926261e+02 1.153684408118046747e+02 1.155253934128238171e+02 1.165671207986359263e+02 1.162388278498745819e+02 1.183325588161825550e+02 1.182780912443007963e+02 1.175508705706809707e+02 1.164820596556869532e+02 1.161473785840288144e+02 1.165967022691727806e+02 1.174961807669928788e+02 1.161635698460028863e+02 1.171003870793856976e+02 1.139157214078262967e+02 1.146304653563478553e+02 1.122531240751603150e+02 1.132500917585809219e+02 1.143361850489669251e+02 1.161690170246428124e+02 1.162774724543288727e+02 1.153450298275825929e+02 1.146538199417164208e+02 1.156333580958129943e+02 1.164725379048011717e+02 1.154092218085755945e+02 1.143586107780108279e+02 1.148953287436633275e+02 1.140878880063270486e+02 1.131325735409587736e+02 1.125947341386991667e+02 1.158112885445850537e+02 1.135414371055963585e+02 1.132161272899415820e+02 1.127784932552794146e+02 1.130524905255391275e+02 1.133951245467855244e+02 1.131765986448387622e+02 1.129914292978900221e+02 1.139152671497592308e+02 1.125593387660254052e+02 1.131739659757553653e+02 1.158289152313199537e+02 1.163647003278306613e+02 1.136857189993554869e+02 1.141489450962446455e+02 1.133667323523128658e+02 1.119439235654721188e+02 1.139200207038297634e+02 1.163580993576167941e+02 1.128774057604606895e+02 1.149300622761274298e+02 1.162157639979805310e+02 1.115901988974908363e+02 1.125523350116603467e+02 1.133563189614579301e+02 1.123253674478166886e+02 1.147445904967768087e+02 1.143762144014901310e+02 1.130824229731035757e+02 1.130085669516248004e+02 1.092380727427125180e+02 1.117212481170966356e+02 1.100825505597288299e+02 1.096136653755911681e+02 1.107507275938931599e+02 1.096302733773829061e+02 1.103278450066694916e+02 1.077980036172032356e+02 1.095832547827086643e+02 1.105256574901455338e+02 1.096598529185611284e+02 1.104069828557644399e+02 1.113338085144566492e+02 1.120672739354360488e+02 1.131217595364658877e+02 1.118192697459639078e+02 1.121467024119449434e+02 1.103089412493007018e+02 1.138646958734112360e+02 1.144394834427157264e+02 1.114105050510808184e+02 1.140166941306956971e+02 1.128065384823854629e+02 1.115211859724003034e+02 1.119681848135274720e+02 1.102289234733059260e+02 1.091478762045735778e+02 1.116813069933946849e+02 1.104046248011372882e+02 1.104467752722752181e+02 1.118675337819120017e+02 1.104230431329222455e+02 1.098540494383053812e+02 1.102126997206345891e+02 1.107477831437865916e+02 1.121149924871269405e+02 1.109832221011538138e+02 1.108427641953416298e+02 1.112716889542709424e+02 1.109674496682067826e+02 1.061564697295966653e+02 1.094674871052836949e+02 1.052018953198025457e+02 1.086348475712613180e+02 1.070365726361444274e+02 1.070163357188683335e+02 1.058931269681589100e+02 1.069344970384208438e+02 1.045149589452666277e+02 1.085401341044411510e+02 1.065571835628781230e+02 1.088802614812417318e+02 1.040362591518539688e+02 1.068794633985101399e+02 1.052424060500240302e+02 1.072179216130243589e+02 1.045223984234904719e+02 1.026945074378547247e+02 1.038965175206085689e+02 1.033097782477867810e+02 1.044492358819898072e+02 1.045289255241145128e+02 1.074279425449281433e+02 1.067572990062792968e+02 1.051414729918720354e+02 1.042831121048670440e+02 1.035318821391577302e+02 1.051316549262910911e+02 1.065862947517381230e+02 1.062128964246777230e+02 1.047643649384527151e+02 1.069182857383983531e+02 1.045095544420271807e+02 1.035571032457810645e+02 1.053861940158971038e+02 1.051698157995440255e+02 1.043972848427197562e+02 1.041589644444164264e+02 1.038504689190732648e+02 1.024585415963124575e+02 1.026081891647104101e+02 1.015067921813128748e+02 1.009817134492445660e+02 1.024760134548758970e+02 1.029768551114430863e+02 1.036270057938398423e+02 1.027217879775176215e+02 9.696735893245853788e+01 1.021746000839590494e+02 1.033565346464913119e+02 1.021991055940432460e+02 1.022950057718998949e+02 1.029309987792364325e+02 1.025134623843952824e+02 1.036380306648715361e+02 1.007135034673046050e+02 1.025535130375463098e+02 1.030719665633947102e+02 1.027616181249448744e+02 1.034313571850684781e+02 1.045781068704025927e+02 1.038526361532360482e+02 1.018635942719529766e+02 1.041557153825491753e+02 1.050379864678685493e+02 1.040836459883848590e+02 1.039319517665866073e+02 1.039399508588269043e+02 1.015997309987758257e+02 1.017356741119481001e+02 1.048768404751895105e+02 9.993398781008113474e+01 1.019727782061333130e+02 9.990560619743314419e+01 1.025708931504643857e+02 9.994053724572096087e+01 1.017579141670325811e+02 1.010340086085019067e+02 1.021928431466355107e+02 1.030275792132855059e+02 1.019971665593010499e+02 1.018195167614561427e+02 1.010722929915330184e+02 1.010850928082018783e+02 1.024933123725794246e+02 1.015825959327902552e+02 9.991264454407811968e+01 1.003281657876643322e+02 1.010519766657674268e+02 1.014659950437785909e+02 1.028714578749267474e+02 1.001377764646579607e+02 1.026325997255965206e+02 1.020089657858758727e+02 1.029782286951516284e+02 1.033314361379651416e+02 1.006073358334088397e+02 1.026216579931332831e+02 1.003287169741819156e+02 1.017425252345252744e+02 9.994124746622892985e+01 1.034219332665849862e+02 9.714406832842121275e+01 9.845231994257083841e+01 1.012809712647852223e+02 1.007079975115334349e+02 1.015727925325903840e+02 1.018338310420116244e+02 1.042953123738422221e+02 1.049975839197719552e+02 1.016091398027213728e+02 1.028491958528260426e+02 1.034894925508303345e+02 1.018747801156170141e+02 1.016366971419017204e+02 1.004466273327166022e+02 1.003033880035273029e+02 1.019752961021007138e+02 1.009002466309575254e+02 1.028719763189513543e+02 1.025809251347368871e+02 1.030113517303134074e+02 1.037164418057627699e+02 1.052822355374412098e+02 1.046459342776890651e+02 1.009630455405899312e+02 1.012469269406772980e+02 1.028429946038871634e+02 1.004797975816155002e+02 1.009141333559587252e+02 9.941851403498006334e+01 1.014618193815134219e+02 1.035860865272595248e+02 9.991840633013518413e+01 1.002298256975162758e+02 1.005189599044357607e+02 1.020906740165942637e+02 1.006729449853093143e+02 1.025957203641371080e+02 9.968350578781746663e+01 1.031865263676384501e+02 1.009289427634624303e+02 1.024148691478407187e+02 9.993452136719368184e+01 9.909806029472204614e+01 1.017673552907327803e+02 1.011479520118568161e+02 1.014598897752527193e+02 1.009393350067725805e+02 1.021775123395370315e+02 9.962061349848386271e+01 1.016467515160540955e+02 1.003332889815945208e+02 1.007794994747932549e+02 1.010948845701447283e+02 9.746018898899839655e+01 1.010105964462568835e+02 1.002130441376295806e+02 9.690549753597323956e+01 9.999723931072094274e+01 9.966868099941130765e+01 1.000651867868176907e+02 9.804170835680301366e+01 9.946200180463722518e+01 9.942032190721481300e+01 9.887784565256322367e+01 9.715943383502732900e+01 1.018355228290269991e+02 1.003412473476017652e+02 9.741428116975045270e+01 1.013579896608945319e+02 9.738163478282795893e+01 9.641766233661967078e+01 9.974808281698115309e+01 1.009760029217133308e+02 9.801989280271804716e+01 9.678539976762004926e+01 9.760133625790086853e+01 9.771569152353815468e+01 9.614906912438377162e+01 9.914738518739459039e+01 9.826837598553456132e+01 9.722047329826887108e+01 9.795659739093476048e+01 9.922550639243335979e+01 9.700379710624069673e+01 9.624261035943267473e+01 9.736702104025920335e+01 9.863782095207278644e+01 9.416153181053586252e+01 9.801275143130169454e+01 9.715418436138315883e+01 9.734496897388838477e+01 9.913311930563679653e+01 1.000788622097867062e+02 9.657383812430497017e+01 9.541717331640283817e+01 9.704412309968094519e+01 9.637508943601683598e+01 9.830580960172913763e+01 9.838294913755660787e+01 9.592769202391441752e+01 9.319843365456075901e+01 9.627490307929495827e+01 9.495712262663026593e+01 9.569213841241136720e+01 9.629381652465271202e+01 9.590724065430853784e+01 9.530838186623296338e+01 9.591493765850081843e+01 9.502756119632307730e+01 9.145253910325766356e+01 9.568548329338702274e+01 9.511012963424160205e+01 9.210175509376001912e+01 9.740745058285719438e+01 9.388312564132822047e+01 9.596774117613524879e+01 9.549911737522198507e+01 9.390782026585864628e+01 9.551323707600680279e+01 9.604084954071191760e+01 9.392185767731515966e+01 9.337184299588203373e+01 9.638328173772384844e+01 9.582815976073040076e+01 9.439696778685348022e+01 9.299661337761665436e+01 9.501318683252353026e+01 9.428701815481392146e+01 9.372510152763516089e+01 9.342615437058495331e+01 9.533979263645321112e+01 9.376542476622493894e+01 9.208217306120384649e+01 9.078414095256893290e+01 9.555791461174123924e+01 9.346964090101013767e+01 9.270430638572740634e+01 9.312974615614439244e+01 9.218947741426352138e+01 9.111424819096359329e+01 8.966558134143336645e+01 9.153848772341900997e+01 9.032794442042740002e+01 8.916273544464914380e+01 9.037539338039729842e+01 9.079635263861015915e+01 8.990953247060583919e+01 9.006832672970270437e+01 9.022220670581957336e+01 9.307779237248607274e+01 9.025312280223499783e+01 9.122156144003493239e+01 9.091423562792869006e+01 9.218563305692529752e+01 9.167267304789838533e+01 9.268806125618452540e+01 9.031627952299528772e+01 9.195949433701041187e+01 9.197115890245909497e+01 9.046866349175033406e+01 9.158322783530223887e+01 9.066441725532959595e+01 9.116778693450464743e+01 9.289207771875575759e+01 9.028052451717175586e+01 8.935023977080822988e+01 9.204057867137535709e+01 9.399732266849480311e+01 9.054332071169440610e+01 9.537471516833726071e+01 9.159679666104335638e+01 9.092116074096995249e+01 8.944766453022978681e+01 9.104144522791276017e+01 8.945429696328247360e+01 9.161358123024638189e+01 8.874652405857182202e+01 9.045980010610979605e+01 9.146795981596058311e+01 8.950261170323476279e+01 9.257936161444756351e+01 8.968866646694931433e+01 8.850761030162939846e+01 9.098633671747342078e+01 8.881199896723533982e+01 9.012803562593599338e+01 8.904305675703766099e+01 9.159456320978424060e+01 9.018587356427555335e+01 8.943664721698156939e+01 9.300500918295476538e+01 9.066696918011197681e+01 9.111370043516774331e+01 8.909927727940281272e+01 9.118872720805767074e+01 8.849587260259451682e+01 8.855949896955038980e+01 9.132955708141196283e+01 9.047964000923087724e+01 8.878683130755753439e+01 9.038373317722073352e+01 9.033644528086122705e+01 8.804034311834762150e+01 8.983011236452723836e+01 8.910933578589751392e+01 9.031852605527950573e+01 8.821427366959815686e+01 8.766233572383039530e+01 9.156885216000553385e+01 9.189226959125996075e+01 9.212805383269186166e+01 9.003150313961620554e+01 9.202205252064794649e+01 8.924752592745360857e+01 9.027307982470692593e+01 9.210588884047876945e+01 9.288247831926105391e+01 8.978338146609132764e+01 8.972433335065431947e+01 8.941712858320852320e+01 9.321547889184691371e+01 9.022060692478422084e+01 9.143818459133053977e+01 8.998676878989500949e+01 8.965103813364405028e+01 9.155867765826025106e+01 9.113965170789018089e+01 8.935437828936679239e+01 8.958552600234006036e+01 8.884015444859404909e+01 9.088788994264724863e+01 9.166830538585628574e+01 8.954322507383668039e+01 8.897519600774765536e+01 8.998602002509100828e+01 8.947265943264214627e+01 8.694495131173609082e+01 9.061837076775923094e+01 9.022609127587433875e+01 9.019727029461823520e+01 8.858091178917106845e+01 8.830875853219568228e+01 8.870123087658285499e+01 8.874961068122560448e+01 8.915961705821577254e+01 8.764438876937863654e+01 8.682034663498582461e+01 8.600547780959449540e+01 8.973270539687536029e+01 8.564436537690012585e+01 8.682118669976175340e+01 8.673857483178254313e+01 8.651246589346736471e+01 8.629534485534146881e+01 8.800649388041898646e+01 8.795792909305552598e+01 8.514649181821212665e+01 8.768762299390628812e+01 8.796559253134918777e+01 8.810039187000921856e+01 8.688814798721413979e+01 8.522048153340138299e+01 8.393769555757556589e+01 8.663426985034429606e+01 8.289567363754224516e+01 8.800807148993953888e+01 8.607377324372713190e+01 8.390974272063303374e+01 8.566805663917295988e+01 8.594306589882489789e+01 8.501160338663066796e+01 8.507836861537533935e+01 8.816136517692245889e+01 8.547501444102229584e+01 8.891389384509196248e+01 8.423446241431804538e+01 8.574367320654081936e+01 8.777302576014025703e+01 8.705372069707739513e+01 8.713251242322282053e+01 8.539377792923150423e+01 8.698738099054548911e+01 8.679161293571033298e+01 8.792157773077906313e+01 8.454160865921622303e+01 8.585358254632143371e+01 8.482715417815551007e+01 8.665203549513920223e+01 8.379299033942062636e+01 8.584832585789276038e+01 8.519275012928439139e+01 8.527500854135364250e+01 8.588338767383824290e+01 8.253927179052595875e+01 8.464121522946403786e+01 8.325175411781164314e+01 8.759262559584752239e+01 8.622564991579626792e+01 8.385955732918232286e+01 8.499919764682530854e+01 8.412617389041321303e+01 8.284425528888566248e+01 8.370878660159910112e+01 8.452499417099632240e+01 8.362043224250669482e+01 8.104110592413280756e+01 8.113351523398074505e+01 8.368864735689885492e+01 8.219893603818299255e+01 8.266243265865728063e+01 8.402917262885777916e+01 7.932101512477605354e+01 8.156393514435016812e+01 8.190604571523104482e+01 8.395101665679571568e+01 8.348248469765226787e+01 8.312814037743208928e+01 8.161693177821597089e+01 8.199452883663556690e+01 8.502389604915487098e+01 8.239478761774660143e+01 8.507805585468221921e+01 8.383171215552378897e+01 8.632512455158965281e+01 8.365631179333388445e+01 8.325564362549093289e+01 8.326347301328971184e+01 8.352761351447169602e+01 8.361561614719758495e+01 8.374118374147587929e+01 8.671382813519247179e+01 8.501278825293016439e+01 8.420134825662871947e+01 8.620664113722602906e+01 8.488556891556937956e+01 8.467209975815633527e+01 8.467541681918697805e+01 8.350570546497327484e+01 8.441747339240204440e+01 8.366835126790843447e+01 8.657546069299738178e+01 8.295033035711038849e+01 8.187254608648298415e+01 8.178865615260072275e+01 8.157407809408532273e+01 8.172159853061731383e+01 8.051671088726381242e+01 8.044486229839340297e+01 8.129219144805338715e+01 8.112285705739147090e+01 8.298713255332310723e+01 8.149768113690544169e+01 8.155223733374796780e+01 8.171556698308725686e+01 7.908113837640912891e+01 8.198128036760179782e+01 7.989048333227920295e+01 8.030042218647048458e+01 8.321488576885496968e+01 7.825217345076482900e+01 8.084184586708605025e+01 8.058926356329652663e+01 8.028523929832651618e+01 7.851422645987742044e+01 8.209807830332501055e+01 7.879813982987461429e+01 7.962372220657859145e+01 7.845989525394739417e+01 8.215166299479244572e+01 8.091997991988374395e+01 7.847832148355701065e+01 7.888014749170923778e+01 7.777392222499915420e+01 8.082659851740588408e+01 7.971370878563833173e+01 8.076537177109777588e+01 7.995545254086552234e+01 7.840625007936111501e+01 7.908063419006688832e+01 7.967933578710405129e+01 8.009135821253700271e+01 8.079947745998245523e+01 7.961910046339012581e+01 7.631811467512945057e+01 7.863825194774102556e+01 7.952144550821769542e+01 7.912579690077394901e+01 7.555587295889537813e+01 7.493181195403553829e+01 7.522419835422736867e+01 7.812722355765018278e+01 7.496813390788078380e+01 7.794834066003232920e+01 7.723649344067740685e+01 7.667577247795503581e+01 7.803037703290380023e+01 7.487132163339813928e+01 7.716445917739039828e+01 7.637140198308982519e+01 7.802636066053823072e+01 7.523771869631934806e+01 7.760825991601689111e+01 7.682498434731091663e+01 7.555433503693812725e+01 8.052502584727309909e+01 7.629293504859867880e+01 7.747976329454236577e+01 7.731403116400554154e+01 7.624834935897581545e+01 7.478103073180670890e+01 7.675639987157221356e+01 7.503115422957608871e+01 7.739056153275221561e+01 7.671985409659968980e+01 7.515540164392430711e+01 7.569152347414350857e+01 7.608364220145956835e+01 7.572916261425588402e+01 7.494417917318419597e+01 7.392409875899139138e+01 7.274301621264993400e+01 7.596095051196725478e+01 7.640463157663319294e+01 7.574341058440697338e+01 7.692530464607861518e+01 7.731819523715738285e+01 7.422212029287518931e+01 7.724148314615031552e+01 7.909687040972546868e+01 7.372197964500691114e+01 7.466347225717166225e+01 7.718944563326890318e+01 7.240565640396324909e+01 7.394090941898542724e+01 7.351583517723982197e+01 7.828233055891246295e+01 7.673624552169030721e+01 7.330395357041442139e+01 7.559118131913808725e+01 7.523064553165005464e+01 7.561084404906877410e+01 7.718758152457543531e+01 7.680620384545878210e+01 7.666317988624584245e+01 7.299003955942968958e+01 7.595291063282270727e+01 7.310775547470373681e+01 7.377950624104371968e+01 7.695922744392964887e+01 7.266708184274970961e+01 7.452244260797466779e+01 7.428814916678169311e+01 7.383442579064200118e+01 7.562239311980746947e+01 7.507929565285201079e+01 7.538384971651150579e+01 7.683731256823271849e+01 7.584278996676519569e+01 7.394360263527458699e+01 7.425463991620000570e+01 7.533715821888876008e+01 7.536317211458043630e+01 7.303645042630439832e+01 7.257236979694178558e+01 7.588332597729380780e+01 7.384950438634834313e+01 7.543980795744693069e+01 7.556954503821916092e+01 7.333687694348817843e+01 7.229971379918531227e+01 7.450898944465295415e+01 7.575017489070795307e+01 7.188442414248460466e+01 7.206226502578121540e+01 7.219675177042897474e+01 7.375868621565861361e+01 6.996292014740915022e+01 7.437578835212178774e+01 7.204930627966699319e+01 7.283650505308402501e+01 7.470601168527741720e+01 7.421425186550501962e+01 7.122545630054295884e+01 7.409401937557711904e+01 7.695312087558210123e+01 7.232048377418429652e+01 7.413711578250125456e+01 7.063292573883083492e+01 7.388006926749122272e+01 7.235220591874350760e+01 7.133816359960236753e+01 6.946694236773164732e+01 7.219485278182537513e+01 7.162144635416493088e+01 6.983172266552359986e+01 7.170317519406859219e+01 7.406458664649808554e+01 7.213965100710002787e+01 7.457272105514648786e+01 7.382405037604571874e+01 7.300040796602678483e+01 7.565876006645900986e+01 7.494484686767471260e+01 7.115130077307762235e+01 6.990341414009481014e+01 7.203401667908177330e+01 7.266286381596754040e+01 6.722143044092176467e+01 7.232684967707830026e+01 7.194262735822337618e+01 7.211605236418833442e+01 7.326084700469866107e+01 7.295041398721282633e+01 7.223180993594985466e+01 6.977851656464939367e+01 7.520234397648849267e+01 7.203522492217250317e+01 7.341720366109295526e+01 7.283305149375996734e+01 7.182223926678861403e+01 7.374952528159940357e+01 7.260661153784258204e+01 7.237492456679329678e+01 7.219570091070667672e+01 7.141416019527170533e+01 7.194723750413979246e+01 6.955001280605686986e+01 7.443522412271474309e+01 7.343821329576302048e+01 7.300016869026192978e+01 6.991397347966457687e+01 7.234555979299592821e+01 7.183377542841398622e+01 7.361440108220246259e+01 7.262712824243777732e+01 7.180982809782570087e+01 7.223342245498747616e+01 7.183440705756184741e+01 7.034927857915657512e+01 7.130744263481264511e+01 7.125104113311232368e+01 7.065398927124968509e+01 7.160199904428732509e+01 7.116183968380863689e+01 7.110068245442475643e+01 7.272643853038862005e+01 7.316278696880254984e+01 7.123730207295582773e+01 7.234483754685943779e+01 7.263721262747614560e+01 7.000354511233729227e+01 7.455987797796211680e+01 7.306424254013154496e+01 7.454561133104310500e+01 7.483465142473841070e+01 7.239992462675731133e+01 7.034386536000958756e+01 7.260801007596271006e+01 7.113685860752462986e+01 7.208540566561902097e+01 7.241561808859979976e+01 7.279990263487954394e+01 7.357901344555769185e+01 7.094845214765780383e+01 7.185439225064335744e+01 6.871352585378090794e+01 7.073932318494453853e+01 7.286155531359790416e+01 7.026981745173959837e+01 7.088356130278323519e+01 7.349067367648336813e+01 7.122002487122169612e+01 7.116097634763325175e+01 7.215585212864338871e+01 7.205096261787730327e+01 7.540722852786814201e+01 7.297567561753508869e+01 7.062211040822597852e+01 7.154721766463623567e+01 7.034747063408886447e+01 7.051257671878255451e+01 7.299627952423774957e+01 6.963780111218191848e+01 7.130145622995689791e+01 7.197451260719407173e+01 6.990437648596419251e+01 7.077873603100147193e+01 6.969850525235790428e+01 7.039988990549659320e+01 6.964603289562762711e+01 7.110496030869930451e+01 6.961173495871732086e+01 6.912838385801309471e+01 7.098208865064783879e+01 6.976776538502829794e+01 7.131818017400738086e+01 7.209716731790473432e+01 6.780632553585822109e+01 6.799583340569982681e+01 6.911979159010866169e+01 7.048512873631038644e+01 7.095184068044105175e+01 7.067762471722906525e+01 7.206209851023001534e+01 7.215419030894399555e+01 7.115238700694804663e+01 7.091202522388562102e+01 6.824329145345816983e+01 7.008896590898723389e+01 7.115357475484756833e+01 7.123608071544168752e+01 6.719812340471480638e+01 7.257786691760050246e+01 7.117072411298353529e+01 7.002660659825393452e+01 6.833500449728880710e+01 6.766906400416195311e+01 6.894997667895877669e+01 6.906161109866661718e+01 6.935391017198648456e+01 6.999886273607631892e+01 6.896657804615276177e+01 6.864726463571038551e+01 6.949202317630607695e+01 6.929120216898343187e+01 6.840875141974743201e+01 6.933626955384242763e+01 6.724937931451869133e+01 7.187857749467305268e+01 6.950641664316420076e+01 6.610957408421373316e+01 6.694232956615368835e+01 7.133560487960538410e+01 6.932494307570802050e+01 7.065794531484618801e+01 6.729433955246018684e+01 6.910103861463348096e+01 7.043682786585721090e+01 6.883469543488429565e+01 6.805720483228093087e+01 7.018094272523154586e+01 6.830392825298861226e+01 7.202105549777397187e+01 6.770012419783390101e+01 6.825440160411994839e+01 6.958128644679152330e+01 7.044808960030344736e+01 6.720038721208891275e+01 6.857771641674922591e+01 6.885975440995737529e+01 6.979550745625321895e+01 6.824121207782233967e+01 7.029928127307843511e+01 6.981653368278460903e+01 7.150806251663843227e+01 6.855336555331535919e+01 6.880334360126140325e+01 7.051970332116053441e+01 7.024961201905165353e+01 6.687477334917191740e+01 6.905356031316060239e+01 6.636048526510413126e+01 6.913501804233344217e+01 6.786259203689719754e+01 6.517086715502927063e+01 6.925130561612041902e+01 6.717924590354316194e+01 6.888306861871616604e+01 6.935381505454046192e+01 6.927394478275842005e+01 6.907309275189490450e+01 6.683570875233431252e+01 6.839040680817358009e+01 6.812665213325195168e+01 6.902118578545572802e+01 6.770860378364713483e+01 6.677655763934731681e+01 6.664261139407093992e+01 6.782731307770158935e+01 6.756255815249768659e+01 6.857123396895504186e+01 6.903858862343034275e+01 6.347316682943265675e+01 6.553324925429932080e+01 6.743808846800745016e+01 6.802998844085448127e+01 6.785804503717881175e+01 6.627453643191998367e+01 6.845989412966429200e+01 6.899815402165360467e+01 6.751496841072231803e+01 6.599236299611614243e+01 6.777947736655443123e+01 6.687360051440515463e+01 6.702300741638663339e+01 6.592981878056448863e+01 6.874041622157091069e+01 6.722982971180357481e+01 6.753579869941009406e+01 6.583823679913790272e+01 6.652263349236281442e+01 6.661794374304730582e+01 6.852712274419407379e+01 6.652935335149287255e+01 6.608163080113955345e+01 6.676646869712340049e+01 6.593063358782190164e+01 6.800779654088316306e+01 6.560706296742888810e+01 6.782110544989581058e+01 6.701230495244030294e+01 6.490426846477200229e+01 6.758643180700323683e+01 6.605209284118633661e+01 6.527912189020285894e+01 6.811626545744894656e+01 6.310177811702964590e+01 6.392153529894551411e+01 6.465867134569339214e+01 6.394925015310026595e+01 6.610809200169902056e+01 6.288931777778036292e+01 6.400932246038749440e+01 6.509674898909410956e+01 6.689234836158941278e+01 6.627573368528423714e+01 6.485768237156381133e+01 6.661045531143894038e+01 6.448203958481097686e+01 6.290693781790032801e+01 6.287128264311988346e+01 6.417888622884373717e+01 6.227762658211678115e+01 6.430711565985909317e+01 6.236368760361359165e+01 6.274614937757061739e+01 6.305715330150126618e+01 6.143269469181031184e+01 6.374553714879408517e+01 6.504874963231333140e+01 6.483301740985447736e+01 6.390235171730528663e+01 6.396058838569089744e+01 6.323205418463606264e+01 6.397934070366124359e+01 6.297977999144191585e+01 6.373694112652746924e+01 6.569522562979442171e+01 6.444707853816741761e+01 6.421732066606837463e+01 6.225847845160369332e+01 6.504616332688810587e+01 6.225654080290416914e+01 6.301664781605997945e+01 6.234618876963553191e+01 6.320618224293163223e+01 6.179442651525116048e+01 6.376297071037742370e+01 6.550737492249594141e+01 6.392253498973608572e+01 6.219369823483098259e+01 6.369604931926134128e+01 6.412236825947405805e+01 6.176204336735379741e+01 6.527362351409786356e+01 6.113090761323672950e+01 6.047298237621506445e+01 6.402727889617736423e+01 6.058507742652248140e+01 6.356790125966713134e+01 6.236205979525075094e+01 6.109549476212973929e+01 6.368460256524455332e+01 6.533218075336426978e+01 6.356550244400177974e+01 6.534741149658380266e+01 6.489594806092186730e+01 6.406658765099149377e+01 6.340624013119710156e+01 6.465599225984738041e+01 6.547051478840919003e+01 6.432168907834820004e+01 6.299552907834779347e+01 6.534979046592837904e+01 6.387661707839155412e+01 6.620204148216208750e+01 6.308047282286279511e+01 6.239448342285501070e+01 6.558317151588029503e+01 6.116827956463942684e+01 6.510476648520771903e+01 6.351679503092444889e+01 6.269482058120880197e+01 6.168493548636965329e+01 6.223109783945807294e+01 6.111773086714231340e+01 5.992802218162696448e+01 6.307071827428320177e+01 6.103994893490911267e+01 6.350015832500816515e+01 6.396641417917895467e+01 6.572254585210556854e+01 6.334998710411806400e+01 6.141837529515529326e+01 6.203453322931311931e+01 6.413823040175181234e+01 6.270712610431726119e+01 6.403001773385213369e+01 6.472852311248306023e+01 6.392797617970498436e+01 6.113376418856584849e+01 6.049973946548661274e+01 6.253495021839653134e+01 5.898042880005016997e+01 6.113631607282485447e+01 6.267901851284682380e+01 6.087196568503979677e+01 5.957333125633765292e+01 5.997160817585580617e+01 5.983117743390262433e+01 6.090707885643436015e+01 6.092972752551550286e+01 5.755969007036880924e+01 6.161469371377547333e+01 6.016970770468047647e+01 6.022517424910006412e+01 5.946245363330535838e+01 5.815650189866929765e+01 5.899347469111789621e+01 5.659281036241474538e+01 5.988016661440764921e+01 5.905637731050313022e+01 6.091272658637407034e+01 5.729958732494257845e+01 5.668971933883322123e+01 5.828299979396439312e+01 5.858786983744627008e+01 6.098244401673701276e+01 6.036197988483259280e+01 5.875494099715516683e+01 6.074120862280598487e+01 6.160317944392895129e+01 5.757361500981538427e+01 6.040887115676713393e+01 6.221559159384622006e+01 6.161169239732377889e+01 6.005982663644437736e+01 6.122314218246638973e+01 6.265167318325480750e+01 6.059128194389779765e+01 5.925611734595793223e+01 5.919786494882164618e+01 6.087535912990563958e+01 5.933019329355557403e+01 5.799561547120986660e+01 6.023515642641726231e+01 6.058697676687233269e+01 6.023370296350157815e+01 5.998991148094336268e+01 6.189076350639604129e+01 6.139406036089518182e+01 6.358867824660650570e+01 6.063175393965972404e+01 6.053034539881601717e+01 6.245858220808759853e+01 6.056235604611147494e+01 5.803149244364929160e+01 6.064290940575047273e+01 5.967930573614326306e+01 6.156291345594329556e+01 6.148844057964490162e+01 5.885016779947516596e+01 6.071187636369823082e+01 6.090812034060799363e+01 6.063023257705913238e+01 6.049011124846703780e+01 5.900203595561508507e+01 6.021685586843218374e+01 5.946469360008872940e+01 5.644098900828776522e+01 5.695249586030664801e+01 5.64143058450090
[truncated: 3,604,769 more chars]
