# Supplementary material for: Bayesian inference of kinetic schemes for ion channels by Kalman filtering
Source: eLife. 2022 May 4;11:e62714. doi: 10.7554/eLife.62714 (PMC9342998; doi:10.7554/eLife.62714)
Supplement: Figure 7—source data 2. — Each of them has 10 ligand concentrations. The number in the file name reports the amount of ion channels in the patch. [file elife-62714-fig7-data2.zip › 75000current.txt]

7.448440277746403160e-01 5.176330990594842918e-01 1.975194760068297528e+00 7.994276374539942553e-01 -6.449280612468127893e-01 -1.119190835259683992e+00 -6.957027563755667776e-01 1.876643348960344571e-01 3.063738637748292803e-01 8.281207276667459372e-01 6.602354020764357456e-02 -1.506977321711903128e+00 -1.653774624015648786e+00 -7.471824039922814187e-01 9.961132147184104113e-01 7.691302816316136770e-01 -1.500454384102372751e+00 -1.809509920610423483e+00 -1.208486295644766839e+00 -7.844371484513784631e-02 -8.957546399093190004e-02 -7.292229677669932464e-01 2.160927540283189008e-01 -1.145225458564932443e-02 1.143770758554324196e+00 -1.540391238360119264e+00 5.240738857409715790e-01 -7.977836540536621390e-01 -1.331821903654718087e+00 7.276112558196071722e-01 -1.727997901889761101e+00 8.833128928120238532e-01 2.927666233623036351e-01 -1.206797304474917620e+00 2.329073089376842154e-01 1.454826560301813787e+00 -3.769282594852702561e-01 -2.754399924925174381e-01 3.309674946570427823e-01 5.554863167810575320e-01 9.913786597288488656e-01 1.233681810271278906e-01 1.504464523620498095e+00 -1.063842903248454208e+00 -2.442194011420802946e-01 -1.033088161831120066e+00 -4.524578466290746226e-01 9.822700994741284664e-01 4.380986614811325786e-01 7.150337464486272721e-01 -5.121638019055914093e-01 1.211340679128969783e-01 1.283898199136340512e+00 6.787369881080943523e-01 -2.534212834578482454e+00 1.310427430609831800e+00 9.613034723409712157e-02 -2.513851072262508479e-01 4.535903170296158304e-01 -1.017162092063036871e+00 1.553650772184925533e+00 -7.713944683941915681e-01 -1.040610212914069077e+00 1.494772419041190847e+00 -2.625668812819332287e-01 -7.651031193251454088e-01 -1.108075827910330879e-01 -1.998406513933893847e-02 6.171159777281928077e-02 -1.136508762821615282e+00 5.033111097939215739e-01 7.648245409045164589e-01 2.799102632448187689e-01 -9.063613363424654068e-01 3.359544621669844355e-01 4.942340049421283243e-01 2.053242625303154156e+00 -1.999382485017447086e+00 7.498680238554074340e-02 3.117888772006431886e-01 -6.847002263603909622e-01 -1.209070912380621685e-02 -1.316281558734270662e+00 -1.996635669868744856e+00 3.509571763886238926e-01 -3.241991764632087825e-01 -3.685714491006563676e-01 -1.850929194498963370e-01 7.017692549448727446e-01 2.069339636219199863e-01 6.464472286006990309e-01 5.767446741453824410e-01 4.959554552251551063e-01 7.733277884551797987e-01 3.090816266570735049e-01 -3.987545434738092864e-01 -1.376822356856556295e+00 -8.123090415541315279e-01 -1.735307110949673604e+00 -9.332202224942567348e-01 -2.993320588486412803e-01 -9.494798091201950285e-01 9.373822548887892347e-01 6.925427748871550993e-01 -6.191061478669549478e-01 1.120306918660353590e+00 5.046401770942268161e-01 -1.169652466723531070e+00 1.275974128374183447e+00 -2.237492117603898212e+00 -7.885215477875127110e-01 6.241447864729756656e-01 -1.645246683414692823e+00 -2.561950130399330838e+00 7.594811173170679108e-01 9.164839626460651312e-01 -1.208899566656894131e-01 -1.184678452484462241e+00 1.315779668749953446e-01 -7.059340194917236300e-01 3.026685188444387387e-01 -3.277995280720864102e+00 6.891086088392873732e-01 -2.457818565017903245e-01 -1.833900390209228348e+00 -2.566550477381094805e-02 -2.252247537389412690e-01 -3.366009867809348077e-01 -5.366070577017154619e-01 8.299122042736785110e-01 5.299077434765633310e-01 9.592288747075202737e-01 6.796692099635955053e-02 -4.677380843607853445e-01 3.414170773809265813e-01 6.794510613614401784e-01 1.392977057790991902e+00 -9.940194085460419826e-01 -4.156177786654546291e-01 1.353886442246731159e+00 -1.318637624051527124e-01 -5.113630638726576194e-01 -8.428149434367503412e-01 -6.013148781039752144e-01 1.409620904406756747e-01 1.891355790837853101e+00 -2.019439330554874401e-01 1.859901730834063516e+00 -2.446620250077727876e-01 -4.115966935227888257e-01 -1.123188420655755193e+00 7.548465831875041943e-01 -1.273331392579449828e+00 -3.479918242623480373e-01 5.580738444812892718e-01 7.896963404979668866e-01 -2.937916123632654530e-01 -2.892004983583847944e-01 -4.223903006833432117e-01 1.403898368487659809e+00 8.818923007768854350e-02 8.382074553482090629e-01 -1.806387735220043256e+00 6.015688188734055197e-01 6.001035640264775622e-02 1.949442057997452293e+00 -5.831115761541275644e-01 -8.846707765874592955e-01 6.940305060956735161e-01 -3.526437791797241150e-01 2.226400729648066346e+00 1.143866343486821258e+00 -1.513591740269897845e-01 -9.913069194046453259e-01 -1.099779161351701617e-01 8.368120248109116588e-01 5.805346093123965323e-01 -1.134602853653758459e+00 -9.675035136300716987e-01 -5.283564436218126659e-01 3.354547938663894890e-01 -4.670956230547669286e-01 4.806999050104422966e-01 -1.837945443351780839e-01 -7.403079159870695758e-01 2.589315098244410196e-01 1.349961652094035403e+00 -4.009396124091725300e-01 6.124992661340017408e-01 -1.140310483170889677e+00 -1.218647547786841923e+00 -2.655443094614923782e-01 -6.068562799788136397e-01 2.193394960031718743e-01 1.304398115104071110e+00 5.188375151233658861e-02 -7.227553805047397528e-01 9.724604538030212630e-01 3.032387494318172783e-01 -2.191477478748973251e+00 -1.381043500750099184e+00 6.312952087471276341e-01 -4.773099175638335634e-01 -6.154390778950855623e-01 1.667895433927290672e+00 2.338792664799283494e-01 -3.112038786303115145e-01 -7.458862450486724027e-01 8.305889120108530532e-01 4.321302460678584922e-01 -1.346068353379424078e-02 -5.951278816850528175e-01 -1.468460932549996878e+00 3.321239177084311933e-01 -5.385919980977642574e-01 -3.692702218684369986e-01 6.304055131350695396e-01 1.532147238562607816e+00 1.594432725657944472e+00 2.250758722495323383e+00 -1.073445261884212742e+00 -1.636101085045813974e+00 8.325766637927509706e-01 -2.441374859192686486e+00 -4.239874698602985603e-01 1.192477121174243537e-01 -1.202677283148065213e+00 -6.405142996857048077e-02 3.186606799991811845e-01 9.821508908497879331e-02 1.328893013177781635e+00 1.904241092814214775e-01 -1.475434798656271584e-01 -6.166904901492294977e-01 6.404953889745068629e-01 -1.153924034829697076e+00 1.094242498013041853e+00 5.459465047077988881e-02 -7.353921282120096103e-01 1.323105701132768042e+00 -2.144706034203280598e-01 1.433904733207408411e+00 6.742314721633214658e-01 4.435132265732589368e-02 -4.728540967832998154e-01 -5.651873247603811379e-01 -2.467178430312956472e+00 -8.915273303992162779e-01 -7.652681509857559017e-02 4.093555829218860076e-01 -1.154000621922659287e+00 7.160424275519868820e-01 1.032751019119373614e+00 5.009781381879863105e-01 1.397220704297324811e+00 1.316870916800626956e+00 6.453280047450410395e-01 -5.443348441604414223e-01 5.053048605400844995e-01 -4.185107460805383428e-01 6.765153898325911852e-01 8.637723261524433704e-01 -6.099054596028933295e-01 -7.462678252465356765e-01 1.236772618778658517e+00 -6.305190737624750963e-02 1.845267652961188054e-01 5.718408353780167763e-01 -1.485371736426861419e-02 1.927870600611094165e+00 1.394383146706084375e-01 1.129219759839020565e+00 -9.093664833019212690e-01 -1.445919979520478904e+00 -1.592381798237016532e+00 -3.926209851841692688e-01 -2.331981205953767233e+00 -1.404785929718529003e+00 -7.155094063626374901e-01 1.291370288963425095e+00 4.483565452928492956e-01 -2.148717053459517357e-01 -2.987317399844171550e-01 -5.135211026797553702e-01 4.825934230836016470e-01 -5.214301277995606609e-01 1.655129046096336654e-01 -7.980541040447192147e-02 -1.365092123183621498e+00 1.699668877648882415e+00 4.237051319979122099e-01 3.544500513584418755e-01 -2.596748729617944118e+00 9.684452530726367359e-01 9.708191620851001902e-02 -2.427499790012234704e-01 -1.353032778715449691e+00 8.268250562588222996e-01 -2.913481903773803561e-01 7.841412579700992591e-01 4.322046047878317365e-01 -1.626848955364929905e+00 3.318641649884150335e-01 -1.019501694542823134e-01 -1.046957597296146902e+00 2.733096867010297304e-01 7.111059593341050311e-01 -9.188034607873648563e-01 -1.499432218279769025e+00 -2.273136076769361580e+00 -1.107033330483905287e+00 1.332055101265923858e+00 1.555548299863713568e+00 1.460625250662051400e+00 1.665700511216653967e-01 -6.616545998630918302e-01 -7.353912194796483615e-01 -1.161030351925258941e+00 5.008522761715282767e-01 1.209687860076493537e+00 -5.316932083915042462e-01 -1.793980087107717725e-01 -6.148016330885872627e-01 -6.657142372664640595e-01 -8.727032938957002273e-01 8.023766188015238887e-01 -5.868382958405597982e-01 -4.139176357499997350e-01 1.513349131939173864e+00 -3.086577222604648396e-01 -8.761934265014933443e-01 4.148337547304719042e-01 -8.650342869680385238e-01 1.066046863301598924e+00 1.383577148326405881e+00 1.154004968794199032e-01 2.033643723621756938e-01 1.484433248439471220e-01 -2.786785488029829949e+00 1.331393899653364292e-02 -6.851918948536799281e-01 8.336692179696515437e-01 1.896283872043679875e+00 -4.813076620792178240e-01 6.375364035893265058e-01 -2.649265722131073919e-01 -4.802885536375057218e-01 -8.546737801290422709e-01 1.307705647076230271e+00 1.504563163022577976e+00 -1.224669181421278036e-01 -1.066591960530890670e+00 1.926872411054502965e-01 4.049939397213965786e-01 1.706049882695134912e+00 6.999096972280536288e-01 -1.103503185624499006e+00 3.683965677372449399e-01 -8.632225108657350099e-02 7.329819221115002614e-03 -4.906363983036563514e-01 1.063417626348309053e+00 -5.921441855143184663e-01 -3.229466518379981999e-01 1.627285094704587376e+00 1.631338919595255676e+00 -1.092663209596882012e+00 -7.814620907918552462e-01 1.199782966732372058e+00 2.018727833905562985e+00 -2.340482734188776837e-01 -1.204571489529248529e+00 -1.427497757466562378e+00 2.421572901010525580e+00 1.592166436540307428e+00 1.148231927484114845e+00 -6.841474387752697339e-01 -3.788000928051400984e-01 3.266116191904182120e+00 -4.970737637534207443e-02 5.341398988746681731e-01 3.846520028297870097e-02 -4.601699504665516804e-01 -1.729269235896534473e+00 -4.858489502362943746e-01 4.239548341361104034e-01 -6.479881454604853319e-01 -3.748668986242143508e-01 -1.496850642692358901e+00 -6.088786897922445276e-03 1.113124266640684173e-01 2.606713461806476895e-01 7.738794462543046038e-01 -5.177941289239160749e-01 7.229350962979772532e-01 -3.456166067187821378e-01 -2.068567444064071670e-01 1.000294784216054556e+00 -2.938996620324138900e-02 3.402827738060865692e-01 -6.675915800949270285e-01 -1.999601962907292252e-01 1.099568664463820566e-01 -6.889163861987779303e-02 -3.412044728144421057e-01 -2.832578557923358664e-01 -3.122548978005084686e-01 8.881742238646539445e-01 -7.064712331666327394e-01 -1.389366944956252015e+00 2.571615170971524034e-01 8.241335843885645440e-01 -2.004077527299193973e-01 -1.381497977081724393e+00 2.074182362660884849e+00 -1.642588961458583352e+00 -1.282955234507343167e+00 5.881052082366129419e-01 -1.128538719091517706e+00 5.014355954537044052e-02 7.511222840105606924e-01 -7.334423832444696423e-01 -1.608705492610172649e-01 8.352916363569612423e-01 -1.609527033041128485e-01 -1.063354159126608245e+00 -1.899396988783196294e+00 4.846974418566330489e-01 1.293472654340156014e+00 6.021056613698309024e-01 6.781172776376858113e-01 2.341036427406061327e-01 2.595359721473730064e-01 -1.400669117945535780e-01 9.697844049502928332e-01 5.162842630010052725e-01 -2.057690378178330448e+00 -5.154491321339563781e-01 3.941563291043311823e-01 -3.457074387967911666e-01 -1.354620070078558447e+00 1.052167922200633710e+00 -5.127992036806011678e-01 -1.493646650170440127e-01 6.069137976964983361e-01 -1.365881086692358366e-03 1.603717232401280501e-01 -5.631792331523223227e-01 -4.839042197683394303e-02 -1.083488565315438468e+00 -1.349200997749505415e+00 -6.515037155196661267e-01 6.596404319408104566e-01 -1.842512968113553876e-02 7.316441863180522809e-02 -4.081961154426774208e-01 1.175753276808071818e-02 -8.216333293329520782e-01 -3.097118949073430771e-01 1.674519936105681728e+00 3.119578225418382922e-01 -8.014315547419509356e-01 -2.902885526976016206e-01 -8.237114827446118115e-01 1.784191598942812096e+00 -9.711333410616442841e-01 3.068738109698810890e-01 3.783616831657426460e-01 -3.453607743622120196e-01 -4.620168261155338518e-01 -7.127546775171275106e-01 1.858395708998652029e+00 -6.676312560169582744e-01 1.639079691378733772e+00 -9.287170123263469579e-01 -1.024082754343979690e-01 -1.873139546585119580e-02 -2.603719169750929319e-01 -2.272900365440541359e-01 -4.659310261753895482e-02 -1.044633870967720757e+00 -2.672891024722707232e-01 1.504378299913582129e-01 1.051750215742733197e+00 8.128555067918478150e-01 -1.006201097068155637e-01 -5.208011184581871067e-01 6.477609445541212541e-01 1.114299785591136294e+00 1.056923537214266462e+00 -1.891564422227292458e-02 -5.681075468181776555e-01 6.310754806236279491e-01 3.746304054529591698e-01 -1.316953948085393789e+00 -2.019251802898261172e-01 -1.441078108997847496e+00 -1.707519692888002760e+00 4.006092909601787766e-01 -7.384505870829525254e-01 -3.039738510767276414e-01 -9.622800218259253135e-01 -3.877020672381311650e-01 9.611727294704156543e-01 -2.892932551221156334e+00 7.684078847337835194e-01 1.406400609695933834e+00 7.124485658176127334e-01 -2.330217488630212663e-01 -9.399427490619093051e-02 8.668776811021351447e-01 9.850964070459726774e-01 1.603891301524124735e+00 6.720188152514974256e-01 7.575451565617489225e-01 -5.755748619160148266e-03 1.492814248477409622e+00 7.156245381666792582e-01 -1.133039919358551639e+00 7.809320624405495792e-01 -7.361383822157204770e-01 -4.116576646123192296e-01 -1.175133653617041141e+00 -2.522850680347380470e-01 -1.114049167144011143e+00 9.505968098883780248e-01 -7.779425223041347426e-01 -7.087692574107774535e-01 1.190765118909167919e+00 -1.213892379634232910e+00 8.884634041976124941e-01 3.708018622131069586e-01 -7.534078094556153626e-01 -1.034307103707100328e+00 -9.635870179811937414e-03 1.910209304606606873e+00 1.108342761514233832e+00 1.898710242048454733e-01 -7.913288039837650389e-01 -1.287587448758149122e+00 -2.530996689649758213e-01 -5.301612568390222657e-01 -4.381701128404704715e-01 -1.667321572975433153e+00 -2.241345104838075919e+00 -6.959590177460365235e-01 -9.835432043966197968e-01 2.814726504460033363e-01 1.918217123463306750e+00 -2.698942600842081929e-01 -5.386122166551908785e-01 1.149297917110212591e-02 -9.376225340875218306e-01 1.749246720211440120e+00 2.029579722265636210e+00 -3.681670563539642949e-01 -2.449817041054362043e+00 -5.168363422121168282e-01 -3.970510049869979685e-01 -6.636711609819174740e-01 5.759256503818734885e-01 -1.474491769516970141e+00 -6.145507515405570498e-01 7.523597007645270729e-01 9.099506595912155993e-02 -1.134794785500142122e+00 1.644463117729734414e+00 2.161202100869681342e+00 6.419781246391441654e-01 -4.779797083344479447e-02 -8.326542459024213194e-01 1.376210985103282436e+00 -2.031264184686744301e+00 1.143314120026609482e-01 3.650571941647894753e-02 -6.368256247691339578e-02 -2.030424146959627363e-01 -1.062942581264304520e-01 5.238304564087629123e-01 -2.440901621091559059e-01 -1.020366686633543241e+00 -1.920393375207266384e+00 6.552203156863780631e-01 1.249312020396892375e+00 1.091934598322237715e+00 7.483106265194140461e-01 1.334110184319105219e+00 2.530281704890266839e-02 8.242911497483493832e-01 1.522991499773564961e+00 -1.311605890543416031e+00 -7.851295465122004602e-02 -3.360630852668663460e-01 9.854339940204301929e-01 -1.279283380305775486e+00 4.187143770111058094e-01 6.939110417124882968e-01 7.781466829817574871e-01 4.572278771866782887e-01 1.043279866054720589e-01 6.076551426277568280e-02 2.108620172907353929e-01 5.065078012487241876e-01 8.016137722176203129e-01 -9.411571959651576780e-02 1.464139513570007933e+00 -2.618826423797226410e-01 1.816875658913145175e+00 6.982853284408936378e-01 1.984753391358609065e+00 -1.040858643242710824e-01 -2.026700424652761456e-01 1.336943383343467406e+00 1.167567355690506403e+00 -1.716164941373560460e+00 5.152375154801333013e-01 -5.333090264431950001e-01 3.937515856577348816e-01 1.128953499758245549e+00 1.463526375645823607e-01 -9.228111069120693566e-01 -6.541434027660674166e-01 2.003007502535024020e+00 -7.350022070512938210e-01 3.123415110780017878e-01 -4.497006450692850876e-01 2.363128129664370247e-01 1.458367147681134809e-03 4.926845691735558530e-01 3.985798030717888629e-01 -5.112748430771338892e-01 -6.357722515115198370e-01 -1.856510914766177356e-01 9.574312609273534502e-02 -1.794923863062346248e-01 -3.605822892329361151e-01 1.122427786696657437e+00 -2.728492476761717467e-01 8.352086273047983067e-02 -1.457714781428761208e+00 1.543369430816617704e+00 1.935773611138831951e+00 -1.290152830990259902e+00 -1.502004399234304621e-01 -2.469250176760040993e+00 1.139633898551862812e+00 5.990531046954393757e-01 -5.167021432640803713e-01 6.534663036574801364e-04 5.636814368301582556e-01 1.050060677965434675e+00 -9.412730031530646135e-01 1.811215514341209865e+00 2.315842134719188761e-01 -1.148135189286275226e+00 -5.261179726274323176e-01 -2.240550811656612795e-01 -9.917240104810413071e-01 -1.480378014134437148e+00 7.636358981622870523e-01 1.210737028041408481e+00 -2.926165939762482848e-01 -7.016102247156613680e-01 -6.093014671729440890e-01 9.179988870896707565e-02 4.088619824901601474e-01 6.557677576853234713e-01 -1.070662271418273859e+00 7.422612101175117202e-03 1.477856989353481643e+00 9.343136393942425011e-01 -8.960010223197013568e-01 1.193976100330929935e+00 -1.035019366187869050e+00 -8.872005584257688926e-02 2.668043165381116300e+00 -6.489798617177254814e-01 -1.248216946354099743e+00 -2.661896546175526179e-01 -1.133997771709411406e+00 -1.058714560122470782e+00 -5.759811082800408988e-01 -1.094410157692348395e+00 -2.266131586373416329e-01 -1.275321549459153880e+00 -6.541691061881752534e-01 -1.248596000627025582e+00 -1.429885399111064714e+00 1.453249659090938006e-01 -3.474686014680286039e-01 -4.508551705849754565e-02 -3.226981897326900994e-01 -1.863624163724407756e-01 -1.392731403573461924e+00 -1.430411527656005211e+00 2.758393618244529000e-01 -1.440695805597965506e+00 1.834460465791905026e+00 -1.103254621178943795e+00 -1.037712940766076120e+00 -6.170151230402928233e-01 -2.294921575847285844e+00 -1.070192229223921598e-01 1.552941063031539004e+00 -9.144434836462473903e-01 -2.161431175285662698e-01 -7.695656455613664182e-02 2.253230808109887739e+00 -8.225522537929875755e-01 2.941094581073468994e-01 2.805546265781630577e+00 -1.569947011440875617e-01 -4.270710296659026572e-01 -3.538163180011717479e-01 5.134875233037364817e-01 5.847666784070403301e-01 7.657891517542045334e-02 1.481209592804027420e+00 1.032843536455060107e+00 2.637236577338284912e-02 -2.160019631988354671e+00 1.303556606969354048e+00 2.134269971625164963e+00 1.343975195482993712e-01 -6.508318832009816202e-01 -8.241365433555467579e-01 -1.455391963373955821e+00 -1.654094326370735724e+00 -5.542222220055897930e-01 -8.596212623643850748e-02 -4.124722169234227298e-01 -1.599837437319490130e-01 3.027082213288251888e-01 4.295208502958146046e-01 3.024303175999890625e-01 1.804234936767249442e+00 -8.767321043018500015e-01 3.821210731464626531e-01 -2.232508036817760999e+00 -1.037294745547838293e+00 8.681380810867144193e-01 -4.450775363074205293e-02 -1.125761764616556748e+00 -5.443762932118111353e-01 -5.013579180136041868e-01 1.355562033502733521e-01 -1.348050463011269740e+00 8.319585833875353664e-02 1.093154568036307284e+00 6.226482114914204669e-01 1.217410494611214311e+00 -1.542057202896033541e+00 -3.897967192256374114e-01 -3.611777057795197421e-01 -8.001041417538324874e-01 -5.643621027688272562e-01 2.954035400804242428e-01 -1.996958486858023463e+00 -6.726415531327661901e-01 1.509546552021036880e-01 -1.712523195703572920e+00 -3.808870888005612132e-01 -2.238583371747181749e-01 -1.897076641497433547e-01 1.682935082223646628e+00 3.515770939698146802e-01 -1.002968657012328207e-01 1.714641694260183202e+00 6.019792052449465247e-01 -1.820488450326205321e-01 1.671843847361784430e-01 -1.658998214524842751e+00 -1.084979479040043326e+00 -7.388246273571894562e-01 -3.043774249871394888e-02 3.091246040958668950e-01 9.707753547470469035e-01 7.514938212247023186e-01 2.550159580019661920e-01 1.431531421982851215e-01 -6.161577587636453135e-01 -2.238509474729674764e+00 2.973918999387727413e-01 3.387244280451227052e-01 -1.595807990614803717e-01 -1.191155981008496845e+00 -4.365537890061760989e-02 7.073587505281937471e-01 8.460084385753922076e-01 -5.522824571518939463e-01 1.356251686857893546e+00 -2.203703585360472061e+00 -6.430118514843037314e-01 -4.661080115513129840e-01 -8.373638459644389131e-01 1.147994470714775783e+00 -3.160894715541361921e-01 2.164182352742970161e-01 1.314598471876872399e+00 2.589146335552415246e-01 1.151011322337510273e-01 5.467071102548622941e-01 1.776292556317618176e+00 2.999399758277012107e-01 5.725341016754933454e-01 -2.362657681707528989e-01 -1.766087567006926207e-01 -4.255866668148038101e-02 9.825697383354083936e-01 -5.077289360604462232e-01 -4.027438113447089352e-01 3.008058906122885578e-03 6.679616815100832827e-01 -9.480421868372483629e-02 9.814622163095196861e-01 -1.341047059902373162e+00 1.455587292758987017e+00 -2.825538848961805516e-01 -1.117531920501323661e+00 7.262098385454208715e-01 9.042718258117868890e-01 -3.215173915739771293e-01 2.473703538465227503e+00 -6.263705697831652985e-01 -1.661487427208755197e+00 -6.601327354145613002e-01 5.022054078030524504e-01 1.981739467671768742e-02 2.870887178618069524e-01 1.012261489314681517e+00 7.879954990324546937e-01 -2.513645482562055777e-01 -8.636879173836566892e-01 -2.014195367984972229e+00 -1.223729443532375782e+00 -4.573927762316771783e-01 2.341776399355134375e-01 3.556185877684515662e-01 -2.073233085046112034e+00 -3.491358257958113165e-01 -4.542960926034989022e-02 4.249213564612679406e-01 -2.864101525482366295e+00 2.041904599179734658e-01 1.272187798926609936e+00 -9.861663890146091238e-02 1.055375414824071933e+00 -1.502970279998087522e+00 -6.662291771214509106e-01 1.605821157028867324e-02 -1.689139341104738401e-01 -1.837137299801982343e-02 -9.608085927842807683e-01 1.039300130781498771e-01 1.874486565734287069e+00 -7.226531942333119796e-02 7.788368934806179089e-01 -2.344123356490703802e+00 -1.041389141381389383e+00 -2.045963827466407148e-01 1.811020274038686872e-02 2.247296683640803039e+00 1.743942776281198759e+00 -2.289468511904453329e-01 2.477808870183236145e+00 5.505739780232600522e-02 -1.361256376988176697e+00 -1.955442365825982076e+00 2.589290586648101744e+00 -7.799438718599580600e-01 6.096842925849175199e-01 2.045190482915239250e-01 -3.667344586863572342e-01 -1.923826399206776949e-01 5.366764480192721676e-01 1.419813799332513948e+00 -1.163502161457739881e+00 -7.734681595075405536e-01 5.265050238025745788e-01 -7.124183308614063792e-01 -2.415307606304641475e+00 -6.373070217637985535e-02 4.104172532587657130e-01 -1.483458789788058840e-01 -1.226243301535321351e-01 -6.023389702244905664e-01 6.552491127074078214e-01 1.569757084854705775e+00 9.897392362320199810e-01 -6.450187422398268033e-01 -8.127515373653504405e-01 7.684987253718048583e-01 -1.672010986408366318e+00 -1.180559957084214295e-01 -1.281604919919510976e+00 7.421632845298344883e-01 -1.075085730140646678e+00 1.333440209266861798e+00 1.009878908053708724e+00 4.710887709033745319e-01 -5.059469780419935114e-01 -1.600583628178312845e-01 -9.970461480194835469e-01 1.128837032853952760e+00 -8.065845345696183791e-03 -3.522656445297233652e-01 1.873157484519747618e+00 -8.886156651213492630e-01 -1.483174943260665346e+00 5.536755486323846620e-01 1.036157707970789321e+00 -1.362346991733658141e+00 2.805860590553438394e-01 -9.539113829341475670e-01 2.285555745690677834e-02 -7.759213868940063596e-01 -1.083491203219310473e+00 -2.273504386322903678e-02 -1.015846202529465447e+00 6.889800899250654309e-01 -1.431682422212248840e+00 1.290088363186855158e+00 6.898896239991846556e-03 3.807993063920115939e-01 -5.413634435300357373e-01 -1.734987670115690328e+00 1.061840400232270332e+00 1.857153365338727768e+00 -7.273052039062941621e-01 3.489947578760878577e-01 6.364250076046040761e-01 1.358985852158666852e+00 -1.601805403387642546e+00 3.352640442946085986e-01 -8.498748561613200803e-01 -8.345953684941679329e-01 -1.203743177887710569e+00 -1.323173997232801602e-01 8.089194046449376119e-01 9.079878913909433802e-01 4.241755480167188619e-01 4.787927353470657760e-02 -3.639078120314163112e-01 -7.728142844830102054e-02 -2.572189203821082515e+00 -8.437989796355549466e-01 -1.655205935004243178e+00 -4.104496487466263166e-01 3.568349334662187511e-01 -3.705562499968566570e-01 -2.647343450514998975e-01 -7.572464730408191846e-02 1.432691209121791820e+00 5.614604645596958932e-01 1.052444609682950949e+00 -1.859477711364817099e+00 6.138981990888118245e-01 -4.536200292721964122e-01 -9.951614744275125712e-01 8.251333304426364812e-01 -6.588477245834174489e-01 1.296228323840269647e+00 1.793715913239197768e-01 2.679968100980819820e-02 8.963033161488867528e-02 -7.990332570266385215e-01 1.263036917316602947e+00 -9.665398392083177637e-01 2.393005232429420204e+00 4.352682420935194418e-01 -6.225715801424487328e-01 -4.409060942968912600e-01 -1.482753098063881669e+00 -8.567322326595978588e-01 -1.251929460759375681e-02 6.443672143676312247e-01 -1.079946988787153561e+00 8.247546158618414003e-01 1.640076876235611714e+00 -5.219222103255481693e-02 -2.122635203600734266e-01 1.071588842785138329e+00 -4.758485475767677136e-02 1.853662951335576681e+00 1.452511411844032395e-02 1.478605078624548375e+00 1.192708530652567683e-01 -7.720972952382357812e-01 -2.249067608723446021e+00 -1.637742830460664489e-01 -3.399089613943535593e-01 1.135989197104304793e+00 1.785010192561700126e+00 4.724976354405526768e-01 -1.314572945743025245e-01 -1.509727598875343080e-01 6.466871815287835723e-01 -8.705308230015117443e-01 7.219539777648844581e-01 3.170513338546462889e-01 -3.955792260911778491e-01 7.632378026106025892e-01 7.356592354639832632e-01 -3.803002990335873079e-01 -1.239707352067798807e+00 -2.572647905028559445e-01 -3.124121960319699576e-01 -1.832976330677446031e+00 7.252145862859120662e-01 1.405777925099911618e+00 -5.851538930548245282e-02 -2.454986822983561690e-01 -1.780687104831706336e+00 -1.054922430308842390e-01 1.686665829437133279e+00 -4.522968722217848292e-01 1.408240308369160809e-01 -1.055078378966408381e-01 -1.539253457187240715e+00 -7.319628650891857324e-01 2.217303685472898245e+00 1.958110268218416383e+00 -1.728079440271122591e+00 -4.020556733339135380e-02 1.855042971366740664e-02 -1.161658192303669290e+00 -3.958283409095147420e-01 9.829730800788074596e-01 -1.586879113966858323e+00 2.187990591426437259e+00 1.953691000322520077e+00 1.433718679224014192e+00 2.285778389683982059e+00 1.523656861345076718e+00 -5.282610779521167421e-01 9.351486456052628959e-01 5.811938794585725931e-01 -4.953289959400759002e-01 2.953531178301110227e+00 9.051707789167898199e-02 5.944181193659836548e-01 4.945541623405429466e-01 2.083162518477460701e+00 -1.056918079472826122e+00 1.602836726078797680e+00 -8.270251551573398752e-01 1.434850129050448952e+00 8.630167419295267650e-02 -1.192774514099433691e+00 9.464346153908215209e-01 1.319255856892777912e+00 1.453506502628840291e+00 2.955055499220914594e+00 1.417680191054817795e+00 3.810964019404226910e+00 1.693812847246672693e+00 3.911179388572933124e+00 3.026205579894775344e+00 1.885091565498113519e+00 3.161125410801145730e+00 3.664102986829220754e+00 6.283636271812852669e+00 3.802684625659234818e+00 6.148822978647510595e+00 5.108833669658962684e+00 6.031823497641829235e+00 4.799842768283628658e+00 4.193492322995436616e+00 5.043287021953192450e+00 3.239781631337363077e+00 4.731287023409044501e+00 4.823407889708179574e+00 3.570813004456212081e+00 4.693309339270156144e+00 4.958794111359035917e+00 6.106885559593416168e+00 6.300906797491055755e+00 8.399769438069432326e+00 5.552930464431998558e+00 9.825583460786504020e+00 9.146431447346184740e+00 6.745566310002910626e+00 8.715173350538028885e+00 1.069540029118233448e+01 1.067293804345503716e+01 1.137904140022663135e+01 1.107922426874440092e+01 1.121206117594486962e+01 1.165594065607990260e+01 9.816028663296615164e+00 1.079725308779567428e+01 1.285137892303511364e+01 1.281076264478216409e+01 1.524322582895206679e+01 1.324358049603490883e+01 1.348264095469225765e+01 1.457532095849471609e+01 1.459829422390066433e+01 1.790990716447203468e+01 1.729460517200780956e+01 1.783398151277604526e+01 1.880795467054272763e+01 1.907311136226243065e+01 2.295557598659359755e+01 2.391890935005038799e+01 2.339292218318061245e+01 2.556594094245066628e+01 2.452826871720032642e+01 2.293711126908027609e+01 2.241135794757454747e+01 2.272213915002707907e+01 2.339486151153639781e+01 2.453000798229268753e+01 2.538891034479196662e+01 2.366839386606356399e+01 2.342127073562557271e+01 2.524395111678948922e+01 2.566270167306696948e+01 2.240269653745689737e+01 2.391831451128556196e+01 2.589840004663048845e+01 2.569922868866289534e+01 2.534226060779575818e+01 2.595020267460108343e+01 2.665787400953854558e+01 2.663842881036785215e+01 2.766123469563927273e+01 2.889953226480920634e+01 2.752968362495286669e+01 2.877895995453976852e+01 2.992848392074612462e+01 3.373860924515502546e+01 3.489362716081526372e+01 3.474154147397752723e+01 3.522111646259669016e+01 3.459282416943192828e+01 3.463260290571069788e+01 3.327275357193914829e+01 3.360610139841753607e+01 3.901480040582947595e+01 3.822581482527323260e+01 3.709502465758050249e+01 3.768802388665232428e+01 4.222816302070025074e+01 3.984062214076013220e+01 4.098731374885726098e+01 4.097868492250039907e+01 3.810618083939665723e+01 4.113554754644408007e+01 4.230774042353755959e+01 4.367951832973727733e+01 4.327182265013304630e+01 4.434074134589432958e+01 4.567188909518171158e+01 4.373762413524602266e+01 4.443395096370728936e+01 4.463124446707029591e+01 4.466781613515163940e+01 4.671376464331636669e+01 4.747987179706382932e+01 4.761185186666121183e+01 5.055780113705904455e+01 4.876730557071710592e+01 5.114935807382764921e+01 5.317506528404346966e+01 5.298230601434502773e+01 5.358070364977108824e+01 5.591799803388449419e+01 5.759882274017449788e+01 5.746332131602070348e+01 6.020775186543399116e+01 5.798575626696819540e+01 6.212415538616695443e+01 6.076438347548420182e+01 6.604322442498427392e+01 6.553423474395874848e+01 6.432624845998469709e+01 6.352023018001978016e+01 6.615668860410360708e+01 6.711330287101991132e+01 6.661757514697622184e+01 6.647318891038079869e+01 6.620090811736093883e+01 6.570550735088016836e+01 6.557487568758101304e+01 6.774210899401884944e+01 6.967706694932033429e+01 6.937257348151472058e+01 7.384690072020146090e+01 7.415028726866680131e+01 7.462271014183754403e+01 7.891984346285302365e+01 8.042740853459476114e+01 8.150151367349722875e+01 8.139748420495801895e+01 8.247948590904159971e+01 8.219326327228347395e+01 8.204972296905114604e+01 8.227158470987322403e+01 8.593847123475269711e+01 8.714449231591500222e+01 8.485201541431838734e+01 8.709961723564255465e+01 8.440596683640848141e+01 8.843229306715915072e+01 8.902041941649979151e+01 8.930453291031857077e+01 9.000735161721352995e+01 8.933754918401569967e+01 9.119165836810459780e+01 9.514601632582794366e+01 9.187034137642589826e+01 9.244532134880357432e+01 9.419069368964231614e+01 9.269958317342947396e+01 9.227342607098216831e+01 9.388996356189187509e+01 9.608792539237755648e+01 9.556225638260326605e+01 9.404531858347860407e+01 9.320674514367637187e+01 9.589429962698176269e+01 9.552099088472746757e+01 9.531512920829442237e+01 9.717480770585378025e+01 9.669807763166673453e+01 9.959058717852865072e+01 9.691587059257005876e+01 9.671063147965529083e+01 9.858238931373200842e+01 1.001647484697929684e+02 1.004331108619808504e+02 1.004439868101726461e+02 1.020841238939558195e+02 1.048778361682593925e+02 1.035966706948940583e+02 1.041761093677306462e+02 1.062958362580803851e+02 1.064241355098225057e+02 1.093683015869802944e+02 1.079217740066687412e+02 1.036921318422201068e+02 1.035897473269283466e+02 1.101396007179187251e+02 1.122521103799081743e+02 1.126946178333521686e+02 1.137413786885450548e+02 1.131360257542113743e+02 1.136700754211173034e+02 1.133026998259899187e+02 1.153797034047552614e+02 1.177636255096085733e+02 1.199583864659967247e+02 1.193845993411403157e+02 1.209704810860886397e+02 1.219603056647349320e+02 1.233030597254070670e+02 1.194173211218681843e+02 1.194308887475760201e+02 1.231553826194968480e+02 1.279752813326580139e+02 1.269915637756267586e+02 1.277124690520614081e+02 1.253066654137064972e+02 1.271729093363136940e+02 1.267792417952532986e+02 1.307557533575541981e+02 1.297759742781570367e+02 1.336769804515088822e+02 1.337397764294286162e+02 1.327197618778204458e+02 1.345654388686387506e+02 1.371436359659838331e+02 1.362067658659122174e+02 1.421423912646711756e+02 1.453748325741769065e+02 1.430524960968648713e+02 1.424443190288491223e+02 1.409788707159630121e+02 1.431002668124875470e+02 1.426147902168345638e+02 1.394748399297977528e+02 1.464791444314471391e+02 1.442130126517279507e+02 1.460157599186915434e+02 1.457675812810867910e+02 1.460571847338201508e+02 1.478614404548958703e+02 1.473678935934386800e+02 1.488273807036645167e+02 1.519677852423066042e+02 1.511247718753294009e+02 1.541326032535966704e+02 1.504642021759726163e+02 1.501846522359884375e+02 1.509791951034655710e+02 1.536596017457489154e+02 1.515961720947454410e+02 1.528490512983917426e+02 1.522039745123966554e+02 1.529969560836088647e+02 1.533034917454738775e+02 1.562706603922791544e+02 1.523744066470327709e+02 1.564927988946058974e+02 1.555254306143239660e+02 1.560483621219626400e+02 1.547278674158161778e+02 1.583051298068345147e+02 1.589324152817561924e+02 1.558886255864500754e+02 1.565439296222215262e+02 1.601827171987752934e+02 1.592951673542486901e+02 1.610607785478184155e+02 1.594495930048095431e+02 1.628895946165088446e+02 1.648329664544117463e+02 1.642600750022866123e+02 1.660795317976582055e+02 1.675423952918127952e+02 1.669591824273622933e+02 1.717364590129237172e+02 1.699554013171289171e+02 1.684418544829146356e+02 1.696367169380026780e+02 1.699808894644931740e+02 1.728109569849968921e+02 1.701153655207137660e+02 1.716255683890377099e+02 1.739109796864618716e+02 1.713167898059784306e+02 1.802386598689179209e+02 1.780131563451807892e+02 1.758514513736879792e+02 1.790165109596769923e+02 1.777232405359457061e+02 1.830091593630603199e+02 1.817336209609998718e+02 1.869356609113396530e+02 1.852391473865827436e+02 1.829501659930127175e+02 1.873717042251949749e+02 1.856063299342072241e+02 1.885178407007287831e+02 1.834681802496106684e+02 1.888562597584722198e+02 1.861207181455713737e+02 1.893717563833563702e+02 1.863831729689588883e+02 1.863487015168346090e+02 1.912426965063811224e+02 1.899076492767920854e+02 1.911845599335018164e+02 1.881532944845149586e+02 1.924941825028170683e+02 1.909210220710275223e+02 1.928213845631436243e+02 1.912545775616424351e+02 1.942708897787705951e+02 1.938192066453799214e+02 1.946893900663369834e+02 1.998497077234151504e+02 1.972306330431063088e+02 1.972211301021758345e+02 2.011282237842474103e+02 2.038657197777786507e+02 2.012427347078821924e+02 2.020577937421162744e+02 2.037986383500378906e+02 2.015197451393759991e+02 2.045040411125480944e+02 2.025858912170643862e+02 2.016569560455725139e+02 2.069886670939859243e+02 2.025603617909826824e+02 2.037693244215724917e+02 2.082137367829377297e+02 2.076208139179737202e+02 2.063626023239256142e+02 2.042560846643756065e+02 2.115208845284105621e+02 2.102480344268839190e+02 2.103154667087231644e+02 2.106942124155819727e+02 2.143904303707605266e+02 2.155866262251293790e+02 2.119216883962641020e+02 2.153925745089620989e+02 2.151828519349849955e+02 2.172161349061600788e+02 2.203965205260397227e+02 2.184361397339831683e+02 2.203478596248374402e+02 2.230284268139610333e+02 2.207381797616390600e+02 2.230339819627921543e+02 2.212661704919003967e+02 2.232808529033754041e+02 2.244662998075083351e+02 2.255921340837157913e+02 2.274883705967708352e+02 2.268987443260137127e+02 2.290144875296226985e+02 2.273337706881701763e+02 2.299873138758277094e+02 2.261042522133382136e+02 2.281235774573465278e+02 2.276024969855153302e+02 2.313069431198404686e+02 2.351953072931556505e+02 2.311753893074858013e+02 2.343628853152585236e+02 2.337388233821025381e+02 2.383674978135361471e+02 2.380908138602259498e+02 2.436220781290329285e+02 2.395633693027653237e+02 2.375809855571411333e+02 2.398346073666360496e+02 2.373316027526083474e+02 2.375175244423265326e+02 2.427213879833778947e+02 2.416919827854787570e+02 2.439437350483065927e+02 2.399923335410337017e+02 2.423417894033835012e+02 2.473327048382189162e+02 2.457354516528541239e+02 2.451278593607650578e+02 2.437445887916834693e+02 2.479047593963447014e+02 2.489932101744564363e+02 2.539773303510605444e+02 2.515192113861138807e+02 2.526149091692906836e+02 2.559841589033543130e+02 2.534697443814737028e+02 2.550528761598507685e+02 2.571450285081297125e+02 2.550282246576901741e+02 2.588334963701007041e+02 2.589795875018080551e+02 2.611625451565157618e+02 2.579212795503169673e+02 2.616787569390626800e+02 2.614095265350534874e+02 2.586277017863994843e+02 2.642120926748103216e+02 2.614725300217584731e+02 2.638686452560909288e+02 2.615193213277382824e+02 2.600022858867660034e+02 2.676290279737408468e+02 2.683000086905408921e+02 2.647028317081287696e+02 2.654156038887412592e+02 2.656408244844155320e+02 2.706918120797850520e+02 2.655830357977158087e+02 2.667653512470203054e+02 2.672538924130533928e+02 2.703827639610360052e+02 2.725971987351717303e+02 2.692587747256980037e+02 2.743240710700039813e+02 2.738032580949381440e+02 2.788754116500552982e+02 2.803008606296272660e+02 2.772677936550636559e+02 2.819403727589376558e+02 2.826200339702061228e+02 2.878131310775073075e+02 2.870797356257974684e+02 2.861772923688715196e+02 2.839248442958488567e+02 2.865160483950008938e+02 2.904424161998389309e+02 2.895185935661534131e+02 2.889785483065331277e+02 2.949093790347429263e+02 2.996938188237576810e+02 2.981415935785788065e+02 2.991281835325623888e+02 3.016250216415187424e+02 3.040916933126381991e+02 3.023616126878876571e+02 3.065441735726404318e+02 3.062832633885915925e+02 3.102226151316682490e+02 3.064454952542948263e+02 3.088773388037753307e+02 3.037875423831329726e+02 3.120949261790279365e+02 3.148807908480771971e+02 3.107368749744057368e+02 3.149202629631354284e+02 3.161574920400222481e+02 3.114740245084413459e+02 3.124523214828752202e+02 3.091763246873113076e+02 3.174162946200571014e+02 3.163014809439057444e+02 3.167265420592537453e+02 3.206033675593142220e+02 3.180045578510464566e+02 3.226511741117811880e+02 3.206169913918615748e+02 3.216012308513134599e+02 3.181229602697725340e+02 3.204792510242212984e+02 3.239214431126050613e+02 3.182037087059975988e+02 3.205277861081980291e+02 3.231558792255956405e+02 3.217218678688071236e+02 3.270480059869503293e+02 3.298617601015533864e+02 3.311470901371376954e+02 3.299878351698590109e+02 3.325910504164570511e+02 3.346626153846593184e+02 3.335867930814432611e+02 3.383288959161777711e+02 3.362635715147337692e+02 3.388847546154004249e+02 3.371158314261340934e+02 3.402803726164401041e+02 3.390263645714462655e+02 3.444166467873213833e+02 3.445534019570295641e+02 3.418798873245312961e+02 3.450389897441407356e+02 3.450316364500762347e+02 3.483013159528148321e+02 3.490056826313144143e+02 3.501574198790500532e+02 3.504049103968279724e+02 3.573226160847754613e+02 3.515512721266592280e+02 3.547506124584394911e+02 3.531831423407297734e+02 3.506906372611436495e+02 3.564179871459377296e+02 3.576132553491430031e+02 3.543191982266284867e+02 3.555051944970309137e+02 3.548945881915312839e+02 3.556696924121706047e+02 3.563864196443821015e+02 3.533467848138700447e+02 3.586551652327920579e+02 3.599598959981888697e+02 3.602460473303053732e+02 3.589742278754330869e+02 3.592003812302077108e+02 3.603147235588075432e+02 3.600270568592366658e+02 3.599064232660285256e+02 3.631106988039969679e+02 3.682029960389160692e+02 3.639687684940216172e+02 3.690621122379403687e+02 3.706044592724711038e+02 3.689770623589462275e+02 3.743357996008617192e+02 3.737531660192017853e+02 3.739920094055368622e+02 3.709138666968127609e+02 3.789962590695377571e+02 3.754502014242797259e+02 3.803451342560182411e+02 3.772879594986511620e+02 3.797111867925117394e+02 3.836097966067887910e+02 3.844627980917118748e+02 3.857256190897920760e+02 3.831340424560273163e+02 3.853846640867458291e+02 3.854376269023566692e+02 3.843896734721341204e+02 3.923802460610983758e+02 3.862980255848044635e+02 3.850299822812299908e+02 3.855498986114242825e+02 3.888178124852111068e+02 3.863299023467679376e+02 3.875055832371638758e+02 3.915124200233375973e+02 3.888072642407042281e+02 3.888333214383054610e+02 3.879540364834193156e+02 3.896116634452575340e+02 3.895900382198274201e+02 3.929058512265627883e+02 3.928111018215965942e+02 3.937936205946302834e+02 3.943266117922126455e+02 3.974876828149577932e+02 3.966434568015586137e+02 3.991211050485044893e+02 3.960671572700433671e+02 3.913229634177030221e+02 3.992300993550426824e+02 3.987653860419112561e+02 4.011664025819076187e+02 4.051196407736767355e+02 3.993720325465679934e+02 4.036274615254828291e+02 4.051357096244009313e+02 4.102040346712602172e+02 4.072191886796039171e+02 4.130216960024483797e+02 4.140570255896815866e+02 4.136887000657587237e+02 4.159622119654454764e+02 4.176967867837660151e+02 4.194715663368162382e+02 4.238353689342177404e+02 4.223214113011889026e+02 4.281372233121595059e+02 4.254059565799872757e+02 4.258898175861672826e+02 4.236461818906764165e+02 4.213607603744732728e+02 4.201243603956169181e+02 4.209733313395238952e+02 4.207816073044381255e+02 4.245213811484144344e+02 4.240951984799974070e+02 4.261129463966452136e+02 4.266858938712711620e+02 4.260654313167485725e+02 4.286571153059146013e+02 4.222856260523445258e+02 4.292864836178446808e+02 4.275194461942814428e+02 4.287632305054998483e+02 4.315490203665915487e+02 4.325276688771929230e+02 4.264982988371870647e+02 4.285039602794455504e+02 4.253262792531427863e+02 4.276980024321394467e+02 4.257123878373816410e+02 4.288758060818342983e+02 4.263737557317027154e+02 4.304429960567829880e+02 4.305797536502673211e+02 4.319603537256097638e+02 4.277450091746808312e+02 4.291676494618315587e+02 4.241221523508949076e+02 4.270686866348925150e+02 4.295111550496121140e+02 4.319157843334155586e+02 4.328850380592691067e+02 4.279642385644341971e+02 4.289907235987224112e+02 4.346696227424169479e+02 4.371684012023972628e+02 4.309317328405101080e+02 4.328385180923750681e+02 4.364487022438849522e+02 4.373687515778461830e+02 4.434710465024217001e+02 4.411736943907633304e+02 4.423096203576732819e+02 4.432101081284366728e+02 4.401553468744506290e+02 4.433423008797898888e+02 4.464745613611892168e+02 4.465481510267628664e+02 4.477998580799597903e+02 4.477385457236710522e+02 4.421010980225835851e+02 4.498894038029430931e+02 4.512334333335538759e+02 4.488249356414095814e+02 4.426357279862314158e+02 4.470269617473956032e+02 4.461776988272784479e+02 4.484259857068694828e+02 4.484348486781510132e+02 4.491255623457349202e+02 4.514503042281433522e+02 4.498888892903368628e+02 4.481175420113273731e+02 4.461494221303166228e+02 4.476596153318989764e+02 4.516345633225643610e+02 4.572291423049902619e+02 4.505000154446202032e+02 4.450238138798229102e+02 4.451093806171279539e+02 4.539434000974113133e+02 4.481139927006703942e+02 4.570853859246755064e+02 4.474997255791232078e+02 4.535573112185725222e+02 4.529395624777875469e+02 4.551458951382827536e+02 4.558417699779791405e+02 4.595610327993363740e+02 4.621654069679367467e+02 4.653918811767072157e+02 4.576825124943468950e+02 4.601567523176061627e+02 4.662341263949104473e+02 4.641466538068761452e+02 4.721023830468012648e+02 4.663135350669781474e+02 4.748494550838013311e+02 4.771735928361759989e+02 4.767726099596104632e+02 4.758305070925977134e+02 4.745193756210362039e+02 4.688545728132214094e+02 4.711258856119217739e+02 4.736680902949457845e+02 4.686954529960054856e+02 4.718084570748170563e+02 4.736935299797989956e+02 4.733685084774581924e+02 4.708169354654847325e+02 4.709000844146886493e+02 4.761230621825749267e+02 4.749329267060849133e+02 4.729103357676407882e+02 4.758045170221729450e+02 4.773217356147761166e+02 4.749769513209877232e+02 4.754578853592205974e+02 4.774306672146012716e+02 4.745481895220975161e+02 4.811185861608144592e+02 4.740508247061325164e+02 4.768512601505230464e+02 4.745185801689032132e+02 4.795238546309849994e+02 4.763104211150588867e+02 4.782875494031915764e+02 4.755355123328998275e+02 4.810321613013279602e+02 4.839845121876155645e+02 4.825573657826293470e+02 4.816094859998607376e+02 4.842435298197579527e+02 4.840516563319738452e+02 4.859257383764858673e+02 4.835167274519795910e+02 4.867089453349158248e+02 4.871033401097149635e+02 4.860181780280236126e+02 4.896283228973593395e+02 4.880526834434474495e+02 4.896456225077922682e+02 4.895578309055136401e+02 4.896390779159344220e+02 4.925675317842150207e+02 4.872142320280365766e+02 4.929378140683613196e+02 4.935774055546580144e+02 4.902595997650877280e+02 4.916077971195916803e+02 4.896523352910891731e+02 4.933740599533704767e+02 4.981359320203011407e+02 4.996624905084278794e+02 4.994722786826395691e+02 4.980384332424181935e+02 4.981565981075002583e+02 5.004883629969569938e+02 4.938856783639829473e+02 5.012770047071869044e+02 5.025689013042266993e+02 5.024336832752238706e+02 5.014063174981637871e+02 5.010969261356214588e+02 5.008825822181657372e+02 5.032063595130548492e+02 5.012856722364784900e+02 5.016267962705421155e+02 5.039919919744289700e+02 5.068327296187520119e+02 5.016699165793680208e+02 5.002815468788209614e+02 4.997957526681144600e+02 5.008874432718612866e+02 5.034148646695438742e+02 5.040096076269522882e+02 5.009332658739604653e+02 5.028343418492677301e+02 5.043043811231279392e+02 5.043742749379076713e+02 5.070417522660448526e+02 5.096166493352392308e+02 5.101640675743189490e+02 5.152777562025436282e+02 5.105964932734839294e+02 5.110644972656959908e+02 5.175014700022982197e+02 5.129307461743577505e+02 5.071356223879483878e+02 5.157057089348991212e+02 5.180563486050901929e+02 5.211808991128627895e+02 5.192500977937744437e+02 5.194534901390591131e+02 5.219617761118962562e+02 5.172277549743566851e+02 5.189192799067386659e+02 5.202987379818604268e+02 5.227386083944313668e+02 5.233798262447071465e+02 5.145612729170238708e+02 5.178869792351729302e+02 5.212590784620061868e+02 5.225886333104567711e+02 5.185161398536199613e+02 5.230643862502589627e+02 5.247393930554502504e+02 5.242246699441310511e+02 5.262426788943564588e+02 5.259375044058251660e+02 5.303516849366296810e+02 5.300172490728614321e+02 5.334555165805162460e+02 5.356173005362625190e+02 5.350696274153489185e+02 5.316696474778863148e+02 5.270897947763212414e+02 5.327158730760868366e+02 5.343582539649972887e+02 5.358813995539874213e+02 5.317447415534599031e+02 5.402643092417433763e+02 5.381666518874442318e+02 5.396125801535442861e+02 5.362112798437617585e+02 5.380011450761619471e+02 5.390196123094493714e+02 5.436625140747447631e+02 5.460565100137222316e+02 5.470856164447510537e+02 5.467935891578416658e+02 5.482022096443760120e+02 5.437982537006993198e+02 5.439194552277739376e+02 5.440663265980954293e+02 5.476853490797310542e+02 5.461606671896527132e+02 5.494595223848931482e+02 5.485300845259883999e+02 5.509854280529997368e+02 5.510961175702782384e+02 5.477966788858356040e+02 5.562634976624368619e+02 5.612998937401614512e+02 5.566790714624606835e+02 5.620404448222533347e+02 5.552260508711379998e+02 5.598450656689556126e+02 5.636960888575640638e+02 5.643889334890669716e+02 5.620541676718536337e+02 5.653396901859604213e+02 5.691281084564274124e+02 5.661862594076189907e+02 5.633649546863377964e+02 5.667494063973254015e+02 5.620121088739672359e+02 5.648542293876754457e+02 5.646490749293129738e+02 5.708038870578315027e+02 5.683394637623981680e+02 5.632181190732593450e+02 5.637475376309851072e+02 5.635502057379851522e+02 5.680476478740769153e+02 5.635315791778074299e+02 5.695251301897426401e+02 5.713600774525558563e+02 5.749714088402448624e+02 5.786495271493007522e+02 5.762286518904240893e+02 5.702710609820343279e+02 5.772339042404320253e+02 5.826663904961495746e+02 5.797061448761928659e+02 5.828086322894454270e+02 5.775273516419925954e+02 5.860057761410930652e+02 5.771323857055376720e+02 5.843839280167787820e+02 5.831987193007469159e+02 5.879267119903951198e+02 5.852123775273804540e+02 5.901827811842507572e+02 5.925945055658238516e+02 5.902806798569082503e+02 5.934818045837400859e+02 5.967408461835583466e+02 5.950248338842430940e+02 5.943107567157612721e+02 5.940489317207360500e+02 5.959312296834156086e+02 5.904795621006919646e+02 6.011934489018449312e+02 5.956076310656408168e+02 5.998530857338600981e+02 6.018447002223501840e+02 6.009215919544656117e+02 6.042104980929210569e+02 6.058934125307209797e+02 6.072794291087944885e+02 6.048436288688756122e+02 6.032009845793235172e+02 6.037390843664076101e+02 6.051030148191169928e+02 6.008684185332921288e+02 6.046949738709680560e+02 6.041669968654500735e+02 6.079531948507901689e+02 6.061757673109940470e+02 6.007954015792681730e+02 6.052869717466086286e+02 6.000439945596758662e+02 6.060376996755097707e+02 6.057417538872956584e+02 6.049395309694745038e+02 6.032824145513899339e+02 6.019248931768560169e+02 6.010920931036954471e+02 6.096256725491758743e+02 6.050243411350254519e+02 6.046045153729426147e+02 6.078786347260652292e+02 6.079240031247663865e+02 6.115112217125619054e+02 6.060319068610320983e+02 6.118292612745409542e+02 6.121430516074902926e+02 6.098228938545909159e+02 6.177898739961888168e+02 6.122594191912560291e+02 6.159911964604069681e+02 6.147783050331398726e+02 6.242996158151983082e+02 6.220824519616015778e+02 6.151456072305805947e+02 6.162188142090575411e+02 6.125242426672663214e+02 6.116024592046805992e+02 6.133256254035840129e+02 6.162580303931118806e+02 6.158869804820350282e+02 6.168833571461730116e+02 6.173322646701708436e+02 6.171304518348254078e+02 6.198274250597722812e+02 6.214685925004665705e+02 6.227046878487198001e+02 6.214108129662239435e+02 6.252385022665599763e+02 6.224405620307219351e+02 6.238495516966219157e+02 6.294939797468589404e+02 6.224150372607712143e+02 6.284379620716659929e+02 6.271198516233515647e+02 6.323356067334086674e+02 6.302969938123092106e+02 6.287772841775936286e+02 6.304333211327060553e+02 6.310815242701834222e+02 6.246194061091675849e+02 6.303924541977414719e+02 6.286028627277033820e+02 6.327613922005953100e+02 6.331109911918376838e+02 6.341889788563679531e+02 6.324395195591445145e+02 6.346108338987507977e+02 6.361755328085770316e+02 6.289792181405213114e+02 6.323255234324823277e+02 6.338453857491981580e+02 6.403293974418529615e+02 6.335657078677525078e+02 6.391607135364102987e+02 6.374307275499942307e+02 6.410778829912203491e+02 6.354087832601821901e+02 6.377129256232046828e+02 6.401499875821823480e+02 6.385141425512736078e+02 6.393411352607015488e+02 6.364675838984636584e+02 6.377531312422009933e+02 6.378528653246690965e+02 6.405803513917569489e+02 6.423092920968156250e+02 6.462457911353664031e+02 6.446562510320248975e+02 6.474299347911680798e+02 6.460959875461691126e+02 6.493468011610225403e+02 6.470293341638143829e+02 6.516946774003952214e+02 6.472002454079573681e+02 6.542052532072216309e+02 6.529588783075430456e+02 6.500522732095683978e+02 6.499620780944833314e+02 6.523393882489560838e+02 6.573232717049492067e+02 6.584650360514864360e+02 6.494707235082357784e+02 6.555766422791342620e+02 6.573610408206104694e+02 6.596476533909161617e+02 6.577591077673156406e+02 6.605436697280048293e+02 6.573569774928621428e+02 6.594800718745319728e+02 6.632270375874234105e+02 6.621477315988818191e+02 6.618586694279472340e+02 6.667690636121193393e+02 6.667850106331753750e+02 6.653111163113195516e+02 6.617701441650833658e+02 6.628060998740014611e+02 6.621178048131620244e+02 6.643183524324285827e+02 6.616555993936423192e+02 6.673452070269918295e+02 6.717765195009948229e+02 6.723370168962085245e+02 6.663962698715533861e+02 6.707370187749922934e+02 6.733684044928960475e+02 6.726709286072733676e+02 6.719767251373611998e+02 6.739655815632019085e+02 6.721633776633452726e+02 6.700546670983758304e+02 6.703128562607539607e+02 6.755156475720225444e+02 6.733261442490521631e+02 6.737416226766241607e+02 6.710896581743477327e+02 6.732081248847163124e+02 6.746246325007645055e+02 6.791227648631758029e+02 6.807112967897490989e+02 6.843338932872371743e+02 6.764435435012974267e+02 6.835759714849905322e+02 6.797284040217440406e+02 6.831586617603718423e+02 6.869929255581059806e+02 6.845335305320422776e+02 6.824706236451155519e+02 6.823603371369057413e+02 6.833807619304359378e+02 6.877127438827017158e+02 6.838879733578734204e+02 6.815205882894258593e+02 6.818831091686419086e+02 6.837709367857747793e+02 6.800158139621557893e+02 6.862654568631546681e+02 6.899679470697744819e+02 6.894652403329685058e+02 6.907373407710994115e+02 6.887405626212464540e+02 6.913315355980155346e+02 6.912686104410222470e+02 6.920300327258088373e+02 6.874258900740981062e+02 6.936410361785575560e+02 6.860008833765905365e+02 6.904919373004698855e+02 6.925887823587745515e+02 6.953404010737266390e+02 6.903658972446983171e+02 6.923132311351107546e+02 6.996420028101271100e+02 6.963622874981125506e+02 6.919197967260097357e+02 6.926080410274184942e+02 6.942617576392655110e+02 6.940297468441910951e+02 6.957493283961103998e+02 7.009746141161687092e+02 6.994687176728787108e+02 7.013415134789579497e+02 6.941431242415148972e+02 7.006447291444301300e+02 7.027532398003772869e+02 6.996088173308797877e+02 6.985805948214442651e+02 7.021089903376673647e+02 6.996910752715207309e+02 6.969267489918893261e+02 7.010311187888203222e+02 6.993202133308560633e+02 7.004816053806273430e+02 6.982169407848143692e+02 7.035098307692890103e+02 6.977323079715202994e+02 7.004313428789157570e+02 6.991052396816536429e+02 7.012824982495670838e+02 7.035405407604957873e+02 7.058519511664717356e+02 7.029024576632573371e+02 7.087994234590247515e+02 7.091304273152151154e+02 7.024025017211687327e+02 7.073186546005998707e+02 7.150376818664490202e+02 7.140770379991352002e+02 7.157188584787033960e+02 7.126844483995137125e+02 7.214883578299019291e+02 7.182041438576927703e+02 7.171457491089933001e+02 7.184404192870902079e+02 7.111032292793086071e+02 7.114050974295095102e+02 7.090625003821837709e+02 7.115719344489584728e+02 7.100213726695023979e+02 7.185912486733947162e+02 7.151690965080483693e+02 7.182626347241346139e+02 7.172532934716024329e+02 7.212735653103122786e+02 7.129557644983590308e+02 7.148062562948699679e+02 7.230047238040191360e+02 7.160059115358685631e+02 7.097711036685557247e+02 7.076402867927344005e+02 7.125634267698821986e+02 7.105233210861736097e+02 7.163552823218666390e+02 7.178160412262528780e+02 7.223244938603755827e+02 7.174593160184342651e+02 7.185806379451288421e+02 7.137470505254597128e+02 7.196737230400196950e+02 7.184656062944588939e+02 7.160847826180814764e+02 7.167916726605697022e+02 7.179568169949894809e+02 7.189887409000514253e+02 7.168818127915516243e+02 7.188626699761484815e+02 7.125954589579163212e+02 7.200051326596908439e+02 7.239597665621520264e+02 7.200807090715755976e+02 7.187107446106955422e+02 7.217109707785299406e+02 7.260273904196592412e+02 7.272850305554725310e+02 7.281229936768110065e+02 7.270586983118181479e+02 7.262118225211310119e+02 7.340155901366565558e+02 7.328017298207157637e+02 7.349318690154507294e+02 7.377944430704787919e+02 7.274962306685180238e+02 7.352473574166276649e+02 7.337622494379834279e+02 7.297767513413813276e+02 7.365063009624263941e+02 7.343160015505442288e+02 7.380510394386877806e+02 7.418467659013322191e+02 7.338284429391565027e+02 7.375059247889627159e+02 7.485645169029631916e+02 7.381327239365867854e+02 7.400775361040982716e+02 7.387713243738312485e+02 7.399610472753267914e+02 7.474552420564208433e+02 7.440839004893128958e+02 7.423865429502475308e+02 7.457328139609381878e+02 7.463849950760342153e+02 7.485080630459106033e+02 7.496918364424224137e+02 7.465666865210068863e+02 7.476971793103818982e+02 7.426126067808904736e+02 7.430214760110492307e+02 7.520050585991659773e+02 7.466127488535144039e+02 7.491686564443446059e+02 7.519830423491873717e+02 7.500368030175831109e+02 7.545605805395285870e+02 7.555277212497302344e+02 7.516417371266760483e+02 7.568314110488960296e+02 7.563994844688202193e+02 7.564082325118986319e+02 7.505882731868141491e+02 7.563426867299099285e+02 7.524516581795566026e+02 7.571551756629069132e+02 7.571406340634131311e+02 7.564683053765514842e+02 7.517112914920008961e+02 7.487234916720738056e+02 7.578676134700605189e+02 7.538296916903652800e+02 7.510262552737190163e+02 7.546796208505651293e+02 7.535362739448635239e+02 7.561194957156094461e+02 7.542204464761955478e+02 7.573677396383762925e+02 7.491560578708656521e+02 7.570036116190644861e+02 7.595123309491658574e+02 7.614442144240227890e+02 7.561418289038301737e+02 7.600268817743553882e+02 7.623753080415034447e+02 7.606533878036418628e+02 7.647879610971461943e+02 7.673118867211156839e+02 7.662892610270347404e+02 7.645769600596494229e+02 7.659948776801804797e+02 7.698151249857908169e+02 7.714986798676470698e+02 7.681175888096804556e+02 7.670016915988828714e+02 7.696410394714667973e+02 7.647241627891357894e+02 7.639063536819567162e+02 7.669579237532694833e+02 7.677914075743219655e+02 7.704474019814426811e+02 7.711218838328765059e+02 7.679853339697109504e+02 7.623641151176576614e+02 7.701609355451016654e+02 7.668888897503062481e+02 7.635391953216411594e+02 7.744601657283167242e+02 7.716984916234396223e+02 7.788633237253612833e+02 7.741204742438532094e+02 7.817606144905724932e+02 7.762219266374538620e+02 7.762588321609331388e+02 7.759216391010603502e+02 7.787330133691118590e+02 7.800429396949850798e+02 7.727035674443239941e+02 7.752918691125655641e+02 7.718149927475488994e+02 7.678846297586507035e+02 7.718768004757019980e+02 7.782157389897608937e+02 7.793565367153579473e+02 7.807007736111719396e+02 7.825831481924276432e+02 7.820889099629496286e+02 7.852235886467317414e+02 7.923073627069658187e+02 7.914383261704467714e+02 7.849762878170379281e+02 7.846616535016853504e+02 7.856506899207406605e+02 7.784307217290725021e+02 7.814023872023893773e+02 7.795881483321151109e+02 7.820833771863852917e+02 7.803840992168661614e+02 7.871654603886803443e+02 7.841414415197006065e+02 7.824946299632593991e+02 7.817660647383933110e+02 7.892558782509553339e+02 7.932210942255516102e+02 7.924637806752467668e+02 7.939082251992872443e+02 7.936115749012036531e+02 7.951499979204534156e+02 8.022399207629894136e+02 7.976836767558171459e+02 7.992610965370778331e+02 7.974577166464511038e+02 8.039699782284056937e+02 8.031107943333294088e+02 8.015047955487474383e+02 8.045139893578246983e+02 8.038386923608568395e+02 8.044654157953543745e+02 8.032964332523310986e+02 8.050280456269150591e+02 8.122354380743115598e+02 8.157162799065541776e+02 8.181209957304189402e+02 8.165949357200037184e+02 8.149990333631566273e+02 8.161916988921212806e+02 8.112701117486382145e+02 8.192215787574502883e+02 8.185983261763756218e+02 8.223471251849609871e+02 8.197634816728379974e+02 8.153665970164587407e+02 8.257015461860696632e+02 8.217598399418691315e+02 8.205288596120564080e+02 8.232066925956477235e+02 8.156986066566132649e+02 8.173508272823407879e+02 8.235209243512059629e+02 8.254581064764596476e+02 8.140640364016479680e+02 8.221539455349203536e+02 8.211319625501287192e+02 8.197054076539676544e+02 8.253938715481993995e+02 8.251831705908251706e+02 8.209850771806816283e+02 8.203936047492651369e+02 8.207902024376611507e+02 8.295270852425085195e+02 8.325844722881855660e+02 8.272934231438507595e+02 8.265953337755044004e+02 8.277556510582619467e+02 8.261539560591338613e+02 8.258248783944823117e+02 8.272801629023555279e+02 8.309526943394857881e+02 8.284311525321824092e+02 8.308666608443952555e+02 8.368363410467250105e+02 8.272048357527216922e+02 8.341534966189415172e+02 8.279292378839493267e+02 8.280544529837953860e+02 8.247089702780322114e+02 8.290811005601191255e+02 8.319773653529722424e+02 8.291298577466357074e+02 8.265746308040041868e+02 8.302317089021544234e+02 8.283137720162328606e+02 8.333014108675663465e+02 8.272624721250850826e+02 8.241536629814265780e+02 8.333146638320860120e+02 8.193570604147814720e+02 8.287850369461500577e+02 8.304694802680870680e+02 8.324551958204851871e+02 8.283076969888219310e+02 8.343859209406161881e+02 8.271295138551301989e+02 8.302352191919441111e+02 8.293567512366849996e+02 8.298851185808465516e+02 8.379084599122194277e+02 8.369484323945973756e+02 8.348496968762786992e+02 8.358858673369189773e+02 8.436436258819056775e+02 8.413898768358419602e+02 8.456146063868354759e+02 8.456913267613125527e+02 8.415908794204506194e+02 8.469530119007297344e+02 8.386339744076680063e+02 8.406043420731392644e+02 8.369665008523285223e+02 8.362663597881620490e+02 8.396799151876159613e+02 8.548208968195838224e+02 8.458943313038698761e+02 8.485644420251774136e+02 8.521782736350878622e+02 8.460076055723659465e+02 8.521023949604407335e+02 8.447146075500714915e+02 8.398957573002659274e+02 8.428513321507732599e+02 8.468511577483512838e+02 8.484488446336242760e+02 8.428855389903542346e+02 8.420869224446962562e+02 8.394077378550258572e+02 8.374633996488297498e+02 8.365579386121811467e+02 8.389289512956792123e+02 8.394469099722779220e+02 8.422812905560093668e+02 8.478532433470962815e+02 8.429565306372331861e+02 8.425955404513332496e+02 8.389683755358720418e+02 8.439617160183435089e+02 8.500582791132860621e+02 8.425688208535885906e+02 8.406342324556198946e+02 8.402380459361424982e+02 8.425330661722606465e+02 8.438854516431584898e+02 8.515984386623323417e+02 8.481638866340704226e+02 8.459323351886471301e+02 8.441465995493464334e+02 8.495025488815700783e+02 8.494764377736079268e+02 8.427049723854238437e+02 8.450785735305839808e+02 8.503366205409232634e+02 8.435577774654918812e+02 8.455372957988512326e+02 8.513176648420594574e+02 8.535538212957287669e+02 8.522735382359348932e+02 8.436958870580103849e+02 8.480337039696463535e+02 8.480271926784399739e+02 8.514071212309956991e+02 8.475067630559299232e+02 8.542851991872404369e+02 8.585110633411081835e+02 8.597627901087681721e+02 8.570393816702452341e+02 8.622103138321534743e+02 8.608260354181314824e+02 8.562331050561140273e+02 8.574663547936523855e+02 8.583153948546952279e+02 8.561219233425010771e+02 8.587936750664782721e+02 8.560986370250587925e+02 8.612680179887244094e+02 8.576263683972105127e+02 8.608228476205398465e+02 8.580422729954792658e+02 8.598580614985961574e+02 8.630405589108996764e+02 8.643878873289504554e+02 8.614564049615034946e+02 8.715498760908405984e+02 8.677211460792815387e+02 8.652917999790968224e+02 8.644514097585504260e+02 8.653261056862353371e+02 8.714223789739093036e+02 8.613486988578639512e+02 8.699258840265154049e+02 8.733858253622821621e+02 8.717747485425639979e+02 8.706422126291442964e+02 8.732583527434993584e+02 8.747320737674599513e+02 8.714881902381835062e+02 8.708995300381963034e+02 8.671846066296092204e+02 8.724907853596391760e+02 8.741338374328934151e+02 8.749009515420189018e+02 8.810739487187396435e+02 8.813899481937412475e+02 8.787487643555631394e+02 8.792589179338289114e+02 8.829161977283325768e+02 8.887190936101580974e+02 8.872393185546216046e+02 8.829691189787783969e+02 8.847494472797637854e+02 8.876683768725355321e+02 8.900994058289550139e+02 8.862233406229233879e+02 8.825376490000747935e+02 8.909318699602290508e+02 8.912456693789357587e+02 8.907584749669375697e+02 8.946736021423103011e+02 8.929867523044956670e+02 8.871560972224998523e+02 8.904585663808886693e+02 8.971024256054332682e+02 8.921844240497417786e+02 8.921521470624461472e+02 8.903560313145537748e+02 8.983788008389819879e+02 8.932687635011981229e+02 8.931459166217406391e+02 8.956265088413731519e+02 8.967004960978247254e+02 8.928386829938900746e+02 9.003126963660535012e+02 9.019261102816943776e+02 9.016839965193436228e+02 8.946324116171293781e+02 9.011869111915044641e+02 9.008890711435035428e+02 9.060358675263720443e+02 9.078616221490466387e+02 9.020868927991871260e+02 9.032018378405415433e+02 9.014274861045862508e+02 9.072680518999652577e+02 9.073398746616048811e+02 9.069824685250607672e+02 9.082338430534576901e+02 9.144767866805666472e+02 9.069096513387454479e+02 9.173854021543307908e+02 9.141992126133885677e+02 9.156292694924694615e+02 9.099454689561215446e+02 9.123162763864723956e+02 9.115517502706522919e+02 9.105789180981852269e+02 9.103207058929543791e+02 9.101210575800942024e+02 9.048317287417507941e+02 9.077617254002107074e+02 9.038461296075884093e+02 9.062514918691206276e+02 9.101163015775907752e+02 9.074210490555911974e+02 9.070845265825274737e+02 9.084783195742618318e+02 9.174581378916979020e+02 9.184869755394121285e+02 9.212226774298098917e+02 9.143107915333345090e+02 9.153173000170526166e+02 9.143449490444390904e+02 9.139457769639592470e+02 9.156900983789877273e+02 9.189136645395022924e+02 9.234212394854173453e+02 9.195719186665758116e+02 9.244627786776667335e+02 9.154408585872320145e+02 9.204370481604451015e+02 9.216406823484513779e+02 9.179563172672399105e+02 9.204278454908181857e+02 9.191585735529695285e+02 9.301664880973658001e+02 9.301023142997260038e+02 9.270164011208898955e+02 9.268107032450194538e+02 9.307409789765679307e+02 9.303940474359859536e+02 9.329723509066163842e+02 9.312919477054366553e+02 9.319017314942053645e+02 9.340613073487779729e+02 9.372650802850693026e+02 9.353670248098574120e+02 9.324649860990451771e+02 9.342665532647162081e+02 9.344240246672658259e+02 9.305833101367925337e+02 9.327357387877159454e+02 9.339306966658584770e+02 9.255963905994337892e+02 9.292553911439396188e+02 9.254024600180872540e+02 9.340300913344094624e+02 9.333486635838568191e+02 9.334676722314561630e+02 9.308345255775267333e+02 9.326999544889183653e+02 9.317553579692845460e+02 9.291708474403898208e+02 9.335040696956783677e+02 9.345672977958952288e+02 9.257369453608134791e+02 9.301696448109638595e+02 9.300804987615161963e+02 9.306266350322596281e+02 9.328160748981398456e+02 9.307957617117534710e+02 9.374168493326109228e+02 9.372269790881354083e+02 9.369106099012075219e+02 9.318786292815684646e+02 9.370241467228711372e+02 9.380658221488062054e+02 9.328838928245925217e+02 9.374986017167583441e+02 9.320864601501390325e+02 9.343962225416257752e+02 9.322617183940149062e+02 9.329915202161472507e+02 9.356193924014373806e+02 9.287600150687419500e+02 9.359472442693343055e+02 9.315506089681864523e+02 9.368330102613784902e+02 9.407085147165321359e+02 9.362655982688356744e+02 9.336031132605337461e+02 9.432881741852243067e+02 9.433943983440527745e+02 9.460367507298813052e+02 9.443841390884318798e+02 9.461765162796215236e+02 9.445227912770586727e+02 9.468564773931244645e+02 9.482283671618175731e+02 9.488481818048568357e+02 9.462736472875211575e+02 9.457307270171739901e+02 9.510105602708869128e+02 9.487947470566341508e+02 9.496451731602036261e+02 9.477818145632195410e+02 9.462798799191258468e+02 9.433794937737127384e+02 9.481721761388670302e+02 9.564271050070257161e+02 9.512523748019295908e+02 9.442841049474483270e+02 9.467486582439054246e+02 9.459674665782935108e+02 9.490958828780691192e+02 9.433686400239838576e+02 9.424911581600115369e+02 9.501823627820375577e+02 9.496430597451294489e+02 9.495032923521227985e+02 9.411134158288637082e+02 9.463236488582487027e+02 9.474252204270081847e+02 9.526595454661886606e+02 9.575685184896161672e+02 9.507849881134983434e+02 9.554524752560417937e+02 9.528818853465836582e+02 9.537307755195073469e+02 9.549883781587633393e+02 9.559230406376524343e+02 9.508230203635540647e+02 9.556777466747588505e+02 9.569253303587157689e+02 9.564484857663693447e+02 9.557561269531030348e+02 9.518087180571075123e+02 9.525710577900899807e+02 9.512461656059841744e+02 9.535518859587882616e+02 9.583451645258193139e+02 9.484390578059784502e+02 9.619702230915776227e+02 9.587324516159523000e+02 9.581271965660082515e+02 9.553115101285425226e+02 9.594216686105293093e+02 9.585213559688519354e+02 9.624513018291445405e+02 9.618803347127790175e+02 9.615855147375391425e+02 9.616749052596176170e+02 9.621381534827529549e+02 9.593312183429866309e+02 9.565748924854568713e+02 9.575221782039518530e+02 9.580858961777133800e+02 9.610420062947492852e+02 9.573506593227681378e+02 9.670940587235655812e+02 9.590338795382397166e+02 9.500860210928524339e+02 9.576571745563555851e+02 9.561114421586856906e+02 9.563493861646086316e+02 9.660167403171411706e+02 9.631147244595407528e+02 9.629502679318438823e+02 9.710793643049638604e+02 9.579469670841180005e+02 9.578405970240172564e+02 9.635108403020011565e+02 9.602517052515397609e+02 9.654684919244404000e+02 9.613269298536961287e+02 9.639592117287199926e+02 9.714139642197757212e+02 9.687597746885791139e+02 9.653393625891480951e+02 9.719898041403533853e+02 9.617870436334919759e+02 9.710977919923487889e+02 9.691511331706467445e+02 9.633945071281269747e+02 9.703691752941086861e+02 9.762265882439447751e+02 9.655200246817139487e+02 9.743512850094884925e+02 9.691055755796220410e+02 9.733169591883403200e+02 9.669667212787423978e+02 9.723169411715821298e+02 9.673100233951519158e+02 9.689892775514092591e+02 9.731338750049002329e+02 9.766278448209449152e+02 9.747013909608913309e+02 9.813777997641576576e+02 9.774771810926090438e+02 9.707113092031524957e+02 9.783212577583917664e+02 9.836360851046457583e+02 9.882889765385473311e+02 9.827752136802665746e+02 9.795773625020570989e+02 9.817000370697614926e+02 9.835457646469776591e+02 9.842848523535054710e+02 9.890875944792586552e+02 9.925062953638386034e+02 9.863720907249085030e+02 9.869347350699011940e+02 9.821817736137713837e+02 9.908063901466705374e+02 9.869223550662087519e+02 9.904283241357966290e+02 9.816864605651537659e+02 9.913052940551748407e+02 9.874406502836237678e+02 9.851424791421786722e+02 9.944566486860046552e+02 9.916237946481514882e+02 9.923676798062143689e+02 9.936545407424091536e+02 9.880780647123201561e+02 9.957994055546979553e+02 9.934815819927756593e+02 9.904553700258860545e+02 9.899319239431287087e+02 9.931767997282403257e+02 9.952409177623399046e+02 9.980870501206936751e+02 9.979544087770250371e+02 9.972832003160655177e+02 9.999483148670184391e+02 9.929468413765376908e+02 9.930656073493801159e+02 9.944400057772162427e+02 1.000116688504422314e+03 9.929967077567924889e+02 9.949247830806925776e+02 9.893396499443622361e+02 9.947133124964190074e+02 9.932443338942305218e+02 9.856230848128174102e+02 9.909087543475154689e+02 9.890305536476621455e+02 9.807436249599892335e+02 9.902125769966778535e+02 9.879178356582989409e+02 9.907927732154693103e+02 9.905320892397726311e+02 9.852004898494611780e+02 9.992659155110075062e+02 9.908981461343500996e+02 9.931578171237460992e+02 1.002325003822335248e+03 1.003208254160138722e+03 9.890748984920350040e+02 9.919537949008218902e+02 1.002604885423761175e+03 9.951575336692473002e+02 1.004862819172549621e+03 1.002565888588898474e+03 9.972767937951837212e+02 1.000421637949000228e+03 1.004834944266954153e+03 1.008959871490323849e+03 1.005664838664418085e+03 1.010049058416187904e+03 1.008253296945124930e+03 1.003426526476021650e+03 1.013025751036263273e+03 1.012831244020303870e+03 1.015974995720183188e+03 1.014516420988869754e+03 1.009426943657992410e+03 1.019683725347747099e+03 1.015666239345500571e+03 1.018203842722768968e+03 1.014459742026100116e+03 1.009681093350052834e+03 1.017564693425203927e+03 1.017168250525695953e+03 1.016996541106254085e+03 1.012984203495000088e+03 1.019245373888041627e+03 1.015237588543432480e+03 1.014677035547120568e+03 1.022698348681583411e+03 1.018715382275094385e+03 1.023608625837402769e+03 1.019003489916478884e+03 1.019984930600530333e+03 1.022437787813725208e+03 1.015256616304266572e+03 1.014042769874858209e+03 1.013931491387125561e+03 1.012523160567987475e+03 1.010054021490984610e+03 1.015841619753165105e+03 1.020847262865727998e+03 1.017340475849279983e+03 1.014893837081712832e+03 1.018650675764820448e+03 1.017501475187486221e+03 1.021694012211398331e+03 1.019834497707510991e+03 1.018324604733154388e+03 1.019382305653367780e+03 1.015180475000945080e+03 1.014535413629316849e+03 1.011505509543726362e+03 1.016568712366052068e+03 1.019974533557753830e+03 1.013396718929731378e+03 1.020162674882440683e+03 1.023637734607963807e+03 1.017183812228056695e+03 1.014508242669162655e+03 1.017708458868143566e+03 1.016122678868163575e+03 1.026896977617092716e+03 1.012570429801990485e+03 1.018331188060343948e+03 1.023184698837291080e+03 1.023795802777504605e+03 1.020101449871413934e+03 1.022003499906019897e+03 1.028778183915794671e+03 1.026134043632856674e+03 1.027807763530109241e+03 1.021116668089130599e+03 1.028823081486838191e+03 1.023606839110928377e+03 1.023558883716372293e+03 1.027323739758949614e+03 1.031983488267329221e+03 1.030720240715577120e+03 1.027916949795722076e+03 1.033475149484919939e+03 1.032164827384048976e+03 1.031935032840280201e+03 1.032355811889877941e+03 1.029926389690246424e+03 1.035741224780798120e+03 1.035655166562167324e+03 1.029628387515457462e+03 1.030975379094879600e+03 1.030166153085144515e+03 1.033349316933307136e+03 1.034944770897307080e+03 1.036175373844966316e+03 1.037478742067916301e+03 1.027598584682515366e+03 1.036630245261568689e+03 1.023595042666946370e+03 1.027876908203897301e+03 1.034270199403838660e+03 1.034084869822063638e+03 1.032035734110961812e+03 1.028797227554960500e+03 1.042759491570008777e+03 1.036325218159784981e+03 1.040352565227394052e+03 1.035465673174021049e+03 1.034544049195570778e+03 1.038401656534026870e+03 1.032427738855990356e+03 1.035735431905036194e+03 1.040091086173896656e+03 1.033345904671675044e+03 1.042991902136844146e+03 1.041877872249778193e+03 1.039889864728612110e+03 1.040483659904453134e+03 1.044377344927868990e+03 1.042790478431000111e+03 1.046387033414752523e+03 1.042490699511575713e+03 1.049241267497423451e+03 1.041407857433083109e+03 1.055186164627938979e+03 1.049641140123214655e+03 1.045950393795112859e+03 1.045325795775280994e+03 1.046382440850913099e+03 1.048092776005481710e+03 1.046289147770199861e+03 1.040054429015044207e+03 1.049007951969797887e+03 1.045197789327790133e+03 1.046097113293484654e+03 1.044555157278304705e+03 1.050940612717226486e+03 1.052555357474267566e+03 1.053234284876896709e+03 1.053547747433445466e+03 1.048888968970272572e+03 1.056755116347688727e+03 1.058544658818864036e+03 1.054123625181724265e+03 1.058143273390887998e+03 1.053164776305742180e+03 1.057126496409086712e+03 1.052819420493360440e+03 1.063783518801642913e+03 1.051202028910093986e+03 1.065063763746396262e+03 1.061111491543717648e+03 1.066172385732251087e+03 1.067543003758060649e+03 1.054602415190729744e+03 1.058103534062113795e+03 1.058932388189004769e+03 1.059625029599440040e+03 1.059437126791192213e+03 1.061338666590747152e+03 1.059903108510460697e+03 1.058640209173070843e+03 1.060339256724322013e+03 1.054744834244160756e+03 1.064626719919096331e+03 1.061581757103625250e+03 1.062205095538959995e+03 1.060692941288753900e+03 1.064605659798359056e+03 1.064455329953124874e+03 1.067844862681640734e+03 1.067183782864952491e+03 1.062845886724160664e+03 1.061137820463314711e+03 1.063191102722304549e+03 1.063152462812648537e+03 1.060722725423507427e+03 1.056856967294478181e+03 1.064140575950005768e+03 1.068888462412234048e+03 1.071529534758229147e+03 1.070273082870737653e+03 1.064863165841768705e+03 1.064333821675580339e+03 1.061216184454599443e+03 1.069851453580741236e+03 1.078129606692569496e+03 1.073700242046758603e+03 1.060479778084558120e+03 1.072794390195487040e+03 1.070789582984577692e+03 1.071130000896639331e+03 1.066959670887212724e+03 1.071403766965273235e+03 1.067710003422958835e+03 1.069016679141244140e+03 1.071769103577861642e+03 1.067290523048733803e+03 1.068122092737226239e+03 1.063324997699904543e+03 1.066411771320235175e+03 1.067155422929278757e+03 1.066006304786335477e+03 1.072247117747625907e+03 1.070750947558813778e+03 1.064407001738900362e+03 1.070501377306615723e+03 1.068799192088582686e+03 1.068837228264233545e+03 1.069815633256559295e+03 1.072686355847751202e+03 1.078387051235006311e+03 1.075208479614132102e+03 1.069532262406990412e+03 1.068974633147872055e+03 1.079400801865538142e+03 1.074157265918209760e+03 1.071157047998873168e+03 1.067268603159608574e+03 1.075045967407257194e+03 1.069624017114263779e+03 1.078072601625987772e+03 1.077485220416981974e+03 1.082621534587122596e+03 1.074394949654705215e+03 1.069700189292677351e+03 1.075886610632862130e+03 1.082825011844122400e+03 1.072799150266839661e+03 1.074881340986027681e+03 1.080746894794288210e+03 1.083203551210044907e+03 1.077585007731263431e+03 1.076753035121295170e+03 1.080780181384195203e+03 1.083843896054054767e+03 1.090245918373115728e+03 1.077025983524990124e+03 1.085319940188086775e+03 1.087602809524747727e+03 1.086838812337642821e+03 1.091179834641544403e+03 1.088439073528654035e+03 1.094912453923380099e+03 1.092363297454786334e+03 1.097293833480897092e+03 1.094649610744367010e+03 1.097027391358676596e+03 1.103903989473244337e+03 1.103442395822888784e+03 1.099627124689200400e+03 1.110483572009445652e+03 1.102036894596735920e+03 1.105403913069266537e+03 1.106411900481230077e+03 1.099798550527261796e+03 1.099780344197151862e+03 1.107904213295356612e+03 1.108413356943229473e+03 1.112968491489837561e+03 1.113126237021724137e+03 1.113035684979086909e+03 1.111709056958484325e+03 1.110815780410604930e+03 1.102854114628669549e+03 1.111657771303234085e+03 1.105262853758407800e+03 1.105418525399743203e+03 1.105294088560736782e+03 1.102811906836416938e+03 1.108295310067145465e+03 1.101280214106152471e+03 1.105373614902124018e+03 1.105290101695859903e+03 1.100527856733546741e+03 1.101617847137768877e+03 1.104566601564494931e+03 1.102895769787480731e+03 1.103461593430034554e+03 1.100633780208994949e+03 1.103351036375132026e+03 1.098325045030011779e+03 1.100136950054602721e+03 1.112680393179255361e+03 1.103342065688249932e+03 1.106056095070242918e+03 1.101065198537755350e+03 1.108061418761803907e+03 1.108657024923169729e+03 1.104551840770428498e+03 1.102616734043200495e+03 1.097159543120003491e+03 1.109716953684087457e+03 1.105544897574549850e+03 1.107233423849302881e+03 1.107699270968723795e+03 1.110248640099253407e+03 1.115800067221809059e+03 1.111057189936497252e+03 1.117078079491747530e+03 1.118594801091973068e+03 1.119699252002168350e+03 1.115908114506858510e+03 1.114262525407095382e+03 1.112080792446436590e+03 1.115625546196416053e+03 1.120168707637592888e+03 1.111698951720856940e+03 1.111031498604255603e+03 1.111768112736327112e+03 1.108697129452563104e+03 1.111204411699198317e+03 1.108656428211388175e+03 1.112575208457947838e+03 1.109950308568313176e+03 1.111646934788629324e+03 1.110086142708752277e+03 1.108622727165143260e+03 1.116926787915615250e+03 1.109008439067057452e+03 1.112823731754736855e+03 1.107082620964994931e+03 1.103402145297566449e+03 1.112271218748405090e+03 1.110715090168737788e+03 1.108452873520142475e+03 1.118457414926278261e+03 1.113361943643968061e+03 1.107958644343137166e+03 1.111426038054603396e+03 1.109047170848481983e+03 1.107131575465720516e+03 1.117128720366302332e+03 1.108235201297642334e+03 1.100201950591586638e+03 1.109961938752886681e+03 1.109490460308991487e+03 1.109392621106261004e+03 1.106997719173442647e+03 1.104700681382864332e+03 1.113291705733011668e+03 1.113287703046047682e+03 1.105680667295873945e+03 1.108264767883119248e+03 1.113984498912733216e+03 1.114837163406301670e+03 1.102524883530854140e+03 1.114491240749111739e+03 1.117521792015583969e+03 1.121976521247800974e+03 1.114284762146382491e+03 1.118265391159993669e+03 1.116882577077834640e+03 1.112055980841134215e+03 1.118032665040698021e+03 1.117674020413158814e+03 1.120971153274395192e+03 1.113375621076934522e+03 1.121645768648945250e+03 1.122693151639031612e+03 1.116065467605390722e+03 1.119884232464878551e+03 1.119857769220119508e+03 1.117592237957080670e+03 1.124875496732083093e+03 1.119296387281535090e+03 1.119921606322587650e+03 1.135055295644987609e+03 1.124407152001390841e+03 1.126582244021953102e+03 1.123435851760831611e+03 1.132525675137866756e+03 1.131336626549036964e+03 1.130767704250027691e+03 1.128500871948287568e+03 1.135037859677832330e+03 1.130389415171722021e+03 1.143521971438168748e+03 1.136728992852257079e+03 1.140479626494772447e+03 1.136644722390762581e+03 1.138270889862831382e+03 1.134836388026929626e+03 1.134435653675936464e+03 1.139452736632773849e+03 1.142444205671843292e+03 1.139136862196591892e+03 1.131254523475614405e+03 1.129888933992378270e+03 1.128195011732899502e+03 1.132410883948078890e+03 1.129494075739638674e+03 1.122308972674635697e+03 1.125782081581055536e+03 1.128881371317816274e+03 1.131554429215810842e+03 1.137862469641658436e+03 1.130329643684205394e+03 1.130305610960589775e+03 1.131108492360135642e+03 1.131274085923736948e+03 1.140957202831024688e+03 1.132094220232816269e+03 1.141672991979445669e+03 1.133581580255744711e+03 1.133365336071504544e+03 1.130922681233340882e+03 1.140346424772196997e+03 1.140772227372372299e+03 1.139758439686988822e+03 1.131399373632480092e+03 1.138852877440923294e+03 1.135569509238465798e+03 1.138577300479581936e+03 1.134706196446163631e+03 1.137756503191144930e+03 1.135219535147056831e+03 1.137297523856001135e+03 1.136577639419587740e+03 1.132507645929651062e+03 1.139976226177789385e+03 1.127895878173931806e+03 1.133782809651556818e+03 1.132342048103029811e+03 1.139727705654973988e+03 1.137200376783173624e+03 1.136473335363365322e+03 1.139216214263120719e+03 1.137868474542780405e+03 1.140450786438022988e+03 1.141700037144483076e+03 1.135551820518269324e+03 1.138070316642689249e+03 1.137786833175711081e+03 1.134215909071665919e+03 1.140661823426945830e+03 1.138279840235511529e+03 1.144277120002512902e+03 1.143321837244483504e+03 1.136441545432639032e+03 1.145509474150358301e+03 1.143870243913850800e+03 1.144269279490385316e+03 1.146649328850259280e+03 1.144317062664729974e+03 1.139716297281747757e+03 1.146435350109967203e+03 1.145626530724810436e+03 1.146909914789525146e+03 1.147304144253386085e+03 1.151243216607954309e+03 1.147439984667708359e+03 1.151767528164427176e+03 1.153285606948652685e+03 1.154247249025391056e+03 1.154046866247688058e+03 1.144418692326341898e+03 1.151262170581304190e+03 1.140554702860409179e+03 1.149616150171910704e+03 1.148561049867032580e+03 1.146285691271228870e+03 1.149186718091063085e+03 1.140814934455289631e+03 1.153524211340450620e+03 1.149606960477905886e+03 1.154978047239183979e+03 1.152432044208237812e+03 1.160345376523629056e+03 1.160090497431659969e+03 1.152420037761421099e+03 1.165344146940135261e+03 1.164184463582177159e+03 1.165663818011781132e+03 1.163940111658775550e+03 1.163468766924769398e+03 1.161812700883303023e+03 1.173452659179349666e+03 1.162633423835118265e+03 1.164951418298444423e+03 1.171253263325606213e+03 1.165888246744259050e+03 1.167711557805197799e+03 1.176246747926463058e+03 1.175007326411857093e+03 1.170939268292374209e+03 1.172672123367987524e+03 1.169633345501071517e+03 1.174924817439741673e+03 1.175210149671941508e+03 1.179403546435653197e+03 1.175896028712651059e+03 1.173678069095279398e+03 1.170832609916425326e+03 1.173991885348911865e+03 1.176604677762837355e+03 1.171651280098583811e+03 1.174940040119197874e+03 1.174237073138532878e+03 1.175209936053359797e+03 1.168760500468405098e+03 1.176695687669453037e+03 1.176017792022320236e+03 1.182322904843600782e+03 1.181332723315025532e+03 1.179034315030533207e+03 1.178692017010421978e+03 1.177671600972115129e+03 1.180391013283879602e+03 1.175843447400701962e+03 1.184188300747257017e+03 1.180555696758207887e+03 1.170003609002807480e+03 1.172064331914726154e+03 1.174578899233781158e+03 1.181666384071182165e+03 1.180555586756710227e+03 1.182427548309517078e+03 1.180737724222750103e+03 1.184807619981948847e+03 1.183052092160433403e+03 1.179157818578824845e+03 1.182016082339586546e+03 1.176365445764760352e+03 1.180505667255114759e+03 1.178620124568367828e+03 1.182824908361080134e+03 1.182304747890581666e+03 1.191311597444130712e+03 1.190429851486640018e+03 1.183698728700700485e+03 1.193670934553819734e+03 1.179432256775673522e+03 1.180196209699423889e+03 1.184149932817646913e+03 1.188424887836407834e+03 1.185145507598434961e+03 1.180926830452333206e+03 1.185695263067906581e+03 1.183863993049967348e+03 1.187752465589540634e+03 1.179469628997064774e+03 1.190423256864259201e+03 1.183016261108899471e+03 1.189089898573604614e+03 1.182747078017400554e+03 1.179891644058318207e+03 1.183741425930990545e+03 1.182941008982896165e+03 1.177454651925273311e+03 1.185344884151250653e+03 1.188798837024312888e+03 1.181533576055069716e+03 1.188017389883348869e+03 1.187793998145374189e+03 1.183945189969687362e+03 1.185932434791806145e+03 1.184776061085336096e+03 1.186831654554863917e+03 1.195554878681038417e+03 1.187426821110982473e+03 1.184378679368481926e+03 1.185541898282398051e+03 1.187233502264197568e+03 1.193391855357750501e+03 1.185020369588260792e+03 1.190175235530631198e+03 1.190753425939009048e+03 1.193665765867893697e+03 1.181629441226218432e+03 1.180544059892399900e+03 1.188935647899824744e+03 1.184283524107506537e+03 1.191528662002206829e+03 1.184993602188801333e+03 1.179225356168244389e+03 1.182301097123075806e+03 1.184978192897311146e+03 1.185979333689462010e+03 1.179298114114166538e+03 1.189532754461027025e+03 1.186329735241773506e+03 1.182550187462517442e+03 1.188233605156271096e+03 1.195916290881757504e+03 1.182273504121765882e+03 1.191729502967321196e+03 1.193839690717141139e+03 1.190062479466136210e+03 1.188817314794880303e+03 1.192074639688035631e+03 1.195749578314237624e+03 1.192484615820540967e+03 1.190786044427534080e+03 1.187256140857583205e+03 1.201100800673386630e+03 1.187161366595371646e+03 1.189073845268277864e+03 1.197250127898517349e+03 1.181936272450422393e+03 1.184500058186230262e+03 1.188662583049777822e+03 1.187648668700384405e+03 1.190541198649427770e+03 1.184032126695154375e+03 1.190446653633079677e+03 1.184657428115538551e+03 1.191254836653077746e+03 1.190980073146761470e+03 1.189050526761899164e+03 1.194005726912555019e+03 1.188394737852556318e+03 1.187237543927136358e+03 1.200313626492846652e+03 1.195213506509501485e+03 1.197579483032324561e+03 1.199976290965959606e+03 1.201843378753237630e+03 1.197647603308880889e+03 1.189619205328516500e+03 1.191922732081336562e+03 1.194160788126927855e+03 1.189032452907307743e+03 1.194575491116807825e+03 1.205981507730569319e+03 1.197456250931712020e+03 1.195150659862701332e+03 1.200459687788744077e+03 1.198401929117332656e+03 1.191739262228271627e+03 1.193198054933161984e+03 1.194255278412002781e+03 1.192566645439892000e+03 1.194367088633925277e+03 1.188042072190859471e+03 1.191943602649970899e+03 1.194833931533858276e+03 1.193965169795217435e+03 1.198569504103090594e+03 1.198139413532724348e+03 1.201978781037493718e+03 1.188779902333023301e+03 1.189468368384357291e+03 1.199325454033975802e+03 1.193992378240768858e+03 1.187887610954508773e+03 1.194039654289419332e+03 1.192284896370839988e+03 1.191518746866532183e+03 1.195507419404856137e+03 1.194189959501580688e+03 1.197986505767460130e+03 1.208582352380636848e+03 1.198212576796787289e+03 1.202038783006061067e+03 1.202177053904844797e+03 1.198900231652036609e+03 1.203725831883949468e+03 1.204456951503762184e+03 1.202768018345897644e+03 1.201368438492999758e+03 1.202859638185053427e+03 1.206116448413805529e+03 1.205717706640892857e+03 1.209545561010055508e+03 1.201543996270259868e+03 1.207136856438462701e+03 1.212434560702434055e+03 1.212655038870714634e+03 1.210704855016786269e+03 1.211419389804499815e+03 1.221441291972331328e+03 1.212049387115945592e+03 1.210493723250239782e+03 1.223231435172830743e+03 1.223300935916958451e+03 1.204261881139357911e+03 1.211670053893604063e+03 1.206522261010215516e+03 1.206486991008708628e+03 1.206779675190586659e+03 1.209558995193932560e+03 1.200880011140335455e+03 1.203409456963881439e+03 1.207149655119347017e+03 1.213116897346480073e+03 1.200466202524445862e+03 1.204014863334867641e+03 1.198861668401754059e+03 1.197786121392837231e+03 1.211802237860147216e+03 1.211822214666599166e+03 1.215617102804518709e+03 1.208582233780043680e+03 1.209319512685802238e+03 1.207293112916453083e+03 1.205446058999610841e+03 1.206877452363605471e+03 1.206967970985340571e+03 1.213216538577220717e+03 1.211237826137167531e+03 1.198390541249675607e+03 1.213845410582814111e+03 1.206304954187669409e+03 1.217160820455072098e+03 1.211123561720691896e+03 1.213917774731244890e+03 1.216582071259490931e+03 1.218963193090420646e+03 1.213258187620190711e+03 1.217291038410192414e+03 1.212279596139370597e+03 1.214578192602169565e+03 1.218914773633886625e+03 1.212208236987604778e+03 1.215544679984509457e+03 1.217574784700108012e+03 1.213588662933201704e+03 1.219087295176284215e+03 1.219525369396651058e+03 1.216675745460269127e+03 1.215759901802943432e+03 1.217158807255535066e+03 1.219633894437899698e+03 1.211371766759929869e+03 1.214634849266297124e+03 1.217676196661107497e+03 1.221849103544263698e+03 1.223168641383354498e+03 1.224988311983451467e+03 1.226509114073347519e+03 1.223301423098455643e+03 1.219150851098674366e+03 1.227124444294569230e+03 1.221375084544349647e+03 1.223863105234904651e+03 1.225382642290973536e+03 1.221258806376640450e+03 1.225843262865656470e+03 1.226008615491965656e+03 1.223641401212427581e+03 1.227720022641875630e+03 1.231072367223267520e+03 1.232791306613247798e+03 1.226774766022749873e+03 1.234280861773485185e+03 1.231430828609253467e+03 1.233274573600377835e+03 1.238231867162273829e+03 1.238456431582587356e+03 1.235455667102015695e+03 1.229794946832910910e+03 1.240251756595761890e+03 1.228082089848289570e+03 1.237502295011275237e+03 1.234422448198340135e+03 1.233663482355666019e+03 1.241888042188034433e+03 1.236924809280728141e+03 1.237768677639993484e+03 1.236555577146595169e+03 1.232794742258590986e+03 1.232083352769761632e+03 1.232213929294741320e+03 1.236159922821524333e+03 1.234431168100146124e+03 1.235007413594186573e+03 1.232573472866520888e+03 1.241356170358546478e+03 1.245497452548893307e+03 1.240452151094323426e+03 1.236769040758701749e+03 1.232622402686038185e+03 1.239078845293468021e+03 1.234757713731450622e+03 1.237623605542150472e+03 1.245476570601627373e+03 1.237897016300109044e+03 1.239139160319817165e+03 1.236116128570194405e+03 1.237948164011786275e+03 1.238419491746180029e+03 1.240448635933141304e+03 1.244468785025242369e+03 1.247329642693978258e+03 1.249202984441385752e+03 1.247895672058703440e+03 1.248157318682340929e+03 1.243045239044681693e+03 1.245411961685462074e+03 1.241840002741677836e+03 1.242919488528989859e+03 1.240357878753166233e+03 1.235985954808046245e+03 1.239312737071142010e+03 1.240216098526332416e+03 1.240437786077596002e+03 1.247641491924774527e+03 1.246538644601787155e+03 1.238761095331303295e+03 1.239771699456970509e+03 1.243411612867756503e+03 1.239451003918427659e+03 1.237228498413674288e+03 1.245723707791872357e+03 1.239163822293124440e+03 1.233613466669607760e+03 1.240789588642012177e+03 1.242547218157850693e+03 1.232186684930298270e+03 1.245340962124857924e+03 1.239975910021642449e+03 1.233374042518116767e+03 1.234746530560169276e+03 1.235850359781915586e+03 1.236932768564506659e+03 1.229107477709518662e+03 1.235089108602797069e+03 1.230987114864527484e+03 1.235611382083983699e+03 1.239672653673211926e+03 1.239250702601974353e+03 1.243740938799389824e+03 1.242339210680887845e+03 1.244962748237314145e+03 1.249551285693466298e+03 1.241836428594320523e+03 1.236614476317629169e+03 1.243215480506969925e+03 1.237538967697312955e+03 1.238817231850814096e+03 1.247364033222268972e+03 1.230822584434971759e+03 1.242713720257260320e+03 1.235417069567855378e+03 1.241831457645214186e+03 1.242141780069834340e+03 1.237116186420869781e+03 1.241382374734271252e+03 1.237699047900760434e+03 1.234522031994427152e+03 1.245179728389805177e+03 1.244369203483618094e+03 1.246587746765578231e+03 1.234949516343548112e+03 1.247489748660763325e+03 1.251530076921750378e+03 1.246978710903393221e+03 1.247578655379182010e+03 1.248948741206674185e+03 1.248770934951355457e+03 1.247155224871647306e+03 1.247661403569860795e+03 1.252472920255075451e+03 1.251045172012906960e+03 1.257590869313390385e+03 1.252860282212070388e+03 1.248152877975655883e+03 1.252161006116690714e+03 1.259188498222545377e+03 1.254019354606420393e+03 1.258840027207222420e+03 1.250530758757738568e+03 1.258554454221242167e+03 1.261853406960566645e+03 1.264278167006243621e+03 1.261832519171818376e+03 1.266436109331635862e+03 1.262540445333124580e+03 1.260336444762761630e+03 1.261735494376330735e+03 1.265290570215446905e+03 1.259270762779608731e+03 1.260164677708854470e+03 1.264590609556812979e+03 1.266966636111775870e+03 1.260889959269556130e+03 1.256465069117039093e+03 1.254841824774775205e+03 1.261294893056605815e+03 1.258325402016721910e+03 1.257849677306383910e+03 1.260526534056632954e+03 1.264887322579661031e+03 1.261196062870870264e+03 1.263569721172103073e+03 1.260076516142697756e+03 1.265213549867526808e+03 1.265897232811594449e+03 1.259519758336339919e+03 1.268055971841452674e+03 1.268090005195604817e+03 1.267951077543461452e+03 1.274617270288134932e+03 1.266984861383639327e+03 1.273941064983543356e+03 1.272135913357911249e+03 1.270147135041347155e+03 1.278358521427864616e+03 1.279052855382775533e+03 1.273880943803798800e+03 1.279558803963890568e+03 1.275312839963043189e+03 1.273330038154794920e+03 1.278963001897187041e+03 1.281619082148600228e+03 1.285422691347749151e+03 1.274714548830384047e+03 1.273345206884623394e+03 1.281276912006456314e+03 1.283479024191886083e+03 1.278146406570848967e+03 1.284380074484250827e+03 1.284395855021044326e+03 1.281382387780307909e+03 1.281504712945340543e+03 1.278359035999204480e+03 1.279839340290813880e+03 1.279522016864165607e+03 1.279599832057208914e+03 1.281963868633886023e+03 1.281562797624929999e+03 1.272033124161718433e+03 1.275733927908465603e+03 1.271841452890429082e+03 1.279494488253850250e+03 1.278742940952396566e+03 1.274433815015356913e+03 1.281264982141409064e+03 1.275933709699261726e+03 1.277690833695760148e+03 1.274593625229485042e+03 1.275298281865478657e+03 1.275808007660735711e+03 1.268824743769431507e+03 1.272376204700671224e+03 1.269019847969135526e+03 1.277627691978281973e+03 1.272537353616378141e+03 1.269407888317027528e+03 1.274748324700583453e+03 1.274016866852941121e+03 1.272195121609177477e+03 1.270845086632658195e+03 1.274991887490022009e+03 1.275007419596978934e+03 1.276698540779397035e+03 1.276752026400013619e+03 1.275654360262359205e+03 1.273483635088310166e+03 1.278502082601533857e+03 1.277144809122538391e+03 1.281883400694226111e+03 1.283413494977656228e+03 1.288383916177044739e+03 1.287987829579094978e+03 1.284169501250177291e+03 1.289233597011336315e+03 1.293183744642316469e+03 1.299478663894037709e+03 1.290147554839119493e+03 1.296042092113618310e+03 1.291549058627598015e+03 1.291340022027730356e+03 1.287866965635055976e+03 1.287485407988172028e+03 1.292353488100354980e+03 1.281749265350710857e+03 1.287813786667803697e+03 1.289903762077645524e+03 1.280325310984333555e+03 1.286977431132597076e+03 1.282218252603024894e+03 1.289243696865134098e+03 1.287637426511244030e+03 1.279543673080151393e+03 1.286803010900375284e+03 1.276127759217475159e+03 1.280080589807631213e+03 1.284236619902185339e+03 1.277025283047388029e+03 1.281793551527641966e+03 1.280702077197269773e+03 1.287679124294129906e+03 1.283095283341452841e+03 1.286347324971416356e+03 1.282335711015221705e+03 1.282972931725636727e+03 1.286484726593052756e+03 1.288468190018632185e+03 1.284645313510360893e+03 1.284037629443628020e+03 1.286446664102988279e+03 1.285929635690227315e+03 1.289873329665230585e+03 1.286132927115567327e+03 1.291195484175507090e+03 1.285532209819714126e+03 1.289543395997910466e+03 1.293693288589246094e+03 1.292485403450386684e+03 1.290728076700764404e+03 1.289385700673555675e+03 1.283249053819757137e+03 1.292896486018175437e+03 1.283445854486887811e+03 1.283703421510969292e+03 1.289262982815991109e+03 1.288082455081707849e+03 1.283326202884179111e+03 1.289925887830299644e+03 1.292231577045563881e+03 1.288119984709517212e+03 1.290860797366690122e+03 1.293855074519151913e+03 1.281352737663443577e+03 1.291425827064781970e+03 1.284287745345209260e+03 1.284877306385844577e+03 1.284882856375133997e+03 1.285908271762303684e+03 1.295841096047616929e+03 1.290172264307520663e+03 1.286025063780622986e+03 1.289410525512950699e+03 1.287730329968803517e+03 1.300830780200464915e+03 1.290270092358910460e+03 1.287474529149770660e+03 1.296762219017157804e+03 1.288709939881748141e+03 1.292594930188915896e+03 1.295770033838798099e+03 1.290362484573705387e+03 1.291469288890135431e+03 1.294144930121647121e+03 1.292031039167657809e+03 1.284984577964241680e+03 1.288121240077573248e+03 1.287388137179454816e+03 1.293998076511555155e+03 1.291761476266893624e+03 1.291581904899833944e+03 1.284333522750392149e+03 1.298239964842888639e+03 1.289527672749747126e+03 1.288776606586939124e+03 1.290633635903443064e+03 1.295872539899782851e+03 1.298822661651583076e+03 1.287339760542050044e+03 1.290507732190863408e+03 1.284781868383091933e+03 1.274808694607948610e+03 1.283058353674757427e+03 1.290021800995399644e+03 1.283324852310855022e+03 1.277102277088786650e+03 1.284041308025695571e+03 1.283335352429221302e+03 1.290497583824900858e+03 1.286171188566042474e+03 1.286916859451104074e+03 1.285482043122183313e+03 1.287527474593367742e+03 1.283237669292540886e+03 1.288624906874938915e+03 1.288366367290680955e+03 1.286021788783159309e+03 1.286173045758926037e+03 1.295924695634167392e+03 1.281236077473449086e+03 1.286902917874703462e+03 1.291138696657389573e+03 1.285219716618400071e+03 1.289904882573498298e+03 1.285249729251601821e+03 1.290826329792061642e+03 1.286949991650610855e+03 1.289104666234059096e+03 1.287091368105001493e+03 1.289035465333002094e+03 1.286159764039214224e+03 1.288915089202275567e+03 1.287115492567041883e+03 1.282901215626300427e+03 1.286870518445922698e+03 1.291143685209596697e+03 1.289516683360600155e+03 1.285895164409084600e+03 1.291347826312987763e+03 1.288843339732637105e+03 1.288823385676764701e+03 1.290584462719929434e+03 1.286753349267608428e+03 1.299404408042167461e+03 1.285543008844406131e+03 1.283194680848169355e+03 1.298211286501642689e+03 1.283669247502625012e+03 1.289262986688257570e+03 1.291861525422895966e+03 1.286371765858778872e+03 1.289736823224513046e+03 1.284396758079607025e+03 1.290354153775019768e+03 1.286812179442634488e+03 1.289029227652013560e+03 1.290749907396991603e+03 1.281680453671068108e+03 1.290834933709882762e+03 1.286135366748145316e+03 1.283954494472337274e+03 1.285248106412640027e+03 1.283748789448248090e+03 1.289414714629049740e+03 1.291544938578276742e+03 1.292516482790412510e+03 1.290368041401058463e+03 1.287110028351105939e+03 1.283422963916238814e+03 1.286285823057217840e+03 1.289764976907218852e+03 1.293038394378872454e+03 1.291476533611077457e+03 1.278852525892644280e+03 1.294835432512847774e+03 1.282854882682275729e+03 1.286340830972305866e+03 1.292292648131174474e+03 1.281145191577046944e+03 1.285167734758340885e+03 1.293327232021012151e+03 1.292675526365851283e+03 1.292089004933920478e+03 1.292562920794689489e+03 1.283524407405773900e+03 1.299523279629176386e+03 1.300533833812497960e+03 1.299384061907088153e+03 1.294718913054752647e+03 1.303506105486111437e+03 1.305986950598076419e+03 1.295766849079005169e+03 1.304531989605842227e+03 1.298520961268425026e+03 1.302090884729810568e+03 1.299005051563085544e+03 1.300728669502529101e+03 1.294092328510597326e+03 1.299192764409369602e+03 1.305030063866067394e+03 1.292605725926558762e+03 1.295522552850107331e+03 1.297397629424680190e+03 1.297606833140074286e+03 1.300387570644545121e+03 1.302693196621841025e+03 1.288506906327352908e+03 1.298629213684969955e+03 1.302706546566787210e+03 1.297993452389356207e+03 1.294199130733346692e+03 1.295822600406024549e+03 1.301092406760540598e+03 1.307881369733648853e+03 1.291723966503753672e+03 1.286032610442347959e+03 1.287311662777813581e+03 1.292066338096132313e+03 1.300062776780549257e+03 1.302259720877910240e+03 1.298187054300945647e+03 1.299247549683363786e+03 1.298653980336610175e+03 1.291559073201614183e+03 1.292710323716230505e+03 1.302972649907811046e+03 1.292823728183393541e+03 1.297317970899983266e+03 1.300245013394510352e+03 1.307510809884077617e+03 1.302484616066582475e+03 1.299751036256601765e+03 1.298103328241846157e+03 1.294524823693628150e+03 1.305407755238556547e+03 1.299099486433951142e+03 1.306735682629187295e+03 1.310962615027071251e+03 1.310378251891198715e+03 1.300300138911511795e+03 1.309096488598153655e+03 1.302638478452825666e+03 1.304393572361764200e+03 1.297419556532695424e+03 1.308589830628920936e+03 1.302337642763982558e+03 1.310990338681682260e+03 1.298938175126078022e+03 1.305467391592331296e+03 1.300449630285174180e+03 1.306470343116837739e+03 1.301910007394845024e+03 1.305427964950039950e+03 1.310885822458315488e+03 1.303816830563974690e+03 1.305524756138813700e+03 1.301343180314538358e+03 1.305697787584870184e+03 1.303753366605357542e+03 1.307183263383322355e+03 1.299195310040343657e+03 1.300094505767204282e+03 1.297539982898958442e+03 1.298384212131814820e+03 1.299822473939037764e+03 1.304219138690059935e+03 1.300317141948180506e+03 1.298034147962761381e+03 1.310202367986146101e+03 1.317203757245934412e+03 1.301707045299827996e+03 1.314924351436176266e+03 1.313703797177501201e+03 1.321659143460411087e+03 1.317868704746742196e+03 1.322917530272699423e+03 1.318351547403445466e+03 1.314744470866131223e+03 1.317327537083957623e+03 1.316562423290335346e+03 1.315445102989334828e+03 1.315906264328918269e+03 1.310736012761751908e+03 1.311036391698327861e+03 1.318503603320573575e+03 1.315315246418249671e+03 1.324212729071407921e+03 1.317211541578473543e+03 1.323302008291714628e+03 1.326826874132928424e+03 1.328136977395686472e+03 1.318052039873499325e+03 1.324583919347368919e+03 1.317542364193732510e+03 1.320525436117087565e+03 1.335074730892802563e+03 1.327367108283676316e+03 1.328788228536862562e+03 1.323516132658791776e+03 1.326522571369863044e+03 1.322144861148537075e+03 1.326307281389485070e+03 1.315093935727839835e+03 1.320856349216157923e+03 1.310596931397805974e+03 1.317026759947035089e+03 1.313312252939475457e+03 1.314689388475510668e+03 1.327771450039305591e+03 1.324765947774153346e+03 1.320243094843069912e+03 1.318482248132127097e+03 1.315228062873363569e+03 1.323525026461210700e+03 1.325277891287947341e+03 1.319788926095832039e+03 1.322839304830184801e+03 1.324259579001553220e+03 1.320268438365408201e+03 1.320308136439326518e+03 1.325991475419505377e+03 1.328791405056202166e+03 1.324118278582582661e+03 1.329008173427504744e+03 1.335059799734581929e+03 1.330802484608606164e+03 1.333357733807011755e+03 1.335715417876585434e+03 1.325587611981367900e+03 1.335972075647794099e+03 1.328549056077577234e+03 1.337807214558354872e+03 1.338766489357065211e+03 1.324870348827681482e+03 1.322536430714814969e+03 1.327691063034536228e+03 1.330221097348542571e+03 1.328027013326310225e+03 1.328178878973468272e+03 1.340434381402145846e+03 1.332435603637218492e+03 1.330855488278251414e+03 1.327535287670373918e+03 1.319082464145790482e+03 1.328319270573614176e+03 1.327367594900026916e+03 1.329105097845813816e+03 1.330886752328775856e+03 1.322962315905188461e+03 1.336773858259952476e+03 1.339131234161246994e+03 1.329460667929807414e+03 1.332797050572261242e+03 1.346177292433700586e+03 1.336043768959230420e+03 1.336565915736401848e+03 1.335802155589531594e+03 1.335003837938236529e+03 1.333269864123898742e+03 1.336885886305339227e+03 1.333423486637180304e+03 1.329803460684428273e+03 1.328506850296182392e+03 1.329892361346194093e+03 1.331830349675785328e+03 1.342638808696102160e+03 1.335508048538439198e+03 1.338607172661001414e+03 1.332120019552655094e+03 1.331666440977213597e+03 1.333769791263995103e+03 1.330471330326196266e+03 1.327797246784679601e+03 1.335019559365880241e+03 1.329964288859472163e+03 1.332095407879456161e+03 1.332583899049948741e+03 1.327622317224407198e+03 1.325437617459364674e+03 1.329357736310218115e+03 1.332997048180082174e+03 1.328579922621684091e+03 1.323760140407923927e+03 1.326319162419076520e+03 1.324143415035259522e+03 1.331798895705370569e+03 1.325873718542782171e+03 1.336236731062654371e+03 1.320935919372702074e+03 1.326561344469774667e+03 1.328325265620984510e+03 1.326691660803797959e+03 1.330618444860444015e+03 1.337489387976306944e+03 1.339283546276265270e+03 1.332244231073458423e+03 1.323573818661431687e+03 1.327982869321315547e+03 1.337913934317627081e+03 1.337559178327213431e+03 1.332763827362373377e+03 1.328315623740729279e+03 1.332727881252171528e+03 1.337789182286779123e+03 1.327678100908596207e+03 1.338333265889073573e+03 1.333232829966830650e+03 1.335444583393513312e+03 1.326732174969754396e+03 1.331932843714608225e+03 1.337827013972973646e+03 1.343288020685906986e+03 1.330307182366179404e+03 1.337335230280457608e+03 1.334904004655031031e+03 1.332420410212008619e+03 1.340913541906114460e+03 1.326197653509343354e+03 1.329582716496653802e+03 1.324893975099524141e+03 1.327535609775953844e+03 1.324624679005010876e+03 1.330266284488308656e+03 1.316950228105551332e+03 1.313486192277852297e+03 1.327147088287667430e+03 1.325289948015515847e+03 1.331517119254841418e+03 1.328661764854683042e+03 1.328443334384946183e+03 1.334431245000334684e+03 1.332062656030027938e+03 1.339432451736227904e+03 1.334410896360072002e+03 1.332854120706585945e+03 1.327583793843766443e+03 1.331893492137491194e+03 1.335293863090408649e+03 1.343671666767639181e+03 1.339679312612298418e+03 1.338636518094752091e+03 1.334332356706788005e+03 1.344412188677722497e+03 1.337508689345438825e+03 1.339733636158071022e+03 1.336584501103304774e+03 1.343097071399596643e+03 1.339997071353616093e+03 1.343277726560884048e+03 1.339169465362534538e+03 1.341715691112887953e+03 1.340751638501769548e+03 1.346860511803475674e+03 1.341002294749578141e+03 1.342831390935973332e+03 1.341494286139497035e+03 1.343434894786355699e+03 1.347591856657076505e+03 1.342431636925237171e+03 1.351415825282810829e+03 1.350812997831025996e+03 1.342413195294791194e+03 1.348927950741087216e+03 1.348702763857099626e+03 1.351316851609423793e+03 1.353063220722635606e+03 1.364889095789603971e+03 1.354599792590717016e+03 1.357796019730207945e+03 1.357103219173530988e+03 1.361484278483101207e+03 1.356119415158764696e+03 1.360028371361391692e+03 1.354799982730723741e+03 1.363351643488917489e+03 1.368628920201763094e+03 1.363992642157403225e+03 1.361041026358544286e+03 1.358410789752670098e+03 1.354667996069899573e+03 1.360827493837081647e+03 1.360647933431769843e+03 1.358319722164026189e+03 1.370718082174802930e+03 1.362348372203973895e+03 1.356311290878992622e+03 1.361399567431412834e+03 1.357558839863778076e+03 1.358985715738174122e+03 1.349741437293535682e+03 1.351925141987728466e+03 1.360494609615202990e+03 1.352337017528235720e+03 1.348179039384930775e+03 1.354941167877999078e+03 1.356537078740453353e+03 1.357818197138042024e+03 1.360226269224039243e+03 1.356799431628674483e+03 1.353878667721138299e+03 1.358720050168933312e+03 1.358011679815128218e+03 1.354759317876204932e+03 1.348155503064952200e+03 1.352030160031768901e+03 1.361323515592667491e+03 1.346346498347549414e+03 1.349447039955080527e+03 1.359688693750789525e+03 1.357960855562514780e+03 1.357009937701152012e+03 1.349628242683867711e+03 1.355386837127982062e+03 1.361025315273948536e+03 1.355067458470655311e+03 1.357915975158109177e+03 1.357581893841991359e+03 1.356587992159850046e+03 1.345482615129166334e+03 1.354981238238427522e+03 1.350793096763139602e+03 1.355423848391141973e+03 1.356659487132209051e+03 1.359212000093263896e+03 1.351452956512814126e+03 1.356455071278969172e+03 1.350197192863864529e+03 1.353860531289704113e+03 1.354377125723378640e+03 1.351600899580508894e+03 1.354305252453383446e+03 1.356091584437014717e+03 1.356950121596775261e+03 1.359833096316763204e+03 1.368233545803407651e+03 1.365185601637307627e+03 1.372027222183550521e+03 1.366720883740771569e+03 1.365182069800827321e+03 1.367585598274353970e+03 1.366107212823302007e+03 1.370790250604475887e+03 1.372156289400683818e+03 1.376360179296907745e+03 1.368974142021233320e+03 1.373731259241602629e+03 1.378622843341748876e+03 1.379913883075856120e+03 1.375441079350571044e+03 1.374409200332360342e+03 1.373382006213455270e+03 1.374980288602701194e+03 1.383964936417826948e+03 1.377648281816840381e+03 1.371888930421521763e+03 1.378848148363780183e+03 1.369940114208594196e+03 1.372557973051900944e+03 1.375324934947190286e+03 1.362126353827669391e+03 1.368651870092066929e+03 1.376264180125387156e+03 1.376756907313460943e+03 1.379980186042493187e+03 1.374189590490362662e+03 1.378990913566604604e+03 1.380447544535614043e+03 1.375928494664697610e+03 1.372947680026576563e+03 1.372701334251264825e+03 1.379561991666736503e+03 1.378623303272813246e+03 1.383635687697999856e+03 1.374048514416369699e+03 1.377964536577214176e+03 1.374757813599639348e+03 1.379782739558590492e+03 1.373551735616086034e+03 1.379856079448324635e+03 1.377141638599090129e+03 1.375287248834693173e+03 1.380089827375707728e+03 1.368249379802416570e+03 1.375646234511318198e+03 1.373667892681645753e+03 1.373676098123450174e+03 1.370348093969902720e+03 1.376668416167296073e+03 1.369434624436106333e+03 1.374040418576681759e+03 1.383658591179523455e+03 1.377728458365961387e+03 1.374674405691468564e+03 1.384926473606492891e+03 1.371732812619795141e+03 1.372089390277839357e+03 1.380262336720709527e+03 1.376370367316947522e+03 1.368229831223598012e+03 1.375061080873864967e+03 1.372739708382337994e+03 1.377872635304193636e+03 1.373167690230771541e+03 1.378046525164415243e+03 1.371796848158470993e+03 1.366264212870269148e+03 1.368532582098396688e+03 1.371626417834979065e+03 1.373335025983089508e+03 1.379668500956456000e+03 1.383867975979954508e+03 1.378264160574815151e+03 1.383161167829599208e+03 1.376824792559544221e+03 1.376504664311426041e+03 1.377888369669584108e+03 1.374273484771112862e+03 1.376961698943026931e+03 1.380060592061542593e+03 1.378082932387171923e+03 1.376361528640448796e+03 1.380471875119964125e+03 1.380276079381992304e+03 1.384796440420271438e+03 1.381140049367455731e+03 1.383508922980496891e+03 1.384004886009430493e+03 1.380521750546578232e+03 1.376326775544649081e+03 1.376582635046739369e+03 1.375285134091380087e+03 1.378210243100264734e+03 1.376350313546990719e+03 1.370735778813573688e+03 1.373501504161511320e+03 1.382476705529480796e+03 1.374134270863780785e+03 1.383257696460938405e+03 1.386260706327415164e+03 1.378105566839798939e+03 1.387258186031081095e+03 1.378746392763544918e+03 1.369987571686891442e+03 1.372125388828927271e+03 1.367389120471680371e+03 1.373987345571072865e+03 1.375086876188988072e+03 1.380390001178971488e+03 1.376311889980662727e+03 1.371264219241578985e+03 1.370295042452189591e+03 1.369312580441878708e+03 1.367585037557014402e+03 1.367753396539401592e+03 1.369738047836740407e+03 1.380731933504494009e+03 1.374192660917181911e+03 1.368975378416980675e+03 1.370577938082240962e+03 1.372562716443346744e+03 1.371164484963882387e+03 1.372485366369526673e+03 1.373752515781779039e+03 1.388748234826703765e+03 1.372806636869493104e+03 1.372988573832220936e+03 1.373613013018612946e+03 1.371626021555254056e+03 1.369861120350323517e+03 1.372459962450191142e+03 1.370682643992872045e+03 1.374541046745474887e+03 1.369966908741085717e+03 1.375746222965832658e+03 1.374704513509928120e+03 1.382108657907262341e+03 1.377717294164101759e+03 1.379113582939982280e+03 1.387019573602043693e+03 1.389531221253517060e+03 1.386176176316831516e+03 1.377141251179397841e+03 1.385726279725753557e+03 1.377822397079949724e+03 1.378566308927406681e+03 1.381005809019945218e+03 1.378680896709967101e+03 1.382393368590899172e+03 1.378988372824457656e+03 1.375168964220141333e+03 1.385686069857579696e+03 1.384367748201872473e+03 1.374726098051540475e+03 1.382090073485764378e+03 1.385039058034541540e+03 1.385522239526533667e+03 1.388381094081616766e+03 1.382198644758081400e+03 1.386802330787368419e+03 1.382296986305230575e+03 1.388306863473753538e+03 1.393043203331956420e+03 1.383465603987179747e+03 1.388540339308974808e+03 1.389732403842707981e+03 1.387533390211333881e+03 1.398793913492732145e+03 1.390155949222675645e+03 1.399112489146890766e+03 1.394578682454877480e+03 1.386396402976879699e+03 1.383797471502535927e+03 1.397183902666435870e+03 1.388589265471320687e+03 1.386628840753432087e+03 1.391401918492044615e+03 1.395141924077076510e+03 1.391007769401481710e+03 1.396197591625035784e+03 1.394444503470481777e+03 1.403311019030813668e+03 1.400276911103106613e+03 1.393174951391699324e+03 1.395628081088725139e+03 1.394503180768741458e+03 1.396743999766102434e+03 1.392462757853897301e+03 1.398083089860092514e+03 1.395601644981618392e+03 1.392337559664830223e+03 1.402917862450950452e+03 1.407103135479922912e+03 1.400331159672620515e+03 1.399984003591367127e+03 1.396913978291900548e+03 1.397926093825623866e+03 1.402116739657946255e+03 1.398868616295267884e+03 1.394889819177050867e+03 1.401372962275237114e+03 1.397020676411337035e+03 1.409230541663345548e+03 1.404769707338020453e+03 1.393727225543181476e+03 1.397147500072743924e+03 1.401396602403028055e+03 1.401836745000726069e+03 1.393638720897748954e+03 1.402288801438531664e+03 1.408899356746409012e+03 1.407328097434819938e+03 1.411692465490666109e+03 1.403167113003733675e+03 1.410462766606282003e+03 1.406118462595372193e+03 1.410715059697364268e+03 1.399802739537754860e+03 1.405387884403532553e+03 1.399933186768194673e+03 1.401196548109129935e+03 1.405469429680404119e+03 1.400506476839088009e+03 1.408085172417281456e+03 1.399175642438551449e+03 1.404924030673897050e+03 1.399421141748419586e+03 1.401147208693000493e+03 1.397097603042670016e+03 1.402054273569617408e+03 1.402891882122698235e+03 1.403021223960027328e+03 1.408301350302078163e+03 1.405184425391326840e+03 1.410461518719723472e+03 1.405935687899654113e+03 1.411863542545002929e+03 1.406012571597036413e+03 1.412762239316961086e+03 1.414288796699115892e+03 1.410648050066074347e+03 1.407610229711064903e+03 1.410354550474896541e+03 1.411108059770399223e+03 1.408048465099435134e+03 1.416296807286722014e+03 1.416916966071049501e+03 1.418028285745951052e+03 1.412199667611485665e+03 1.411482377725847755e+03 1.412483147789617988e+03 1.413882299437750135e+03 1.410478324461224247e+03 1.409877714079906127e+03 1.421421165168737389e+03 1.413209928726423414e+03 1.417207066344453551e+03 1.420130043575596801e+03 1.414607308440619136e+03 1.418565480945503396e+03 1.414402543552127327e+03 1.417665281051723241e+03 1.414185355454466162e+03 1.417208344613731015e+03 1.414586503993334418e+03 1.424024071900079207e+03 1.422256673169585156e+03 1.420020526997737761e+03 1.423090568471259530e+03 1.412026361544329347e+03 1.417239829957808524e+03 1.413478937619876888e+03 1.414206478483089541e+03 1.421589197095813688e+03 1.415947363544275504e+03 1.418799538801865538e+03 1.420248204296931817e+03 1.415701275264685137e+03 1.421347774096208468e+03 1.413478951315944414e+03 1.413227749835509940e+03 1.416705238163789090e+03 1.416135872535342742e+03 1.412901513223858046e+03 1.420108612605945837e+03 1.418097840496886874e+03 1.422053049654372899e+03 1.417229256608551395e+03 1.421134219237293109e+03 1.409565288783115420e+03 1.414235645954171332e+03 1.408078782319907305e+03 1.404512238215289699e+03 1.403595928762849780e+03 1.401331036171551887e+03 1.415115220613815382e+03 1.414694236164770700e+03 1.420830215295884045e+03 1.413243261089343150e+03 1.412663318390098993e+03 1.423051243095154177e+03 1.408356803082577244e+03 1.412723982268487589e+03 1.411353190082436186e+03 1.410603210845068133e+03 1.419237103548505956e+03 1.417274011561732777e+03 1.415162028801626548e+03 1.416445500804743915e+03 1.420953441396651442e+03 1.420680290656915531e+03 1.420372412040559993e+03 1.425510243532779214e+03 1.419096836617063900e+03 1.419567254062206985e+03 1.420461744505764500e+03 1.411202846572613453e+03 1.417957939225111431e+03 1.410128024068213335e+03 1.420090506702096491e+03 1.413874768528674622e+03 1.422620986351362262e+03 1.416250916534776024e+03 1.410138148885467899e+03 1.411058184349356452e+03 1.414038787286781144e+03 1.418950918814913166e+03 1.426583704748182299e+03 1.417252669400045988e+03 1.416699955656058819e+03 1.424814121009351766e+03 1.423940343138292974e+03 1.431232190823854580e+03 1.428848614895080345e+03 1.430872343673440355e+03 1.428830465310468526e+03 1.433993637570150668e+03 1.427133680211240744e+03 1.426496952180566268e+03 1.423933941838139162e+03 1.425696848599951181e+03 1.428573334638708957e+03 1.427780691549484118e+03 1.428455055017558379e+03 1.430868884538645489e+03 1.433718838428415893e+03 1.429063183070120203e+03 1.431057420893501330e+03 1.426842852479495377e+03 1.435777638436532698e+03 1.437478959367258994e+03 1.422771419109481485e+03 1.432969955581529575e+03 1.433636720945408115e+03 1.433376188597113241e+03 1.440167261320572834e+03 1.434526947390005944e+03 1.435234814110741127e+03 1.439452440152469535e+03 1.433736001359056445e+03 1.431832779962018321e+03 1.435366250757411535e+03 1.440907354273293777e+03 1.436802062469064595e+03 1.441288905877018124e+03 1.437728472035094228e+03 1.443485067281650117e+03 1.436653725264756304e+03 1.428901404967857388e+03 1.440604164161207109e+03 1.438128581084042480e+03 1.438412142150491263e+03 1.442062449932306436e+03 1.446765280267613207e+03 1.448896307787345677e+03 1.434118587243447109e+03 1.446138548880002645e+03 1.444599539969760599e+03 1.439485139709735222e+03 1.439018484203257685e+03 1.440367638999912970e+03 1.450009924639039582e+03 1.446985751526435024e+03 1.447322472389032328e+03 1.448576337798071336e+03 1.447330881095954510e+03 1.445490455777065563e+03 1.446521201505384397e+03 1.451525888313942914e+03 1.456763914243089630e+03 1.452162518876197737e+03 1.444529332398592032e+03 1.455173641836360275e+03 1.452543525079025130e+03 1.448891132591868882e+03 1.444104018789473457e+03 1.449343221994624400e+03 1.456180230016870382e+03 1.442178556853005148e+03 1.449007987099169441e+03 1.446579854410536200e+03 1.448349078734760951e+03 1.441334015714468251e+03 1.449163905491814148e+03 1.448312310854689031e+03 1.443756894453596487e+03 1.449808601766228776e+03 1.447824711092472626e+03 1.444614832121799964e+03 1.443346318983937863e+03 1.453088604228684972e+03 1.448777285869959314e+03 1.448882124988334226e+03 1.450088777835893097e+03 1.448651315791536490e+03 1.447535579190357339e+03 1.445815185806101681e+03 1.446864995032439765e+03 1.454992291730578017e+03 1.448090305017777155e+03 1.451631683485648409e+03 1.451603556778231450e+03 1.449132446009449268e+03 1.451090118419486544e+03 1.450118697262540309e+03 1.451049445812087697e+03 1.452049893619690010e+03 1.449666706927720270e+03 1.448698994651452040e+03 1.452521474008774931e+03 1.446021732221516686e+03 1.445901640833213150e+03 1.453182806715619563e+03 1.442819825765263204e+03 1.443562122384996883e+03 1.440820331243286773e+03 1.446538783661746493e+03 1.447745845129086320e+03 1.450420125957810342e+03 1.441706310479240528e+03 1.443444384297672286e+03 1.445573194965898892e+03 1.447761329598300335e+03 1.439995196828280768e+03 1.453601344940537047e+03 1.448842383124304661e+03 1.448075174262775136e+03 1.450063369941289011e+03 1.444318273555565838e+03 1.444660675600289551e+03 1.450482599517626568e+03 1.449627291813429110e+03 1.446786664367390131e+03 1.449927878640420204e+03 1.447599906130725003e+03 1.451939262978401985e+03 1.444532487087258005e+03 1.440818475182931479e+03 1.445418307611162390e+03 1.440359149124711394e+03 1.446753847757273661e+03 1.446820800732911039e+03 1.435382973398209742e+03 1.445952485503651133e+03 1.447949019397406119e+03 1.450102056972496257e+03 1.441971782883885680e+03 1.444290115428825175e+03 1.450247704942279597e+03 1.445548047713138203e+03 1.451600737711423790e+03 1.444888775756667201e+03 1.445860743513501120e+03 1.447922231865288950e+03 1.446328490819028957e+03 1.454706785182906515e+03 1.445462124510745980e+03 1.441327440414744387e+03 1.443805319281244692e+03 1.443521352974442607e+03 1.450038285745410349e+03 1.449673360617737899e+03 1.448968994874635882e+03 1.442969138033595982e+03 1.447887830739533456e+03 1.449091099454576351e+03 1.453331204286201682e+03 1.451519133956270707e+03 1.446044941629939785e+03 1.443694123363341532e+03 1.439250048885517117e+03 1.449006529061588481e+03 1.449172278975397603e+03 1.445543876433521064e+03 1.449164980399084925e+03 1.446038881497661350e+03 1.445537242729232275e+03 1.440696286593052719e+03 1.448683322662786395e+03 1.453461163821880746e+03 1.455984231112536008e+03 1.447328333880830314e+03 1.450173583083887934e+03 1.449184514203424669e+03 1.452483856078035387e+03 1.447350344306288434e+03 1.450130176920688427e+03 1.455948544482068655e+03 1.455320447676500180e+03 1.449461747056939885e+03 1.461770936836520832e+03 1.468068543686112662e+03 1.455750621939099346e+03 1.454510961960408622e+03 1.454907676539507520e+03 1.460050603258569026e+03 1.454890432147218917e+03 1.447312446076438391e+03 1.459180845964857781e+03 1.455878305273341311e+03 1.450841459821264152e+03 1.455388934710910235e+03 1.458127626455240033e+03 1.457675618254811070e+03 1.463156315111149297e+03 1.464601699940390972e+03 1.459689901366408094e+03 1.474149446462130527e+03 1.460774047246221016e+03 1.458629388135815816e+03 1.470221766448613153e+03 1.464180254757428429e+03 1.472515088093695795e+03 1.462293372244656211e+03 1.468205031676957788e+03 1.459830059812455602e+03 1.464357813192520098e+03 1.467591977064740831e+03 1.471615925181226658e+03 1.465626624579080499e+03 1.473656352377193571e+03 1.477588503833429058e+03 1.467736650062021226e+03 1.472704606649494053e+03 1.469373447415083319e+03 1.474617265445075873e+03 1.465961345395236322e+03 1.476194238352476759e+03 1.469952033513743800e+03 1.480470978941867315e+03 1.477292003809573316e+03 1.484905266252020056e+03 1.480100136027116378e+03 1.489006070562676541e+03 1.479716539281482937e+03 1.478919624072594615e+03 1.475965236241834418e+03 1.482783000172493757e+03 1.488459260735741509e+03 1.483537996426976633e+03 1.478498685090499748e+03 1.486495740043198339e+03 1.486653289403508097e+03 1.484080609837394832e+03 1.480462544767692179e+03 1.484347632880060473e+03 1.484895804766945503e+03 1.487436241799983691e+03 1.482619804436023742e+03 1.481722950452684472e+03 1.485945912164138008e+03 1.488852088317052448e+03 1.482285789024042515e+03 1.474559379718637729e+03 1.481202345942970851e+03 1.477771815712252419e+03 1.488296737212926018e+03 1.483686885589266467e+03 1.478238971889034701e+03 1.482057414447923293e+03 1.478111256449266875e+03 1.475694518820148005e+03 1.470033610718479622e+03 1.468519832798156585e+03 1.472206565743524607e+03 1.470596606121603827e+03 1.469470147313318193e+03 1.477144858566793346e+03 1.465434335586815678e+03 1.470385342481337148e+03 1.461885333474859408e+03 1.478266714099958563e+03 1.468236590554354734e+03 1.470910104488664274e+03 1.472083619566347807e+03 1.479265815495373317e+03 1.477036782238080605e+03 1.476010229268226794e+03 1.474133545039636147e+03 1.481089569500613834e+03 1.480553046141953246e+03 1.484559228683674064e+03 1.473555971791249704e+03 1.481094729623365993e+03 1.480300112716267904e+03 1.475459828449151928e+03 1.466315872044702246e+03 1.476518106369063617e+03 1.476295657694900456e+03 1.481600643560418803e+03 1.479143017382938979e+03 1.476527727088033544e+03 1.479753565436231156e+03 1.485444707229029746e+03 1.477588305131225979e+03 1.477629179024043651e+03 1.476578284172457643e+03 1.480729780193807528e+03 1.479811904518269330e+03 1.482042292348562796e+03 1.475727931425086581e+03 1.476896055143005697e+03 1.470566914497763491e+03 1.486489968625563506e+03 1.484433551624917527e+03 1.484541733231092621e+03 1.482235046452540928e+03 1.481123213814012615e+03 1.479955493217190451e+03 1.479996192421454225e+03 1.490089552117324274e+03 1.487184731523475193e+03 1.495354095592540489e+03 1.494353087701878621e+03 1.490968336638777373e+03 1.495315677768739079e+03 1.494382509091123893e+03 1.491293381756509461e+03 1.486626552889589675e+03 1.492521271936554513e+03 1.496822567384628883e+03 1.493308155130448313e+03 1.485882208474733943e+03 1.495137259044294296e+03 1.495842555151542456e+03 1.491242440603768728e+03 1.491564908542018202e+03 1.494791638568269036e+03 1.492663948917154130e+03 1.495711388694230436e+03 1.495437472059815263e+03 1.501141572063020021e+03 1.494024003541923776e+03 1.495240773331450328e+03 1.498751491866190690e+03 1.500253874031883925e+03 1.499383977313593505e+03 1.498201884186702728e+03 1.494026240253872402e+03 1.498056195390170387e+03 1.500461091865561229e+03 1.503206982907098336e+03 1.494916303826199965e+03 1.497430343254821537e+03 1.493899600665651406e+03 1.496291076068400571e+03 1.498179585006789011e+03 1.488739529943983143e+03 1.496702195112063009e+03 1.498311138694611373e+03 1.494955755925256426e+03 1.500806682165248276e+03 1.498508242405989222e+03 1.500468939662033790e+03 1.500401583273098140e+03 1.504171108097701790e+03 1.498024712441474321e+03 1.497126871868625813e+03 1.504464048465847554e+03 1.496856045961207883e+03 1.505507619746719683e+03 1.502260410895195491e+03 1.502649778120339761e+03 1.506888634798378234e+03 1.508087630207555094e+03 1.503304122073267763e+03 1.498820227632363867e+03 1.497612105907962814e+03 1.501239850774334627e+03 1.497755454634795115e+03 1.501691714659940089e+03 1.504641701477093648e+03 1.500132749587679200e+03 1.499444007706011234e+03 1.495770671146189443e+03 1.497951797147093657e+03 1.499428415705072894e+03 1.501366942916283051e+03 1.500447076517802770e+03 1.499312143960391495e+03 1.497442758166645490e+03 1.496675915125350684e+03 1.490221433046263201e+03 1.493964476898833482e+03 1.493575851749572166e+03 1.498800931481210000e+03 1.486851218668751244e+03 1.483500987446946738e+03 1.487367166985071208e+03 1.487556700274419882e+03 1.482246698497751140e+03 1.481324291409807074e+03 1.481369274627277036e+03 1.488197781512261145e+03 1.486699604390078548e+03 1.485165590107861135e+03 1.485124164189522162e+03 1.485154124266430927e+03 1.491297293381409190e+03 1.485881497794510096e+03 1.495421298910110863e+03 1.492969383668547607e+03 1.494392116422662184e+03 1.497876703710159745e+03 1.496907490486041752e+03 1.498753178772058845e+03 1.500166014532770077e+03 1.501177176251268065e+03 1.498992984537347184e+03 1.497197751406253246e+03 1.487947815581118903e+03 1.500137035366939472e+03 1.503838719622712460e+03 1.497439478852006232e+03 1.499398636149682943e+03 1.498672698242842444e+03 1.501283725640102148e+03 1.497790462770642307e+03 1.493842998532486490e+03 1.499510757158729120e+03 1.503026654278732167e+03 1.505658315068393449e+03 1.499686988197154278e+03 1.499358891188242978e+03 1.494801049621183665e+03 1.503741624383576891e+03 1.498581977572242749e+03 1.492595870768562918e+03 1.504678357902630296e+03 1.496382051473938191e+03 1.497422586132335937e+03 1.496203418913842825e+03 1.498071796179808644e+03 1.495996584511975470e+03 1.505382704937378776e+03 1.504665050682011270e+03 1.499643863798850589e+03 1.499702661267755047e+03 1.495969556028460374e+03 1.509726275881810352e+03 1.507830205971849637e+03 1.510586812587527902e+03 1.502787628627337199e+03 1.503087583816524329e+03 1.511716463134826199e+03 1.501181012250043295e+03 1.506116612972849452e+03 1.501085621171504499e+03 1.508100072349411221e+03 1.510178291126220302e+03 1.512641987843453535e+03 1.509136808755442189e+03 1.509008751971206493e+03 1.511629742127407098e+03 1.517400828125329099e+03 1.507776823842542854e+03 1.511378233248601646e+03 1.511459633433139970e+03 1.504919107367271863e+03 1.509735947050850882e+03 1.507541953337808081e+03 1.510063811660679221e+03 1.510869027734134534e+03 1.510789111415054549e+03 1.509665482451299113e+03 1.510394827382179074e+03 1.506747074759133056e+03 1.510053323394776726e+03 1.505722724206385237e+03 1.509724820540859355e+03 1.493681108798091373e+03 1.508302401542661300e+03 1.508428529530415744e+03 1.504558274515637095e+03 1.509785719705286738e+03 1.508578817805384006e+03 1.515897119997092886e+03 1.511742803055285549e+03 1.511322981663148994e+03 1.507919087445899322e+03 1.511901213486134111e+03 1.508787379028436362e+03 1.503724933014872931e+03 1.513215494017505989e+03 1.504892802525130264e+03 1.505575682406222768e+03 1.511203054705189743e+03 1.504602379118669433e+03 1.513392993310292695e+03 1.501422862566350432e+03 1.515408103029727272e+03 1.503669741157102408e+03 1.506216534923828249e+03 1.494870468402670895e+03 1.496712894862340590e+03 1.497571771531595232e+03 1.503203751304891739e+03 1.506401834323160301e+03 1.502434811734291998e+03 1.505528984957136572e+03 1.505317910806772034e+03 1.506971094704077359e+03 1.501649041806489549e+03 1.513725249653458377e+03 1.505190251333110837e+03 1.513088981798157874e+03 1.514936011010368929e+03 1.514850813978047427e+03 1.506455900201308623e+03 1.517694240560346543e+03 1.508588761220276410e+03 1.517601789524757351e+03 1.516016249785418950e+03 1.512583213173790000e+03 1.516494629435758952e+03 1.509890696085347145e+03 1.512854709704323341e+03 1.506430866688600645e+03 1.519109012913075958e+03 1.518776617031958722e+03 1.513741384186476353e+03 1.511691958415226964e+03 1.515238357034070077e+03 1.514253169696828309e+03 1.512346680235311624e+03 1.508051322878825886e+03 1.506265266705773229e+03 1.514967533397130410e+03 1.513153351064777553e+03 1.508386198502546904e+03 1.507927948885166643e+03 1.513757429938693576e+03 1.516974962673040409e+03 1.517443261692374563e+03 1.500495389406232107e+03 1.515671595437867381e+03 1.510568140026815627e+03 1.509630570408975245e+03 1.502364705411362138e+03 1.503584150302342550e+03 1.496510804095854155e+03 1.510793744357826881e+03 1.508329251439840618e+03 1.506323420871241751e+03 1.507769866417509320e+03 1.516754052808060578e+03 1.510361604244636737e+03 1.505955895973857423e+03 1.517850120784218916e+03 1.511367868380091977e+03 1.510783327316280520e+03 1.517566422601210434e+03 1.512857630820651593e+03 1.511649722401059307e+03 1.505474168614510290e+03 1.514621559089166340e+03 1.517577797496292078e+03 1.506201682362005840e+03 1.508657480717965882e+03 1.505420099890815891e+03 1.503457992966037637e+03 1.511683628400031466e+03 1.497769065708066137e+03 1.504588108862945774e+03 1.510131704818629032e+03 1.514429331791442337e+03 1.505531682909062283e+03 1.505413467802483183e+03 1.501115437615668725e+03 1.505178224318816092e+03 1.511285019300501517e+03 1.507627892622582294e+03 1.509320873301564689e+03 1.509288971084024979e+03 1.504184504419112272e+03 1.517660856459198158e+03 1.518820790015434568e+03 1.509678282406024209e+03 1.509862249060672866e+03 1.508254891313797998e+03 1.510357079540660607e+03 1.506677542657680988e+03 1.505090569270211518e+03 1.512606047045460855e+03 1.502821224125640128e+03 1.504544345900879307e+03 1.497758297799490492e+03 1.502499666165050030e+03 1.501802498188590789e+03 1.501611757363395327e+03 1.502611316352007407e+03 1.504087971349717691e+03 1.505875893839107448e+03 1.502048625442314233e+03 1.511940877323972472e+03 1.496797644256763306e+03 1.502119325281506690e+03 1.494950450989760611e+03 1.497060735533450952e+03 1.500192728212000475e+03 1.497785486640505951e+03 1.507091574333878498e+03 1.502945582466521500e+03 1.503357023383366595e+03 1.500078992290697670e+03 1.497183968135067744e+03 1.498476424656480731e+03 1.501471535074185113e+03 1.506023609141478801e+03 1.495774097402305642e+03 1.497619967225481787e+03 1.510895123881458630e+03 1.508473121997770022e+03 1.498669240413859143e+03 1.502341448792252550e+03 1.504581416806407333e+03 1.510755218706539154e+03 1.500542197799637506e+03 1.499589475711558634e+03 1.506258351162966164e+03 1.510627203303877877e+03 1.509107420533548975e+03 1.512962828860207765e+03 1.507197268680896741e+03 1.519178901536927469e+03 1.517922888171163549e+03 1.515537222003799116e+03 1.517299629191797976e+03 1.507092405298002632e+03 1.511437793348284913e+03 1.502569050457139610e+03 1.509445110513100417e+03 1.501007748127307650e+03 1.504168440761322017e+03 1.507572550683647933e+03 1.511652915457111476e+03 1.513842084940937866e+03 1.509984167716512275e+03 1.504755029509732822e+03 1.506097389499717792e+03 1.516131420594539122e+03 1.512196974165480242e+03 1.513298105119371485e+03 1.511608169954561163e+03 1.515832094782957029e+03 1.501717990966759999e+03 1.518414454334118091e+03 1.511640844446002347e+03 1.510179077062026636e+03 1.521649224295923659e+03 1.511056966917162072e+03 1.514889357713648906e+03 1.519811991948998866e+03 1.509731840564601271e+03 1.514591708129209110e+03 1.518429377385926955e+03 1.515192162876620841e+03 1.508912124132355984e+03 1.529897632883379174e+03 1.511006670005881688e+03 1.512624711746589583e+03 1.512044112230260225e+03 1.508603654253925470e+03 1.511035585201904496e+03 1.507124708636668629e+03 1.512269758669581961e+03 1.508235911702151725e+03 1.505280933740283899e+03 1.499389266935142587e+03 1.501989898436798740e+03 1.504063107693686334e+03 1.508516438266981140e+03 1.509278669194063241e+03 1.512777149357079679e+03 1.509266535303007458e+03 1.513565272196633032e+03 1.512499967806952554e+03 1.508462138565482292e+03 1.510956087943658531e+03 1.518814423447288391e+03 1.506651906338774779e+03 1.504835939432510031e+03 1.502867797623180422e+03 1.501378055737249952e+03 1.512821989093626826e+03 1.510438162674216983e+03 1.510890906263674424e+03 1.513076307433594366e+03 1.513339540873647820e+03 1.507980640437416923e+03 1.508106547860704950e+03 1.505455789650686711e+03 1.516842668994939004e+03 1.522152194086805594e+03 1.514728401062128796e+03 1.515454489317594607e+03 1.519481884121698840e+03 1.512618569681438885e+03 1.517614041476557759e+03 1.520609068557120509e+03 1.517738331245041081e+03 1.518203681983090519e+03 1.516709851516020990e+03 1.518869024680487655e+03 1.519322641632329123e+03 1.513710453415667416e+03 1.520273497447571344e+03 1.520596070117894214e+03 1.518557245012838166e+03 1.511660182320229751e+03 1.514497118483496024e+03 1.523227739567216076e+03 1.518212393136642277e+03 1.522548719687112225e+03 1.514089481386907210e+03 1.518912343444625094e+03 1.522110944733195765e+03 1.522467482310643163e+03 1.522192617140826314e+03 1.523491081166717322e+03 1.525301132497059825e+03 1.528268131050523834e+03 1.525697998790395332e+03 1.520133093794087017e+03 1.520474816805714909e+03 1.514131881321718083e+03 1.528318238528739357e+03 1.518361877349852421e+03 1.517703279363100819e+03 1.521599498198930405e+03 1.510770832062699810e+03 1.515524679468383738e+03 1.516352900133452522e+03 1.520678477194259131e+03 1.514998885762872305e+03 1.515920363339958158e+03 1.505254092988167031e+03 1.523981132264302460e+03 1.521365189085469183e+03 1.511632410077001623e+03 1.511579003161625451e+03 1.523387756192251345e+03 1.514514799805381244e+03 1.512701121099358943e+03 1.512106104264651094e+03 1.509446844889887416e+03 1.525226408303486096e+03 1.523344307193091026e+03 1.521318413870544646e+03 1.522888316813695155e+03 1.525565891878984758e+03 1.523793041642413300e+03 1.527735422078202419e+03 1.520926197769009832e+03 1.515500349772617938e+03 1.524378756201936994e+03 1.519625422110359068e+03 1.516882645654578027e+03 1.518289886661606488e+03 1.514067480023880080e+03 1.509175815956082033e+03 1.515545853098566795e+03 1.518393775182409399e+03 1.504754553557928375e+03 1.511444463237833816e+03 1.515166055135026909e+03 1.516159971059884356e+03 1.504378129423196015e+03 1.508353740575820439e+03 1.508566575432535274e+03 1.516906104159953884e+03 1.515330353872737078e+03 1.507634837397210276e+03 1.512419216316090342e+03 1.504698371230937255e+03 1.498135358090730961e+03 1.498823591750363903e+03 1.499383727418523449e+03 1.501165733848138871e+03 1.503012865521230196e+03 1.500496380525817131e+03 1.494010216333023664e+03 1.498606470914314514e+03 1.498129545026302367e+03 1.502091925673605374e+03 1.504343923421271256e+03 1.493680745852869222e+03 1.498736343084000282e+03 1.496719108289897122e+03 1.501577817198279945e+03 1.510939935904347976e+03 1.507632093557382404e+03 1.505990684607525736e+03 1.501369426907658180e+03 1.501989786285060063e+03 1.499877089971115993e+03 1.500823426102610256e+03 1.503705099825450816e+03 1.495785326966778939e+03 1.498803461933945982e+03 1.500738686013182132e+03 1.501606770871487925e+03 1.491349786902254209e+03 1.502384067425899730e+03 1.491880377867067864e+03 1.504087143008283874e+03 1.496593470145103311e+03 1.504463242782292355e+03 1.499362301839101292e+03 1.507001278307634266e+03 1.493113045917731597e+03 1.493049253662017236e+03 1.503989606680051338e+03 1.503010587022341497e+03 1.495885891078904706e+03 1.503311130893338714e+03 1.508247045035551082e+03 1.506847288245950040e+03 1.505895744699605302e+03 1.506769659970709199e+03 1.499636243090458265e+03 1.500338649919845466e+03 1.501477163240643222e+03 1.504760844359742805e+03 1.494350419280754068e+03 1.493131531431421308e+03 1.499528641394603255e+03 1.504255366007491602e+03 1.497899257494719450e+03 1.500652588300465595e+03 1.505843451863899872e+03 1.508949054215909428e+03 1.503650828584457258e+03 1.509999665340479851e+03 1.506051434978890484e+03 1.506896085247629344e+03 1.507814032993822366e+03 1.512293721222746626e+03 1.510308210608238824e+03 1.507770685053683565e+03 1.493987114417469229e+03 1.501497885426886569e+03 1.501503711283216489e+03 1.506506366621614234e+03 1.505498103982020439e+03 1.501423100048835295e+03 1.508374416283647633e+03 1.512302167589827150e+03 1.505775916511308424e+03 1.505868924224790135e+03 1.496763263763843497e+03 1.507192890983802727e+03 1.510218454780804223e+03 1.501723850599341404e+03 1.499360382862760162e+03 1.494367564871683044e+03 1.505784015395077404e+03 1.503329646877924688e+03 1.502359861814174337e+03 1.496887510561288991e+03 1.493655803486390369e+03 1.492727346130951901e+03 1.492666891687166299e+03 1.501305872679709864e+03 1.496953677824651322e+03 1.495694949464086449e+03 1.496074966575641383e+03 1.503449214044889231e+03 1.501526918759059527e+03 1.496825661771902332e+03 1.501761147734440783e+03 1.501990307042618497e+03 1.491543277209992084e+03 1.506952156172055311e+03 1.498293286314504712e+03 1.503755497074545247e+03 1.509011547995233286e+03 1.514592270930175573e+03 1.506734796108196861e+03 1.500025873230410525e+03 1.503163533201955488e+03 1.515596946281502142e+03 1.512116716851599222e+03 1.510966173809689735e+03 1.518214420091296461e+03 1.502787116769962950e+03 1.511397943548212425e+03 1.504919809389288275e+03 1.505370987191595759e+03 1.505875811755753148e+03 1.509083591357242312e+03 1.512255519766295038e+03 1.507892469399620268e+03 1.517244891283193965e+03 1.514362673003860891e+03 1.513899624330727647e+03 1.513164037304535896e+03 1.520273517999709384e+03 1.510807413018566194e+03 1.510833723363615263e+03 1.514216499251675486e+03 1.521638709803603433e+03 1.518132068279871191e+03 1.516127343474738382e+03 1.514840845665645475e+03 1.519023527776323363e+03 1.508509772191350294e+03 1.522919842244838492e+03 1.512939639275301943e+03 1.510164573325881747e+03 1.508679792350279968e+03 1.511816879528731988e+03 1.511819374014536834e+03 1.507935542232444277e+03 1.512625749280862692e+03 1.512508044603514008e+03 1.510089712856175083e+03 1.523490131165277489e+03 1.516421489760732356e+03 1.519267487872795527e+03 1.515552380984469437e+03 1.522994295723422056e+03 1.512681065696502401e+03 1.520819870800626177e+03 1.507965671324958521e+03 1.507940762843597213e+03 1.513745264479879552e+03 1.521900733531811284e+03 1.518830369942914103e+03 1.521878396802588213e+03 1.517099314568401724e+03 1.524316746718254080e+03 1.521545453304381681e+03 1.519031171406984640e+03 1.518462539406355063e+03 1.511408985237054594e+03 1.512364205455392721e+03 1.513920802856551745e+03 1.509712080869139299e+03 1.510996424550630081e+03 1.508136536205920947e+03 1.508769619843073542e+03 1.515327745125150159e+03 1.510961616832045593e+03 1.506585155543771634e+03 1.507715480177644622e+03 1.504516069648479061e+03 1.504891349440635395e+03 1.508777244536245462e+03 1.503079395343968372e+03 1.507399727423877948e+03 1.507741671906516103e+03 1.506369459772248547e+03 1.508602641155606761e+03 1.506470032134590156e+03 1.503624378951273229e+03 1.504686605730926203e+03 1.504325698299056285e+03 1.505063366096511345e+03 1.509950647702796232e+03 1.512755382836172203e+03 1.504480911499266313e+03 1.506484335984639984e+03 1.505467087736890790e+03 1.513523519683840277e+03 1.501098389768754942e+03 1.507082677436251060e+03 1.506413303371061147e+03 1.510588794719167254e+03 1.511678984336168469e+03 1.507787208780082892e+03 1.509532422362294938e+03 1.513452416523049123e+03 1.508755086231061568e+03 1.509874147805111761e+03 1.516122020433963598e+03 1.514277502641368073e+03 1.512252723704543087e+03 1.517722288575824450e+03 1.519877007339498277e+03 1.518427832342887996e+03 1.521199718552612012e+03 1.513041166142660131e+03 1.505825838908425339e+03 1.519953804909343035e+03 1.516675257839507594e+03 1.516091218954260967e+03 1.517860690594754715e+03 1.513611732332930160e+03 1.511742872840750351e+03 1.519581478204762107e+03 1.507819192026751807e+03 1.510104950289496855e+03 1.509155326141830983e+03 1.509635622211103509e+03 1.507747472558414302e+03 1.516075271681732147e+03 1.509278305046822879e+03 1.512167649062922692e+03 1.511052185133333296e+03 1.511653539300134071e+03 1.510450063418795480e+03 1.511172650763268848e+03 1.518081665518286172e+03 1.510196011216347415e+03 1.515228748552185152e+03 1.513458237713193284e+03 1.509738622562182854e+03 1.516854738574102157e+03 1.523745123535602033e+03 1.523561978824949165e+03 1.522326450932023818e+03 1.526555504057683493e+03 1.521363392147682589e+03 1.521220165392915760e+03 1.517099961023704964e+03 1.518388627815571454e+03 1.520618212513313210e+03 1.516781054270766163e+03 1.526275233372259663e+03 1.520943016160606476e+03 1.522873047272760914e+03 1.529994290508727318e+03 1.529265486263284174e+03 1.520619435997089795e+03 1.525692985401400165e+03 1.528114571328662578e+03 1.528611422395099453e+03 1.524182672148309166e+03 1.527330752873362599e+03 1.532117737400870055e+03 1.527062171159190257e+03 1.528862573133862725e+03 1.538662494302604500e+03 1.533802554565213086e+03 1.532482326155445207e+03 1.530180588415963939e+03 1.531931346328237169e+03 1.539261479846459451e+03 1.534921948714979862e+03 1.538293142412709358e+03 1.534063540749559479e+03 1.529278268825750729e+03 1.537171985995969408e+03 1.526306747860895257e+03 1.544498073328777991e+03 1.542167762652221199e+03 1.543476039257307548e+03 1.544667593750830520e+03 1.549011896109790541e+03 1.549253237586627392e+03 1.551417599921400097e+03 1.549506769896753667e+03 1.554295464223581575e+03 1.561534756653168870e+03 1.560831394804735510e+03 1.562264759265928205e+03 1.561042027960663745e+03 1.564949209699731682e+03 1.566407440972927361e+03 1.564297982404568756e+03 1.558538820651044716e+03 1.565913360502861451e+03 1.558843823053915912e+03 1.565331277921865649e+03 1.562316492895098463e+03 1.566361966342494497e+03 1.559148904114307470e+03 1.564622903206558703e+03 1.563508672606042182e+03 1.555987547348463977e+03 1.563269958328023449e+03 1.555606206249413162e+03 1.561513550343477391e+03 1.568690299342585604e+03 1.558427175967881340e+03 1.561895981349771091e+03 1.558660495109260637e+03 1.564205580935720718e+03 1.565356872106054880e+03 1.568214374541886627e+03 1.559661636772562815e+03 1.564551918255792543e+03 1.566437461387430176e+03 1.562942792402600389e+03 1.557781089914938320e+03 1.565168664899255191e+03 1.568577989961735284e+03 1.556084034034921615e+03 1.561325502325936441e+03 1.565039339168958122e+03 1.563386080539467912e+03 1.564930096882507996e+03 1.564044722388350010e+03 1.556677411041697496e+03 1.555654549972708537e+03 1.563846255559800284e+03 1.558259422091768101e+03 1.556671299958318059e+03 1.557018533764178301e+03 1.560108031601295352e+03 1.565063069744282757e+03 1.562754729755353992e+03 1.564164466404097766e+03 1.557518295093849474e+03 1.563571375143976184e+03 1.557227360195342953e+03 1.559466313978871312e+03 1.564870150179826624e+03 1.557045445586312553e+03 1.558707636260726304e+03 1.555767401373494977e+03 1.555816469948489384e+03 1.552174858493753845e+03 1.562085584184996378e+03 1.556687712431689761e+03 1.565036225796104191e+03 1.560312716504927721e+03 1.560975494403040102e+03 1.564239194146805630e+03 1.564219909075442956e+03 1.568459742548306394e+03 1.558238007732935557e+03 1.555976449588221840e+03 1.566236409175311792e+03 1.562622795374785937e+03 1.563345956537429856e+03 1.565221235319954758e+03 1.563764956495552724e+03 1.562930977657885251e+03 1.553327915366749949e+03 1.567349935570431626e+03 1.563338041446630314e+03 1.566084428845918410e+03 1.568683671501190020e+03 1.565829672077559280e+03 1.568893728388543195e+03 1.569444120215044222e+03 1.570771104454658825e+03 1.569366441721489309e+03 1.577909199189143692e+03 1.567967388722283204e+03 1.569533686935782043e+03 1.572320396747206814e+03 1.573602009489489774e+03 1.569296154644840954e+03 1.559288001285781547e+03 1.574340460620575868e+03 1.568583374109242641e+03 1.571848977568783312e+03 1.572124076935445601e+03 1.569029699825978241e+03 1.564785657043015362e+03 1.556484336548880947e+03 1.567365942868984348e+03 1.562243952428717193e+03 1.564604954475492832e+03 1.562720562556515915e+03 1.559323799390017712e+03 1.561955449354124767e+03 1.562060760788948301e+03 1.554357534548380954e+03 1.560058728890696102e+03 1.551365823198515272e+03 1.565092267540125931e+03 1.563826662501603323e+03 1.564305142772910585e+03 1.559888785043038524e+03 1.570584213614750979e+03 1.569925436496125030e+03 1.566217407303512573e+03 1.565396876846907162e+03 1.573958576773994537e+03 1.563035937790197977e+03 1.578035296885800562e+03 1.574354042390967834e+03 1.575984912499406619e+03 1.565477728478309245e+03 1.577871573081724819e+03 1.576940343272321115e+03 1.570013964517019758e+03 1.570323324297204863e+03 1.574951252685630379e+03 1.568344689570063565e+03 1.566592663912856324e+03 1.569176646624001251e+03 1.572792683221868174e+03 1.573500087262560100e+03 1.568233364754092236e+03 1.572502396698139819e+03 1.572790691876126857e+03 1.573291237773848934e+03 1.582099875883908908e+03 1.578255917136534435e+03 1.584388163869402433e+03 1.575876702304078208e+03 1.577330478893413556e+03 1.585297004528403932e+03 1.575040602193373843e+03 1.573682941359210417e+03 1.585918311518782957e+03 1.578920507223086588e+03 1.580373127943931649e+03 1.581759257438823170e+03 1.580459616655075934e+03 1.585057326234274797e+03 1.582606391489868201e+03 1.580386697826812906e+03 1.585942207689796760e+03 1.587834470058033276e+03 1.586426261359851651e+03 1.578816500786599818e+03 1.585072864435517431e+03 1.588260632588389171e+03 1.578048338080861640e+03 1.578678053411061910e+03 1.581810236824964704e+03 1.588125964666782693e+03 1.583336605639614390e+03 1.576600516227277467e+03 1.573679369474396935e+03 1.576802750227977413e+03 1.591270557704689054e+03 1.579940029471066964e+03 1.586340931292837467e+03 1.588131156389535363e+03 1.582198033040077462e+03 1.581669106408272683e+03 1.585541427928137864e+03 1.585493043649996480e+03 1.583264087304056602e+03 1.590507007965287585e+03 1.580546862251801031e+03 1.592967734714372909e+03 1.590209796504934275e+03 1.584688836694890369e+03 1.588771449177351087e+03 1.583240437370382324e+03 1.593049360536087306e+03 1.589378793705307316e+03 1.585129223238751365e+03 1.585133661087830887e+03 1.590117545603845201e+03 1.582883309389753776e+03 1.588274506096110372e+03 1.587706397476396660e+03 1.587162248723164794e+03 1.589917561866821643e+03 1.586739185259416217e+03 1.584452371155270157e+03 1.596014483504915461e+03 1.586802128245218000e+03 1.599762770255949363e+03 1.593485940593295709e+03 1.588236139332861967e+03 1.601701825986861422e+03 1.597628854630918340e+03 1.601643438072850813e+03 1.588657035215655924e+03 1.591698258643225927e+03 1.590466751085677288e+03 1.588228610897196177e+03 1.595966767580147007e+03 1.587747130997844806e+03 1.597711622789891635e+03 1.599415407752993815e+03 1.599599621168323438e+03 1.596064889666394720e+03 1.588588332057952812e+03 1.590914786042788592e+03 1.585307508551113187e+03 1.595535763550558386e+03 1.595133610781119614e+03 1.593904296414987812e+03 1.588452177745334666e+03 1.593219612110746539e+03 1.592290726750506792e+03 1.594910548441919218e+03 1.584818708634114500e+03 1.581423665316194956e+03 1.587118105287748676e+03 1.584218906434136443e+03 1.585245667319358745e+03 1.595140088213506715e+03 1.594217059186676124e+03 1.586019648509995250e+03 1.590681146225246039e+03 1.587730956405433290e+03 1.587271108613112801e+03 1.597092054621178931e+03 1.597714175042159468e+03 1.598272615189511498e+03 1.590090103908290757e+03 1.590553294334298471e+03 1.602538111687738137e+03 1.596973741926512503e+03 1.590010713979296270e+03 1.590866257515691132e+03 1.593345147819234398e+03 1.589709977384114836e+03 1.592066980465617235e+03 1.596804781106684686e+03 1.593219313563051628e+03 1.586490913290580011e+03 1.587036524197534845e+03 1.591253129721031883e+03 1.592895498830434690e+03 1.592999449745027732e+03 1.591573763020138358e+03 1.587316306655693325e+03 1.588085021996670548e+03 1.586656679319620480e+03 1.588222816866817311e+03 1.578731961564330732e+03 1.584154708955650676e+03 1.580298940337393105e+03 1.587951163171546114e+03 1.585219976525420407e+03 1.581841283020841502e+03 1.582387325068039445e+03 1.582946704502323428e+03 1.583381443096759313e+03 1.587037830606464922e+03 1.589033316781977874e+03 1.592593382984843402e+03 1.600139385967671387e+03 1.598462665667135298e+03 1.587589369559600073e+03 1.585600386444095648e+03 1.591656679386467886e+03 1.589118050963955966e+03 1.594960456612351436e+03 1.589079426203918956e+03 1.594981160264022265e+03 1.598839689680607535e+03 1.590393542146145819e+03 1.592737338651739037e+03 1.592046635605403253e+03 1.594113498439707200e+03 1.600576891039431985e+03 1.594359584199632764e+03 1.592662890386159916e+03 1.594673864967466670e+03 1.595699831875549535e+03 1.596647699029408386e+03 1.596940866631115341e+03 1.594279835201883770e+03 1.589048642325476976e+03 1.597127097493029623e+03 1.602767642676777996e+03 1.586237833848801756e+03 1.591476596781624494e+03 1.594536468955488317e+03 1.590864851491441414e+03 1.592378022575835530e+03 1.601579087942731121e+03 1.593610376063233844e+03 1.593110900889134882e+03 1.598555537305936241e+03 1.598088722401380892e+03 1.602817515798941486e+03 1.596416103847570866e+03 1.601672720183697038e+03 1.612694268657802240e+03 1.597434092943723499e+03 1.604446713002966362e+03 1.608659017661258986e+03 1.602736809422210854e+03 1.608379800956332247e+03 1.602925600006424020e+03 1.604997562797905630e+03 1.605515518811085485e+03 1.594795534213990322e+03 1.605900876501533048e+03 1.600832434329241551e+03 1.611655288448938563e+03 1.613291193927917675e+03 1.606430201339135010e+03 1.600371128255216263e+03 1.604364604207750745e+03 1.600339732890431605e+03 1.608462327566342992e+03 1.606444846714020287e+03 1.601279470780961901e+03 1.599282492044416358e+03 1.593693749965495726e+03 1.603747745986185464e+03 1.599327228889428170e+03 1.590497971721443946e+03 1.598949964483761960e+03 1.596884308718894999e+03 1.604688310158451031e+03 1.590071581453495128e+03 1.597103366118097256e+03 1.597940142487921321e+03 1.593066577557477558e+03 1.593614998230390256e+03 1.593605012354025121e+03 1.593327057298571617e+03 1.590059229218488326e+03 1.594064855246552270e+03 1.584235542426600659e+03 1.593478417031040863e+03 1.583989732963622600e+03 1.587183426920264310e+03 1.594538560344021107e+03 1.585858143757076959e+03 1.592427546949126736e+03 1.581297649692320874e+03 1.586701522289046125e+03 1.584626510961988743e+03 1.582607108842297748e+03 1.596586595475924696e+03 1.589653898806812776e+03 1.580947983422072639e+03 1.591030280140299283e+03 1.580152672853672584e+03 1.579438276092812885e+03 1.585074114791026659e+03 1.586221349204582793e+03 1.578874903481669207e+03 1.578538515603399674e+03 1.572453010827672415e+03 1.581425269766995370e+03 1.577240390400874048e+03 1.575981467770768631e+03 1.572485059405901666e+03 1.580084677654333973e+03 1.586656573849380720e+03 1.574316836043222793e+03 1.568682175316447911e+03 1.569808135905210747e+03 1.577424214866362945e+03 1.567403175174004446e+03 1.569864342973292196e+03 1.574027521362635980e+03 1.570813217412807262e+03 1.570301962950510415e+03 1.567303572290883039e+03 1.570435153324721568e+03 1.562722107573695212e+03 1.567365824872807480e+03 1.563946065831723445e+03 1.567185471862403801e+03 1.565420868204491626e+03 1.567885056594374191e+03 1.561205111152658674e+03 1.567667699335333282e+03 1.565547992477300568e+03 1.566968466255862040e+03 1.568580781696565964e+03 1.564322996551064080e+03 1.563515123519702229e+03 1.563838450120941161e+03 1.567696044460379426e+03 1.551143979401232173e+03 1.562554829832813311e+03 1.558276486239536780e+03 1.552033551426045960e+03 1.550173699244679938e+03 1.555430214850021457e+03 1.560227805727686928e+03 1.550968022691287160e+03 1.557370927430670008e+03 1.560251406299369819e+03 1.556213119418208862e+03 1.550137509735864342e+03 1.548015488203129507e+03 1.549503720432144974e+03 1.557328650861185452e+03 1.556478334603972371e+03 1.546224619535737929e+03 1.545999481134050257e+03 1.545431728457710278e+03 1.544915816964217129e+03 1.550006779622935710e+03 1.548886206537645648e+03 1.551581268130351873e+03 1.543280939527184046e+03 1.555403907070736977e+03 1.551477978545570750e+03 1.544248945477122561e+03 1.539025770048508548e+03 1.545871805815274229e+03 1.546179776778281393e+03 1.542124256628610510e+03 1.536676187534155588e+03 1.534714445920013759e+03 1.538713193792382981e+03 1.534102777953814666e+03 1.534875661204062681e+03 1.531917744888034804e+03 1.529061438547478474e+03 1.527552318039872944e+03 1.532342706500645136e+03 1.536763726904374607e+03 1.534440166859396868e+03 1.531593647554082736e+03 1.530834613801875776e+03 1.530751973748539967e+03 1.539409337034938972e+03 1.540109957010020253e+03 1.532856507153585881e+03 1.533134328684932598e+03 1.535581505067406397e+03 1.537579051395131273e+03 1.528478062335740333e+03 1.535222101280562356e+03 1.522588693795640438e+03 1.525338341020663620e+03 1.523129917316797219e+03 1.526507582889072864e+03 1.523020014661797404e+03 1.531836892951629352e+03 1.528470221022743999e+03 1.523159495011135959e+03 1.523941200044151628e+03 1.521670515791649905e+03 1.524480453256896453e+03 1.516037420764627996e+03 1.510797793880969493e+03 1.520481122013670756e+03 1.517074576122927056e+03 1.517336481146915958e+03 1.511030903008698260e+03 1.502059624533882470e+03 1.505256998493393439e+03 1.495388472814946681e+03 1.496425577766199012e+03 1.494706410633107453e+03 1.493731416209194776e+03 1.485902849621832047e+03 1.479648800393551710e+03 1.484818299891829156e+03 1.483373914553586019e+03 1.489547384095852294e+03 1.486961276853305662e+03 1.491279543854394205e+03 1.489449705566958983e+03 1.484956628600138629e+03 1.484377824442394967e+03 1.482522665979187877e+03 1.482619187258744205e+03 1.494931288760947155e+03 1.486820064709882217e+03 1.487347900466011879e+03 1.480763999238428823e+03 1.484534250661462238e+03 1.483211993497755202e+03 1.486946181508477821e+03 1.486527625261065623e+03 1.474464014754914615e+03 1.477460838506124674e+03 1.471262513844032583e+03 1.474719840330335501e+03 1.472585517286159984e+03 1.471970580139153071e+03 1.468185182495945355e+03 1.474958052029423470e+03 1.476178700682902900e+03 1.476919823119291777e+03 1.478009744841970360e+03 1.469442824015856104e+03 1.466356027509779324e+03 1.467074658804257751e+03 1.465823708846557565e+03 1.469029369269813060e+03 1.472799631800540510e+03 1.471154287806014963e+03 1.467755819929377594e+03 1.463813833197997155e+03 1.460489464484718610e+03 1.471017001353876822e+03 1.465516798777487338e+03 1.469315705197422403e+03 1.459291194517285476e+03 1.459526762778765033e+03 1.462095362404098069e+03 1.458924828929159048e+03 1.467954643388308341e+03 1.459657879432167874e+03 1.467852284757865846e+03 1.464159694952046266e+03 1.451397886957670153e+03 1.460123864703107756e+03 1.457102904687161526e+03 1.452615032740503921e+03 1.452785151234730847e+03 1.448968141669304941e+03 1.445826628429633274e+03 1.452177274635334243e+03 1.452463789961067505e+03 1.447319574958585463e+03 1.448668133279120184e+03 1.446123339539119797e+03 1.448408340826683570e+03 1.450309914113079003e+03 1.444233941199650417e+03 1.429032287771398842e+03 1.440016900974100736e+03 1.429129160252583233e+03 1.435675593161614870e+03 1.434436816291567993e+03 1.433775257734657316e+03 1.421391519343238542e+03 1.423653734718159058e+03 1.423451898924732177e+03 1.423567257605259101e+03 1.424600091508609694e+03 1.421286454536458450e+03 1.426337584934794677e+03 1.426058791759342967e+03 1.428667840789952152e+03 1.423907322426146493e+03 1.428822086798905730e+03 1.423332097278043420e+03 1.427954223083131410e+03 1.431662764835872849e+03 1.422626579460178391e+03 1.422000602954979286e+03 1.420349115555733761e+03 1.415166461964123300e+03 1.418443576022363686e+03 1.421030445373452494e+03 1.425112137593645912e+03 1.424274954018841072e+03 1.422771162823260056e+03 1.418066674253359452e+03 1.409824026057623314e+03 1.415804489897324402e+03 1.419342993268158807e+03 1.416469951001676463e+03 1.418101215608416396e+03 1.417604024647880578e+03 1.411461796154742160e+03 1.408021119799127064e+03 1.415077523850047555e+03 1.418559756335969269e+03 1.415731531395804723e+03 1.411034888531406978e+03 1.406152242697743077e+03 1.404958101876750561e+03 1.403353019893776491e+03 1.407156552951017829e+03 1.392648521693581188e+03 1.404426757157967586e+03 1.403393971326933752e+03 1.399857675262430803e+03 1.400438289481114907e+03 1.397928110310529064e+03 1.397345937520740335e+03 1.409095774170020604e+03 1.402880760794800608e+03 1.402474395278169141e+03 1.407435942657103851e+03 1.397890602945415594e+03 1.400528937324414983e+03 1.399684144405986444e+03 1.398302985862881314e+03 1.395462004852826112e+03 1.391190452727173806e+03 1.381934741726170159e+03 1.391948509229540377e+03 1.384834077476511538e+03 1.391635333365118868e+03 1.387576322149595171e+03 1.386274628316886492e+03 1.383362321646838154e+03 1.390990681001164603e+03 1.385547838996216569e+03 1.383943809433352726e+03 1.383811216100910997e+03 1.390555616209977188e+03 1.388578434705716745e+03 1.392512982469439976e+03 1.386031947225744489e+03 1.384766786678031394e+03 1.383733146887534758e+03 1.387806190251171984e+03 1.385647351245841264e+03 1.380233608553444583e+03 1.376051416065716921e+03 1.377889550978885836e+03 1.374860885390756494e+03 1.367185561400130837e+03 1.370862919318831473e+03 1.369983467587103178e+03 1.373624404063947850e+03 1.379620515117497007e+03 1.373125431798332556e+03 1.377707475749831701e+03 1.371469162639845081e+03 1.371556463114822009e+03 1.374318550004551753e+03 1.370143454191242199e+03 1.369815750412653415e+03 1.371261356457807551e+03 1.370132633982660991e+03 1.372108452255179827e+03 1.365910212368467683e+03 1.359677313922501298e+03 1.364985655651001480e+03 1.357127535209855523e+03 1.363380756204625868e+03 1.356673652420453891e+03 1.355772043791826263e+03 1.350275690169066593e+03 1.360083640426210650e+03 1.357552848495808803e+03 1.354824192333077690e+03 1.361880298577891608e+03 1.356774306986673537e+03 1.360353249075740450e+03 1.354241282117877518e+03 1.355334607748213102e+03 1.355264560012250968e+03 1.358013685086396436e+03 1.354537335384501603e+03 1.354056394226859084e+03 1.359436885501553434e+03 1.346858069190603373e+03 1.352632065527784562e+03 1.352492143571681027e+03 1.360205857188246910e+03 1.349611199248655339e+03 1.350965440421539824e+03 1.355695094374415930e+03 1.354061379616680824e+03 1.354067436969080518e+03 1.353053531971235998e+03 1.344106464719375481e+03 1.350105594562338638e+03 1.344272799489579029e+03 1.347072480428789049e+03 1.347789049907434446e+03 1.338526036329912131e+03 1.345392994765845060e+03 1.342332151314509019e+03 1.347308323785421635e+03 1.348794702396543016e+03 1.344806763279753113e+03 1.349101129768999499e+03 1.350369163597936904e+03 1.340888764356861429e+03 1.345363043976075005e+03 1.345846558058567325e+03 1.343348131329628814e+03 1.335286787649240750e+03 1.344641905787778114e+03 1.341200317151920444e+03 1.335774397743746704e+03 1.329926758389895440e+03 1.338354974567547060e+03 1.326766325497583011e+03 1.334749170826147292e+03 1.339010305447191513e+03 1.335801421319701603e+03 1.326704361971915205e+03 1.333850804398140099e+03 1.327582407078703454e+03 1.329577533168150694e+03 1.330007964033203052e+03 1.323617972665807201e+03 1.326387645175870830e+03 1.323433658800895500e+03 1.328110463094040369e+03 1.320220517941653270e+03 1.329794989563800755e+03 1.320273212709976406e+03 1.326696899476562294e+03 1.331254782308700214e+03 1.332325317202014958e+03 1.329804132556565719e+03 1.326242503104108209e+03 1.322805762274430663e+03 1.323757311346254028e+03 1.318752668873015637e+03 1.326450135658437603e+03 1.313146476879659303e+03 1.321361638808324415e+03 1.322160395342111997e+03 1.324391234953201320e+03 1.317739973365455398e+03 1.326048008233390874e+03 1.319971385056850977e+03 1.322798347836721177e+03 1.313156343205842404e+03 1.313405976467288838e+03 1.311076469388939813e+03 1.312667191557436126e+03 1.318857433570127796e+03 1.312959374332346670e+03 1.313131775113900176e+03 1.312826698132323827e+03 1.320251186647825534e+03 1.314097834825415930e+03 1.311521458672255903e+03 1.313303651152853035e+03 1.321407825573987566e+03 1.313746068102894242e+03 1.311232099830815969e+03 1.320244000878545421e+03 1.309620611601959581e+03 1.314795302616095569e+03 1.316679690302237304e+03 1.301482063511248953e+03 1.301357246935827789e+03 1.305492194308030321e+03 1.304111465428869906e+03 1.304492496866374267e+03 1.305220551901084491e+03 1.301859601713463007e+03 1.301234793563187395e+03 1.301653725849228294e+03 1.302571902537044025e+03 1.296830041698097375e+03 1.300711250173969574e+03 1.305016215732603769e+03 1.308338936483824682e+03 1.307721880898232939e+03 1.294964646535511747e+03 1.303427966283963769e+03 1.302405706189237208e+03 1.301274949764813073e+03 1.301866329975978260e+03 1.302003244612572871e+03 1.302225332913825923e+03 1.296833998618358692e+03 1.295715380990793847e+03 1.300232424649356744e+03 1.286802280637049989e+03 1.298256638529071779e+03 1.296892691957913485e+03 1.288719985091849594e+03 1.291735016022847503e+03 1.284511383362008246e+03 1.285748152284159232e+03 1.287496835626521261e+03 1.290417135309181276e+03 1.286205861954234024e+03 1.285689602015043874e+03 1.284482902110071109e+03 1.286094153288392363e+03 1.285332755773755480e+03 1.282169194817606922e+03 1.282282162807865461e+03 1.284121251766966225e+03 1.280595720442363927e+03 1.282351503106736345e+03 1.278677352062047021e+03 1.289527194390589329e+03 1.284823381784917501e+03 1.279550596507012870e+03 1.285351098531527441e+03 1.278792789508056103e+03 1.286352107735363461e+03 1.273041590750460500e+03 1.280521246752088246e+03 1.272508072737973635e+03 1.268272779245439779e+03 1.278880900980643901e+03 1.271596609472989940e+03 1.274527706729335250e+03 1.272825256914958572e+03 1.268408397916423837e+03 1.274393861175864913e+03 1.270154065527490275e+03 1.267738529115613574e+03 1.261566884189266830e+03 1.261224943103429723e+03 1.255713506297114009e+03 1.258569575529555095e+03 1.258926412808614259e+03 1.254795699226520810e+03 1.255106747440786194e+03 1.250569033459409411e+03 1.259506865147031476e+03 1.259011065935123952e+03 1.254777343700891834e+03 1.259595638227453264e+03 1.256872846490084385e+03 1.262274263608605452e+03 1.260149674726293597e+03 1.257673404301951450e+03 1.257338246420109044e+03 1.254390291099830620e+03 1.248018417231035983e+03 1.247665436213382463e+03 1.255581610839044060e+03 1.251415784875988265e+03 1.245332688951783211e+03 1.244291298462350596e+03 1.238127793223153958e+03 1.252181793111111119e+03 1.246942084279872461e+03 1.244403566507862706e+03 1.238658825071855745e+03 1.240495508459537405e+03 1.235108058801674133e+03 1.241957127100492926e+03 1.233034046197138650e+03 1.239425839593588080e+03 1.243298855297914315e+03 1.240017715781649031e+03 1.242106026221689035e+03 1.235396121080069179e+03 1.237175488352216689e+03 1.236250504631431113e+03 1.236328487685693972e+03 1.239037163339129847e+03 1.239019431291887940e+03 1.231083038223616541e+03 1.230251434377854594e+03 1.233959888735766981e+03 1.231775085964670552e+03 1.231075815994870936e+03 1.236527420363441479e+03 1.231946218375185026e+03 1.226583785277438665e+03 1.234774044420177461e+03 1.232453536850219052e+03 1.224870921700489362e+03 1.235670091626702288e+03 1.224556240494249096e+03 1.229475263958167943e+03 1.224437271528302063e+03 1.236261878030439448e+03 1.228469355703941801e+03 1.220612638784134333e+03 1.220500005182990890e+03 1.235326697791265360e+03 1.224068311798492687e+03 1.219229748284164998e+03 1.218410253253684004e+03 1.218338162824378060e+03 1.216977367906798236e+03 1.225407499335769671e+03 1.217938070093367514e+03 1.221985228427018683e+03 1.214008622998563624e+03 1.225720814516942482e+03 1.221092858472906528e+03 1.219718583551519941e+03 1.215732239360373796e+03 1.223106187824001836e+03 1.213512826312644847e+03 1.216466859659291913e+03 1.206522635692359472e+03 1.215838704890713416e+03 1.207979095306955969e+03 1.218072505921602669e+03 1.210553879419413761e+03 1.216767926127349938e+03 1.209054829085759138e+03 1.208800304653352441e+03 1.209308630408510908e+03 1.204911414514226408e+03 1.202305291975001410e+03 1.197730968301590110e+03 1.197224446036691916e+03 1.200254412182567876e+03 1.195977069934193423e+03 1.198487821718843861e+03 1.195133751700711400e+03 1.199825321523973344e+03 1.191305311321817271e+03 1.190961354659783410e+03 1.194523263525995844e+03 1.195480043555622387e+03 1.189479615622221900e+03 1.188873494607148132e+03 1.196378233229262833e+03 1.193628522314804286e+03 1.189098121640063482e+03 1.193728822663814071e+03 1.188267041557905031e+03 1.184516361602299185e+03 1.193209066961412645e+03 1.190590215610432324e+03 1.183885237232884720e+03 1.187157205158057877e+03 1.183149152034204917e+03 1.184948199134985543e+03 1.188222665183630852e+03 1.182696117613526894e+03 1.187571616181995523e+03 1.187081594990934491e+03 1.183300764311122521e+03 1.189204420751496173e+03 1.192017209354935858e+03 1.188309108896153248e+03 1.186430685868132514e+03 1.187334659753859341e+03 1.182008568910406893e+03 1.182630988213741148e+03 1.184194091317079710e+03 1.187032761863263204e+03 1.184752221505827492e+03 1.181196625061703799e+03 1.183717261784775928e+03 1.189267554860224664e+03 1.190335952242091025e+03 1.177785490791987513e+03 1.176851462023618296e+03 1.176210319437641374e+03 1.181402083287442338e+03 1.171009886471974369e+03 1.178698346777738607e+03 1.171697497887828604e+03 1.175755143975859937e+03 1.179115689524437357e+03 1.179200725360112301e+03 1.179715227724932447e+03 1.181101157202672312e+03 1.170182537869209455e+03 1.172932532301860192e+03 1.165126706326993826e+03 1.165734256565648138e+03 1.167104402289199925e+03 1.169918464563515499e+03 1.170275142129229380e+03 1.167876643746931677e+03 1.169931029832569038e+03 1.169494287342502048e+03 1.178114822378879126e+03 1.168465877102569266e+03 1.175087529860535369e+03 1.172643996938231112e+03 1.169402653349126695e+03 1.169759940445236907e+03 1.167481294002927598e+03 1.165057301868187551e+03 1.165542698654638343e+03 1.163236959513094007e+03 1.164117507216218428e+03 1.164955688175704154e+03 1.161090393930793880e+03 1.162698057928002527e+03 1.162049825326321070e+03 1.154995308498229861e+03 1.164427392597308653e+03 1.162306704085912088e+03 1.161125546132317595e+03 1.160067349373236993e+03 1.161071393432367358e+03 1.159891960590382951e+03 1.159258550418999903e+03 1.158446481501507833e+03 1.154389884754635432e+03 1.157017891827636277e+03 1.158595233585789401e+03 1.152731441572670974e+03 1.153311141626814106e+03 1.152846444815371797e+03 1.153231445422870820e+03 1.156362016579862939e+03 1.154669614785731028e+03 1.153030279807049965e+03 1.154881389943133172e+03 1.156507381343145425e+03 1.157512424505017634e+03 1.152270575211529831e+03 1.153114300384183707e+03 1.148070658855977172e+03 1.154486372771894594e+03 1.158351032743541509e+03 1.153395417096177880e+03 1.151808571208670173e+03 1.142477554692306967e+03 1.148856419657300194e+03 1.151299255452204989e+03 1.149012627260431145e+03 1.151693903254588804e+03 1.152185346505235202e+03 1.149463587932305700e+03 1.148334274692108238e+03 1.146369795458144836e+03 1.148367685128634776e+03 1.141352790245009828e+03 1.142919294127150579e+03 1.147899309016619100e+03 1.148720269274698012e+03 1.145881847591381529e+03 1.146595098683666038e+03 1.142945427291245096e+03 1.139582831354037580e+03 1.142335924956928238e+03 1.131299836602188861e+03 1.145593870421310839e+03 1.144745018607704196e+03 1.137436157268834449e+03 1.142929620596062705e+03 1.140694208579724545e+03 1.131540235353648768e+03 1.130995433729322485e+03 1.134686119332844783e+03 1.138839969562131955e+03 1.137188302727716973e+03 1.135238878110053520e+03 1.135815489357682964e+03 1.127327673111639342e+03 1.142020145283483544e+03 1.135332213364578593e+03 1.126697101917947975e+03 1.132677580399321641e+03 1.143096283571262802e+03 1.130991782940931898e+03 1.134697063257922764e+03 1.134691216460115811e+03 1.138145118547130096e+03 1.130823104012096337e+03 1.136585783943431579e+03 1.143111037582999415e+03 1.133629372023173573e+03 1.137585568955713370e+03 1.132402054075155093e+03 1.131924015534433920e+03 1.131377324996125253e+03 1.130333562664777446e+03 1.131141991329944176e+03 1.133608058889384210e+03 1.130331282824820391e+03 1.131065582561054953e+03 1.134735224537557997e+03 1.126242344988809009e+03 1.130624231487909128e+03 1.123897405618754192e+03 1.123488053316596506e+03 1.131258132505668755e+03 1.125495620636377680e+03 1.122283836177669627e+03 1.126338564830803307e+03 1.129841426802369369e+03 1.123375030296113209e+03 1.127027198777195281e+03 1.130493967670217216e+03 1.126808972961782501e+03 1.125450726276808382e+03 1.124873667495099880e+03 1.124727172500426150e+03 1.121186820452762959e+03 1.124544563677344740e+03 1.119229786367696988e+03 1.118029425953719283e+03 1.120360444768490879e+03 1.126480115083287956e+03 1.118603124473255775e+03 1.113836868323575118e+03 1.121181565881322513e+03 1.120518146076223957e+03 1.125929135554920549e+03 1.116329828657459984e+03 1.116308512017070370e+03 1.116069748706534256e+03 1.117478243546699332e+03 1.119003332100249281e+03 1.120600217512628660e+03 1.117887483768678521e+03 1.108046444547126384e+03 1.117634344104148795e+03 1.114278332715166925e+03 1.115079643882894970e+03 1.110879585876507463e+03 1.110349851803067395e+03 1.114474512541063177e+03 1.115538871110189802e+03 1.110887427177049858e+03 1.106477820346862927e+03 1.106689688677251752e+03 1.109231024162043241e+03 1.105430687706317713e+03 1.103619843861245272e+03 1.105611398139126777e+03 1.106578312159736697e+03 1.099531008438611934e+03 1.098757860165833108e+03 1.098292370299099048e+03 1.098737266067067367e+03 1.100314750162289783e+03 1.097599625677106360e+03 1.097707837715475080e+03 1.092744014287990922e+03 1.098586834769296729e+03 1.095584380604844000e+03 1.095778362203579945e+03 1.093637364922041570e+03 1.088680682195128384e+03 1.093856500842153082e+03 1.093953899055666398e+03 1.088098831540172341e+03 1.090576047732094594e+03 1.088966136624550700e+03 1.082338900383389046e+03 1.082221051091250274e+03 1.088116798490717883e+03 1.079233721876051504e+03 1.081264989448482538e+03 1.081324351849330242e+03 1.087561672987609427e+03 1.080705627354447188e+03 1.081170327490633554e+03 1.082508021453864103e+03 1.084374495067120506e+03 1.075171051896414610e+03 1.078343879248859139e+03 1.068979864601287545e+03 1.073811052629009737e+03 1.074528688032380160e+03 1.080402775083061670e+03 1.078699917427910805e+03 1.075961429959280849e+03 1.077632037713059390e+03 1.083922639656053889e+03 1.075753374710413709e+03 1.085834339542954922e+03 1.078879390437327629e+03 1.080895708676263666e+03 1.080965503870926568e+03 1.080883611423213324e+03 1.080818705737635355e+03 1.075961323877383393e+03 1.077252181356577012e+03 1.076815521468456836e+03 1.074962866751426191e+03 1.072452959365512697e+03 1.070576474883996298e+03 1.075045495700938091e+03 1.072380162195766388e+03 1.077583185424189878e+03 1.078289703628156531e+03 1.068756853082744101e+03 1.078329091143878259e+03 1.075705816080441309e+03 1.064058448907821685e+03 1.071316023304954797e+03 1.069896678507671595e+03 1.061427960030748636e+03 1.066951292041217357e+03 1.060562223279983755e+03 1.066778166561931812e+03 1.062277184778676656e+03 1.064709041592412177e+03 1.062495390445665180e+03 1.065232611510390598e+03 1.059583127470287536e+03 1.058575076685002387e+03 1.053274684695852102e+03 1.068353423188214038e+03 1.058169129570890391e+03 1.061855152362187255e+03 1.059731441871677134e+03 1.061241192198973749e+03 1.056271961371785892e+03 1.060910809206797467e+03 1.061840696635618087e+03 1.064565190458179814e+03 1.057562176843837051e+03 1.062006967035529897e+03 1.052524612368433282e+03 1.054815477513144515e+03 1.057640643393144728e+03 1.052369550684125215e+03 1.051604434356295769e+03 1.050989438661121767e+03 1.043734844736402692e+03 1.049503007417421941e+03 1.045890543979742006e+03 1.046282426312201778e+03 1.048459827154400500e+03 1.046276892318374166e+03 1.042771813271670226e+03 1.039878876394644294e+03 1.048915956608534316e+03 1.043415610299027776e+03 1.042813938440227503e+03 1.037487993903793040e+03 1.037564351639189908e+03 1.039630396071725499e+03 1.045276673752761781e+03 1.042801745911498074e+03 1.044508831325208348e+03 1.047878975351026611e+03 1.043737984602204733e+03 1.042138869009191012e+03 1.042713915628135283e+03 1.042002126613613655e+03 1.041086365558852094e+03 1.036674301290155881e+03 1.039087186150054322e+03 1.040914101456768094e+03 1.038074437985652821e+03 1.036484627569284839e+03 1.033833758247755895e+03 1.030691862594899931e+03 1.033099211939216048e+03 1.032049480547166695e+03 1.034424166544312129e+03 1.030502329894050717e+03 1.028479058399027736e+03 1.025465137142762387e+03 1.033127434412772800e+03 1.028785080025127172e+03 1.022822463958548155e+03 1.026525162785262637e+03 1.026198895675125186e+03 1.023195829927649015e+03 1.023842435053377585e+03 1.026135963435509893e+03 1.020409258373979355e+03 1.017126640214595568e+03 1.019426245155420474e+03 1.021267498863846754e+03 1.021085832019531608e+03 1.019081745701077011e+03 1.006533919054237117e+03 1.013410387733595712e+03 1.011766848358433322e+03 1.011274684536617997e+03 1.016778118923254510e+03 1.011535342803592357e+03 1.014580948469480290e+03 1.011004990844850113e+03 1.012726110622213127e+03 1.007605927512015342e+03 1.005619722495480346e+03 1.009441407225283569e+03 1.008797716907498739e+03 1.009799744143196904e+03 1.002832641307129848e+03 1.002821253720054301e+03 1.003823492419338550e+03 1.007223578312732343e+03 1.001193739541490686e+03 9.993817615333458662e+02 9.955995643947818508e+02 1.001810069418758303e+03 1.003242596707004964e+03 9.993796955464935081e+02 9.980873700626971186e+02 9.935838232706367990e+02 1.004481178193483061e+03 9.935566210827587383e+02 9.932783686544361217e+02 9.957934977065872317e+02 9.881083506292999346e+02 9.903196049438803357e+02 9.861840063874959696e+02 9.925193141415901437e+02 9.916528092787892774e+02 9.853260103865380870e+02 9.858776193306933919e+02 9.865720598223414299e+02 9.903345043299432291e+02 9.777722653559909531e+02 9.885408548356530218e+02 9.869764376609854253e+02 9.815721735951866549e+02 9.896445183300861572e+02 9.896504400433441333e+02 9.892455841388451745e+02 9.822954974318312225e+02 9.842753954576057822e+02 9.856971050895259623e+02 9.839340040263026594e+02 9.797731144247217117e+02 9.753212477088627566e+02 9.814534236837657772e+02 9.722196995257950221e+02 9.812168616133534442e+02 9.702191500015377414e+02 9.771609456321681364e+02 9.740762512226599483e+02 9.676818215610234120e+02 9.728040609642162053e+02 9.746274911214539998e+02 9.705830519678879682e+02 9.754277105097150979e+02 9.766202979317504287e+02 9.740135235297680083e+02 9.689790471588619312e+02 9.732585823158057110e+02 9.662621794820755667e+02 9.687318045638216972e+02 9.629348865090726122e+02 9.628206887418757560e+02 9.627390952244085156e+02 9.677315760211496354e+02 9.646249105061125420e+02 9.683003211902364455e+02 9.646052185516645068e+02 9.556376342039048950e+02 9.621327089342253203e+02 9.591314557421470681e+02 9.548526317989925474e+02 9.611712391272595823e+02 9.532532107918621023e+02 9.542390119210406283e+02 9.536212356595488018e+02 9.548565330825379078e+02 9.540099932398961755e+02 9.498257650697041754e+02 9.528313824934194827e+02 9.562203484888019602e+02 9.579728733624696133e+02 9.577275650589252791e+02 9.555826111201596404e+02 9.622552768364057556e+02 9.587688940684346335e+02 9.617961556024730498e+02 9.559748363861267535e+02 9.503632836725889774e+02 9.518733869069656066e+02 9.520899670892337099e+02 9.471916089078279128e+02 9.514596080233958446e+02 9.469964588204577467e+02 9.469578393267120191e+02 9.448791751975538773e+02 9.499570405830966138e+02 9.417286610959267819e+02 9.428736788452539486e+02 9.462413663528145662e+02 9.398867079509582254e+02 9.448040161302703837e+02 9.439086663682601284e+02 9.371913319103599633e+02 9.458712011234312058e+02 9.455354030084590704e+02 9.433890420687771439e+02 9.397315117442532255e+02 9.401548283220669191e+02 9.456904766664461022e+02 9.425761282254354683e+02 9.449690607156742317e+02 9.428824037465846004e+02 9.422550229427512249e+02 9.339453543105755671e+02 9.400436772406483215e+02 9.386696051506472713e+02 9.352265161662026003e+02 9.350981493589765705e+02 9.352005859411156052e+02 9.326152761702439875e+02 9.385127026483040709e+02 9.363609660445512191e+02 9.364290673350949419e+02 9.343188106426912327e+02 9.336793160229403838e+02 9.345981635276282304e+02 9.338969133281819950e+02 9.290575087585508527e+02 9.379789194785087147e+02 9.400451226284048971e+02 9.320274234769768782e+02 9.257855491090641635e+02 9.319089378799681072e+02 9.334760075799194965e+02 9.332822200709855451e+02 9.285048964145835271e+02 9.356811070135890986e+02 9.371504951862444841e+02 9.322272951188751904e+02 9.372498214076844079e+02 9.318943432643468441e+02 9.329702367754332499e+02 9.352088872087925893e+02 9.352445517686330732e+02 9.303272169426139726e+02 9.300227899021085705e+02 9.371042207426293089e+02 9.326285196078966919e+02 9.360294630608598254e+02 9.300290678983742509e+02 9.367109394936977651e+02 9.328078996138245884e+02 9.277634167372248157e+02 9.288926222066517084e+02 9.266073562548870086e+02 9.294320632340206885e+02 9.278395465674507250e+02 9.322729644826838467e+02 9.300149014553886673e+02 9.305836988798396305e+02 9.279401061557091452e+02 9.210608058099508071e+02 9.199916159902002164e+02 9.193932977599325795e+02 9.207071767199030319e+02 9.234228451478948045e+02 9.221819544364389003e+02 9.224883043011083146e+02 9.243870949391381373e+02 9.189110275627864439e+02 9.199191769376593584e+02 9.227822578849396677e+02 9.207236384629698023e+02 9.201362788985095449e+02 9.277467846945795600e+02 9.186561442599373777e+02 9.180816237383804719e+02 9.150659602266844104e+02 9.143645869863934195e+02 9.156188991859703492e+02 9.118486428284974181e+02 9.094725105651073136e+02 9.161780522399466236e+02 9.089985746292991280e+02 9.145067174304962236e+02 9.089842104282221271e+02 9.124571299839740277e+02 9.114359167487326658e+02 9.089255331355656153e+02 9.030328500062852299e+02 9.108451875138277956e+02 9.128189392533882938e+02 9.078662447420717854e+02 9.094026252310819700e+02 9.039066355967277104e+02 9.091997758589817522e+02 9.016533096581534892e+02 9.025481572237749788e+02 9.054270220366255444e+02 9.073912579597159720e+02 9.094921166590551138e+02 9.054346168268565407e+02 9.058856773310843664e+02 9.038922295763555894e+02 8.982093349951283017e+02 9.104128705724887141e+02 9.077404142881227926e+02 9.003064675343966883e+02 8.968187350781362284e+02 9.015570245639023597e+02 8.981477596427204162e+02 8.982116617969520576e+02 8.917361687860045549e+02 8.899824687543632535e+02 8.978936593476194048e+02 8.981659611922657405e+02 8.920040718162671283e+02 8.960150010424579250e+02 8.936675218294469687e+02 8.930176024322878447e+02 8.932995635677148130e+02 8.970165464770361723e+02 8.892376432769253825e+02 8.903148846508876204e+02 8.839095580044170219e+02 8.896211191618667726e+02 8.907563009087912178e+02 8.808532305688024735e+02 8.867641328996420498e+02 8.926230220767313313e+02 8.832382932686672348e+02 8.797839346578049344e+02 8.854539157225963208e+02 8.827349379309017650e+02 8.850691983080167802e+02 8.806186608782788880e+02 8.781098469775857893e+02 8.774862028007293020e+02 8.822371317773998953e+02 8.763737174487040420e+02 8.700872247427822685e+02 8.802576974577393685e+02 8.754186443768394383e+02 8.743337198659846763e+02 8.782277918634582647e+02 8.802161074745545193e+02 8.777117630974976237e+02 8.732892971142887291e+02 8.655143437777701365e+02 8.750106897663123391e+02 8.721799689565832523e+02 8.756956532869706962e+02 8.743193293379905526e+02 8.715671106375989439e+02 8.704260953284808693e+02 8.682180963230006228e+02 8.655416538659829939e+02 8.712952587982642854e+02 8.706471121458896505e+02 8.715143440044869294e+02 8.671221952055046813e+02 8.682182943160015611e+02 8.712919293931671518e+02 8.709883383606957068e+02 8.666869258345968774e+02 8.698975235759111229e+02 8.708563745750074077e+02 8.718011819689492086e+02 8.653412283416639639e+02 8.737502071474935974e+02 8.658264168202468909e+02 8.727569379771194917e+02 8.722803505999672780e+02 8.690307858791380795e+02 8.721082206211304992e+02 8.662496237730978237e+02 8.654780711666282969e+02 8.655730546453755778e+02 8.652210628669489552e+02 8.627397012592837200e+02 8.568076882372082537e+02 8.596222321574294938e+02 8.611719384197592717e+02 8.628394540256664413e+02 8.599889440479340692e+02 8.570848150827805512e+02 8.618252137738165857e+02 8.598831369037917511e+02 8.599166727160383061e+02 8.526184923862891765e+02 8.484386617486281921e+02 8.529146234248582914e+02 8.478014829439866844e+02 8.573195652527924722e+02 8.551075659875879182e+02 8.550299087990543967e+02 8.562124793276359469e+02 8.540025763726362129e+02 8.555352540134358605e+02 8.464551334001193936e+02 8.505871722985112910e+02 8.394917683678118010e+02 8.467464751368182760e+02 8.447860965416349472e+02 8.492857818380488197e+02 8.462203394659075002e+02 8.482414198229073463e+02 8.461065110176565440e+02 8.479698271365432447e+02 8.401567012183625138e+02 8.449111585686346189e+02 8.488093022960049439e+02 8.402724378857857346e+02 8.440797798027915633e+02 8.412634929372862871e+02 8.484188481770877388e+02 8.394283322817044564e+02 8.398148343162814626e+02 8.407291134812987821e+02 8.408972383106114421e+02 8.423933103752689249e+02 8.310074591317032855e+02 8.365121787161924658e+02 8.352756139655782590e+02 8.347523747302587935e+02 8.320892003741003009e+02 8.311305876731044009e+02 8.343853651174626975e+02 8.247511239882994687e+02 8.261871059909026371e+02 8.273392926664739662e+02 8.307678334160251552e+02 8.357873149092996528e+02 8.297370873350206466e+02 8.307379283366078653e+02 8.278917840053295549e+02 8.281225716998699227e+02 8.283234744215366163e+02 8.244791619670584168e+02 8.275601739406649813e+02 8.246428064700593268e+02 8.282890561231247375e+02 8.240555642200819193e+02 8.186577504218165586e+02 8.184897468961477216e+02 8.121253767081315118e+02 8.145632833348089434e+02 8.241340740076817610e+02 8.183055897242838910e+02 8.179662248835402352e+02 8.198477747247383149e+02 8.135828502242723061e+02 8.179358466861092438e+02 8.194666957553127986e+02 8.226883064815212947e+02 8.203888976097780414e+02 8.154065246892703271e+02 8.169067830629838909e+02 8.203245751065209106e+02 8.199908532843558078e+02 8.148706097397438270e+02 8.178421433015729463e+02 8.227843378136120691e+02 8.157920811740275440e+02 8.187739272194294244e+02 8.147346516153126004e+02 8.097383441214331015e+02 8.196768024936438906e+02 8.183424990304195035e+02 8.178528501632961252e+02 8.126904912084394255e+02 8.167807006424334304e+02 8.096920308489233093e+02 8.145556691138551741e+02 8.119845501095546751e+02 8.095293955063696103e+02 8.073865120236167741e+02 8.073401136622997001e+02 8.067832995874398421e+02 8.083323473068376188e+02 8.058900674390838503e+02 8.047422803709443997e+02 8.099032355798983644e+02 8.055708330370991916e+02 8.011395181020659493e+02 8.061374955299352223e+02 8.063061436519185463e+02 8.079772716063584994e+02 8.125857572762186010e+02 8.039836238361756386e+02 8.034069249088546485e+02 8.003705404708090327e+02 8.007679115001199079e+02 8.073871773992393628e+02 8.066111798607906849e+02 8.051363320459297483e+02 8.011510523596484745e+02 8.032777853492256099e+02 8.039676654743323070e+02 7.970349772578300644e+02 7.978592137414259469e+02 8.012130207651737237e+02 8.049837865670014025e+02 8.029045954209044567e+02 8.001581379786924799e+02 8.059578281479500674e+02 7.957439760473400838e+02 7.973246363185999144e+02 8.008285226218914659e+02 8.012173361121433572e+02 7.946035717086200520e+02 7.965536825987720704e+02 7.987332619972029306e+02 8.009500030994377084e+02 7.999350579130740471e+02 7.926451444666763564e+02 7.923233427319280509e+02 7.949786459626258193e+02 8.003568119787749993e+02 7.931877884409923354e+02 7.936129720183997733e+02 7.915875539078699603e+02 7.873630633361327682e+02 7.862050928507044318e+02 7.820165054677785292e+02 7.844012042961900306e+02 7.821610119992928958e+02 7.819553101967718476e+02 7.824047858386783219e+02 7.832147000219466690e+02 7.790972156271130871e+02 7.860442983526214675e+02 7.841381890227436315e+02 7.764011444286099959e+02 7.778586523987412420e+02 7.811343208267876435e+02 7.783100800771442209e+02 7.790755335280632607e+02 7.766204635189374130e+02 7.731360590259575929e+02 7.775280992013261994e+02 7.711881919089357780e+02 7.743963971598542457e+02 7.753809640975862294e+02 7.773674540315347485e+02 7.691359545619835671e+02 7.714790854113474552e+02 7.732294002545463627e+02 7.706090832618358490e+02 7.685237929994134447e+02 7.639757271177334133e+02 7.658547666404930396e+02 7.665632369491341933e+02 7.682311506180689094e+02 7.675393854783239931e+02 7.693873118348768685e+02 7.648175630795790312e+02 7.578632311668010288e+02 7.654911352328796283e+02 7.608558328330524319e+02 7.640581340920049342e+02 7.628969379906020549e+02 7.666707726715552553e+02 7.580507729298331014e+02 7.590038762037786455e+02 7.609276964683310780e+02 7.581002431853365806e+02 7.587669163383239948e+02 7.620002637663830001e+02 7.530613237151256953e+02 7.556228487055000187e+02 7.513581346212928338e+02 7.524602176320847775e+02 7.580668946885231207e+02 7.507478371627877323e+02 7.456676571560786897e+02 7.474183228142923099e+02 7.469524815805699518e+02 7.472767212729241919e+02 7.424914464807491186e+02 7.497294786153922814e+02 7.480942680018366673e+02 7.450691028046036308e+02 7.455017782368764756e+02 7.463073864670891453e+02 7.426627078358761764e+02 7.456441592495567647e+02 7.403072349910561343e+02 7.405675646511734840e+02 7.400222227535095953e+02 7.427826364532505750e+02 7.399715235841603089e+02 7.405665339457306118e+02 7.416182825989593539e+02 7.428461620804347376e+02 7.353037819473187255e+02 7.402310697520574649e+02 7.320879094199406154e+02 7.441375670566013696e+02 7.460285290713835593e+02 7.391194191659773196e+02 7.375711948959384472e+02 7.392454651728256749e+02 7.319208397953597114e+02 7.304553030453483871e+02 7.322363662131555202e+02 7.330466918885417726e+02 7.305190509016950955e+02 7.415420741071692419e+02 7.340071868390645022e+02 7.365269340287196655e+02 7.396623997688275267e+02 7.346013604819817147e+02 7.299725095577745151e+02 7.336246957221899265e+02 7.312030444364723962e+02 7.281327180371407621e+02 7.354071333593745976e+02 7.320926007706257224e+02 7.317720806095305761e+02 7.280245216051051784e+02 7.287220624880054629e+02 7.221558502610766936e+02 7.224968207999496599e+02 7.247586685944395413e+02 7.312073456998335814e+02 7.291674300683704359e+02 7.324052833414107226e+02 7.312353752880667344e+02 7.341720588418870648e+02 7.230822480126245182e+02 7.313547253192160724e+02 7.270993758837122414e+02 7.318129911200813922e+02 7.269542348615837000e+02 7.267779685466997535e+02 7.231616490063215679e+02 7.272424624436906697e+02 7.245603355921805360e+02 7.214479551914523654e+02 7.246141808174912740e+02 7.237228245150666908e+02 7.256311085035519000e+02 7.219701416147732971e+02 7.218405320270987886e+02 7.204510819448333905e+02 7.183041787172595605e+02 7.215995499393827686e+02 7.146652109619824387e+02 7.200993157654576180e+02 7.185608598570786398e+02 7.172154881724262623e+02 7.272287068290251000e+02 7.235693711069465053e+02 7.193125971559642267e+02 7.222097029988265149e+02 7.162975973078553125e+02 7.123147183857826121e+02 7.132024394573994641e+02 7.137316573398264836e+02 7.197729753561995949e+02 7.123915823293677931e+02 7.149777492940211232e+02 7.181362733650798873e+02 7.143474725490301580e+02 7.125355045372590439e+02 7.146928751857765292e+02 7.084978334045053998e+02 7.190791852807423084e+02 7.111298069093556933e+02 7.098254716611918411e+02 7.149384227612520135e+02 7.098025620748765050e+02 7.117584834923335393e+02 7.128399575362839187e+02 7.116127749697104719e+02 7.136420122950145242e+02 7.136477000932543433e+02 7.084877647625224881e+02 7.146521961166164374e+02 7.128303597978502921e+02 7.109741690355597257e+02 7.162485609349361084e+02 7.095314039060287996e+02 7.137827616212807698e+02 7.099232678000101942e+02 7.098697426159317274e+02 7.140365561479442249e+02 7.140145798631513117e+02 7.152626343335107322e+02 7.070570170833619841e+02 7.081714132690570978e+02 7.094982451413978879e+02 7.070834267443779027e+02 7.060586675622186021e+02 7.079687744138063863e+02 7.053082148319286944e+02 7.080532235501732430e+02 7.081154740056791752e+02 7.045632411665993686e+02 7.050816234936938827e+02 7.068698159026173471e+02 7.053225300036274348e+02 7.072058674712767470e+02 7.085094094957510151e+02 6.989424007828690719e+02 7.010799010340612085e+02 7.009132130959894766e+02 7.025937320599817895e+02 6.933178067587432452e+02 6.993999843910106620e+02 7.015611736336842341e+02 6.978265634681537222e+02 6.969412751507550183e+02 7.005335584371940740e+02 7.076218491929893162e+02 7.001281964944995480e+02 6.975972865785828390e+02 6.971900107610896384e+02 6.966729051073745040e+02 6.937763778500985836e+02 6.972020811278182464e+02 6.873656184263802515e+02 6.888744662589944028e+02 6.850061778019070289e+02 6.915022721520632558e+02 6.898314442697917457e+02 6.909467066194224572e+02 6.849596435573106419e+02 6.907164349813411945e+02 6.820359923629952164e+02 6.893970587780557935e+02 6.851496921222533274e+02 6.856579946262310159e+02 6.854612914148988239e+02 6.793218217865734232e+02 6.853342581805159170e+02 6.822442957737390543e+02 6.850907676157427204e+02 6.842465336872811577e+02 6.858225856487495093e+02 6.845271664034870582e+02 6.807751552787799483e+02 6.836281718821346658e+02 6.834775100908444756e+02 6.809577936453084703e+02 6.841433514422888038e+02 6.798946986205493204e+02 6.835853934274008452e+02 6.853727166389846843e+02 6.840875257685385122e+02 6.863795496862603613e+02 6.901324976079515636e+02 6.819978944800986937e+02 6.877004587504445681e+02 6.848674631324278153e+02 6.877860515795259744e+02 6.858461363428883715e+02 6.853304932252140134e+02 6.865190789546981023e+02 6.886442120275758043e+02 6.809114809474612002e+02 6.822497228459171765e+02 6.819352393632535723e+02 6.773506898975480226e+02 6.828373802741326699e+02 6.847105502673845194e+02 6.831848455085066689e+02 6.845840846519263323e+02 6.817227333315134956e+02 6.815158494626214178e+02 6.809623065808693809e+02 6.741263632974529401e+02 6.724379840271657258e+02 6.742304923595836499e+02 6.760673006448369051e+02 6.782934701702185976e+02 6.756912605237168918e+02 6.728635324066915473e+02 6.743303408968445183e+02 6.736599183344175117e+02 6.727660069643612815e+02 6.754027868506034338e+02 6.681603275662012038e+02 6.655064347365971571e+02 6.649790769766763106e+02 6.666088767527104437e+02 6.730001990534426568e+02 6.686307412966225456e+02 6.624676154734925149e+02 6.709384561654529762e+02 6.651981450398924380e+02 6.677819313018223966e+02 6.661094172831526521e+02 6.668234858571986479e+02 6.690858723149175376e+02 6.641287151697547415e+02 6.631553123702550465e+02 6.639569808659173304e+02 6.645751797049039169e+02 6.625043413413774260e+02 6.622001932036019980e+02 6.688292214042763817e+02 6.630949566024021351e+02 6.610890207671974395e+02 6.643919394879851552e+02 6.616345384913322505e+02 6.632129002895230769e+02 6.634886809498656248e+02 6.605291618884394893e+02 6.615558774386963705e+02 6.640746548764121826e+02 6.620831346355802225e+02 6.630497915963271680e+02 6.695299186211321967e+02 6.654450237394424903e+02 6.695746226239616590e+02 6.582366581638452772e+02 6.616269207371274206e+02 6.648000151258268033e+02 6.594959684483725368e+02 6.621553835313343370e+02 6.590676714551661917e+02 6.598985612892175823e+02 6.588601495413025759e+02 6.618814335247424196e+02 6.690400574389906296e+02 6.607893988316443483e+02 6.606355180421068098e+02 6.629544564157273498e+02 6.647675146592263218e+02 6.693032166049359830e+02 6.649096304630468239e+02 6.610812195281476988e+02 6.588307688956535912e+02 6.599373697166097372e+02 6.558697310409665988e+02 6.631221799767871516e+02 6.637446312793026664e+02 6.621555140746972938e+02 6.539010820589521700e+02 6.650020015944434135e+02 6.617513754537239947e+02 6.636289293133407909e+02 6.562154908843705243e+02 6.553284404102403187e+02 6.590221698409740156e+02 6.581697217491441734e+02 6.580588736715383220e+02 6.583228431757346470e+02 6.591820965663323477e+02 6.597111403891700547e+02 6.629266506394158114e+02 6.536262911839631897e+02 6.615856129094377138e+02 6.590901548448769063e+02 6.586727308303010204e+02 6.611150549578400160e+02 6.555600277424770184e+02 6.527057945223311890e+02 6.556385582805983177e+02 6.524549826151805973e+02 6.540131685915448543e+02 6.536416907215115089e+02 6.527601766426794256e+02 6.485679391330247654e+02 6.501501477232834532e+02 6.467322375027906673e+02 6.505280463488998066e+02 6.496618870730027311e+02 6.430814837804899753e+02 6.392997624803463168e+02 6.439145016826174697e+02 6.408703115703488038e+02 6.438052797659574935e+02 6.419864066369824513e+02 6.410067041057294546e+02 6.464037079636149201e+02 6.433410380378650189e+02 6.379609996915655756e+02 6.447209433997874157e+02 6.396789226694996842e+02 6.385551545368855386e+02 6.371130567972974177e+02 6.382338690943373649e+02 6.377884970456933615e+02 6.390629251749708146e+02 6.344676270389608135e+02 6.380559351789556786e+02 6.362281276881357144e+02 6.331963111911313717e+02 6.363376035769696273e+02 6.307557953586789381e+02 6.329577803367820934e+02 6.330064745580997396e+02 6.286751519131308896e+02 6.342077819187984460e+02 6.298802343131073940e+02 6.339514429391307431e+02 6.303874688568655529e+02 6.343275057708674467e+02 6.321759905759707863e+02 6.339262946374667536e+02 6.347965806735423939e+02 6.361909755984345338e+02 6.368764706682229644e+02 6.405067617094080106e+02 6.377209601393369667e+02 6.332796614226533620e+02 6.306334564426724683e+02 6.352172172179245990e+02 6.281618565808383892e+02 6.226549988572168104e+02 6.322557795367356448e+02 6.297955588945691261e+02 6.278180922167018707e+02 6.295645624490423415e+02 6.207217995903623660e+02 6.204358279638826161e+02 6.261329750688282729e+02 6.269128524365763724e+02 6.270763339971974801e+02 6.278695790983688312e+02 6.296234881468639060e+02 6.280726279703853834e+02 6.263617312241202626e+02 6.268349253474976877e+02 6.260012546731320526e+02 6.259755333131724910e+02 6.247250457652686464e+02 6.235461699464808589e+02 6.210079791027018246e+02 6.210225867563287920e+02 6.208036570843422624e+02 6.225943455163836688e+02 6.249401231969466153e+02 6.208597372637491389e+02 6.251912501126012103e+02 6.235994437532187931e+02 6.161719822791621937e+02 6.155261889990132431e+02 6.146940032643910854e+02 6.070836262034392803e+02 6.095469064904476681e+02 6.139547884407002130e+02 6.164719857998752559e+02 6.125602616394533015e+02 6.108282614256762599e+02 6.093044973146651273e+02 6.129014899357918011e+02 6.142822037253115468e+02 6.133078293225333937e+02 6.109491995138000675e+02 6.123436482262379741e+02 6.087532495087917823e+02 6.060682942425663668e+02 6.095739672735310251e+02 6.101695816483165800e+02 6.076070103119386658e+02 6.070869046129571416e+02 6.074983637413500901e+02 6.093087109387790861e+02 6.072952272939173781e+02 6.094844365214959225e+02 6.083910463234369672e+02 6.110929205205890185e+02 6.070263217664130480e+02 6.057583043078050196e+02 6.064731537938532711e+02 6.077693023888958805e+02 6.057925146380637216e+02 6.049267722357334378e+02 6.019934772663771128e+02 6.084280175396131654e+02 6.053753455871868709e+02 6.083378756122951927e+02 6.032610269689333791e+02 6.077973444281558386e+02 6.077652638133619121e+02 6.087530351943389633e+02 6.041451920669345554e+02 6.019317320315215056e+02 6.109956951991980532e+02 6.035499771328317138e+02 6.027249857645238080e+02 6.083653764616552735e+02 6.043408709781604102e+02 6.078938189663848561e+02 6.039821435064836805e+02 6.018580932801908148e+02 6.006800916426669801e+02 5.974641061165501696e+02 6.027244587872868351e+02 5.966721793174465347e+02 6.021451920693306192e+02 5.969061843483832490e+02 5.970151270502594798e+02 5.986784277306105650e+02 5.974185806364628206e+02 5.936726829710439688e+02 5.965073293850159644e+02 6.023001400340451710e+02 5.975131550452545071e+02 5.970237557206485235e+02 5.991487818821403835e+02 5.917158044421375962e+02 5.985672973030717685e+02 5.985935409066867123e+02 5.999251594376145249e+02 5.989078048269100236e+02 6.006347356847597894e+02 5.989936927272038929e+02 5.943667673351247913e+02 5.964519388864359826e+02 5.937697640659681610e+02 5.955434614708149184e+02 5.952119193874888197e+02 5.971610672841901533e+02 5.948158115620543640e+02 5.995543452584523720e+02 6.006953769859472914e+02 5.912929965432173276e+02 5.889334380371731186e+02 5.941348633892638418e+02 5.968290659931963091e+02 5.907862079926231900e+02 5.907627348644814447e+02 5.870530583351121550e+02 5.889569801053002038e+02 5.867065222362882650e+02 5.902565613380064633e+02 5.874654554240166817e+02 5.917416543739553845e+02 5.924218531429750101e+02 5.918697513041381626e+02 5.870797567648429549e+02 5.936751219426244006e+02 5.903864262454292202e+02 5.894252015813974594e+02 5.890966170695776327e+02 5.847263529287623669e+02 5.865201598364940310e+02 5.886333517067952243e+02 5.853836479374724604e+02 5.847357219852381149e+02 5.884811203921706237e+02 5.845424383188358206e+02 5.809357739869574289e+02 5.852407995459842596e+02 5.869992953741497104e+02 5.832546644952317365e+02 5.837852690553600041e+02 5.837780363937672519e+02 5.808009181204720335e+02 5.844688138284558363e+02 5.801233295629647273e+02 5.792750336926479804e+02 5.759282243792988538e+02 5.802017040325046082e+02 5.769511195781182096e+02 5.785481093515189741e+02 5.760335555546689648e+02 5.751888621378635662e+02 5.794283966092566516e+02 5.770444882886844198e+02 5.755249307855192455e+02 5.772415603513508131e+02 5.824149135483118016e+02 5.842881910655207776e+02 5.748190559689245447e+02 5.745378254220669305e+02 5.780311834987493285e+02 5.770083730217729681e+02 5.746196345722265733e+02 5.732878473599270137e+02 5.723861683282881359e+02 5.691022943089684532e+02 5.685188057232195433e+02 5.737022515474261581e+02 5.652867965038943794e+02 5.716054370715123696e+02 5.627044204318217453e+02 5.618221225141481909e+02 5.689868359637547428e+02 5.667473463039873423e+02 5.661770302150808902e+02 5.743565421466440739e+02 5.711777020116541053e+02 5.681413908712481771e+02 5.684779629413646944e+02 5.729225110600189055e+02 5.636667808956432282e+02 5.671259116507681028e+02 5.654293088462075048e+02 5.681696263107220375e+02 5.664146921399155872e+02 5.609761371326412700e+02 5.626287684553966528e+02 5.676777536835218143e+02 5.640560072839157328e+02 5.672789322697952912e+02 5.646530677638240832e+02 5.682363345386123683e+02 5.660958801124218098e+02 5.587352857836270914e+02 5.625726940424508484e+02 5.666486753726430834e+02 5.658983266794502924e+02 5.573991632387702566e+02 5.617110565945808958e+02 5.599973237465308102e+02 5.592260628433524516e+02 5.652931590787384266e+02 5.595877388947031932e+02 5.659098550957980933e+02 5.636832135693343844e+02 5.578622458644466633e+02 5.590674634141720389e+02 5.622408503178046431e+02 5.590942137511664214e+02 5.608531342627062486e+02 5.651624029937503337e+02 5.573730234839409832e+02 5.598822548842769038e+02 5.585890834779188481e+02 5.608309195448958917e+02 5.538979746558220540e+02 5.563153074390374968e+02 5.535505739742607147e+02 5.534753980886398494e+02 5.564633248699808519e+02 5.478016091071810933e+02 5.517046227922560320e+02 5.519539826785775176e+02 5.540559149634491405e+02 5.515069855675859571e+02 5.548690717121063471e+02 5.524875214292716237e+02 5.504485694607808455e+02 5.536296981282596334e+02 5.576324815550632366e+02 5.558282534696139692e+02 5.529157800273580960e+02 5.489379265029093631e+02 5.514164210856372392e+02 5.542052465390250973e+02 5.520920332001729776e+02 5.465513966745122616e+02 5.496340288928435029e+02 5.482523953736629210e+02 5.456226522869745850e+02 5.492740911541877722e+02 5.469162853989295172e+02 5.461035488016632371e+02 5.472152911243787230e+02 5.480311511291267834e+02 5.521114718814534399e+02 5.472642144079979971e+02 5.461678803635422810e+02 5.474608068271764978e+02 5.522808730858989748e+02 5.468844893831159197e+02 5.491196030619927342e+02 5.499199995807048253e+02 5.502515451925760317e+02 5.453012291028023810e+02 5.498746121115615324e+02 5.485666153887519840e+02 5.478055746511768120e+02 5.469532635975093626e+02 5.505812004312231238e+02 5.465852717960557356e+02 5.445330005854796127e+02 5.453316067281464257e+02 5.447961610389498901e+02 5.480411388300616409e+02 5.453520252884943602e+02 5.457063344780123089e+02 5.490471525554734171e+02 5.490956675995138312e+02 5.459223594725779094e+02 5.442059041350621555e+02 5.466508825631623267e+02 5.465047064435016182e+02 5.442478913811700068e+02 5.380538690780624620e+02 5.459845012173877876e+02 5.383924073808530011e+02 5.438686565470248979e+02 5.466450496271362454e+02 5.461370459756343507e+02 5.378343320276226223e+02 5.412571844456319923e+02 5.389650066956820638e+02 5.360092107635122147e+02 5.399874408861185202e+02 5.364459536385404590e+02 5.371258087817373053e+02 5.342490604668582819e+02 5.362759816087271929e+02 5.386135905235879591e+02 5.384106423714326866e+02 5.370036467976893846e+02 5.369793150935363428e+02 5.378490365548931322e+02 5.365929904573540625e+02 5.382735575537726618e+02 5.398354793741842741e+02 5.341427824939037237e+02 5.378204005433242401e+02 5.376928342767857885e+02 5.329214839871641516e+02 5.339107459952174395e+02 5.332741102155051749e+02 5.321620132281359474e+02 5.328935955616076399e+02 5.304951829637761875e+02 5.325778148037505844e+02 5.355786007714643802e+02 5.343652872230488811e+02 5.337697222776698709e+02 5.387522037536074322e+02 5.309497215042616745e+02 5.309336767012563314e+02 5.302232274727953154e+02 5.312927404100759077e+02 5.311144513351467822e+02 5.306587026444893809e+02 5.283868322619846367e+02 5.239462348103650129e+02 5.258399195478649517e+02 5.212851318368244620e+02 5.237306926170400629e+02 5.260290068106286299e+02 5.255906946539432738e+02 5.272004215385720727e+02 5.267672803625798679e+02 5.236378955146157068e+02 5.267358780527733870e+02 5.270782178427352846e+02 5.273069168044055459e+02 5.250239682387458515e+02 5.220334738028757329e+02 5.278847675283373064e+02 5.230551733313162686e+02 5.305790614284408093e+02 5.232761144526124326e+02 5.249095217108720135e+02 5.305828806586579276e+02 5.266065146538804811e+02 5.311944999040658786e+02 5.230846053084693494e+02 5.274082195703200568e+02 5.309390187674486015e+02 5.306541883255049470e+02 5.231587116025989417e+02 5.228419927391259989e+02 5.225147359707586929e+02 5.261264283325706401e+02 5.229813632944412802e+02 5.236185442428360375e+02 5.237642364579648984e+02 5.242331369998836408e+02 5.226513688366338783e+02 5.215282510630107708e+02 5.236211295423810270e+02 5.264336794136954722e+02 5.188684137580996776e+02 5.187724563037260168e+02 5.254983232552542631e+02 5.179104431958186296e+02 5.155677238320730567e+02 5.166705245285110095e+02 5.141600736740036837e+02 5.149080621979421721e+02 5.147336530034726820e+02 5.154071074459224064e+02 5.176271308186202305e+02 5.155000746865476913e+02 5.120136134214833419e+02 5.131457042004720961e+02 5.168815449389609284e+02 5.112154077155075811e+02 5.149871963469544198e+02 5.181970662115409141e+02 5.172977617826358028e+02 5.138315761278972786e+02 5.079752052873965340e+02 5.164983046685247245e+02 5.117789427570825751e+02 5.132312069751189938e+02 5.162790991651502281e+02 5.116099124474869768e+02 5.122043803206473740e+02 5.121089930462794655e+02 5.120567049667894253e+02 5.171040768000395929e+02 5.089367801820857835e+02 5.172778985514922852e+02 5.121745291322014282e+02 5.145316339636095790e+02 5.139209139260153734e+02 5.159381726399583386e+02 5.086740944353570626e+02 5.064998991191392292e+02 5.094939307850450518e+02 5.123641437835318584e+02 5.057121370920387449e+02 5.087335048103565782e+02 5.131238640886351732e+02 5.065667743994296757e+02 5.159244065444871694e+02 5.089635189004142148e+02 5.094581006123350448e+02 5.104324311059172601e+02 5.082640814555891779e+02 5.139339420059910708e+02 5.105993427902391772e+02 5.118508190338291683e+02 5.093868888069048353e+02 5.141455000574221685e+02 5.085465262804273721e+02 5.089543926332227670e+02 5.015807099284266997e+02 5.072703606281065731e+02 5.033520134903432677e+02 5.062924849963077349e+02 5.030523351710012321e+02 5.063056161157659290e+02 5.005146575886323603e+02 5.077106558584878258e+02 5.031822986932949107e+02 4.978474662904666843e+02 5.012465622446710540e+02 4.988631849750923379e+02 5.005643672105335895e+02 4.980158977147173118e+02 5.018957257430647019e+02 4.958425882725378528e+02 5.034015333989773922e+02 5.006263707042102169e+02 4.957895600696691076e+02 4.977151093332794289e+02 4.914017338692116255e+02 4.903646152231542032e+02 4.905772302485973455e+02 4.931999473452559073e+02 4.936006173049291874e+02 4.942128563826152003e+02 4.959837617654741848e+02 4.952366756908310208e+02 4.917937957879762507e+02 4.909047184464627662e+02 4.906319620678002025e+02 4.948157715417374902e+02 4.936519231821152971e+02 4.939984790822610421e+02 4.925726561146214522e+02 4.933228449205773245e+02 4.928422363295185846e+02 4.900978033556700666e+02 4.928797379492898472e+02 4.961615512246548860e+02 4.937411579186639869e+02 4.936941889235983467e+02 4.886941703267980301e+02 4.950866504257083989e+02 4.875252933963501505e+02 4.882187444130895528e+02 4.935443216344552866e+02 4.875007392072817538e+02 4.891206037379475333e+02 4.867454612808549541e+02 4.854244954464479633e+02 4.874341501704736856e+02 4.801639492335916088e+02 4.863402719623799157e+02 4.797075040673933017e+02 4.882479385001252012e+02 4.813182937505371797e+02 4.874805903274562979e+02 4.803424832013841410e+02 4.832645840466955178e+02 4.825931017881407570e+02 4.795407100808042742e+02 4.818513116537147880e+02 4.830895973267587920e+02 4.805872414700715467e+02 4.799875372213791707e+02 4.741477410510383947e+02 4.760461291446684982e+02 4.773795509938818213e+02 4.797039056537030888e+02 4.791973727795502782e+02 4.801718565218999402e+02 4.830724051015300802e+02 4.782829704230827019e+02 4.782945646546666012e+02 4.779704977347462886e+02 4.789520255625160985e+02 4.819441409115961505e+02 4.783366573856346236e+02 4.771354171452810533e+02 4.763629325999827984e+02 4.821771659736446054e+02 4.719795135637934322e+02 4.805585347269206977e+02 4.780427595954240587e+02 4.750369106243440456e+02 4.795494783629835638e+02 4.818014519665027251e+02 4.700058153101163612e+02 4.787153687732738376e+02 4.768655566696765504e+02 4.775676115704459335e+02 4.756126302832529973e+02 4.765671751806838756e+02 4.776032489920886519e+02 4.727191090472650785e+02 4.703941996653533693e+02 4.649511086379611129e+02 4.709236773824766260e+02 4.712924976323350847e+02 4.746367863387446846e+02 4.660761669980138322e+02 4.695074041749814455e+02 4.667352849456801778e+02 4.641240120286623778e+02 4.707646268497349524e+02 4.680280928930230857e+02 4.736487388457291559e+02 4.755464622106838988e+02 4.701676459581482845e+02 4.663299651389493192e+02 4.715105930921862978e+02 4.701120065876160652e+02 4.670319793574581126e+02 4.703195744460292076e+02 4.668597298987193653e+02 4.674389840492578969e+02 4.718838865445979991e+02 4.695887090271925217e+02 4.657235543008379182e+02 4.685647871637477806e+02 4.683343336713408576e+02 4.635770674138122445e+02 4.625633053362343503e+02 4.662881367774633645e+02 4.629284446950045435e+02 4.631291883321117666e+02 4.618713903152279272e+02 4.657660010124090491e+02 4.649630505525472586e+02 4.612790151915306751e+02 4.634011503361592190e+02 4.607460795443757888e+02 4.582130231782676333e+02 4.614011550774654324e+02 4.593231403873285217e+02 4.568879114148922440e+02 4.579383368194366426e+02 4.528946114481825589e+02 4.537082187286503654e+02 4.603420482957758963e+02 4.554363059629139343e+02 4.529489161629783780e+02 4.518936420730181567e+02 4.499104368540977248e+02 4.478132644136326803e+02 4.515037965640651123e+02 4.518265446542566224e+02 4.553421923587766855e+02 4.515618800485568727e+02 4.463240258224159902e+02 4.503335939384699032e+02 4.522148025629875292e+02 4.570292441470467111e+02 4.513798880611146274e+02 4.492832116627177470e+02 4.526422017994638054e+02 4.507514041036085928e+02 4.481188851558808324e+02 4.482476328972099395e+02 4.511333278317958388e+02 4.460955159080432963e+02 4.448493365775541406e+02 4.500925999587254296e+02 4.451968094268886489e+02 4.460499246473316930e+02 4.450880680364948034e+02 4.544779656386306783e+02 4.487354238187051578e+02 4.491059102590552357e+02 4.472646199166311476e+02 4.484969858436926984e+02 4.502121871363393097e+02 4.470407421101719478e+02 4.492526293878525507e+02 4.438081672662528376e+02 4.405915378724210427e+02 4.467105126077763657e+02 4.474166490547120247e+02 4.431441928563376678e+02 4.463745423927175011e+02 4.457242107459275644e+02 4.489783662824739281e+02 4.405542651887254806e+02 4.417654600176751387e+02 4.440763788453798497e+02 4.418179452492689734e+02 4.462169694191082954e+02 4.478210784698838438e+02 4.416809579448680552e+02 4.415442621860017312e+02 4.479485783784020896e+02 4.446588678911724060e+02 4.449173348248746720e+02 4.460177471586937941e+02 4.449265880179012242e+02 4.416176246738561417e+02 4.471788134174743732e+02 4.477167249862541780e+02 4.422410433899915461e+02 4.385077723713155251e+02 4.397188386078502731e+02 4.403097999424023783e+02 4.383585429517227681e+02 4.360717681774602852e+02 4.400030252568706715e+02 4.339424514665205379e+02 4.402982458244601958e+02 4.378433197643703920e+02 4.369947735055105795e+02 4.394080608931228653e+02 4.385486641924834430e+02 4.342579416799221690e+02 4.415417075419213688e+02 4.370826972638706707e+02 4.370520768737276853e+02 4.317425309467582224e+02 4.322607933208685722e+02 4.335384930675613191e+02 4.344474373589487186e+02 4.333795206941889546e+02 4.299838118395168181e+02 4.293196494617328085e+02 4.327167425543322565e+02 4.380833980461676447e+02 4.299585543252921411e+02 4.295264869892506567e+02 4.308166436479060053e+02 4.302772403858220400e+02 4.269898207107303847e+02 4.282388455226372912e+02 4.322941183873310820e+02 4.270348115729703977e+02 4.289566960150386308e+02 4.281959713880904133e+02 4.315257361235788949e+02 4.329521952692861078e+02 4.308436695140417214e+02 4.296550063876953232e+02 4.304075447275349688e+02 4.324217701929609916e+02 4.296066766853074341e+02 4.252031992293012763e+02 4.275686367645952828e+02 4.284153629422576728e+02 4.287253673733131336e+02 4.227596702328661991e+02 4.270226197712503904e+02 4.272929590808229250e+02 4.245928872811007295e+02 4.269022519986388033e+02 4.268487668920075748e+02 4.259582630495690410e+02 4.277614811092397531e+02 4.249663677366521028e+02 4.294865125361584433e+02 4.223063677566469210e+02 4.243511617604800108e+02 4.251856481701801158e+02 4.210932029191794754e+02 4.249421799553156802e+02 4.213876187445238770e+02 4.242482681453267332e+02 4.272898239659146498e+02 4.250377874776193039e+02 4.206375810083433748e+02 4.216368166388886038e+02 4.197795095762823507e+02 4.197468239774718199e+02 4.174985853418738202e+02 4.204911100864268860e+02 4.206065594117949900e+02 4.167175746208416740e+02 4.218459252288918151e+02 4.158836240188551869e+02 4.179338234826100233e+02 4.224504336745848718e+02 4.195037688217392429e+02 4.177788791910701889e+02 4.169244893616962031e+02 4.235701530605332437e+02 4.220724067348427866e+02 4.183255693001676718e+02 4.210873567325249383e+02 4.213466060119863528e+02 4.163465911804448751e+02 4.215286382494087434e+02 4.159396659821254048e+02 4.173431171352360138e+02 4.155622667579584686e+02 4.129828751110491112e+02 4.192136616711607644e+02 4.170917342694484091e+02 4.177749768119116425e+02 4.140913368368662759e+02 4.202378016365565259e+02 4.179085574220228523e+02 4.164702672265140109e+02 4.188120709626676330e+02 4.206419738574409735e+02 4.179617465336640976e+02 4.196733266977153676e+02 4.190805430112031331e+02 4.185086837784560316e+02 4.137701943401067410e+02 4.181882329262658118e+02 4.166315605278952603e+02 4.134086230759326099e+02 4.117403094434564537e+02 4.101924603003303105e+02 4.106299573320391687e+02 4.107898439681246145e+02 4.094227846015883188e+02 4.167826654916859752e+02 4.131638262596725326e+02 4.128658200652457708e+02 4.129617472273338308e+02 4.155807123551204540e+02 4.142723795633580721e+02 4.147990869294199001e+02 4.124175367968552450e+02 4.121285263418173486e+02 4.126954200776172570e+02 4.148844438957676175e+02 4.102019673931895909e+02 4.080748593543172547e+02 4.100647922604350128e+02 4.082685904286890946e+02 4.101798820263763901e+02 4.097399202280755617e+02 4.104826349091258635e+02 4.161047484700604286e+02 4.104193456295396345e+02 4.074162241913036269e+02 4.091751790074906694e+02 4.107726432083838404e+02 4.073776088771027730e+02 4.088302067160515207e+02 4.101349381635188251e+02 4.123462307627871724e+02 4.082813037652578601e+02 4.065087660762318933e+02 4.060995991332220001e+02 4.108879695676529877e+02 4.111305947641184844e+02 4.048669519454552983e+02 4.057038040797205554e+02 4.088840907282509534e+02 4.126249304617838334e+02 4.067961837678348047e+02 4.093679686371298772e+02 4.092912583904916914e+02 4.094459901112693387e+02 4.056517126489823113e+02 4.048795411504085564e+02 4.058268972068142943e+02 4.090321335660149202e+02 4.048035559648170079e+02 4.029256078911208760e+02 4.055606726041382899e+02 4.044533591178891356e+02 4.018753311411351206e+02 4.055294332197088920e+02 4.006752700547103814e+02 4.048656055960236699e+02 4.060248945429050877e+02 4.049539917252614032e+02 4.017361113204389653e+02 4.045827595445494467e+02 4.013615236803403832e+02 3.999793497823633288e+02 4.023883768191671493e+02 4.023257742634151555e+02 3.965539736256988590e+02 3.994090017948766445e+02 3.982572412855876678e+02 3.972269003814198527e+02 4.012160891915316370e+02 4.000480799758265675e+02 3.961702530136437872e+02 3.986831440971483858e+02 3.987119609168371994e+02 4.004729534419101924e+02 3.979974569576091312e+02 3.963910294911140113e+02 3.997371323523642559e+02 3.988700219497310400e+02 3.975426282910866576e+02 4.001165667226493383e+02 3.995578236226327249e+02 3.958909585614135267e+02 4.009892103991179511e+02 3.985215773736733809e+02 4.026992920714497473e+02 3.983393603440140964e+02 4.001389016911701333e+02 4.014872338733128458e+02 3.964677978983189632e+02 3.980520153526628064e+02 3.964474184287426510e+02 3.951530602195202846e+02 3.953550238254030660e+02 3.917199678413861079e+02 3.967386769212300237e+02 3.959142646374400556e+02 3.939692500217717566e+02 3.953473538419550550e+02 3.931481174292261471e+02 3.898744027004794930e+02 3.948251481633151343e+02 3.938614293632342651e+02 3.914748058276261986e+02 3.922551561406773430e+02 3.895468189827140009e+02 3.864142726398579839e+02 3.924275794833308737e+02 3.905643667560705694e+02 3.896958855929714787e+02 3.912239639131939839e+02 3.909371420651003746e+02 3.965585991417484024e+02 3.907002447381947263e+02 3.962753381097903684e+02 3.923787736732454050e+02 3.916445409532229291e+02 3.940262191955301887e+02 3.885772136777920309e+02 3.911837716686458180e+02 3.903181583865868447e+02 3.900816504949416981e+02 3.922871441189122379e+02 3.885006877083961285e+02 3.865133843846775790e+02 3.881232903935020886e+02 3.923447024788988529e+02 3.875814161944305738e+02 3.893553159188829227e+02 3.893473252940244720e+02 3.874430699206972122e+02 3.856033841447054442e+02 3.871784725036006876e+02 3.888154508177782986e+02 3.872670962263628098e+02 3.849915450243978512e+02 3.881655325354299748e+02 3.877377982178267644e+02 3.868079272594528106e+02 3.830775700441056983e+02 3.906899373349527878e+02 3.842522856424498059e+02 3.875576012754597173e+02 3.856107214986405438e+02 3.854364040820427704e+02 3.902725402993337411e+02 3.872693226623532041e+02 3.912949538769538549e+02 3.878075741226286937e+02 3.853558708996868631e+02 3.842432884667659323e+02 3.855731293033563247e+02 3.848760411883870916e+02 3.876294686254630619e+02 3.812682798614522994e+02 3.842354772345545371e+02 3.890323395876507675e+02 3.835405546594733437e+02 3.843250169149536646e+02 3.852332319939266654e+02 3.867602371354261663e+02 3.846932092651023254e+02 3.797213337590845867e+02 3.845405831410795940e+02 3.854949674891634572e+02 3.829158969112182263e+02 3.806219271825993928e+02 3.858537961248920851e+02 3.851166041801307642e+02 3.811214105263896386e+02 3.742959634206013675e+02 3.761736562642421973e+02 3.745709861006737356e+02 3.759962970046820487e+02 3.779018775519631390e+02 3.788757457600007115e+02 3.759755015266617306e+02 3.784850333157457953e+02 3.774966796898668235e+02 3.768161501037398011e+02 3.799611935365350632e+02 3.795129925501388470e+02 3.738187496388005115e+02 3.752480593372503677e+02 3.754079396454624771e+02 3.738404360246474880e+02 3.747602320817500754e+02 3.688882993481565222e+02 3.652607433716905234e+02 3.669138018412777456e+02 3.737707291423101879e+02 3.671980825375336508e+02 3.688119566923721209e+02 3.665882234532045914e+02 3.711398587916414726e+02 3.692659898938843526e+02 3.737080751135715104e+02 3.602488822260177130e+02 3.660804774298691200e+02 3.663418592397065368e+02 3.640854186402767141e+02 3.673849609188949898e+02 3.649478348618526411e+02 3.681841496325993148e+02 3.636568595699062030e+02 3.667344052451609286e+02 3.659426376317639438e+02 3.649989826696868818e+02 3.677996564314058787e+02 3.607437359820176539e+02 3.695934570143530777e+02 3.673382265883724926e+02 3.666580483593828603e+02 3.658592841607696187e+02 3.652679429341823152e+02 3.668238050821332195e+02 3.694761831590996053e+02 3.688825007636779105e+02 3.645544814751318086e+02 3.681434858832151917e+02 3.631975190256778774e+02 3.653244252286623350e+02 3.658309614420092544e+02 3.667911727547348164e+02 3.648622555459920136e+02 3.641308135451424732e+02 3.665262750946974961e+02 3.651586103028286061e+02 3.669176460217274780e+02 3.652378516359107721e+02 3.646514782447374046e+02 3.665822722542641827e+02 3.625804144365667412e+02 3.615734566880125840e+02 3.640896352977292736e+02 3.640987063193029485e+02 3.629778440630971090e+02 3.672871390763893373e+02 3.625819465305389144e+02 3.676832708231851257e+02 3.657984248752325129e+02 3.659938899173377536e+02 3.640949954217191475e+02 3.622816487234219949e+02 3.613466475820795836e+02 3.633038034731189327e+02 3.629772026398991329e+02 3.656992084950564390e+02 3.666956585091724037e+02 3.672061302279819870e+02 3.624263027854886445e+02 3.643358767282293798e+02 3.614445827395092579e+02 3.619669413198140546e+02 3.618606217985657736e+02 3.580804752970398113e+02 3.609983025517282726e+02 3.595984129634005058e+02 3.609050191659958386e+02 3.615636368869696753e+02 3.614816982784540755e+02 3.632130160449324308e+02 3.642893893724510690e+02 3.579414587149728959e+02 3.619619927636763919e+02 3.620830714805697994e+02 3.623105067314126018e+02 3.612954489582518249e+02 3.620013026470749082e+02 3.614404607946748911e+02 3.616925755096850708e+02 3.629570603199305197e+02 3.633807618857340458e+02 3.598110823639638056e+02 3.609602131273073269e+02 3.636742652677484102e+02 3.564928958519852813e+02 3.630454699691842393e+02 3.604424675045389108e+02 3.594857255515444763e+02 3.585270870069257398e+02 3.592047589215125072e+02 3.617836125538827901e+02 3.591698416887346639e+02 3.619576089013360729e+02 3.608003409326774431e+02 3.588258445876884366e+02 3.566240720267799702e+02 3.581041105539821956e+02 3.604553880592666815e+02 3.577289235946291228e+02 3.570424537787436634e+02 3.583104954658808197e+02 3.604898444540411333e+02 3.538782943578092386e+02 3.536012701295142620e+02 3.565663763026159927e+02 3.559134153896468433e+02 3.573568102722214803e+02 3.597538053771748991e+02 3.558218289390238169e+02 3.563288304748605242e+02 3.567114111510310295e+02 3.519398533824124229e+02 3.540812094931866341e+02 3.545808882603454322e+02 3.569466234656906067e+02 3.571839064012125391e+02 3.576684189839286319e+02 3.611996695858721296e+02 3.562916586893166482e+02 3.595628426195394240e+02 3.579983231576749745e+02 3.565857807547138805e+02 3.566847353382927395e+02 3.551535164814927157e+02 3.569866902827728836e+02 3.573433411858188720e+02 3.553309495199613366e+02 3.569880077839573573e+02 3.509944846588284690e+02 3.543319030316094427e+02 3.543159227885325890e+02 3.548339667239735036e+02 3.506594144128937387e+02 3.541394927075217538e+02 3.551442526650653804e+02 3.524335028269098871e+02 3.522778469311936078e+02 3.475433465571493343e+02 3.557936539297098193e+02 3.548640208400266260e+02 3.553540881127823923e+02 3.539819538375090815e+02 3.542929535966350727e+02 3.505887908034550833e+02 3.546813860300504189e+02 3.529322769094625301e+02 3.550070831262263482e+02 3.540327938840210322e+02 3.538415746537343693e+02 3.505844385598853705e+02 3.542024593150730425e+02 3.536790716066763025e+02 3.527454386929853172e+02 3.530772481485819867e+02 3.540582562604514578e+02 3.559622057994798752e+02 3.518684687974708254e+02 3.565475888484198208e+02 3.534017591815298829e+02 3.523456639886907169e+02 3.547617459520146213e+02 3.545430055887676417e+02 3.565674214445821804e+02 3.545207558204497786e+02 3.563033755141994448e+02 3.539085375584453459e+02 3.562715522608053220e+02 3.563535041049617575e+02 3.539839853531040035e+02 3.522382979285738429e+02 3.558146746241236542e+02 3.556187325801319616e+02 3.519552999747889430e+02 3.553992802027715925e+02 3.565681628045105640e+02 3.529502437454627284e+02 3.512543224596486198e+02 3.501593482967530804e+02 3.526798571957830859e+02 3.540681135555200285e+02 3.585756580675078453e+02 3.476067434591739698e+02 3.490751465957942514e+02 3.459009986579279712e+02 3.479087046332920750e+02 3.504450111847994549e+02 3.445773153147445100e+02 3.495879451225661114e+02 3.503410296563362181e+02 3.409764618929970084e+02 3.472154168758851824e+02 3.444941842291302123e+02 3.465743410497547643e+02 3.483022053227323909e+02 3.463278109721346709e+02 3.498385080705344308e+02 3.494388983582838932e+02 3.504801422742163481e+02 3.457459993496798916e+02 3.468448637637060870e+02 3.480247242885205310e+02 3.459152773984952773e+02 3.475726998862855339e+02 3.452636338127966837e+02 3.432873655411328286e+02 3.455868777853116285e+02 3.468450700154949686e+02 3.459782460268961017e+02 3.441051974318930888e+02 3.480824217713206394e+02 3.430583283350323995e+02 3.416890479910125578e+02 3.410774316677402567e+02 3.446135575091532814e+02 3.458597855347334757e+02 3.476488749867511387e+02 3.501521766139858300e+02 3.471990109042455970e+02 3.493636399839833189e+02 3.438937001543218344e+02 3.456069918259232736e+02 3.445122061739677974e+02 3.401529551097288504e+02 3.443379568928688172e+02 3.425041844339708632e+02 3.450955308228722060e+02 3.408399305262470307e+02 3.456402100092765295e+02 3.407414024191841690e+02 3.418420436595149567e+02 3.413064217875568147e+02 3.439054876196846067e+02 3.421395495453589319e+02 3.378967742006035451e+02 3.424013219575987819e+02 3.428005023365684565e+02 3.421684543405290810e+02 3.461567004059133978e+02 3.464745488914426801e+02 3.428262235935245599e+02 3.417177937948316639e+02 3.405528931099773899e+02 3.407477618148264469e+02 3.417056660638085646e+02 3.442067815258266137e+02 3.425161318937936130e+02 3.403917528816513709e+02 3.444168810246430326e+02 3.407116410281191747e+02 3.452456148359186727e+02 3.415186972235047165e+02 3.433010270085071056e+02 3.417096754287308613e+02 3.405415626065471884e+02 3.414314703825446031e+02 3.416179752602234885e+02 3.409466530328206773e+02 3.404978918389204523e+02 3.395203827891850210e+02 3.397360221470690362e+02 3.391537912093994009e+02 3.403952575660169941e+02 3.371553752437431513e+02 3.367088056823842521e+02 3.340964442137947117e+02 3.326261454115305582e+02 3.326705284889633276e+02 3.351723356929267652e+02 3.350376534027235493e+02 3.317926986883416021e+02 3.322670596049857181e+02 3.337460001268931933e+02 3.303631731469580473e+02 3.286180166683374182e+02 3.324858056067343455e+02 3.372138219188395851e+02 3.304899745793254624e+02 3.365321310987753236e+02 3.331674421013998426e+02 3.336685917298217987e+02 3.342684040896272677e+02 3.311523551835483090e+02 3.325457499230067242e+02 3.302264593089877280e+02 3.342158100881219980e+02 3.295956998859017517e+02 3.335764927059180422e+02 3.303362106917781489e+02 3.318564724097834642e+02 3.294441282875144452e+02 3.303577330372627330e+02 3.336115680420504077e+02 3.325292862633955338e+02 3.287825574924625585e+02 3.275400093660620087e+02 3.257995404639419803e+02 3.294267849992480706e+02 3.304294061963780678e+02 3.298255724750934519e+02 3.269858557202385896e+02 3.270161798064560230e+02 3.313901357772040228e+02 3.267287720014241472e+02 3.286046914992761572e+02 3.299625049235360166e+02 3.304911427888933986e+02 3.291201541383994140e+02 3.263876598195668635e+02 3.257905875521706207e+02 3.306858811132468077e+02 3.304350851121591859e+02 3.285709966617715736e+02 3.281150832828317334e+02 3.289757093353600226e+02 3.282275325573090754e+02 3.296445214618828459e+02 3.252931566084029100e+02 3.266161351452387294e+02 3.259271637127525878e+02 3.233536370010870087e+02 3.262819547739150039e+02 3.228463043128901404e+02 3.231468923137575757e+02 3.256917264605803553e+02 3.218664631135035279e+02 3.189746769629987853e+02 3.266921567895712997e+02 3.242869476542260827e+02 3.236490372358840091e+02 3.209933585145179791e+02 3.245481960604938649e+02 3.220562071200273522e+02 3.228728381990605385e+02 3.195304471875035119e+02 3.203590841562174205e+02 3.178899052811747765e+02 3.195916149512036100e+02 3.194438909312390820e+02 3.189548983974265752e+02 3.201599577932178704e+02 3.214127386895871723e+02 3.205376446390358751e+02 3.204220656408773493e+02 3.162411201808820351e+02 3.178215417371918079e+02 3.189359982987495528e+02 3.146158117155343916e+02 3.200971842478720646e+02 3.199681809693075252e+02 3.178405664774159618e+02 3.154046503836924558e+02 3.161826750900440288e+02 3.156933824994196129e+02 3.144985076003676454e+02 3.134501797717983891e+02 3.199034403615594897e+02 3.161020543288351519e+02 3.186562507561855568e+02 3.143077864881569212e+02 3.149759127438265978e+02 3.114163677880503656e+02 3.116236119141330505e+02 3.164208780735128244e+02 3.109448289764441142e+02 3.158314974561158124e+02 3.164587606941414606e+02 3.135735298212979956e+02 3.110304179555071755e+02 3.153999981683956548e+02 3.122875011682193644e+02 3.129441812389148936e+02 3.106698492845552551e+02 3.127619106022440860e+02 3.086705638815287784e+02 3.098736914583868156e+02 3.104940599667695551e+02 3.122776551594637908e+02 3.129599271920260435e+02 3.096380390588649334e+02 3.088762374464154732e+02 3.129014566954963925e+02 3.143382026570467360e+02 3.113373421430389385e+02 3.095272146032033334e+02 3.086847559578548044e+02 3.107264378103274112e+02 3.135427268575849666e+02 3.055292550081879881e+02 3.091986681535172465e+02 3.125934959843915522e+02 3.089363681289633519e+02 3.080167399857507462e+02 3.121170466382686186e+02 3.052025280821796400e+02 3.076458492790180799e+02 3.096699959889951970e+02 3.085290772149423901e+02 3.044015642831329274e+02 3.094410343174401419e+02 3.090400432027917645e+02 3.038979983179433475e+02 3.096866142359412493e+02 3.052316935540134750e+02 3.054583179601197003e+02 3.085898244644075135e+02 3.085772920143093643e+02 3.096456850746188820e+02 3.065265727261080997e+02 3.083130303949695303e+02 3.091870543883516689e+02 3.036937124332918074e+02 3.089468232597970427e+02 3.049967545827323647e+02 3.043099652106433268e+02 3.099226892394497668e+02 3.015180846695246260e+02 3.042017275547296435e+02 3.056185120569075480e+02 3.025425751877193079e+02 3.051266543311195960e+02 2.972747582685993279e+02 3.040439502407132295e+02 3.044103743326200515e+02 3.014995335709882625e+02 2.977398335580820117e+02 2.994678100247418797e+02 3.004309038033026695e+02 2.991289660311829834e+02 2.984919043644865724e+02 3.056865747224819643e+02 3.030396874388171113e+02 3.056252558240603321e+02 3.046787376205102191e+02 3.020934175005057796e+02 3.048540997518982181e+02 3.038770276654786358e+02 3.030975654361108695e+02 3.059859379084822422e+02 3.025876219811748342e+02 3.007483833333014331e+02 3.033816116405905063e+02 3.030656214847907108e+02 3.004643212902632854e+02 3.008681364356672248e+02 3.016781876548512855e+02 2.982806015236969870e+02 3.018823304114793586e+02 3.033357927214453298e+02 2.968277177507940792e+02 2.953829258051111424e+02 2.982891311322172214e+02 2.968325880391873284e+02 2.955467167850705437e+02 3.009641347720765907e+02 2.981930374754625177e+02 2.960961909110504848e+02 2.956865527501744282e+02 2.954725354296226101e+02 2.960781208230908987e+02 2.950294151267524398e+02 2.984987849539891727e+02 2.955896260706079488e+02 2.980983239026107867e+02 2.935120593501649182e+02 2.964042570767578582e+02 2.963151724572416583e+02 3.004025068166629353e+02 2.972890726210850403e+02 2.993051957397907472e+02 2.950598274601271100e+02 2.956947293904333378e+02 2.967943199651577402e+02 2.931945047691181685e+02 2.921150023859262888e+02 2.952026558743671671e+02 2.969601760926502720e+02 2.935805088067724569e+02 2.983691746955071835e+02 2.919024638718352662e+02 2.911149383926367591e+02 2.949379563335826901e+02 2.925079866969239220e+02 2.947208283428476534e+02 2.912501906319204750e+02 2.910459010107844051e+02 2.915979214255864918e+02 2.891157732794065396e+02 2.970012054945513000e+02 2.897357516541933364e+02 2.904001516187113907e+02 2.910296706368982882e+02 2.933759711868272575e+02 2.899332626914509774e+02 2.943308785867651522e+02 2.906842529541784756e+02 2.930266310291924015e+02 2.932569762785837497e+02 2.952112403895851571e+02 2.887286131941453391e+02 2.940357466926990924e+02 2.931270085792266968e+02 2.903234858742321762e+02 2.932938488399147445e+02 2.879416303365148337e+02 2.891141538510193527e+02 2.884349367689795827e+02 2.862895905138746571e+02 2.899527357353427419e+02 2.882616325116451890e+02 2.883323520141587437e+02 2.862294230544257516e+02 2.853158544008244917e+02 2.879952096105759551e+02 2.883123359689284371e+02 2.891676247559820467e+02 2.893170354610844015e+02 2.863818989924156995e+02 2.869273702498359739e+02 2.851067298193510169e+02 2.861690497653002581e+02 2.859205538322341340e+02 2.841897424146706612e+02 2.852996157737283625e+02 2.847778619297056366e+02 2.830059458169864683e+02 2.893545448138731331e+02 2.852686764740087142e+02 2.851498273961827863e+02 2.869054521163695313e+02 2.832380027562710438e+02 2.855198197462377721e+02 2.885369182248952029e+02 2.888920601377170101e+02 2.842693249209270334e+02 2.872250718693056797e+02 2.863822030545705388e+02 2.881711643952959321e+02 2.891889541354948960e+02 2.931151551778131648e+02 2.881518006054923831e+02 2.891009736750866637e+02 2.883359039856327968e+02 2.884245140801700131e+02 2.842701410927076040e+02 2.891862603908301708e+02 2.867650814063217126e+02 2.875049191985812058e+02 2.898629860425417064e+02 2.896755988799718580e+02 2.894693542156020385e+02 2.873772548287217319e+02 2.866037676748803733e+02 2.822457506632099467e+02 2.854027361218739429e+02 2.846752595107948878e+02 2.868848363730244273e+02 2.845455582559441723e+02 2.840439535900986243e+02 2.846241309712935390e+02 2.878736458188126903e+02 2.871115788978248702e+02 2.836963801200088824e+02 2.815600644928485394e+02 2.845711358518788074e+02 2.823274539848083577e+02 2.830197562133146789e+02 2.858289767386338553e+02 2.833281722935870448e+02 2.835824599122353789e+02 2.845788467737041287e+02 2.876745441599081232e+02 2.806811733112422189e+02 2.846406846535355157e+02 2.835042921433133642e+02 2.835212378770960413e+02 2.869792544004861270e+02 2.818898608183872625e+02 2.826256724796324988e+02 2.840949298934948501e+02 2.856611138920658846e+02 2.819716523374299868e+02 2.802497464388336539e+02 2.782072762847292893e+02 2.792374903119362557e+02 2.800905167027279390e+02 2.780529053644715418e+02 2.785289493252049056e+02 2.760153912413845774e+02 2.791001742695094663e+02 2.749496216861677453e+02 2.798161124104352666e+02 2.768019156640625624e+02 2.789042748597631771e+02 2.824358365527717183e+02 2.816285821715849238e+02 2.850033768998572441e+02 2.843962528511804067e+02 2.805591946818262841e+02 2.779676960573177666e+02 2.820619868567318349e+02 2.775273316043371779e+02 2.806525255310623947e+02 2.821572420595076096e+02 2.823703180910785022e+02 2.824305295288236834e+02 2.783078958161664787e+02 2.785011634306183623e+02 2.766221386441925461e+02 2.746756127842862725e+02 2.795692253492380814e+02 2.792888792179998063e+02 2.752883361428815761e+02 2.777746619896886386e+02 2.759025354362967732e+02 2.779667219098146234e+02 2.780942676655982950e+02 2.763848790791640795e+02 2.748275318842229353e+02 2.740598854714235131e+02 2.708672208079254347e+02 2.748514551158492623e+02 2.752883688425889090e+02 2.693982261900011395e+02 2.690325368018074528e+02 2.741975517880669031e+02 2.726727638449451661e+02 2.693173859538301258e+02 2.742424821025296637e+02 2.693789156627336752e+02 2.706742902753840667e+02 2.733545623655843428e+02 2.718302148457332805e+02 2.735035230117307492e+02 2.751498721392934499e+02 2.717645743296258161e+02 2.664425101721256510e+02 2.671249264036756585e+02 2.691057974953750431e+02 2.680314496227663881e+02 2.638083097484718564e+02 2.670177484875232494e+02 2.665701957783962825e+02 2.655442619415831018e+02 2.696894568642168224e+02 2.674921936601512016e+02 2.655835450386789489e+02 2.663748390293770285e+02 2.636494672034593236e+02 2.638749257386287468e+02 2.637460293636283382e+02 2.680616048220901462e+02 2.649492372450603170e+02 2.638084547726332403e+02 2.646344314844242831e+02 2.650723001438380493e+02 2.616809910014345064e+02 2.596671526397065008e+02 2.647096445207163811e+02 2.630864079684935177e+02 2.651276739532802935e+02 2.592128350019418122e+02 2.617611285810700679e+02 2.621629529770108888e+02 2.637721872560172756e+02 2.615820430481167023e+02 2.644741685147760109e+02 2.626399027170160139e+02 2.634418752529406333e+02 2.617519670351109085e+02 2.621669322051823201e+02 2.600355297934692089e+02 2.604521486731645155e+02 2.682045793460893037e+02 2.632221121565077624e+02 2.630232124690064097e+02 2.637611540514919284e+02 2.676037429103612908e+02 2.656794705327574206e+02 2.657076053091871586e+02 2.640184160660787143e+02 2.646975247353744862e+02 2.639844321238000475e+02 2.642913828934378557e+02 2.678073353055888219e+02 2.666368323769204949e+02 2.606832203588274410e+02 2.643871218465141624e+02 2.657450414115373292e+02 2.654439599309602613e+02 2.642579814536991307e+02 2.619279131549125736e+02 2.615160027271094805e+02 2.586553586328552683e+02 2.613084463622832914e+02 2.634097204113879229e+02 2.645340636617394807e+02 2.656856349773632360e+02 2.593959103273481333e+02 2.606135595751887308e+02 2.626755324479271394e+02 2.661823275587795479e+02 2.657500833133562423e+02 2.641784106904913187e+02 2.657237890451763747e+02 2.655629290038047543e+02 2.630491602354160818e+02 2.664157025843907149e+02 2.674448397144242335e+02 2.594262727797811294e+02 2.618472668111945723e+02 2.629962384735444516e+02 2.588037178065981720e+02 2.595433274670047581e+02 2.597453375151490604e+02 2.563819969860629158e+02 2.598748262796387962e+02 2.599553218304176880e+02 2.601068907773156980e+02 2.565270681735332801e+02 2.605139096332236477e+02 2.565282340478226502e+02 2.510353232340842453e+02 2.547304201912403983e+02 2.528503840956429656e+02 2.568902629134471454e+02 2.574127454144247054e+02 2.558897201265754120e+02 2.547323206266303259e+02 2.555991141382791909e+02 2.567833796908969930e+02 2.574669737280235609e+02 2.563574175964783421e+02 2.553167257682644902e+02 2.540451201561169512e+02 2.530749627259423278e+02 2.522366702938057301e+02 2.548715023435577223e+02 2.509707738433141060e+02 2.541022555650864376e+02 2.552110659975728595e+02 2.545949787978737504e+02 2.559794010221442306e+02 2.537416685361087048e+02 2.579611810554421822e+02 2.572833694395346242e+02 2.551532289476795370e+02 2.563630198978618182e+02 2.534185192329742620e+02 2.556388566589260449e+02 2.527654220463313948e+02 2.509427476788038689e+02 2.565669598769955542e+02 2.513170831421242610e+02 2.543959058769843580e+02 2.544229949302466025e+02 2.531659299557796601e+02 2.518802732700053468e+02 2.472329508919634407e+02 2.528414119074530220e+02 2.517992890308038625e+02 2.545219409047751356e+02 2.523262753829329768e+02 2.543552402097230356e+02 2.538659291168858090e+02 2.558941779949912529e+02 2.557782072912823708e+02 2.540110248065704184e+02 2.519326855787617774e+02 2.547701595593900947e+02 2.546256297121733212e+02 2.543093764906512888e+02 2.551681529854213011e+02 2.544061565986597770e+02 2.572148039279942964e+02 2.546519568715149546e+02 2.513057060757379304e+02 2.531391947137244642e+02 2.554585347619464812e+02 2.561883488893552112e+02 2.532681212243938660e+02 2.552501292582783776e+02 2.540372020303972249e+02 2.565891490810359983e+02 2.563789285997066258e+02 2.547155338160830524e+02 2.534153869988550696e+02 2.527044704236479333e+02 2.569984247749355291e+02 2.531909662895044733e+02 2.545118813298622911e+02 2.525900270335052937e+02 2.534795331094468338e+02 2.522833287363488353e+02 2.539838536676495551e+02 2.510435399223796651e+02 2.574799621605977791e+02 2.544129511777853736e+02 2.530141346981941126e+02 2.512423298829459100e+02 2.486549715763297002e+02 2.551818667018592066e+02 2.492821710073130816e+02 2.522074111374468828e+02 2.503413258637509671e+02 2.531611953374624591e+02 2.496793021899850373e+02 2.491292100967597776e+02 2.506270160362767285e+02 2.480278317180606678e+02 2.498977641947112431e+02 2.473953012244633953e+02 2.502425177839561456e+02 2.513771550575569336e+02 2.484570220638134117e+02 2.463226917520756274e+02 2.490995770774331106e+02 2.464690704550475004e+02 2.472712465433218085e+02 2.460015785405021518e+02 2.498116791182222585e+02 2.453954852402047493e+02 2.485261119312893641e+02 2.456661059090546360e+02 2.488236937788526859e+02 2.449854352384494689e+02 2.460179047302293327e+02 2.440546182865107596e+02 2.461085960240957036e+02 2.444938199415992131e+02 2.442686227786268489e+02 2.458005519815926618e+02 2.418412027871800944e+02 2.438077343178840977e+02 2.413420693931849428e+02 2.449126000636219089e+02 2.432378068017832504e+02 2.448495000817384835e+02 2.418340245122594183e+02 2.455989937257474196e+02 2.440121324566077021e+02 2.454173964691100593e+02 2.425803900592999867e+02 2.438601964915584404e+02 2.429740991785841686e+02 2.424855526648859723e+02 2.437170757110828561e+02 2.420046099595409146e+02 2.402998984892468570e+02 2.458015298285802146e+02 2.449708641843852490e+02 2.457691833756042854e+02 2.477978862415583592e+02 2.428426076611706890e+02 2.439168215561594195e+02 2.437513139552567338e+02 2.437661494443416359e+02 2.447809981821487781e+02 2.477088859166995007e+02 2.482902022293534117e+02 2.477758798612851763e+02 2.439167895390075387e+02 2.426994446264182841e+02 2.461056672245086929e+02 2.434353408552391329e+02 2.434652799345864196e+02 2.475059976406888325e+02 2.440467406568155866e+02 2.419154869842860478e+02 2.405153599934778299e+02 2.410973246343025664e+02 2.407254001071252674e+02 2.416853912625006728e+02 2.401258408398558402e+02 2.387215985547721004e+02 2.378347739645149659e+02 2.382580545198672723e+02 2.404029967352854840e+02 2.403107044000022654e+02 2.389057466367424070e+02 2.431832491320706993e+02 2.382934346596314015e+02 2.372722142833665373e+02 2.349316598780031597e+02 2.366824634569191232e+02 2.357369709674647140e+02 2.368683758767674021e+02 2.358153467261367098e+02 2.379662776761992689e+02 2.363664319776347895e+02 2.354031367665760683e+02 2.373699124524393653e+02 2.356164532420609419e+02 2.329051856750215848e+02 2.347383067916092330e+02 2.379584755409398724e+02 2.354287281444894688e+02 2.380673934468805726e+02 2.341550696384020682e+02 2.330060346888641618e+02 2.301077660273799665e+02 2.356561512977141319e+02 2.305875958252107694e+02 2.344045085431558277e+02 2.352510142988599000e+02 2.358848325740923997e+02 2.375090117293154606e+02 2.330664140932551049e+02 2.342819709678907429e+02 2.362454680615144866e+02 2.339735386000484425e+02 2.299509455828396369e+02 2.352945688807507736e+02 2.323638546608641207e+02 2.301616249918751862e+02 2.333688335185936467e+02 2.282117400281854884e+02 2.306647884101839452e+02 2.309504315962861938e+02 2.319904618926199475e+02 2.287900612260271487e+02 2.314444890134953710e+02 2.304290522354841357e+02 2.336359386292127738e+02 2.324733417566168043e+02 2.377219412943113355e+02 2.313075243873744000e+02 2.333553697078363030e+02 2.329268203939679722e+02 2.289464641232441977e+02 2.306827514706241971e+02 2.318802744616169491e+02 2.337578880253909119e+02 2.304179640937359466e+02 2.316342950964538829e+02 2.286202992015876703e+02 2.324703236033964799e+02 2.315810023613204862e+02 2.321666377338961524e+02 2.353677666410960398e+02 2.306399791012482581e+02 2.311324636052821120e+02 2.326089906237303353e+02 2.303036256537651809e+02 2.306814544853346263e+02 2.342050748543600491e+02 2.309883505032685207e+02 2.319347726202400111e+02 2.302257418208422450e+02 2.289224257275802188e+02 2.284198863074320229e+02 2.300660154845015768e+02 2.307652534546411118e+02 2.243227445420861841e+02 2.289137960672139513e+02 2.285511893301340081e+02 2.286433696800614825e+02 2.314963647922909331e+02 2.258263146192664124e+02 2.287166500449063165e+02 2.269589144745830254e+02 2.269317111807149843e+02 2.225367154431377799e+02 2.262768798042683613e+02 2.263950535594141797e+02 2.277633840649393164e+02 2.285967998648261528e+02 2.248143442886637047e+02 2.268774548083619322e+02 2.239410952760204339e+02 2.239152049386161707e+02 2.236881788381759861e+02 2.217909649078864334e+02 2.231181045646521000e+02 2.271230194665827753e+02 2.218796187629022540e+02 2.272052516648839173e+02 2.268530059695067393e+02 2.254694736117619414e+02 2.270536853542144797e+02 2.271303540216673298e+02 2.263745279246546431e+02 2.272234764265581362e+02 2.254509849836575484e+02 2.279500232874982544e+02 2.298740108293151820e+02 2.246127017289362016e+02 2.318140945090808884e+02 2.260791671858195855e+02 2.266975091261008117e+02 2.311864471448753022e+02 2.268453103501242651e+02 2.290633509707958808e+02 2.273812846673331478e+02 2.258697714083154153e+02 2.303317578214795844e+02 2.296112155747489965e+02 2.255818143269227107e+02 2.273908039643241068e+02 2.289722263249872753e+02 2.300280023274664245e+02 2.235280741299334295e+02 2.214536752972755949e+02 2.199532865965050803e+02 2.228529964283300160e+02 2.257640292484819895e+02 2.245091645228221751e+02 2.288520741859880161e+02 2.230113253453953348e+02 2.281747728291108785e+02 2.260572195317087107e+02 2.205527233540131817e+02 2.230847041018444656e+02 2.203854978604010171e+02 2.248926607351935161e+02 2.225837410372765532e+02 2.256945742407634157e+02 2.230025011729303515e+02 2.231526130060755122e+02 2.244078884170750712e+02 2.235710587871219275e+02 2.241291295893100539e+02 2.214732978061517770e+02 2.216219794540857606e+02 2.209774189114748424e+02 2.226118712210431454e+02 2.234681673056007867e+02 2.201796621061903920e+02 2.190535358319823729e+02 2.262152352197294363e+02 2.239448713890898546e+02 2.233913329755212658e+02 2.222998108541768829e+02 2.253190787982339600e+02 2.278703662386188284e+02 2.232157094144643850e+02 2.257374670641940781e+02 2.256947599915719138e+02 2.241635350031624512e+02 2.229737790946180098e+02 2.223944273254268467e+02 2.236347360611759711e+02 2.232606023429022173e+02 2.251329018371317261e+02 2.217109299752683569e+02 2.198709079384609879e+02 2.219180258563509938e+02 2.204884117123135923e+02 2.209381580471674624e+02 2.211569666480415890e+02 2.216641222857099081e+02 2.200354961466088355e+02 2.212423272985976439e+02 2.205256830442936007e+02 2.188432030706436819e+02 2.188174444060436201e+02 2.167561899624221837e+02 2.181181253778581492e+02 2.173657567786505354e+02 2.210692084843331884e+02 2.200577257304043428e+02 2.239118192837435117e+02 2.188546460496224029e+02 2.217905459096715219e+02 2.207080733223941991e+02 2.237107105637965390e+02 2.214694582066829298e+02 2.244104447107683313e+02 2.234761323829539208e+02 2.208270941045346945e+02 2.222486486641743966e+02 2.219081004895754461e+02 2.228583335081848986e+02 2.225559367165310505e+02 2.226034234642405920e+02 2.217167530293958748e+02 2.236390313765350584e+02 2.221946260692620285e+02 2.198167550857336607e+02 2.221998514599314092e+02 2.233556639896968363e+02 2.252554902208229919e+02 2.220391447974889729e+02 2.217237978014655084e+02 2.241410451682939993e+02 2.205437535225890144e+02 2.173806134270522534e+02 2.219121495031269831e+02 2.178058163616658192e+02 2.194477325545450697e+02 2.187131078946049456e+02 2.225284110773130521e+02 2.191998140932029173e+02 2.191998605683542678e+02 2.167566774788296300e+02 2.165920148536115164e+02 2.175883197466936565e+02 2.198784433217128367e+02 2.151821507603180237e+02 2.177077101919271342e+02 2.154424301748399273e+02 2.104123104769784049e+02 2.127096468555317017e+02 2.139802535398049201e+02 2.127510228827950414e+02 2.132722021494457181e+02 2.150315574043362687e+02 2.192141681714496997e+02 2.192044896708367787e+02 2.125145646623554114e+02 2.181374090987114300e+02 2.140237663282241556e+02 2.157980107642318330e+02 2.148156401030219627e+02 2.150554646327280466e+02 2.178773463198971854e+02 2.148358132852693529e+02 2.184194390763892386e+02 2.146141804508054634e+02 2.158408990834917631e+02 2.148481029553816484e+02 2.157492181262318809e+02 2.175886518741157829e+02 2.162955529453137160e+02 2.147741225506606213e+02 2.149939102913596685e+02 2.145331425207085374e+02 2.133096330748315381e+02 2.160583162650490863e+02 2.155084730394270878e+02 2.125160825796565689e+02 2.130442320328372148e+02 2.125831179379757714e+02 2.116682557456582003e+02 2.129441100161558325e+02 2.160642465770346234e+02 2.114026866918891301e+02 2.117221690564359733e+02 2.137345241518872001e+02 2.146482261269736682e+02 2.135227863370346597e+02 2.135097701567100330e+02 2.121088366956498419e+02 2.099969802410855948e+02 2.109738142151527143e+02 2.114571427104943098e+02 2.117497349767012054e+02 2.138655955363119006e+02 2.126832025671053543e+02 2.134614847708956802e+02 2.146386995192275720e+02 2.153401696223000386e+02 2.145302976177371477e+02 2.137874968605135848e+02 2.123680879432529025e+02 2.111084726395336020e+02 2.137448946841220447e+02 2.177729383892926478e+02 2.130556566523861477e+02 2.114938843343425390e+02 2.105070859085946893e+02 2.120688183505548352e+02 2.099975594911415158e+02 2.116267344914373041e+02 2.087656653931375672e+02 2.105010110209865104e+02 2.095247236188602358e+02 2.078583633278472860e+02 2.121812464762733157e+02 2.089639370243438350e+02 2.102520068412134719e+02 2.100292374733514293e+02 2.090394250516252441e+02 2.096850192979988492e+02 2.117378744398795050e+02 2.080922118592966115e+02 2.073370869706960491e+02 2.071526360369699660e+02 2.088884046689125285e+02 2.116959647402782991e+02 2.104155991792600560e+02 2.066826458206535335e+02 2.110837906129913222e+02 2.074898431547027826e+02 2.079134201546501401e+02 2.071730439905812489e+02 2.045685722175374792e+02 2.040409999531906351e+02 2.084432613016654159e+02 2.038741986082371227e+02 2.082247622978485708e+02 2.019855430945345915e+02 2.036907363514222311e+02 2.053828582409388162e+02 2.065894426439963638e+02 2.061712016105898613e+02 2.023582657282168498e+02 2.047796991929823776e+02 2.057347904974752453e+02 2.056309455748854873e+02 2.051412783421462223e+02 2.075046000877327685e+02 2.066628951485218408e+02 2.075587946038466214e+02 2.055313998327449667e+02 2.028767351493113722e+02 2.057499218635271632e+02 2.040335015628762676e+02 1.985281126130199709e+02 2.029567923900226276e+02 2.049636660360121709e+02 2.018766324302744692e+02 2.067737189272017417e+02 2.034778335855872058e+02 2.029427180411348957e+02 1.989501948841009380e+02 2.026996498391713430e+02 2.019464754946677374e+02 2.001572849142208383e+02 2.001117753999425872e+02 1.994707179989571557e+02 1.959401353295061483e+02 1.973342334473531992e+02 2.002958351798319541e+02 1.993621629052194635e+02 2.001460867918768827e+02 1.992878709011315550e+02 1.981717696404939772e+02 1.960776782863827350e+02 1.976130903806358958e+02 1.969136064710127698e+02 1.949677329359825535e+02 1.996203604715754807e+02 1.979884396544372862e+02 1.913701597004950656e+02 1.954885497288722149e+02 1.947346935889030419e+02 1.945572490328188167e+02 1.957659573036170286e+02 1.948246863318286159e+02 1.972333619990359068e+02 1.958313387797363418e+02 1.948718403593243238e+02 1.955540424231708982e+02 1.944505038082413932e+02 1.922141407912516229e+02 1.934991233010328813e+02 1.950378855110833740e+02 1.921080495331186455e+02 1.929520916325242297e+02 1.924155445559859459e+02 1.945330141470403476e+02 1.932046964930344473e+02 1.924847781170351197e+02 1.936249034162721898e+02 1.917455834180871932e+02 1.923155247648767272e+02 1.908903726644876713e+02 1.889790274441988061e+02 1.893405573712887531e+02 1.900229315934198837e+02 1.927360306563260508e+02 1.885087135261388198e+02 1.899815757217054397e+02 1.870422493330086411e+02 1.888816639701320241e+02 1.877966589178855656e+02 1.861072898935369722e+02 1.883036659636103423e+02 1.898794529563475919e+02 1.892087813958084439e+02 1.890704418532954492e+02 1.887215409398812085e+02 1.878341204824141641e+02 1.901584224919072028e+02 1.921339980510682039e+02 1.884248875022797165e+02 1.888486152330100367e+02 1.895191727360995912e+02 1.874420693757041931e+02 1.881290613636790283e+02 1.898395490104334442e+02 1.892528330790238726e+02 1.890937335066915068e+02 1.866915748320696480e+02 1.888303132749252597e+02 1.891275846204932805e+02 1.871510802393461574e+02 1.884649204753481797e+02 1.881258314922642967e+02 1.884785040231719506e+02 1.901874047902256848e+02 1.922929827576683692e+02 1.884783878422242651e+02 1.902839582097115567e+02 1.877362439491034252e+02 1.897765768773161028e+02 1.905149052613490426e+02 1.884622698749626011e+02 1.872151325146493832e+02 1.859246288386511310e+02 1.886285123477890409e+02 1.882916139713912571e+02 1.906043019678969870e+02 1.864824464968980635e+02 1.879215867695334623e+02 1.881014822484680451e+02 1.879012449720234486e+02 1.865742926214061868e+02 1.888721367515316842e+02 1.860831300826370125e+02 1.903022820818775642e+02 1.857490409740842381e+02 1.879262396562490096e+02 1.892240396303694467e+02 1.875799025939791989e+02 1.862769295257659792e+02 1.883144010853203270e+02 1.886458605819551906e+02 1.860486198945353919e+02 1.841920743039321167e+02 1.881761342633346601e+02 1.893249940711096997e+02 1.898329965935897974e+02 1.888275339019241983e+02 1.855565861972849291e+02 1.901593837254171717e+02 1.892740790558670199e+02 1.876803753394417242e+02 1.875780293924148623e+02 1.855152314881657105e+02 1.898293162591490386e+02 1.899113892223446101e+02 1.901577883939191054e+02 1.904093220230676877e+02 1.869000303886906806e+02 1.876628348566038085e+02 1.890321743171896287e+02 1.841511632051224296e+02 1.848353396303589307e+02 1.873940553295704206e+02 1.867663335838259968e+02 1.896262798801575400e+02 1.884105855080563003e+02 1.903105195272235903e+02 1.868449224757139007e+02 1.871601774528843123e+02 1.860638720723854647e+02 1.862478613724530589e+02 1.841531665329675604e+02 1.897906782113025486e+02 1.830400626228017416e+02 1.849053324257400561e+02 1.836165375575663177e+02 1.843753989410047609e+02 1.851192254829960291e+02 1.829108363547784109e+02 1.852532205026471104e+02 1.842791426908663937e+02 1.850548835642578354e+02 1.838486344667187780e+02 1.829313094921988636e+02 1.873038289548272246e+02 1.893610956096518123e+02 1.861783728778522686e+02 1.879762356903442821e+02 1.888870239609324244e+02 1.898439157387380192e+02 1.885980123175203289e+02 1.878413165084653826e+02 1.885365785760452297e+02 1.857511153948407241e+02 1.868426902451208491e+02 1.867667717506193128e+02 1.861341221970829736e+02 1.887455771105514089e+02 1.868962849389336895e+02 1.849816937781633897e+02 1.876492683486632984e+02 1.861729007800049658e+02 1.865646058743814706e+02 1.870869446051653142e+02 1.867159823313192533e+02 1.883129616528582915e+02 1.868127176683903485e+02 1.856565878134677234e+02 1.802691242569752035e+02 1.841968813016798947e+02 1.828856823988172096e+02 1.842732323845793303e+02 1.848574350378328859e+02 1.819358221717577067e+02 1.844151545062860862e+02 1.855620378123336991e+02 1.850909342967806595e+02 1.884268416366701331e+02 1.860934826266296795e+02 1.855882114276206778e+02 1.840798719839086459e+02 1.849632704965953280e+02 1.863812341861460879e+02 1.864363773710126964e+02 1.853003715321447942e+02 1.832442886405931688e+02 1.821603517944768953e+02 1.825069300687655698e+02 1.822352786870360148e+02 1.776640653402222370e+02 1.792437811098811835e+02 1.775395675711760077e+02 1.773320835969769007e+02 1.795965634273073306e+02 1.807838854178754957e+02 1.821864358199352409e+02 1.770500701069903471e+02 1.808228725156592702e+02 1.776815693617853071e+02 1.761945281675038757e+02 1.781495094971266724e+02 1.785129382842166024e+02 1.795385370644492582e+02 1.760597634484159357e+02 1.787705053451638548e+02 1.760171166749334475e+02 1.765380718061130096e+02 1.767147516529340692e+02 1.773973223127923973e+02 1.749660685048205835e+02 1.756170217959715956e+02 1.791874700115034500e+02 1.805040829309598962e+02 1.815185415013704926e+02 1.798638656741257194e+02 1.767522421077833883e+02 1.788211509075506740e+02 1.769297401456296370e+02 1.795597097376162310e+02 1.780739637298744924e+02 1.776720669008935829e+02 1.797838167566044660e+02 1.777963299206689669e+02 1.783629648668738241e+02 1.754087610252308309e+02 1.753784116606254599e+02 1.757474479898455400e+02 1.730801002646510938e+02 1.749493675787365703e+02 1.753735286294275113e+02 1.769802539548969378e+02 1.745456295725362281e+02 1.720012403678902899e+02 1.754938783819368382e+02 1.757913908073944356e+02 1.719441301871362953e+02 1.753682960987395063e+02 1.734761858452228296e+02 1.718686578825994218e+02 1.748017375183771946e+02 1.756429338209709954e+02 1.728612339562550915e+02 1.709589123869521359e+02 1.729535741512012237e+02 1.723505536570582706e+02 1.726084401017215839e+02 1.728464065533705991e+02 1.708204356744776646e+02 1.710234577685267254e+02 1.705340117255662165e+02 1.712939533586694552e+02 1.722616619469712589e+02 1.719506767274608592e+02 1.724570110178214861e+02 1.696284175184810863e+02 1.703499118263528374e+02 1.711594436233236536e+02 1.695696684463914892e+02 1.663114658548871887e+02 1.695367098611091023e+02 1.728853129657019565e+02 1.726662527792343838e+02 1.712531713031708875e+02 1.744501919703126873e+02 1.718798639626512568e+02 1.701215506093605256e+02 1.727924141113964254e+02 1.695752774182871860e+02 1.705837408936666577e+02 1.740087164283514198e+02 1.738081748453426201e+02 1.699755883035427075e+02 1.685716823962124522e+02 1.683099233964797747e+02 1.724058106935343346e+02 1.717508324492087013e+02 1.702114715446190303e+02 1.703721743391088808e+02 1.708793520454619284e+02 1.682417911106810493e+02 1.658773501532284058e+02 1.697220180734451844e+02 1.651026742512623002e+02 1.690347552958591280e+02 1.701152058772250655e+02 1.683821654713970304e+02 1.715464927903749981e+02 1.680930960792724136e+02 1.660020417988621375e+02 1.682945406800766079e+02 1.672244331125508836e+02 1.654566100159531459e+02 1.684139501665825378e+02 1.664674784497912867e+02 1.660188548427251476e+02 1.692865676635943544e+02 1.658936388468300152e+02 1.667177569331385314e+02 1.667316599094581306e+02 1.652801987101784960e+02 1.682106984577102082e+02 1.703701493541956609e+02 1.684619991453579360e+02 1.682764933194259811e+02 1.647430328160827457e+02 1.669831722887556964e+02 1.685781166249548448e+02 1.666581791176819820e+02 1.678991024160449967e+02 1.641608120364088279e+02 1.649712621994785025e+02 1.654589049417114381e+02 1.669493480156329497e+02 1.661988138509965154e+02 1.718575385959948960e+02 1.656789384113418748e+02 1.682766535008811672e+02 1.696506231029099752e+02 1.673473097127690039e+02 1.665791889970897444e+02 1.689752713490499048e+02 1.657095010334046776e+02 1.689415968762440912e+02 1.661801007629634626e+02 1.659664944244780997e+02 1.634664359512317731e+02 1.672141737249710616e+02 1.676262639923386359e+02 1.685076035004373409e+02 1.679360781534787748e+02 1.662460701210663387e+02 1.665437763238098796e+02 1.685579387023016125e+02 1.692240767843847493e+02 1.654887797068766133e+02 1.671574959987155751e+02 1.631977415051399305e+02 1.635875471434287078e+02 1.639058219064268087e+02 1.618936590188957609e+02 1.662608074486545036e+02 1.668897728109718628e+02 1.656828929328079880e+02 1.618013569664866225e+02 1.636525645172884538e+02 1.614068157681900288e+02 1.627153210945761828e+02 1.653988567159211414e+02 1.646457067937599561e+02 1.628544273081714380e+02 1.640567652914620282e+02 1.640210311027622083e+02 1.642119088055299869e+02 1.615666391464770015e+02 1.647297538106673187e+02 1.672911038463583964e+02 1.622079535870477685e+02 1.624886851398073304e+02 1.655575286093154261e+02 1.631285626222181406e+02 1.619803726644620951e+02 1.654247098137998364e+02 1.664557015819586354e+02 1.625425269639956696e+02 1.612330787699566770e+02 1.604632631222332577e+02 1.589309948291284513e+02 1.636471174014658629e+02 1.624725427882439988e+02 1.645089944846259300e+02 1.613533772394492871e+02 1.625960605915933854e+02 1.631169834716166065e+02 1.624688358817814446e+02 1.629852784439426898e+02 1.649534687793523631e+02 1.619567209332717255e+02 1.631714535604260732e+02 1.606257289924884049e+02 1.641622686186514386e+02 1.584305091722272891e+02 1.626845428488740595e+02 1.610278460754032892e+02 1.618097359459569020e+02 1.621421947919310753e+02 1.592996713995767095e+02 1.629217542308815894e+02 1.619098869695974088e+02 1.594213665727116904e+02 1.597683492463395680e+02 1.620702599345162582e+02 1.613236640307866310e+02 1.594843160315449779e+02 1.596470095688009962e+02 1.581516570865584299e+02 1.608981792891574969e+02 1.618791315302162559e+02 1.621937344590351699e+02 1.618934776585251711e+02 1.615601303447877228e+02 1.636065132797843944e+02 1.643464562199863508e+02 1.610654796663700381e+02 1.617667593477173682e+02 1.620132536176832616e+02 1.624621681402279307e+02 1.645076623484659137e+02 1.604248980296506204e+02 1.599343152324451296e+02 1.650180299471775243e+02 1.635479857826740613e+02 1.636714026058102718e+02 1.623573626263463439e+02 1.626191908119167806e+02 1.599257557250102764e+02 1.618277376584547653e+02 1.595957422246002864e+02 1.625015310518690512e+02 1.599946127200732917e+02 1.592075161087757067e+02 1.600395251808085675e+02 1.618777618553673392e+02 1.613519064564209486e+02 1.595947200295222785e+02 1.611690635841637516e+02 1.606316353452933186e+02 1.591082474593919187e+02 1.579070552307064759e+02 1.597359574996166884e+02 1.610763650853373861e+02 1.597410841460614108e+02 1.593812040694365919e+02 1.632138020848234135e+02 1.597144972450309126e+02 1.595305806557740596e+02 1.616888035337142071e+02 1.613433918028015910e+02 1.631288098745357900e+02 1.619494894924611970e+02 1.626735698870128317e+02 1.597053223047277015e+02 1.604371918552411103e+02 1.632767385810029168e+02 1.617536043966150316e+02 1.616073978021262292e+02 1.611835298138727239e+02 1.616663364721897267e+02 1.614599881980148837e+02 1.627790583099827018e+02 1.591228191473297215e+02 1.630096244363583651e+02 1.614170131353436091e+02 1.586419764889696467e+02 1.592267863277955087e+02 1.591829028501682046e+02 1.574874913205415226e+02 1.568951387210144901e+02 1.575771510265377344e+02 1.586068716468723778e+02 1.587394015678677874e+02 1.590232988839225072e+02 1.572864394967078852e+02 1.559808482049418217e+02 1.555722244537624022e+02 1.576952931655281134e+02 1.557263676121502840e+02 1.544882818198427401e+02 1.554932361947348625e+02 1.568189797972380006e+02 1.547277581488490341e+02 1.564586594053608337e+02 1.561242153020536421e+02 1.521226908747786979e+02 1.545804945639337120e+02 1.540109774951119164e+02 1.549791310384199505e+02 1.563656520728567614e+02 1.555213772421963938e+02 1.520702410005744127e+02 1.541974435864890722e+02 1.547626878435989966e+02 1.543522739728572049e+02 1.524661006661847864e+02 1.507947481511993431e+02 1.496912893886912457e+02 1.519449100021987817e+02 1.518320537989894774e+02 1.511174890528716617e+02 1.508819762599903527e+02 1.521641276187059475e+02 1.547124315767298128e+02 1.529688407716179768e+02 1.529557183276216676e+02 1.512267299398403111e+02 1.504117051758293542e+02 1.518434895666523801e+02 1.522137433645456497e+02 1.523807069429010994e+02 1.522750159239903667e+02 1.519371227549607113e+02 1.541610438123328208e+02 1.524896715048111560e+02 1.515157717131737911e+02 1.515741361619915608e+02 1.518713541962900422e+02 1.542573489572967560e+02 1.543066521853331778e+02 1.528252908473731395e+02 1.502933332569876654e+02 1.503466140289862381e+02 1.543466181672034452e+02 1.503001900294703148e+02 1.517491386833640377e+02 1.511366335907767677e+02 1.532821364353735021e+02 1.528310539888325934e+02 1.520114753890037207e+02 1.541628919764613670e+02 1.495963327828876004e+02 1.504768352280879640e+02 1.512989507444129060e+02 1.502059632445589727e+02 1.498096378993415385e+02 1.507232197258892370e+02 1.528478628538162241e+02 1.488311984859423660e+02 1.490488712397513780e+02 1.526898302643163277e+02 1.510192337547190959e+02 1.503413877072333662e+02 1.516353587702562038e+02 1.495921888051950361e+02 1.485071993934282659e+02 1.512712894390040503e+02 1.523313050486683267e+02 1.506594839849815344e+02 1.522636609669933137e+02 1.529105983823541806e+02 1.504320660658212887e+02 1.514484630822462350e+02 1.504134302407107668e+02 1.533529963290012290e+02 1.522966462606826212e+02 1.514344875036074995e+02 1.536596837603830750e+02 1.527354392588641474e+02 1.527656256017029932e+02 1.514746734436469353e+02 1.507229150053188960e+02 1.457439712795448656e+02 1.479641237697378529e+02 1.504843280377109522e+02 1.502658100850126175e+02 1.494743401171787127e+02 1.482292502409632959e+02 1.513931188412831830e+02 1.475439342052060283e+02 1.513421740403392448e+02 1.492865174702234299e+02 1.475202662277454237e+02 1.507927189809147421e+02 1.495987804486013317e+02 1.469676958633392019e+02 1.481255141875754475e+02 1.461840302211421658e+02 1.485763239808283345e+02 1.492443490057285089e+02 1.479447643194381214e+02 1.473372047859221254e+02 1.458770924203953427e+02 1.508992248492883732e+02 1.479988560624457818e+02 1.476724640812022642e+02 1.459753304116392201e+02 1.473011581625831070e+02 1.496732893644779665e+02 1.483028729258518013e+02 1.511771089451877117e+02 1.480502553489276067e+02 1.480434663105522191e+02 1.487906883107035014e+02 1.479149901682597772e+02 1.473196645806773404e+02 1.484421070539415268e+02 1.466726462508091231e+02 1.480299086504502384e+02 1.469012242094617591e+02 1.491877657620436821e+02 1.493740332263161577e+02 1.499019534876107969e+02 1.505067405891216197e+02 1.504989460871660185e+02 1.495177961981093517e+02 1.498606802278212911e+02 1.535492382737390926e+02 1.520236349601785548e+02 1.501837208987173256e+02 1.500651116178601399e+02 1.506880493823087193e+02 1.500769916029930187e+02 1.495219849891711021e+02 1.506130413227733413e+02 1.480837175995558539e+02 1.497156161749271064e+02 1.521180863154086751e+02 1.495560982818260527e+02 1.500411966843626033e+02 1.490607791869302048e+02 1.489591188484522490e+02 1.496746066963272881e+02 1.484862059757738564e+02 1.491256305878040109e+02 1.530296060537918095e+02 1.488232707729573576e+02 1.490781439111089242e+02 1.454852102291411882e+02 1.502165534994996676e+02 1.490946120847010832e+02 1.487506404748980913e+02 1.467569186760585751e+02 1.492332538946655802e+02 1.477178113807007378e+02 1.493824883514235466e+02 1.495799106425956495e+02 1.480514424541171934e+02 1.471034430319993191e+02 1.499373793960484136e+02 1.494013882409390135e+02 1.462017979987627143e+02 1.445875019381566631e+02 1.464864094396028804e+02 1.452642020489064976e+02 1.451833475036917207e+02 1.492084669672745747e+02 1.491289156949339088e+02 1.474460150835640491e+02 1.480755069767413090e+02 1.466382611614855875e+02 1.504785965627901874e+02 1.506498448652483830e+02 1.473412445313149988e+02 1.479907642612690779e+02 1.463346920486434612e+02 1.479232922192071840e+02 1.442357476086231713e+02 1.478631092351870109e+02 1.428221345530059523e+02 1.423983775413572630e+02 1.447225219868492445e+02 1.463386068227733290e+02 1.454274807188507737e+02 1.433106664174558489e+02 1.449153045513482141e+02 1.420467745948976130e+02 1.456933756636690589e+02 1.458417414812422521e+02 1.441256812574715980e+02 1.420164216187631894e+02 1.416892926833513116e+02 1.428546779999457215e+02 1.427588601234193675e+02 1.413443045971758920e+02 1.424834004738915780e+02 1.441518669863334594e+02 1.411040702034700303e+02 1.462015796161536514e+02 1.426284321822246568e+02 1.463904629897978964e+02 1.458393114574295453e+02 1.422245539613412291e+02 1.441300607570338741e+02 1.440436042021334799e+02 1.431817883012753612e+02 1.436070145025067859e+02 1.437796219211865889e+02 1.403504555521470252e+02 1.434186475455827292e+02 1.410766364062935168e+02 1.395309391254558875e+02 1.424313054896722406e+02 1.426860667737556412e+02 1.426123832365707926e+02 1.423645373546300164e+02 1.422947694037060273e+02 1.446899939456125708e+02 1.415012484779960573e+02 1.438022275798272176e+02 1.424406563979974578e+02 1.451534485319683654e+02 1.460752501609262310e+02 1.435673613250242227e+02 1.429274773946738435e+02 1.460242823944514612e+02 1.417124254342994902e+02 1.431481887995655313e+02 1.412821899276195552e+02 1.434361240469550012e+02 1.430547768632964107e+02 1.444470902194768200e+02 1.419912207818619265e+02 1.450085607897976558e+02 1.439026048253946328e+02 1.449872733105381997e+02 1.461831488997016493e+02 1.421722030691731504e+02 1.446543373032956481e+02 1.427268026813952986e+02 1.457404109259784946e+02 1.439756166820759802e+02 1.432607415591405129e+02 1.425766624335168160e+02 1.459552366576398583e+02 1.424735514079422103e+02 1.439751574154976197e+02 1.426990498291654035e+02 1.437137677180285209e+02 1.436040142214499724e+02 1.445558723233542366e+02 1.445842513030918042e+02 1.451897346202771644e+02 1.448502020652139493e+02 1.447326880940786396e+02 1.458137971407957707e+02 1.435373838390231640e+02 1.428548570500544201e+02 1.444394523579585439e+02 1.441713522954464963e+02 1.426177845993854874e+02 1.459389970017712699e+02 1.441458728385086658e+02 1.452860353354753045e+02 1.460337449151078317e+02 1.436329465784196486e+02 1.426204171115813324e+02 1.411188444028859408e+02 1.435438248762221178e+02 1.431365918323371602e+02 1.396773830395332539e+02 1.412207575175825980e+02 1.421426319140824148e+02 1.422221273173081499e+02 1.382399237306129862e+02 1.399333586165454051e+02 1.378425063624772235e+02 1.404159355955434876e+02 1.393633058079284126e+02 1.414636102589072948e+02 1.386237667131923672e+02 1.402312687006166527e+02 1.414025690264823538e+02 1.423967797462794636e+02 1.418966683659167813e+02 1.408262299499575363e+02 1.415963122224902975e+02 1.411999534116664563e+02 1.405043544752778359e+02 1.397340234337664810e+02 1.408197873648625773e+02 1.405342933968022692e+02 1.396871887222071109e+02 1.438631511281277540e+02 1.435394194909706584e+02 1.414205201052713505e+02 1.402203795772612978e+02 1.427653695412580532e+02 1.400858299082751159e+02 1.404116413357084809e+02 1.425326489960594643e+02 1.376041081437625451e+02 1.393380531488526515e+02 1.404390107066528799e+02 1.415402494969361840e+02 1.434815637000756681e+02 1.407890325155024129e+02 1.408367474756027207e+02 1.373314617861988438e+02 1.389320296668301467e+02 1.397319846251474189e+02 1.417914630717366151e+02 1.438745502489139483e+02 1.418427772843431853e+02 1.364393623545383036e+02 1.380299275597015765e+02 1.364320300944501412e+02 1.383379590970788229e+02 1.393538298244988312e+02 1.372087650128443386e+02 1.385338137374641292e+02 1.394982238815344715e+02 1.366407335793545315e+02 1.364592655821247718e+02 1.343417551278452606e+02 1.369258881004425916e+02 1.348114540088899957e+02 1.340840108053891129e+02 1.390759592052791618e+02 1.318243746425815459e+02 1.356580020757074010e+02 1.348561939488592998e+02 1.345757048915919825e+02 1.374482970474128081e+02 1.348093130929838424e+02 1.361391648636822538e+02 1.361976362814665720e+02 1.338143442310653484e+02 1.319940257898210518e+02 1.339286595239368580e+02 1.317410263343206225e+02 1.336134788304284484e+02 1.344760939831623148e+02 1.361676193602255012e+02 1.349752148633172624e+02 1.351462503314169226e+02 1.346799677160030058e+02 1.326192493970843316e+02 1.353270298167152532e+02 1.348627528113155734e+02 1.352502765249936374e+02 1.319382413344259817e+02 1.317588471822961651e+02 1.336207344202775573e+02 1.333756669323862809e+02 1.324692459474205748e+02 1.372444346496380376e+02 1.326365796412679003e+02 1.349427753868105242e+02 1.362749638696290333e+02 1.309788677049985495e+02 1.347037159415379790e+02 1.333575677596829507e+02 1.339619278976676071e+02 1.306925360082202019e+02 1.312021111979988177e+02 1.291179531349726517e+02 1.302779203473418477e+02 1.295587097785615640e+02 1.336462299944903975e+02 1.287524661982234022e+02 1.314839546298232733e+02 1.335444892742832224e+02 1.301571804681180993e+02 1.314827549387769352e+02 1.306142473701297604e+02 1.329638150285564961e+02 1.308707259806572836e+02 1.321213404840268595e+02 1.320281934597907991e+02 1.283636333422519442e+02 1.314968857007409611e+02 1.310513743773008173e+02 1.311247833347263168e+02 1.324463715852100165e+02 1.357527702506540095e+02 1.329316129741927739e+02 1.322629904853452274e+02 1.304551677895056514e+02 1.317505940741582435e+02 1.310387420647769829e+02 1.318580409576169927e+02 1.280307051899717123e+02 1.307037685215152294e+02 1.318315786090936399e+02 1.310536978778861510e+02 1.303872722508871789e+02 1.336655309948469892e+02 1.307932605105450250e+02 1.319599975196583728e+02 1.301388245225527953e+02 1.318863380028129200e+02 1.290731186916799516e+02 1.276346307508643605e+02 1.303623503116965594e+02 1.299874184892866538e+02 1.282219060355866702e+02 1.281441327004125981e+02 1.282562762905664044e+02 1.292002120836248196e+02 1.292079572082817833e+02 1.298974222452539493e+02 1.294794897313799424e+02 1.301895268172882822e+02 1.297250548901939737e+02 1.275040794067013081e+02 1.291139743253337713e+02 1.286971724687447534e+02 1.289879878568616505e+02 1.290328014192746764e+02 1.346285576565431654e+02 1.290511255720051906e+02 1.294999023228149611e+02 1.265988473134035530e+02 1.321827836571632133e+02 1.290768166200358849e+02 1.304629943732188906e+02 1.284174852459236149e+02 1.294550577718954116e+02 1.298354658534177020e+02 1.299845620313911354e+02 1.322235805177656687e+02 1.298828917004313723e+02 1.283123129954931585e+02 1.291181989710837001e+02 1.280017642346849414e+02 1.295840695949962651e+02 1.274906289250496201e+02 1.284398343943566374e+02 1.277689815044389690e+02 1.286770232327830570e+02 1.287814947827803564e+02 1.292048920912988024e+02 1.280243098687011809e+02 1.281377340786536649e+02 1.296796567459325900e+02 1.265252426784138748e+02 1.254237688908173425e+02 1.261618241916688987e+02 1.282980526727308757e+02 1.270768567480753006e+02 1.287961226575650926e+02 1.269854794843961514e+02 1.276034409440582635e+02 1.294974678672358266e+02 1.286878465862536984e+02 1.265011825731943702e+02 1.271522912717006619e+02 1.265681545177452421e+02 1.260759337394289190e+02 1.259126302713913645e+02 1.246038631679383428e+02 1.298784725483756404e+02 1.259673869004773081e+02 1.260535333444258441e+02 1.275893133220291986e+02 1.250457450539697248e+02 1.262981119662040612e+02 1.281810901740156510e+02 1.264732194590792034e+02 1.265407753265310902e+02 1.275549652398890288e+02 1.280476122011075972e+02 1.279786894752615609e+02 1.272610054578473040e+02 1.270067978406079590e+02 1.264624122629977876e+02 1.238503443924987693e+02 1.254870568823412498e+02 1.242487763661698636e+02 1.240432880356261620e+02 1.249275293851280253e+02 1.266777974717156070e+02 1.272428053085718460e+02 1.286085380903840303e+02 1.248512796505023488e+02 1.248441627131022500e+02 1.293620535703994960e+02 1.299004648542332347e+02 1.263224061873586521e+02 1.250728155975083240e+02 1.236929078213638888e+02 1.254619595651622177e+02 1.261824003343384959e+02 1.248933709402298007e+02 1.212270549889958602e+02 1.246336339221606124e+02 1.247045748549082589e+02 1.240616617676832476e+02 1.237267567699717574e+02 1.261484084144115485e+02 1.230412312712505525e+02 1.237533759972009619e+02 1.247799411154396694e+02 1.263864407133627168e+02 1.243385031411434909e+02 1.241721032706316805e+02 1.247112692313345406e+02 1.245683853101850360e+02 1.233947249250032172e+02 1.236478038356918319e+02 1.210487624072193000e+02 1.254234684807545364e+02 1.224169392077326677e+02 1.239980283653300717e+02 1.243715897220693591e+02 1.218864677690266234e+02 1.210178964809933433e+02 1.214708375661103048e+02 1.224119329517216670e+02 1.235227518451347777e+02 1.206092382642935519e+02 1.233773049000347157e+02 1.241141346065430895e+02 1.223167599900035469e+02 1.239279115693969118e+02 1.204605100332827448e+02 1.187184863519874654e+02 1.203847427097679628e+02 1.220799675110406923e+02 1.207254387075850843e+02 1.209053480497544371e+02 1.211296266706789453e+02 1.201132590634722277e+02 1.212108436978419803e+02 1.199653281962633997e+02 1.228890540679734187e+02 1.190322812138351054e+02 1.216341969938947898e+02 1.184693818927639057e+02 1.226599960743623683e+02 1.194156896972678226e+02 1.226677815670299054e+02 1.204262164168572014e+02 1.233408185611164356e+02 1.219247029414171664e+02 1.214240758470129862e+02 1.196582232571919917e+02 1.202344606207209523e+02 1.232673265944057874e+02 1.229466064011382969e+02 1.209729346633771598e+02 1.213995985120281773e+02 1.211434304258190622e+02 1.219695999040355758e+02 1.216141820410028203e+02 1.209574252778501773e+02 1.206373959068188100e+02 1.225166893457250126e+02 1.230182932451753004e+02 1.224985654084771340e+02 1.214251383562759656e+02 1.229723585680281275e+02 1.256255611774742960e+02 1.227202843647947503e+02 1.195354397025639059e+02 1.229290376711986852e+02 1.215953200843956381e+02 1.214165380625109378e+02 1.213244160211396547e+02 1.207927448423290997e+02 1.233488924270240119e+02 1.220302324674994878e+02 1.225470251022014594e+02 1.227758636402683976e+02 1.216741434807759390e+02 1.220016827982802994e+02 1.197570832337800653e+02 1.236863191723943487e+02 1.222147035402302322e+02 1.203145378629138520e+02 1.219258881442096367e+02 1.198959453223956899e+02 1.202911129721242389e+02 1.247206307306823021e+02 1.207474490469608952e+02 1.188369596345798556e+02 1.208747233814574287e+02 1.194313225488438945e+02 1.177042530251463006e+02 1.233029991307456896e+02 1.213878818937040904e+02 1.232886752379995698e+02 1.237320666123004571e+02 1.217363146596938037e+02 1.250082497973706239e+02 1.213348869476970151e+02 1.220742054312717357e+02 1.200111993247568165e+02 1.226945972135463592e+02 1.217234452597623573e+02 1.211447760853705802e+02 1.210269794090060458e+02 1.217495235723002054e+02 1.217832244159801576e+02 1.195551462440230495e+02 1.208406103842319510e+02 1.191635806270457891e+02 1.197165081645299267e+02 1.184800735935167353e+02 1.161380543901579188e+02 1.178774859064281344e+02 1.198324181435472155e+02 1.218915005708648920e+02 1.191069318833245205e+02 1.185023086853060903e+02 1.165435490332616268e+02 1.167900533323210226e+02 1.159714705933069467e+02 1.154325946119755173e+02 1.159528549136652771e+02 1.194673920861867629e+02 1.185155540312387359e+02 1.136610357145066104e+02 1.157377274911334268e+02 1.189018961420065637e+02 1.172285382495499277e+02 1.164545523459414937e+02 1.191413926406996353e+02 1.175066629127101265e+02 1.151313645287170004e+02 1.174094130261365336e+02 1.152034646472534405e+02 1.187780623334514729e+02 1.168764864416868932e+02 1.156890876774822488e+02 1.150279391264732425e+02 1.135732260483655551e+02 1.184421893252232962e+02 1.166625710675346852e+02 1.155270953800034164e+02 1.167759374940115578e+02 1.159711610307345069e+02 1.157804334953219723e+02 1.162975912628644863e+02 1.166450814189049083e+02 1.162446837400477193e+02 1.161264826643892860e+02 1.147393477911991937e+02 1.147325536111559074e+02 1.148819453435978204e+02 1.145422946037228513e+02 1.164210566097127781e+02 1.171796673518424541e+02 1.149310241304666249e+02 1.164149465452546082e+02 1.183122792873305258e+02 1.147735509790416728e+02 1.186634775630020187e+02 1.178039568425825507e+02 1.130493478871354540e+02 1.178428199501789209e+02 1.160915078191376324e+02 1.160145245616358807e+02 1.133977903714704212e+02 1.149257706015032312e+02 1.135150266415942752e+02 1.143569995857249921e+02 1.168085456529434509e+02 1.150003537904568844e+02 1.117435450223315883e+02 1.148916344316240128e+02 1.142129531581295794e+02 1.134675888177681173e+02 1.147454590129536598e+02 1.152663978868348238e+02 1.126787050069744396e+02 1.129635560465159898e+02 1.155684177225839591e+02 1.143086516840356950e+02 1.155677437791842834e+02 1.127154504092639513e+02 1.129185045189610292e+02 1.115509667027237697e+02 1.130760758691671697e+02 1.116636423209972264e+02 1.139136205906859516e+02 1.135486757843339518e+02 1.135781039280033582e+02 1.110089730707705797e+02 1.124406162348753071e+02 1.119125624218260668e+02 1.123801688164539456e+02 1.142393035612492014e+02 1.138454991828687781e+02 1.169763403828814319e+02 1.131955627753992957e+02 1.129049106911424900e+02 1.139058208222750892e+02 1.132053723036698756e+02 1.118610489964971606e+02 1.158479125582941549e+02 1.149282050920748901e+02 1.127952837009995051e+02 1.153688192969599555e+02 1.126478950713179188e+02 1.133355474581767197e+02 1.137520190961633517e+02 1.138191323643644211e+02 1.119413638301346055e+02 1.145505786677885851e+02 1.116016204850255207e+02 1.131595029682327720e+02 1.168449014295969306e+02 1.135027365130981849e+02 1.137998750567543595e+02 1.153471782553088190e+02 1.141599336801341451e+02 1.146304330969713732e+02 1.141236652291265585e+02 1.119748988147551216e+02 1.145361398594524758e+02 1.119308435031226168e+02 1.126774017346577068e+02 1.116276161863940928e+02 1.118421113113962662e+02 1.118373271864420815e+02 1.112151306873009844e+02 1.121573923505097952e+02 1.139928202608532217e+02 1.124570660456889470e+02 1.093534191830883771e+02 1.109121127065725432e+02 1.102159416599736375e+02 1.094017639134704467e+02 1.134499634623946633e+02 1.120774380595364477e+02 1.122939111561687326e+02 1.127906256234609117e+02 1.124528482389378041e+02 1.135534277882883742e+02 1.120939488150482646e+02 1.104167848538861989e+02 1.108033912840092654e+02 1.108291410068038232e+02 1.161293505254516703e+02 1.128851745196772356e+02 1.128126239069203507e+02 1.111273706144430236e+02 1.135130868194890468e+02 1.133769848899959527e+02 1.153561526453787707e+02 1.161152661234854691e+02 1.168862977697447434e+02 1.141824142620348681e+02 1.151787741141603902e+02 1.139375023158619626e+02 1.131643013505609758e+02 1.184896001999031370e+02 1.154512147696622151e+02 1.145953641213500021e+02 1.154837707353791671e+02 1.151446664989271511e+02 1.149431288703764551e+02 1.122149064766254583e+02 1.112130239009898958e+02 1.147726792138970211e+02 1.139297810561402997e+02 1.130477210551236880e+02 1.127566891262158038e+02 1.109394058049579286e+02 1.154989284221004908e+02 1.140218765323351136e+02 1.132563334606456777e+02 1.093785617628764584e+02 1.133461715156959144e+02 1.117522927639082724e+02 1.133579858342523181e+02 1.138848229753604784e+02 1.104373624007053962e+02 1.139074162875697454e+02 1.102940045924349164e+02 1.124304493038826536e+02 1.106626356399765143e+02 1.124182207065229733e+02 1.108447403016352268e+02 1.110765286061084112e+02 1.111300135423018816e+02 1.109693996002719132e+02 1.111264922408572602e+02 1.118706017438103402e+02 1.114863513594457345e+02 1.160613626480537874e+02 1.125133721420379800e+02 1.129914116477907271e+02 1.120206161933168261e+02 1.097649835477154596e+02 1.093772418191748272e+02 1.108418246556603890e+02 1.096718916527128158e+02 1.082040906196325665e+02 1.099526799638159815e+02 1.086662109690314111e+02 1.080093733137008769e+02 1.102419645678600233e+02 1.081356576405999448e+02 1.081953955989867922e+02 1.066950724862919202e+02 1.103296060917161157e+02 1.108833262964372750e+02 1.103620265343374740e+02 1.086961489470018023e+02 1.140503703344110704e+02 1.079938271455692842e+02 1.124589826088347735e+02 1.095513735926431025e+02 1.076827945307689021e+02 1.067120267604055499e+02 1.063151989481446691e+02 1.108606832694605231e+02 1.075147074751253058e+02 1.112729419964505837e+02 1.102369076836708786e+02 1.093571461235350313e+02 1.106388479804974025e+02 1.120329533124149606e+02 1.130246422283112366e+02 1.125113363554790169e+02 1.088238425311314757e+02 1.089700183091701007e+02 1.074587779778952523e+02 1.094460118534778132e+02 1.086101593269532657e+02 1.071582793128316098e+02 1.088021165785501552e+02 1.086989292648393644e+02 1.072515021079373270e+02 1.073762471610298803e+02 1.087581866679534386e+02 1.070883855011338568e+02 1.083989188084501905e+02 1.086807889338379169e+02 1.061481674084840847e+02 1.078606778996585547e+02 1.083699649654682986e+02 1.076593216369354593e+02 1.085432226038625174e+02 1.080786107163376357e+02 1.066087433360178949e+02 1.082258725156927426e+02 1.078295754680644620e+02 1.071907882236494771e+02 1.075109993496832175e+02 1.092816741635703295e+02 1.080727093774639087e+02 1.048823550220515415e+02 1.083989954766833108e+02 1.061332709673256147e+02 1.054019676822591407e+02 1.075716296623197508e+02 1.077501919025957591e+02 1.075835445684802778e+02 1.051753072851766149e+02 1.060806011720104607e+02 1.080137752254573229e+02 1.057492363817667922e+02 1.072266200329459878e+02 1.066257249732837238e+02 1.047769401243624543e+02 1.038783746781311947e+02 1.044733743706331666e+02 1.057340660129501941e+02 1.064721634867200493e+02 1.056114442680648722e+02 1.049288989932552880e+02 1.038632314541948034e+02 1.057187474959501827e+02 1.042885739954513582e+02 1.034794544904628140e+02 1.048805109119215615e+02 1.049709124968214837e+02 1.038987058859466828e+02 1.019730415800336232e+02 1.026698238009017956e+02 1.033799535749996465e+02 1.043450042299523375e+02 1.052759703755075407e+02 1.047832105420513784e+02 1.017795301961891994e+02 1.046849189499118609e+02 1.027283198586270316e+02 1.070736316909731016e+02 1.049735385878357334e+02 1.071245650136441583e+02 1.097619813556863164e+02 1.051776366919464607e+02 1.055493387880276828e+02 1.070867875692460132e+02 1.047246648301954934e+02 1.065688004320796693e+02 1.069420021524719431e+02 1.065496048638164126e+02 1.069224387899501352e+02 1.085898785082170122e+02 1.043467954036030676e+02 1.056586728940968101e+02 1.069664412011615866e+02 1.048426303011279543e+02 1.086499212791749329e+02 1.075726881189740993e+02 1.051181487290929226e+02 1.038205879586018909e+02 1.074547436100131819e+02 1.032618636984436336e+02 1.055797962393169485e+02 1.075661528382017735e+02 1.063084850685819447e+02 1.077354481638844419e+02 1.060712268947142718e+02 1.071367096491049296e+02 1.064537403972490921e+02 1.074478771187033601e+02 1.050769078134066206e+02 1.020471301960051278e+02 1.037214755018273422e+02 1.026068573224324609e+02 1.076858930279726536e+02 1.064511763096310233e+02 1.059909596019352307e+02 1.047409179282111751e+02 1.064177739051662570e+02 1.056360357220364108e+02 1.048005756006703848e+02 1.058521213344753136e+02 1.064772670209560630e+02 1.048303610067094240e+02 1.038980905009529465e+02 1.058297134032696363e+02 1.067227215823482567e+02 1.043217002720829640e+02 1.097664844967963376e+02 1.065864390383410409e+02 1.053567887657697071e+02 1.084242309242628295e+02 1.060465397906010452e+02 1.094119820656627695e+02 1.080623348182633805e+02 1.079564231347906116e+02 1.041276891991765154e+02 1.048441093104835318e+02 1.101390696072373316e+02 1.077839705857523995e+02 1.071140301547747669e+02 1.076600834232972090e+02 1.088881871891303490e+02 1.057813951939009769e+02 1.050580509938586999e+02 1.054104105067707309e+02 1.062936500247031546e+02 1.049544612298737434e+02 1.043075389068479524e+02 1.042544477202662421e+02 1.090742575774870744e+02 1.038037278738022593e+02 1.051511957109761113e+02 1.042642391660587435e+02 1.036504374370480974e+02 1.051989351046601655e+02 1.036694185882738708e+02 1.044998443681848102e+02 1.063163275028546479e+02 1.065292137912199308e+02 1.027099934665731951e+02 1.082775854902064907e+02 1.072657077318903589e+02 1.064338812215066241e+02 1.069671249849172199e+02 1.069117299544022330e+02 1.051550045502303448e+02 1.046583932280876468e+02 1.039776123824014604e+02 1.062976059666959117e+02 1.063486988757446028e+02 1.074551859541294192e+02 1.027682617937700513e+02 1.049455009478944305e+02 1.040719967078130423e+02 1.065309554958588620e+02 1.046428190966885268e+02 1.058394131812196548e+02 1.037312757569875856e+02 1.032552285781669070e+02 1.072061419516683429e+02 1.053594494652735989e+02 1.066493141839755054e+02 1.050820289132326337e+02 1.045405316811662004e+02 1.047387756699986312e+02 1.074194864342713203e+02 1.061703719519512958e+02 1.060147660206976923e+02 1.066977140561374426e+02 1.079408084261913530e+02 1.061940031240319371e+02 1.055356911432079841e+02 1.069165142146758569e+02 1.029324294838952625e+02 1.054496113355905464e+02 1.053377099601004261e+02 1.030963817026103584e+02 1.042123132613251641e+02 1.068124016032972605e+02 1.071435008405483416e+02 1.069550866023388522e+02 1.035701101272064477e+02 1.039042208688817794e+02 1.066105565346244646e+02 1.062313102933717062e+02 1.036250761041277855e+02 1.059799526505742193e+02 1.036132684337238032e+02 1.047312513733137109e+02 1.021893379048489692e+02 1.043776387592187120e+02 1.062232761840305955e+02 1.023342590209299061e+02 1.040869022028729063e+02 1.027183110729283300e+02 1.016667071025685658e+02 1.008156973957621716e+02 1.025891863844612715e+02 1.010831267415105401e+02 1.023434291900093456e+02 1.009017115018632182e+02 1.010925658978798651e+02 1.013470367171423021e+02 1.002272588857585305e+02 1.011830192785129725e+02 9.987732487941798354e+01 9.763544365290059091e+01 9.982646640322992937e+01 9.994541261383957931e+01 1.018166816033837989e+02 1.014169292226232955e+02 1.026719513652622027e+02 1.012612592492135661e+02 1.027520089839758981e+02 9.896869411288710694e+01 1.020466487855160409e+02 1.007523996703015854e+02 1.023554948518622325e+02 1.011353937020519140e+02 1.008518470023852132e+02 9.892848230357998318e+01 1.000406826660885002e+02 1.021329417375486202e+02 1.030072710143224981e+02 1.000374166833238689e+02 9.898771987780931170e+01 1.023044505674990887e+02 1.011707930304684879e+02 9.984435576895117492e+01 9.896242536796526679e+01 1.003308911116976958e+02 1.012029687349431413e+02 9.779810655200438418e+01 9.999555711982822004e+01 1.007437289307999464e+02 9.944544586934249253e+01 1.023668372873938921e+02 1.009128857075727410e+02 9.979005920834785570e+01 1.001619767573598523e+02 1.011004524789015591e+02 9.837083873990691529e+01 1.017607107390626311e+02 9.937079802589327926e+01 9.805176015761907138e+01 9.973413718221294744e+01 1.002926480387573207e+02 1.007782590647590268e+02 9.780825328876217384e+01 9.940746317961342982e+01 9.928714611589261096e+01 1.007662898767901254e+02 1.005333121137715722e+02 1.011117333262486824e+02 9.530840892674457621e+01 1.013207533890950032e+02 9.917974752877150024e+01 9.827793277938602046e+01 1.010911971873063493e+02 1.017209711473332590e+02 1.015912354937520803e+02 9.968471511247464889e+01 1.034863979359945034e+02 1.015948523558794960e+02 9.912225051470095138e+01 9.957086472330911420e+01 1.012213363367722962e+02 9.913538293810827895e+01 9.934129452533711913e+01 9.799713511522118381e+01 9.957483861135443703e+01 1.019471931875636557e+02 1.015381421024767548e+02 1.022171981035768908e+02 1.006341555251103728e+02 1.030224122610693769e+02 1.014455056205476495e+02 1.008744240531046188e+02 9.956207337255072787e+01 1.024433733673887161e+02 1.015152253479930948e+02 9.976504270151923492e+01 1.008733441482382887e+02 9.949611954072942410e+01 1.005236408789340885e+02 1.013638902686048198e+02 1.004671669193263739e+02 9.865301276910943784e+01 9.937161207723437428e+01 9.963184542403683963e+01 1.014904170219996331e+02 9.996172470466402160e+01 9.786592768123269082e+01 1.003304607928060648e+02 1.008795555309851011e+02 9.966365581761577630e+01 1.017219908873127139e+02 1.006682451697194836e+02 1.021005799981047772e+02 9.911213367658062623e+01 9.988851800388233926e+01 9.986183943579841582e+01 9.930210883567896474e+01 1.037343041503614955e+02 9.937031997052426391e+01 1.003947144141091599e+02 1.023825138969941548e+02 1.002719334610784188e+02 1.028386427844602906e+02 1.005556658290228143e+02 1.011838720928740827e+02 1.001006073217236718e+02 9.984423563737759366e+01 1.052195727760803692e+02 1.007643132634354544e+02 1.018208697159569027e+02 9.939767668205173834e+01 1.030533528845876248e+02 1.007450400852824828e+02 1.024180656631579893e+02 1.004457830730255523e+02 1.040725868626835222e+02 9.954679499374222473e+01 1.021362629584522779e+02 9.994466370684997969e+01 1.006760814511671640e+02 1.023815946377783064e+02 1.002323105994030783e+02 1.011446045541148635e+02 9.894016710509956170e+01 9.818370256353054515e+01 9.876934154278572464e+01 1.005283724554548144e+02 9.705075184556993406e+01 9.690221500829635204e+01 9.927784022693897725e+01 1.021538152368788275e+02 9.723881616920033366e+01 9.807672496119600680e+01 9.924384862811636765e+01 9.767595542414514398e+01 9.711871267252419671e+01 1.000613746377898536e+02 9.786653628096064494e+01 9.826807638247431953e+01 9.725693062644356246e+01 9.934377772599677314e+01 1.002361464601872427e+02 9.750278134432112154e+01 9.719112631920566514e+01 1.006782309923169265e+02 9.889442061904381376e+01 9.869409169637296486e+01 9.807163532945504869e+01 1.002068729471734656e+02 9.899942950611746539e+01 9.726369853917682917e+01 1.005586353073465204e+02 9.840723031779096175e+01 1.000573442108296547e+02 9.732257774736659428e+01 1.002246141497329432e+02 9.679867025715140016e+01 1.006439380709966969e+02 1.017222979485333525e+02 9.921352100330972235e+01 9.854173464959700368e+01 9.994466739120295529e+01 9.970207796251349919e+01 1.000262527470187877e+02 9.884948301453800923e+01 9.922016690965818952e+01 9.724872222643043074e+01 1.015380375086912608e+02 9.978308177186302430e+01 9.559710788929700698e+01 9.734407570972416579e+01 1.001153648476339981e+02 9.854714731210997058e+01 9.776864620163188135e+01 9.887254458612999031e+01 1.017725019594464868e+02 9.800046289681763767e+01 9.735010407745056682e+01 9.891014930072098821e+01 1.005733689739521139e+02 1.004270637792241132e+02 9.937722841599614299e+01 1.007286742612906920e+02 9.758982330444105457e+01 9.818986355105160158e+01 9.824169504500670769e+01 9.722617441261485283e+01 9.841293789200135222e+01 9.860902116377823745e+01 9.946945682502790476e+01 1.003583315954911228e+02 9.743679859731695103e+01 1.004647982053677993e+02 9.735045778809991646e+01 9.906349571985158775e+01 9.878344439176620995e+01 9.601498765477796837e+01 1.003559167762189048e+02 9.938470383611367254e+01 9.815742923467853132e+01 9.839988247096646035e+01 9.816383141165836435e+01 9.982651252885138149e+01 9.646665850618616389e+01 9.876739968352596577e+01 9.862397114423154676e+01 9.988640126969949051e+01 9.742852632651910483e+01 9.575941120388834804e+01 9.609788437378503545e+01 9.548298203785165583e+01 9.825570845324172353e+01 9.670791882527281302e+01 9.605330611503168825e+01 9.351635483516221825e+01 9.472311641590518150e+01 9.521200448928911442e+01 9.399931097704892125e+01 9.250966430280529096e+01 9.641274279192388974e+01 9.514677256030341823e+01 9.728034045772280081e+01 9.376140759393079804e+01 9.425529884363471922e+01 9.498722279438001692e+01 9.251931768279953872e+01 9.275965680881427033e+01 9.342311259073859731e+01 9.311508076178726867e+01 9.370179468972912673e+01 9.046701874731107296e+01 9.168870799501931401e+01 9.362968682526917519e+01 9.153674900596141129e+01 9.383086539208805732e+01 9.156324277915724963e+01 9.208769308878288484e+01 9.168310868720206486e+01 9.297478769907104379e+01 8.997469972308589092e+01 9.147184918862045322e+01 9.042146933136258724e+01 9.152591496645874258e+01 9.296837199529772988e+01 9.079603327457333251e+01 9.073039688716652051e+01 9.285053675945211182e+01 9.042174223738128092e+01 9.034565457123707688e+01 8.720035186683981010e+01 8.997475616337506210e+01 8.906565824735368153e+01 9.081332322550063907e+01 8.582569276215879484e+01 8.843616944400874047e+01 8.962586569316506768e+01 8.883826148075239360e+01 9.073139901462425883e+01 8.838671942143764682e+01 8.682888126319838307e+01 8.907617031676626596e+01 8.805894697494883872e+01 8.430508367720834428e+01 8.649068873643260247e+01 8.900378085592416255e+01 8.831945729546480095e+01 8.980096501430550404e+01 8.793708343628925661e+01 8.866906387974638903e+01 8.768224561894298574e+01 9.150830567445328256e+01 8.462769125394662240e+01 8.977148711995802444e+01 9.000736518312584167e+01 8.758403932337482445e+01 9.033510854192498130e+01 8.984449059593910647e+01 9.016451912022216675e+01 9.260537237654268949e+01 8.814891234970690448e+01 8.912411080611246916e+01 9.106780896352175603e+01 9.031659262066499139e+01 8.828783606738332423e+01 8.790748488938706373e+01 8.931470129385238010e+01 9.029284697746268762e+01 9.026443571781943831e+01 9.078610148038309546e+01 8.769754831831077979e+01 9.140340423247107537e+01 8.856740581414587155e+01 8.884701147765899520e+01 8.784041164422528425e+01 8.912511818397635466e+01 8.929855846159337318e+01 8.764082054639862918e+01 8.854646370595020244e+01 8.635312814361795120e+01 8.568784699129565752e+01 8.745566652760089710e+01 8.692248048815849870e+01 8.815473874900987994e+01 8.794939399872514230e+01 8.831853834080037302e+01 8.939470291067264895e+01 8.861636416765627189e+01 8.822482026524386356e+01 8.667514104079886295e+01 8.811380084129991985e+01 8.696686201063208443e+01 8.758050986380567338e+01 8.955013262359925363e+01 8.998211674816718642e+01 8.799565653269631582e+01 8.967438071755290707e+01 8.676156070596634606e+01 8.876547515681401990e+01 8.537372117911593250e+01 8.675000557333034124e+01 8.742316505477847954e+01 8.838707888204599783e+01 8.940732722518038145e+01 8.880640285892366137e+01 8.672404569698399257e+01 8.806717950513298376e+01 8.575900547186516576e+01 8.944643703054929063e+01 8.710747083397518509e+01 8.895376990034952769e+01 8.689888522866357334e+01 9.242626506538370279e+01 8.852431407934980712e+01 9.013662574775716507e+01 8.970371649650491008e+01 8.942862512386230378e+01 8.930717402902351409e+01 8.958076524959869857e+01 8.644450015257251607e+01 8.903962988628056507e+01 9.000645555919197704e+01 8.901152015529486050e+01 9.152830088580918755e+01 8.746602188952502388e+01 8.958578406241755943e+01 8.809363852996588662e+01 8.960447612783043780e+01 8.736038805254497674e+01 8.991345523743439117e+01 8.835199721513488669e+01 8.976388397247981743e+01 8.766086606973127004e+01 8.860065806089379237e+01 8.485809605456191207e+01 8.589190675264759989e+01 8.781012589304638993e+01 8.479937674891871779e+01 8.379069508031356861e+01 8.852452310422586379e+01 8.817965563669064011e+01 8.830282751643471784e+01 8.381697798068908867e+01 8.592643260925518689e+01 8.359529801004488547e+01 8.372203577775920280e+01 8.340839971548632548e+01 8.292885965387382896e+01 8.276532969079471513e+01 8.433759821567876713e+01 8.274222076836829842e+01 8.346299446485252815e+01 8.314010933791006153e+01 8.515914774519744412e+01 8.298044548419960620e+01 8.395775968125472843e+01 8.310019395918880036e+01 8.315483321051139853e+01 8.474027387848180126e+01 8.721460691222340245e+01 8.613675067534333607e+01 8.637306266868708349e+01 8.300970680263425550e+01 8.504414351128926342e+01 8.218418118323261012e+01 8.330273734620116954e+01 8.233147317558309908e+01 8.232960071526399304e+01 8.336917696867571692e+01 8.377548416355357119e+01 7.931798256030523930e+01 7.976746779863832160e+01 8.152420848281406052e+01 8.226060927496644126e+01 8.152009556028605175e+01 8.259155801208920877e+01 8.461329527572446807e+01 8.338993979432247272e+01 8.286440009019710828e+01 8.407015921089120525e+01 8.037555249207504460e+01 8.325104188565329366e+01 8.140765438585806635e+01 8.188834761960485764e+01 8.081690749093554871e+01 8.489182359713883841e+01 8.402625848951601029e+01 7.951093129867207665e+01 8.434322132157200258e+01 8.247747884401582041e+01 8.398969508831119413e+01 8.150227202649442404e+01 8.312838998211043418e+01 8.144393968791628424e+01 8.176296272356029249e+01 8.011967092779235600e+01 8.330511949268627347e+01 8.366175416496308515e+01 8.397712741001711834e+01 8.446936880463108821e+01 8.231784540566977171e+01 8.035923130103699918e+01 8.273732781954244331e+01 8.112863815204403295e+01 8.584698301596399972e+01 8.148278707912787411e+01 8.273829787864556806e+01 8.267839681330383428e+01 8.149073892453930057e+01 8.206655618523738838e+01 8.384859123146478055e+01 8.496962542974735300e+01 8.391696603303689983e+01 8.289629780135201997e+01 8.222902026441802548e+01 8.360061098559886261e+01 8.377469865857162290e+01 8.258474254412321613e+01 8.102780950809504645e+01 8.337762497068553103e+01 8.475655730497977913e+01 8.112079733240258861e+01 8.355390194725634956e+01 8.352325396802019952e+01 8.074499841836271230e+01 8.237839498908995495e+01 8.271267559365028887e+01 8.357951480087430696e+01 8.391802772277065969e+01 8.469932512073410180e+01 8.149509580269933906e+01 8.128815361996365141e+01 8.221379542796380235e+01 8.354547488874989369e+01 8.213565620148025914e+01 8.269229660653179792e+01 8.313246429530482828e+01 8.091273193802464903e+01 8.392103642433002619e+01 8.081594876634157743e+01 8.264911523675549176e+01 8.247304006282622879e+01 8.232542851633078840e+01 8.329740947246941118e+01 8.270827646049944804e+01 7.865879877996454184e+01 8.049504314191445076e+01 8.113047525948331895e+01 8.043682522672520463e+01 8.011506638840850769e+01 8.102242477036620016e+01 7.962928659108932550e+01 8.112137296251808039e+01 8.086558051569207350e+01 8.180606907232323977e+01 8.374914071536572635e+01 8.289030432814013238e+01 8.201715579766063513e+01 8.008159924790605544e+01 7.960191699306774638e+01 8.101227307530227506e+01 7.993884971020233365e+01 8.071890584317577577e+01 8.146053399733632716e+01 8.088859021725062348e+01 8.111141653129136841e+01 7.996143094926767958e+01 7.963892876637405038e+01 7.886764362711386411e+01 8.418883207847538586e+01 8.163431824458598385e+01 8.048387157955359328e+01 7.964821826974470298e+01 7.864062747651799157e+01 8.013888578528334961e+01 8.230601017150996768e+01 8.378411333568423913e+01 8.070694359885855818e+01 8.237771310981244710e+01 8.220376923779153344e+01 8.528329444158542572e+01 8.327627407881904276e+01 8.391055713147407857e+01 8.377976043776945403e+01 8.039509681055922385e+01 7.994198325356944679e+01 8.159189757528159248e+01 8.336605289340019453e+01 7.987543690207660063e+01 8.036684917980431919e+01 8.206059450204772077e+01 8.291591057507561402e+01 8.173096250323052914e+01 8.055121371027681221e+01 8.090743201732504986e+01 8.145877460832751638e+01 8.124584494652037847e+01 8.262768197195255482e+01 8.247870549558035691e+01 8.172890691806024677e+01 8.161959245994354717e+01 8.141002386785663703e+01 8.247055073123495106e+01 8.032931167483059198e+01 8.441846075808985006e+01 8.429839645314291374e+01 8.274799496710760138e+01 8.200434410822572318e+01 8.027249059226362249e+01 8.181119634529275686e+01 8.303499333815246075e+01 8.182144271029808635e+01 8.319825073208244248e+01 8.158089836635566883e+01 8.045207051519683716e+01 8.090338139449414712e+01 8.345338137281497382e+01 7.817924086778337767e+01 7.959483483081022825e+01 8.088713040549831135e+01 7.895438137475375129e+01 8.024254032275497650e+01 8.053162260986381682e+01 8.156555089883542564e+01 8.087751083662053020e+01 8.116723768854419063e+01 7.996219890003840192e+01 8.128999828877419986e+01 7.965237534162312727e+01 8.436644165987186739e+01 8.037305662750938495e+01 8.229256140625386706e+01 7.992685416967724166e+01 8.110193546529559683e+01 8.029535486468280681e+01 8.013794009282246122e+01 7.729392454849740091e+01 7.894916183292627920e+01 7.771130689656992274e+01 7.835739340306012934e+01 7.754245635274413928e+01 7.862743246973566613e+01 8.147991753608081922e+01 7.896775881360969152e+01 7.673565564264762884e+01 7.978663491684858400e+01 7.579016731693577924e+01 7.563320333649923555e+01 7.537852927290920491e+01 7.643988570980393149e+01 7.490504743514870256e+01 7.372094238498179664e+01 7.222998817665612137e+01 7.605447401004242636e+01 7.401938097640584147e+01 7.570438898600205846e+01 7.438999131873289627e+01 7.259977232367853617e+01 7.410369557330218981e+01 7.393104833202352211e+01 7.296612486945733167e+01 7.438094378069195045e+01 7.504018489581258677e+01 7.344518157232928957e+01 7.471660441984663237e+01 7.260999699839233301e+01 7.435535726202610363e+01 7.459740188876884304e+01 7.158308345032672548e+01 7.430726907298641493e+01 7.355451723554280363e+01 7.356800787655585339e+01 7.137943939178305186e+01 7.302827053592292827e+01 7.252127237349787947e+01 7.103760143320936038e+01 7.268305327797911275e+01 7.241435488913906227e+01 7.393556150468897670e+01 7.232645126967445037e+01 7.396591915513015181e+01 7.304480274803020734e+01 7.274761699718513341e+01 7.090356809941565075e+01 7.464586290622027320e+01 7.297720821664199775e+01 7.240243172055109255e+01 7.449344640344692436e+01 7.199320660517210513e+01 7.197127349290212805e+01 7.191758794533177479e+01 7.654716461226027491e+01 7.145260071344436881e+01 7.384975174351355065e+01 7.298347150277894002e+01 7.601513546088725093e+01 7.424912684232782567e+01 7.413390694576476392e+01 7.400945824525670957e+01 7.278616591315599749e+01 7.523618424969760099e+01 7.473901506572715903e+01 7.481389537874171936e+01 7.233502807574731719e+01 7.608684994938786872e+01 7.352375581415020633e+01 7.799539345498777720e+01 7.855743651802917782e+01 7.644432132737280483e+01 7.633318097435851257e+01 7.551864942397877201e+01 7.536123456674361876e+01 7.467862935292455973e+01 7.436152038882532622e+01 7.371843745538406267e+01 7.506652529111146066e+01 7.539919322211866870e+01 7.550330652558622546e+01 7.687366700224889371e+01 7.501231284969753688e+01 7.372830000560145436e+01 7.377445120825632330e+01 7.584361414261850598e+01 7.412006856772693197e+01 7.321356724118778914e+01 7.570033114380558459e+01 7.215430248700720028e+01 7.392723796773837819e+01 7.616196744458044066e+01 7.545687841333261758e+01 7.446767030754990913e+01 7.598800825402462067e+01 7.617926487058522866e+01 7.567697347083706916e+01 7.534843578422578503e+01 7.224941750678979702e+01 7.351302258613027618e+01 7.329072267494261439e+01 7.120014019230995928e+01 7.350378961654541854e+01 7.191578353410451996e+01 7.359156093710949165e+01 7.433543805035573371e+01 7.363517069244292657e+01 7.550201742996138421e+01 7.239877509932229316e+01 7.342364996300004520e+01 7.452283497500039289e+01 7.367590655997250337e+01 7.502522592147325042e+01 7.372209511026585460e+01 7.500661400452516148e+01 7.521004960267426043e+01 7.479603593273509432e+01 7.306259378508335089e+01 7.500209929970860401e+01 7.717225382344855689e+01 7.523033312296026054e+01 7.498093713279106964e+01 7.395047913617106872e+01 7.477708750925251024e+01 7.797484753821937886e+01 7.479835054713409193e+01 7.345181297739010517e+01 7.495422844629831616e+01 7.403441948391541416e+01 7.951072618758081489e+01 7.756252329975782800e+01 7.346692543808532605e+01 7.462392074210153226e+01 7.185544061175455965e+01 7.365912023131626540e+01 7.503144004853292870e+01 7.344543829271354696e+01 7.602926015434383089e+01 7.428207093798131666e+01 7.606792167824907835e+01 7.642340090189632917e+01 7.350117037990261792e+01 7.595074910687286263e+01 7.468922599827791942e+01 7.561400305531468291e+01 7.302232128280017776e+01 7.248155698718619533e+01 7.452236489303403744e+01 7.357411724781262308e+01 7.335728654222209855e+01 7.486149859942777596e+01 7.504225815464066329e+01 7.672466336798574105e+01 7.146920350333232363e+01 7.507601417042391745e+01 7.032888937334969626e+01 7.396490473053835046e+01 7.417980007561538969e+01 7.338591964811918444e+01 7.146924005823177595e+01 7.685261047981649085e+01 7.224918953149027345e+01 7.134005376266340193e+01 7.337635305800498031e+01 7.360330172437201668e+01 7.057407590237653494e+01 7.443812248463319747e+01 7.334821116971967569e+01 7.404326084870227476e+01 7.188955812985096827e+01 7.529989441470908673e+01 7.337451669460460835e+01 7.368327160420849964e+01 7.186762844222461410e+01 7.231231008288089868e+01 7.269295057418517558e+01 7.628231106017146601e+01 7.229553816533424992e+01 7.283286301915819649e+01 7.327026692740724911e+01 7.363768581665689794e+01 7.298896748602504658e+01 7.066867275536931459e+01 7.178955030656027247e+01 7.346498769286682773e+01 7.117210771269579084e+01 7.111986011898697768e+01 6.856478941568852292e+01 6.984812113259057753e+01 6.945662143702026015e+01 7.022610927926541535e+01 7.229627407971015884e+01 6.922694716377176860e+01 6.990646866562310890e+01 6.904182797025615059e+01 6.825525949130179981e+01 6.915277741863670258e+01 7.038511420049439948e+01 6.691481873432607586e+01 6.916190537730308563e+01 7.056667331500180751e+01 6.877668253667567910e+01 6.949480344892342032e+01 7.097879481806161550e+01 6.691973312736101320e+01 6.863228358706004428e+01 6.797381309763875379e+01 6.707294022161393343e+01 6.904809660707738317e+01 6.678654058736270827e+01 6.992873498451000103e+01 6.604782837062559508e+01 6.808046099887958746e+01 6.807173235009953771e+01 7.069814506334365944e+01 6.573620893063858261e+01 6.733537192012788353e+01 6.969715169179491454e+01 6.824577099092479671e+01 6.772013115573381015e+01 6.990180527132376653e+01 6.887234511577298690e+01 6.852442297409180583e+01 6.786526569340125548e+01 6.685160120757271329e+01 6.891267078242469779e+01 6.751056506579885763e+01 6.642815744900349273e+01 6.773406090052149864e+01 6.777436201263559212e+01 6.947057968187016286e+01 6.864442539940645815e+01 6.713355838827895639e+01 6.975744355842844868e+01 6.751513507569643480e+01 6.805846268451516323e+01 6.920744812210993757e+01 6.614056588856041685e+01 6.653927211649289575e+01 6.910551606952948589e+01 6.570597908703591372e+01 6.484334029368650931e+01 6.554286545188655566e+01 6.695622129386705979e+01 6.722084653660542131e+01 6.439246600567189205e+01 6.785257288460721270e+01 6.703332403368253267e+01 6.730190765417533783e+01 6.507386260521766985e+01 6.417717640723353156e+01 6.599392298799261880e+01 6.817440375018195198e+01 6.569190471150298549e+01 6.601481238818116992e+01 6.471614098776022672e+01 6.849685162320639620e+01 6.532874556279969624e+01 6.501772309998440846e+01 6.701205217195121122e+01 6.633882761561953600e+01 6.716981524637598966e+01 6.929978113975663234e+01 6.828817124225047053e+01 6.571673619836406033e+01 6.621417443505774258e+01 6.674524331635609542e+01 6.422737143002343885e+01 6.398660308484101478e+01 6.481098040688127071e+01 6.527805215573118858e+01 6.666502368670850842e+01 6.812184330283025702e+01 6.585740809902533499e+01 6.501436282256619847e+01 6.656825506076212662e+01 6.417663480592621283e+01 6.627727347631864063e+01 6.725160612339558952e+01 6.651812189501319494e+01 6.716035177980005244e+01 6.652016447285579659e+01 6.925483392549980977e+01 6.761412376313198536e+01 6.430721534847386067e+01 6.843735808630844986e+01 6.511321463360138750e+01 6.903460429615860505e+01 6.642924829796001518e+01 6.735432918452094952e+01 6.561164139407016194e+01 6.710160182402569262e+01 6.555984750051139542e+01 6.738106802971006459e+01 6.731159903196056860e+01 6.616296565225513859e+01 6.571724745111001198e+01 6.567741532225706180e+01 6.668136681448976333e+01 6.452329331891135666e+01 6.723874483670563507e+01 6.708544344575091145e+01 6.701191034879315112e+01 6.777639968876991361e+01 6.130923029165536775e+01 6.520312545409009886e+01 6.509257663029671903e+01 6.442938580056450348e+01 6.574276641554523337e+01 6.507473485217099096e+01 6.630241755357960187e+01 6.618866318261048320e+01 6.519486738222657607e+01 6.544393461870969020e+01 6.455753784775876625e+01 6.565861837143877722e+01 6.362231263875014520e+01 6.582078492185227958e+01 6.529701793596184700e+01 6.406197134926179615e+01 6.334424532255834350e+01 6.371886470723196538e+01 6.172604062985210049e+01 6.286325508980450394e+01 6.195043354795634372e+01 6.280032697768045580e+01 6.166226673706647432e+01 6.437763615619294910e+01 6.257620415436743144e+01 6.085588555550868506e+01 6.239219250317641752e+01 6.127824889603994052e+01 6.239021116806561906e+01 6.176739175864474163e+01 6.164248336075575452e+01 6.093054353065683415e+01 6.160909366599302217e+01 6.119794599769148391e+01 6.120010950789145454e+01 6.079604353666016436e+01 6.048598525838054485e+01 6.059689407312243503e+01 6.183845322649100495e+01 6.379004653871356822e+01 5.979208764201866444e+01 5.977935048716613409e+01 6.442531840852277014e+01 6.190789000254252272e+01 6.363681856159752925e+01 6.111226425071060930e+01 6.051583234421909907e+01 6.275133415717979801e+01 6.057357854094865957e+01 5.977203400305313608e+01 5.988908934297484166e+01 6.178481504421925763e+01 5.851710689257838993e+01 6.097791853894231906e+01 6.037201515788583350e+01 5.961197652616768750e+01 6.102465941346119394e+01 5.815485141102781341e+01 6.141868261902384063e+01 6.098007249462840917e+01 5.963231374977507926e+01 6.057368330706366066e+01 6.142531248267347621e+01 6.013385648288748087e+01 6.227048424747719935e+01 5.998623939416123108e+01 6.090968175431620324e+01 6.215368965970619541e+01 6.214032784156642464e+01 6.016548284086731258e+01 5.984643983548612312e+01 6.167706855557358381e+01 6.241392800352121384e+01 6.131671681576760591e+01 6.141057864202989691e+01 6.072266944518426612e+01 6.190320575195168118e+01 6.136654191003495384e+01 6.088608366660394466e+01 6.165404778015536635e+01 5.998374188497367498e+01 5.808064012656451780e+01 6.010107764492874338e+01 5.974783051923148491e+01 6.035999696343643706e+01 5.914255752405147604e+01 6.131036122367610375e+01 6.024340904725109169e+01 6.217957899123519638e+01 6.118551165588895202e+01 6.250745552126893045e+01 6.031838124672417223e+01 6.053009433633738468e+01 6.005234280935319902e+01 6.025792676345449905e+01 6.188623204271693368e+01 6.003369086073162464e+01 6.204287313083330702e+01 6.066226385853722292e+01 6.004800629230989273e+01 5.989819421823654011e+01 5.826607677983631817e+01 6.025740183565056185e+01 5.940159815455421466e+01 5.818013069451942698e+01 6.097450633057148650e+01 6.173830444715994759e+01 6.120890070076493572e+01 5.973729382778073216e+01 5.917747911836558927e+01 6.104802220776328170e+01 6.076016364647306744e+01 5.961550006448889860e+01 5.857594717556442276e+01 5.917381920540237417e+01 5.974406291042078010e+01 5.853348795090859369e+01 5.937109647397831935e+01 6.055976975113885885e+01 5.988885098244782768e+01 6.056366949264928223e+01 5.985829312689893555e+01 5.916494822246547614e+01 6.302012765682637507e+01 6.057005543039015549e+01 6.125217297641307823e+01 6.105355834846605489e+01 6.104687644987036066e+01 6.482754930590004960e+01 6.102274536685237649e+01 5.850662764319312714e+01 6.065555624660591860e+01 6.277489846627848635e+01 5.939292767291854602e+01 6.013583019827482445e+01 5.992957854673808527e+01 6.069821739636746827e+01 6.067735412288605801e+01 6.050882303813117602e+01 5.922962404781721801e+01 5.897594557941464899e+01 6.013044058003113435e+01 6.180166987174747106e+01 6.072795680451478972e+01 6.238339155882509601e+01 6.099340126041164467e+01 5.967811337716982223e+01 5.981831069436340442e+01 6.292156983816392568e+01 6.131436126810053366e+01 6.155319789049003987e+01 6.226367928623681536e+01 6.082186184149553299e+01 6.077849561760672259e+01 6.148193938101653799e+01 6.212146152330165449e+01 6.064259537451090409e+01 5.884515005922035868e+01 6.118979830997518832e+01 5.877443757726750562e+01 6.113118665803668961e+01 6.162235080235513607e+01 5.709327633896059240e+01 5.833440068573593607e+01 5.876320919408173182e+01 5.991197992187305488e+01 5.952594650825982825e+01 6.064943076292220070e+01 6.084525156328471951e+01 6.103138132150643713e+01 5.855026907774989553e+01 6.039426008183442462e+01 5.730903806876757756e+01 6.074800516958235619e+01 6.069542012976022960e+01 6.300259432429951545e+01 6.210092620494516780e+01 6.088199260637237842e+01 6.161650968345514912e+01 5.992774259883444188e+01 5.990417486866290631e+01 5.793745712846131113e+01 5.847905654406724807e+01 6.031811515964137982e+01 5.945794275836869502e+01 6.028179431340771544e+01 6.139213533224892672e+01 5.967921145347354894e+01 5.946510630855522805e+01 5.985141545027568810e+01 6.126528377919618151e+01 6.065752775947864706e+01 6.122085597050343608e+01 5.995440821086904037e+01 5.920100862292947852e+01 6.031674810388025776e+01 6.235553632063849250e+01 6.033197069088585351e+01 6.067781012551401432e+01 6.234657567757617613e+01 5.841480758552543762e+01 5.804168008266429268e+01 5.745990104007533716e+01 5.875489912433894091e+01 5.643689430459505019e+01 6.035352672639709226e+01 5.706194527735152633e+01 5.793758435441911558e+01 5.735117458064969043e+01 5.637819256813742186e+01 5.975982184131603248e+01 5.778065488049454501e+01 5.567146552790587322e+01 5.725175540684072928e+01 5.539810256303967151e+01 5.684963571794392578e+01 5.934935691674208158e+01 5.695380231295428075e+01 5.641311380203298853e+01 6.001212542441562192e+01 5.997954669153969576e+01 5.892509694391481645e+01 5.851713168127641751e+01 5.804056817787255085e+01 5.716198615870902699e+01 5.753535800847362225e+01 5.902606509669509194e+01 5.895188487597246763e+01 5.790589862790864828e+01 5.907391636219282560e+01 5.819031293671365290e+01 5.806264335130277487e+01 5.662929695129500374e+01 5.565107890074067853e+01 5.626533004644937819e+01 5.616276701096162327e+01 5.726635401017726679e+01 5.776315566517522626e+01 5.670276725482343494e+01 5.633855365221504741e+01 5.526681068867407731e+01 5.644740353826601620e+01 5.505944920163245371e+01 5.453328208181238068e+01 5.556893593873451209e+01 5.696317251981016483e+01 5.533268588656058284e+01 5.449254506573932844e+01 5.711037682278042382e+01 5.598988537298593116e+01 5.898833496002502841e+01 5.698170236757352569e+01 5.407242993037358048e+01 5.781478116794085764e+01 5.579098112542924781e+01 5.415295923205421502e+01 5.406773636265207017e+01 5.634399187083347726e+01 5.696888573504774911e+01 5.489488747528609736e+01 5.632178966193608716e+01 5.541233880161437497e+01 5.512258647760509689e+01 5.408781287152527995e+01 5.733131656056917080e+01 5.647766358285751664e+01 5.392424525570481109e+01 5.491988462563233497e+01 5.679197193226589491e+01 5.633783355500378320e+01 5.701175781090452688e+01 5.745174254476744125e+01 5.550443554256481349e+01 5.701598914231087889e+01 5.747678318492135929e+01 5.729940400970347270e+01 5.756283465823038625e+01 5.605881890663408740e+01 5.421871999559265731e+01 5.474939327747855344e+01 5.401963112792065402e+01 5.832272691955148503e+01 5.674143744245804299e+01 5.514084877750760683e+01 5.530885753988945908e+01 5.315644312191232501e+01 5.578645650533277234e+01 5.463908525868703947e+01 5.344090726381190137e+01 5.509765389503553479e+01 5.538081577219180218e+01 5.373454633134809910e+01 5.441938460129374988e+01 5.508685744285856600e+01 5.520708772018633681e+01 5.592712434127579257e+01 5.628812243610169475e+01 5.595742107167996693e+01 5.381118146905870248e+01 5.502085704119899390e+01 5.325703592199207037e+01 5.343461835901598533e+01 5.745617011316971201e+01 5.679616540338975739e+01 5.223658795365740559e+01 5.254136519945073047e+01 5.573227940254183466e+01 5.477233606200229588e+01 5.347330386775241351e+01 5.293532184088819292e+01 5.537681206142281098e+01 5.456132207868328976e+01 5.345245895919293133e+01 5.166604052177962103e+01 5.424337485546875826e+01 5.317375696577450839e+01 5.230674222792026029e+01 5.167023424572389700e+01 5.098007967258626394e+01 5.216671404106507026e+01 5.408211308440220932e+01 5.319136285026526423e+01 5.303397648864269343e+01 5.499986939060298141e+01 5.393985193728815375e+01 5.332484198589312996e+01 5.263242070912050963e+01 5.428869647744556914e+01 5.281627221636117753e+01 5.189308362817363474e+01 5.217237871858108633e+01 5.213347658127868556e+01 5.033107783580432226e+01 5.360916896107104890e+01 5.341902712185434154e+01 5.447383026161563180e+01 5.588648446186711993e+01 5.138703803162936623e+01 5.097355616438363057e+01 5.126164487083757848e+01 5.262069042916316874e+01 5.227850282694275563e+01 5.533638739774099236e+01 5.232229742502640590e+01 5.271671063057233653e+01 5.158608063908685892e+01 5.331977311253592688e+01 5.249770084681313875e+01 5.196885504436933445e+01 5.294988472091855414e+01 5.329179032390867121e+01 5.123013567854717110e+01 5.204718114062988832e+01 5.631555052781806125e+01 5.270957012742488246e+01 5.227882804260389094e+01 5.412275477899041221e+01 5.282844753440849672e+01 5.317497049291753086e+01 5.553764853493685649e+01 5.327759339331093713e+01 5.325570527370763330e+01 5.208868723925668576e+01 5.170828527187763513e+01 5.167846525690298165e+01 5.371660886502606047e+01 5.361057621422891373e+01 5.129681183502293607e+01 5.443081487322862699e+01 5.366758962845632652e+01 4.893139894465029727e+01 5.208779545212978945e+01 5.435880510793914766e+01 5.378487085498617404e+01 5.277017942654325822e+01 5.462612755075418391e+01 5.050338460101603744e+01 5.466919359122715605e+01 5.142499210845770818e+01 4.999492887351876647e+01 5.433059960959848667e+01 5.438165650433232656e+01 5.135230345681192432e+01 5.201240651149331029e+01 5.098009494537033959e+01 5.104531391503627447e+01 5.433451328289333304e+01 5.270028901693159895e+01 5.033723185051061222e+01 5.547027197956500544e+01 5.218127341174705691e+01 5.195882501369947448e+01 5.391988606800604344e+01 5.079076121365968532e+01 5.089296357812582983e+01 5.304862979039891968e+01 5.343357433414340107e+01 5.420773066778257032e+01 5.407696133183418397e+01 5.224899586229688708e+01 5.471265725468254004e+01 5.419564576928672750e+01 5.396635549008703236e+01 5.206912668006134481e+01 5.262518959056964718e+01 5.436723741766842011e+01 5.338149615340986998e+01 5.213829345240518620e+01 5.177615922537303561e+01 5.168257246055006249e+01 5.260396909563333168e+01 5.475392921275653180e+01 5.394201769894496579e+01 5.525205262902968428e+01 5.240828791744844750e+01 5.044007663896604043e+01 5.443761372084145478e+01 5.116978691247988564e+01 5.484888426467921363e+01 5.251843621936686901e+01 5.422698475465274015e+01 5.303373156098586350e+01 5.378062138210511733e+01 5.229434586244916972e+01 5.417122016151739672e+01 5.156283083269317302e+01 5.156638236528288388e+01 5.443468615904337327e+01 5.267435579457880124e+01 5.346508379030620972e+01 5.262783234594932225e+01 5.203997418739143654e+01 5.344075936304451346e+01 5.329195730360577699e+01 5.318985933839203284e+01 5.129011399246511616e+01 5.433632960891606700e+01 5.275231955592815325e+01 5.263528644012243518e+01 5.222379526578747289e+01 5.364460645257567251e+01 5.209567470537535883e+01 5.168894230993659278e+01 5.035050596133071110e+01 5.036174380690292907e+01 5.196172431655306667e+01 5.154921409214004768e+01 5.208463910104882189e+01 5.230332032109315321e+01 5.387960502422912157e+01 5.251423484865564006e+01 5.241411308220934728e+01 5.274570332616479362e+01 5.380423027522444102e+01 5.183442040510043824e+01 5.344079148697385762e+01 5.326515530639994012e+01 5.219367708063180800e+01 5.310041178224386726e+01 5.365734158690240463e+01 5.420077900815655170e+01 5.304256948106763758e+01 5.525814119743423447e+01 5.592185363033458145e+01 5.258499146691601567e+01 5.415228343953567958e+01 5.249139344580623145e+01 5.236582196194689232e+01 5.059082612754905739e+01 5.303269044398925303e+01 5.302533228638583296e+01 5.038161732436270057e+01 5.339581917891459284e+01 5.208989761467238111e+01 5.264279947828175210e+01 5.293553558390149050e+01 5.245112968364477979e+01 5.210202517156620416e+01 5.415724723175573274e+01 4.947974748098124564e+01 5.269753760074824811e+01 4.949000830253969241e+01 5.157753245048394319e+01 5.013593850894338289e+01 5.053571993242363192e+01 5.011416079423565861e+01 4.923924269805540632e+01 5.055967250707765004e+01 5.020412854684649773e+01 4.893821576168058840e+01 5.127785283768346858e+01 4.889292768453074700e+01 5.159399196200866555e+01 5.103401256981200618e+01 5.128311111588234894e+01 4.964133100884508565e+01 5.134474261717910792e+01 4.946807703761347597e+01 5.203967086213362592e+01 5.179952256681819023e+01 5.153879000457667559e+01 5.188123720370704461e+01 4.960943523437267544e+01 5.157419535350379647e+01 5.086822728953411143e+01 5.197330407909445427e+01 5.189670441860508987e+01 4.926704587482085884e+01 5.025696005847489545e+01 4.973682629310989256e+01 5.107872906752249520e+01 5.078866173695516295e+01 5.058826682551989506e+01 5.149499897372066926e+01 5.013566302501487826e+01 4.870227243711415355e+01 5.116297136504711318e+01 5.086592815083279362e+01 5.145152099574480076e+01 4.973057541430539175e+01 5.216415221982494188e+01 5.006962494723134682e+01 4.898017586520860078e+01 5.124392961716866779e+01 4.827941144562043263e+01 4.984234592687003129e+01 4.998989191971670465e+01 5.037244213822840067e+01 4.816300801407025034e+01 5.010593957284674360e+01 4.880078458079717052e+01 4.909484973326336643e+01 4.999304035923357503e+01 4.775615538017487438e+01 4.887066899655071950e+01 4.952362464064110270e+01 4.789116688471377614e+01 5.005812908876818312e+01 4.831454498514530371e+01 4.982538880873455867e+01 4.921609531616950051e+01 4.851651670305305686e+01 4.752032525740933977e+01 4.696591047213967585e+01 4.951019688198618951e+01 4.856593642934529953e+01 5.129900702388401612e+01 5.406794894947131525e+01 5.143138410301582297e+01 4.661597553814889494e+01 4.817573692173238697e+01 4.893525736545456795e+01 5.008011324664844466e+01 5.038961707902227971e+01 4.941005675567751609e+01 4.866445683233618524e+01 4.821214034384973246e+01 4.849135061109848266e+01 4.739759324278622188e+01 4.678113300500771032e+01 4.830087297284729431e+01 4.929571300012903379e+01 4.809881283001753616e+01 4.997853472328664282e+01 4.734910333694869422e+01 4.877130688631979893e+01 4.807225388801155219e+01 4.600946386075058570e+01 4.919477233542747285e+01 4.894432587215440833e+01 4.813507645302830440e+01 4.889114832966848923e+01 4.892680328360619768e+01 4.842019136066652862e+01 4.787716031480194800e+01 5.080614815451587418e+01 4.868627457985051876e+01 4.947831932525862442e+01 4.609089818813679074e+01 4.714632495165766102e+01 4.741053227697694439e+01 4.699101964079687832e+01 4.988395779013097808e+01 4.608675666036864982e+01 4.665109175008264941e+01 4.656985638020515239e+01 4.502346748863818959e+01 4.610488574844904974e+01 4.446345005019941254e+01 4.530642770346450732e+01 4.766128296549030807e+01 4.542808838050197551e+01 4.530848812235900169e+01 4.680996080003269100e+01 4.559766405855333460e+01 4.715326725207829384e+01 4.578015479282228739e+01 4.307702863532393422e+01 4.599386977737861315e+01 4.711819584301271391e+01 4.369072693583091649e+01 4.498929084357537533e+01 4.650320913866784167e+01 4.581634813784728522e+01 4.546688207876946564e+01 4.388587259224983939e+01 4.467851823842021020e+01 4.533552180065839110e+01 4.603168327681225236e+01 4.517151921256234459e+01 4.430949810247393117e+01 4.431340378597400331e+01 4.303179437047675293e+01 4.403107035326040375e+01 4.343064793440479576e+01 4.458143773263378762e+01 4.504409508667617246e+01 4.425462053930424844e+01 4.530212606515586771e+01 4.419099334310990201e+01 4.621761443218547072e+01 4.512342132069593248e+01 4.302017832337178049e+01 4.413139316068780715e+01 4.441214474017066749e+01 4.526529730360213222e+01 4.518059996010958201e+01 4.502766837953024748e+01 4.530632660164093295e+01 4.341156278286432979e+01 4.283501690635168302e+01 4.549052101974596241e+01 4.420902874983161013e+01 4.615102401959477163e+01 4.534358936759394965e+01 4.460066144429184476e+01 4.467896306208190538e+01 4.280909021893312882e+01 4.516508522846142881e+01 4.278596317388975478e+01 4.038154201741832594e+01 4.276374343008555456e+01 4.457949383537950894e+01 4.206557644198466761e+01 4.462831444729743424e+01 4.475613871364702590e+01 4.398225981040730659e+01 4.269398905920686360e+01 4.471398178472372820e+01 4.649715282850975484e+01 4.303296273681382189e+01 4.421751255191109209e+01 4.391209176107050638e+01 4.474098681646704989e+01 4.203883466703656069e+01 4.364950907689763682e+01 4.421217939500831307e+01 4.578724154352641307e+01 4.342147385897646927e+01 4.252661817811119960e+01 4.294728256345443640e+01 4.333455644547399288e+01 4.285234779012058226e+01 4.364122157979779359e+01 4.349409089595446432e+01 4.265155075122867601e+01 4.472544872355664580e+01 4.227524347240380109e+01 4.297908032749790408e+01 4.102205686025249065e+01 4.540240570615797822e+01 4.190098032272915418e+01 4.088241103411787236e+01 4.237216345582182697e+01 4.249425190668414842e+01 4.295662206737421229e+01 4.573195926653842491e+01 4.344746210885936222e+01 4.621143783369140579e+01 4.284700596353471269e+01 4.197146789772503439e+01 4.434166881058520460e+01 4.418477373328851598e+01 4.397578572892972915e+01 4.440940530934921782e+01 4.571124236637263749e+01 4.495783487193889982e+01 4.377407660852737337e+01 4.337522975383672019e+01 4.261942594344070301e+01 4.418565067852105699e+01 4.250211580948382561e+01 4.367280785558260447e+01 4.380913542942874983e+01 4.469726576491060399e+01 4.417826249978030972e+01 4.623055242140274856e+01 4.223758751632458797e+01 4.507761200236343058e+01 4.338691646033524307e+01 4.437919087815357955e+01 4.509093238421183969e+01 4.462226391516981039e+01 4.380667399958739594e+01 4.534396774361304239e+01 4.515257471222942343e+01 4.305293207475935446e+01 4.427676257324548459e+01 4.400834831103212252e+01 4.404442688061215705e+01 4.264348666754906247e+01 4.462429481779057028e+01 4.548978169127417459e+01 4.461871861610309509e+01 4.268647197352490963e+01 4.329199673945248605e+01 4.360941703328553842e+01 4.125712796231129431e+01 4.318346118425093039e+01 4.273717276483598937e+01 4.253053884774340787e+01 4.191071583845849347e+01 4.334327825459686778e+01 4.306205427770122895e+01 4.139128271719619079e+01 4.388252566256552001e+01 4.102243153620938187e+01 4.231010036890561565e+01 4.063007179367933475e+01 4.076337503740469259e+01 4.318542646537133578e+01 4.174243310861692180e+01 4.090305006017327827e+01 4.145817928574234656e+01 3.925070425254297390e+01 4.096396131819316366e+01 4.355851745298032540e+01 4.116289682847164499e+01 4.230893436862265133e+01 4.131163090807662996e+01 4.129461933455907996e+01 4.065851350147573129e+01 4.332827691976538631e+01 4.086684321172418777e+01 3.981453351654960215e+01 3.889399572100035130e+01 4.312219391556787684e+01 4.229789192975576384e+01 3.993251416306839729e+01 4.145167604232129577e+01 4.022466469099440900e+01 3.971939065123665813e+01 4.019668261463932879e+01 4.080052489610030619e+01 3.974377746194689820e+01 4.109393771080006275e+01 3.992823314465980644e+01 4.135393691946703854e+01 4.139676654034105496e+01 4.046639769030444711e+01 4.115019399168528480e+01 4.115997875651151361e+01 3.880401716139120083e+01 4.315841705558369767e+01 4.051340663408854681e+01 3.992857295660962791e+01 4.143094297571239792e+01 3.951902248946926477e+01 3.950742155854760540e+01 3.995516600308889821e+01 4.005808884869740893e+01 3.989332381345601419e+01 4.115155343656036990e+01 4.471448680666004094e+01 4.042160764350678903e+01 4.144809438187485284e+01 3.995433927142246233e+01 4.109762161569149441e+01 4.052853645319427756e+01 4.002924316522253179e+01 3.976852198073646605e+01 4.179655787134414879e+01 4.104749534331096328e+01 4.036673657368555013e+01 3.693449980942435928e+01 3.883548999928657253e+01 3.920893680725349384e+01 3.952087776463756086e+01 3.809157661800927031e+01 3.924498545600932431e+01 3.950640409741966863e+01 3.995010290230518990e+01 4.099305863674418049e+01 3.721805840038439328e+01 3.745507424075091052e+01 3.853772958870001020e+01 3.872135013293910788e+01 3.806219087536457124e+01 3.944068550996295386e+01 3.841723961831370104e+01 3.971868739498442835e+01 3.882918729028581595e+01 3.863572817756273281e+01 3.676723501069712796e+01 3.754250136483440059e+01 3.998010477165120591e+01 3.972684688079721127e+01 4.080522747874500311e+01 3.798597055192162486e+01 3.727907733644319421e+01 3.943055329556700173e+01 3.812929255727866718e+01 4.030920404066094420e+01 3.844594301985668494e+01 3.885003784979210906e+01 3.721141507226683842e+01 3.970097619623567908e+01 4.019137978139357159e+01 3.911183394726731422e+01 3.860515954902405156e+01 4.001165214606174914e+01 3.876309135569864850e+01 4.008372910691441149e+01 3.709404379163595422e+01 4.105659718669515712e+01 3.967269831366142796e+01 3.783219260197490996e+01 3.518188525508013242e+01 3.689380624276350318e+01 3.589420086912398489e+01 3.497769362424007511e+01 3.579851508634218504e+01 3.661047580873730567e+01 3.680753465282974446e+01 3.492777379182336972e+01 3.471493397291737892e+01 3.509537545238469392e+01 3.442834540186749592e+01 3.557030786643307607e+01 3.488664628098824494e+01 3.650130748367916311e+01 3.360968515683158131e+01 3.640209279777063500e+01 3.709397497479513106e+01 3.465871496711267241e+01 3.688532505329139610e+01 3.568912542730030424e+01 3.827567867027230619e+01 3.662506701506767115e+01 3.852755777445688068e+01 3.797915624192252437e+01 3.698438613120217866e+01 3.942595218192342799e+01 3.783571906657856232e+01 3.790586349500004104e+01 3.765065735206294306e+01 3.824414020328297426e+01 3.654898167929244579e+01 3.626226447029917210e+01 4.085352286047472603e+01 3.867314509056430438e+01 3.745638251044859146e+01 3.858231809641576859e+01 3.812462221642991977e+01 3.683630439821310887e+01 3.447649128702194332e+01 3.727918807958811698e+01 3.757811001597486467e+01 3.821229773943169761e+01 3.908095205419583351e+01 3.816766432813368226e+01 3.928122599557197248e+01 3.771126451558924231e+01 3.440107568520285497e+01 3.974104751388748724e+01 3.770019618042415743e+01 3.794504828273522890e+01 3.896933993373641414e+01 3.779815704497097073e+01 3.700961698612988471e+01 3.809100658546945084e+01 3.831674496546954600e+01 3.768078008722580563e+01 3.766061069360077340e+01 3.819172425366877377e+01 3.757283108195026244e+01 3.857405089893742201e+01 3.842999497009174092e+01 3.937422781122199211e+01 3.745758339204422072e+01 3.709541743293598159e+01 3.498908316290086873e+01 3.881180240751459820e+01 3.581538631546808915e+01 3.571842054573379954e+01 3.678395778837683139e+01 3.591203940532282957e+01 3.695205978315810569e+01 3.696873751797411956e+01 3.851190298981019566e+01 3.706235692888996169e+01 3.692131241212612025e+01 3.445734883439836693e+01 3.873407105558153063e+01 3.780138597439632520e+01 3.528032417936611154e+01 3.746075677418286176e+01 3.709345620799822285e+01 3.531234296076770818e+01 3.601117590642678579e+01 3.833968908851176138e+01 3.646117253754170662e+01 3.685957198496421228e+01 3.694857754454453413e+01 3.966631757565278349e+01 3.708634971299215977e+01 3.871858790135600259e+01 3.687504030220912909e+01 3.704446873851978239e+01 3.622955027932240313e+01 3.746669035435157014e+01 3.619933695260125006e+01 3.698083663244332087e+01 3.692143494840695439e+01 3.452370975892833371e+01 3.641433571727763052e+01 3.593166621841692887e+01 3.473178213989214669e+01 3.469410112452146677e+01 3.487410703354770192e+01 3.657357639216889567e+01 3.312749370018349993e+01 3.541617291343061424e+01 3.463235643923562179e+01 3.658867220795223574e+01 3.553836372277596922e+01 3.406116795658515173e+01 3.378404447568739499e+01 3.723124508229093976e+01 3.615240627152360986e+01 3.256980277936282420e+01 3.682804931295382289e+01 3.351852924951762702e+01 3.648674059702707240e+01 3.309566344555836537e+01 3.784683259847552250e+01 3.569207609570983664e+01 3.455089040779952825e+01 3.499380989447384138e+01 3.626796358427642275e+01 3.548934852799886386e+01 3.382450878175902886e+01 3.340189419693869155e+01 3.537201673046845229e+01 3.756217476106049702e+01 3.475386200483587373e+01 3.634126202580529963e+01 3.543352596469684812e+01 3.559456148197300251e+01 3.757276738713862585e+01 3.637283650756649678e+01 3.604721228907907715e+01 3.847104432540319863e+01 3.491787549466280183e+01 3.360361656354638882e+01 3.509512649987490107e+01 3.577582299867401616e+01 3.539557405048576300e+01 3.571736597574451366e+01 3.744550157341689101e+01 3.395287020381974230e+01 3.551609495765389113e+01 3.761827037859240619e+01 3.603512477821316651e+01 3.450418625455050403e+01 3.633570039352617442e+01 3.600507961723545947e+01 3.938977123948541248e+01 3.604550817359395154e+01 3.512545635323838411e+01 3.592055886083944216e+01 3.469747253071184900e+01 3.510644972548598730e+01 3.314508135770909547e+01 3.584616357440813772e+01 3.486717341101950751e+01 3.542130695968567267e+01 3.268381837152781344e+01 3.733773771596943902e+01 3.523604154920474230e+01 3.256811632370061460e+01 3.415144195186606169e+01 3.474891498477999363e+01 3.346148017170969524e+01 3.463610187146635155e+01 3.392158083818691239e+01 3.311096376972480471e+01 3.585948207598881510e+01 3.521923687866809161e+01 3.492498938491345228e+01 3.614743990894270098e+01 3.399341228733675990e+01 3.333724001196181774e+01 3.511175965659885634e+01 3.237198544591230132e+01 3.440016790463753438e+01 3.362080668859728405e+01 3.623220272248619267e+01 3.599676282804755800e+01 3.544376936253492971e+01 3.444886053408707483e+01 3.532200194354444989e+01 3.438194119631525325e+01 3.315408572007314092e+01 3.510836161924263621e+01 3.598291357487155295e+01 3.384079457080014919e+01 3.373690172396417353e+01 3.460245174986966532e+01 3.380068600623845754e+01 3.621473537950975441e+01 3.377114286340918881e+01 3.652047820175027226e+01 3.240053287448136388e+01 3.338697442190161269e+01 3.328019480396713448e+01 3.575683250773001021e+01 3.405084182445347096e+01 3.704905088949283254e+01 3.453662724659331928e+01 3.555113719895075519e+01 3.701878492671200860e+01 3.354614578630088317e+01 3.405816172917376861e+01 3.475715229735220646e+01 3.687236548310033157e+01 3.279953736270844900e+01 3.396808213756556682e+01 3.367779443063472655e+01 3.432723200477583703e+01 3.532759413181206298e+01 3.425326613545014709e+01 3.662493884912370135e+01 3.459245707368288691e+01 3.376721143100957079e+01 3.420973669377849546e+01 3.476560047201141401e+01 3.413419388003416799e+01 3.350599866075924638e+01 3.578320006530470465e+01 3.499594306345019845e+01 3.462830626085530383e+01 3.512664438354067187e+01 3.570244596461791531e+01 3.339217268560769014e+01 3.329626305134961939e+01 3.533371087041252423e+01 3.306396031000907243e+01 3.588844505169153365e+01 3.349426522863390687e+01 3.561545596472425501e+01 3.559997635846291786e+01 3.325571781289554707e+01 3.359606077410312253e+01 3.305931883968527529e+01 3.440224103670662004e+01 3.305903820019476314e+01 3.346049182002631284e+01 3.216883959932606984e+01 3.339453558573129044e+01 3.477089563141802842e+01 3.489874473087373019e+01 3.369889067517640058e+01 3.290268661616460832e+01 3.479129156247045529e+01 3.347507797073500768e+01 3.326635767506338226e+01 3.311438034870581504e+01 3.564828070154312201e+01 3.521904532629123707e+01 3.307944329265404093e+01 3.609251625643843653e+01 3.650873536925747942e+01 3.413264005711042870e+01 3.591505437465194461e+01 3.470184375729201065e+01 3.408670546721953087e+01 3.601775106181337094e+01 3.489887946132912333e+01 3.339145141994232091e+01 3.370253832543880179e+01 3.683321667441450842e+01 3.326810015433225942e+01 3.359403945922412760e+01 3.384620075374689208e+01 3.492842024654908073e+01 3.295948627028265321e+01 3.260792400999233109e+01 3.482005080511848405e+01 3.598405277878256214e+01 3.464841632318175613e+01 3.545636718281358668e+01 3.498290389476807860e+01 3.462937292708542003e+01 3.496840144469804557e+01 3.273343444960645598e+01 3.294674576588025161e+01 3.429280199023220632e+01 3.515154296486625896e+01 3.439591008399570171e+01 3.449361679903546474e+01 3.410485204111150637e+01 3.432246814373285559e+01 3.438252811817896770e+01 3.568331009586273694e+01 3.273756411648267317e+01 3.355623895734289164e+01 3.344648452754903190e+01 3.278011351886560476e+01 3.466399115170852951e+01 3.443300719429839063e+01 3.504936869676816968e+01 3.376796381616309617e+01 3.446518898326004177e+01 3.341370549754701358e+01 3.506470715046640407e+01 3.487738170505475921e+01 3.443637209530092491e+01 3.186057959491235891e+01 3.246482037346551408e+01 3.555211640079692614e+01 3.318088206744472046e+01 3.522983569849617425e+01 3.141821462506601392e+01 3.542266196371204501e+01 3.479198463935092889e+01 3.380262326149964025e+01 3.296848743478487620e+01 3.618382742000839869e+01 3.418783775513392698e+01 3.248700694773513931e+01 3.374809797275900536e+01 3.357725797227107023e+01 3.307100609323583740e+01 3.532939032169811355e+01 3.581228278542035781e+01 3.297292346820032805e+01 3.479660847303863846e+01 3.362701329366975500e+01 3.506787639480039331e+01 3.344992257452481255e+01 3.637128143497849919e+01 3.332746530047732136e+01 3.305649638664820600e+01 3.461987131301428633e+01 3.290801396540278745e+01 3.395441229575752118e+01 3.428451654075531252e+01 3.434035051501788871e+01 3.147674484967345876e+01 3.549540357423588688e+01 3.548404064561588456e+01 3.350742922989722672e+01 3.491063791607748357e+01 3.438931558110796516e+01 3.464549560983095233e+01 3.322669124113036077e+01 3.474292886181954998e+01 3.543018056398209836e+01 3.496650107391690199e+01 3.282240838605141420e+01 3.471944204754530716e+01 3.475576461246404847e+01 3.511316266666401731e+01 3.557640786188206761e+01 3.413061114130263718e+01 3.464438444936617145e+01 3.158615586408461340e+01 3.353416220086040056e+01 3.375960717913896758e+01 3.317624502325283942e+01 3.451622108335004668e+01 3.318885943332034572e+01 3.435928584902374894e+01 3.426272292405116104e+01 3.335676493020041278e+01 3.273618276075575295e+01 3.170285456620647579e+01 3.358287186547794079e+01 3.252351386252060195e+01 3.416024311599281305e+01 3.318173495981439203e+01 3.163072522133315445e+01 3.363273304388402352e+01 3.610513275030699987e+01 3.415309471802282815e+01 3.515553282269514312e+01 3.308354183261656090e+01 3.152434993943608532e+01 3.217752440702340522e+01 3.463593480129982538e+01 3.232691461445126180e+01 3.364385555092399471e+01 3.118564147616719495e+01 3.244399009889710328e+01 3.390425038986261796e+01 3.222067687774300992e+01 3.169223116891619796e+01 3.388696843749653453e+01 3.204408747510870370e+01 3.453054336114200140e+01 3.298550610045759157e+01 3.434865418061875175e+01 3.327241266000776676e+01 3.363618849696199220e+01 3.359488905981314844e+01 3.385781770739722418e+01 3.026671482316395512e+01 3.368281283930696191e+01 3.278382693638869938e+01 3.184609305747339647e+01 3.427386862388927113e+01 3.342252572799554855e+01 3.311131179892571197e+01 3.369882723309930839e+01 3.291312817031560201e+01 3.290606629551572127e+01 3.187281861576006747e+01 3.358614309278957677e+01 3.170627287534838956e+01 3.216342247353241390e+01 3.339244068803529331e+01 3.134772705506696155e+01 3.295795750575971539e+01 3.258197677947351423e+01 3.406035109783120873e+01 3.295164461509327225e+01 3.198362988474844926e+01 3.189511709825315222e+01 3.288858364774252863e+01 3.204277373210618407e+01 3.076047090481919355e+01 3.417683345104264703e+01 3.187461622543279205e+01 3.539166431367237919e+01 3.339904447023308620e+01 3.448684523965621906e+01 3.195705414598808147e+01 3.331035316699680493e+01 3.134777743754888135e+01 3.124166399308107600e+01 3.289547541245512718e+01 3.139844165058680048e+01 2.990372835569021603e+01 3.186467657396552511e+01 3.230085964932720088e+01 3.282583083791645606e+01 3.169987207645708338e+01 3.291598513571413775e+01 3.300658465926915852e+01 3.287763126890261844e+01 3.421468722287579567e+01 3.301010315482361790e+01 3.132437971192657855e+01 3.405172260661397843e+01 3.088865781175503500e+01 3.053908774668047243e+01 3.207745330667058425e+01 3.016928821725706200e+01 3.196361554962092555e+01 3.365314989678529400e+01 3.156116922333275809e+01 3.126295733971412005e+01 3.013632628260753421e+01 3.118168500975812663e+01 3.335418145196675255e+01 3.041586804487083739e+01 3.139674644941731074e+01 3.363840865384634071e+01 3.202132757786863237e+01 2.972758186774090206e+01 3.082087173362802446e+01 3.217741815477276646e+01 3.082419012979922712e+01 3.216639039454340576e+01 3.200148716012328265e+01 3.182721642202830381e+01 3.229731985610378331e+01 3.177196296909313489e+01 3.139862779750397692e+01 3.173625342683438433e+01 3.109098200936787393e+01 3.115531103842436877e+01 3.290869144143241698e+01 3.452075826956579618e+01 3.332548247630814586e+01 3.207242190905947865e+01 3.088525423345476284e+01 3.421827059704829566e+01 3.166757408455547207e+01 3.252262629351089629e+01 3.319364493138581196e+01 3.096041178462403565e+01 3.203344231869130709e+01 3.300048398240071634e+01 3.139023019175838769e+01 3.510247514755860010e+01 3.292469907923155858e+01 3.130254639642217995e+01 3.306151660291694583e+01 3.463974800765142703e+01 3.215946196161963400e+01 3.380586786797007903e+01 2.985310325008391885e+01 3.188252958993360764e+01 3.183525673593046079e+01 3.202132541033024182e+01 3.448306514450871418e+01 3.090497261466583723e+01 3.223686844355724190e+01 3.353520596027867384e+01 3.327456660856509529e+01 3.242101807288267423e+01 3.361921234929558011e+01 3.321173053963809707e+01 3.440445202244740841e+01 3.091931122882097682e+01 3.312089422176253350e+01 3.324095010687171481e+01 3.199322174338850644e+01 3.200101748412615876e+01 3.151711608146333532e+01 3.194657827273420381e+01 3.200388736684302415e+01 3.260484161794814639e+01 3.218584162987831832e+01 2.983540019475728400e+01 3.257234285198044432e+01 3.292619949695122727e+01 3.213972860825768407e+01 3.401146305646111756e+01 3.185651382220883221e+01 3.119113144158333384e+01 3.121675024852178026e+01 3.152376364038039824e+01 3.261616139428706873e+01 3.255335045597514210e+01 3.084880331520506402e+01 3.156152478351508606e+01 3.105932365947665730e+01 3.100172358952168139e+01 3.104542480441288177e+01 3.140107951041477463e+01 3.094964976101111986e+01 2.935905435316070466e+01 3.217151528143713080e+01 3.349975361057779821e+01 3.133667150267010726e+01 3.036130071276803122e+01 3.236114265318866501e+01 3.274134620657956418e+01 2.890726931957896895e+01 3.113525199481862060e+01 3.093318022040240223e+01 3.206685529527223366e+01 3.376006355004800952e+01 3.272606040416395246e+01 3.063981849443197447e+01 3.116467937794032039e+01 3.335948703757165390e+01 2.994377557722461347e+01 3.259109928607688289e+01 3.224187442072379639e+01 3.151792323114898764e+01 3.072177339138912799e+01 3.215950062586865243e+01 3.218152881058371406e+01 3.217253624990930660e+01 3.179269569309596477e+01 3.059430963499433176e+01 3.151655318233083136e+01 3.170502390858937503e+01 3.155380994637356196e+01 3.252207398676506500e+01 3.243425619386059111e+01 3.065462738666670361e+01 3.102474420817306466e+01 3.121041628446916860e+01 3.187835773236373882e+01 3.110309433854829564e+01 3.141839550365693157e+01 3.084213982425648837e+01 3.178599882147203104e+01 3.095117068766180068e+01 3.098817090650021200e+01 3.070409423011432892e+01 2.978837196925130826e+01 3.204150656404474518e+01 3.250055154929178514e+01 3.040720594240444541e+01 3.082535827557511254e+01 3.242012085709921365e+01 3.076164972697296207e+01 3.120877215737325727e+01 3.193005358412591832e+01 3.018822391053445742e+01 3.133000787825648104e+01 3.078706249633229319e+01 3.060659468441791020e+01 3.051661810880930403e+01 3.043561491207299596e+01 2.841490428788487321e+01 3.186040087084310457e+01 2.894176632801605109e+01 2.859220560988433846e+01 3.062574319376420462e+01 3.066067747172859015e+01 2.980949714135904571e+01 2.732762140474333279e+01 2.930175212740429203e+01 3.100491970656108265e+01 3.140662200311345487e+01 3.057908182913254080e+01 3.126394797365299283e+01 3.091014327578633569e+01 2.937981527160762596e+01 2.978445796520834321e+01 2.806190459327615372e+01 2.857219097360595583e+01 2.989002879481085628e+01 2.931273082593694568e+01 2.752608834317050324e+01 2.896577818334535337e+01 3.017332058923932081e+01 2.814405485664353535e+01 2.866452208354189324e+01 2.886393263440642443e+01 2.851511734078682991e+01 2.809677569115212492e+01 2.871353456979268515e+01 2.820912594752898173e+01 2.881061807534206309e+01 2.953017725516808412e+01 2.841888796380228399e+01 2.957374456368444982e+01 2.858668443806807602e+01 2.735040220788770782e+01 3.012685957654076319e+01 2.970262486035676019e+01 2.951774910732761015e+01 2.750475045893189829e+01 2.827305771316419936e+01 2.941038627801592042e+01 2.845727719125619615e+01 2.866643659054176752e+01 3.056722192667276872e+01 2.946103032781607567e+01 2.830713606551484673e+01 2.992950186470126184e+01 2.894037438480275171e+01 2.808188985609931976e+01 2.763012188022781146e+01 2.823942131456873028e+01 2.940663640717626492e+01 2.934324288263507441e+01 3.017738630831640734e+01 2.843694005856420404e+01 2.897887045068069156e+01 2.852523605266934226e+01 2.847781511265965548e+01 2.910414307466853501e+01 2.717509968304932144e+01 2.911008198786029411e+01 2.904034333227887288e+01 3.026330205246818750e+01 2.966525217806176329e+01 2.904264399163855970e+01 3.003558887819853496e+01 2.985954552523984518e+01 2.889457975780049637e+01 2.918182934648867999e+01 2.866957809364524579e+01 2.775452178517787161e+01 2.728010166775987599e+01 3.084185746232070002e+01 2.884657092893922936e+01 3.014478183900476793e+01 2.982829565775848124e+01 2.763904683199872281e+01 3.022512968444191372e+01 2.975894741954846978e+01 2.935967174085110898e+01 2.762146923420225519e+01 3.122604592985521421e+01 2.915324668661343566e+01 3.040337992237349951e+01 2.825281195671266232e+01 2.898876962609031693e+01 2.868629858842769664e+01 2.879793664124513697e+01 2.802008207359056513e+01 2.785953493914930590e+01 2.762330355182784913e+01 2.906058987931014670e+01 2.766174347309769388e+01 2.898956411751428419e+01 2.763452392963067439e+01 2.756997083516570513e+01 2.950764112067006906e+01 2.852890024797114066e+01 3.011854002960924248e+01 2.836145315161279257e+01 2.991970522921481646e+01 2.911838874441504643e+01 2.992165809370025187e+01 2.954465906170335288e+01 3.011925625404624540e+01 2.851206781293308623e+01 3.030137102742548549e+01 2.863319375215598583e+01 2.747846702622721082e+01 2.718920957711132402e+01 2.753137894200671809e+01 2.585747158623298958e+01 2.766048632321998468e+01 2.866341353481561427e+01 2.660075516136281237e+01 2.632900932723880771e+01 2.578594059862414412e+01 2.643495339974828084e+01 2.611881580382770451e+01 2.841041062121654193e+01 2.860390704032425901e+01 2.759376030321156748e+01 2.933554450190232643e+01 2.646561219605156268e+01 2.872216109992758604e+01 2.716021948626389459e+01 2.654620921875386585e+01 2.800742345130240807e+01 2.481427365580178801e+01 2.664061081867131620e+01 2.724828763449379920e+01 2.497914515706205307e+01 2.631532349535149606e+01 2.529091521322298775e+01 2.829890076087256645e+01 2.718803143317113324e+01 2.786563524254434654e+01 2.738941443832073830e+01 2.617299785909938592e+01 2.596248097364198415e+01 2.884528805052073963e+01 2.772274596603373453e+01 2.586201334552817954e+01 2.758383925956969662e+01 2.631067600759656955e+01 2.612945898334909245e+01 2.751357812655948010e+01 2.743463771306208088e+01 2.715905485196768865e+01 2.561487091386340964e+01 2.895518553676714646e+01 2.780901563068540838e+01 2.673914596860571891e+01 2.485827740398589825e+01 2.760098960265504076e+01 2.526187949042035896e+01 2.544886569994858050e+01 2.680959205494203701e+01 2.925180215229463343e+01 2.624661721035833040e+01 2.707515061212141916e+01 2.638561371032320579e+01 2.743008419561298084e+01 2.767865024438351540e+01 2.538176472665779215e+01 2.688379985675603834e+01 2.496974848709928096e+01 2.523184966443498212e+01 2.635939538772250401e+01 2.771628777424864865e+01 2.846615735730778951e+01 2.525671002500060780e+01 2.789767440349708139e+01 2.632837451183727850e+01 2.743653767639825247e+01 2.695325624237674234e+01 2.741843629741583044e+01 2.552044630002602688e+01 2.428016846569492415e+01 2.739297159243277946e+01 2.473554726259760628e+01 2.790999865894725929e+01 2.534469150184055763e+01 2.688111596443795648e+01 2.516841943100777002e+01 2.851090458961559193e+01 2.613525002535483566e+01 2.581647647045263128e+01 2.553656580482122962e+01 2.781933794487478906e+01 2.625161974214926630e+01 2.512087885925632236e+01 2.862470044679627890e+01 2.641052701463874897e+01 2.510258567002542662e+01 2.566198772429297748e+01 2.657674086007232006e+01 2.643131811856959601e+01 2.698493572755439729e+01 2.350878978657865304e+01 2.627816845196666051e+01 2.735384205792424694e+01 2.457344221131853246e+01 2.682369931717338574e+01 2.508579778211493050e+01 2.592416032983246765e+01 2.663266669816878007e+01 2.606457244070212198e+01 2.466952902074767096e+01 2.640264979094824582e+01 2.624714012207494562e+01 2.536226068465216699e+01 2.509040751000468106e+01 2.566401973099451439e+01 2.581927972262366566e+01 2.708105734052723790e+01 2.554732141677952484e+01 2.646923096139722986e+01 2.695439252799456753e+01 2.446518477738666419e+01 2.638052358948703358e+01 2.716370967430782457e+01 2.461402362258968779e+01 2.683342059404003521e+01 2.650853056615918035e+01 2.643675441771951640e+01 2.606046187022440463e+01 2.692148458207617878e+01 2.702178078877254208e+01 2.746643437476415528e+01 2.574685116548410946e+01 2.585093187007130666e+01 2.571209944090201915e+01 2.516045572272073372e+01 2.512139753366155048e+01 2.609329246076801212e+01 2.420393161092916046e+01 2.597672624694040877e+01 2.298021281944537009e+01 2.597352896504007447e+01 2.695385970772548134e+01 2.421943989215972337e+01 2.336274884368560478e+01 2.423670430248361995e+01 2.395020098870302405e+01 2.590344340315572325e+01 2.374914923878129613e+01 2.540862602656298108e+01 2.415738207016242711e+01 2.485616544975212250e+01 2.533267460736378851e+01 2.446919409468356221e+01 2.306931233521083868e+01 2.379172402166167899e+01 2.511373437578307843e+01 2.323808992222187086e+01 2.430271901014342006e+01 2.766890611031901415e+01 2.504903403948470952e+01 2.566418657884068111e+01 2.310305411574874768e+01 2.560355713350530493e+01 2.530702463631804733e+01 2.525177566777633231e+01 2.487238747809294637e+01 2.482782572071245397e+01 2.450362677013475121e+01 2.312362957961303778e+01 2.551020075969816503e+01 2.594107732125693744e+01 2.509839745076399709e+01 2.571508590777723668e+01 2.552283388261707842e+01 2.450198371903718453e+01 2.455057496991013721e+01 2.429748721129343281e+01 2.684510565196926635e+01 2.402822814117988059e+01 2.534174615239507489e+01 2.514217689041312553e+01 2.657187660302843568e+01 2.231577671395155349e+01 2.410405102495776930e+01 2.704451574126797198e+01 2.441757394929678782e+01 2.388131746701879976e+01 2.454278129285570031e+01 2.609281908122164140e+01 2.511316859040578109e+01 2.383516330179542564e+01 2.418022013042694596e+01 2.660745906320407528e+01 2.533878787372360009e+01 2.380336268121053678e+01 2.368522587269291435e+01 2.437741276842921323e+01 2.329569503565410571e+01 2.639695261306235707e+01 2.644511774907244117e+01 2.606677837079121574e+01 2.608714657330009601e+01 2.582233053326388017e+01 2.488273065020410257e+01 2.548437415026802810e+01 2.748414788196370750e+01 2.481302101631696999e+01 2.614695000540446657e+01 2.629458474799582746e+01 2.562941655915603434e+01 2.410830077106948011e+01 2.402221452925621037e+01 2.533476295539543699e+01 2.732171673870539408e+01 2.480367126980288717e+01 2.499544873927760236e+01 2.510031035443590497e+01 2.431076056308172184e+01 2.430830311787678255e+01 2.386609353946434453e+01 2.529648118586059269e+01 2.437978827688782602e+01 2.593983497074956546e+01 2.618597696799036711e+01 2.387834133800870617e+01 2.490438540533502376e+01 2.447811906776655988e+01 2.456949543978230466e+01 2.584460327584089967e+01 2.508225660759833175e+01 2.318215605964714143e+01 2.459676038339306814e+01 2.375176475640908436e+01 2.495407049792168053e+01 2.558606187163385215e+01 2.255529813770376535e+01 2.466361391548365845e+01 2.670345515968292105e+01 2.259896687842545049e+01 2.470025422160079032e+01 2.536799113207540302e+01 2.521823410155497314e+01 2.550400515976063076e+01 2.459331099031272316e+01 2.579955737696529283e+01 2.304804993840925675e+01 2.451263482171544084e+01 2.507386859426662085e+01 2.634791130946264204e+01 2.667826864859876679e+01 2.559036314775599052e+01 2.517731852257172420e+01 2.533685172152535969e+01 2.479645977033358406e+01 2.622742062305850297e+01 2.407775389624590900e+01 2.478385099029231498e+01 2.631620531751503833e+01 2.635569677463982075e+01 2.429106750479587262e+01 2.598064640080282928e+01 2.461895501677999221e+01 2.493836568104586604e+01 2.570381034542496934e+01 2.423445030206574913e+01 2.400363055847801519e+01 2.453939901894160514e+01 2.349488857681969023e+01 2.496953307849301495e+01 2.504520972789771704e+01 2.578548672812470599e+01 2.315380607731076523e+01 2.580377645666550990e+01 2.501213470339973455e+01 2.483704839498005157e+01 2.564256828892042961e+01 2.236209658868047612e+01 2.578229082518759085e+01 2.248154452352140353e+01 2.549150597098334003e+01 2.391235738556482815e+01 2.423439186804834478e+01 2.355797024960148889e+01 2.454539096308873170e+01 2.547807746363962877e+01 2.333191834186906632e+01 2.249018808397791958e+01 2.468259167928323450e+01 2.460907220992259425e+01 2.407258282666619564e+01 2.515406992652429707e+01 2.540738660903942758e+01 2.506555792279200645e+01 2.482034051333193858e+01 2.456180867417812763e+01 2.217482454647921486e+01 2.225711943890726374e+01 2.250373503718601853e+01 2.511188022187969082e+01 2.587754950268066878e+01 2.454643696983259815e+01 2.556031097271069896e+01 2.404480051382934391e+01 2.355858099184404253e+01 2.431828958016381748e+01 2.329011688119514289e+01 2.460702349954883772e+01 2.472761018906263075e+01 2.314958836920433072e+01 2.308970236721438241e+01 2.509455623381091982e+01 2.265121937042175659e+01 2.350246793242137855e+01 2.304778730784070007e+01 2.202812822316768049e+01 2.463487219374396275e+01 2.279007445067480120e+01 2.342758678137676398e+01 2.345606261850885232e+01 2.506337990809054972e+01 2.305986627234332431e+01 2.440337108753215034e+01 2.119345023433630715e+01 2.426017399022220644e+01 2.385512387797903244e+01 2.542184012456040421e+01 2.449494241306634024e+01 2.567546847880060312e+01 2.340969055626714734e+01 2.517276162784767379e+01 2.412415631129937310e+01 2.542693022108246481e+01 2.305862223161044255e+01 2.312508430172632146e+01 2.379564885770009042e+01 2.441579790917680626e+01 2.601051769271354175e+01 2.275453902040005261e+01 2.588003356805148059e+01 2.395878135798496444e+01 2.454021688659572931e+01 2.241537499488281782e+01 2.152678662674468058e+01 2.337612510315863545e+01 2.405976378302530705e+01 2.352748303273856934e+01 2.530119046513970460e+01 2.262242432230034339e+01 2.465039369837657546e+01 2.338282557138606066e+01 2.399363814125637973e+01 2.434011183505603526e+01 2.374186764120731397e+01 2.507223081793171815e+01 2.555458003496603325e+01 2.621189909997237422e+01 2.260661178468723875e+01 2.280767788368533289e+01 2.398400156409156381e+01 2.362267312488253168e+01 2.501953442721904963e+01 2.481786542450796773e+01 2.511655309838137740e+01 2.383577568486592213e+01 2.372501609965406999e+01 2.490747841947596442e+01 2.472323889612116332e+01 2.331443065267665204e+01 2.366951712950676523e+01 2.300324149639162385e+01 2.199358200753550108e+01 2.244428398112114564e+01 2.374627094860948873e+01 2.366677905944854032e+01 2.334355761628276582e+01 2.432639681651310681e+01 2.106085714919213814e+01 2.177506947564248208e+01 2.154615970805868130e+01 2.159113611572909974e+01 2.226432481309121059e+01 2.163221574019209115e+01 2.036664030582244678e+01 2.268385621662697105e+01 2.244950986747816302e+01 1.946939331636502857e+01 1.964964663461215366e+01 2.398350682882249529e+01 2.321665514891106952e+01 2.226151380552429870e+01 2.348805558579687158e+01 2.164790361160791932e+01 2.219927491859704460e+01 2.093707364925325365e+01 2.080889428825086185e+01 2.119800426182233721e+01 2.211376020660923913e+01 2.191731796612207006e+01 2.119348364638332782e+01 2.328617007294627328e+01 2.163862654615576986e+01 2.506005421516922027e+01 2.192005426777310717e+01 2.312106697011743250e+01 2.214744747231257804e+01 2.272930500908536189e+01 2.240429197727655364e+01 2.395245190179325334e+01 2.293924398104410400e+01 2.350179102583753732e+01 1.973478804443205092e+01 2.046932464410361519e+01 2.296290873669760657e+01 2.155711742773759454e+01 2.314396618008602857e+01 2.071501453397749515e+01 2.142981312070928723e+01 2.259436777339050550e+01 2.236188441151517026e+01 2.163073623802878132e+01 2.043977694573330339e+01 2.197388269728673293e+01 2.109934485199723753e+01 2.044096339022126330e+01 2.368546628717354707e+01 2.163877121769419887e+01 2.245589372323535216e+01 2.157205423837641689e+01 2.105160056736922769e+01 2.193890608380956664e+01 1.885067642956459011e+01 2.081934925640720735e+01 2.189542017572859223e+01 2.030369872461330161e+01 1.880125659732048149e+01 2.133145040109024748e+01 2.109415633830316494e+01 2.028526040912242223e+01 2.139804749958490859e+01 2.309846716623615848e+01 2.146573219658123577e+01 2.067662828233262928e+01 1.967574530791618415e+01 2.036789949816557765e+01 2.148415910665484319e+01 1.982506447739171307e+01 2.230268302063550578e+01 1.943846371836241715e+01 1.990991524820104885e+01 2.037481425215408137e+01 2.019470796544779390e+01 2.019065070194410794e+01 2.044712200795194690e+01 1.881576639040206800e+01 2.120093664583000859e+01 2.004377740297574562e+01 1.908394677556692542e+01 2.038429815714508919e+01 1.961167684696511060e+01 1.887262847338486083e+01 2.069207167637898692e+01 1.850264851698104707e+01 1.917416599756654705e+01 1.843255895412786316e+01 2.005156096146643918e+01 1.947317019353133460e+01 1.988492997888253555e+01 1.995707182624356690e+01 2.019786557340772859e+01 2.037704992816908600e+01 2.056035283552708037e+01 2.000446837081190310e+01 2.196687581062896299e+01 2.182258447328700512e+01 2.099610622210263600e+01 1.808814037643223216e+01 1.922278779815459870e+01 2.054145668885630371e+01 2.173710674283796607e+01 1.940360226049006798e+01 1.886308634770275106e+01 1.890869383388319136e+01 2.050691262565160855e+01 1.878484440798834143e+01 1.966577376258294052e+01 1.961113329700923558e+01 2.180679758427883286e+01 1.945160540790576320e+01 1.917072855469230674e+01 1.990639465373793726e+01 2.024182410997485349e+01 2.077353053396029736e+01 1.829723959995990157e+01 1.898058050233436234e+01 1.860521122135207506e+01 1.961480117615306895e+01 1.898038332008111695e+01 2.014287944801813879e+01 1.923153385804160820e+01 1.814377424857077159e+01 1.941056046463850748e+01 2.039250816397026256e+01 1.864849201876471341e+01 2.087664714325384452e+01 2.031612023160053226e+01 1.883803667614940025e+01 2.043692689945213914e+01 2.052742680553159005e+01 2.153678927907402496e+01 2.149613002947202389e+01 2.024427177590956362e+01 2.110532862279970701e+01 1.964958136285109447e+01 1.960551758543193301e+01 2.132259242726114579e+01 1.932528914440955248e+01 2.208104902538423531e+01 1.910157271272225543e+01 1.896819480610146513e+01 1.928781858457681153e+01 2.058985889454168827e+01 1.768807948408909425e+01 1.689779080991660365e+01 1.857309124573847470e+01 1.868948821966211682e+01 2.027656194773395271e+01 1.950632083570500797e+01 2.111850782383183045e+01 2.158931629246193395e+01 2.075129125225064186e+01 2.261273382679972954e+01 1.894010030735202221e+01 2.022739036097920717e+01 1.947556962761590427e+01 2.058857651651553766e+01 1.829386872644847983e+01 1.956546305813546027e+01 1.946541437033233279e+01 1.950423310155520440e+01 2.064262747022316447e+01 1.898211464266037751e+01 1.840890095061358522e+01 1.804205121860571026e+01 1.998748611170820411e+01 1.821911201144316195e+01 1.732358429095702945e+01 1.800029725104572265e+01 1.814451494061895787e+01 2.069373459022130390e+01 1.920370328710304619e+01 1.898380921464875115e+01 2.085149322489126789e+01 1.986351105239590353e+01 1.847441349394993537e+01 2.000044345044424787e+01 1.963989625617783830e+01 1.809220526806062779e+01 1.880631796683590196e+01 1.787398965900105807e+01 1.983218437012455126e+01 2.035432245233259252e+01 1.918345180311569464e+01 2.172587954713682024e+01 1.909614200780838900e+01 1.633882502970820383e+01 1.916832751305560478e+01 1.957180778237303542e+01 2.081300821675331036e+01 2.110509929827989950e+01 1.997482905830009159e+01 1.933274702724750682e+01 1.746543826009790834e+01 1.862552787118438857e+01 1.846411697092666770e+01 2.016344386876741623e+01 2.011488987573896381e+01 1.867832768919864250e+01 1.992256268026108401e+01 1.906798017711873428e+01 1.889313298962114018e+01 2.109770057713566516e+01 1.781534455716834486e+01 2.032793414216681072e+01 2.023188013330336332e+01 1.914919974882057119e+01 2.020419271342339229e+01 1.908367850809150923e+01 1.828128992273687814e+01 1.934787408451461488e+01 1.909940197195172829e+01 2.112622994232334861e+01 1.936879613946062761e+01 2.119744277647012964e+01 1.840847312794521429e+01 1.936672074255397646e+01 1.890772549275524739e+01 1.995747350587946300e+01 2.031094347397761624e+01 1.935299353725885396e+01 1.943351695790364886e+01 1.759428864476188892e+01 1.816131474170639493e+01 1.737169072584645946e+01 1.959603907858516081e+01 1.933978582865895035e+01 2.102233134272069037e+01 2.092662383853003050e+01 1.871693789289251697e+01 1.845209872578732657e+01 2.036468246245659941e+01 1.881853417701284314e+01 1.987922631988674382e+01 2.071129904233001184e+01 1.967349894377220565e+01 2.014809632061921008e+01 1.700884977534336784e+01 1.866376590643367095e+01 1.805430686121640704e+01 1.865157446281046560e+01 1.732987440980967264e+01 1.706097307188199963e+01 1.771805501677755146e+01 1.725425275285688897e+01 1.618042824762781606e+01 1.696845069593282673e+01 1.648233140080352399e+01 1.790841719399831078e+01 1.615495378565623597e+01 1.824787345003390016e+01 1.777911349560969967e+01 1.668361802805372562e+01 1.716888201325199503e+01 1.788924079485022034e+01 1.717089796993938222e+01 1.667841470886705935e+01 1.623789017898023701e+01 1.660343545689118727e+01 1.790510418794061209e+01 1.831129032941843704e+01 1.748186205487654732e+01 1.786663201249311328e+01 1.544812583772475278e+01 1.736860140086704263e+01 1.750411612300839082e+01 1.960868893655106504e+01 1.662221177249704596e+01 1.683781901507641621e+01 1.630904559062605941e+01 1.882283649850133500e+01 1.901759732830734251e+01 1.757538925566395349e+01 1.701767573580515602e+01 1.658637542450965441e+01 1.491398357035060940e+01 1.611269894851833939e+01 1.665540635626049593e+01 1.755834187971848337e+01 1.694680956483471590e+01 1.883442224976024448e+01 1.655793490363179998e+01 1.858514593067006260e+01 1.807992692998879392e+01 1.697251329518100249e+01 1.723144179676874899e+01 1.627444012779474392e+01 1.517105418765288505e+01 1.466209687863748279e+01 1.476279598307315588e+01 1.477811545446862240e+01 1.394569333325302196e+01 1.528189367446923264e+01 1.470482512134366004e+01 1.285304679595798305e+01 1.483004347033841341e+01 1.506415247338714636e+01 1.479742294090003973e+01 1.346862099961017023e+01 1.359753032347522073e+01 1.582282018270083412e+01 1.587370181113779566e+01 1.629511917885831807e+01 1.400415734487243213e+01 1.506095202581396286e+01 1.622949318921151018e+01 1.561591489093446761e+01 1.748983969060980925e+01 1.623127089931741551e+01 1.735286010249615174e+01 1.766857337991197596e+01 1.572140764802417756e+01 1.520479655351515191e+01 1.440078055455947315e+01 1.843993248289001130e+01 1.564472832357811960e+01 1.590599480083210082e+01 1.651140128264695761e+01 1.599034728138984462e+01 1.310654731327804612e+01 1.422832204223565356e+01 1.673432570985593770e+01 1.537298593432754323e+01 1.356078474098161379e+01 1.392272061429073560e+01 1.533540151830678688e+01 1.460790655084440637e+01 1.411058765665461934e+01 1.585667817891374121e+01 1.424890636846065028e+01 1.511764129984844729e+01 1.564225531758837029e+01 1.704678038159106990e+01 1.579743285579881018e+01 1.580078746355470187e+01 1.563443253116783360e+01 1.363765874968704139e+01 1.278875258436702644e+01 1.663203493819453627e+01 1.470515442135224227e+01 1.482199569488309621e+01 1.572004088713337211e+01 1.469405195947237175e+01 1.468647597874353217e+01 1.511024951843546127e+01 1.540421411343832681e+01 1.500086414182707095e+01 1.644183183934717718e+01 1.359088655748847607e+01 1.501366022587905924e+01 1.326252226353614816e+01 1.413610339159397356e+01 1.564448871653586792e+01 1.393814557456772363e+01 1.221471137600080148e+01 1.504741306464985406e+01 1.470596957775569180e+01 1.423235935214724357e+01 1.327415007367682165e+01 1.197211115258303948e+01 1.167173628755696768e+01 1.448648774011294371e+01 1.352426378074375002e+01 1.448149311247548710e+01 1.564965056838908275e+01 1.520687398101028265e+01 1.195552074507780205e+01 1.652034896785966112e+01 1.281961819389498913e+01 1.464150255738292827e+01 1.379940396488193066e+01 1.512473291541362386e+01 1.272684053817697603e+01 1.352014382397048919e+01 1.575216628055163781e+01 1.302051648540260054e+01 1.313948177533089456e+01 1.250172869137746012e+01 1.188878763077004663e+01 1.148203304545350534e+01 1.500869055845472211e+01 1.397311584599172818e+01 1.502425834591179132e+01 1.385021087263666217e+01 1.496177060323110553e+01 1.562974055430466969e+01 1.557839048946641825e+01 1.341208473330042317e+01 1.451404142220203752e+01 1.471148710698756723e+01 1.305212282680175306e+01 1.400545538640606225e+01 1.626841676917555901e+01 1.379400849585655209e+01 1.427914189150147095e+01 1.461465749077261833e+01 1.371642742103220236e+01 1.285785148558542978e+01 1.305645800402323431e+01 1.472598237030806523e+01 1.295360335312864564e+01 1.420922185099493440e+01 1.326545042357005144e+01 1.475726921005545123e+01 1.300516810733343576e+01 1.475396217054712977e+01 1.352598325600088280e+01 1.204641126305010168e+01 1.258252370332306391e+01 1.433647062251586668e+01 1.357241304191239628e+01 1.197335972720420472e+01 1.682388004781662616e+01 1.471790946452253301e+01 1.169994974086242401e+01 1.425135365084235417e+01 1.193367314122992973e+01 1.229885547846936156e+01 1.383953492717828127e+01 1.291419685591719713e+01 1.316022180239076000e+01 1.378396621988514781e+01 1.149125036776908715e+01 1.242592483111851287e+01 1.321915635867395622e+01 1.368433625064284165e+01 1.274482276403596259e+01 1.316071229641364759e+01 1.453801580232636681e+01 1.186645867823151335e+01 1.223560920108041294e+01 1.393034504260300466e+01 1.405809331960230324e+01 1.543026761060665741e+01 1.290565230613248815e+01 1.240275723148223008e+01 1.353877619875993510e+01 1.323918149491163021e+01 1.296673312537497935e+01 1.209502896942890793e+01 1.260738881518573784e+01 1.295831259604825370e+01 1.323203398208037562e+01 1.176424237690333818e+01 1.309573760953472465e+01 1.382401547665685726e+01 1.329795534831043113e+01 1.359287046950593947e+01 1.280902742632407687e+01 1.246726050484752513e+01 1.383405861229354628e+01 1.329476396126817228e+01 1.242350071528719724e+01 1.382874434522285689e+01 1.367860756608449080e+01 1.314984741539448621e+01 1.396777077753866969e+01 1.341213480486175058e+01 1.276311844526099826e+01 1.220267938483343251e+01 1.416282419864589315e+01 1.289493202036079111e+01 1.579367347733807492e+01 1.364135334957859236e+01 1.331449660173224459e+01 1.466905237523578265e+01 1.325347267221002312e+01 1.448815126695259892e+01 1.115350236142331397e+01 1.256944263494591318e+01 1.565617049004275962e+01 1.544672264423865471e+01 1.373124700832384804e+01 1.414875431687028851e+01 1.334605303351424155e+01 1.441575084706391330e+01 1.339450880069010097e+01 1.551256298799761524e+01 1.370958649741004187e+01 1.533361830154263572e+01 1.501497311750803654e+01 1.352052945493690927e+01 1.434539636549883745e+01 1.360158880410117632e+01 1.546690452563377072e+01 1.189653010696993718e+01 1.450633308946775024e+01 1.362049364192339773e+01 1.448418013677903637e+01 1.312747534334775779e+01 1.270293282050086781e+01 1.416555139628157356e+01 1.540293239356214450e+01 1.285578336116153153e+01 1.268271810707530101e+01 1.344791830088895601e+01 1.380696571198219225e+01 1.414054933956665749e+01 1.413593013242596363e+01 1.517451420459138589e+01 1.290866253194691993e+01 1.292172992962270861e+01 1.482403501364118448e+01 1.370700228699834433e+01 1.656680956067991062e+01 1.273818786977309436e+01 1.424039413934094434e+01 1.401609804458205311e+01 1.458310416147686084e+01 1.317287572891343039e+01 1.320413242780244545e+01 1.575966125526536921e+01 1.485032779981652240e+01 1.386179014841416723e+01 1.454237163708975977e+01 1.502519120093782412e+01 1.174508464578406475e+01 1.379947930532882872e+01 1.356933699398974902e+01 1.456980186996494275e+01 1.471279929504033213e+01 1.077435334927544019e+01 1.264607239952209028e+01 1.365394022958323461e+01 1.503956359276901189e+01 1.370845163723346616e+01 1.244314038180962889e+01 1.480235344313108570e+01 1.332219638526601635e+01 1.389155945116522162e+01 1.444292671283199958e+01 1.395918951283966969e+01 1.241724480758408156e+01 1.275771055950561284e+01 1.282696093056140363e+01 1.464457203168438504e+01 1.606135432793060858e+01 1.511598106784720663e+01 1.467985860549394062e+01 1.406154681771954351e+01 1.352762078281331704e+01 1.437409867190430468e+01 1.615832613665633488e+01 1.447948881129896392e+01 1.477006818870859206e+01 1.185633550996855945e+01 1.282528914977664236e+01 1.159739378143483357e+01 1.274458572568744685e+01 1.305421842953849598e+01 1.285845921933122504e+01 1.256383287178105412e+01 1.266063271261894307e+01 1.159394307015618431e+01 1.348218245146382799e+01 1.275599372966026301e+01 1.216794375073967949e+01 1.378809545694399397e+01 1.282077091222020115e+01 1.433409832841896048e+01 1.423326514216846483e+01 1.446215122418176335e+01 1.273024862312902172e+01 1.131215814941161923e+01 1.255037141305631820e+01 1.331370011710531109e+01 1.350224015365600394e+01 1.272583482907653085e+01 1.272842396757006433e+01 1.477438498132711509e+01 1.466991354221796762e+01 1.368191206197271370e+01 1.354894788988533172e+01 1.277269905935992256e+01 1.270427285298582731e+01 1.172443597447758812e+01 1.261722606910642419e+01 1.305453866141674446e+01 1.558336120238949363e+01 1.351236444124409886e+01 1.379792115338252856e+01 1.265389988096422869e+01 1.365212000230290990e+01 1.330229375073866116e+01 1.212446444571670590e+01 1.423225307980526999e+01 1.375830764004344253e+01 1.420981539258101733e+01 1.227055742475638844e+01 1.442428240529211969e+01 1.430308956747568239e+01 1.276628218198740328e+01 1.225868297819245534e+01 1.082224085594033802e+01 1.156374913910487301e+01 1.190488246029753938e+01 1.154752860521840141e+01 1.189687986487079385e+01 1.355531272190261838e+01 1.407962757344639471e+01 1.311887393821859682e+01 1.311315959290473465e+01 1.191906942038808737e+01 1.314771604523442505e+01 1.205565021628887123e+01 1.159827550273166175e+01 1.487260344296478287e+01 1.406898403243449103e+01 1.362322124735288931e+01 1.298148011882632780e+01 1.333717822188669722e+01 1.323107661057320961e+01 1.372448755995269920e+01 1.313957613180525996e+01 1.334368543357956760e+01 1.156590844459451795e+01 1.289437920084731637e+01 1.225828172092288604e+01 1.299250020337216327e+01 1.232599333655746676e+01 1.495177015048018099e+01 1.477281991178838894e+01 1.352696611201679566e+01 1.224867207195430652e+01 1.132136615641678468e+01 1.212847749667508879e+01 1.029458770465464212e+01 1.365753442559400455e+01 1.197788821210064292e+01 1.213442298599253455e+01 1.335312350654788105e+01 1.012288615592946428e+01 1.255822695227939079e+01 1.103411876796483426e+01 1.223299227765383179e+01 1.275858458349941493e+01 9.297936749590798300e+00 1.245899147343192226e+01 1.012719682625010975e+01 1.210589319256333418e+01 1.284833996840721682e+01 1.281632815922746182e+01 1.365168338372327028e+01 1.248408425403653688e+01 1.148130527207134577e+01 1.152164447521741053e+01 1.128327691181840642e+01 1.270322829898703176e+01 1.162623688174051217e+01 1.197332639043363400e+01 1.084020953473036464e+01 1.329533945309333021e+01 1.163632864473017570e+01 1.103199155653820185e+01 1.166348424151095564e+01 1.068515153587801514e+01 1.143437373298523241e+01 1.097196321715619760e+01 1.151638229307297578e+01 1.005927114367371189e+01 1.058536367828937230e+01 1.065760107350937957e+01 1.183222842230552629e+01 1.071862850016523616e+01 1.130898490610740126e+01 1.078132978191858449e+01 1.122626200990755585e+01 1.018362248313279395e+01 9.222512294960335311e+00 9.711557421732010198e+00 1.013828160130564093e+01 8.819656524420333099e+00 7.886917049911366995e+00 9.373713549259688804e+00 1.000588231749562418e+01 1.171013234046131934e+01 9.676768705898806999e+00 9.876662394580979054e+00 8.952821739752307550e+00 8.687551973396121952e+00 1.069685171015288461e+01 9.851265618901559051e+00 9.549901566805505837e+00 9.934788087745168639e+00 9.967514158163393034e+00 8.505616702525466977e+00 9.283170754008802206e+00 1.010467041012064016e+01 7.607536640098221170e+00 1.050459287298980904e+01 9.679811287737337011e+00 1.113590145712874246e+01 1.094654228201995316e+01 9.568177623126709719e+00 1.134070553960073013e+01 9.178606350524814772e+00 9.456395105004345325e+00 8.755217437154295013e+00 9.233600221041410094e+00 1.010755905505187435e+01 8.909566712856804571e+00 1.025417901274648180e+01 8.341695632425787821e+00 1.040429875896510659e+01 1.056651488256195393e+01 1.174560747404971472e+01 9.936448874081687421e+00 9.638154244524175240e+00 9.324765072072546346e+00 1.002784140703497329e+01 8.974653256546194058e+00 9.906147864402306880e+00 1.124289228229323179e+01 8.193172203945449539e+00 1.083474831791615678e+01 1.160266725404442489e+01 9.938039674842629623e+00 1.057563914662675764e+01 9.446719896959782758e+00 9.667735347694339509e+00 9.797540115976318020e+00 9.391733386952498819e+00 1.356939172174626762e+01 1.041173148613427735e+01 9.862454231248628744e+00 9.501335876029862959e+00 1.013204343598152057e+01 1.026669031080482419e+01 9.707883691621207234e+00 1.133969389826692797e+01 1.133590659063293415e+01 1.020054231260807853e+01 1.052653282378958366e+01 9.502792235252332631e+00 1.075813427808741451e+01 1.021210565443055884e+01 1.096338831992462737e+01 1.073778524282602476e+01 9.058245641168328532e+00 9.904573098096905781e+00 1.019329628569568236e+01 1.003826760785226035e+01 9.818774014579199516e+00 7.994723896177490907e+00 7.840235083657719706e+00 9.321159132298703298e+00 8.248497155264356451e+00 9.919094838704445749e+00 9.979438424187094370e+00 1.024072581383212821e+01 9.679009959011846576e+00 1.018961933074394466e+01 8.850632272504290299e+00 8.571367387788844994e+00 8.562859194822200593e+00 1.053194616248867099e+01 1.044184992574455961e+01 1.088555662133104107e+01 9.454489533659110378e+00 9.899298679776350696e+00 1.107297022731044933e+01 1.147921065611355473e+01 9.580722161647845070e+00 1.132027801406831635e+01 1.111754821609844690e+01 1.119136100629664021e+01 1.145477892931224417e+01 1.278801819900751369e+01 1.060821190545085457e+01 9.629827373689611392e+00 1.057694561941439204e+01 1.069340977172619667e+01 1.215668717874519267e+01 1.102288541888145268e+01 9.796278045510126375e+00 1.061750078584005585e+01 1.003297637730351788e+01 1.018746142590505777e+01 1.096618604165916722e+01 9.484317931423118964e+00 1.083559558296640191e+01 1.181033909238749402e+01 9.429321921882289459e+00 1.143108934988025815e+01 1.139593073126116174e+01 1.174693812727797493e+01 1.213623876291974035e+01 1.213790507479889769e+01 1.172911897134278725e+01 1.157559229925549182e+01 1.147633774195971235e+01 1.289666117478854979e+01 1.178150605363170911e+01 1.085717276475007864e+01 1.087893200134882221e+01 1.164269985347845626e+01 9.886747167830876037e+00 1.087513825758196440e+01 1.153184076926017276e+01 1.220793194641628787e+01 1.072420796465496728e+01 1.262562430784312895e+01 1.249095448977628209e+01 1.058484089842465714e+01 1.009069369679290240e+01 1.197608007278213726e+01 1.275064908137813013e+01 1.002701439605679745e+01 1.258603133614780667e+01 9.342993541936063906e+00 1.212835904555243260e+01 1.016722560984754509e+01 1.095092061680642459e+01 1.083071334496323246e+01 1.191107014609616144e+01 1.149977550594401698e+01 1.086135395752410027e+01 1.050106938082985764e+01 9.330308423462254197e+00 1.221298539273924355e+01 9.899231320986103810e+00 1.044107405894898122e+01 1.230652708193097133e+01 1.196102389633654539e+01 9.898993603410591646e+00 1.076425072401625194e+01 1.096929524172799830e+01 1.201425227235456639e+01 1.249415899063566648e+01 1.053094485504381339e+01 1.223342500184674186e+01 9.775789615119657938e+00 9.913913810692125850e+00 1.022054771173612231e+01 1.060714541982656911e+01 1.306411144296469828e+01 1.292228329465937442e+01 9.988671470697152444e+00 1.142075725285715571e+01 1.059054241471348767e+01 1.030935521032374957e+01 1.069311360459688132e+01 8.900159154906745584e+00 1.069102957631517370e+01 1.107351163486002577e+01 1.033031835851438807e+01 1.051696615334194718e+01 8.918896590096995425e+00 9.161465355673577449e+00 1.079701643098284691e+01 1.096175214390606811e+01 1.228936759058656847e+01 9.639750018884198468e+00 1.101777082220633908e+01 1.250782619358492909e+01 1.140547010636322156e+01 1.083650498096753800e+01 1.009803602105015230e+01 1.157550042614105301e+01 1.217635847504543634e+01 1.162572952625424527e+01 1.184246749729910242e+01 1.120987863065419177e+01 1.143256620951633451e+01 1.218855543014124621e+01 1.094347944579308241e+01 1.031253700588007227e+01 1.156523518251193394e+01 1.069714374636424381e+01 1.102495398247380898e+01 1.118469160324650069e+01 1.250680659677296980e+01 1.103043490605226751e+01 1.209430392374425622e+01 1.027716567867193831e+01 1.158655009626964194e+01 9.324120456821376024e+00 1.035441927773117499e+01 1.157190338441862920e+01 9.312705627630810667e+00 1.132488044672513006e+01 1.138255855217478185e+01 1.115763252812260298e+01 1.080912623801867056e+01 9.633496808761758956e+00 1.175829122255106540e+01 1.223869752998840887e+01 1.109059423850643000e+01 1.280320372239945748e+01 1.308534276044666278e+01 1.207407879436527942e+01 1.092845841907574211e+01 1.206506297029094910e+01 1.047535348756590246e+01 1.188678533776364254e+01 1.093208296759109466e+01 1.267553654613156233e+01 1.130207760279727935e+01 1.078517538058935266e+01 1.031475973348952024e+01 1.089941139741658560e+01 1.191406692830158676e+01 1.057979786139322087e+01 1.153688033199970775e+01 1.000725947494997214e+01 1.212573095156969849e+01 1.046108360642312540e+01 1.094061051096122839e+01 1.203010812617088909e+01 1.163584266762049424e+01 1.085134225998675106e+01 1.115368335273815781e+01 1.003030862020120573e+01 1.075396925003855308e+01 1.123228097186947316e+01 9.166958089258844922e+00 9.135450731660970547e+00 1.070575489575776196e+01 1.071563812389833892e+01 9.977537798625592202e+00 9.095949032957426184e+00 9.516427815339849161e+00 9.550933813302284747e+00 9.799377518780765683e+00 9.062078024130935106e+00 1.113598447429008331e+01 1.196755301992374676e+01 1.084747150184817599e+01 1.161835510898900203e+01 1.201022378612379882e+01 1.058972277008830076e+01 9.873028148416111094e+00 1.143421828409079311e+01 1.228869627484087346e+01 1.239605531595683274e+01 9.265434638865475137e+00 1.233418828722541427e+01 9.430589099305318967e+00 1.085469101994953611e+01 1.088323438136907484e+01 1.336873871532323221e+01 1.184965946929460756e+01 1.030466826812818404e+01 1.050585513692925410e+01 8.673647947310810125e+00 8.691634449294534548e+00 1.189605864178230732e+01 1.080932175705621567e+01 1.200596524850007185e+01 1.038043478700994449e+01 1.160106919590126751e+01 1.146883335065813192e+01 1.059375291820551723e+01 8.901840310596659478e+00 1.146180897631428941e+01 1.077955672192647185e+01 1.033108928055503029e+01 1.004260732873373563e+01 1.045098226922309159e+01 1.195678618983904151e+01 1.087365842641854918e+01 1.177584090106963544e+01 1.188731968976888531e+01 1.072095720593820545e+01 9.232619745786259102e+00 1.112326300879799135e+01 1.012557939107339600e+01 1.074133902429223042e+01 1.097674477598891940e+01 1.230665525369154700e+01 1.049697080781858105e+01 1.215266081999265246e+01 1.111286811140625019e+01 1.132347008080645168e+01 1.167438796137040669e+01 1.263521557759465175e+01 1.178249704536145437e+01 1.155236660738434118e+01 1.087833548145135687e+01 1.093745926224660181e+01 1.195955231546111364e+01 1.239902641233817704e+01 9.744775386972754916e+00 1.116672257661269896e+01 9.948281659877462602e+00 1.216959835270900925e+01 9.511753071876556831e+00 1.024819903376720731e+01 1.035166816059435035e+01 9.185039203370044092e+00 1.154996556053740875e+01 1.118178406964369032e+01 1.140252313608876911e+01 8.790566584482993662e+00 9.691958377895405263e+00 1.082796856975838473e+01 1.095532924926109786e+01 1.137153947310700808e+01 1.010131173695135232e+01 1.063878632110120570e+01 1.228025516856798660e+01 1.164596535158805679e+01 1.137919051893178590e+01 1.118125637573414366e+01 1.172199481936711685e+01 1.061643621163450746e+01 1.023906066899911593e+01 1.054234562082081439e+01 1.039841499586632523e+01 9.533635936177731196e+00 1.118190716289133491e+01 1.122844109453267869e+01 1.063785984635800652e+01 1.122253812599552525e+01 9.915816442559208355e+00 1.046205201342058899e+01 1.148449915136564670e+01 9.680006937380870369e+00 1.143522456409115584e+01 1.087228851524218420e+01 1.097669304124086409e+01 1.085495516864674315e+01 1.235591397672676450e+01 1.106362118282515716e+01 1.123889806233983535e+01 1.316869428711282808e+01 1.193170697133887970e+01 1.115506290184700156e+01 1.092038599189562476e+01 1.072258669062388847e+01 1.114741593288242250e+01 9.834882143701138446e+00 1.247095928613062910e+01 1.210388328192980900e+01 1.003715236563209068e+01 1.180309490638508940e+01 1.117497283750628156e+01 1.283221588415337777e+01 1.213799526780647042e+01 1.058535881880744256e+01 9.691385224566154477e+00 9.416245143217228275e+00 1.137717062075610919e+01 8.905680540766287123e+00 1.193424704611376264e+01 1.169915773297817552e+01 1.040602805540599540e+01 8.987162546641236816e+00 1.202146138503361605e+01 1.249511749681354011e+01 1.014870812769881780e+01 1.329546448465070085e+01 1.118049002211822618e+01 1.067682312063308103e+01 1.159851350453188346e+01 1.022804304343219783e+01 1.057206223282788038e+01 1.054323818631367260e+01 9.918376984168780552e+00 1.113838172472831900e+01 8.750005344005302277e+00 8.371363367832474367e+00 7.937272865168057301e+00 1.188477730750713945e+01 9.591263852559169578e+00 8.837087247628907960e+00 8.250950297022672686e+00 9.775410243371940311e+00 1.069982250638130417e+01 1.007843149450719089e+01 1.131575865502559353e+01 1.183059807623453175e+01 8.968047950323104089e+00 1.061167636507077638e+01 1.211989307797337467e+01 1.220605783926131060e+01 1.168094680144105091e+01 9.462096933463119086e+00 8.982349586962467214e+00 8.916002853977200715e+00 9.492526220297294870e+00 1.183667268017388352e+01 8.777937268076414057e+00 8.144328005107341895e+00 7.912387185113227694e+00 9.250013819482804323e+00 8.326894330603749950e+00 7.923679470287119386e+00 7.813951148153778448e+00 8.190414012721438652e+00 8.617196117878263451e+00 9.829716586185661242e+00 1.078050199863712777e+01 8.208651992651150309e+00 8.875869924280266332e+00 8.845380395112695027e+00 9.455483437899637522e+00 8.433767859380637333e+00 1.071596805699598853e+01 7.715272635432682158e+00 7.737419453792762525e+00 8.730736636085866920e+00 6.875096718999830436e+00 7.226513297051186946e+00 7.333615500982724633e+00 7.721494256041675719e+00 7.364396733968228581e+00 1.010144507052067375e+01 8.575089091818195897e+00 8.991464166601472741e+00 1.130478868036040474e+01 8.942297402588126332e+00 9.367139290746129276e+00 9.291765411502725058e+00 1.177124486631169198e+01 8.541046529431641332e+00 9.475693939402262345e+00 1.049494476075919103e+01 9.956464819522086174e+00 1.121780929222396495e+01 1.037632033507190954e+01 9.341481095919187183e+00 9.870281561478082111e+00 1.144587549142745608e+01 1.056856149386278609e+01 9.796637888213229672e+00 1.070576770486378138e+01 9.140404426994249931e+00 1.139980387154599839e+01 8.274623433223968760e+00 6.455611345238334131e+00 1.109601855813436977e+01 8.645804748397940998e+00 8.030828790338901513e+00 9.182226075176604496e+00 7.891440750368092338e+00 9.077590807587656130e+00 8.052728847824109693e+00 7.992461582008522747e+00 9.885585681253489909e+00 7.816552693852290012e+00 9.756042080458396271e+00 9.269821946136614699e+00 9.455238679825237469e+00 1.023371402057527924e+01 9.427072633324659279e+00 9.380549909902537564e+00 8.658951929165530359e+00 9.165414339888542372e+00 9.338725574242797478e+00 9.103603895183418615e+00 7.294852144689878415e+00 7.189365020682000562e+00 8.330901752460945886e+00 6.761692033837297444e+00 8.313754033914735331e+00 6.941734159767490198e+00 8.673722164993112216e+00 7.391939785489428871e+00 8.966109342754540634e+00 8.290290580910468776e+00 7.646815591172752669e+00 8.673222508328214175e+00 8.819845202972446785e+00 9.332922027549741983e+00 7.471335583291889293e+00 8.382027548573368847e+00 8.929739280375226684e+00 9.854765534711814823e+00 9.588265225076336051e+00 9.968493499792383972e+00 7.983246771751324466e+00 7.208200572714520860e+00 1.011799983890037602e+01 1.019133181357633156e+01 7.366576412666006490e+00 9.919930199218988776e+00 8.755015231297296197e+00 1.011500483911699888e+01 9.752041954312760552e+00 9.287450665889096513e+00 1.039722754153590145e+01 8.186028480301988708e+00 1.000927849292668270e+01 1.021299733206036997e+01 8.146593326209632835e+00 7.176203839654022865e+00 9.719420232846887941e+00 9.601479664670891978e+00 1.051147365765746144e+01 8.024400037719408019e+00 7.873292981855145811e+00 6.595253031814050537e+00 7.357848895313612303e+00 9.084398019252876821e+00 7.538523773457288080e+00 8.424246563633973395e+00 1.040210656189720595e+01 1.018351091465666158e+01 8.556202508079602254e+00 9.126900452240150230e+00 9.499086279782940068e+00 8.240340547616691325e+00 9.371359899457820219e+00 7.480912057308898078e+00 8.097670261130991420e+00 9.572123773272716463e+00 7.189883168099801658e+00 9.487437578734100541e+00 8.912014521667558142e+00 9.632440960843052125e+00 8.091711864014342837e+00 1.039423608883893380e+01 6.782622527884962338e+00 1.005570102877439531e+01 8.753367170501267225e+00 8.961243140439485444e+00 1.008806288990155586e+01 9.737580033999034157e+00 8.680038207856952681e+00 1.001868196664318766e+01 8.720946246158749915e+00 9.936370815724746564e+00 9.289771213844819187e+00 9.102302996970191629e+00 8.664385045555970777e+00 9.045127963215801259e+00 8.435827183289934084e+00 1.054895524986782362e+01 8.808922327192167501e+00 8.487174491190701886e+00 8.922718353422727233e+00 1.105622988230232728e+01 8.155007765594723068e+00 8.617035736467604679e+00 1.083721347409923830e+01 8.620286225053130025e+00 9.922290169547014926e+00 9.612902244447809608e+00 9.266575358892398029e+00 9.296947254259324112e+00 8.029237198364590711e+00 9.578095067775780791e+00 9.652384898998683127e+00 1.060105722341664425e+01 7.916591010381344162e+00 9.467298018755940348e+00 8.084628783510925842e+00 8.485957291829098637e+00 8.925704932197694674e+00 8.906172652647937227e+00 1.019029101006338323e+01 8.996362689998704809e+00 9.103623188210530515e+00 8.775567524711814116e+00 7.689398387327352147e+00 1.008975587632360238e+01 9.416758622776516319e+00 7.414023692126264997e+00 8.018884844172340820e+00 1.015587325241620142e+01 8.823199761042259226e+00 8.635822042012145872e+00 8.703717801133107557e+00 9.101769803982600493e+00 6.908956246062170514e+00 7.749339686352351819e+00 8.310294936636896779e+00 5.430691574269962629e+00 8.703913849063692254e+00 7.691240363886871378e+00 8.711099400627780653e+00 8.469960209481465441e+00 7.488885897749160137e+00 7.761901206819159960e+00 7.319862330459225852e+00 4.922781791029354537e+00 7.876095589069968206e+00 8.664898829799721369e+00 7.428865131437340175e+00 6.724278437179500578e+00 7.752929495458555920e+00 6.370737166392470563e+00 7.308727190082702663e+00 8.182048110783050276e+00 9.143937666764520245e+00 7.076822773995489868e+00 6.190188873912911838e+00 7.719477643279622825e+00 1.046731568255107803e+01 8.134416198039604140e+00 8.261724681872649967e+00 1.018670440798029553e+01 7.591167030548820804e+00 8.368217542896276839e+00 7.718954841274712209e+00 7.154426063619035325e+00 7.424781218877092748e+00 8.270046988247258923e+00 9.718469065914886684e+00 6.647625714663058183e+00 7.020873453940791542e+00 7.193370206973186853e+00 6.576353656235080614e+00 7.373786797953181704e+00 8.820480066963254373e+00 9.502351769697177986e+00 7.622870104546039194e+00 8.059870804874201156e+00 7.036630484620093995e+00 6.918816847736715125e+00 9.109545179253956348e+00 8.005335713028067346e+00 6.404132445322765044e+00 8.133076756491668391e+00 9.297261753866848721e+00 6.677326829902678895e+00 8.230600659478133352e+00 7.532050854580902843e+00 6.171473430279760919e+00 7.257077075754765794e+00 7.845167743847825115e+00 5.978069494621403024e+00 7.396285943723762912e+00 7.030881017110536924e+00 7.028094748570001826e+00 7.750601908579807464e+00 1.001216131017354627e+01 1.006747187847374825e+01 5.906221032962849726e+00 7.196193504921975403e+00 8.468521835359510419e+00 8.246214736315952365e+00 1.044612468010195450e+01 7.870415958902591491e+00 6.299674656886864454e+00 8.004878334162990328e+00 8.978199773517170357e+00 8.155799155342048579e+00 9.238955959164419696e+00 9.214445624508050159e+00 7.521631576900545291e+00 8.567656208647994376e+00 7.636923253450135896e+00 8.258785256581395728e+00 8.764820815493610695e+00 8.729716384116057881e+00 8.747154352998807170e+00 7.463082191526306808e+00 8.315223742530823969e+00 7.375606202184374460e+00 6.873218564129569330e+00 7.238946379045440693e+00 5.389452240489700507e+00 6.729763642952937275e+00 6.648252255988030157e+00 6.356315665261508485e+00 8.426795076529860040e+00 7.097192466668200694e+00 6.495169362573018468e+00 7.357560130055972536e+00 7.711744990134139499e+00 5.800279822968625432e+00 7.352272355249388269e+00 7.267400116570519764e+00 1.032134130004668116e+01 8.004508738571558979e+00 7.461271794300769145e+00 7.518832651958779145e+00 9.289987888763947765e+00 5.713457528505448302e+00 5.463265420301108399e+00 5.490732451162807948e+00 6.930548497244493511e+00 7.044189386781751772e+00 4.057006705349402331e+00 8.239364925356579050e+00 8.337245783229420226e+00 8.352434000854577434e+00 6.910310418662366061e+00 5.046176579844883214e+00 6.964727213752092361e+00 7.760565123683173638e+00 8.203979535544453583e+00 8.090707738900526635e+00 6.214252569782187763e+00 7.744850550576481751e+00 6.093809695073145960e+00 7.382417531705215197e+00 5.259270256550231615e+00 7.462713842433166711e+00 8.313503924275645218e+00 6.335381885690364534e+00 6.450961958888017378e+00 6.696172388145901877e+00 6.606385077420746654e+00 5.858935065791095909e+00 6.647236304980726374e+00 7.453750669925010897e+00 7.755972832667556105e+00 6.714723261003760157e+00 8.355586422752775633e+00 5.993711499537643483e+00 8.502716788730840136e+00 6.962549519103855111e+00 9.471795377415524797e+00 5.484069841171455018e+00 8.028325084865567618e+00 8.507776122669861607e+00 6.284451083174286801e+00 6.922652242831070168e+00 7.067474876693722763e+00 5.659187949954831431e+00 6.831186952669184187e+00 8.243581543791119515e+00 8.852258692630949000e+00 5.788620959804151589e+00 7.697639165272320838e+00 6.240713473290826485e+00 5.461385092999787361e+00 8.012716099981867401e+00 5.852712783771321092e+00 6.921873424583899315e+00 8.992788084748378097e+00 7.139361856552577379e+00 5.908960792534607265e+00 7.105023807887449472e+00 8.174515452192629539e+00 8.338023920816857171e+00 6.612123431600582357e+00 7.016239016500962045e+00 6.506468652140545039e+00 5.028643198013920568e+00 6.980658944160252233e+00 5.578158586012731845e+00 7.680839787637697924e+00 6.649086987372450963e+00 6.098523836064750903e+00 5.691257361911199908e+00 9.245107132329676958e+00 9.295729772791949230e+00 8.150240326202206731e+00 7.189517031937652902e+00 7.742798967599743065e+00 8.676585477710231586e+00 6.320047394053688983e+00 7.382324609273248406e+00 6.749261771118817421e+00 6.650830758036295087e+00 7.214729174487696461e+00 6.212819657548511287e+00 8.190790635935686126e+00 8.901739188263860569e+00 6.391342583708317093e+00 7.031804490206511993e+00 7.128783651115258913e+00 7.412850432413338631e+00 8.214848752627926132e+00 7.735335933095083938e+00 8.471718850691146940e+00 6.297223747715983144e+00 7.020642820822394548e+00 7.445266448652896329e+00 6.239820154753874526e+00 7.504067014942322089e+00 6.697808629758319476e+00 6.031490064869243106e+00 6.040330131150519755e+00 5.633856737938780057e+00 8.250928405232377472e+00 5.268686829243042880e+00 5.782667217638533863e+00 3.649573837643485419e+00 7.868150534328276713e+00 2.994422128982320075e+00 7.206954195242612826e+00 6.062255054043584224e+00 4.578053202888665574e+00 5.164053259911583815e+00 3.856791304406531395e+00 5.828942830545557285e+00 7.799426411246799695e+00 6.379036595176698299e+00 5.602132554136967535e+00 8.091591643958313540e+00 7.129468266134394661e+00 5.102938225564127350e+00 8.753687913766714956e+00 4.271679105975869639e+00 8.068784873771802424e+00 3.949899755528885947e+00 4.667565030451175545e+00 6.183126000885843077e+00 9.667204108187691602e+00 5.732589646832527031e+00 4.712133200722459669e+00 6.323115731364079117e+00 6.089068737557782107e+00 8.752021277764058027e+00 6.379142604833904606e+00 5.159414898256009074e+00 5.799821169348714278e+00 6.071228302324741755e+00 7.583475208401281975e+00 4.581188007261402184e+00 7.242091166584929240e+00 6.281514643130955200e+00 5.034512899360976235e+00 5.517322648967587284e+00 5.704772210127050158e+00 7.922688464899089844e+00 6.775175306315393442e+00 5.888938180487342855e+00 7.147573387996905225e+00 7.127314062464083833e+00 5.507478795354485257e+00 5.473239536731844268e+00 6.387545653773540444e+00 4.244511096279340201e+00 7.429578094035681701e+00 4.916832326829217337e+00 5.765478303106221780e+00 7.700139485148446816e+00 6.016264830959150878e+00 6.457366800958367570e+00 6.603503943438145285e+00 4.958184720932695910e+00 5.369236054621663534e+00 5.041980654427161035e+00 6.175125002220423376e+00 5.478039859898325759e+00 6.308544212217572777e+00 7.446240022188696628e+00 5.209472915343609678e+00 6.072017747803564625e+00 4.886254495464883441e+00 5.305406009683503399e+00 7.510373664233815916e+00 5.994296556261756059e+00 4.518167737919902116e+00 7.456585885867331065e+00 5.992644288300958522e+00 7.121267019672911758e+00 5.498103108933859673e+00 6.390834998479069107e+00 6.452836949266202105e+00 3.256900109758504414e+00 6.106682159838594082e+00 5.716661670258070593e+00 7.444410134452165373e+00 4.456790245980904785e+00 6.812348474504927864e+00 5.572431554859536007e+00 7.182778402021776643e+00 4.644091879701949033e+00 5.620769123967670033e+00 5.887164513725349657e+00 6.381448812436386397e+00 4.403191975092608068e+00 5.637498347063628401e+00 7.072969212708864362e+00 6.391807909630636608e+00 6.113571582887502132e+00 6.284389757136573884e+00 7.288083619085083065e+00 5.718938806164357125e+00 6.074693458067286223e+00 5.287997970843798079e+00 5.575322775358271699e+00 6.492245622253960846e+00 4.687081633739905939e+00 7.047279650955144525e+00 7.288841864523750047e+00 5.307594425503538993e+00 5.108743058797775127e+00 7.708998333893249288e+00 5.701421202844502822e+00 6.635938290309401744e+00 6.307568619893845430e+00 7.548621043365322691e+00 8.087927184524811963e+00 6.509055824267837131e+00 5.113962027398190280e+00 7.964190364125573574e+00 6.925859842198672567e+00 7.837453678683650615e+00 8.041820938722494816e+00 5.988694125989548311e+00 6.346959139961846574e+00 6.378035292326939221e+00 5.881004884230748075e+00 7.210201801236110875e+00 5.937551949204647350e+00 7.265982156900919975e+00 6.768366802927947568e+00 6.389063236734747520e+00 5.537058886384619072e+00 5.911484545305857097e+00 7.403286394874562859e+00 6.685114515071463259e+00 7.111360496477565185e+00 7.429896172917702657e+00 5.505150840625832487e+00 7.864808060873201612e+00 5.799701571295233116e+00 7.104874619099300403e+00 5.397869639360673766e+00 3.433619103763161817e+00 5.416277360974465438e+00 6.073188630682913924e+00 5.593940118594885824e+00 6.730007645698674601e+00 7.321517317565782612e+00 4.339528038182900005e+00 4.384280030191932909e+00 5.812657748576457450e+00 5.516494284230488709e+00 6.052732390926872874e+00 6.939639305656752022e+00 5.558768530847048694e+00 5.839646352517171124e+00 5.505277620588535648e+00 5.676137558090014856e+00 5.794593363376950634e+00 4.010460508405047086e+00 5.119470471067899098e+00 6.699547219878638771e+00 4.655918649118210517e+00 5.577900889607344759e+00 5.515200079309455106e+00 6.725922268875172527e+00 7.188022971574635989e+00 6.144186942916557648e+00 5.597367703511417325e+00 5.458255818127512704e+00 5.385828935096057535e+00 7.188614955217786928e+00 6.051567153198834426e+00 4.795174782190430918e+00 5.828921105531621016e+00 6.295301652685590277e+00 5.294235523884206707e+00 7.069388806113580337e+00 5.763829996110927389e+00 5.007773433974968214e+00 5.298052291672881609e+00 6.816274821257278127e+00 8.063132458886656195e+00 8.688605095679360346e+00 4.600607359058992429e+00 4.637187628693128616e+00 6.334438135769992151e+00 4.348769344322150232e+00 5.355501379728338840e+00 6.002583246865190958e+00 5.818552795478327155e+00 5.515059866738577732e+00 5.363356157354625786e+00 8.060924981775171361e+00 5.144722887505587039e+00 5.838188909507827873e+00 5.467125788505313722e+00 4.292492051445536916e+00 5.376983018768041411e+00 5.673014013656962007e+00 4.645673997122927723e+00 6.542901133058919960e+00 4.173535238484246790e+00 6.661809582320046275e+00 6.718733792194775845e+00 6.906930517924992685e+00 8.163741434747413095e+00 6.380642753728084315e+00 5.287995395954734335e+00 5.996961747065846282e+00 6.754301138974351915e+00 5.191463707307880426e+00 7.886843682836364167e+00 5.744691006368555009e+00 7.917024576183528950e+00 7.097057325563829622e+00 6.136571091303991921e+00 5.366826788931033043e+00 6.271125517756424905e+00 7.371244064270426222e+00 7.255619465171603721e+00 5.011688838770314014e+00 4.850116708622989492e+00 6.057343749522331677e+00 6.127830447771721367e+00 5.735383580288725192e+00 6.530416014665396673e+00 6.498653701467866917e+00 6.906930595892077029e+00 5.289562665997319613e+00 5.349125559898480375e+00 6.441706986151460868e+00 5.226278687041070903e+00 5.675131876249873919e+00 3.469729154482044997e+00 5.143522801652331999e+00 4.955462730938346105e+00 5.971668743067588991e+00 6.421113185878001062e+00 4.421781369636796910e+00 6.102322140503280146e+00 7.795546569172941531e+00 6.418377271316920485e+00 5.398120422734249857e+00 5.045475416618662834e+00 6.658325327353889378e+00 5.815557287276383214e+00 6.177632162835641871e+00 4.988294416037676982e+00 6.408381570845757658e+00 5.392320058931242777e+00 6.775556243686505553e+00 7.739167954094097190e+00 5.386767573727130554e+00 7.365563651460533379e+00 7.431140718322591709e+00 4.876401933846705283e+00 5.873081414047272908e+00 4.099222792026673723e+00 5.206292252290100286e+00 7.448599969572093471e+00 5.949976945190711852e+00 6.181708040761002998e+00 5.934631341265816040e+00 7.950680011778819889e+00 3.567303038501686618e+00 6.525607684938545816e+00 7.489103086062232961e+00 5.199454993731364993e+00 5.553505179555535243e+00 5.074491846429335595e+00 5.809809398052610874e+00 5.112192922119362493e+00 6.029694695424591799e+00 5.837138843068868432e+00 5.670233806249969533e+00 8.533461159234336790e+00 3.890924376830779963e+00 5.155081784026940284e+00 6.477969493974693904e+00 4.543171880188836553e+00 6.404765838402187050e+00 7.605304666344985698e+00 5.610565831919614332e+00 5.015383356348472432e+00 7.664408289703497523e+00 4.619091987610711492e+00 6.471699707894625675e+00 6.892914800671216646e+00 6.089493409253400991e+00 4.747717027318753225e+00 6.457435766206763184e+00 5.841549406633056662e+00 6.006822872415852999e+00 6.857385894953456074e+00 6.189361173384195780e+00 5.436264139090911662e+00 7.248052289578654772e+00 7.040720355253317742e+00 6.648737568239816653e+00 7.225193110881813041e+00 4.871403495376148918e+00 5.442470714832734480e+00 6.670474011066709785e+00 8.439047520370062117e+00 6.927316136802520674e+00 6.611848374100421921e+00 5.324908820976913759e+00 5.956508477720997341e+00 6.285138112305729052e+00 6.462982719693845191e+00 7.273628984778189199e+00 4.153429458026603349e+00 6.566406975673432456e+00 6.309450092019311285e+00 4.721137269008917059e+00 6.636887211895924565e+00 5.596416326936654251e+00 6.052956064897783151e+00 4.985009903516007590e+00 4.975836088353208453e+00 6.911205356159490165e+00 8.355085576212200493e+00 5.596936476337797117e+00 6.190318597120851862e+00 5.861257743330829051e+00 5.870449939814966989e+00 4.798383760985514002e+00 4.190882513493078498e+00 3.806799264294408403e+00 5.652333327809132335e+00 4.991969736931465285e+00 4.281879834704989563e+00 3.790832583942051581e+00 4.328552900209946763e+00 5.092297136433520777e+00 5.152812282465609961e+00 3.734538964197882116e+00 3.652088048809489340e+00 5.759434892791916560e+00 3.489889096603435270e+00 5.832840695477172765e+00 3.494270150699712918e+00 4.260598616708577424e+00 4.159254669507131297e+00 1.664281378156655222e+00 4.428497522526782859e+00 3.728738289435669095e+00 3.372407745905886767e+00 3.667368721787795938e+00 2.627881869966272266e+00 2.908681006992512419e+00 3.977546416064479562e+00 2.250526672894068270e+00 3.758836302418651076e+00 4.902535379846470143e+00 3.193997834144381542e+00 5.784976491021772915e+00 3.857968911242667609e+00 4.004384332498977628e+00 3.929231627430795459e+00 3.460832672381895847e+00 4.057241527389653157e+00 4.805996671619693572e+00 3.743219618573412344e+00 4.946789004041316495e+00 4.990373126089202138e+00 5.243194213995296060e+00 4.498312593763500900e+00 2.659515349045888932e+00 4.139929506046687635e+00 5.600935888820763431e+00 4.927731535929100737e+00 4.271412257512259281e+00 4.474610267970252409e+00 3.409698990263433149e+00 4.190832581075376595e+00 3.956464936743941951e+00 3.542171610912253410e+00 3.879375142874017524e+00 2.113502386849901882e+00 6.346982395894922746e+00 4.459851800769023988e+00 5.733731430450662359e+00 4.392335405272445037e+00 4.908586441677231349e+00 5.047483577002376265e+00 3.185220197639453410e+00 2.266206801861024633e+00 3.701944960943441387e+00 3.546996252397952354e+00 2.384444869110116549e+00 5.946648023441876596e+00 4.097051166139140221e+00 3.418848585016967867e+00 4.377942392442186303e+00 3.05562658779244245
[truncated: 3,604,933 more chars]
