# Supplementary material for: Bayesian inference of kinetic schemes for ion channels by Kalman filtering
Source: eLife. 2022 May 4;11:e62714. doi: 10.7554/eLife.62714 (PMC9342998; doi:10.7554/eLife.62714)
Supplement: Figure 7—source data 2. — Each of them has 10 ligand concentrations. The number in the file name reports the amount of ion channels in the patch. [file elife-62714-fig7-data2.zip › 8000current.txt]

9.006221956926248051e-01 5.778757344406070251e-01 -3.728200274782999535e-01 1.484704238475315741e+00 -4.852466212178190297e-01 1.674032851048087522e+00 5.714879639689514068e-01 1.084314709647605124e+00 -1.204053816457819392e+00 8.276062807721027426e-01 -2.144675468957840114e-01 -6.799284083851792060e-02 3.315863089539727304e-01 5.188720161978155332e-02 9.727822929265528273e-01 6.225316921385511959e-01 -3.623561060756402830e-01 -8.180423356657927636e-01 9.427784677343132858e-01 1.717658749506287386e+00 5.377092264924707710e-01 -2.582305011884621360e-01 -9.693986470699922364e-02 8.644436953744395469e-01 -8.493672135865016903e-01 1.539072426237164670e+00 1.258981547744802976e+00 1.463385783274267771e-01 -5.338023468128926252e-01 1.397395359016974536e+00 2.087346495412857605e-01 -9.159875179855223593e-01 -2.305621060028355540e-01 2.784885845934699233e-01 2.061406717040509540e-01 2.395957860012431606e+00 1.951696513461855242e-01 5.460378327711092744e-02 -1.559906484975312480e-01 -1.605865979409379918e+00 8.145961519586434330e-01 -4.186202476332638311e-01 -4.087749899739474002e-01 2.405611025953258597e+00 7.756483410857185623e-01 2.806606201367369824e-01 1.059337863083571696e+00 1.124052304821844955e-01 -1.471471342708134289e+00 -1.922775638220020067e+00 1.724552468882774914e+00 -8.698177735438261671e-02 -7.602874078613259812e-01 -1.037270199764301681e+00 -2.265025256422404265e+00 3.518240507876180256e-02 -2.143354970631477840e+00 -1.097433597097204228e+00 -4.596915403998150795e-01 -2.929692533596618964e-01 -8.114816618608143572e-02 2.484128305401225034e-01 7.848925333883703948e-01 -2.253400229116192532e-02 -8.594505031625377933e-01 1.638100433712283754e+00 2.894326875577003522e-01 -7.705442162454505528e-01 1.925967426568840624e-01 1.301438510104801383e+00 4.213528710285198153e-01 9.840198759435142550e-01 -6.731974674516971735e-01 -1.472768512365669524e+00 -1.438577840700809185e+00 2.097566644708113603e+00 1.373048031708096195e+00 -3.137379260119693702e-01 -1.760037873216985904e+00 1.233445846904947185e+00 -4.976121291747322983e-01 3.929813654675131662e-01 -3.656903500020938780e-01 9.328500060698624585e-01 3.850301428572903695e-01 -1.204148362069070277e+00 -5.977612065653938878e-01 1.730156187085990227e-01 -4.792789419329199774e-01 -3.248140091387990980e-01 -1.982809049609678409e+00 -3.411725450227462986e-01 -8.951268095723970974e-01 -1.393060278941387287e+00 -9.187828394014326827e-01 4.531604965008398378e-01 3.073553835366454656e+00 -5.988846151311778554e-01 -1.012607497467241657e+00 1.348733423602112236e+00 -2.211172338489565181e+00 -3.219888149940833277e-01 1.183327998515445900e+00 1.216424030951438473e+00 1.067055434853982687e+00 4.811539885191389310e-01 -9.882299000217836804e-01 3.524818800157792364e-01 1.929472432946357285e+00 8.990579501699643705e-01 -1.023230871589295710e+00 4.776431498785054242e-01 -1.299424003468125255e+00 1.302681666077854516e-01 -7.019661917826500730e-01 3.698694426887660369e-01 -2.449925683545328137e-01 -8.530700987453896378e-01 2.604768735681060043e-01 2.412286585092435209e-01 -6.365412773062958385e-01 8.782272368539281171e-01 -1.776629836542801266e-01 1.021598442149759922e+00 -2.023370941459559091e-01 1.860233315455270542e-01 -1.573076290099335361e+00 1.047811283415745809e+00 -1.053371503174201695e+00 1.250609522573812971e+00 -9.871246147613077504e-01 -2.488347341185835893e-01 7.373091022325259924e-01 1.079406071409130252e+00 -1.657125084781386759e-01 6.521980989666300577e-01 5.990869313147644259e-01 -8.908665025118257530e-01 -7.955921315225712442e-01 -1.993888982514178676e-01 -9.329752081583202461e-01 1.086196663398253243e-01 -1.819843374106775213e+00 -1.458919567384230787e+00 -2.219999726592584988e-01 -4.365849995889309332e-02 -1.601305421632240211e+00 -8.804254953790738858e-01 -1.432392171557011595e+00 -7.757288215091239225e-01 -1.550483842436796822e+00 -4.369043863717396725e-01 2.987915382307478399e-02 -7.267723538783672499e-01 9.319288469566028299e-01 -3.311272058455997924e-01 -6.917316664579957752e-01 1.428725725787748924e-01 1.001356813580701388e+00 -1.516951016749469527e+00 -8.047532945704515273e-01 -3.306516111679479175e-02 -2.049599883361071129e+00 1.344831394540186631e+00 -8.706930014836576914e-01 1.181504036444170902e-01 1.326108001533891634e-01 1.303032954915148922e+00 -1.212401500009514077e+00 -4.308845591789681739e-01 1.445412212798455442e+00 4.030792163785992255e-01 -1.549601960961648039e+00 -9.774850907537632194e-01 9.682617441125609403e-01 -1.547455281460532461e-01 -1.325218211100823051e+00 -1.821835000782288105e+00 -8.356293477766879585e-01 2.540124338140886673e-01 -3.351375509225081317e-01 -1.771360920457389021e+00 7.846981814208474626e-01 2.611984075184966680e-03 -2.386634188918865807e-01 -3.482127029484940461e-01 -2.202841354133361573e+00 1.332919602372121259e-01 1.940344531252175431e+00 -1.051462186828489853e-01 5.870379753909875653e-01 2.438660964561724320e+00 -1.108389326704959377e+00 -1.779511144864738548e-01 -1.738459865317470543e+00 6.725073841012479958e-01 -5.565596103292783092e-03 2.451115877936024534e-01 -1.863503666137430903e+00 -1.560749920656858691e+00 6.011666774799909740e-01 -1.047176552226935842e+00 -1.428107398898668667e-01 -8.801148748537565014e-01 -9.288080171551178488e-01 -1.370543220779573135e+00 -9.589734842720060159e-01 2.005067603473613125e-01 -4.631561752795015918e-01 -1.740150410330528752e-01 -8.732591020156923456e-01 -5.640268968184595222e-01 -2.334746385061674978e+00 3.504255273727558406e-01 2.055473702737236064e+00 1.332375810920159720e-01 -5.227781811098008991e-01 -5.169326346403654293e-01 1.526688929345438650e+00 9.147529217263475898e-01 -1.314812732740638257e+00 5.200738599423653241e-01 3.603871079416484657e-01 -5.724021810270453203e-01 -6.980766791625098167e-01 -1.108198952548587579e+00 7.549404750316442980e-01 -1.074433204460270019e-01 6.893661592973057139e-01 8.150480375525898102e-01 4.345500425973841674e-01 2.692990881726869956e-01 6.558346159783448592e-02 -1.038512339520989647e+00 4.160350392254857366e-01 -1.270602521859127032e+00 1.507475703947156465e+00 1.001792184691589815e+00 -2.568839023194196547e-01 1.061167625434610295e+00 1.021887001269975004e+00 -3.861352981801013939e-01 -2.061587351083919370e-02 1.393783046116434110e-01 1.098746900934683968e+00 -9.816178841394523902e-01 1.379457480299430550e-01 -1.440840118070979781e+00 -1.004812122849629619e+00 7.379144673162423007e-02 3.557272408494561167e-01 -7.056093086326339359e-01 -2.866681894085505999e-01 4.861146145527155404e-01 -7.671738121479110273e-01 -2.931160480353831033e-01 5.551126352155166810e-01 2.009136975203094533e+00 -8.359348066220287365e-02 1.970654107871928629e+00 -1.354283214735288454e-01 -1.881584200459450740e+00 -2.371343910992828596e-01 1.554369101886034388e+00 6.750521891384317907e-01 -1.178333046311182741e+00 2.155398704894813555e+00 -1.180577307327038028e+00 -1.169213126958123627e+00 -4.142955390143555072e-01 1.081796982736358048e+00 -6.666426261782123497e-01 -2.578594092192812992e-01 1.528788662213068361e-01 1.887522160467567378e-01 -8.945045808157507938e-01 -7.872151339209461085e-01 -1.256405705568342412e+00 1.158934233878785802e+00 -1.294673915230480477e+00 1.237759922610932595e-01 6.016128091551409263e-01 -2.114717323092486279e+00 9.459080720265998776e-01 1.106065529925732704e-01 -2.835697233028609543e-01 6.728516094890607535e-01 -5.488105401985757803e-01 1.538439416407425542e-01 -1.373230408239931810e+00 1.291067632938595278e+00 -8.950783091559447735e-01 -2.464568369659042579e-01 1.204328474320141895e+00 -6.541498841900411643e-01 -1.490308739310839681e-01 -3.232399686787296167e-01 -5.725947290189965511e-01 -4.095025087225348526e-01 3.106304235108537704e+00 1.373262476023245693e+00 -6.027010931909376756e-01 -1.217872918198167564e+00 8.154754413083055431e-02 6.932300887437077286e-01 -7.623040634056259535e-01 7.116417005769358761e-01 -1.210415637687663137e+00 -2.543757005661857473e-01 5.282504621118805366e-01 -3.954293401862570834e-01 -4.153306916267412441e-01 1.587007185027823064e-01 5.300021499839491224e-03 -7.409954625084586022e-01 9.543093227875438789e-01 -1.546956930544875597e+00 2.369357378452520702e-01 -8.033599404402161359e-02 2.068819121159116925e+00 2.003915670549750949e+00 2.679415228892338408e-01 -1.545173375865161125e+00 5.675303400443467705e-01 -1.587143508395388314e-01 1.361119196883722626e+00 -5.636016870187174899e-01 -7.911741076032258180e-01 -1.874804414722036405e+00 -1.521398464119182004e+00 -5.879365233637355859e-01 -2.783210349875638312e-01 4.733096732409902141e-01 1.137097258032655933e+00 1.776381785587533568e-01 9.972771452826654226e-01 1.291079684614507839e+00 -1.068890130214939838e+00 -1.311600000009235378e-01 8.630456396312743417e-01 -1.515643126805559682e+00 5.627759638244425044e-01 -7.587652151412590529e-01 1.512360630740245959e+00 2.549883889904973056e-01 4.909574320058374131e-02 -3.976209647514300505e-02 1.336287964925091630e-02 1.656128443918948867e-01 -8.900366986025619320e-02 9.041416673798253756e-01 -9.528402601767739233e-01 -9.618668314543253883e-01 4.431889808960407517e-01 6.844228364928197639e-01 -1.767044130002731306e+00 -1.398178906904325780e+00 6.583303935025958120e-01 -3.774557650081363236e-01 -1.201124900753213431e+00 1.235810626326133477e+00 -3.602227662784421858e-01 -1.493363363457068937e-01 3.395413328788558505e-01 1.896029912356132385e+00 -1.727373630666233506e+00 6.423442468900736335e-01 7.550612261816723736e-01 2.612734878168290198e+00 8.211381263213555215e-01 2.188044446865217429e-01 -1.720219821591350839e-01 4.978192106593378741e-01 1.732067514555259091e+00 5.529343755562402540e-01 2.243166047279316011e+00 8.339422764327661941e-01 2.645983160278725599e+00 -6.232828626812005890e-01 -1.034661241545021371e+00 -4.524147173393389121e-01 -2.894708257779024518e-01 -1.298292163636174612e+00 -4.420198141096784439e-01 -2.978930827848495499e-01 7.503170354559905997e-01 1.242039602453400171e+00 5.157364307705544076e-02 1.537641287585169436e-01 5.634454717990127204e-01 -7.412365664231638229e-01 -5.887096245946950024e-01 4.448981517044148931e-02 -2.177173305954558380e-01 1.793823894911414918e+00 -1.683710743276920274e+00 1.680500990332478572e+00 1.825357710156212621e+00 7.294169665874622455e-01 6.981953627289505526e-01 -4.675636998774209130e-01 8.502986553485929466e-01 3.597302120403544912e-02 4.880299678075926129e-01 8.228540349694485334e-02 -8.572481390380227717e-01 2.328304807516046182e-01 6.051137889003201931e-01 -3.044662844420132838e-02 -4.352933861058132514e-01 -1.693979494946350473e-01 -4.395496731857243683e-02 1.143457526698006488e+00 -6.764718194306129639e-01 -1.776548999460465739e+00 1.914217213237260129e+00 -2.245337338366369395e-01 1.003820066788899013e+00 -1.940822451985033670e-01 1.680715227328265504e+00 -1.493805208350984959e+00 -1.923587914277554989e-01 9.043183916273548340e-01 1.612797990953578786e+00 4.253243547242703815e-01 -1.123327308194005530e-01 1.090683373253066440e-01 7.495317230737004177e-01 5.393643560294865136e-01 1.881266843556768098e+00 -1.394146617679744793e+00 1.054836181018578900e+00 1.028397259966709276e+00 -1.510105598503370006e+00 -1.462381704226236147e-03 8.569831882520703159e-01 -6.991128867949233383e-01 5.918226316240298157e-01 -8.532862495782278511e-01 -6.045307331899344438e-01 -1.752236410899973729e+00 -7.957965884337973028e-01 2.156939303050064538e+00 1.713848471457916744e+00 1.562943988851071220e+00 3.033169811816576744e-01 3.863501586850673353e-01 1.014221608822476695e+00 -5.615967406432459397e-01 6.929600835020427452e-01 -8.341837012832462595e-01 -9.358958496794960169e-01 1.917924996596246601e+00 2.382604330439468676e-01 1.044871594553451327e-01 3.293542745576215625e-01 -1.852843849003785515e+00 4.164876286253965665e-01 -5.247835818345282233e-01 -7.739242439930248407e-01 -7.435701471458461276e-01 -3.898303895054516799e-01 9.701174674192084568e-01 6.057811938498177673e-01 6.420584682576199187e-01 5.735839563684612674e-01 -4.160369765910427661e-03 -1.395261242863362838e+00 -3.024714732627775127e-01 1.124853718129112279e+00 2.235145471558815100e-01 7.002988711758109108e-01 1.224191625748855872e+00 3.199697821362331718e-01 -5.106803726302161506e-01 1.255411586701345339e+00 -3.355742575178854437e-01 -9.874988267285280674e-01 -9.411641321904027357e-01 1.446987188485242992e+00 -3.654388960044799295e-01 -5.537575958393148312e-01 -5.224852913040262115e-02 3.353715486147406527e-02 7.783179359506724460e-01 4.279443006595074483e-01 1.139725948292144020e+00 -5.963030713664889577e-03 1.643549106925463077e+00 -7.216033122163530156e-02 3.710385036278431303e-01 4.183716656580062643e-01 -2.023304721030986464e+00 -6.200462976857891162e-01 -3.777884965897145286e-01 1.415268272748470668e+00 1.069018876432958620e-01 5.195987986386300106e-01 6.377949019995738933e-01 -2.779422300052489803e-01 -3.008904329491022822e-01 7.001503456527458091e-01 -4.587536227065234784e-01 1.855776528071337306e-01 -2.507387316188014470e-01 4.234532878919403109e-01 -9.589943468012300798e-01 -2.784888364217180112e-01 -5.752261521590568139e-01 -3.578897234658000026e-01 1.225855048488164512e+00 -1.246762296412251780e+00 -5.613472899365136437e-02 1.366420350754906421e+00 9.283267327947686276e-02 -5.238788162343767096e-01 1.747177313621983252e+00 5.138346476556773235e-01 1.013990091584728637e+00 4.664314911409922493e-01 -2.341801273312024145e-01 -6.626821117011681972e-01 2.684339253418277504e-01 6.232136762854763035e-01 1.309671725779337326e+00 5.177402551484399096e-01 9.982721606127563374e-02 -5.859709842468205920e-01 -2.951234706422297682e-01 -1.863010892936569185e+00 -1.768697789706401569e-01 1.363040013738604950e+00 -1.051025918105016194e-01 6.938745804482681079e-01 1.579596845167772490e-01 1.576844547890199899e-01 -2.716037052218324144e-01 6.133738702187260250e-01 -1.884965639008488569e+00 -7.836647215577153824e-01 -1.334747836139104915e-01 -1.481861066920433734e+00 3.361207551994227494e-01 -5.080804194060239976e-01 1.053521074230428373e-01 3.821580832205477840e-01 -1.035249446247302529e+00 -1.866214859769448897e-01 -1.236226087076927493e+00 6.509686009223403236e-01 -1.185342497051847799e+00 -1.654833118653773472e-01 3.450050071602394075e-01 -6.093577378182041260e-02 9.209222546046592905e-02 -2.966101353005904939e-01 8.103540474673455174e-01 3.286803280495201873e-01 1.460084072478642359e+00 -2.179186323442751927e-01 -9.187900381017349849e-01 -1.430919054047904870e+00 -2.046428340854970218e-01 1.821620491956928767e+00 -6.461025016737979021e-01 1.568855584002048387e+00 2.064079219083273312e-02 1.542507137141452545e-01 3.273393382263657947e-01 2.727423580710127915e+00 4.965248349740495337e-01 -1.902564991757588420e+00 -7.245420597093918391e-02 -5.313548006200105034e-01 -2.723053796407655380e-02 -2.773473163572154898e-01 -2.580795201718555365e-01 8.209575644065281175e-02 8.987029989208424885e-01 1.459424738022229162e+00 1.987783870101736738e+00 -5.174284519337035704e-01 -1.541182567523218527e-01 -1.350874589060144758e-02 4.977953571244413816e-02 2.699810354056745298e-01 -1.303639217000671868e+00 -1.566983187117380716e+00 -1.979915568444510443e+00 -6.751424963264528456e-01 1.393291379237713512e+00 1.127714373394019809e+00 -8.793165998330515487e-01 -8.172207389313087544e-01 5.941624998384561485e-01 -6.602954466077737283e-02 6.663554858022417982e-01 -3.375281933622056862e-01 4.453042053510027909e-01 7.841567628924924760e-01 -8.905990034744036832e-01 6.777549945911760521e-01 -2.995541824532323982e-01 -8.681380503990381303e-01 -8.200760544416797471e-01 -5.957305059975773753e-01 8.117658633184552386e-01 -1.130152121598167747e-01 1.276657280984160092e+00 -5.192489474815709105e-01 9.811499322466833428e-01 -2.910952125790584599e-01 -3.890980566863830314e-01 -4.477135664514534374e-01 9.340043500271770771e-01 -1.187690211126257944e+00 -2.895773116735626124e-02 -1.339617615219728997e+00 1.824210948788191011e+00 1.548229345791311662e+00 1.799067565929762358e+00 5.370187570883702133e-01 2.014035523642638825e-01 -4.961814931578036880e-01 -1.324448375748392026e+00 -6.089855577825765975e-02 1.045221987209546510e+00 -5.430762905334276525e-01 -7.275126562549878891e-04 -1.605594272696913294e-01 8.035960702105531261e-01 -2.430591029260260050e-01 3.314593359668661088e-01 1.499492572069250018e+00 2.053987358527027962e-01 9.718389324192311385e-02 8.481919995974356308e-01 -9.727130768940496219e-01 -1.513898315176096521e+00 -1.578994710685884817e+00 -1.074194452395233590e+00 4.360133924969915586e-01 -2.043413392482244795e-01 -1.026504853825065622e+00 1.155664181007414637e+00 -1.127800316038751305e+00 -6.757240425279593954e-02 -2.122107855137194549e-02 -1.640123297053772689e+00 4.159911811532760462e-01 -2.617514011460164158e-01 1.649169381925970290e+00 -6.859506476095568184e-01 4.191417823718863733e-01 8.675177697221101436e-01 -1.096170625407173027e+00 -2.661019694509416667e+00 -1.549947317112694567e-01 -3.830709150651350758e-01 3.243031103295114237e-01 -1.211482412650630724e-01 -3.565318456282176585e-01 -9.256651716418938802e-01 6.638473800557145310e-01 6.448833124388156368e-02 8.310922695070305233e-02 6.281727077644094770e-01 1.284286527329660865e+00 -2.473874049308623368e-01 1.294140893309979834e+00 1.123323272457910749e+00 1.265709267368687607e-01 -1.357232512250330592e+00 -2.467363469671192966e-01 2.610095667768378425e-01 1.415354456257454929e+00 1.361762254141622108e+00 1.120315682551016767e+00 6.232843435415624800e-01 1.243117643697169594e+00 -5.177303469538258041e-01 -1.621057315777540309e+00 1.395146452622411548e+00 -1.923000585261927409e+00 1.740807390516603048e+00 2.635480990585732930e-01 -1.425089084247570803e-01 -6.594284364376363783e-01 -2.053945050085530521e+00 -1.026748383257942709e+00 -1.316589067274113845e+00 1.820558070729611400e+00 -2.215087480008705034e-01 -2.077785804132050274e+00 -8.290004505463176576e-01 -8.609473255302426686e-01 9.143741909978254645e-01 -1.794846337840947159e+00 1.208841460477259711e+00 -6.489340926147615374e-01 -4.665622640138945565e-01 6.954051330733448388e-01 -6.173492020130266766e-01 -1.815204021165302439e+00 -3.847564106854440280e-01 -1.025262008949681114e+00 2.187180606901138358e+00 4.536427609497613034e-01 -9.478311453639408635e-01 -1.797930441107934652e+00 -1.404507985017390936e+00 -6.750716773444360719e-01 -9.467929503659768820e-01 1.329267310425186643e+00 1.034087001180438586e-01 9.194377915926188471e-01 -1.149166591760398592e+00 8.091447963958471323e-01 -1.503337533064201537e-01 -4.523380607911293809e-03 -1.355560900137165181e-01 -3.946579393997677876e-01 5.624472762518978319e-01 -2.053120768945986274e+00 1.384876933826896916e+00 8.881685540898671682e-01 1.164242182031559159e+00 1.251056926671252345e+00 -2.371130481139438029e+00 -3.837844496038165798e-01 7.310217225840042188e-01 7.262423266252655829e-02 3.624246570057406691e-01 -3.242334423630100493e-01 -1.617510712031063003e+00 -1.485399435860499384e+00 -2.581122529199054494e+00 8.327217903481781702e-01 1.802493519749267969e+00 5.814811812794284940e-01 2.581829958137943880e-03 -1.497428813899550626e-01 9.350952788847508579e-01 -2.134359239748441439e+00 6.492278186871341950e-01 1.898960304660539666e-01 -3.443864727477178311e-01 4.232357647782719057e-01 7.582065408323896971e-01 -2.568040638541071452e+00 -1.475918721618149299e+00 5.676318998041679498e-01 -2.030465298929858831e-01 -6.913636714621166357e-01 -2.313123914431302330e-01 -1.404139633399893006e+00 -1.274017613210859823e+00 1.716629024777355017e+00 4.135356317311357222e-01 -3.492602716321620560e-01 -8.830855922133564739e-01 -9.350432677053703845e-01 7.328958972791509430e-01 -2.198036054365714254e+00 -1.659537730171017911e+00 1.069765583640477802e+00 -1.176943520441890545e+00 9.536299368496153894e-01 1.803224528899999290e-02 4.585988172371472937e-01 -1.561202426832342560e+00 -6.333537798599050417e-01 5.800581611152826333e-01 -7.144171298469028653e-01 -1.311619903856452440e+00 -3.303974975637144484e-01 6.608840158354117866e-01 -5.373057407427477283e-01 8.703318848166953225e-01 3.116208983752121187e-01 -1.201605907375931981e+00 1.587156374062964059e-01 -3.476798843849968762e-02 -8.761097104531514329e-03 -9.548961895037769154e-02 9.049040415329150377e-01 1.163179191264826606e+00 8.567307320695544126e-01 -2.121264652620038493e+00 1.525255464226445534e+00 -3.504567429873903239e-02 -6.877403622787769955e-01 4.589742150701181522e-02 4.109053029093612253e-01 -2.545290860294411317e-01 1.003373093391643628e-01 -8.450091917197872782e-01 8.674277733375318489e-01 1.253574194751575499e+00 -8.945558760726730618e-01 1.572274106146868133e+00 -1.684908896803435363e+00 -1.247942867301504943e+00 1.033033358609988017e+00 -8.838539808797925001e-01 -8.077306196385352077e-01 -2.058269119475279574e+00 -5.618907384548851303e-01 7.924100238316129641e-01 -1.463074755843412511e+00 4.578209833512096871e-01 1.598078515604897332e+00 -8.965145132775652614e-01 -6.695183910347116685e-01 2.132390887581241845e+00 5.334942453889893743e-01 6.622117058879763984e-01 1.127378781241047623e+00 -8.900054193013430259e-01 -1.069179139406360335e+00 -1.934875940079809897e+00 1.599689145952139180e+00 1.122159260891741672e+00 -1.840095536437126936e-02 -1.028645152306753019e+00 -4.140037941358633566e-01 1.266664413689707613e+00 -9.559388145528427971e-01 -1.175344099940898834e+00 -3.927069950576508872e-01 1.528994275134822334e-01 4.447684533805767310e-02 -2.000371253454430731e-01 -7.522953051836486216e-01 -5.833829070474000345e-01 -8.840900585289555164e-03 -1.324710584333825270e-01 -1.354833257878724495e-01 -8.314416204393193510e-01 -3.331228758567515436e-01 -1.231801054439540355e+00 2.706197648800103828e+00 -2.104945871969841509e+00 -1.283542485784047171e+00 -6.939390296956942095e-01 -6.705146604419813805e-01 2.215919960700469815e-01 -3.947992906854954076e-01 9.111849148658179853e-01 -1.441792353047891106e+00 4.283211502838335516e-01 1.005862926460450391e+00 -1.042942119627735531e-01 -8.709486109140632815e-01 6.265591882750698449e-01 8.674200473286108881e-02 2.000736694076076017e+00 1.455282886013573140e+00 7.591727806464530770e-02 -4.474105157984770154e-01 -1.283825858415000021e-01 -1.604266422549285087e+00 -1.247260388284058275e+00 -1.264852966503015486e+00 1.088932327335777384e+00 -9.648875664165462718e-02 -6.050961891551924765e-01 -7.742563847380179443e-01 2.054463818135716657e+00 -1.276006920348278229e-01 1.807249175190882795e+00 -7.912554317296052186e-01 -1.936517954069690295e-01 -1.417573848432396533e+00 4.947141475932896881e-01 -3.925260476395506792e-01 2.016787674594210600e+00 -5.859063758367487607e-01 -5.057585111701040637e-01 3.840489438832206948e-01 -1.005285802069015189e+00 5.312617429762903631e-01 5.085194747994800646e-02 -1.395899875747836361e-01 7.290306372506073496e-01 -1.311216361242895090e+00 3.684237474472844553e+00 -4.171263717174374386e-01 5.120790057749380342e-01 5.771165070482381365e-01 -6.310775613981238763e-01 -4.356007022516676375e-01 -5.175200278606071347e-01 7.767630472712934164e-01 3.669193870581641259e-01 -5.740576387418979687e-01 2.353024406074379460e+00 1.995892228319020800e+00 -1.382842788986830662e+00 -7.362120772516528300e-01 1.224450938473451433e+00 1.995164266557779342e+00 -1.156593716274123551e+00 -2.042491765526337211e-01 1.379088397534272259e+00 1.111922484747759343e+00 2.303804910081692636e+00 1.604805206711721333e+00 1.307602530768263938e+00 -1.129812844978784980e+00 -8.094549990101848058e-01 2.490014071730494993e-01 9.776472843287408176e-01 7.304871904697388674e-01 -9.749987946646863080e-01 -1.974467404822702055e-01 8.127414188730856803e-02 -6.976341369941883863e-02 1.141921794672809964e-01 -2.139900585665908128e-01 -9.876365392643317032e-01 1.352468939801083847e+00 4.418279028844606660e-01 2.126265994155891903e+00 3.889081903413577623e-01 -6.037173981016803470e-01 -3.453735248172473682e-01 -2.281876302829013714e-01 -2.313818894671578530e+00 -1.535621839331355654e+00 -2.731022713257724721e+00 -1.413084487949523904e+00 -3.604319648913126284e-01 -8.385863119558818468e-01 1.458976265068712141e+00 8.586424927972325927e-01 9.838118495085723669e-01 -7.478111144678486477e-01 2.124869881949365880e+00 3.363377034249818709e-01 8.261540330020915590e-01 6.736073962392510883e-02 9.230887848443111166e-01 1.611958402027793058e+00 2.080601090950874976e+00 3.131689992923074040e-01 -1.542861927669159527e+00 2.495486715471096906e-01 4.988490063934108987e-01 1.356986758957730299e-01 2.123547064883249680e-01 -2.171842174016604954e+00 2.260894035517489464e-01 -3.999173229403750196e-01 -3.326703963221428473e-01 4.558967174093745411e-01 -1.615305434059239320e-01 -3.774474265046351973e-01 1.482276474740903627e+00 6.636432363334466844e-01 8.914891533812352442e-01 1.237699073119363641e-01 1.252651478612328839e+00 -9.704964251389237573e-01 -1.145771766816202852e+00 -1.212189901193075681e+00 4.649009237170970144e-01 -1.774661972677753718e+00 5.615208550932975461e-03 6.166535758429646519e-01 5.121458094161107644e-01 -2.569526763527384822e-02 9.490507330967630217e-01 -1.000586725401277910e+00 -6.557002837364663828e-01 3.313866929770796499e-02 -9.460963620374934768e-02 6.369760816514944413e-01 8.549725564133995315e-01 2.646976923781924618e-01 9.851081827754168962e-01 -2.973812034715069608e+00 -1.259335978401594947e+00 -1.469243011319493752e-01 -8.778936545053479812e-02 5.101735730642786848e-01 -7.346259673660039402e-01 1.094698657873053982e+00 9.297020200694480208e-01 -1.493627529238547302e-01 1.021472666336176394e+00 -2.192406846325650083e+00 -3.896109400777238441e-01 3.387075801206949621e-01 4.155781041393580844e-01 7.371119238724412881e-01 -7.992870192889180991e-01 -1.212853153673815187e-01 4.800579944717240505e-02 -2.192679023849508080e-01 1.215603796924385888e-01 1.533666918847951532e-01 -6.945375270137872370e-01 1.365672245719502242e-01 1.657936107668868120e-01 -4.808427117626144498e-01 8.815493565097261286e-02 -2.007426442652947784e+00 1.140864053237925058e+00 -1.502784217076443607e+00 -1.179653128249445793e+00 6.775483121925481855e-01 1.206959820243473924e-01 3.217408405334255816e-02 1.395977047498293766e+00 -3.792799439973625064e-02 1.883198194531194025e-01 -4.792695856898529505e-02 8.957313221258290936e-03 1.124650159321757270e+00 5.667939754626251103e-01 5.200735165129084514e-01 6.803875473813790764e-01 1.269529386855983821e+00 5.200555155933924700e-01 4.206846274514405848e-01 1.089088634686860013e+00 8.814094611455874917e-02 -3.227969638826398979e-01 1.037588814676841054e+00 -1.181860467610955867e+00 1.183164019580242171e-01 8.630451003815363675e-01 8.693975479313464927e-01 7.590903629098788574e-01 -3.291351819322064776e-01 1.758016480816619043e-01 -5.974865569538480026e-01 4.517722176121315436e-01 1.175238727696319208e+00 -7.725261897753452067e-02 5.430872731226862871e-02 -1.594011834516672943e+00 1.158449004375533997e+00 2.054821577776412056e+00 -9.285152272706618248e-01 8.113400319527523941e-01 1.319159245273838987e+00 -1.408588521738610710e+00 -6.496535730808637721e-02 -5.667222619464038491e-01 1.209673398109177622e+00 6.167400237290063814e-01 2.249769390024109583e+00 2.220534341245746779e-01 1.360670542143900021e-02 2.466828875329856452e-01 -2.677763801584121320e-02 3.620656184848572955e-03 1.742725399757064864e+00 -7.932493966262882390e-01 -4.852535085016682626e-01 -5.265907221519784409e-01 -6.721915776171035750e-01 5.726330398503279850e-01 1.179184090702446008e+00 -1.738524967278347599e+00 -2.205579411796182665e+00 -8.555139132726677365e-02 3.303183066000024426e-01 7.717276738114758894e-01 3.218081816553554075e-01 -1.265491428333089585e+00 3.549073846602750493e-01 -5.398433266736614167e-01 6.889914156871963791e-02 1.961296249953504045e+00 2.131208568845576745e-01 5.555221024537166929e-01 1.585090315713830966e+00 3.083941400377649522e+00 1.339195942780131210e+00 5.956910274351363555e-01 1.718562862527344359e+00 1.292932953943815466e+00 4.164503861713949595e-01 -1.975420929248583035e-01 1.154082001718653494e+00 2.134571233509838795e+00 -5.564403793431417222e-01 -3.189528419243859991e-01 1.935472121293207115e+00 1.078468959928759130e+00 1.904166353150119395e+00 1.390612509133655195e+00 1.446668889427019655e+00 2.535179122724185330e+00 1.531765175366965437e+00 1.952026957157041887e+00 6.355785574205266575e-02 -8.048339530771866368e-01 -1.634676208341556247e+00 1.934404323049341068e+00 1.108420652417618557e+00 2.326622754032685592e+00 -3.523131916951818821e-01 3.715021065503494868e-01 2.652269050812796181e+00 6.970947835574196061e-01 3.219714025726483353e-01 2.285288967673535510e+00 2.054434509509473761e-01 2.619287330953816273e+00 1.930008631135248898e+00 1.741239343385949878e+00 2.116966659663971906e-01 1.677957182870504438e+00 3.361608418214858229e+00 1.331767488547688005e+00 2.253239705309894703e+00 2.015997021294165581e+00 1.837315888715287393e+00 2.364477720761823942e+00 2.275884567939307601e+00 3.899039806148244747e+00 1.976467902941921428e+00 1.514075857262868308e+00 5.793249342358335774e+00 3.750425432642089163e+00 2.996236086731145942e+00 3.300958688573086608e+00 1.664242831518673249e+00 3.305448838816779311e+00 1.684402824372104757e+00 3.617868975345615468e+00 2.728742578426798016e+00 1.415526536631558807e+00 7.792557568351502484e-01 3.494143947981566800e+00 3.482024492861399256e+00 2.925565824976820828e+00 1.107451519607897783e+00 3.426832335026366305e+00 2.219232397470841001e+00 3.677514262268743117e+00 1.655258317931153300e+00 2.817417439169259907e+00 2.364747249125340289e+00 2.826777260363770861e+00 2.733002106464080150e+00 4.365754339508558957e+00 4.322969662667833113e+00 3.594195923706574369e+00 3.485105352774044540e+00 3.531185823089137088e+00 4.190568486664891346e+00 4.122689569854168568e+00 5.170535154023286672e+00 3.309961462756590755e+00 2.921779727703123442e+00 2.932298115251541937e+00 5.287114902085156665e+00 4.122272736632945467e+00 4.760156302836435316e+00 4.483910638909233803e+00 4.468040718825019297e+00 5.273620218020915296e+00 4.707705557982264644e+00 4.472963182620608436e+00 3.850871731948844801e+00 6.763009167666605315e+00 5.455596799566500898e+00 4.919847798639942482e+00 6.400815407324481399e+00 4.163358160684349940e+00 6.431380796761944296e+00 5.738258495915534496e+00 5.231449328994325576e+00 5.136263367138568903e+00 5.651852035937986685e+00 6.607157085422099563e+00 8.218383857815991789e+00 9.977303121578986023e+00 9.589488154976269385e+00 8.516974508614252315e+00 8.991952066107657515e+00 8.445496641859461917e+00 7.794596262844440737e+00 6.690055853980656053e+00 8.617989559749000605e+00 7.716586590536792301e+00 8.686002057214651018e+00 9.829735156721330469e+00 6.966931873071468218e+00 9.345761910492786484e+00 5.996392350115831604e+00 7.585112356657079502e+00 9.848420666992385719e+00 6.880809387850422176e+00 7.584755307582871531e+00 7.426426133868868185e+00 9.266230061740236223e+00 7.717023796885147391e+00 6.048130031925770922e+00 7.968426551663943869e+00 7.178664269292000633e+00 7.238962920798793554e+00 7.539700199790589252e+00 7.856852828669712352e+00 9.618384284844442078e+00 9.348339226587462747e+00 8.931449173818018394e+00 7.892503285970100535e+00 8.648814776884471200e+00 8.365357933486817998e+00 7.539525700056603164e+00 9.059220380657356131e+00 9.111797757641161510e+00 1.139908200677768590e+01 7.478252887026291873e+00 9.082131801144498695e+00 8.996495678857536760e+00 8.891092771440302300e+00 7.454635863807301810e+00 7.492764050129028242e+00 7.710054895302995703e+00 8.122276767693051625e+00 7.698990005612498244e+00 9.949107448523513142e+00 7.888075214286168979e+00 7.714759167510925053e+00 8.441749225278297075e+00 8.287032590246429464e+00 1.046619754846560113e+01 1.059570997197477915e+01 9.812680595949919038e+00 8.682447234036768435e+00 1.169289811209143259e+01 1.138336676085252108e+01 1.081553443868027031e+01 1.306396607735936222e+01 1.148185909551753525e+01 1.112548897171611983e+01 1.054449162165460052e+01 1.147826330054522082e+01 1.114936969492014818e+01 1.053293181791687161e+01 1.095932877458415433e+01 1.144533474568925158e+01 1.179250843383153757e+01 1.067159742625221419e+01 1.300385631592875058e+01 1.324455098059291913e+01 1.058006932944866563e+01 1.135594987544476453e+01 1.339212896462027480e+01 1.376641213482545112e+01 1.074955316957852958e+01 1.158264275414317446e+01 1.121069302390732680e+01 1.055415007345287570e+01 1.245437714629009740e+01 1.388996633825062510e+01 1.008911719546515329e+01 1.130299826203238744e+01 1.128389970391654096e+01 1.164894378126040841e+01 1.272692350865326816e+01 1.530795661954386944e+01 1.347473347800039001e+01 1.476119198613814909e+01 1.252675901649896062e+01 1.230041520905370689e+01 1.253958315606246110e+01 1.317733464939004051e+01 1.246192126341918538e+01 1.202311474304551986e+01 1.198843719563894439e+01 1.310964890729122345e+01 1.326945882248643116e+01 1.161601871248017837e+01 1.285596135271602236e+01 1.394785383906683762e+01 1.266358408359112175e+01 1.304276431373143907e+01 1.373000169927114911e+01 1.552894176810901072e+01 1.606999659289221327e+01 1.665847241041796423e+01 1.381914696510962237e+01 1.414026756203247892e+01 1.455290131542402499e+01 1.665548206556664113e+01 1.573947187672982295e+01 1.475605616695165878e+01 1.441262461803747996e+01 1.848363188583040539e+01 1.814716830375735412e+01 1.706132361384697305e+01 1.755318741830769724e+01 1.754578326912467645e+01 1.815612253193686954e+01 1.935816982215468585e+01 1.838898591637685342e+01 2.010924812334605249e+01 2.049475048248458364e+01 1.921489952869130136e+01 2.208126751349371020e+01 1.921444712109321173e+01 2.073650670439342036e+01 1.991373350023042477e+01 2.118785249540264815e+01 1.998272870069099483e+01 2.074318592496633684e+01 1.964258817406593849e+01 2.130932710941277008e+01 2.316970413577077181e+01 2.274711815556977612e+01 1.879795022736576726e+01 1.995433886992775641e+01 2.248357913274053388e+01 2.055488916809619226e+01 1.884134082931911180e+01 2.113219627224161457e+01 2.140700416832130060e+01 2.144512581327644796e+01 2.129583900072153213e+01 2.174605085181224240e+01 2.146369376772721438e+01 2.088491515946214960e+01 2.147986053839999343e+01 2.347025920781642938e+01 2.409412878954810466e+01 2.412098672229837959e+01 2.373718009158793052e+01 2.342149046322251849e+01 2.190524430582905424e+01 2.498828625504412670e+01 2.584460978704976242e+01 2.348443610546852867e+01 2.343013822369334775e+01 2.358033719137466022e+01 2.345822973931893074e+01 2.445259086531255832e+01 2.315137960661665062e+01 2.221196270606039747e+01 2.252160652844497335e+01 2.447659365368967244e+01 2.538766278399822340e+01 2.538282938016075718e+01 2.800344908053208925e+01 2.639770505268638345e+01 2.538685610485736177e+01 2.274663740459557459e+01 2.752833725922272734e+01 2.758311256032428105e+01 2.594345794636066316e+01 2.778319907380646470e+01 2.769056065893503060e+01 2.714339196810496091e+01 2.617910903653955756e+01 2.654993233647387996e+01 2.610835333897320254e+01 2.641457311216266746e+01 3.043833985645009577e+01 2.583719609271879492e+01 2.582396974877586615e+01 2.567203987757507377e+01 2.297818276976445162e+01 2.607861190745170532e+01 2.694710841664015177e+01 2.704491302654063389e+01 3.019431572947262055e+01 2.671652472829962477e+01 2.734464466313084330e+01 2.660547614748017153e+01 2.724502399836089239e+01 2.649794415158995875e+01 2.779942210908455635e+01 2.743118569418814445e+01 2.944134414127224986e+01 2.580714161314292099e+01 2.972304255556741381e+01 2.594974786128068800e+01 2.812146675573998778e+01 2.934049222282081359e+01 2.748089983744657872e+01 2.767898915592174092e+01 2.943034101265269697e+01 2.973451545325802314e+01 2.884045828137746525e+01 2.766697465622403840e+01 2.976319707651858337e+01 2.835124499974090995e+01 2.737251456887502243e+01 2.873423897417775308e+01 2.651758357772754593e+01 2.689764658618612003e+01 2.863451888471250584e+01 2.874510555574943993e+01 2.814809197424712295e+01 2.558349327961139608e+01 2.829538929343348030e+01 2.889832716572919225e+01 2.906038412525020931e+01 2.878692062339692370e+01 2.752115914717628442e+01 2.724801945861003460e+01 2.718548466836136512e+01 2.835365813818538783e+01 2.839474460960158808e+01 2.723329516070166179e+01 3.001880276862187102e+01 2.834831757757576298e+01 3.010255060961130624e+01 3.135031330193805132e+01 3.247740637528353602e+01 2.783432524732118196e+01 2.748823234293926987e+01 3.009779657251024787e+01 3.036279259922693896e+01 2.967820750473571678e+01 3.150518901619673429e+01 3.107562270603449406e+01 3.209386894385599476e+01 3.069353724184492904e+01 3.142942919571826010e+01 3.416182945748840893e+01 3.494631106056710479e+01 3.296799809607248477e+01 3.413977419073847130e+01 3.293225654160168858e+01 3.296078282478330124e+01 3.324206924624849080e+01 3.375723788719074747e+01 3.326095365208597343e+01 3.361188718226181749e+01 3.213231503560622571e+01 3.318672321840556805e+01 3.365975288996949644e+01 3.403011777518955938e+01 3.177171419188854529e+01 3.253443247498523760e+01 3.567563139321243426e+01 3.429312666375438567e+01 3.378753732598188009e+01 3.442581511159027485e+01 3.367241352755090134e+01 3.549419576436466173e+01 3.422399611710937251e+01 3.517929191298787828e+01 3.497575351886335682e+01 3.541988183563327652e+01 3.256952132082830076e+01 3.357569144951047235e+01 3.449797623198907814e+01 3.516047121706860423e+01 3.499037017623496126e+01 3.724675401046911105e+01 3.279900782123468872e+01 3.697795512133941287e+01 3.469392601548300803e+01 3.244207469315375647e+01 3.613991861553950713e+01 3.502009265293486351e+01 3.555709838053327587e+01 3.452486572095564554e+01 3.735110621281620524e+01 3.395970398166321758e+01 3.464014782422412964e+01 3.629744611881041294e+01 3.581679767797407266e+01 3.788997273216559591e+01 3.521754693961968030e+01 3.550186888640021010e+01 3.606562080970680029e+01 3.681025702432842195e+01 3.689827638904758089e+01 3.721047717903247332e+01 3.686100874595004484e+01 3.679363353366694156e+01 3.713664482942811418e+01 3.804124589239148690e+01 3.733629724017417573e+01 3.802134144844499275e+01 3.693447717233814842e+01 3.806090683026909716e+01 3.852966565798527654e+01 3.876795214688672075e+01 3.733791735648880206e+01 3.864909734906791527e+01 3.862248581410072035e+01 4.038731789481730061e+01 3.821890608806510414e+01 4.029834032855614367e+01 4.177163537307959729e+01 4.068373427860315417e+01 4.014316525668905200e+01 4.221159885883165686e+01 3.934718727577156017e+01 4.017131018628735717e+01 4.133783975576804437e+01 4.137218760434581100e+01 4.361203560492588593e+01 3.964419939011136051e+01 3.923314003600320632e+01 4.126366137994486394e+01 3.969055381072973177e+01 4.141102854749374984e+01 4.043609659275427504e+01 4.030243513198114869e+01 4.019774409783291702e+01 4.146731028200593272e+01 4.011463256454837278e+01 4.254642815266671363e+01 4.169086627316354310e+01 4.071010979637311777e+01 4.137362549362292441e+01 4.087250253328124927e+01 4.144307419385687297e+01 3.879870576631706314e+01 3.981372979694771885e+01 3.953208548076256790e+01 4.051696890441693455e+01 3.958349118420039048e+01 3.869929957292378475e+01 4.091980045363392549e+01 4.009206401226205685e+01 4.043476148156040040e+01 3.923055397335934202e+01 4.076362985161584618e+01 4.033619541790317697e+01 4.093203165822876599e+01 3.978433381185946871e+01 4.013394233809750489e+01 4.148221211058384483e+01 4.226465959170199227e+01 4.052881787731615759e+01 4.193695735545421854e+01 3.953785209808962264e+01 4.269645345092531130e+01 4.233575718860879533e+01 4.113581548133731758e+01 4.078739288773812177e+01 4.010964797231025614e+01 3.900943469774441752e+01 4.052955415250225712e+01 4.088876468297109312e+01 4.264879638161821163e+01 4.203238335241904622e+01 4.122630316266204176e+01 4.206618343936900573e+01 4.376372234110554871e+01 4.276774586474376605e+01 4.425164292937243715e+01 4.293996652418606885e+01 4.275382791780389624e+01 4.353988703200586485e+01 4.382594572786516096e+01 4.310298476147124802e+01 4.345909805981909102e+01 4.089237603813234756e+01 4.576426284810835199e+01 4.341494696385852592e+01 4.511858045602969014e+01 4.341257662049885369e+01 4.438228549778644805e+01 4.403810391847736838e+01 4.598292828470362537e+01 4.597737108664013306e+01 4.298578088187577606e+01 4.256371510687516491e+01 4.335037885147209380e+01 4.165032542702609675e+01 4.418526382550850684e+01 4.192913966881935295e+01 4.302814620201234419e+01 4.534101450960863389e+01 4.200133659758441951e+01 4.227982111267954224e+01 4.249417666045184916e+01 4.324595485208734402e+01 4.449804341914765615e+01 4.318828682886869075e+01 4.467098089932244420e+01 4.297411689413524982e+01 4.722880816490177835e+01 4.564790617225361302e+01 4.624125501049459075e+01 4.460308226025478007e+01 4.411882168113205438e+01 4.423803384504434177e+01 4.375879135325590852e+01 4.563109659695311393e+01 4.574216736845478692e+01 4.937472507832264768e+01 4.738173837415733658e+01 4.689905323528780912e+01 4.580114424425558184e+01 4.584810053000170882e+01 4.677392693644186039e+01 4.789835905926742043e+01 4.602745315766628664e+01 4.571719014328382968e+01 4.754810022991861018e+01 4.873804129390543238e+01 4.626191807782799970e+01 4.692409215446238591e+01 4.582640119333881046e+01 4.850060947906312236e+01 4.457311869393703319e+01 4.689751752125390993e+01 4.683032883001702373e+01 4.891831258885962086e+01 4.646746124818624679e+01 4.481057498867193090e+01 4.729868079092885580e+01 4.441090502803873363e+01 4.688957994392215767e+01 4.656941160401814273e+01 4.669129286914179744e+01 4.608656249563216534e+01 4.596104325794956225e+01 4.544593285793322224e+01 4.496178043873355534e+01 4.395974975199371215e+01 4.494720546177410370e+01 4.482914290494397846e+01 4.509329056756123322e+01 4.202900627379017351e+01 4.409027077334306455e+01 4.493113073396390433e+01 4.609126282364777438e+01 4.302977413406719620e+01 4.435967115079878198e+01 4.765635162955763349e+01 4.500682433250258185e+01 4.456214205555454555e+01 4.358684018424680318e+01 4.628233121822093210e+01 4.455061760197186516e+01 4.618230693737179138e+01 4.540195959106286239e+01 4.426857212667358965e+01 4.705972057969363931e+01 4.555118169190971855e+01 4.400428962731879778e+01 4.549742352824497971e+01 4.677471397368528727e+01 4.590348306454903593e+01 4.655354687738675779e+01 4.706859985793294499e+01 4.694126134308388032e+01 4.448906772400130905e+01 4.464888963444577286e+01 4.758578441232712919e+01 4.626277912712759388e+01 4.588586292573178582e+01 4.379797276858443666e+01 4.634083656108870031e+01 4.510204521473517048e+01 4.789556463369911654e+01 4.484832062658080787e+01 4.431379684012232190e+01 4.638234743195305754e+01 4.594875454407543458e+01 4.753639517509929391e+01 4.518051168589762767e+01 4.581482562710872486e+01 4.634682506276664782e+01 4.499797404279790669e+01 4.784651435445108802e+01 4.500542519565107824e+01 4.528647165026984567e+01 4.713712483429732458e+01 4.609403169842568815e+01 4.660548344705141233e+01 4.663935843870405762e+01 4.551687382851448405e+01 4.542635361927090543e+01 4.593256289303759132e+01 4.304754502015154571e+01 4.515257214806759833e+01 4.817716587920812543e+01 4.703459921080060724e+01 4.681416424820742606e+01 4.697873758900335162e+01 4.690900653153497046e+01 4.744888313491732390e+01 4.676986777085252101e+01 4.566061603225404042e+01 4.683676692666752217e+01 4.686394004193950735e+01 4.687215088185031675e+01 4.690942487054836363e+01 4.546657640117476973e+01 4.788065644474772853e+01 4.525424316032334104e+01 4.850616306592676352e+01 4.864391064075777393e+01 4.739284416187179261e+01 4.807393147925385080e+01 4.814329573957297015e+01 4.733353816911623113e+01 4.932223072606349490e+01 4.556960326784222559e+01 4.531532379139971312e+01 4.998512316513313891e+01 4.813908746706296427e+01 4.698130031137106499e+01 4.805933189979558762e+01 4.583902077389096519e+01 4.614123946982063984e+01 4.875078351013682010e+01 4.888887098860762848e+01 5.013413373875314960e+01 4.722950006988807559e+01 4.907355312209723763e+01 4.674612032276690599e+01 4.877949724859779934e+01 5.079428200692574080e+01 5.024137378360215678e+01 4.790247883799650452e+01 4.847219412622098389e+01 5.018286943818901591e+01 5.021956563500948789e+01 5.035794929222573302e+01 4.881502002634628923e+01 5.019055195113643464e+01 5.090192853332671064e+01 4.944877755018475085e+01 4.985473370919672220e+01 5.017888437256109313e+01 5.014800628371708768e+01 5.129274677925586445e+01 5.128005730098988124e+01 5.188934207085270600e+01 5.108773881899161751e+01 4.918839842937719453e+01 5.014603002884670957e+01 5.213277178270369916e+01 5.003145595273500845e+01 5.160680960107850979e+01 5.059161947220461997e+01 5.019526700340382774e+01 4.833647543473982466e+01 4.823054819984982089e+01 4.856249520879435266e+01 5.094006091104499490e+01 5.039765647445518226e+01 4.866971394571791620e+01 4.948926173320808886e+01 4.979019092538475633e+01 4.768608506830503302e+01 4.894360627728336510e+01 4.993311922037472783e+01 5.082462368300579669e+01 5.316441291483150167e+01 4.987744503754003489e+01 5.259822033648074324e+01 5.319036671645600478e+01 5.246257211872261905e+01 5.270116688417515860e+01 5.238727132861588842e+01 5.205258345166931377e+01 4.914014573381007267e+01 5.276987847754233485e+01 5.474670457017401759e+01 5.347284766908104814e+01 5.370560695811178675e+01 5.037836100198660461e+01 4.904062563213440740e+01 5.126907112814652834e+01 5.159553773009037059e+01 5.428471932669786781e+01 5.094405094781850352e+01 5.385393880547391632e+01 5.270899460617484777e+01 5.395067181879637985e+01 5.267960826033480970e+01 5.447716931942887442e+01 5.226151010335367175e+01 5.276701602512510192e+01 5.396092532204053072e+01 5.332794734644517121e+01 5.342102592321890597e+01 5.390315920709760178e+01 5.395582759233875692e+01 5.319784323983371621e+01 5.271374198071030293e+01 5.206090234662716654e+01 5.255923814395461591e+01 5.296384313179314063e+01 5.217897994938453365e+01 5.292386980572975830e+01 5.302565536745701280e+01 5.311933249186115802e+01 5.069272131060994013e+01 5.404385414340016780e+01 4.938334537389075507e+01 5.235683996163147214e+01 5.238138434555325773e+01 5.341390943069150410e+01 5.422325770814207146e+01 5.258501319119505268e+01 4.924157960551089275e+01 5.285154170017717234e+01 5.229914756213199212e+01 5.336313990915846972e+01 4.991669752840245877e+01 5.369036219756586803e+01 5.238750772262288535e+01 5.205839390587122040e+01 5.237392292379597336e+01 5.347105850139118388e+01 5.117197410052483519e+01 5.065623882172774728e+01 4.750632313170444121e+01 5.071506282248634534e+01 4.853461268961872577e+01 4.831458705517292174e+01 5.009730294898348291e+01 5.135684410730794269e+01 5.210986320844396857e+01 4.853483556537586452e+01 4.903445811056114678e+01 4.904104516342273001e+01 5.031645728188211564e+01 4.807822831123644391e+01 4.800599248524888196e+01 4.608023327480199072e+01 4.594843639179539707e+01 4.878522707453312535e+01 4.862469019526963621e+01 4.744946863319871966e+01 4.995863925864234290e+01 4.839297011282259575e+01 4.978978775660502976e+01 5.144734238330750742e+01 5.105034532655047030e+01 5.064122005021128814e+01 4.917384158147905993e+01 4.889540375867477451e+01 4.872288910149846686e+01 4.982908837338013086e+01 5.073285045283137151e+01 5.157904711861934999e+01 5.063967925465949094e+01 5.004089809081412454e+01 5.275715522495639931e+01 5.058694369118237688e+01 5.330150274278516775e+01 5.130200716528002403e+01 4.858559874716488736e+01 5.102600510698060532e+01 5.077013334593505078e+01 4.945236813612855542e+01 5.265871778322249241e+01 5.407966323273287657e+01 5.444609593181517937e+01 5.215581926106684563e+01 5.306281804816401859e+01 5.386476552176981869e+01 5.225800802660682365e+01 5.456734478365055452e+01 5.437356488279055355e+01 5.146159046842213058e+01 5.339680856727355973e+01 5.422522341355692532e+01 5.333497070835774423e+01 5.322819668104679636e+01 5.419995613307912663e+01 5.334421271030789313e+01 5.697653094508777372e+01 5.500941406262858635e+01 5.590032581927719235e+01 5.486613928261524364e+01 5.465072370689724579e+01 5.463534810424479815e+01 5.395255965894538264e+01 5.772098740477736101e+01 5.474333729736865450e+01 5.538060125228870589e+01 5.244885628945239375e+01 5.721582646610104916e+01 5.784282044831878267e+01 5.424920306421906702e+01 5.768166268132809904e+01 5.523340175839933153e+01 5.430276616320006156e+01 5.371631066250647280e+01 5.624650462030321307e+01 5.247351265550136645e+01 5.539917286070868840e+01 5.629277051871471826e+01 5.465710402433806792e+01 5.326098944063365792e+01 5.544746821673870585e+01 5.163839989611409464e+01 5.519447600626948969e+01 5.604686319505392333e+01 5.563930267390125550e+01 5.518415255523902374e+01 5.426139225740443095e+01 5.708346471185081583e+01 5.475001312102839535e+01 5.444788539388445514e+01 5.609728832588358927e+01 5.510919457979912295e+01 5.766292507113788446e+01 5.595745941072416230e+01 5.581325367434886431e+01 5.485602969730219058e+01 5.395908267000067582e+01 5.697513773399979442e+01 5.613889462530995900e+01 5.855009550530114382e+01 5.474256882458931983e+01 5.623587658000239742e+01 5.786508382149822438e+01 5.564461612905229515e+01 5.718789937038416582e+01 5.509510950031391019e+01 5.812947041546608062e+01 5.826770260500077825e+01 5.632349744242392831e+01 5.996863065155301342e+01 5.802999719610240703e+01 5.764853017020431736e+01 6.046418992890738764e+01 5.850357697958304470e+01 5.893476803857191015e+01 6.001740413078729830e+01 6.184396364039042027e+01 5.967669775945429933e+01 5.864909614457328502e+01 5.991021054208875540e+01 6.119923629547560751e+01 6.036896855514424942e+01 5.941719719446883374e+01 6.015616124619319294e+01 5.921677099819112300e+01 6.238088112201717905e+01 6.046167397261940124e+01 5.873199034579564426e+01 5.962959552685417464e+01 5.908351169804839031e+01 6.027464877102286067e+01 5.912752059686550155e+01 5.885860177486664924e+01 6.079216220323811370e+01 6.182202084657872376e+01 5.926104240609112850e+01 6.004827827201987134e+01 6.116649384552231083e+01 5.962711516033261461e+01 5.971979303925078142e+01 6.065500740075052022e+01 6.032933505245482309e+01 6.220823184611847978e+01 6.198949719715663775e+01 5.979213894259933681e+01 6.116964857595426253e+01 6.152914766064334628e+01 6.094191362036225712e+01 6.067303163637521379e+01 6.183858243673638810e+01 6.059388763831729818e+01 6.091832356069403431e+01 6.244541871589907345e+01 6.032480247871332324e+01 6.052574845705579776e+01 6.185113124858070677e+01 6.214354970804530609e+01 6.157042843048522229e+01 6.283516303563644101e+01 6.376655784104661961e+01 6.319607280609293554e+01 6.278502389380464876e+01 6.389963581666317083e+01 6.090502886198739674e+01 6.254620757893477645e+01 6.062455466915189106e+01 6.386377337571130397e+01 6.301546868002692037e+01 6.325142551417147985e+01 6.168839756238148908e+01 6.097663765853319973e+01 6.176322473736335894e+01 6.269143352020830662e+01 6.453451339882035143e+01 6.457607670420669876e+01 6.549330795749044398e+01 6.525974060349258821e+01 6.360092787567329253e+01 6.409465126147061653e+01 6.473940370413411927e+01 6.609540350811803933e+01 6.586104818451977394e+01 6.300357006937128546e+01 6.753367045616899134e+01 6.463649156696082798e+01 6.575495660719782620e+01 6.800249083128949223e+01 6.605561897640994573e+01 6.651825922288401216e+01 6.939364965925291528e+01 6.607567170917437238e+01 6.756155736016312119e+01 6.603450962404664892e+01 6.400660502085666792e+01 6.483423556237579533e+01 6.705438940722874008e+01 6.246088564477826566e+01 6.647709949986978017e+01 6.886008615517516773e+01 6.494227984577032942e+01 6.731139213557010237e+01 6.692673625103527968e+01 6.626356270678223837e+01 6.481584760650555666e+01 6.544071048221995568e+01 6.758024291717798349e+01 6.700843824168003948e+01 6.530419994969491881e+01 6.623662728804258393e+01 6.812594431734781608e+01 6.886032897930786589e+01 6.861246892796459917e+01 7.005939284452948357e+01 6.851526443657101595e+01 7.051787166330504419e+01 7.175954129827312045e+01 6.972395131079771602e+01 7.180490357622541353e+01 7.277077634166435871e+01 7.214423012460208895e+01 7.194877574381561658e+01 7.334862872430336722e+01 7.449133499991394558e+01 7.239285370977779621e+01 7.217602740072126721e+01 7.283276346983200256e+01 7.125221568208351641e+01 7.124666921684759302e+01 6.933273360366445104e+01 7.083198783227602746e+01 7.025760587507684818e+01 7.180916513009624680e+01 7.338201619818293864e+01 7.051359243342908201e+01 7.314589292492883033e+01 7.244485147408249759e+01 7.267018470344189041e+01 7.397272775704247749e+01 7.216580479051249597e+01 7.216923537502098895e+01 7.068581799745635408e+01 7.379560719431557914e+01 7.012074759080934427e+01 7.188345765206616989e+01 7.163083803190673393e+01 7.052560050193235952e+01 7.254028915261568500e+01 7.419711172808327149e+01 7.313650257066090887e+01 7.084790843254215531e+01 7.042619557156208998e+01 7.223813064815465168e+01 7.073512761824811435e+01 6.878663295278269629e+01 7.194323179642333344e+01 6.962725841482973976e+01 7.135540234702625639e+01 7.263581861231310199e+01 7.264308361019872962e+01 7.356844852186837613e+01 7.410696404668799175e+01 7.419991251122515052e+01 7.293902619007255339e+01 7.096695595218628227e+01 7.275931539688473038e+01 7.371977837651179755e+01 7.343351778129320451e+01 7.417078050482150786e+01 7.427936402268495897e+01 7.262008538622968956e+01 7.388616875643857895e+01 7.010063669008864906e+01 7.114769798042104298e+01 7.099456284568654496e+01 7.068066515949919904e+01 7.260377404105651067e+01 7.487366036195390961e+01 7.230666383074893133e+01 7.145352732381070382e+01 6.959303266750069383e+01 7.189614406704806981e+01 7.253896919325943315e+01 7.197354474563726967e+01 7.082372174071825555e+01 7.291187172703045860e+01 7.246442194214262145e+01 7.175127190410900369e+01 6.947150086690392357e+01 7.392123160413621008e+01 7.285140404297244743e+01 6.930914291093185398e+01 7.069840426383957777e+01 7.192400269649438371e+01 7.204016472913730240e+01 7.168707048593022080e+01 7.584601294966610396e+01 7.495697062813269440e+01 7.603321143670311244e+01 7.603889158998715914e+01 7.525954061314990895e+01 7.250333686497623376e+01 7.652745642406421211e+01 7.588534776748900867e+01 7.517477379487090161e+01 7.331466139438064999e+01 7.598029792261691284e+01 7.573752853642461957e+01 7.535925751901180547e+01 7.430606905732895484e+01 7.418033438792015488e+01 7.568506091386041135e+01 7.364294615791474996e+01 7.681719649922965232e+01 7.420132701346915383e+01 7.261800467649879920e+01 7.242693107752516823e+01 7.271583077151093732e+01 7.167629823113671250e+01 7.434488930835316012e+01 7.274374476372967990e+01 7.359448961803529698e+01 7.714961227723721038e+01 7.343774149460585932e+01 7.747765453801518731e+01 7.325175976836600000e+01 7.345281329210018839e+01 7.476976762006783872e+01 7.185789234359708644e+01 7.568769011106448374e+01 7.510620261137451337e+01 7.179183371530508850e+01 7.304069312318590335e+01 7.212547235435819459e+01 7.232903530125659586e+01 7.211504292850315778e+01 7.344474155902972257e+01 7.267262041605087575e+01 7.051484046100115677e+01 7.380233720483681736e+01 7.428005677440148702e+01 7.393898332637036219e+01 7.491812638890262122e+01 7.505320567564760381e+01 7.696978414973467864e+01 7.407595430368247946e+01 7.751779525543997806e+01 7.656887530170261869e+01 8.027589519528491735e+01 7.882707503279424088e+01 7.668874375450788250e+01 8.031903894956302281e+01 7.582120806643450805e+01 7.845823273078707416e+01 7.640665176638275113e+01 7.783163656711070644e+01 8.048010598804448534e+01 7.773889872774364562e+01 7.687114586329965960e+01 7.642490522439018719e+01 7.739524014850320555e+01 7.662746583712193171e+01 7.867152335417107167e+01 7.972840856769617801e+01 7.806014851719181991e+01 7.912286272225189521e+01 8.056392247293041464e+01 7.538868689790182032e+01 7.755225809818156790e+01 7.898067581835702811e+01 7.647292873176324690e+01 8.013423467469368688e+01 7.988293752434773864e+01 7.870732800624475090e+01 7.668155309851240986e+01 7.920636364231229720e+01 7.977854274718208671e+01 8.064818380165745282e+01 7.895953417497426585e+01 7.946871157700277877e+01 8.166980218940759073e+01 8.037162371972429753e+01 8.004280216260319492e+01 8.165679172515653761e+01 8.017711628038958338e+01 8.237295527990778510e+01 8.239586848969770472e+01 7.971996145777974618e+01 8.080101068441010170e+01 7.988868314358346367e+01 8.007225162162029619e+01 7.941684096912169366e+01 8.269647590581976715e+01 7.975927150584104197e+01 8.120747056380872664e+01 7.873181693049480145e+01 8.221434185331436595e+01 8.286341771525688671e+01 8.300572004679280269e+01 8.087394315886574248e+01 8.058646740118810214e+01 8.231811477235601160e+01 8.125508040461150472e+01 8.374518237949284583e+01 8.254906080641460164e+01 8.224751596221305761e+01 8.223776135014371391e+01 8.175655647349752542e+01 8.006688627454633433e+01 8.248189112515967736e+01 8.173082522646141967e+01 7.903170381931472832e+01 8.182696343603622324e+01 8.341524185028869454e+01 8.142034737016838619e+01 8.136930387733258385e+01 8.113538800932632000e+01 8.197257779285584434e+01 8.358456616150687069e+01 8.253837986140146654e+01 8.554542650227561751e+01 8.453292855648403759e+01 8.416979103149937202e+01 8.233451293400061388e+01 8.369496209257901853e+01 8.464951295398401498e+01 8.545619172392514429e+01 8.754025444091715258e+01 8.072593659754477358e+01 8.373724033683967605e+01 8.319683402346028345e+01 8.377346648942729246e+01 8.698555489387557316e+01 8.454618499894266392e+01 8.874008593446929183e+01 8.623986911954982304e+01 8.890220192740171967e+01 8.694885806804566641e+01 8.682156515575005074e+01 8.721543264918733485e+01 8.539665422749192203e+01 8.523881225462248779e+01 8.599868957551367998e+01 8.286328978273319024e+01 8.467063872873417552e+01 8.423268001092995405e+01 8.556343280350829161e+01 8.540730197280169023e+01 8.477302694943597317e+01 8.466142459076219495e+01 8.520442574230639821e+01 8.352486415443716794e+01 8.555769082303292805e+01 8.756820360886788990e+01 8.487031984448682920e+01 8.458816221769875199e+01 8.506380355443492647e+01 8.525215283899187568e+01 8.452841372903979789e+01 8.488388370986658060e+01 9.000902776937878969e+01 8.648306183582845108e+01 8.649908653852919826e+01 8.608282087021214579e+01 8.596071455975319964e+01 8.743464634372973876e+01 8.726314438518670613e+01 8.728431584702772739e+01 8.412476558472683053e+01 8.661750743422808796e+01 8.585722545170185072e+01 8.817656901651280066e+01 8.658516500295864660e+01 8.589767665302144906e+01 8.676227984225396028e+01 8.809711570084027699e+01 8.875150692729424406e+01 8.895141391795735331e+01 8.547400277906859856e+01 8.947910112631687696e+01 8.642834879248466962e+01 8.810445562641712058e+01 8.620524730216143894e+01 9.006197610773355677e+01 8.963767888533757855e+01 8.909822102300435631e+01 8.470895986889081541e+01 8.668543533983510940e+01 8.792642456355102354e+01 8.694137384917050326e+01 8.681900636293134710e+01 8.721469518832820711e+01 8.774660984823688636e+01 8.757705274590168187e+01 8.869756757017601956e+01 9.110998724396621640e+01 8.838933370051724125e+01 8.727578577242266533e+01 8.867069153026422157e+01 8.696331350654897108e+01 8.693963821575076167e+01 8.385630893133740926e+01 8.878693370137835927e+01 8.884475823781617976e+01 8.715687132203115084e+01 8.698350913818353547e+01 8.715464937166335346e+01 8.631917169520447430e+01 8.547814582765577995e+01 8.538576088169305933e+01 8.613858931766745286e+01 8.640159316385066290e+01 8.927795945976717462e+01 9.043397565539319771e+01 9.059078060838491808e+01 8.930080156122861013e+01 9.169894920746901334e+01 9.015091949827835549e+01 8.955735689008560030e+01 8.935173525180474030e+01 9.110654800364287098e+01 9.070946769208708815e+01 9.167561036314508272e+01 8.991088181124742107e+01 8.918354404080244535e+01 9.213089380610131229e+01 9.120630110972400928e+01 9.241444786243754095e+01 9.089627116573510079e+01 9.139513269658078798e+01 9.142521590409410237e+01 9.296555679172804787e+01 9.292434759446757653e+01 9.396276243264908601e+01 9.373945547594883010e+01 9.399781854781392099e+01 9.160527092220490886e+01 9.457848647912013007e+01 9.541907264486407314e+01 9.611723011517507587e+01 9.412178406868351033e+01 9.404572842799434795e+01 9.262043955316687516e+01 9.478516375652978354e+01 9.542239153217917647e+01 9.257572358490003239e+01 9.428593022160822557e+01 9.347224546982995719e+01 9.292805947508195175e+01 9.346349881825899786e+01 9.469793952674902471e+01 9.108262201308124872e+01 9.171224536937633331e+01 9.324705528761776918e+01 9.409234446082578529e+01 9.255300389704768804e+01 9.352375688943568832e+01 9.146002745029072400e+01 9.226137532945439546e+01 9.043925110008215995e+01 8.822502505342282575e+01 9.296907346273548001e+01 9.151753238282297787e+01 9.147235520178257673e+01 9.186831945940649291e+01 9.037216714120300765e+01 8.846487792586042076e+01 9.111128068142910763e+01 9.202928496435082195e+01 8.736008489740085281e+01 8.782824868321164047e+01 8.984233966000951455e+01 8.653973820203758294e+01 8.905116016842903548e+01 8.923382598005615307e+01 8.703465853194137480e+01 8.835621531722865996e+01 9.034521436369986702e+01 8.897818203720227359e+01 9.069508652141297489e+01 9.038709186234932247e+01 9.016382115662050012e+01 9.155396336658107259e+01 8.972427714235081453e+01 9.109459886937497686e+01 9.040138376256547303e+01 9.001712690672287920e+01 9.187619657342992241e+01 9.368647356945317028e+01 9.552637900336478083e+01 9.285752107486437978e+01 9.531224557243227480e+01 9.447472452614384508e+01 9.393347856453578970e+01 9.279844127615562854e+01 9.367185416427453504e+01 9.593978600725090189e+01 9.234280359155143003e+01 9.404592783059119654e+01 9.296845170167371464e+01 9.151587991178598713e+01 9.222869586069671755e+01 9.409108854960754798e+01 9.385029801556723328e+01 9.573900143407283281e+01 9.274092110062521499e+01 9.580259956121155085e+01 9.348362750352814032e+01 9.106726285585605751e+01 9.085128793584438256e+01 9.430631542457231831e+01 9.342349513058397292e+01 9.213358520247977879e+01 9.316737869136517247e+01 9.284254578057677065e+01 9.402324782971406592e+01 9.198672164608758806e+01 9.268732767491610502e+01 9.518547596662573085e+01 9.417901570359551044e+01 9.444193484021562313e+01 9.273583324145057816e+01 9.165297833456310173e+01 9.565690452579352154e+01 9.127001178672301762e+01 9.313422894613421477e+01 9.509776381032018833e+01 9.181242201690642446e+01 9.072478098804121771e+01 8.887150237638103079e+01 8.831667667539770150e+01 9.112184723735381908e+01 9.085469489308167113e+01 8.828851286789216601e+01 9.364915092923396855e+01 9.014246712149768825e+01 9.093872485624305568e+01 9.226060610991112299e+01 9.172998779361756760e+01 9.032731050098155379e+01 9.250341943764576058e+01 9.311883487867942222e+01 9.246993965962985840e+01 9.414507402904689570e+01 9.261828679534173148e+01 9.265831232733047784e+01 9.202174470653595506e+01 9.193286256000557444e+01 9.378234053448275631e+01 9.267122888471097042e+01 9.128058781421150059e+01 9.357263747010708244e+01 9.216256460150208341e+01 8.884121610307768435e+01 9.321991652104782133e+01 9.245245917166454319e+01 9.248949134596794863e+01 9.054303104422663750e+01 9.251816924050031332e+01 9.495195065253491862e+01 9.409123200631836426e+01 9.488591579542891452e+01 9.123702223573644687e+01 9.123797191252270977e+01 9.269374035214333674e+01 9.301037769674299227e+01 9.076908293460186883e+01 9.257792702916108851e+01 9.169081745231237335e+01 9.185111790866929482e+01 9.119690077852953891e+01 9.090528089019498736e+01 9.375803298957090703e+01 9.175978232716781235e+01 9.152014147070819661e+01 9.010985801917155413e+01 9.407290498884771068e+01 9.303348611656726064e+01 9.345006450925444597e+01 9.369500811577846378e+01 9.544303823531018338e+01 9.622773503025547370e+01 9.317131975807342315e+01 9.520796711862348616e+01 9.216541762381316971e+01 9.247337057165637475e+01 9.043411526716222681e+01 9.265775732295790590e+01 9.142378375592986117e+01 9.045597732117049361e+01 9.358878405346600005e+01 9.118971422934642135e+01 8.827832184656061543e+01 9.187076885425635453e+01 9.222381715164581806e+01 9.295729213636643351e+01 9.145319965231328752e+01 9.299184020553785501e+01 9.096946627928733164e+01 9.183247525313463200e+01 9.141553765818234467e+01 9.109926282752702775e+01 8.935844186526108501e+01 9.024631823764542560e+01 9.036116489233096161e+01 9.056503011029592187e+01 8.954198545082743976e+01 9.081417709585274167e+01 9.136814449121415294e+01 9.059476919180178811e+01 9.050627512633573701e+01 9.007847381499136930e+01 9.043403446818695102e+01 9.065991695964186192e+01 8.907918195967448582e+01 9.024539916500187076e+01 8.925182213190366554e+01 9.041233561201275393e+01 8.870448084566797320e+01 8.927585432255513354e+01 8.790106910612730928e+01 8.977819081171675464e+01 8.919699710592668396e+01 8.882812388269294956e+01 8.908822987236793267e+01 9.014930256900720451e+01 9.078665272956223475e+01 8.991965246880469920e+01 8.964615100992240571e+01 8.864176675008742734e+01 9.084378192701281307e+01 9.001588729944195677e+01 9.186504759738923553e+01 9.261663325222254173e+01 9.020968969338450449e+01 9.068005641996201405e+01 8.935011119063345575e+01 8.871002692754720442e+01 9.024531333977682834e+01 9.257534663902396233e+01 9.409078012609646180e+01 8.969094182031190599e+01 9.196398125530458856e+01 8.866647640531218144e+01 9.133728721267368655e+01 8.704945769030908309e+01 8.826044446789977371e+01 8.918693497333477183e+01 9.163319748324209968e+01 8.744479797396604681e+01 9.142367334364820408e+01 8.972934276758269334e+01 8.972090006900566550e+01 9.094682496324237775e+01 8.723083208277940059e+01 9.037796064091490678e+01 9.077843952996255439e+01 9.265539425789512507e+01 8.792073634158499829e+01 9.140631012351856555e+01 9.051604668456101876e+01 9.131811620324039325e+01 9.052936197433044185e+01 9.123970891890749613e+01 9.020717486707842170e+01 9.223115674456454371e+01 9.259496642952113632e+01 9.192255102884558937e+01 8.925993432337118350e+01 8.837383723755161213e+01 9.058914989175833909e+01 8.719662036850205311e+01 9.255957250855888674e+01 8.926286410995173526e+01 8.775453705020726147e+01 9.031985486187281253e+01 9.233086354041103050e+01 8.999335561333664657e+01 8.983971390796124012e+01 9.299915748205144439e+01 9.008353855893676609e+01 9.059315012318367621e+01 9.141967674204842353e+01 9.260968327018339608e+01 9.020096519739880137e+01 8.945853358293534541e+01 9.166180330666585974e+01 9.026724594461956031e+01 9.040499324558747674e+01 9.241748108270927275e+01 9.138114972451123208e+01 9.054721291848176179e+01 9.149584745201759972e+01 9.274846217401805859e+01 9.035864405718928083e+01 9.433492912384095064e+01 9.311125467517564402e+01 9.267357592344814066e+01 9.290490470368914089e+01 9.601656507083148995e+01 9.451980816690199561e+01 9.286109579724292473e+01 9.391422187837278557e+01 9.709287887491497315e+01 9.651303173139412195e+01 9.735447103813567082e+01 9.700570622505956919e+01 9.691802328636809705e+01 9.428860602960232029e+01 9.527613919839004097e+01 9.359660883890001060e+01 9.618654337318288583e+01 9.644633167377661209e+01 9.793985176161632467e+01 9.368281308698723819e+01 9.707862077630466047e+01 9.364433239730738023e+01 9.417038324771469604e+01 9.450568424337032525e+01 9.530620351887623087e+01 9.525841506068472597e+01 9.488281259820743685e+01 9.488588790661687256e+01 9.701677992953810303e+01 9.284520462657515338e+01 9.648034047480639686e+01 9.232230180321421642e+01 9.478123818233262909e+01 9.354748994103469784e+01 9.806412228419702615e+01 9.611128994854981045e+01 9.741878154260348310e+01 9.599277055658339464e+01 9.850672581853420695e+01 9.486635026879041277e+01 9.354180673276125901e+01 9.551841139190322849e+01 9.838696150759407999e+01 9.301691888157695587e+01 9.435670153850193742e+01 9.622004428444344626e+01 9.684041110649775419e+01 9.525807474781373685e+01 9.540036430709875503e+01 9.392044263503979096e+01 9.598710497978422040e+01 9.554714472327762564e+01 9.646674730203488934e+01 9.329692825872785988e+01 9.366652885962490416e+01 9.367194372144017223e+01 9.244849714834792564e+01 9.223122963678905251e+01 9.371388579025163779e+01 8.989306092071052490e+01 9.177718334326479521e+01 9.183619036243170797e+01 9.336908222972262195e+01 9.054913375899279515e+01 9.039800019203394754e+01 8.934187474875214718e+01 8.987616936840336734e+01 8.983820926519415195e+01 9.028568310255455742e+01 9.036562446523015524e+01 9.188645525798409608e+01 9.159314456185806819e+01 9.222735929976430214e+01 9.122930276154508533e+01 9.175988071443522642e+01 9.184407458666755986e+01 9.089126312122121476e+01 9.151827785311019170e+01 9.305096427050723662e+01 9.056252085493065351e+01 8.903445971689372129e+01 9.170427781067962769e+01 9.366228559089411476e+01 9.542824140776426134e+01 9.213063279439374753e+01 9.236112700185795177e+01 9.496567444744633235e+01 9.186966945638967275e+01 9.575688840616436437e+01 9.430507054672918343e+01 9.296819877817802080e+01 9.349255017048737670e+01 9.569437703718286059e+01 9.641021297763852260e+01 9.463875402608857712e+01 9.474073255450505826e+01 9.577752986918422096e+01 9.263065796329821922e+01 9.491698977708253437e+01 9.360405382009633968e+01 9.107152052775175832e+01 9.515205538796860196e+01 9.431733620265472950e+01 9.396724660199831192e+01 9.199642193374913290e+01 9.696614701181140106e+01 9.659850926411897376e+01 9.682800111345370908e+01 9.513439498719550613e+01 9.731593639863390877e+01 9.970221943401064379e+01 9.693627607135429969e+01 9.517940203996553805e+01 9.993388273840437819e+01 9.849020151408043944e+01 9.522493326890898402e+01 9.762261213166874541e+01 9.678439063222894845e+01 9.551718560026476723e+01 9.396522423320388384e+01 9.589373435524152001e+01 9.456672490321766134e+01 9.459316939126171064e+01 9.532069080761081636e+01 9.061063902005534487e+01 9.310011518719588253e+01 9.373586997979758451e+01 9.249040708918592202e+01 9.283918901051900718e+01 9.312358111872626409e+01 9.087051280124171626e+01 9.297932288548915380e+01 9.211991160060119910e+01 9.431108800363601574e+01 9.590460374260563015e+01 9.675236538576753276e+01 9.484874002130067083e+01 9.428150742075173696e+01 9.174852534155398587e+01 9.349669284604411246e+01 9.595111262897444249e+01 9.627592098371705731e+01 9.654859142924517812e+01 9.877490153196238509e+01 9.659960526598958097e+01 9.616218178541917894e+01 9.363402080312633302e+01 9.586371284292408745e+01 9.542822247445134565e+01 9.536175083038820333e+01 9.732600619757293714e+01 9.438199499233640211e+01 1.009883634899206015e+02 1.001012825200518961e+02 9.936969807772686636e+01 9.880729915492757698e+01 9.698553518120952788e+01 9.785151357365542424e+01 9.739692987568761851e+01 9.791031414779865827e+01 9.864928459655970983e+01 9.822201685455259224e+01 9.655071929005623588e+01 9.749895502915489942e+01 9.295583283274368114e+01 9.936958312710193297e+01 9.793684455479863971e+01 9.813345057134822014e+01 1.025818438993831165e+02 1.000647739798229594e+02 9.866264508910535369e+01 9.960423083229177621e+01 9.930450770739012967e+01 9.754961632903803093e+01 9.672223113318656829e+01 9.805636346439840167e+01 9.847022887089013921e+01 1.002492461496354963e+02 1.023667667671551698e+02 9.912309764109322430e+01 1.030661433284632409e+02 9.917564986184208919e+01 1.009221032546230674e+02 1.009977197760436525e+02 9.778279954867200274e+01 9.977916539513273619e+01 1.036093047120037340e+02 1.010866355857299226e+02 1.009156215746690179e+02 1.046963459949937914e+02 1.014338076366443175e+02 1.006113278802618964e+02 9.917563759735729434e+01 1.040787655829833227e+02 1.055240415277482384e+02 1.019843749316425345e+02 1.028386042632155721e+02 1.024359048851418663e+02 1.050073427953177969e+02 1.007775744870666728e+02 1.030586160707646712e+02 1.032142240837903557e+02 1.043380977165438139e+02 1.052141357147439891e+02 1.068956770415715596e+02 1.058501690269938251e+02 1.016292760350642084e+02 1.042249648276838769e+02 1.040817209442161726e+02 1.037520528165159419e+02 1.056585271288376333e+02 1.050635384114263644e+02 1.067542132212050632e+02 1.063195430584541157e+02 1.089933441880531859e+02 1.048816986303147019e+02 1.055712189219990762e+02 1.061590171324825462e+02 1.058112507604745645e+02 1.070166974738047116e+02 1.057758293702609649e+02 1.075615497093209569e+02 1.062151751046891519e+02 1.067158718179594530e+02 1.054268016425989600e+02 1.049215980676034690e+02 1.067421470714018028e+02 1.055929651154670381e+02 1.040683418700850353e+02 1.052274186686321258e+02 1.047940404348172052e+02 1.085097369015888233e+02 1.073683355941140292e+02 1.041529658239439868e+02 1.065634034536927857e+02 1.057723772709462366e+02 1.054176866967412138e+02 1.066916851760249898e+02 1.036887564951331200e+02 1.072351706564274849e+02 1.054903643548015140e+02 1.057193349665281090e+02 1.063479187860629622e+02 1.046805473916367077e+02 1.041742774896954558e+02 1.063810984997502374e+02 1.066043496486441597e+02 1.098316280452537228e+02 1.097200170335794525e+02 1.096026233299932784e+02 1.066488190189564449e+02 1.103641219924264334e+02 1.088729622253175364e+02 1.094357013480482692e+02 1.066358752757366091e+02 1.056846796223467635e+02 1.090912558327941326e+02 1.096821796688760031e+02 1.077308940822204733e+02 1.095171097500764432e+02 1.069851550152734774e+02 1.092670367993144680e+02 1.075919046860202712e+02 1.091171427773854816e+02 1.067838840773476079e+02 1.080709612707064764e+02 1.086523393743090793e+02 1.080237387156608548e+02 1.101621403115800177e+02 1.062549933077576441e+02 1.098514278093542345e+02 1.087604232582516204e+02 1.104876079952923362e+02 1.111214421343591852e+02 1.095528591263573333e+02 1.102211251906846456e+02 1.099898389245807806e+02 1.101703249528039237e+02 1.078420576396905375e+02 1.112725941409132844e+02 1.085029247160502024e+02 1.129288356717224673e+02 1.116769821240010998e+02 1.103265620380428373e+02 1.095233877717815147e+02 1.102921644917517767e+02 1.105613531344893090e+02 1.115981717251004852e+02 1.097353192887214277e+02 1.085194252068487089e+02 1.117124656447486615e+02 1.130396099469306961e+02 1.107229787155705338e+02 1.125884174394186203e+02 1.094777744879066432e+02 1.123884759275338041e+02 1.117322478049864003e+02 1.111563598555703010e+02 1.091637574521800076e+02 1.089835614016450762e+02 1.102990142081600879e+02 1.113659523978927837e+02 1.094372843628000993e+02 1.081865718417094087e+02 1.099092444028030116e+02 1.103924755935755115e+02 1.104178544840801663e+02 1.082270865172906014e+02 1.073226407155162008e+02 1.082681049017461987e+02 1.083958870206431584e+02 1.073280888784067884e+02 1.093764580581833883e+02 1.085083635111452480e+02 1.102651302992294831e+02 1.098562045512914267e+02 1.069076464195891418e+02 1.111845100187712063e+02 1.107921089107298798e+02 1.072268398776779179e+02 1.101984108430405485e+02 1.069229598695711445e+02 1.065964946982802246e+02 1.099090147265663830e+02 1.084790826652206732e+02 1.081213647248818575e+02 1.089223168559005188e+02 1.065031364093741217e+02 1.069808108003239226e+02 1.074982203781099201e+02 1.102922238334765694e+02 1.070577789816635885e+02 1.086635995489788797e+02 1.075457817894500607e+02 1.082201759164055233e+02 1.084825783254153606e+02 1.083523402549068635e+02 1.087693394365077211e+02 1.080487920073027084e+02 1.054276365458277809e+02 1.057510848172937585e+02 1.085459814495547164e+02 1.058462698779294158e+02 1.085040035463280219e+02 1.085702727715583507e+02 1.059015812217801482e+02 1.067170366000561188e+02 1.082240006293418730e+02 1.079382545128882214e+02 1.086865416052307438e+02 1.075433864488256006e+02 1.071321044582334707e+02 1.074870864339515180e+02 1.040997820515094361e+02 1.040642001916439909e+02 1.062200024174734097e+02 1.038966024393597820e+02 1.045147529168787202e+02 1.069239573781196100e+02 1.042837503691910825e+02 1.026904181937244971e+02 1.074787782661761213e+02 1.067381414905664343e+02 1.049501773458241729e+02 1.091693332715175018e+02 1.064600299879671041e+02 1.045601361805288008e+02 1.078913329204647766e+02 1.091895371792549554e+02 1.076064153311821769e+02 1.074760019547998553e+02 1.059193688830199136e+02 1.075804949408831703e+02 1.041573986366157527e+02 1.084019791118984699e+02 1.033972400584366937e+02 1.052576962274580836e+02 1.049794981097876558e+02 1.057865344220663246e+02 1.066297950335301863e+02 1.061926798199395421e+02 1.037092349919702770e+02 1.060070917650705553e+02 1.061759364285634604e+02 1.060077517362816479e+02 1.075814825045645335e+02 1.076209607309750709e+02 1.046866099094806515e+02 1.026647413002926754e+02 1.064763151454420722e+02 1.051513466509858006e+02 1.040658825926223443e+02 1.016384404710926503e+02 1.047140866153217047e+02 1.042742502107418261e+02 1.038395917737233134e+02 1.024114533356063532e+02 1.030879718994581964e+02 1.027592801235628173e+02 1.002755496523972027e+02 1.018286810965174993e+02 1.048071234096717887e+02 1.030304158540034933e+02 1.072662439289970706e+02 1.019615610690831318e+02 1.039227727823485026e+02 1.033560797767176638e+02 1.026204446685499505e+02 1.040588875190639300e+02 1.016819792360289512e+02 1.016658688383550100e+02 1.026660378705388439e+02 1.004439863430480813e+02 1.054383359931687636e+02 1.009474274531542761e+02 1.039005552619625092e+02 1.025105735042708943e+02 1.063174628975336731e+02 1.030678760524418749e+02 1.002393920837852477e+02 1.048994711072416521e+02 1.055888945532628185e+02 1.023801913936991355e+02 1.043949579299502091e+02 1.039075148914757847e+02 1.047719784787038861e+02 1.026493273411011984e+02 1.037753297419436933e+02 1.058491752121359042e+02 1.062359896600913203e+02 1.042496301948788471e+02 1.041949789812156837e+02 1.055673211897696149e+02 1.045471326159002814e+02 1.064065844082827965e+02 1.048694511704248811e+02 1.063192722753093591e+02 1.046978544774334381e+02 1.069401540621324074e+02 1.081819415004936360e+02 1.073257109132120348e+02 1.071646116093378680e+02 1.074858066321393721e+02 1.058339165893610954e+02 1.066796231435744033e+02 1.046725509025950487e+02 1.061308072030006997e+02 1.054782349993367490e+02 1.063502267916530428e+02 1.059935138598305571e+02 1.082935329493757592e+02 1.053031144332975941e+02 1.098518366050300443e+02 1.085393228227260352e+02 1.092628717928442370e+02 1.049549551399513945e+02 1.059496027571680656e+02 1.055804517821545119e+02 1.065881636165437527e+02 1.071650965271710731e+02 1.058584608615263818e+02 1.087831855416042117e+02 1.035728304057453073e+02 1.061497015344827730e+02 1.059946544388865561e+02 1.065675872228143248e+02 1.069701483445625740e+02 1.069590222070094683e+02 1.079542457403876057e+02 1.078727021908863009e+02 1.081098179576717797e+02 1.038035417619451266e+02 1.062523085922470045e+02 1.084067323652637072e+02 1.079632514373980996e+02 1.087911218614400042e+02 1.069772275443999092e+02 1.031718277519795635e+02 1.048765635668926137e+02 1.058228891903426643e+02 1.041535541600964905e+02 1.048067595074262641e+02 1.049266714269055711e+02 1.051050839465310958e+02 1.058028421437420121e+02 1.069079455557099720e+02 1.047127865409686791e+02 1.048023555082076825e+02 1.043130975836129579e+02 1.078404372905406063e+02 1.041867004925169766e+02 1.047234149271077825e+02 1.044507225243896897e+02 1.048602478470778010e+02 1.058671452855055009e+02 1.068419071803021438e+02 1.057011784021639613e+02 1.077867982588591502e+02 1.070761829851581979e+02 1.046668062435807229e+02 1.043583361623430505e+02 1.066085557079255466e+02 1.063087290771851059e+02 1.033079018395357167e+02 1.028039834955976772e+02 1.035997545804358992e+02 1.089821990872514306e+02 1.077781419815887034e+02 1.030687864757419305e+02 1.055990438929678419e+02 1.044185291633442176e+02 1.048881200187543925e+02 1.040392942731175197e+02 1.028189924424369366e+02 1.068572205430390483e+02 1.017787115466842494e+02 1.034927328974590068e+02 1.020243219044970857e+02 1.018454751396065774e+02 1.043576638115976181e+02 1.025230852662682679e+02 1.033605728256103333e+02 1.016244327193245027e+02 9.925976150638086892e+01 1.034442157443883588e+02 9.983965663879007479e+01 1.026870632892643869e+02 1.017967690044271052e+02 1.052241447865097115e+02 1.026171153926121349e+02 1.029420786512964554e+02 1.014227933190603181e+02 1.032140868311164041e+02 1.018392231337515597e+02 1.047517072194673204e+02 1.015365818016636297e+02 1.060099355444646676e+02 1.035450719084240632e+02 1.019291664317346147e+02 1.034835378882515897e+02 9.969393025681038978e+01 1.041241471780117820e+02 1.041485917095131981e+02 1.028970905338442492e+02 1.020952373394800077e+02 1.012422242559944152e+02 1.020531206842706666e+02 1.049709938122332034e+02 1.016384221469367048e+02 1.011126477889139466e+02 1.029790229458508861e+02 1.007285356254324142e+02 1.033859314309166564e+02 1.030421509200234738e+02 1.015980037745253100e+02 1.033237341573938437e+02 1.019117540677973324e+02 1.039450906708161000e+02 1.026128837170432604e+02 1.041429986402638690e+02 1.041373672221036486e+02 1.062827333456733072e+02 1.070661382797037504e+02 1.093279619760060086e+02 1.077699798701015794e+02 1.093661107094635412e+02 1.084749831421639215e+02 1.091606967660512737e+02 1.094818571373895821e+02 1.107582433165375448e+02 1.062523120493153073e+02 1.068937160821148780e+02 1.079059459275409836e+02 1.080939197518786159e+02 1.094623654856885793e+02 1.068937272225649195e+02 1.109762664192473665e+02 1.083544274843249440e+02 1.047308577623960275e+02 1.097660294796293812e+02 1.076333330610751347e+02 1.054541748755764701e+02 1.080031054496771787e+02 1.085040379891844680e+02 1.099509892332910113e+02 1.097145604700144617e+02 1.068323676029851299e+02 1.080407851937191310e+02 1.066831822097796731e+02 1.083787323767978279e+02 1.081010580768054581e+02 1.066897704177479227e+02 1.085462585327139635e+02 1.049534072908934945e+02 1.077950302502212452e+02 1.055209819070711461e+02 1.076115384694853105e+02 1.069722395322129813e+02 1.082145712905412154e+02 1.055275009714587782e+02 1.064891134318429806e+02 1.081630460401767522e+02 1.021516724990930385e+02 1.062005933635147272e+02 1.069806711153878922e+02 1.084847808701212557e+02 1.076801535323819650e+02 1.043624450343579326e+02 1.032889984090305120e+02 1.065401875596412680e+02 1.070998044744195568e+02 1.073333853602307215e+02 1.057368894128557599e+02 1.091193480433198886e+02 1.059177730390444481e+02 1.068255383201331341e+02 1.073572297336785937e+02 1.088081638464210812e+02 1.084507552021590584e+02 1.071741554742101528e+02 1.054289460179550417e+02 1.067578275732458479e+02 1.029768745377815691e+02 1.061235127496391613e+02 1.073150967426765874e+02 1.083200834922928664e+02 1.057296196836412463e+02 1.086752752903460930e+02 1.070768435448089235e+02 1.092701779697532487e+02 1.068968544250855501e+02 1.066604796614523707e+02 1.079085653025480411e+02 1.067952813536473116e+02 1.067769761797066650e+02 1.104555931916386413e+02 1.063651391444565775e+02 1.101186232343677887e+02 1.073071209765683705e+02 1.071252709598115302e+02 1.067924243883465039e+02 1.066709213378773597e+02 1.095134096126972736e+02 1.057737734208746190e+02 1.078806451916053106e+02 1.069915635166263570e+02 1.072407748910608660e+02 1.064357924734500500e+02 1.071469296396238775e+02 1.029087198666710776e+02 1.084390460901091444e+02 1.072107592413817798e+02 1.078161674791506499e+02 1.048995410080293880e+02 1.069818857934347278e+02 1.082546624304324041e+02 1.070882891088099882e+02 1.111672620716655615e+02 1.065357961842603913e+02 1.041998091648285794e+02 1.053535520206070686e+02 1.065491870360670248e+02 1.034205896380103553e+02 1.054645460778719723e+02 1.059343239740870359e+02 1.031238154572467920e+02 9.995570273933913086e+01 1.005738207430392208e+02 1.032782975576772913e+02 1.022981384982273312e+02 1.056533768433137368e+02 1.020954836588977486e+02 1.051110194346064191e+02 1.030085008629918946e+02 1.012743362257574518e+02 1.011093076592773912e+02 1.026841897007011539e+02 9.982271937931467676e+01 1.028699587205086630e+02 1.030679574341858284e+02 1.030707043112734738e+02 1.008905284595789169e+02 1.045705628361570376e+02 1.036765510301267881e+02 1.030412081620843594e+02 1.019525656956009811e+02 1.020026902523242427e+02 1.031990103570874737e+02 1.050520134715065126e+02 1.037727803809323177e+02 1.053545999657205527e+02 1.063185278221087344e+02 1.015288436915878378e+02 1.031530997617302745e+02 1.057204827426912743e+02 1.049792501357703713e+02 1.049481725480408869e+02 1.059883622585382881e+02 1.065625648342045793e+02 1.055729080385864194e+02 1.043268805695082335e+02 1.063470625284570730e+02 1.084306888639530513e+02 1.055132876097411128e+02 1.075305230811775346e+02 1.063133692879981140e+02 1.066239525492528486e+02 1.067271944674345292e+02 1.070636031339041949e+02 1.054063267899440888e+02 1.085369502290254928e+02 1.070438830391388620e+02 1.057584725889060735e+02 1.040537971472920873e+02 1.048054602805370763e+02 1.070026272149492286e+02 1.074042722483122105e+02 1.064795417144806464e+02 1.083964370525515761e+02 1.088173319183328260e+02 1.059286097416232479e+02 1.099848447168571681e+02 1.087091990902697347e+02 1.043443333388649847e+02 1.073789519117047462e+02 1.076181358016428504e+02 1.080203615372115848e+02 1.082865003811746902e+02 1.069390241200115668e+02 1.079004312895351063e+02 1.074420077175144996e+02 1.061763540327141584e+02 1.048224533146023418e+02 1.072695545534880495e+02 1.085246037307309592e+02 1.057339337666475245e+02 1.067417964845839293e+02 1.071493821582891997e+02 1.039350462711770433e+02 1.072944814405384335e+02 1.069410899780746433e+02 1.065165338597767004e+02 1.050883888128824708e+02 1.071927327754377473e+02 1.080248912995408972e+02 1.081639837258564683e+02 1.071268369350246417e+02 1.048668246728911413e+02 1.043727955252276871e+02 1.070302882604200221e+02 1.038089881667228553e+02 1.069350524061921277e+02 1.044326864080883581e+02 1.081612559201681307e+02 1.057475964865348743e+02 1.075246723056843621e+02 1.026193512462516111e+02 1.060196204730106615e+02 1.072091517910869527e+02 1.036948563575249977e+02 1.041444902612870465e+02 1.086005168876258580e+02 1.058027972414812723e+02 1.060164241281376150e+02 1.042668503097977606e+02 9.951470487074843163e+01 1.007507956037018886e+02 1.058505529761011843e+02 1.042309414415583859e+02 1.026281808382770748e+02 1.036741467870281213e+02 1.003833959792817723e+02 1.046940430311851884e+02 1.048828498319181506e+02 1.028820303328798786e+02 1.035944403429083849e+02 1.043658051220039198e+02 1.026257602702961407e+02 1.019359904767482874e+02 1.064496839572570082e+02 1.013966606840176468e+02 1.059123739014174390e+02 1.039769931111179773e+02 1.017689462358177508e+02 1.040246765179388717e+02 1.014659482410637139e+02 1.014457784272218248e+02 1.005766217363367190e+02 1.037249519027332525e+02 1.005304199940539860e+02 1.028298445506839869e+02 1.028237939994813246e+02 1.010760826867441864e+02 1.019060730396709005e+02 1.021166285590493743e+02 1.043898954192309247e+02 1.001252701976527391e+02 9.854304885528712532e+01 9.770273754468982474e+01 1.017220255175256085e+02 1.017768612635472181e+02 9.901951565449738268e+01 9.970268424269400498e+01 9.728308407254191081e+01 1.002264572461259888e+02 9.521052464035163609e+01 9.546969014058002756e+01 9.873736112546448851e+01 9.732930266307634781e+01 9.723565741779491134e+01 9.895185794089199760e+01 1.027415172636832779e+02 1.018877177648157755e+02 1.034979440804528252e+02 1.011862437876782366e+02 9.919846286904261490e+01 1.002133023161405561e+02 1.013435590605669887e+02 1.017160863084904605e+02 1.026890264762828622e+02 1.032711235820582942e+02 1.008444567751505616e+02 9.894150775320470359e+01 1.014038557198508244e+02 1.023015725355491270e+02 1.008175522028919033e+02 1.001585853845702161e+02 1.051977657643182056e+02 1.084025893830071539e+02 1.041478063048263039e+02 1.046152525710218981e+02 1.033917299975135933e+02 1.062606571072593198e+02 1.055789279253953623e+02 1.049774108212424721e+02 1.069030623787453749e+02 1.040700475728431229e+02 1.050909847589920929e+02 1.037814767457419407e+02 1.036522129277729647e+02 1.061052466341604656e+02 1.020732976547176634e+02 1.024072704684422916e+02 1.021306122448623626e+02 1.023607409275857094e+02 1.019277619856398900e+02 1.006312127751322691e+02 1.002001261528364040e+02 1.026618068440088507e+02 1.013045969146416780e+02 1.006861501431926058e+02 9.874031103154362654e+01 1.007454616564995149e+02 1.014103876095057899e+02 1.016956736156637078e+02 1.018043185039768588e+02 1.024067932341955327e+02 1.024682182344109407e+02 1.032964075982324346e+02 1.051978833393525008e+02 1.015771023260835477e+02 1.034543998712022699e+02 1.022255093191217696e+02 1.025023857066230875e+02 1.011504451489178251e+02 1.039150702038275114e+02 1.047192356326804799e+02 1.054532422279943518e+02 1.040638671291765860e+02 1.013720390904630761e+02 1.018091758010067878e+02 1.019086136191646972e+02 1.021512511721592062e+02 1.042754617893818647e+02 1.020849664155270631e+02 1.034116550006894499e+02 1.019982971254638073e+02 1.036546686323408579e+02 9.873247467241972686e+01 1.041034325218470542e+02 9.953045958973486051e+01 9.980569220395723562e+01 1.007565247219456950e+02 1.010561941362530547e+02 9.950757258316740206e+01 1.012362135488134953e+02 1.002406646152415846e+02 9.851529767892191103e+01 1.017562770614505325e+02 1.026554590069967645e+02 9.914923574380870264e+01 9.747584647744767494e+01 9.815085687478340049e+01 9.814275449631098525e+01 9.719087433410776100e+01 9.779890334406297825e+01 9.925802050564604428e+01 9.711211784808976688e+01 1.020226694208362801e+02 9.772373261751513951e+01 1.005815496588192559e+02 9.921341242730657939e+01 9.833068780493910310e+01 9.991390207876577279e+01 9.980446385383893926e+01 1.007763386685360132e+02 9.975350220871297324e+01 9.603026245716850440e+01 9.900909219760595192e+01 9.710851905777271043e+01 9.887414661751317624e+01 9.801920360455018510e+01 9.667408520534033300e+01 1.011957574232911838e+02 9.841821395910798742e+01 9.877581185055261415e+01 1.010293397107005404e+02 9.811468619430493732e+01 9.901005574692422329e+01 9.820479347691423300e+01 1.020155840634216560e+02 9.998454281907882546e+01 1.019258697258624977e+02 1.013191453982129246e+02 1.014422411250234006e+02 9.868858611156827010e+01 1.009726641535868623e+02 9.886511392562003664e+01 1.000076446096590104e+02 1.015389293997595388e+02 9.823619463734856083e+01 1.000729892138270998e+02 9.747431697986498023e+01 9.759853180935922978e+01 1.018577961341570131e+02 1.001013920574179821e+02 9.593825562188956724e+01 1.012251830879273200e+02 9.839684183135864259e+01 9.987351785782693980e+01 1.030994827817050492e+02 9.951423660879436284e+01 9.958569771337764109e+01 1.003782176698034760e+02 1.015232484935910833e+02 9.737137818122647559e+01 1.002629138366419141e+02 1.013218230767151340e+02 9.985173699708884953e+01 9.877392129820263733e+01 1.005088561184405620e+02 9.714799919303089837e+01 9.931256392444016967e+01 9.884100571060204743e+01 1.005527727572764434e+02 1.038514305099783996e+02 1.026711504350146811e+02 1.012166015300281572e+02 1.046364537756567756e+02 1.012284567517724270e+02 1.011563431243441613e+02 1.025466530120031052e+02 1.029684866020454024e+02 1.014179298001796639e+02 1.034178593073716854e+02 1.056688311265963449e+02 1.016119048259558895e+02 1.037401872930410462e+02 1.054524003830371299e+02 1.055430546829113467e+02 1.038684752373611957e+02 1.045650036584710705e+02 1.034648727966563797e+02 1.057144386159786080e+02 1.055205131348973282e+02 1.037933692402346679e+02 1.055006771839731954e+02 1.052976491506660324e+02 1.046547937928436909e+02 1.035122325599817685e+02 1.034517406019154038e+02 1.065598319886530732e+02 1.064344581841916977e+02 1.058991270307201376e+02 1.043411922106275824e+02 1.046064756721519160e+02 1.039262614621102188e+02 1.013226552430403018e+02 1.023742129977272839e+02 1.021065794777327085e+02 1.035608365794684147e+02 1.013246163516694196e+02 1.000765234067618508e+02 1.031307724027392823e+02 1.024276937899884246e+02 1.020765336541043382e+02 1.015645505377416953e+02 1.043711276356168867e+02 1.027704771802708734e+02 1.037531310386575285e+02 1.030029475777940036e+02 1.042488751226035077e+02 1.053697865269028000e+02 1.034894294879878487e+02 1.051111305664033324e+02 1.056808791220788919e+02 1.037479059928785432e+02 1.035843688051454450e+02 1.049138869902247677e+02 1.018973081473480704e+02 1.043309846947868493e+02 1.050494004975731883e+02 1.056470009740176295e+02 1.013181750698328472e+02 1.012457148666152165e+02 1.010706473078160315e+02 1.023667793510315533e+02 1.030492665577009177e+02 1.055081621793305686e+02 1.057942902656370876e+02 1.059345468434007529e+02 1.030300034149601345e+02 1.039072369181402706e+02 1.032412157408799658e+02 1.038324956986726164e+02 1.058957222377094354e+02 1.053065716955688345e+02 1.064229716935316645e+02 1.030777466925328270e+02 1.061495835116918158e+02 1.058761664366971758e+02 1.045829941459677173e+02 1.048980237566691898e+02 1.042503523171500319e+02 1.005390690363893498e+02 1.034224028673543501e+02 1.064429197002994272e+02 1.031145703631462993e+02 1.035580060306119350e+02 1.026441582392408520e+02 1.023533727704869847e+02 1.048325671943708528e+02 1.003688595815568050e+02 1.039943450309638848e+02 1.026034890817875436e+02 1.011509032393261123e+02 1.027380777815195927e+02 1.020517388703006390e+02 1.029286073336482019e+02 1.053557802574246551e+02 1.052806402022338830e+02 1.048604965839922727e+02 1.049049869004703481e+02 1.013160807871710034e+02 1.041926852839446838e+02 1.034730465378603270e+02 1.043480140178768210e+02 1.041084385356172248e+02 1.027842222174058122e+02 1.039264687873879893e+02 1.021737001144632160e+02 1.059099062456375151e+02 1.051286153744629388e+02 1.043149357078383588e+02 1.061431549964041636e+02 1.054124044589615039e+02 1.081267024512887929e+02 1.056381596042107418e+02 1.065827975921467186e+02 1.051495566246420310e+02 1.043938712559418320e+02 1.044807145304975506e+02 1.065393827188304385e+02 1.080759953491002534e+02 1.055355541051485062e+02 1.062273473654136495e+02 1.064703186184130743e+02 1.066018330550321025e+02 1.016393152653116090e+02 1.080614850789154531e+02 1.048041118708676436e+02 1.065038973790341998e+02 1.057301672262209422e+02 1.070695595773363635e+02 1.056090989305480861e+02 1.055748163845099157e+02 1.092077026300966196e+02 1.068572083936255552e+02 1.048636683500994451e+02 1.035059988222092073e+02 1.051111522118271893e+02 1.073933218614547656e+02 1.070711136728030510e+02 1.066325588352127767e+02 1.073240638104680613e+02 1.074763169248810044e+02 1.087465203159631528e+02 1.070507324909341378e+02 1.082566668559911136e+02 1.090747392538884952e+02 1.067161572150803011e+02 1.083382881254535874e+02 1.085485652132612131e+02 1.083968888499653218e+02 1.067346974149680676e+02 1.078655399570675684e+02 1.070782960514417113e+02 1.080447723357275436e+02 1.065492052787153625e+02 1.089891223251768366e+02 1.083942113810174419e+02 1.082102551624872859e+02 1.103311765083123248e+02 1.079701257418710441e+02 1.114228076567053307e+02 1.107612729890054908e+02 1.074037156494473493e+02 1.076541213601635860e+02 1.092802271550750817e+02 1.047311838560279256e+02 1.071231966342566722e+02 1.066872236068292921e+02 1.078298760657166326e+02 1.089130057626152137e+02 1.073304281281067745e+02 1.096000238014048023e+02 1.070709832578631620e+02 1.072558512597987317e+02 1.080603064522473318e+02 1.065446211674794057e+02 1.077622597692889030e+02 1.059529491601255131e+02 1.062112663828037711e+02 1.069814171985295559e+02 1.043031017168765686e+02 1.041154509193003150e+02 1.077109426369630256e+02 1.065650318170641242e+02 1.069697558160673339e+02 1.076454630993973893e+02 1.074625712654359262e+02 1.080535281483800674e+02 1.075184875620089286e+02 1.038849626845929635e+02 1.043935174894024840e+02 1.066691246549374057e+02 1.066832293540760901e+02 1.049646869775055791e+02 1.073849962421825381e+02 1.070577008679234865e+02 1.052934668750350369e+02 1.073533129798899495e+02 1.051669198434098575e+02 1.035973549026875418e+02 1.064978136402786504e+02 1.089212574390146671e+02 1.066407932081539371e+02 1.070616335721726244e+02 1.053610141451513869e+02 1.028076480217121969e+02 1.067648066468850914e+02 1.096286886055293195e+02 1.104875375143112421e+02 1.086531557233987115e+02 1.068062316570580492e+02 1.064649621900869931e+02 1.087548524858552241e+02 1.073393500073851357e+02 1.079632592013489756e+02 1.088571996870831526e+02 1.102998861709376826e+02 1.089429016421115790e+02 1.096122445979121665e+02 1.093155682778840685e+02 1.071989797846604660e+02 1.084845583215822842e+02 1.104197000060634082e+02 1.072544058802185276e+02 1.086277582495152387e+02 1.095477203828883148e+02 1.093650640657486406e+02 1.076367005862195754e+02 1.054841876959490037e+02 1.058953288314501151e+02 1.078582810170617137e+02 1.074616730582150268e+02 1.113473872365441508e+02 1.096867492390176722e+02 1.085001559770450257e+02 1.078078522655602001e+02 1.078480488383531650e+02 1.103957176181695132e+02 1.071246787457602210e+02 1.086378301028611304e+02 1.082604575077297255e+02 1.100866969876589820e+02 1.071300301829229795e+02 1.094157301487286276e+02 1.094409723242372507e+02 1.051504556867189137e+02 1.084885748417327136e+02 1.072939291755299820e+02 1.081106272720049617e+02 1.063526952241437442e+02 1.082021883924801529e+02 1.068063962282319039e+02 1.057547388490089872e+02 1.074051946908463435e+02 1.091131101807243340e+02 1.074117763343031413e+02 1.091951651780367740e+02 1.096614143701697373e+02 1.081252129238853428e+02 1.071478126820042007e+02 1.083284047721553947e+02 1.102687644852554882e+02 1.094658841719451345e+02 1.084275028909969478e+02 1.079433829239760883e+02 1.084838538980015556e+02 1.102545092149136252e+02 1.053909986031473949e+02 1.084773090367328621e+02 1.078988144800848232e+02 1.079441684858883832e+02 1.070696452121488562e+02 1.073294902038359027e+02 1.068610969599017153e+02 1.056763614036231047e+02 1.038518725843019865e+02 1.088481091765299880e+02 1.076085795456970828e+02 1.062397787357642187e+02 1.051362183878667196e+02 1.065051190443885787e+02 1.103616625496634356e+02 1.078159091804816541e+02 1.065217290621149573e+02 1.092383190052060939e+02 1.088461873652455694e+02 1.106626236739483744e+02 1.062452019283398386e+02 1.049155955544188714e+02 1.072433676703825398e+02 1.056817746154555380e+02 1.033912139437718878e+02 1.057254824901430226e+02 1.072614628851120528e+02 1.039397954006220459e+02 1.069002329696941445e+02 1.047496969754882628e+02 1.054671185201158607e+02 1.053846754831494366e+02 1.079342613356450471e+02 1.061762219692742093e+02 1.050326714691138363e+02 1.095450745408296029e+02 1.079179360696859362e+02 1.061949698462837688e+02 1.065530307821519358e+02 1.046699437114974103e+02 1.089349805688090385e+02 1.066473234347709251e+02 1.078872583941355998e+02 1.107754247957976617e+02 1.045463529595137970e+02 1.090672907513592236e+02 1.042300754081501282e+02 1.050187606558104960e+02 1.068986410314456492e+02 1.061491127629421811e+02 1.059719701735460973e+02 1.070594592593342043e+02 1.054729079865695525e+02 1.064993879003137920e+02 1.079359761100880348e+02 1.070343128370824672e+02 1.042153941002004416e+02 1.060824849490833941e+02 1.050780586363976710e+02 1.043208566323213091e+02 1.070923839273215350e+02 1.065851182517489661e+02 1.069935574494497814e+02 1.046092128810640673e+02 1.065607849140735368e+02 1.058632575211561004e+02 1.066236561992894423e+02 1.050607818031204346e+02 1.055422887037628357e+02 1.077831400057271196e+02 1.084787226069769872e+02 1.055242959485952809e+02 1.049776679355355355e+02 1.068687017803423771e+02 1.083999904532978604e+02 1.092132577939427875e+02 1.089062904888692600e+02 1.079799331400064943e+02 1.090993106170455604e+02 1.065474763489545467e+02 1.066314440722631218e+02 1.063959022956559437e+02 1.088037859228621329e+02 1.053727783356875847e+02 1.097771283948055583e+02 1.083574278808301585e+02 1.084814757347530474e+02 1.054457832975991209e+02 1.055631190279588623e+02 1.069692757247476038e+02 1.071862048052773559e+02 1.055875592093303936e+02 1.088389712400844473e+02 1.066459232543240176e+02 1.070045606512247218e+02 1.110487530622789620e+02 1.117302413920277786e+02 1.106322080672021144e+02 1.093247022206019068e+02 1.112060480678586174e+02 1.097598323180538529e+02 1.103136884435759413e+02 1.069621430419839356e+02 1.122643292931316239e+02 1.096797272678565491e+02 1.101930494477198721e+02 1.112735067168226664e+02 1.107276832840984753e+02 1.084130235897548147e+02 1.088421186697939333e+02 1.134309234328176359e+02 1.102448698182228810e+02 1.094689714784238248e+02 1.107875848602772066e+02 1.111260903621651721e+02 1.083159235297688241e+02 1.143771939386381575e+02 1.117301475222309364e+02 1.105236577686971344e+02 1.111096395167993762e+02 1.143753024622202474e+02 1.111678108308448856e+02 1.104564265173195565e+02 1.105517454319105752e+02 1.108570146978859583e+02 1.126090792173595787e+02 1.124522460826142378e+02 1.124131248025864096e+02 1.140956282486636724e+02 1.124800546623245623e+02 1.091776804600037281e+02 1.110027528127217096e+02 1.118664357444645816e+02 1.089859123621957195e+02 1.108370561730966557e+02 1.102334320901231877e+02 1.131113223141548900e+02 1.110693822980626919e+02 1.117829806800463643e+02 1.113996004794336585e+02 1.132589252935582209e+02 1.111265818393247997e+02 1.110584301596000500e+02 1.128771151796180874e+02 1.107569300845001266e+02 1.125851662183878403e+02 1.098406709268727042e+02 1.114185837228804701e+02 1.143055520641041909e+02 1.134527378844963863e+02 1.115852647046620234e+02 1.141281981645634005e+02 1.128826310104199990e+02 1.105400277204489896e+02 1.132732076071816607e+02 1.107226598333258210e+02 1.139770646489976684e+02 1.112608403882112924e+02 1.117392123904729715e+02 1.126471778701488091e+02 1.115365681106686395e+02 1.121242456086389723e+02 1.106990837985607072e+02 1.099176358546483954e+02 1.105521698607602303e+02 1.090011553004813294e+02 1.106944341188038976e+02 1.100368656366168665e+02 1.136291470913953390e+02 1.127123007378234405e+02 1.125151558309110271e+02 1.110646819342310891e+02 1.107547069701492006e+02 1.094500237303404475e+02 1.091546896081551381e+02 1.079880346988187938e+02 1.080709637715078202e+02 1.087605019910739372e+02 1.086619282970796263e+02 1.055812038008755138e+02 1.086186750781178318e+02 1.096459913751118194e+02 1.080927105175656493e+02 1.072443824096456666e+02 1.062360684016439052e+02 1.055035029331238547e+02 1.067580704045917770e+02 1.071493124838429480e+02 1.027642505500453325e+02 1.070192856704157123e+02 1.043459185772673550e+02 1.052788523453348546e+02 1.087828870595341471e+02 1.064680859108251809e+02 1.051281569335645116e+02 1.034460659645256015e+02 1.053628793100075711e+02 1.060907024661345162e+02 1.078150650783247784e+02 1.026128781152167306e+02 1.064597674012220665e+02 1.081310815331596729e+02 1.078740271338956234e+02 1.072343033174754936e+02 1.087309292492726485e+02 1.087493844871186610e+02 1.090333669765663558e+02 1.068106028394644511e+02 1.092500420130358947e+02 1.098687054816206370e+02 1.071724603750252385e+02 1.103883787879348404e+02 1.110356449561179062e+02 1.105204977818223000e+02 1.103324418278464663e+02 1.103341154342077317e+02 1.094829655089857283e+02 1.121983172434863150e+02 1.101489509760228600e+02 1.106627036709357981e+02 1.073091504447482976e+02 1.114041643395098475e+02 1.096793747071504015e+02 1.082400398398684729e+02 1.099761184726563670e+02 1.093223296507349716e+02 1.088252266261788890e+02 1.094525310497683392e+02 1.104828745692312992e+02 1.097753862377966669e+02 1.100495418841887414e+02 1.083091976178995139e+02 1.096079543552419295e+02 1.099524634206894973e+02 1.101591878914339588e+02 1.096852650862998502e+02 1.109354121024329061e+02 1.092675182548851609e+02 1.101413245007675954e+02 1.103046298134947847e+02 1.094567871193466999e+02 1.094138840695735979e+02 1.130398941205071566e+02 1.123914215644492032e+02 1.096596262566210811e+02 1.076102334405332641e+02 1.128115974996141091e+02 1.098753442082807652e+02 1.114834413431220668e+02 1.105300638208101134e+02 1.119027807479953935e+02 1.112116823245407602e+02 1.154003235484153862e+02 1.114522213639423285e+02 1.104744799714535048e+02 1.127379093656633131e+02 1.110157998710201355e+02 1.085737913989181322e+02 1.110523112681140816e+02 1.110729716964413001e+02 1.096803525124770573e+02 1.108454475641642034e+02 1.109448709811682789e+02 1.109578523675970132e+02 1.104090447056203601e+02 1.117593120838320857e+02 1.114688033800714351e+02 1.123177551000591876e+02 1.096842753825075221e+02 1.137268993996938065e+02 1.114730662492929838e+02 1.135130686898727390e+02 1.137083240440956473e+02 1.132785625787656727e+02 1.121092819556957068e+02 1.142086853569947209e+02 1.129189282201639486e+02 1.154144428853113027e+02 1.131153444421481424e+02 1.161129537332372053e+02 1.106685846712143331e+02 1.163678119985023471e+02 1.106553075724126955e+02 1.136323712290682835e+02 1.156056688239802952e+02 1.119865317727299896e+02 1.162058606755665267e+02 1.150641615249364520e+02 1.152840569182838095e+02 1.147612296115746773e+02 1.170538492661894878e+02 1.140456394512541465e+02 1.155298734304016364e+02 1.163596185428890237e+02 1.189064077987193997e+02 1.168010901911268746e+02 1.169393190706354915e+02 1.171438489126527571e+02 1.163561574706229038e+02 1.139090197889168934e+02 1.173123448267093778e+02 1.181608100229848759e+02 1.189433974503779723e+02 1.144315343419643369e+02 1.184361913242125013e+02 1.178617824626123394e+02 1.167444423862773135e+02 1.181353732792818221e+02 1.201766273767421040e+02 1.185032562516003196e+02 1.178319567019948266e+02 1.173323617277736872e+02 1.165993633354841847e+02 1.189434454968384500e+02 1.161428694744853516e+02 1.170112583715539500e+02 1.171024803706939679e+02 1.164484720487077283e+02 1.147999989131955090e+02 1.146191286655758432e+02 1.172625527793694573e+02 1.184638941504407228e+02 1.172405038623209919e+02 1.133178344821902073e+02 1.159909319433226926e+02 1.147463310654916313e+02 1.144306741777973144e+02 1.133449547556421351e+02 1.139705796533846751e+02 1.186930245098049568e+02 1.166257095180909005e+02 1.210771903039990747e+02 1.156573736759925310e+02 1.181080176388157810e+02 1.160697745186155174e+02 1.140266147172881546e+02 1.168535838320211155e+02 1.163435663711038046e+02 1.168679199994906384e+02 1.170463012091829285e+02 1.174646252423370356e+02 1.158462538529175561e+02 1.181019155107085226e+02 1.182440658016594597e+02 1.186162779502640348e+02 1.179531160250285922e+02 1.187751531176303956e+02 1.187677146214738997e+02 1.191217956005213665e+02 1.157775580316240394e+02 1.181716292277038889e+02 1.197075047627671864e+02 1.198650781971747818e+02 1.181227426281288331e+02 1.165266123164705760e+02 1.183178040341085335e+02 1.177764386845734208e+02 1.192437915868000999e+02 1.178115470447846747e+02 1.195570501698022809e+02 1.208390573537195820e+02 1.185523389202030273e+02 1.172215695254398895e+02 1.197211795839579906e+02 1.202816022638934186e+02 1.214765633728440406e+02 1.191495458274482075e+02 1.187710859353485517e+02 1.214263506948086899e+02 1.178742719590497359e+02 1.200147555617257780e+02 1.201895135469541458e+02 1.247496961648338640e+02 1.230627159249704903e+02 1.201433074226501958e+02 1.229393215023813042e+02 1.241913956372331427e+02 1.219673058672855461e+02 1.248378891664000463e+02 1.215219229741863671e+02 1.226538138639535021e+02 1.213062262131138311e+02 1.206175877537770589e+02 1.210475561420584540e+02 1.252397595770772796e+02 1.231721256962051427e+02 1.222390931779195142e+02 1.235254667981991901e+02 1.210653998888398775e+02 1.225596390141339214e+02 1.259974638983530042e+02 1.220651570762727118e+02 1.237784758829911169e+02 1.207449622795939064e+02 1.246281920751215750e+02 1.223787128630273884e+02 1.237836723604356308e+02 1.244178112338780267e+02 1.224984232533119837e+02 1.225853972094436841e+02 1.232890952863908751e+02 1.234982549989929197e+02 1.212113039547515285e+02 1.253382916271766305e+02 1.281626364876373714e+02 1.236709331261913150e+02 1.240331206406057731e+02 1.248960755809823127e+02 1.237836335816393643e+02 1.219927859920088054e+02 1.246240191283673511e+02 1.237699498186038625e+02 1.229901372448873360e+02 1.227940459379754259e+02 1.240790618294117706e+02 1.227054937294191035e+02 1.224035431700373096e+02 1.256492455665848382e+02 1.251401899689010264e+02 1.231205642124801187e+02 1.230131337154093529e+02 1.248581696396367562e+02 1.255336430439600974e+02 1.246433337467929050e+02 1.224104869666553412e+02 1.233966798305513066e+02 1.249349828711986419e+02 1.257560210185285712e+02 1.250212596296359919e+02 1.224881217871701011e+02 1.230010101028843934e+02 1.230515908935391707e+02 1.211887622855566065e+02 1.217477139414544212e+02 1.218953905458294713e+02 1.249593694841559852e+02 1.255719367987808255e+02 1.260045192097178131e+02 1.262384838711426198e+02 1.224203593713714469e+02 1.280847263279184745e+02 1.230483029885231332e+02 1.264168444203877897e+02 1.254081513855720260e+02 1.240880516538572493e+02 1.267924934513452797e+02 1.256689969571232126e+02 1.240572049294480053e+02 1.249572942568642446e+02 1.236505270316829126e+02 1.249998950681960537e+02 1.243590910803677332e+02 1.246549504595053861e+02 1.210277457090941766e+02 1.249327861338558989e+02 1.231028350016757429e+02 1.244013961867914588e+02 1.210645844729229168e+02 1.192716940561751784e+02 1.238056597968742238e+02 1.260053850949249181e+02 1.271159139924497197e+02 1.294962178956138246e+02 1.243169870393684704e+02 1.273123435451654473e+02 1.280844047866790163e+02 1.255468989763223959e+02 1.256655812415224176e+02 1.260083967732342956e+02 1.266008583640910672e+02 1.278991094652274114e+02 1.277132151556586308e+02 1.278146134600613095e+02 1.227042191740962949e+02 1.241550043122271205e+02 1.258946213449787308e+02 1.267153275088578965e+02 1.260192554360112211e+02 1.250437564353034645e+02 1.260249423409959064e+02 1.263372493900173623e+02 1.261819559759729117e+02 1.269688899755968663e+02 1.260753951542409226e+02 1.263212520068320117e+02 1.266523078984609896e+02 1.253732788080714755e+02 1.235890109157982408e+02 1.260942213311044640e+02 1.271850353372761475e+02 1.264665505860237289e+02 1.243385272385307161e+02 1.229174986783405643e+02 1.236353659222442758e+02 1.262302845665147117e+02 1.275992735496203068e+02 1.256766169279307519e+02 1.269107530055436399e+02 1.242347460196317144e+02 1.223432606840868573e+02 1.236553149100662807e+02 1.248781884746474873e+02 1.271389635605086426e+02 1.248696310756113093e+02 1.296974953685932803e+02 1.265670647623495739e+02 1.233437991370404632e+02 1.217728803172318095e+02 1.255881137424556044e+02 1.242963116597982918e+02 1.263002244912906349e+02 1.264119019920286036e+02 1.286793248441271089e+02 1.267403237820083319e+02 1.286375290057364680e+02 1.254191423548630979e+02 1.273756784971921974e+02 1.265126585226958298e+02 1.274785242165907704e+02 1.252016042038692376e+02 1.242365064660712193e+02 1.244108168911689489e+02 1.241395957510307824e+02 1.251460830240662290e+02 1.254069299030216058e+02 1.241423705384949301e+02 1.235871005571002286e+02 1.265158397182580217e+02 1.247546664031340811e+02 1.271081408764563463e+02 1.260544865302164510e+02 1.266294977981388854e+02 1.271751471328692986e+02 1.266035410402124768e+02 1.282060029740657114e+02 1.282446895091291026e+02 1.278997305343460056e+02 1.286351169258825848e+02 1.278597138880566035e+02 1.273080826786622168e+02 1.313968845093737627e+02 1.268143003773268589e+02 1.293274412751675300e+02 1.265974601899086167e+02 1.264724144990264989e+02 1.276547666995730026e+02 1.262258852977402057e+02 1.300113003359450943e+02 1.274991597387779763e+02 1.270913476163010500e+02 1.299203649811047114e+02 1.309638094939460018e+02 1.287007267129481818e+02 1.288584906984754639e+02 1.292625153148495372e+02 1.292935736082499147e+02 1.263715050900398040e+02 1.273248889802614201e+02 1.260405399507542086e+02 1.295172571355146545e+02 1.264913263265304408e+02 1.270945288092450483e+02 1.262607632119231198e+02 1.288485238706902294e+02 1.261555817685019747e+02 1.254993295266851021e+02 1.304980072274070153e+02 1.286883021833818077e+02 1.309994509767556679e+02 1.308075305468404963e+02 1.320269147662665148e+02 1.306240617431602971e+02 1.297145897708378186e+02 1.285669508556480594e+02 1.305100113626963605e+02 1.303094727205550498e+02 1.294533525475524982e+02 1.278514335267523734e+02 1.288569037488064168e+02 1.308450807291436888e+02 1.294356402607572534e+02 1.267087990303489136e+02 1.282074746398054685e+02 1.267900739906041281e+02 1.270957599517901144e+02 1.269164261103228881e+02 1.281508821843165151e+02 1.305269797739952651e+02 1.272219353370492456e+02 1.294786271335767935e+02 1.280321275401196033e+02 1.279178516524372213e+02 1.315810615599719711e+02 1.272667316043645798e+02 1.271234191865746794e+02 1.300492418734191631e+02 1.285542937680336877e+02 1.292997296294402076e+02 1.282666378549992316e+02 1.276060525305701958e+02 1.303746330196319150e+02 1.276680138662493533e+02 1.270988389884880121e+02 1.244295791932517119e+02 1.264113439958589566e+02 1.268041139549713279e+02 1.314992829004569899e+02 1.296720956469675627e+02 1.301683172416057914e+02 1.303112485741629598e+02 1.271767513898721091e+02 1.305066016511558757e+02 1.334650947676088606e+02 1.320818276297559066e+02 1.315856871953827181e+02 1.321060938961006457e+02 1.313131490522374065e+02 1.315478467190908987e+02 1.309870708857516490e+02 1.318223621913859915e+02 1.307583640346402944e+02 1.334156404376586522e+02 1.344431896811215381e+02 1.331198134699160960e+02 1.325581878121679154e+02 1.314672857217512103e+02 1.286600015959903374e+02 1.314319057051837660e+02 1.321000444746683797e+02 1.314757901199504602e+02 1.305992601971537397e+02 1.318111558804818912e+02 1.328182411008733652e+02 1.316479599899197694e+02 1.342974734744396983e+02 1.322977619095672992e+02 1.337257419739287343e+02 1.324767919634051054e+02 1.295546727241496967e+02 1.322760023233157085e+02 1.308645773985370226e+02 1.296054513676500619e+02 1.310109563864346853e+02 1.310717923175418775e+02 1.333827284188074316e+02 1.320344999368233516e+02 1.320078505179894819e+02 1.320130784963452300e+02 1.323154517706365141e+02 1.309847255888268194e+02 1.321202768182317868e+02 1.301649595398213535e+02 1.328582183516484463e+02 1.340502430067859052e+02 1.324452514056958705e+02 1.331480471411582585e+02 1.343346063263594488e+02 1.321253908759189244e+02 1.337265794306962903e+02 1.344617998084884789e+02 1.337570485648759586e+02 1.342437368394549537e+02 1.340961777002994495e+02 1.346377853093466967e+02 1.355969677719839126e+02 1.327968062249946968e+02 1.370063955316512931e+02 1.343107661816606822e+02 1.336264542901282937e+02 1.352361340041896369e+02 1.344041751680822188e+02 1.354377907889765709e+02 1.368320572397601893e+02 1.333109417630997768e+02 1.346834255841115748e+02 1.362757995454741717e+02 1.363217211387684813e+02 1.343179764281026962e+02 1.359751701532989330e+02 1.342222140806036066e+02 1.341065936751699610e+02 1.347879923800068127e+02 1.304659660642848849e+02 1.356740200545745836e+02 1.349742877751455126e+02 1.340529519933727443e+02 1.334680990739328763e+02 1.345542398732764582e+02 1.355046512790380859e+02 1.325828610631436959e+02 1.362785243284252203e+02 1.342716584564796563e+02 1.356808862586202622e+02 1.341886511409805109e+02 1.370027427864266940e+02 1.346094253549553059e+02 1.356837054522403321e+02 1.355414158025025984e+02 1.369824304152646732e+02 1.370851899718963125e+02 1.390461390032041891e+02 1.358280317054488080e+02 1.365419477899653771e+02 1.377211981924614008e+02 1.355699923325073541e+02 1.368243583793164078e+02 1.352165620888523563e+02 1.394313607071488548e+02 1.349067148459505177e+02 1.361218792562867748e+02 1.355373288311715214e+02 1.380416510999605748e+02 1.389823626662366678e+02 1.354361990368475688e+02 1.346582925018578862e+02 1.369967296264872232e+02 1.348136926443455934e+02 1.360400142197163973e+02 1.368781812117399852e+02 1.380243361043003176e+02 1.322065191350369560e+02 1.370924262883095537e+02 1.338048638625406284e+02 1.353221516721453952e+02 1.346447407028881003e+02 1.349459686179866935e+02 1.330183368188046131e+02 1.372438290143470851e+02 1.345243060414805143e+02 1.345081349699154032e+02 1.371357949854142078e+02 1.337417646546228411e+02 1.391478963953580603e+02 1.377093111639784411e+02 1.371684961572244674e+02 1.350494286676973559e+02 1.347196222415277873e+02 1.358420921784437780e+02 1.386722139112436594e+02 1.356795381913363201e+02 1.376330010397851424e+02 1.363538875439373896e+02 1.365823306117416394e+02 1.342146907575695138e+02 1.335538033315310429e+02 1.350571809358977475e+02 1.376178513619748855e+02 1.351723964213071838e+02 1.358593896637991350e+02 1.357717062145021885e+02 1.349077180405230365e+02 1.364620771277437257e+02 1.368293189428724190e+02 1.361016962350705057e+02 1.353588173581760259e+02 1.348266159043671450e+02 1.353725208616450288e+02 1.372029195795973351e+02 1.375927694276351190e+02 1.387932264926926393e+02 1.343020863162291221e+02 1.355977214188777396e+02 1.401285751998858871e+02 1.358179923481941671e+02 1.370933743402631535e+02 1.391011052369183858e+02 1.373912622626907307e+02 1.348698538179788500e+02 1.349683275752412328e+02 1.363945117187629990e+02 1.388693002633083609e+02 1.349508142047135664e+02 1.372741054056635619e+02 1.368684964188524873e+02 1.355020056781355891e+02 1.343532106229001215e+02 1.346037066266212321e+02 1.330040800666758400e+02 1.373674111876392487e+02 1.364131387583325363e+02 1.380262674231606184e+02 1.378190356561328542e+02 1.364115371587606091e+02 1.337747683431023802e+02 1.399659188270659627e+02 1.346883986817274490e+02 1.378175827321776126e+02 1.397714385397447359e+02 1.379003238787630607e+02 1.386535770548489666e+02 1.380380630728006963e+02 1.379343511189414357e+02 1.367854574377962251e+02 1.350703972889557747e+02 1.402717847050579394e+02 1.366073716898557393e+02 1.413485487852012454e+02 1.370671476258235373e+02 1.388905343380746160e+02 1.390142071544700570e+02 1.368903741269436409e+02 1.405730762561973677e+02 1.397380643118613079e+02 1.345545967844072379e+02 1.379320060361058893e+02 1.376951229122753091e+02 1.368182903552187497e+02 1.366669980900662438e+02 1.359260530729696654e+02 1.403109992209979282e+02 1.390569240592601545e+02 1.388168501507415442e+02 1.402797445233011899e+02 1.383534494002132362e+02 1.409200445721247945e+02 1.421890239809025900e+02 1.422835490390067150e+02 1.419027601430481127e+02 1.383716247610645951e+02 1.412715829319735121e+02 1.409779072733052772e+02 1.417078758387280288e+02 1.413248191267347806e+02 1.411314150207040541e+02 1.423951929611324374e+02 1.420363112992549190e+02 1.408026601614074877e+02 1.395304322365772691e+02 1.401310343561795548e+02 1.428181578766720463e+02 1.421742012072009231e+02 1.407371430555873246e+02 1.349199917206005637e+02 1.368766548194021766e+02 1.394679630304081002e+02 1.377419937430179289e+02 1.327353092640796035e+02 1.360559055891534967e+02 1.366619288972993616e+02 1.345847897969820508e+02 1.362737700995926957e+02 1.355951481206746223e+02 1.362605771413410309e+02 1.336907911669889018e+02 1.382248032528582371e+02 1.368133425417860565e+02 1.366028680863424540e+02 1.405440829413669803e+02 1.383245307115466289e+02 1.349846682274302907e+02 1.380226414685102725e+02 1.377894501488483456e+02 1.380662056756718812e+02 1.349826689546786156e+02 1.374015469066031869e+02 1.353618894031332047e+02 1.342203670280466952e+02 1.348551654515231064e+02 1.333796357334770448e+02 1.350200070305829740e+02 1.365575607055438070e+02 1.387868492731884089e+02 1.405102654304727992e+02 1.391973183042654512e+02 1.379923222137700236e+02 1.377920032546259677e+02 1.394086735835391835e+02 1.358217845248471463e+02 1.362151039717538481e+02 1.389135883130819593e+02 1.367298761826066027e+02 1.369402998674524383e+02 1.362740857449769578e+02 1.390415469144847975e+02 1.393590017997977384e+02 1.380215499685329519e+02 1.391622474390790956e+02 1.392497417933078339e+02 1.408793162325937374e+02 1.398405679000674979e+02 1.401177197246813080e+02 1.396987297860154342e+02 1.390231444469374651e+02 1.358008689044188486e+02 1.375415077857165613e+02 1.394833273217924727e+02 1.366846444692870080e+02 1.370562273778878080e+02 1.387106799594707525e+02 1.359550335913452273e+02 1.345812900684661315e+02 1.349613716699295480e+02 1.396808525616681607e+02 1.355610403555230903e+02 1.375006529701501279e+02 1.374396101037286826e+02 1.387429304951790243e+02 1.361929198843879476e+02 1.347890150064347097e+02 1.365374778695857003e+02 1.366732805894129683e+02 1.359070130582235265e+02 1.393736118766942980e+02 1.375915385326412661e+02 1.341414484176416124e+02 1.397908020082157918e+02 1.395424108164418726e+02 1.390025551657286087e+02 1.389488869121916252e+02 1.410955011074650542e+02 1.366380683812843984e+02 1.402555202038984703e+02 1.391260894722221337e+02 1.373549964293805772e+02 1.373653541331061660e+02 1.402315070250126041e+02 1.424248042419189915e+02 1.380435849604886016e+02 1.388227152813271914e+02 1.390270131571393790e+02 1.388251563625989036e+02 1.432286930924772150e+02 1.366935042955989843e+02 1.403610715089177177e+02 1.402659796966538863e+02 1.410953639301894214e+02 1.377223732875114592e+02 1.400061416404973045e+02 1.428141408709578570e+02 1.414218347273983625e+02 1.433170785648347021e+02 1.454121705877236082e+02 1.442890433901018525e+02 1.419695048042327983e+02 1.414955704898583804e+02 1.428453087435184443e+02 1.404666006720812277e+02 1.396051206362419919e+02 1.421543300788222552e+02 1.406347946074647552e+02 1.420434479322134393e+02 1.412681066510390053e+02 1.445208096255790622e+02 1.416935449086900292e+02 1.419360553181578837e+02 1.389144638016589965e+02 1.359681847848713403e+02 1.370297565474348573e+02 1.403474015650927242e+02 1.360323046008199412e+02 1.401694486777390978e+02 1.396664575377313326e+02 1.394666386236235383e+02 1.392981793773405172e+02 1.381204336723180575e+02 1.375078638223457119e+02 1.373501001322584045e+02 1.406829477118845091e+02 1.377429410503327745e+02 1.385215889016036783e+02 1.389141926252758310e+02 1.376739296136884434e+02 1.347230661710922277e+02 1.418938312388033864e+02 1.408129970389720143e+02 1.389727759837478231e+02 1.410420715204428745e+02 1.389005302032178406e+02 1.410720305737794718e+02 1.392518639252174069e+02 1.406322836417271844e+02 1.370844058589767087e+02 1.409279563221884359e+02 1.390708763338218716e+02 1.397122922929842730e+02 1.369519036777619192e+02 1.395921060762990180e+02 1.398545538983320000e+02 1.390929736414631748e+02 1.414976916732099994e+02 1.371034461506817763e+02 1.411640782308818700e+02 1.426965249834903204e+02 1.376582891826071489e+02 1.419908613476329435e+02 1.424058219768115805e+02 1.409709692429521510e+02 1.409143823112166842e+02 1.428030845094830568e+02 1.417093544428874736e+02 1.418171311901849947e+02 1.407668884859632783e+02 1.425938430427706010e+02 1.424611139938225790e+02 1.445715360722878700e+02 1.423794381654872439e+02 1.422342182096103613e+02 1.431858646831572912e+02 1.411377906240616085e+02 1.429739545421312528e+02 1.379535249954383573e+02 1.427526090130903356e+02 1.424937475114251129e+02 1.404668567098796643e+02 1.400860239890089645e+02 1.433540572505547743e+02 1.430571421865280115e+02 1.395259126041182753e+02 1.426136395349676320e+02 1.416772244554551889e+02 1.446266686825001955e+02 1.417697076104834082e+02 1.418392360744639404e+02 1.435792794783330635e+02 1.431480503971074540e+02 1.464750266413629731e+02 1.439109719656948982e+02 1.446245728468241225e+02 1.455870328046472082e+02 1.451315359931861337e+02 1.462048095241990495e+02 1.458224978009657207e+02 1.435263540292169751e+02 1.425021370820613527e+02 1.434164922394774919e+02 1.435146820801871854e+02 1.449742615971016448e+02 1.458006178302597959e+02 1.452264402348693864e+02 1.447669620940442030e+02 1.441193947951843768e+02 1.449337855603458252e+02 1.428488494098276078e+02 1.430697750488573661e+02 1.451627425432577070e+02 1.448774857922997228e+02 1.442008979610469339e+02 1.454667706079196989e+02 1.442427353696418777e+02 1.482739254795130819e+02 1.440804246068054510e+02 1.436272645013329452e+02 1.432971655053628979e+02 1.480728733543604960e+02 1.467092376838882046e+02 1.458385556357923463e+02 1.448224276732463807e+02 1.425397429061920320e+02 1.455567060808956796e+02 1.444806987032864072e+02 1.424685685743963859e+02 1.412856016241667589e+02 1.428015484126705417e+02 1.393489930017888128e+02 1.415655930606259858e+02 1.408736603021021665e+02 1.377935315967894496e+02 1.400822095095526549e+02 1.397633976143007146e+02 1.389887926145880499e+02 1.413569990358254813e+02 1.422597256556375100e+02 1.424083334886706496e+02 1.405085967239298839e+02 1.398086320636890889e+02 1.400886558705926745e+02 1.387856659588864261e+02 1.423157273830490510e+02 1.390675669366903264e+02 1.416503609877633210e+02 1.419731110952229756e+02 1.396973197220913505e+02 1.416594781356074009e+02 1.415804513793027297e+02 1.436735550330104729e+02 1.397851879679930676e+02 1.417874035979727410e+02 1.400674634062577866e+02 1.403293931826432015e+02 1.402065215073071158e+02 1.403036227258981512e+02 1.402377514941710501e+02 1.406633611623709612e+02 1.408917422392279946e+02 1.401675209239951982e+02 1.392325159387767428e+02 1.426707420367427517e+02 1.401384298528173531e+02 1.390623727116039561e+02 1.398619681852085819e+02 1.408637048655119486e+02 1.410767152004515026e+02 1.427433237171361782e+02 1.410086664100942073e+02 1.392758585636256328e+02 1.436428053828894917e+02 1.423736498856318917e+02 1.425387758983439994e+02 1.443166676604294310e+02 1.458827775812895027e+02 1.422324636615072677e+02 1.448439304359743858e+02 1.433681564069738670e+02 1.438982812480126938e+02 1.439430521441083499e+02 1.436113593676659264e+02 1.449131081099949370e+02 1.425344569643151260e+02 1.418278529146226674e+02 1.422720420946071727e+02 1.440055613904217182e+02 1.421267568805050701e+02 1.429999132576678278e+02 1.445333291641487392e+02 1.482812695075244278e+02 1.446467581866984347e+02 1.458091255049266408e+02 1.467559156885866685e+02 1.462370369409008788e+02 1.444538694732715953e+02 1.460095251000523149e+02 1.453404270619400336e+02 1.417961687854322008e+02 1.466815351031086720e+02 1.460530693154257449e+02 1.434715220041751138e+02 1.422278187676023720e+02 1.432939652414468981e+02 1.451434296168338278e+02 1.447404594677171019e+02 1.477141446283648918e+02 1.410435096218194815e+02 1.431108012065260482e+02 1.451671356119600773e+02 1.389890213442971572e+02 1.415566688749490254e+02 1.426313394067051377e+02 1.410930801302262694e+02 1.406815708692298870e+02 1.409783988653397273e+02 1.443375787638494216e+02 1.402275535045167203e+02 1.406714689675658860e+02 1.433090787760225453e+02 1.441401451551660955e+02 1.426532614202628224e+02 1.433247222056157852e+02 1.454520013056021241e+02 1.419105938609704083e+02 1.462291798974618757e+02 1.447605903510936400e+02 1.457308674819823580e+02 1.455466290361243580e+02 1.453216466901411934e+02 1.447895503910553714e+02 1.450721228635788975e+02 1.464530568645251378e+02 1.447163167987368126e+02 1.460790732647363939e+02 1.501829204854301736e+02 1.452621611976601343e+02 1.474852296550946562e+02 1.478894186818425283e+02 1.469785246942439301e+02 1.461159373827006220e+02 1.447039583834165342e+02 1.461739715986091142e+02 1.453438024142444078e+02 1.439243998929743498e+02 1.463788535697629811e+02 1.457058233770411562e+02 1.483102740448009627e+02 1.462352310982164170e+02 1.436370869948626421e+02 1.441340460907489671e+02 1.434646735533824824e+02 1.431527788498933660e+02 1.443050245447135183e+02 1.456251475931978803e+02 1.459382900139830497e+02 1.451254794453741681e+02 1.418097138606322858e+02 1.433089382361996513e+02 1.446578984124175520e+02 1.431081708974478204e+02 1.442799839159914086e+02 1.463844964279369947e+02 1.434367885722841720e+02 1.451301609791625822e+02 1.466590321751004353e+02 1.427731117824169758e+02 1.447069040179233070e+02 1.431034093996615013e+02 1.450189194740806897e+02 1.522734934359646957e+02 1.490931202694990816e+02 1.469224196637710236e+02 1.449336677209758477e+02 1.444169807481680436e+02 1.480398184463291500e+02 1.470063311127474890e+02 1.476371598713557489e+02 1.474523153708402958e+02 1.461050354336935584e+02 1.494307053014598239e+02 1.447907371054322141e+02 1.467251012693960206e+02 1.451568943709872315e+02 1.463350455680096616e+02 1.468250896822000300e+02 1.473561661206435645e+02 1.400420098149175487e+02 1.435558220239870764e+02 1.412431754547766900e+02 1.426834427010369666e+02 1.413393449981043091e+02 1.436799552509232569e+02 1.467731304049509617e+02 1.452763365025000439e+02 1.445191526182436235e+02 1.442144649770844467e+02 1.442346505235115046e+02 1.447988014272703481e+02 1.445761413552652073e+02 1.434764852934608541e+02 1.451504005837665829e+02 1.477996006280236827e+02 1.448337345576978805e+02 1.469703929017261999e+02 1.451032095830145181e+02 1.478357906187369224e+02 1.509345184963219140e+02 1.483412770587231364e+02 1.520006442125241790e+02 1.475415622192826959e+02 1.482120210515758743e+02 1.489930852179585372e+02 1.473733868749391149e+02 1.512176561162847577e+02 1.489042692256525697e+02 1.531120565108836331e+02 1.497590338007040600e+02 1.520891401243887060e+02 1.480597968499568253e+02 1.505880121210632012e+02 1.483670757395828161e+02 1.525410454436785699e+02 1.497941004668360563e+02 1.513606321398975467e+02 1.491970326605091941e+02 1.526250405775597301e+02 1.540653150166828880e+02 1.533951100952645277e+02 1.546885750271136715e+02 1.516517842321659373e+02 1.525080550472848415e+02 1.507473257486227851e+02 1.506369542792481866e+02 1.501319562209804701e+02 1.513514034463042890e+02 1.484713734130259013e+02 1.527309319623469435e+02 1.472283196302511215e+02 1.519273801382351223e+02 1.485186002212219591e+02 1.491247398983591381e+02 1.504791995595359708e+02 1.486189566883134887e+02 1.478448708830613612e+02 1.510312895757099909e+02 1.507697357814298584e+02 1.485682997457095667e+02 1.508034972027932668e+02 1.526971078547845195e+02 1.508768786406006654e+02 1.518082836707526724e+02 1.520678894061573487e+02 1.520008354192842717e+02 1.459465506884357069e+02 1.513871406022025212e+02 1.483471895769643254e+02 1.505984737304079317e+02 1.502928795451438475e+02 1.540331339629443050e+02 1.521613111576130848e+02 1.517355769741531901e+02 1.502858877216246185e+02 1.495472225388059542e+02 1.502535355732583753e+02 1.512123733854307659e+02 1.528185021689115501e+02 1.518797966399835957e+02 1.509401639598827103e+02 1.536725558311630095e+02 1.524124183747439929e+02 1.511559437493597500e+02 1.496328019419290172e+02 1.506937854430857442e+02 1.524547103258494474e+02 1.470351969094560332e+02 1.504797950721328732e+02 1.500207904531633289e+02 1.492290865329220821e+02 1.525125650428171298e+02 1.495885375764306389e+02 1.490683157329500261e+02 1.510841785281582474e+02 1.504663894621432689e+02 1.516088096228366169e+02 1.532483033092527194e+02 1.504206560458356705e+02 1.523003258312880916e+02 1.476480125363649165e+02 1.495322125872690435e+02 1.515657444207921287e+02 1.531273019453732047e+02 1.489161151428887706e+02 1.487383522899274340e+02 1.501013843130515113e+02 1.506920884134539165e+02 1.494217924682604632e+02 1.497573087903220710e+02 1.510497080596221053e+02 1.495461468906414666e+02 1.525379926641318491e+02 1.499733872146374267e+02 1.488449986419343531e+02 1.481382731421996937e+02 1.486371189049748125e+02 1.496792181697037449e+02 1.499542997654663452e+02 1.502279118476252791e+02 1.465598842123648353e+02 1.485269647748087891e+02 1.490883565708100207e+02 1.495809813174134888e+02 1.506004318034648293e+02 1.497551682788372887e+02 1.472209807606814707e+02 1.479519702247552004e+02 1.504017711068277094e+02 1.501166338469261348e+02 1.493496632303148601e+02 1.479793766618512052e+02 1.476834770051314365e+02 1.508766164135707299e+02 1.502353368775337685e+02 1.504594816850828636e+02 1.465435510856799795e+02 1.491406238075452393e+02 1.517998860767210374e+02 1.472379652923962112e+02 1.461700580472694924e+02 1.492034090060926985e+02 1.493037372470085700e+02 1.477891648893099728e+02 1.497592648375712088e+02 1.484378929559267419e+02 1.511784069782695497e+02 1.489781926012657323e+02 1.501311779381383360e+02 1.501421950427167644e+02 1.499385253479429139e+02 1.482100169947477468e+02 1.479695169510631558e+02 1.519217492147038797e+02 1.485953778725692871e+02 1.518804966428963894e+02 1.489072571841073227e+02 1.481301691794294015e+02 1.502779618284590981e+02 1.499404916519142716e+02 1.511391820548768692e+02 1.506329054023372009e+02 1.474749781617476003e+02 1.484720687435868172e+02 1.508130967992845228e+02 1.509904747705155046e+02 1.505543444077291895e+02 1.487793672831488436e+02 1.493725310551566565e+02 1.481736870874296699e+02 1.518771362555658868e+02 1.532361647024570743e+02 1.484568080302435646e+02 1.497702908824575729e+02 1.490524264882211867e+02 1.508480954780281706e+02 1.461083050225546742e+02 1.492683876029012424e+02 1.491177982501472457e+02 1.507261800612745333e+02 1.500181131712326135e+02 1.491461107102998369e+02 1.453944115622502977e+02 1.479676768950646135e+02 1.480648448196745619e+02 1.485624308195056642e+02 1.470969361114389642e+02 1.481413130760327306e+02 1.495904467291150013e+02 1.463983242230649182e+02 1.445535592933653675e+02 1.496459076900566174e+02 1.450140970523559076e+02 1.480467632270116667e+02 1.455460116252186538e+02 1.436181173441789554e+02 1.460015310275721561e+02 1.464709390358918313e+02 1.447766680462506770e+02 1.466549271215118324e+02 1.459818137425089049e+02 1.447619399693291200e+02 1.453358583389994863e+02 1.457223347469485475e+02 1.446181419750372186e+02 1.449884839443118665e+02 1.447092662249888519e+02 1.454322066652492538e+02 1.435421973236906865e+02 1.451257669639803680e+02 1.451726880874866197e+02 1.446361320037449332e+02 1.454807852498325360e+02 1.464997597346836073e+02 1.432655371718828974e+02 1.412914490465033168e+02 1.469274966943520440e+02 1.417495267057600188e+02 1.444656103662966018e+02 1.441733755095292508e+02 1.451199162576526476e+02 1.451661825433288016e+02 1.432804714904179377e+02 1.423287302354049189e+02 1.409940367150707630e+02 1.444777346846160526e+02 1.406530287590871637e+02 1.429589226388362704e+02 1.445833529789109093e+02 1.442050252502101841e+02 1.427385422103041606e+02 1.414730213666713325e+02 1.414761785369013296e+02 1.416975823769402325e+02 1.449021601369499308e+02 1.387339948122834130e+02 1.439373865748255525e+02 1.419710703677102401e+02 1.397030952201549781e+02 1.405216458926182383e+02 1.407439713851107115e+02 1.424884429910015626e+02 1.429493684610018249e+02 1.405895539213566678e+02 1.403663544526887961e+02 1.446483234004875840e+02 1.444303597746763614e+02 1.410689081636383833e+02 1.400509145496045278e+02 1.419438891916489069e+02 1.379298391805192239e+02 1.400087181748313867e+02 1.409090477268134123e+02 1.420034614600472764e+02 1.396220124713671566e+02 1.417506252816141625e+02 1.435602027707926709e+02 1.414843956592085590e+02 1.383058434389544402e+02 1.389811376644400980e+02 1.388647766961539958e+02 1.399318772539765519e+02 1.389490427534146590e+02 1.400819200108684015e+02 1.392767517349294053e+02 1.403938947719460089e+02 1.407674976791314236e+02 1.388955074580116502e+02 1.402553388963047212e+02 1.400933689858007938e+02 1.390906052318917432e+02 1.409100116089343260e+02 1.412000774187145566e+02 1.395760842749099311e+02 1.412131391007054333e+02 1.393618130619454973e+02 1.421700569831960195e+02 1.411850911288140935e+02 1.422459719886495861e+02 1.423241359936682784e+02 1.382689516781370855e+02 1.396288397784603319e+02 1.415654484776957531e+02 1.399055070697600911e+02 1.415436519820213732e+02 1.399530954269465610e+02 1.405351131105215359e+02 1.384143042868859368e+02 1.376425327994598717e+02 1.378453351612319580e+02 1.383177257193650860e+02 1.374608903742153814e+02 1.383885930959387736e+02 1.396851123440891058e+02 1.399459495359660650e+02 1.368036235458376382e+02 1.383802252702383839e+02 1.407331629637977244e+02 1.367359539441461038e+02 1.410463905056786587e+02 1.379232946958105970e+02 1.351346206319122984e+02 1.395731511399660860e+02 1.411654365933028430e+02 1.390242918779976264e+02 1.373561135553695181e+02 1.390504620150195194e+02 1.374274085076012568e+02 1.394388836790918731e+02 1.381778013810342145e+02 1.402227741362263771e+02 1.387612346276462461e+02 1.384886364824443774e+02 1.380463836019057737e+02 1.427898275542014517e+02 1.372795542987190629e+02 1.400171162734036159e+02 1.387378103022583957e+02 1.401419724408826823e+02 1.406701923377007404e+02 1.410527030637042856e+02 1.419178477236439733e+02 1.381032847551981604e+02 1.391019727017921923e+02 1.385000362480633953e+02 1.399532290409478605e+02 1.430170839703347667e+02 1.422066281243981791e+02 1.392186918608012718e+02 1.411945977177680334e+02 1.429465711862312105e+02 1.404221255954492165e+02 1.409360985498801142e+02 1.430654414232212446e+02 1.409934788113299078e+02 1.436272802946183731e+02 1.400177788145058742e+02 1.432918095028704499e+02 1.419066777074026504e+02 1.412258973572582192e+02 1.432395383689251389e+02 1.424454525867352856e+02 1.443588898363646535e+02 1.390390143938998904e+02 1.415256668449233075e+02 1.409264238714130499e+02 1.424143687427106784e+02 1.434584403575761939e+02 1.412846308755409268e+02 1.430015829057317376e+02 1.435619072410191848e+02 1.444647349429471603e+02 1.393849341350085922e+02 1.419281827955910842e+02 1.416782870191793791e+02 1.389077680855729113e+02 1.419381028682184933e+02 1.399097370438329619e+02 1.409855126072219491e+02 1.408168899297280916e+02 1.420186502702528628e+02 1.393785734483139436e+02 1.425733615690774911e+02 1.417543642359427167e+02 1.407646455979264886e+02 1.408727615481196551e+02 1.409650121372076512e+02 1.431367885401911337e+02 1.419230482059214467e+02 1.424767102678142123e+02 1.410806523452689305e+02 1.408431536233597967e+02 1.386328939821129325e+02 1.429243008040146492e+02 1.380627156447991979e+02 1.398453563961311943e+02 1.398784788576570008e+02 1.396357261211371963e+02 1.402567751784685299e+02 1.381907545878909502e+02 1.418879308301465585e+02 1.383556283195669323e+02 1.419826923035855373e+02 1.373509919609692815e+02 1.412197368877995700e+02 1.363529489287828653e+02 1.367399017863832569e+02 1.356884707859489083e+02 1.359170011161830871e+02 1.367238069647291354e+02 1.382475618611656785e+02 1.333238616597686530e+02 1.374645890620046202e+02 1.381368571133975820e+02 1.371605143491404135e+02 1.358998175849310996e+02 1.353906721332494953e+02 1.346780319008484810e+02 1.381810932283958664e+02 1.350327250072137701e+02 1.384911246340007835e+02 1.402274987586978909e+02 1.380757131109298825e+02 1.384080674446938701e+02 1.368603825874020572e+02 1.400812978439786889e+02 1.385360812815806355e+02 1.421139719634138601e+02 1.385894462742398900e+02 1.395896493456924929e+02 1.410325788376146363e+02 1.344990201344306229e+02 1.354022610182391873e+02 1.370885350582787510e+02 1.373968315508184332e+02 1.384372054206053519e+02 1.363822592971636993e+02 1.386997294857142151e+02 1.363985784612252701e+02 1.363124889682542289e+02 1.401034208077691972e+02 1.378448455454068835e+02 1.363601274241649719e+02 1.377113909821453319e+02 1.380927180878323668e+02 1.402816982264729120e+02 1.394131330329194611e+02 1.359122128845974657e+02 1.366370250594561071e+02 1.409191201969524627e+02 1.393503588925278791e+02 1.403931180816198889e+02 1.428474074398643552e+02 1.390345648651545787e+02 1.376744546151442705e+02 1.408399289713341886e+02 1.379935775792797870e+02 1.386556732725495635e+02 1.405582117355653793e+02 1.383789982398388929e+02 1.400581042200400077e+02 1.372042699405428152e+02 1.383906036449127157e+02 1.381879685485857010e+02 1.405460064206679363e+02 1.400775253763677881e+02 1.391455930803406318e+02 1.408014145097553467e+02 1.405401653427472581e+02 1.407085358408644709e+02 1.386590889009392527e+02 1.428782006737186521e+02 1.389401347047611637e+02 1.386464797610006201e+02 1.397058978451795781e+02 1.391525546109594700e+02 1.404586769419129553e+02 1.402285170215420749e+02 1.397784740414498401e+02 1.400026280651190689e+02 1.406625298573899272e+02 1.394295402168009446e+02 1.367207816841466297e+02 1.405790670413896919e+02 1.395787366211031326e+02 1.417797305996345756e+02 1.411352641910754357e+02 1.411987305555769012e+02 1.425591367666762608e+02 1.436127198347728608e+02 1.439103516880185794e+02 1.432516792182622964e+02 1.407250641245954341e+02 1.432792388883582362e+02 1.421058502821006471e+02 1.389924793699702548e+02 1.425865638183526585e+02 1.418068901405581528e+02 1.442623320237175051e+02 1.441227557708557470e+02 1.415219264394690413e+02 1.407004648474301689e+02 1.427752545163968705e+02 1.422785467033302780e+02 1.419166703417761539e+02 1.406601096005620093e+02 1.453454995667983667e+02 1.445846451699807176e+02 1.417262133325147033e+02 1.429426462856367550e+02 1.433546137767064010e+02 1.438687203296554458e+02 1.442434339557763394e+02 1.432040751957684677e+02 1.415188683294813075e+02 1.426387292170767580e+02 1.419548167364880840e+02 1.424970244865444045e+02 1.416017437226129232e+02 1.418533290669976168e+02 1.430665051878876000e+02 1.444637440197707576e+02 1.429981308110340024e+02 1.443693005566950660e+02 1.414285271387113596e+02 1.419955285579882229e+02 1.431831864955938158e+02 1.448415734077143497e+02 1.417681894754173300e+02 1.435602910581453671e+02 1.422051514478390857e+02 1.440743595212043431e+02 1.448975550725580206e+02 1.463232431446041346e+02 1.460027136480974264e+02 1.460254678418401397e+02 1.422260573233041043e+02 1.462931859431785142e+02 1.451701768040942397e+02 1.425259215205826706e+02 1.453986551473679754e+02 1.449626682732976519e+02 1.439700808818037387e+02 1.462757955043576032e+02 1.455178200911564659e+02 1.456083753257145759e+02 1.494237645912039056e+02 1.458586938943111875e+02 1.491221189341260640e+02 1.486324752204519370e+02 1.466803864419030390e+02 1.465466474897166336e+02 1.426222673150172682e+02 1.459472084512007939e+02 1.448770625211847118e+02 1.458349769654454064e+02 1.467925207527599412e+02 1.435528567528450878e+02 1.462583875212721125e+02 1.414125293547588456e+02 1.441972395066589741e+02 1.446128708258375752e+02 1.454494261774193831e+02 1.467726760879598373e+02 1.471347852689583817e+02 1.433447852064230688e+02 1.415668580371871030e+02 1.425917856818849998e+02 1.475093574062502455e+02 1.441310451703400872e+02 1.430977454648929665e+02 1.464216153277114358e+02 1.434276376431029689e+02 1.431182394707725223e+02 1.447746422750418844e+02 1.429750082377707940e+02 1.444341634535715002e+02 1.411174556294582771e+02 1.437785047330629027e+02 1.422314188219007178e+02 1.405954353602692208e+02 1.421397614218982142e+02 1.424323736933511952e+02 1.418159876518090243e+02 1.406911000424072995e+02 1.426523380022704544e+02 1.404460296956644640e+02 1.457439248060672981e+02 1.459015240448657380e+02 1.442114906569860864e+02 1.413561726941017014e+02 1.389332794359137608e+02 1.399606913614749146e+02 1.405358870181316036e+02 1.397600917117564450e+02 1.404646062326974914e+02 1.375703975352846840e+02 1.379561849562332441e+02 1.380836153110904263e+02 1.432094506842577459e+02 1.426546513564138081e+02 1.405813910919750924e+02 1.411156486535442696e+02 1.407627162260156410e+02 1.449495984493646858e+02 1.418587670065495843e+02 1.416918235441776801e+02 1.400992081362484782e+02 1.437170803138330939e+02 1.416139002171503876e+02 1.444033801118977465e+02 1.442744983502417995e+02 1.415351884184500761e+02 1.431551437627242365e+02 1.428096401917125604e+02 1.436839510084594451e+02 1.428637593263883332e+02 1.440640318663259620e+02 1.427648700072700478e+02 1.431813712483813958e+02 1.439560737771571155e+02 1.446077142436869849e+02 1.458594742659986423e+02 1.450286099454713451e+02 1.445324982859303020e+02 1.457025456528404845e+02 1.445625371321090995e+02 1.452781211138280639e+02 1.466880068681595048e+02 1.457661749620282592e+02 1.444951658838696460e+02 1.447840282680940902e+02 1.469877404248136088e+02 1.409967072667831758e+02 1.456856011627963596e+02 1.453966423130126202e+02 1.454383707435355007e+02 1.418253083205995324e+02 1.454451155663082886e+02 1.480343086468322440e+02 1.441571580289920291e+02 1.443756286373595685e+02 1.446159137149280127e+02 1.453527303495063734e+02 1.429170020131819854e+02 1.458503721691999715e+02 1.446612867611103752e+02 1.454461400299445017e+02 1.442650807296587629e+02 1.462715400034606716e+02 1.478201432816149463e+02 1.432547495404190840e+02 1.454809593697783896e+02 1.459567988321584266e+02 1.470405433161397184e+02 1.456141671268767084e+02 1.459651291978641154e+02 1.455462355662541825e+02 1.431509407169164092e+02 1.447070958608999831e+02 1.441770403628423765e+02 1.432880021592966671e+02 1.460035948542999336e+02 1.441514478545050792e+02 1.478837066720990663e+02 1.478306442627670378e+02 1.473901050119036427e+02 1.450601710584297166e+02 1.480798392021845586e+02 1.496919798089619462e+02 1.494594399855594702e+02 1.452697733618315112e+02 1.481387732352456226e+02 1.488792036475816758e+02 1.425512117932582896e+02 1.458467344458072432e+02 1.474823303367010681e+02 1.454413548424359703e+02 1.462356029689219667e+02 1.452011968042205581e+02 1.435632449693436286e+02 1.475387401286445481e+02 1.456992507059323145e+02 1.473473312517413092e+02 1.457708057794283150e+02 1.468636994357417791e+02 1.461146005709258304e+02 1.494548049092213660e+02 1.468087036415047066e+02 1.484316346279441916e+02 1.479517409099950669e+02 1.498280778182220558e+02 1.480131071751833076e+02 1.489420643938711635e+02 1.504788950322586061e+02 1.513017627920722532e+02 1.493538732917664618e+02 1.490209662496461078e+02 1.502048916186745089e+02 1.523410892905281742e+02 1.494658391896311684e+02 1.485521439060579212e+02 1.522279314441202303e+02 1.509703937600653774e+02 1.513094058256571373e+02 1.482923736431064299e+02 1.546096470062699950e+02 1.485770141228197474e+02 1.516194196334719777e+02 1.523832256170291544e+02 1.516944111904394674e+02 1.519907093345500471e+02 1.514730746729308635e+02 1.522132923703687482e+02 1.527626182251919715e+02 1.545972335737312164e+02 1.539100584670379419e+02 1.577917700717156038e+02 1.535631994160935960e+02 1.534845197636483931e+02 1.564052812402359791e+02 1.559483288723221790e+02 1.548329401036041872e+02 1.577241428917002679e+02 1.529700085320230016e+02 1.557390616110745043e+02 1.531565723177263010e+02 1.552220022563387545e+02 1.571760391511259911e+02 1.556715939622747271e+02 1.536107271038442548e+02 1.559348845829859727e+02 1.566570309138434993e+02 1.599945747552363002e+02 1.558696319352576438e+02 1.570499855666252529e+02 1.576461236441199389e+02 1.568500421832390259e+02 1.579252188142089608e+02 1.574601238472675959e+02 1.580913023451813046e+02 1.555470694287509730e+02 1.582489387367565996e+02 1.614495393987263583e+02 1.610039931617111506e+02 1.612208772478255696e+02 1.636734570923416641e+02 1.609446868916457731e+02 1.617859463007934551e+02 1.600781549535478518e+02 1.617390494546217212e+02 1.585130212144361224e+02 1.607047101608800688e+02 1.616776770115813235e+02 1.598589822738290991e+02 1.564664131510530751e+02 1.601917534533376681e+02 1.585514706027609009e+02 1.589725298917899181e+02 1.594460236700532789e+02 1.599640380235444468e+02 1.641216188971004897e+02 1.635073653229315767e+02 1.604332297253004356e+02 1.558261831200852043e+02 1.607309868245844200e+02 1.581529399363610366e+02 1.574910630015004926e+02 1.586665388484927632e+02 1.610129825963139751e+02 1.591921398733031765e+02 1.581640494974131173e+02 1.585162493329977167e+02 1.593756852269541184e+02 1.582185730453993813e+02 1.600641687065607073e+02 1.598865565941003695e+02 1.560640030670655563e+02 1.601910244123905898e+02 1.611095228992469117e+02 1.617018405247546298e+02 1.588176094384718056e+02 1.582737750209944068e+02 1.590829108044463851e+02 1.572590367714076365e+02 1.622098063349806409e+02 1.586138958597486806e+02 1.586885928885942860e+02 1.601207309966617061e+02 1.577257482685319872e+02 1.607907429925301699e+02 1.619236728955465310e+02 1.662040657024883501e+02 1.604365392156941255e+02 1.595760154970313351e+02 1.607322867093878642e+02 1.611870466658500050e+02 1.591017721798122295e+02 1.629716289945480412e+02 1.621903127147724604e+02 1.599553403070653701e+02 1.620505308557380317e+02 1.644818659781640804e+02 1.632605279230952249e+02 1.656663449182057093e+02 1.637803220342333930e+02 1.624497487107221900e+02 1.652936578853788205e+02 1.609759038925106154e+02 1.675102283410500377e+02 1.679533181434889002e+02 1.668739880007324530e+02 1.644634887727102353e+02 1.672311506224758659e+02 1.645454957383690555e+02 1.646524798513666497e+02 1.651841262858818595e+02 1.641266468750554566e+02 1.638152691607783424e+02 1.677588729939991197e+02 1.656507135668288129e+02 1.662831825916183277e+02 1.647389888199840868e+02 1.676428993249627979e+02 1.630889354585074784e+02 1.639842017522178708e+02 1.664490418314738918e+02 1.663702067427773557e+02 1.669555227378840527e+02 1.655374567487343427e+02 1.668516279997784864e+02 1.662791831065898691e+02 1.680375285043615179e+02 1.664423888705473757e+02 1.675992501832127459e+02 1.631126310694577342e+02 1.668887025394646741e+02 1.673975157133582172e+02 1.651122588920681551e+02 1.655455651835828519e+02 1.680655224184866938e+02 1.674083600519799688e+02 1.638264245187960455e+02 1.644337535453247199e+02 1.671727995247021852e+02 1.648073699243289809e+02 1.654938347449002549e+02 1.644122327026428252e+02 1.639620224639462833e+02 1.630844125490341696e+02 1.641286845961863889e+02 1.633423035154190188e+02 1.627719065352921461e+02 1.659157514544592971e+02 1.642088173672348717e+02 1.662904480422327822e+02 1.636426633922740166e+02 1.662025479186882535e+02 1.647333389094668235e+02 1.650733365407850215e+02 1.653037436688986759e+02 1.678356405400747349e+02 1.659903766626964625e+02 1.666535864982578232e+02 1.622894608160896155e+02 1.630613714039615729e+02 1.639517978191461225e+02 1.639054146716648859e+02 1.636118659789593153e+02 1.614807130406997544e+02 1.615112172134364243e+02 1.659489294336920864e+02 1.619501468941160738e+02 1.623853130314942348e+02 1.633363129221444865e+02 1.631334229703129495e+02 1.618526494899404895e+02 1.632191226544342157e+02 1.632853942282679895e+02 1.654663024388231349e+02 1.631890205376037102e+02 1.630963662118394097e+02 1.630994843928851026e+02 1.607628467251307711e+02 1.659605029479483562e+02 1.643271020138751624e+02 1.623208185882564862e+02 1.651928067053810878e+02 1.679733685810395514e+02 1.666384954872938806e+02 1.640224941113656598e+02 1.641493646140863234e+02 1.646900147958308480e+02 1.646990586112830783e+02 1.661462221141804321e+02 1.617246787165286150e+02 1.676124069904554119e+02 1.633600003262862401e+02 1.687409209566260131e+02 1.664508034834377952e+02 1.656413363795790303e+02 1.654474426688394431e+02 1.663871063625455804e+02 1.635248139494089514e+02 1.646209942671393947e+02 1.645343232807577181e+02 1.635192387027765051e+02 1.635511188730210392e+02 1.636572573356181692e+02 1.641346263083196959e+02 1.641246373150935938e+02 1.665232451223861290e+02 1.634801710680740143e+02 1.640413881459335812e+02 1.684336668778130672e+02 1.655613167276706008e+02 1.647074295683380569e+02 1.671181461412119518e+02 1.660824174811314720e+02 1.641022630074186281e+02 1.683368885506388608e+02 1.664804448605954690e+02 1.652539002060268558e+02 1.675080160174965442e+02 1.658794632192027620e+02 1.682293941248996987e+02 1.682838244754900074e+02 1.654795988703218370e+02 1.677674847343469082e+02 1.682653269846173316e+02 1.652574023649436299e+02 1.639936337196671161e+02 1.678987840462349084e+02 1.666653552744745070e+02 1.678701251925944007e+02 1.651935575275191184e+02 1.641016905008570177e+02 1.670542305158533907e+02 1.654606253246082304e+02 1.697648065321175750e+02 1.688878327431574462e+02 1.628300983548381566e+02 1.662203855509452524e+02 1.673528129100388355e+02 1.657836306830374724e+02 1.645144353094855205e+02 1.657034162747929429e+02 1.642493471404809782e+02 1.653130975840616088e+02 1.626842678523030941e+02 1.628158947434483252e+02 1.655762178307144552e+02 1.609676302193320510e+02 1.649134140551041696e+02 1.617098648862745165e+02 1.609304958232415004e+02 1.631113020525031345e+02 1.644726202984786596e+02 1.627138079704303379e+02 1.644530571799057839e+02 1.643589631469932044e+02 1.665291923903241411e+02 1.652396004837891326e+02 1.642801266588977853e+02 1.675672990772023354e+02 1.633735082254150370e+02 1.639036532191532558e+02 1.647246299928459337e+02 1.644995362210156316e+02 1.653144228956509778e+02 1.672305774598871722e+02 1.612528562377561911e+02 1.607647398217081331e+02 1.636007194093854480e+02 1.657457942264421433e+02 1.650713850765556856e+02 1.639625533539124831e+02 1.640018607491636260e+02 1.648573048663553493e+02 1.614045034980108255e+02 1.660202345945841387e+02 1.632151961013603341e+02 1.652050548709007103e+02 1.617974574347971384e+02 1.638843520343798161e+02 1.624770068851456415e+02 1.637352300312688840e+02 1.650449197648369193e+02 1.630447369355923684e+02 1.643195349516292936e+02 1.647553900546010937e+02 1.620982292919796350e+02 1.641317569984169609e+02 1.663727806426115023e+02 1.659762797607718028e+02 1.639881042393145094e+02 1.708604650404115546e+02 1.651467717557161450e+02 1.623069480615397708e+02 1.678686654223755852e+02 1.669637797359102649e+02 1.657509359413782306e+02 1.634024097468509638e+02 1.654031351827798346e+02 1.687192476497557152e+02 1.641107217713930027e+02 1.651124562875062907e+02 1.630397154032987714e+02 1.648449081179913946e+02 1.655344858264597576e+02 1.641950644241365467e+02 1.623567517968442928e+02 1.654562990691038635e+02 1.633866554043042925e+02 1.645609486930503920e+02 1.623631075357862130e+02 1.664011802390680543e+02 1.668970882454255786e+02 1.646884455857606611e+02 1.663905873540982157e+02 1.660999291451435624e+02 1.634943221452569446e+02 1.672613965919807129e+02 1.651752967675418802e+02 1.648289464988867223e+02 1.664929567459105044e+02 1.664832067972706398e+02 1.664379745284651904e+02 1.636090205393006727e+02 1.654330634078104083e+02 1.676705843861114715e+02 1.624888049923977462e+02 1.643154902790666370e+02 1.657044865047621442e+02 1.652185955877473305e+02 1.604728625656513543e+02 1.629017348153991236e+02 1.635391640307986734e+02 1.664054291125827376e+02 1.647459430735144110e+02 1.602560052370182291e+02 1.571624724449750943e+02 1.605343835571515854e+02 1.609989435942577245e+02 1.585477758040506728e+02 1.600109866567977974e+02 1.595135654987921043e+02 1.603973660642551522e+02 1.641299458219206997e+02 1.640885116570366336e+02 1.606304444819043340e+02 1.621496690781721952e+02 1.582201362435050100e+02 1.597732266858652679e+02 1.599151959270211876e+02 1.575997488980112848e+02 1.586280362345540595e+02 1.576794645057723301e+02 1.598837569825705600e+02 1.579431874202515189e+02 1.589198707641251076e+02 1.593326244091953754e+02 1.601584230106599023e+02 1.598520688354606420e+02 1.550651089721704921e+02 1.588923389510763968e+02 1.597000856590599938e+02 1.577824270657109764e+02 1.578811586290454443e+02 1.587813052706437134e+02 1.611152662134599041e+02 1.590688344420950671e+02 1.607252259724616863e+02 1.594537066903654079e+02 1.580005951364532280e+02 1.559198706754146428e+02 1.570702792556892291e+02 1.571571560743107909e+02 1.586348608574339494e+02 1.591987853593794853e+02 1.578149986076584810e+02 1.584112447860136115e+02 1.602737529902914844e+02 1.590339469452312073e+02 1.611789797439091103e+02 1.594866729326639927e+02 1.614226755700466072e+02 1.583035610300790950e+02 1.594999618068769394e+02 1.574591827486516422e+02 1.601027285949852796e+02 1.569713299414809455e+02 1.594554118176789075e+02 1.549979589405466527e+02 1.579691002540463671e+02 1.544902671280421202e+02 1.563812551950823888e+02 1.585039555378322120e+02 1.552685562537818384e+02 1.567579590287543851e+02 1.558687522333211746e+02 1.552355050177046394e+02 1.575925484109145032e+02 1.563609374620503161e+02 1.593917382591974956e+02 1.576465051094059504e+02 1.591640133333930009e+02 1.603223008231695701e+02 1.566975349640857758e+02 1.587442944775185936e+02 1.586804013521499996e+02 1.558976037906173815e+02 1.601539096593525358e+02 1.580457349880153686e+02 1.564450324792960316e+02 1.596140083924895805e+02 1.577070905836037582e+02 1.577129465534793553e+02 1.544864857100664040e+02 1.584962860258272883e+02 1.565721688756825074e+02 1.588878647576452465e+02 1.573826477501509942e+02 1.578100989935512359e+02 1.538586760213747198e+02 1.586128598506707590e+02 1.542772917019215129e+02 1.546459259848258512e+02 1.536561744339595919e+02 1.591446150023459154e+02 1.512530972276252044e+02 1.548421542971186682e+02 1.542737874987168141e+02 1.558586871997198671e+02 1.531173094933373875e+02 1.537094652863194710e+02 1.552054162459620841e+02 1.563383673523178174e+02 1.533391224355297595e+02 1.534332761809807550e+02 1.560244357510318878e+02 1.537861915614821839e+02 1.523163531649712183e+02 1.543483880105082733e+02 1.550680035097071823e+02 1.534666422276112598e+02 1.544360913990484789e+02 1.533412099724224333e+02 1.542326884241518314e+02 1.556701777157947220e+02 1.529263784181318613e+02 1.543856066517169552e+02 1.537366147248481809e+02 1.547504013743811129e+02 1.545380195432561834e+02 1.523765536510340723e+02 1.531820372874202860e+02 1.530167250949406252e+02 1.559839410050105357e+02 1.557578315109963114e+02 1.554637831873494065e+02 1.558624831569964613e+02 1.551759970481942617e+02 1.538570285837280380e+02 1.529899564234038394e+02 1.552896883262416168e+02 1.555090023223932860e+02 1.554740165970664521e+02 1.561608274649476868e+02 1.543550668599306164e+02 1.579486617420336074e+02 1.547664770036703885e+02 1.536997332270076697e+02 1.551686478778141236e+02 1.536014189275225021e+02 1.529613624612901788e+02 1.533871959610141289e+02 1.511147879794904725e+02 1.513192231774667675e+02 1.534186531877274433e+02 1.532610340294893945e+02 1.530378353797122202e+02 1.520250296521007556e+02 1.519460803328575480e+02 1.506695434857597320e+02 1.504533895246256918e+02 1.524569608072715710e+02 1.515255581158754694e+02 1.487756681654582565e+02 1.466903333332847410e+02 1.508315906393962393e+02 1.480239451942074993e+02 1.525047093179120452e+02 1.506777135882629182e+02 1.503595684359020197e+02 1.527412883683497853e+02 1.531054199113865764e+02 1.525182930743148972e+02 1.540931230119103645e+02 1.503623920618615841e+02 1.501847007877051965e+02 1.518381684501553082e+02 1.486894719858638041e+02 1.514652090665938715e+02 1.476445985111199661e+02 1.512988390294658814e+02 1.499716069138334831e+02 1.521077445541785664e+02 1.492632750716772421e+02 1.522313975485178617e+02 1.527365839496635260e+02 1.474902643403551394e+02 1.477053785577548695e+02 1.462976402699284222e+02 1.468264622026886173e+02 1.468137154915492886e+02 1.452541789004528994e+02 1.450589557921270227e+02 1.466395585459252118e+02 1.467539232498253341e+02 1.485763677113710912e+02 1.471588009371751866e+02 1.493930216504224973e+02 1.473736212292950256e+02 1.474327248055423922e+02 1.477909400995139038e+02 1.460252423681180858e+02 1.487856215109933657e+02 1.491713955296006020e+02 1.492962993624455805e+02 1.433822271407086077e+02 1.479946343247901552e+02 1.460608866830790191e+02 1.477929663174781467e+02 1.478215611915378815e+02 1.449346380857972747e+02 1.473520380049425285e+02 1.458264345361054666e+02 1.451216261175623004e+02 1.491931452865251231e+02 1.456027163436683338e+02 1.513162037642357802e+02 1.477152465178930356e+02 1.439659712677589880e+02 1.469010904645028575e+02 1.475464002475941641e+02 1.488360341411969330e+02 1.496910058751698500e+02 1.470499499321441874e+02 1.487025080877788525e+02 1.491953245162328585e+02 1.489142773143933027e+02 1.464333989882464948e+02 1.461733020687611031e+02 1.466599180174611945e+02 1.462866346483579036e+02 1.464734228292910245e+02 1.458349885407071724e+02 1.472809136943527619e+02 1.425759447891679201e+02 1.494854926895694121e+02 1.464177118090557315e+02 1.437385274452835233e+02 1.479968265638805178e+02 1.449206210773864711e+02 1.461635352456166288e+02 1.449543861270043124e+02 1.483862203556495558e+02 1.493635755571183097e+02 1.480878690487451479e+02 1.480293975001199556e+02 1.471965085891558545e+02 1.498565194903862903e+02 1.479632303653217207e+02 1.482984648881326279e+02 1.488834505025956787e+02 1.514840225209918287e+02 1.488081108783830189e+02 1.468784113416928960e+02 1.490461270675047274e+02 1.510390494410141855e+02 1.476755120220516631e+02 1.460246258133431070e+02 1.493898025133774183e+02 1.478193775010639399e+02 1.461141830628732805e+02 1.484396063107465977e+02 1.485960203701217210e+02 1.467765998782077759e+02 1.506460415212441433e+02 1.473461029788839483e+02 1.508123262331183412e+02 1.484479242910425683e+02 1.489708113947176855e+02 1.490128143876028730e+02 1.476749930672362154e+02 1.479539527874668750e+02 1.501450922794213625e+02 1.474782892373157779e+02 1.480508120306710680e+02 1.477406249486430738e+02 1.472328325734575571e+02 1.484388588889436562e+02 1.459901248130865383e+02 1.486694258467705083e+02 1.462266035542234022e+02 1.485008498806091666e+02 1.468571717370193710e+02 1.438464399098822071e+02 1.507390463605799482e+02 1.466237871068866809e+02 1.491571052750499575e+02 1.450345480370894791e+02 1.475272882467829731e+02 1.470381695636328629e+02 1.440141046451875013e+02 1.478734331089247860e+02 1.475825411526864457e+02 1.451565204532226403e+02 1.454887079579148974e+02 1.479248081300471540e+02 1.491086520028140399e+02 1.470794790789610147e+02 1.487288226698286735e+02 1.463256833610028593e+02 1.434220145622938958e+02 1.429190421851372719e+02 1.429491855245774445e+02 1.444528357946357744e+02 1.445478298026591233e+02 1.451235178717646477e+02 1.433990448350671159e+02 1.427382445885212121e+02 1.448013262696700281e+02 1.442714428577595527e+02 1.428150155336119269e+02 1.433194917309775178e+02 1.470259513842724175e+02 1.476141508584761652e+02 1.460833581892864288e+02 1.445965261010812810e+02 1.450709575421527973e+02 1.441556890272624969e+02 1.462390529869796580e+02 1.412275248401994361e+02 1.424251693972294390e+02 1.453235156723215766e+02 1.448832770353561727e+02 1.449999755731431037e+02 1.478030661072779992e+02 1.464873262134751428e+02 1.479859398678201785e+02 1.457573803344057808e+02 1.449676366281253763e+02 1.448116076026296355e+02 1.435134630441198169e+02 1.436299359948025369e+02 1.464563413547606672e+02 1.440101642620014673e+02 1.432618822785494785e+02 1.445640268778039115e+02 1.466664111952976555e+02 1.468474447786058477e+02 1.423384056580597701e+02 1.421995904237241461e+02 1.425664241902372851e+02 1.409261281948370481e+02 1.435068668517725996e+02 1.452112416969495428e+02 1.425981525950809043e+02 1.411372868921996826e+02 1.437973227447276372e+02 1.455156170592771048e+02 1.432970414234738143e+02 1.439839336949047208e+02 1.414399246520191582e+02 1.432555421949807624e+02 1.418496173035304366e+02 1.440582571110653021e+02 1.437249000294069958e+02 1.413934904541784761e+02 1.414437390727957222e+02 1.410515429554505715e+02 1.412897277332814099e+02 1.413484393286071565e+02 1.419822365758545857e+02 1.442974588377227860e+02 1.427541926379218182e+02 1.415937033750381602e+02 1.404992807601558695e+02 1.405936677729742428e+02 1.419554033572673859e+02 1.409532759180630137e+02 1.415973887226647605e+02 1.412427013731312400e+02 1.427379220206301795e+02 1.396424112859934041e+02 1.370224656272934283e+02 1.385133784882594341e+02 1.417919139256113681e+02 1.402734601359241253e+02 1.394536187483190020e+02 1.406409316673664875e+02 1.389562038362736303e+02 1.365683107755106960e+02 1.378556461589366222e+02 1.387769876479474362e+02 1.390663668506493309e+02 1.374663696789374683e+02 1.396317395459615511e+02 1.396153930947057518e+02 1.364562284638885785e+02 1.394571557732648728e+02 1.392216359670378836e+02 1.397771533158373245e+02 1.381051454618601610e+02 1.380037386387167828e+02 1.396257981255351979e+02 1.362040902340040986e+02 1.362924374018919877e+02 1.374030494555281905e+02 1.389453546916622884e+02 1.331475606486413881e+02 1.347819275698868751e+02 1.358711099459763147e+02 1.344701420849825695e+02 1.395790694475286955e+02 1.400437859693941789e+02 1.411556830139259944e+02 1.378185502127958557e+02 1.400583280812889200e+02 1.373795714034429238e+02 1.393309786628958307e+02 1.410762331658226856e+02 1.371747038559248040e+02 1.393183170155074322e+02 1.401395600815720570e+02 1.368548367963604733e+02 1.386166504019281263e+02 1.378208413442065989e+02 1.393166129677306344e+02 1.413058266040272031e+02 1.384175100465726871e+02 1.396651445115638523e+02 1.417881981567482228e+02 1.400339848563946248e+02 1.365381866679499865e+02 1.439700036185542729e+02 1.426187355925667646e+02 1.385015883549187379e+02 1.385230515450922155e+02 1.386566773655266616e+02 1.383871615313988173e+02 1.358703707594951879e+02 1.350048823839847500e+02 1.360017464933918632e+02 1.372940413479185224e+02 1.349321726120722928e+02 1.395365728181904785e+02 1.384486105520005594e+02 1.362891164422924533e+02 1.383126446193951438e+02 1.390315561990691720e+02 1.368510279633442792e+02 1.379617354326713325e+02 1.370792799266685904e+02 1.365131460862743893e+02 1.370251042492037072e+02 1.383125171437993117e+02 1.380794044969588299e+02 1.370977947201696168e+02 1.394273732694193768e+02 1.384513832191827021e+02 1.389019947848845504e+02 1.365635680087695221e+02 1.362798654198540476e+02 1.350631039018942374e+02 1.325276960802385133e+02 1.377839183340741158e+02 1.375922403994913736e+02 1.373142013360709086e+02 1.346379933884453521e+02 1.350606654997132807e+02 1.333605288343620714e+02 1.316278268778344227e+02 1.324761222404212333e+02 1.339644041431913593e+02 1.322425282597133673e+02 1.318556325844517687e+02 1.330117807007589192e+02 1.292047989412166373e+02 1.319518866447258745e+02 1.302756784900018943e+02 1.266125038632479232e+02 1.305929915653848354e+02 1.316188138203172571e+02 1.328687263049540661e+02 1.320819440105927924e+02 1.302817305503186844e+02 1.328698561397176832e+02 1.323807540932910740e+02 1.329515048361639344e+02 1.324499103001257083e+02 1.317988450943228713e+02 1.305977728184824969e+02 1.322559643148538839e+02 1.296352631045640180e+02 1.323581945540374250e+02 1.257224646683037719e+02 1.274490976083194624e+02 1.303435979282087374e+02 1.290003733593105721e+02 1.281163418518603976e+02 1.301713851612594510e+02 1.268787393089873206e+02 1.289274138877088092e+02 1.277079681958979194e+02 1.289069911338539214e+02 1.276690176760626514e+02 1.296489622073952148e+02 1.283152690023562741e+02 1.282788591138922243e+02 1.297123419476744459e+02 1.301615447952117393e+02 1.287912268270128777e+02 1.296413298312210429e+02 1.276194322941796457e+02 1.300152620039496014e+02 1.303791904734349316e+02 1.311382669942007624e+02 1.301920067376587724e+02 1.315686696941882303e+02 1.285034912011480230e+02 1.298557910658440733e+02 1.283077079050919451e+02 1.291230705660373701e+02 1.297739350244580692e+02 1.337977058201319949e+02 1.288938058705580829e+02 1.334483350953582885e+02 1.277779494292897198e+02 1.300717056061555468e+02 1.299014576556122051e+02 1.289971440497504034e+02 1.289227012106806001e+02 1.290019171275940550e+02 1.284719116864766022e+02 1.286990138660650302e+02 1.283549932666812765e+02 1.279555401965669574e+02 1.280698844466978130e+02 1.281044078210390182e+02 1.307230621574640850e+02 1.264341603747478615e+02 1.290972733814323306e+02 1.283145565984904977e+02 1.276525530275372375e+02 1.294204320107074295e+02 1.295800039877062204e+02 1.282852766396547963e+02 1.275476299699921299e+02 1.274745795285462151e+02 1.282932595824166242e+02 1.277525351250698833e+02 1.268275867565474471e+02 1.276534940786067835e+02 1.306285052505639896e+02 1.309505464048613419e+02 1.268819468251888907e+02 1.299810824056316392e+02 1.283077801174944170e+02 1.286224316974723649e+02 1.293333378971580032e+02 1.286374990477387428e+02 1.284105695509134080e+02 1.292960331984557456e+02 1.278971479060350163e+02 1.272091657293520086e+02 1.279855944786788484e+02 1.293446641975803573e+02 1.302495186572961643e+02 1.301946268739715720e+02 1.269917703866626510e+02 1.282736998378885005e+02 1.287180431551816184e+02 1.238703685439043909e+02 1.282073958082566492e+02 1.279147235786761598e+02 1.288067272657951605e+02 1.275937090241399119e+02 1.306316559203029897e+02 1.267949527546840329e+02 1.266170762823394966e+02 1.282677017855129691e+02 1.287509454354612046e+02 1.260794961913585581e+02 1.245892210823304254e+02 1.228267950275706824e+02 1.240488593473892962e+02 1.215971577382815383e+02 1.262945322284198255e+02 1.239367182303983128e+02 1.257256680394513637e+02 1.248727269872627375e+02 1.251293769689309840e+02 1.247500330180453858e+02 1.266211139910375323e+02 1.215780634160049090e+02 1.229653258845673918e+02 1.236532851443692351e+02 1.187113789502148364e+02 1.178381075653864514e+02 1.188878607393071434e+02 1.219229823828670192e+02 1.185887180801518923e+02 1.216078273119519224e+02 1.215155277202446911e+02 1.207443365532032260e+02 1.198620207035462926e+02 1.198397386698027134e+02 1.230088620156992363e+02 1.203254342573377329e+02 1.153146960810869359e+02 1.226288814944653041e+02 1.203196386095743122e+02 1.197775646300952275e+02 1.195705080206248709e+02 1.213573050792518160e+02 1.179873464307200663e+02 1.219712220506516900e+02 1.211386368020204429e+02 1.208602597382241868e+02 1.183230632471162238e+02 1.204574556468055277e+02 1.173337300125716638e+02 1.186576580856226713e+02 1.168369071880013763e+02 1.166295542692611207e+02 1.199256302620714081e+02 1.176726110537838821e+02 1.189678064530552177e+02 1.192974258008647297e+02 1.165527373407311558e+02 1.200863823740351108e+02 1.171354115606740436e+02 1.174072031841259616e+02 1.176408103967658292e+02 1.174302971569274661e+02 1.191807989500726706e+02 1.193300459180944699e+02 1.193126078616477770e+02 1.201082577516368275e+02 1.203786126142958324e+02 1.180489524973452404e+02 1.192052074268915618e+02 1.176574725302921394e+02 1.207885365326022367e+02 1.227267911330043262e+02 1.181998907537041532e+02 1.210441706180245944e+02 1.184020120242805092e+02 1.211020189006333254e+02 1.196373188486895316e+02 1.189483775764536375e+02 1.204407302299938038e+02 1.198177109339900426e+02 1.191805775842212825e+02 1.184924434900548960e+02 1.170453931546549597e+02 1.187324656158032354e+02 1.174204521886221926e+02 1.176125364651830125e+02 1.193127219313085732e+02 1.175045197295797834e+02 1.197427169047947473e+02 1.195026489108812768e+02 1.196917407069870336e+02 1.205547715909798825e+02 1.197096010717548751e+02 1.219259367762756199e+02 1.188396302197469083e+02 1.182718000563630909e+02 1.186558036185337528e+02 1.166686967712767853e+02 1.208285524750267825e+02 1.155014409855138240e+02 1.204383413024924749e+02 1.187110383100277460e+02 1.192448351045616164e+02 1.199550149422940848e+02 1.195209542024733480e+02 1.187104726696949797e+02 1.176410677401843401e+02 1.176396368446847305e+02 1.181145304686814654e+02 1.201365330630135446e+02 1.185703373449484275e+02 1.169766640067801546e+02 1.174915765661628910e+02 1.170545453687725654e+02 1.193104523439880609e+02 1.170512499985367754e+02 1.178474016823234933e+02 1.174397409587627692e+02 1.175595188243658242e+02 1.194397963798491702e+02 1.179933162271691600e+02 1.212464254320094170e+02 1.195285658599436971e+02 1.173145381997363188e+02 1.173064489109754902e+02 1.169478226379710719e+02 1.194966389003524370e+02 1.194939856963543292e+02 1.169354838319350733e+02 1.178853379659399252e+02 1.171566519997634117e+02 1.192452844288943083e+02 1.190391230281280031e+02 1.184555510130522009e+02 1.163446702655946012e+02 1.155553366932879698e+02 1.198420880055339950e+02 1.156115972916403933e+02 1.163407463441886449e+02 1.164548954566554073e+02 1.166669930037991634e+02 1.164160110547368845e+02 1.127358543843723311e+02 1.177846734598104064e+02 1.097392225397853167e+02 1.101625719873277092e+02 1.143155287647747826e+02 1.124514983338309548e+02 1.116170367335659961e+02 1.124938539795645909e+02 1.135612011466700437e+02 1.145072827236212731e+02 1.137504141230841554e+02 1.149737602326716370e+02 1.133874124023404306e+02 1.124572629838187225e+02 1.139389201869325490e+02 1.089708980940206118e+02 1.116404191867429319e+02 1.111943441068323182e+02 1.135528663265355078e+02 1.113370253136979073e+02 1.100553506451142880e+02 1.131896662543060472e+02 1.074551441986154714e+02 1.153573788946841461e+02 1.123555128833266821e+02 1.119363226622625689e+02 1.128073570483161774e+02 1.131895299502406402e+02 1.120049484296154674e+02 1.131504214186856103e+02 1.121908402247881895e+02 1.142245147570384631e+02 1.145578431176370060e+02 1.107538811701904677e+02 1.101537201736192344e+02 1.090738865809363176e+02 1.126821026084546844e+02 1.122473157217427229e+02 1.115811393319922473e+02 1.089088694457943376e+02 1.080726215352809874e+02 1.106763868629021772e+02 1.093182318231833818e+02 1.116480314691512064e+02 1.120880692105250205e+02 1.127732823863959624e+02 1.091768681802152514e+02 1.093639825185747583e+02 1.090035332078070383e+02 1.084215405156045477e+02 1.105314173810575085e+02 1.120331855416318376e+02 1.125335083678657497e+02 1.117087831655072279e+02 1.091935521619476503e+02 1.134277786103146184e+02 1.113391676643243358e+02 1.095122799254568093e+02 1.115113394776632987e+02 1.127909682450899993e+02 1.092708295299324561e+02 1.096256461765962342e+02 1.084265304736193656e+02 1.077601087125473214e+02 1.075139073055736105e+02 1.085333226368068011e+02 1.072228296628146182e+02 1.088373551596819055e+02 1.072780475679580832e+02 1.082592111557589618e+02 1.073700914301391123e+02 1.053401060072477975e+02 1.076519955581938461e+02 1.097120583881074367e+02 1.104712113465468946e+02 1.085636003351094985e+02 1.092653775966512910e+02 1.079676226539071280e+02 1.088738014332176647e+02 1.086525631448917864e+02 1.102629848712822707e+02 1.105014040466771945e+02 1.063107358685341524e+02 1.092653858590472282e+02 1.083344636553386522e+02 1.107199677923602650e+02 1.086675433144071263e+02 1.084535310306595051e+02 1.049149052896316476e+02 1.071830349405402671e+02 1.047969647629266348e+02 1.051710983686153469e+02 1.063374627601108102e+02 1.048196739285070436e+02 1.048106782771497052e+02 1.063259585050546292e+02 1.036910002215216053e+02 1.036309072899467338e+02 1.069837236489504733e+02 1.051807189155387050e+02 1.062593362333945350e+02 1.056058058614367638e+02 1.056472068097079529e+02 1.079586845491962919e+02 1.086801925697085380e+02 1.068665559807014347e+02 1.054415009801827523e+02 1.051634724362551339e+02 1.044461262057194659e+02 1.048617872146213870e+02 1.048106466388643696e+02 1.021386779357550125e+02 1.049054618604676108e+02 1.088043078045011356e+02 1.069939573648148752e+02 1.087866410661883521e+02 1.096695960031961903e+02 1.065667351119347330e+02 1.099534422538903158e+02 1.087459731255514157e+02 1.054834016149772680e+02 1.073393517681005704e+02 1.080023908781770103e+02 1.074356832178381609e+02 1.067549147266257705e+02 1.092396969490043261e+02 1.068276742501481067e+02 1.038853426386399832e+02 1.055124362124072803e+02 1.031773450636837879e+02 1.035756739007779146e+02 1.021818055960371794e+02 1.044294478642326709e+02 1.043123729662980850e+02 1.073912824529387393e+02 1.060310832744344935e+02 1.043006251260518980e+02 1.024914078039515033e+02 1.044283868074567181e+02 1.063463487789479842e+02 1.061701870763238986e+02 1.029222035127174593e+02 1.037447020944614877e+02 1.048295849829543727e+02 1.031547661666793942e+02 1.047018801804203605e+02 1.022169103958363365e+02 1.031706498483896581e+02 1.040459685762233022e+02 1.005582267988635152e+02 1.055256828394379482e+02 1.036338492912460936e+02 1.015716011792333404e+02 1.037145050878305881e+02 1.026811061335487238e+02 1.031609236430911807e+02 1.042497687065679486e+02 1.050496789655853291e+02 1.038247466483735195e+02 1.049049804381035784e+02 1.016585720060819540e+02 1.043953966716212989e+02 1.033772770132655126e+02 1.065229366859413602e+02 1.051086861527476373e+02 1.025920248566277309e+02 1.018194287640917537e+02 1.079084225913638022e+02 1.031804529233652090e+02 1.025770237734360961e+02 1.019588184935948902e+02 1.034905260999208707e+02 1.014921210766491129e+02 1.032132983922219296e+02 1.041334508732242341e+02 1.027877118662386238e+02 1.039272397927668408e+02 1.023497026957435452e+02 1.018002452181935240e+02 1.016965304293778871e+02 1.034669988443276196e+02 1.038512557699818331e+02 1.030415432174633281e+02 1.027580538693317038e+02 1.012650606144456447e+02 1.010083411941092351e+02 1.003749453533052218e+02 1.002113310139895077e+02 1.008386708069200637e+02 1.004436773723310665e+02 9.782100570057993139e+01 9.933679931058804868e+01 9.926088143959113097e+01 1.012589175208963326e+02 9.838843212499315882e+01 1.019724847625241324e+02 9.830584039044903477e+01 9.822424438574769567e+01 9.728736831019335796e+01 9.910028214567161342e+01 9.811715092778480596e+01 9.733786993246665986e+01 1.002161617911234117e+02 9.876780636664091162e+01 9.883334965329889599e+01 1.007806152453563868e+02 9.947193928057423307e+01 9.525042326076686550e+01 9.817937227418835278e+01 1.018675501412222673e+02 9.788181705526716314e+01 1.001675642388506162e+02 9.803692922893144157e+01 9.749316711061685226e+01 1.006542719516058497e+02 1.000054349801547602e+02 1.008151570411254028e+02 9.860055044073070007e+01 9.982632589165002912e+01 9.841869596666752784e+01 9.764526539240713987e+01 9.708673318986676293e+01 9.650844894465167556e+01 9.781250177191260775e+01 9.655908342711178705e+01 9.707324177812546395e+01 9.932132003618217198e+01 9.875785179149062287e+01 9.649089326849852455e+01 9.499648111910813952e+01 9.784074255515595553e+01 9.866740729209897154e+01 9.801361056160575913e+01 9.676927024745634753e+01 9.513633321667428788e+01 1.003573764422174293e+02 9.841926782855860267e+01 9.572212079090304826e+01 9.303738823728518526e+01 9.530091632769200771e+01 9.885426127048255296e+01 9.735844996759489334e+01 9.770712978365230583e+01 9.736311755861144945e+01 9.495197488200388136e+01 9.720622676390432559e+01 9.868449673726752280e+01 9.564332216231558448e+01 9.735581951258329525e+01 9.826842266987725338e+01 9.499206883135123292e+01 9.613333210911783056e+01 9.465828630820054457e+01 9.200109783540499109e+01 9.435426813397292278e+01 9.704139506690135875e+01 9.270432445724115667e+01 9.634286283117722860e+01 9.351912324317353864e+01 9.513436919844622253e+01 9.704372209216951717e+01 9.924759957457283122e+01 9.661145717123778809e+01 9.385486616719359176e+01 9.533606704652929409e+01 9.710979913087199122e+01 9.567378243627609891e+01 9.855999969356251711e+01 9.506518649961041945e+01 9.605233999116227039e+01 9.385649444520586826e+01 9.371315954905607271e+01 9.419196956579483526e+01 9.490948187817993187e+01 9.550198309898995319e+01 9.648784605059974240e+01 9.545156215235014940e+01 9.337630527596739682e+01 9.638468058414366624e+01 9.416078809853570419e+01 9.490142151790087155e+01 9.800697348890233229e+01 9.351294096847792048e+01 9.434292297727928656e+01 9.147599489357540392e+01 9.174135911160989565e+01 9.003473901830250270e+01 8.991772050692065932e+01 9.008874031093324675e+01 9.177883780999833618e+01 8.963961971760133451e+01 8.941978537512063951e+01 8.892890175046831303e+01 8.984325309860686559e+01 8.878571520621785851e+01 9.195989104263033198e+01 9.073154185031881980e+01 9.051451425249386773e+01 8.789741329917491441e+01 9.156950611120809924e+01 8.528381887918691007e+01 8.977337609529172369e+01 9.177620495437253112e+01 9.112655072130868916e+01 9.172571383381634291e+01 9.029021059364986002e+01 9.531742106575723028e+01 9.240206750272336933e+01 9.417664974079544038e+01 9.393166083485068896e+01 9.369503360770413281e+01 8.998593432741068909e+01 9.362198623999591973e+01 9.446072009263083658e+01 9.096691142358297100e+01 9.173672676984759278e+01 9.161451224122573933e+01 9.168287360889652859e+01 9.147693490350454226e+01 9.254494937044069047e+01 9.224732799741003930e+01 9.282313851788661907e+01 9.249309145626141060e+01 9.202558251653810828e+01 9.188027260364731319e+01 8.750611417516458346e+01 8.950529846186566374e+01 8.996789845802129548e+01 8.705485877351360102e+01 8.977466225966115587e+01 8.893520759213637916e+01 8.834369604365500095e+01 8.660031962443920861e+01 8.791182154470857313e+01 9.100735147531385394e+01 9.010150078251925265e+01 9.046602614764860562e+01 9.121333590147818882e+01 9.208735103805665290e+01 9.052640343116695476e+01 8.983528284431729105e+01 8.791016964125805089e+01 9.000907916504151274e+01 8.587466494021788321e+01 9.157062400628009868e+01 8.911540609251500200e+01 8.835167603692967475e+01 8.819490422918046590e+01 8.946028567774695262e+01 8.804555340489990556e+01 8.894229338346643488e+01 8.702684054287330184e+01 8.941597929515229737e+01 8.934154168187096445e+01 8.879878940288753597e+01 9.176720030026235975e+01 8.740127227660363474e+01 8.850373493578395312e+01 8.764982980427090808e+01 9.048564219582651447e+01 9.206340312564891804e+01 9.080958980593088370e+01 9.071066620199404440e+01 8.991817176674172174e+01 8.854336301194771863e+01 8.691290579009286432e+01 8.729105180322702040e+01 8.738540747004273612e+01 8.951031988295120811e+01 8.596322942192072958e+01 8.475578786438538259e+01 8.969154706588494719e+01 8.808273062344409254e+01 8.901058771609847042e+01 9.029330303746694142e+01 8.739875014901438988e+01 8.962127325146802548e+01 8.592298805067419210e+01 8.672661464832748379e+01 8.630905248681598607e+01 8.981892132294996145e+01 8.856114369897861138e+01 8.886667192413015925e+01 8.572813941348822198e+01 8.963552198628863721e+01 8.887861708669710481e+01 8.855520943644174281e+01 8.548838509976688727e+01 8.716018355080967694e+01 8.646397369832070012e+01 8.709986140762835305e+01 8.922438383324767130e+01 8.602298589852615862e+01 8.597213261085123293e+01 8.463503229566090624e+01 8.581645075174603221e+01 8.841498116305983501e+01 8.723406956965413883e+01 8.550643357444972992e+01 8.643115442662465853e+01 8.743563774344924866e+01 8.820403801180549408e+01 8.771793526162791466e+01 8.314292141801558955e+01 8.495572856015895979e+01 8.485339194551076503e+01 8.562412267020418710e+01 8.681189123341374625e+01 8.547344931062345097e+01 8.754244843475837001e+01 8.562461494092990222e+01 8.759026155955875481e+01 8.896803559802187067e+01 8.548637292927048748e+01 8.734684285302363094e+01 8.616540644337571564e+01 8.936007378972101378e+01 8.777154086259074006e+01 8.920143208511414912e+01 8.763467068296077400e+01 8.853055175878445482e+01 8.680099763277893032e+01 8.667752960616951441e+01 8.673502048004536391e+01 8.599740891817614852e+01 8.508365563153385835e+01 8.667493598263085630e+01 8.633334773975279575e+01 8.745580758399202637e+01 8.453681097258969146e+01 8.729674774029618334e+01 8.753993446627110586e+01 8.661528254217894585e+01 8.621625475432512076e+01 8.522092010611406465e+01 8.599598948131283294e+01 8.646641512796659867e+01 8.430224818605262271e+01 8.671714722048517388e+01 8.359004716322546358e+01 8.563618929466835539e+01 8.678901755472897150e+01 8.720823133117384884e+01 8.573728031217832779e+01 8.240058437098775812e+01 8.922291286308579572e+01 8.441448443156156145e+01 8.411405101221616576e+01 8.472834015410381880e+01 8.420123901387671594e+01 8.278655010870015474e+01 8.119838236742170068e+01 8.514970556513304700e+01 8.693326582667059199e+01 8.416461862362537261e+01 8.371431866601756155e+01 8.715543672058005598e+01 8.567897188503690131e+01 8.343457626294753027e+01 8.565559230715979311e+01 8.509488163945371753e+01 8.389588342002068089e+01 8.674224311731073556e+01 8.218006377712451638e+01 8.496574812097824747e+01 8.535202382496051143e+01 8.588821740873704869e+01 8.328027656987491412e+01 8.463054580177364983e+01 8.625451002913892751e+01 8.386914753197750372e+01 8.602293019462514678e+01 8.494259562912355932e+01 8.265501622531158432e+01 8.654658268685469125e+01 8.486974642125935020e+01 8.368225626079606627e+01 8.374187972931046886e+01 8.058269670400657958e+01 8.420193888126276249e+01 8.419709914307077270e+01 8.477779596300460696e+01 8.443251144079405890e+01 8.277785908001078496e+01 8.334226447909523472e+01 8.277431597239507255e+01 8.318431662460287157e+01 8.348739194745783720e+01 8.141182590669306762e+01 8.409961169175582540e+01 8.414113355072235834e+01 8.314974652644289677e+01 8.475336959892366906e+01 8.520590146842386048e+01 8.418081255676015928e+01 8.613240442829093979e+01 8.254832640624098872e+01 8.467113511236260592e+01 8.554268635879049043e+01 8.261900551773700840e+01 8.199079664479390317e+01 8.716523055196705627e+01 8.313317413664005073e+01 8.451855641182892498e+01 8.229176234733907336e+01 8.352860369821813435e+01 8.239010405329216269e+01 8.230396101515702867e+01 8.358976446740156518e+01 8.398850062162495078e+01 8.257111071591629070e+01 8.228907354076797276e+01 8.276045548536725960e+01 8.419160204117360990e+01 8.237215497965028987e+01 8.438709121359514143e+01 8.092281128361591414e+01 8.255346421178425942e+01 8.449341004209726691e+01 8.254368798494935788e+01 8.356459852975939384e+01 8.226296719362862575e+01 8.359792606480719712e+01 8.299996466973807685e+01 8.292298104999515829e+01 8.533795298623259384e+01 8.265588721389639204e+01 8.403888372921537098e+01 8.264048503497053844e+01 8.105758619431060197e+01 8.390387777533075564e+01 8.227911573692531988e+01 8.392546048875672682e+01 8.375069776795383802e+01 8.441424092186687744e+01 8.404232383366941406e+01 8.159590315502958902e+01 8.373239269918603611e+01 8.262012329749967421e+01 8.215829380362896472e+01 8.546869754978555989e+01 8.163820969609993483e+01 8.502306197382225150e+01 8.408523471424422269e+01 8.313196244663883760e+01 8.335668927384509175e+01 8.393879248482032551e+01 8.442308319587529297e+01 8.211579016211724991e+01 8.322044724691917850e+01 8.329478767382984472e+01 8.197229243295745960e+01 8.253761448314479310e+01 8.342962400999253703e+01 8.302465435231027868e+01 8.514646535109609715e+01 8.277455767433926326e+01 8.065247687780252761e+01 8.281397538960658267e+01 8.201194367603501689e+01 8.468799702759356762e+01 8.171822903396351023e+01 8.466828498617911691e+01 8.066600202092094207e+01 8.314573380510667278e+01 8.555998718384647361e+01 8.099553145369749529e+01 8.196146492088107038e+01 8.337695797914332729e+01 8.225516341757126781e+01 8.195000145811248160e+01 8.276792964084091864e+01 8.266012624729549430e+01 8.018102729932100203e+01 8.245591907275229460e+01 8.510132485636822253e+01 8.248148859127198307e+01 8.295287199328687677e+01 8.243197445220464203e+01 8.391448144962268429e+01 8.282839431817215825e+01 8.153257804772562167e+01 7.921842489604289028e+01 7.972740297680961419e+01 7.973363949826406838e+01 7.931808083268094833e+01 8.194498670051211775e+01 7.888976791045107007e+01 8.087364552186690503e+01 8.032343990926830202e+01 7.977206079047898868e+01 8.072252433481239109e+01 8.077940006508831061e+01 8.100717421392060658e+01 8.471555606585953058e+01 8.057119718766664107e+01 8.267005755648825982e+01 8.111022482616228046e+01 8.160574958908324561e+01 7.960223430441051562e+01 8.264860552864186616e+01 7.969565299428207084e+01 7.894130260199598581e+01 8.118947491780785697e+01 8.192865836416903846e+01 7.900417406451667546e+01 8.170147192098721689e+01 7.956002858220259100e+01 7.953453851257651763e+01 7.828947178958928532e+01 8.079404606707642245e+01 8.089598394464555042e+01 8.065609921301653173e+01 7.846643322384375097e+01 8.144709055139588827e+01 8.009315785634501594e+01 7.633272734241256785e+01 7.993242641072801291e+01 7.800203261243014197e+01 7.623518235670826471e+01 7.757361837618512368e+01 7.728658034692821843e+01 7.943626025403770541e+01 7.624485370740110568e+01 8.001626041855546134e+01 8.151058842114649394e+01 7.631055220572798703e+01 7.892167102999833617e+01 7.886853777411998578e+01 7.968409271924768689e+01 7.922245771018612004e+01 7.852947005652522705e+01 7.494805880494757844e+01 7.545976332510031170e+01 7.561390926568881810e+01 7.684000983359000259e+01 7.504173917377443104e+01 7.842013019408261698e+01 7.884085996663436902e+01 7.546247925968305026e+01 7.648373710292068495e+01 7.498456025807473679e+01 7.510595541327225533e+01 7.572370046067395322e+01 7.614318509853767125e+01 7.457915786353237309e+01 7.683767827901334613e+01 7.673253512532933485e+01 7.380972636357398642e+01 7.475505632892304675e+01 7.528094355610885202e+01 7.452555696682786390e+01 7.560442183521590209e+01 7.564569288623115995e+01 7.451098892297189025e+01 7.377092127004731026e+01 7.103965747263610808e+01 7.254157188176317561e+01 7.648384754026351118e+01 7.451031894466665051e+01 7.330444075501058876e+01 7.468187272705753799e+01 7.540026706256944067e+01 7.476893416767529743e+01 7.574930018779035379e+01 7.338351527404719832e+01 7.743144526757834001e+01 7.243055323734630235e+01 7.336940556351160581e+01 7.378848818493857209e+01 7.177884076819185566e+01 7.305321453878514149e+01 7.242991655282946795e+01 7.399564550629543191e+01 7.347260674079581122e+01 7.297024156752262058e+01 7.425848770259440812e+01 7.317803838991453347e+01 7.401443480705734146e+01 7.340267456711256955e+01 7.297464534262260827e+01 7.537636202659392382e+01 7.447653925618537585e+01 7.455419870103683877e+01 7.402135422107451745e+01 7.251825920632003886e+01 7.402293531203653743e+01 7.430316190612836635e+01 7.384898430930421398e+01 7.061276045382651034e+01 7.615416954895192703e+01 7.397206093533827698e+01 7.477525333361397486e+01 7.633409319078003819e+01 7.376240265950833930e+01 7.310726705749736709e+01 7.381544923806154657e+01 7.542417990463985689e+01 7.304757049029102234e+01 7.718422705550707974e+01 7.395653915748295049e+01 7.501731363278554454e+01 7.627049733501080198e+01 7.553241224939129950e+01 7.641131306751226759e+01 7.364029284130376141e+01 7.547341428364339322e+01 7.681846448672077088e+01 7.384470874197739931e+01 7.333426496411247797e+01 7.500388287177626978e+01 7.301917612433693705e+01 7.246638478291987440e+01 7.616025569540182971e+01 7.708820549088414964e+01 7.439695924072985633e+01 7.561147278256557058e+01 7.394093913949969021e+01 7.503398728612206980e+01 7.439620936119760586e+01 7.356071134282981916e+01 7.236394573335817881e+01 7.152532978469865554e+01 7.402771193083832202e+01 7.185359059598798126e+01 7.171520376852994616e+01 7.006012102202488734e+01 7.551144065753123868e+01 7.285993837047708155e+01 7.464025535596171324e+01 7.395425239665048878e+01 7.213072803479316519e+01 7.346381156050658490e+01 7.478896526349706164e+01 7.379249977229979152e+01 7.252918988032654113e+01 7.135652317849826431e+01 7.107394815985649927e+01 7.387473753827310929e+01 7.151088264687408014e+01 7.465572370269153168e+01 7.345948405341324872e+01 7.532325392447603463e+01 7.340460874648056233e+01 7.111013090302986939e+01 7.130688541362444255e+01 7.303749711079446172e+01 7.399495594197665582e+01 7.355385635805237143e+01 7.280509393366513393e+01 7.172642033243508308e+01 7.175872995673638854e+01 7.173362923662381263e+01 7.218225252621620314e+01 7.096166509583269999e+01 7.293657316698698878e+01 7.302154316571730419e+01 7.171416876071774027e+01 7.399101685351507740e+01 7.121442797636935040e+01 7.256073964777735341e+01 7.148452986554711686e+01 7.098681723135646848e+01 7.309174834451694380e+01 7.152843269631318890e+01 7.303136703485303372e+01 7.115207211734376358e+01 7.302003778748549223e+01 7.401489922599539284e+01 7.303628729408728759e+01 7.324088137039765911e+01 7.215814467781730457e+01 7.532146527423287807e+01 7.247327313143024696e+01 7.207603849065876034e+01 7.140290537402270843e+01 7.193797329604227286e+01 7.022034822016577493e+01 7.295063215078377539e+01 6.997609767130525427e+01 7.191888898988797507e+01 7.204450463187468756e+01 7.109037820841133737e+01 7.035500143148632901e+01 7.173600864761404239e+01 7.291308924175336870e+01 7.153617583458328966e+01 6.887077196572518289e+01 7.081560861420325637e+01 6.902804572776025793e+01 7.307042799021726864e+01 7.160354290364418262e+01 7.142642203029969039e+01 7.116338640164993024e+01 7.218659914013042567e+01 7.109403073244995142e+01 7.097059478617315165e+01 7.104077464285691690e+01 7.213149145826851338e+01 7.161794248112622086e+01 7.009446342840190880e+01 7.181579430680652365e+01 7.046252737854901227e+01 7.142008132969542089e+01 7.098483875077630501e+01 6.984708508100180779e+01 7.070716483519193218e+01 6.934404068985782033e+01 7.181183912395205482e+01 7.146934713401651607e+01 6.981421232685832479e+01 7.160483848502343562e+01 6.843548386052999888e+01 7.011965938234905593e+01 7.069331462975681291e+01 6.998173016455373840e+01 7.005517604005265753e+01 7.000950802215979252e+01 6.845580368409817140e+01 6.986921041050381120e+01 6.913047000454335489e+01 6.867446042102450576e+01 6.994281423773095696e+01 7.037233773899960454e+01 6.920313713766429942e+01 7.111957189058550455e+01 6.735963893816341397e+01 6.960366300828366093e+01 6.998601742853242058e+01 6.923011281678796536e+01 7.078215554717904467e+01 6.914665379177847626e+01 7.005682656569939581e+01 6.743934160969627101e+01 6.829381219580280060e+01 6.936158028158756395e+01 6.892948103830759976e+01 6.863909362633988565e+01 6.822728626747534975e+01 6.775428437594358400e+01 6.944834338710845145e+01 6.858521817822480671e+01 7.003958479867412734e+01 6.832091407096882563e+01 6.976878684598626990e+01 6.962399370361787021e+01 7.062611642207902207e+01 6.768665531047395234e+01 6.912960918269048705e+01 6.888777639310765721e+01 7.050511534557203674e+01 6.939058625302344296e+01 7.093775736164560897e+01 6.880733457203575654e+01 6.723786950514279681e+01 6.920891230867418642e+01 6.766418949498645929e+01 6.986437702001080652e+01 6.751437291109796490e+01 7.033779291775397269e+01 6.670931522706683836e+01 6.786570211917552342e+01 6.707471499495970590e+01 6.731769472000598853e+01 6.735200932111278860e+01 6.594295754913872543e+01 6.996977442227604627e+01 6.733940256157029580e+01 6.555609524738498806e+01 6.591968623500711999e+01 6.581157038411807036e+01 6.729782066453346090e+01 6.756723893283285065e+01 6.614114281070389723e+01 6.781682376901018472e+01 6.776907558503154405e+01 6.754113294202416284e+01 6.824330998284673910e+01 6.861661286274018323e+01 6.714046356551945394e+01 7.063934784931795718e+01 6.717600984193911984e+01 6.807146594145173424e+01 6.806452931518613525e+01 6.533985752249408563e+01 6.764965637137116516e+01 6.861271002147282161e+01 6.707848845939022908e+01 6.720549131251436847e+01 6.707481626601294522e+01 6.832159786407291335e+01 6.784842920557225909e+01 6.587466552003091635e+01 6.757422169762595843e+01 6.609263930668137732e+01 6.787944338259532628e+01 6.375484247501430701e+01 6.687236328870652358e+01 6.615019282192780281e+01 6.713641933912097670e+01 6.657523922413869855e+01 6.721647747915336879e+01 6.659349202461355333e+01 6.738502217981540809e+01 6.709751288428580551e+01 6.809801747762715252e+01 6.949022086438583301e+01 6.446760631368846362e+01 6.839606566497266726e+01 6.749506120020865296e+01 6.718851342686254213e+01 6.656331324445879716e+01 6.651508378588637527e+01 6.665444081505586382e+01 6.466428165234887615e+01 6.537102018351730237e+01 6.358254072004708490e+01 6.806190003040600800e+01 6.627142192428908629e+01 6.663384486019531039e+01 6.483588233146105040e+01 6.523831482004958104e+01 6.537495627854623592e+01 6.552642668716943319e+01 6.463366094834053399e+01 6.705607107203077533e+01 6.519605721513342189e+01 6.844599149069424016e+01 6.423356297800640391e+01 6.570950494351551185e+01 6.751026797319917705e+01 6.581430866772660693e+01 6.636805213239382795e+01 6.546858027360434562e+01 6.712365962384767215e+01 6.689344322528184250e+01 6.563928407128778986e+01 6.721855317302934907e+01 6.425034836608708133e+01 6.650655322135928316e+01 6.454358463129840118e+01 6.516727126736279274e+01 6.758017384316904952e+01 6.415680161514404745e+01 6.448713975620732697e+01 6.708895274025501010e+01 6.210640427705502731e+01 6.496272893976053808e+01 6.666302805365025108e+01 6.430819840098727980e+01 6.644442513029119368e+01 6.338071506156239110e+01 6.316530500435821693e+01 6.508235652104993108e+01 6.343477089971606375e+01 6.432205687623020651e+01 6.277129425964510290e+01 6.665881522778825286e+01 6.380228945151099396e+01 6.446665082339137598e+01 6.479007856465882753e+01 6.446673446026099441e+01 6.615867565814599516e+01 6.438187417002673385e+01 6.359703624302375147e+01 6.349406348265580391e+01 6.345213152353114339e+01 6.377113215432569149e+01 6.385669401464780748e+01 6.688722106986186589e+01 6.596200176506437174e+01 6.363813060399412791e+01 6.267633742793977092e+01 6.204491531694574036e+01 6.283293517819733864e+01 6.138414748369690699e+01 6.379869218179415924e+01 6.268031305267567177e+01 6.392942899924338462e+01 6.578484182562706906e+01 6.600535451640671170e+01 6.395918019858569181e+01 6.453088818179861619e+01 6.380764692665702142e+01 6.427945337516925406e+01 6.345766246644141972e+01 6.356687593604230813e+01 6.184931969326587620e+01 6.218418308249133730e+01 6.055341965317669661e+01 6.020337138858476322e+01 6.078060442720046552e+01 5.670592325476539486e+01 6.086374277594153170e+01 5.969002181460777479e+01 5.923917090242252215e+01 6.043503462905551515e+01 6.005060023331171237e+01 6.066387494745730180e+01 5.985681717399169344e+01 5.713779264221919618e+01 6.223014044944133616e+01 6.036422340429872690e+01 6.012295120149135386e+01 6.023566633797871361e+01 5.868902703789147068e+01 6.223571940783617862e+01 6.047396224732091241e+01 5.876605281688937055e+01 6.033273757144667115e+01 5.814233162559723667e+01 6.255854437806856794e+01 5.802553432249899146e+01 5.816508834589096466e+01 5.793322924249946482e+01 5.878283215849273091e+01 6.147156919665987118e+01 5.656783388627601994e+01 5.895771612759020286e+01 5.826177202030442714e+01 5.700547202755884513e+01 5.829071546127292436e+01 5.715040474118588065e+01 6.024066321897337417e+01 5.942868704484718734e+01 5.982166792090686158e+01 5.920633671722312386e+01 6.058890448012923713e+01 5.676557910682983277e+01 6.097701888425299899e+01 6.001638947996795537e+01 5.845547420826162721e+01 6.011629673361338178e+01 6.076169469715188853e+01 6.174077629968241610e+01 6.335459523939655924e+01 6.175322863080723579e+01 6.011076972690423759e+01 6.013652582971835159e+01 5.948932977138115064e+01 6.207597705132344146e+01 6.121822029982394753e+01 5.730878360266812166e+01 5.824608635094431008e+01 6.050526748558046819e+01 5.904859029571199613e+01 5.862474436887429619e+01 5.894623568968360416e+01 5.634364163650572976e+01 5.704098743654750336e+01 5.918108523770739993e+01 6.043043121897984093e+01 6.078734317407797505e+01 5.941445788794270300e+01 6.090718282809628903e+01 6.321179387019449791e+01 6.076998035172297818e+01 6.330990445471567796e+01 6.090298269400918230e+01 5.895115443109996534e+01 5.870747489900891480e+01 6.093282717474925647e+01 5.996833437522430188e+01 6.083901086781365564e+01 6.120630005033634546e+01 6.121330129507880713e+01 6.021842377395959289e+01 6.143628485491943536e+01 6.117740617861051788e+01 5.995888245443034492e+01 5.920766297084928453e+01 6.303466709387419797e+01 6.203024161932759739e+01 5.847609958113480388e+01 5.930427253042465452e+01 6.059607043880026822e+01 6.102984138775987333e+01 6.093603933914197057e+01 5.895657882640423963e+01 6.024443665517045332e+01 6.119098951394329333e+01 5.925870673732394778e+01 6.051432962740052091e+01 6.152549528691447733e+01 6.038922609475154957e+01 5.919989399218580672e+01 5.899012303706430771e+01 5.586561537442667458e+01 6.007641016601458261e+01 5.812160579144324402e+01 5.945858954257828799e+01 5.842263634315034437e+01 6.017008019542952724e+01 5.850250020461216138e+01 5.623424533568318395e+01 5.804539446015980531e+01 5.898880658801671473e+01 5.824633932134053538e+01 6.009535122904077298e+01 6.136792937605900988e+01 5.888249851542460789e+01 6.179741784817404238e+01 6.016601776173464344e+01 6.005119635524827260e+01 6.120220663683915774e+01 5.833944581564169596e+01 5.984584419041578940e+01 6.044760674978002868e+01 6.161034183908825668e+01 6.023719093448630701e+01 6.330463531558576307e+01 5.833102732160117654e+01 5.963559486652499686e+01 5.731361281883346237e+01 5.683367304000370268e+01 6.053386980230018111e+01 5.857925698111944968e+01 5.872499755283075018e+01 5.968377185946377494e+01 5.565478630757124989e+01 5.910368938544260686e+01 5.863115964750525677e+01 5.523678403640592904e+01 5.761587018107336178e+01 5.707190111672043997e+01 5.657764813251054647e+01 5.724382184033993326e+01 5.748326169602973579e+01 5.818773705754357906e+01 5.941665419154615080e+01 5.510605889044466466e+01 5.588932838832251804e+01 5.595071901697654226e+01 5.858305934407682258e+01 5.529098837427622470e+01 5.961598857748801805e+01 5.670504807150910409e+01 5.492294608173259718e+01 5.839506424681459151e+01 5.713213996637172443e+01 5.638185160131734364e+01 5.706307327169517407e+01 5.736325851854049773e+01 5.641919578420765191e+01 5.438700538137352680e+01 5.407103861227637509e+01 5.547267533809990425e+01 5.408448966116073109e+01 5.505673761973118019e+01 5.555133559168891111e+01 5.468126709096937788e+01 5.472559169243123023e+01 5.510382570000921731e+01 5.292209075847006972e+01 5.366251655726572523e+01 5.572586715573459770e+01 5.562899623486038791e+01 5.240274195926146916e+01 5.497273208243730380e+01 5.515834861361986441e+01 5.379947172829744062e+01 5.729342290928885717e+01 5.541814608089319449e+01 5.598847411015700715e+01 5.635342534598868980e+01 5.496076125997364414e+01 5.516628052119679637e+01 5.428882958597322528e+01 5.765718858338046005e+01 5.477923764493132097e+01 5.429369340582218229e+01 5.553856408871123307e+01 5.340845297390119839e+01 5.253726095675894214e+01 5.518900410646392629e+01 5.453175475413507911e+01 5.317974564857858866e+01 5.247570641776599132e+01 5.417910983281005599e+01 5.606088475679553795e+01 5.492571365189174770e+01 5.332662191597436419e+01 5.542602846673921846e+01 5.400029551699919494e+01 5.534970219872472086e+01 5.489184770470703256e+01 5.578897653498878384e+01 5.315251595625566949e+01 5.125418081555866223e+01 5.575580834219412196e+01 5.551401423435746807e+01 5.410432983021571829e+01 5.409431817705054613e+01 5.213625707175971513e+01 5.465421358833352627e+01 5.366913925245829375e+01 5.265459838107372548e+01 5.235237236698044683e+01 5.564112236603402550e+01 5.258802353881889502e+01 5.455832897051963215e+01 5.617445149602282584e+01 5.236205451117999843e+01 5.149832274308881352e+01 5.233595387214350581e+01 5.389573169897343519e+01 5.051974153165652126e+01 5.176755342994839282e+01 5.166155333312350706e+01 5.220609416329432406e+01 5.301889867054224226e+01 5.175038534689252856e+01 5.110181582465306604e+01 5.245957471652068449e+01 5.332875350392379232e+01 5.120687035041800073e+01 5.021494423530405982e+01 5.195086236121355938e+01 5.347242655790078913e+01 5.215148085114528698e+01 5.290060389209794067e+01 5.152288642923584661e+01 5.175057434013440627e+01 5.187212692947303339e+01 5.250548404352151266e+01 5.614266815603489391e+01 5.372380626990032937e+01 5.579892096094224740e+01 5.398215465603443164e+01 5.205650255495695689e+01 5.194098707571411211e+01 5.122436300499241923e+01 5.196504663629992393e+01 5.153239203900061227e+01 5.247016838727395793e+01 5.292703836857933908e+01 4.955491732515779546e+01 5.319381583099903565e+01 5.418974743665188498e+01 5.167172905518424386e+01 5.221164965084521015e+01 5.034617371892444737e+01 4.982296706590715019e+01 5.161494533631599779e+01 4.867890142947234011e+01 5.148395049601723628e+01 5.118035407398704706e+01 5.398596926756534486e+01 5.225974464292431065e+01 5.052884033672227559e+01 5.123592874756459281e+01 5.243669807001251115e+01 5.249092488523501743e+01 5.088539920112598480e+01 4.902376784558634171e+01 5.091088728095668614e+01 4.905432037605775974e+01 5.015993455542511015e+01 4.965041024505323008e+01 4.967455559133319554e+01 4.848832254180189949e+01 4.979728635240353185e+01 4.943263563121470128e+01 4.799573698659372667e+01 4.557570206365710419e+01 4.880136447079811290e+01 4.896472379655504170e+01 4.838352530371554394e+01 4.899640699316931602e+01 4.756062531791520342e+01 4.711188732660041012e+01 4.854448457452312482e+01 4.638915194977344925e+01 4.898513630266185004e+01 4.581882364828930321e+01 4.839402740203331632e+01 4.750304736063574040e+01 4.795711123819970823e+01 4.930145645243853636e+01 4.606342490596863826e+01 4.733012802551525766e+01 4.803044964608093181e+01 4.944694158780797011e+01 4.864719143351573649e+01 4.791433717284946425e+01 4.856343642176750564e+01 4.623737821650470892e+01 4.609583089863973271e+01 4.723699481388842969e+01 4.782864269575232896e+01 4.888487275521250552e+01 4.625046101987776836e+01 4.832702919831084643e+01 4.737448938420375555e+01 4.878914838401705367e+01 4.765433763989405946e+01 4.980204418264548849e+01 4.698260662967912538e+01 4.847426958291801924e+01 4.873188257471817764e+01 4.513980661137998140e+01 4.568510539950293747e+01 4.963211309008313066e+01 4.767772166963191438e+01 4.556227503828922210e+01 4.732437304933769440e+01 4.580596670685242344e+01 4.459831825187577437e+01 4.760281271197059993e+01 4.577396320901259941e+01 4.625490814441162968e+01 4.680032871993478949e+01 4.685845039834745052e+01 4.517806340071958715e+01 4.782063983409059915e+01 4.728019611735270900e+01 4.568892708367216215e+01 4.840093488121266319e+01 4.470500352507833242e+01 4.594833195996262276e+01 4.752995580012277799e+01 4.660374599401473006e+01 4.668151853370297033e+01 4.435012991567808172e+01 4.547705480786651577e+01 4.690775815854247810e+01 4.471182618928127539e+01 4.607522619873316216e+01 4.322300843790092983e+01 4.444665814659460068e+01 4.263317693494244054e+01 4.599603781720554707e+01 4.611997764519604459e+01 4.428528692858616012e+01 4.524187200004494258e+01 4.224998334638576125e+01 4.454840362959881617e+01 4.479491313348895432e+01 4.473989718147124961e+01 4.698660281573409492e+01 4.549122564306433247e+01 4.546872338416994097e+01 4.833049005628978279e+01 4.611473949982870835e+01 4.446707776548248603e+01 4.456837515689381490e+01 4.306983908943162476e+01 4.454378707064221032e+01 4.460111784399305890e+01 4.312842369541851184e+01 4.511858951798282646e+01 4.510527755183700549e+01 4.346758462631838427e+01 4.481733862597640439e+01 4.354843219153925560e+01 4.308175351476887016e+01 4.389081634386216280e+01 4.295568000470385073e+01 4.393116683140339518e+01 4.277720556249521877e+01 4.329192263497324689e+01 4.405202264649150834e+01 4.113566927872179235e+01 4.112085067387296533e+01 4.309068774905418309e+01 4.461166939437465828e+01 4.207658733169894560e+01 4.211699124423650176e+01 4.381401894847361689e+01 4.304043271023443396e+01 4.405920160417027631e+01 4.291713359019934870e+01 4.198908350454092187e+01 4.480222589069823158e+01 4.530154543283448021e+01 4.126822897391531342e+01 4.127839130985318405e+01 4.352621817014561856e+01 4.414430807191298101e+01 4.398970722445251624e+01 4.391996519974989610e+01 4.534770778406036129e+01 4.601016471242319739e+01 4.251289643923709605e+01 4.562415206363786524e+01 4.354299916635735457e+01 4.222947235196712512e+01 4.421487311458312064e+01 4.535529903714372324e+01 4.230435062715934436e+01 4.266528962280637671e+01 4.357668740817354092e+01 4.368578301476412662e+01 4.249209122460695909e+01 4.308098881064019992e+01 4.414123561326083944e+01 4.368995881864681508e+01 4.454366722505812959e+01 4.410554203618769264e+01 4.343841619993516900e+01 4.580680965852277353e+01 4.340471722635738416e+01 4.107214692502890330e+01 4.240903898942891459e+01 4.405523926570203486e+01 4.342276797357446583e+01 4.610960476466959079e+01 4.490519655780585140e+01 4.599227849636415044e+01 4.701836920506384132e+01 4.453651301301854204e+01 4.553099651729247199e+01 4.363519485196750480e+01 4.530651755169779449e+01 4.354315600309078604e+01 4.351053975533822182e+01 4.324885099085148710e+01 4.308169775749211539e+01 4.420742984339407400e+01 4.272093832742200448e+01 4.478137935134034109e+01 4.311927655365570899e+01 4.177748122740850789e+01 4.374503976570977670e+01 4.278579076609302234e+01 4.447720899633923608e+01 4.166608433314967641e+01 4.139596996712933930e+01 4.050912733345727901e+01 4.527258865710170710e+01 4.185876111076661488e+01 4.550219169286157950e+01 4.194692742676631525e+01 4.326566027004006543e+01 4.377714900799848152e+01 4.211387700821137514e+01 4.387392360416353654e+01 4.247990157261138933e+01 4.462576023765148392e+01 4.104649311958230129e+01 4.116789514649043724e+01 4.358765364761339356e+01 4.379379014400294068e+01 4.178295953057457979e+01 4.392644232478417621e+01 4.373380558314579503e+01 4.288720874783857795e+01 4.272441304698860876e+01 4.183279091421169937e+01 4.303738952186900946e+01 4.262514022741121522e+01 4.329936532491004186e+01 4.451203333945426266e+01 4.407452650756487600e+01 4.379609826514545290e+01 4.506826609413170104e+01 4.578067929437433747e+01 4.320146729807144226e+01 4.637220622122619318e+01 4.696375324314954014e+01 4.405037860666354987e+01 4.319835796754453128e+01 4.472198257324555470e+01 4.372095037640835358e+01 4.209874597642188832e+01 4.426277001913181408e+01 4.420105728741913254e+01 4.474781375216659285e+01 4.539849957354615384e+01 4.370500998456704167e+01 4.270919251188526289e+01 4.557635308236495320e+01 4.572351463062621235e+01 4.358866939790262052e+01 4.468768878379651710e+01 4.346420242655760546e+01 4.318551529423011459e+01 4.549093009887660344e+01 4.246702530606341952e+01 4.531829840994825531e+01 4.235671787765180341e+01 4.480523288718352859e+01 4.352527955439067853e+01 4.475853103714798209e+01 4.310810412625436783e+01 4.276140985485446322e+01 4.270666677998796246e+01 4.456032156849591530e+01 4.278722955366303182e+01 4.243933370361681057e+01 4.298362565894888121e+01 4.290773805638408334e+01 4.373288770417564564e+01 4.318774984789348537e+01 4.088927118136278693e+01 4.287754088714034140e+01 4.215720270854354368e+01 3.893748444583648904e+01 4.244794352040644725e+01 4.236999331808265623e+01 4.080750339178248964e+01 4.228570149744449225e+01 4.240230626622309273e+01 4.108818127661410102e+01 3.828800569898371009e+01 4.221575173576457018e+01 4.024764110042453069e+01 4.014356465809858321e+01 4.052934375518290722e+01 4.077492042567455144e+01 4.269031221508005558e+01 4.102823349052197699e+01 4.287826495445342090e+01 4.270248756505228016e+01 4.198120019507311440e+01 3.805861085097111385e+01 3.919403889388321716e+01 4.073136853726415296e+01 4.058083086975108955e+01 4.017489618551766029e+01 3.891515312589059761e+01 4.216133877366598881e+01 3.912712512321206759e+01 3.999576881435665854e+01 3.928379200556267392e+01 3.858578469877730299e+01 4.023303173173232494e+01 3.966381776458374020e+01 3.938240236826219842e+01 4.022378446860111012e+01 3.925002379527460761e+01 3.740224280650756583e+01 3.917554692710604769e+01 4.010229214255455332e+01 4.166814866214974700e+01 4.120210883702728211e+01 4.153332968466744290e+01 4.135294924922616389e+01 4.075296975226768836e+01 4.183308041787728371e+01 4.280990703459148961e+01 4.036899165073153739e+01 4.061341325832586335e+01 3.927104865771833886e+01 4.034518255169487588e+01 4.084963419886803138e+01 4.000105340076572702e+01 4.096731720018990330e+01 4.013431279355046399e+01 3.972213848462221364e+01 3.979708185145577204e+01 4.094416796784115320e+01 4.137803141303643883e+01 4.239882364285521277e+01 4.055300329549478988e+01 4.239515612625937990e+01 4.080132802148283133e+01 4.073831990528000802e+01 4.207417358613098202e+01 3.962945303821075527e+01 4.404739063361274987e+01 3.898467260594862438e+01 3.919293270893201253e+01 4.234372888817340197e+01 3.838610755611859560e+01 4.063888390202244238e+01 4.109886103461148821e+01 4.285635986976944878e+01 4.150849771339947836e+01 4.034902976074001657e+01 4.240663055260814218e+01 4.340649265934151657e+01 4.095170556006610951e+01 4.000369042597731806e+01 3.974183355435442877e+01 4.376983780852972927e+01 3.958926081238315930e+01 4.094677141210570426e+01 4.110861814090503685e+01 4.122334664194431042e+01 4.085642122278795796e+01 4.065659847084248923e+01 3.906550926411429003e+01 4.286441478379465053e+01 4.027494158040340011e+01 3.976499817405498760e+01 4.044025672297448182e+01 4.103823673727676180e+01 4.141724285371408598e+01 3.833542196400023983e+01 4.024747631497270817e+01 3.892263824566605734e+01 4.094062826231049712e+01 4.237921319842575230e+01 3.979928799752035928e+01 3.885220496978083560e+01 3.942264479094053797e+01 4.105513603730365446e+01 4.100312474756075432e+01 4.044162085558901509e+01 3.832310229273835489e+01 3.692787154841685293e+01 3.726997962197403780e+01 4.010892407344774568e+01 3.989269620036071728e+01 3.776276001166689866e+01 3.843048683799283083e+01 3.667226058987281334e+01 3.969691537686342997e+01 3.983267659843447461e+01 3.691464401623116487e+01 3.821375011997703552e+01 3.999000556748919166e+01 3.995368671501417879e+01 4.017846878005251199e+01 4.190587356610019754e+01 3.964699182364283558e+01 4.216676019751586324e+01 3.932672973298805630e+01 4.139097934605956652e+01 4.023766045225777077e+01 3.928935965692259202e+01 4.113596045122893230e+01 4.059376703480644721e+01 3.985398435098430525e+01 4.010609032927697370e+01 3.967663808254687297e+01 4.070422680229359003e+01 4.110508700532157889e+01 4.029216727726831948e+01 3.894084990949966141e+01 3.919773502445487878e+01 4.111702729720675364e+01 4.147534892122951078e+01 4.097430898731634841e+01 4.072663539257801801e+01 4.179591300915314633e+01 3.807033461103137739e+01 3.929664730173342946e+01 3.980851143520918356e+01 3.827684718540559317e+01 4.185127679283971247e+01 4.062978991611718271e+01 3.932885616267099493e+01 4.067695967881032715e+01 4.015830792062204324e+01 4.028053550963110752e+01 3.952797105632440378e+01 3.936917656658680187e+01 3.923994286775251084e+01 4.141989251355609980e+01 4.042155064900369155e+01 3.927752762984233215e+01 3.955306295380136561e+01 4.014298209334143053e+01 4.053327418873687549e+01 4.010231513248213275e+01 4.046175660887895020e+01 4.186533673669385536e+01 3.937579703235772399e+01 3.974414240926797248e+01 4.021385923838573007e+01 4.147161634325978952e+01 4.045666598465353303e+01 4.051448452985456328e+01 4.057221024571403234e+01 4.259064473664125927e+01 3.908413151601889979e+01 4.115405773619233543e+01 4.183756294999453473e+01 4.143116222305835805e+01 4.065068430210964578e+01 4.095267580070935765e+01 4.050538275289870427e+01 4.170564889165204647e+01 4.004976945264672139e+01 3.970733941089985564e+01 3.889029100616002665e+01 4.024458825289831054e+01 4.087502798107938418e+01 3.858049839828211702e+01 4.207755353091763340e+01 4.146703960088646568e+01 4.068423354514629864e+01 3.908419989741063461e+01 3.926028844340136459e+01 3.946375376367740273e+01 3.984280852454652688e+01 4.147892474589722411e+01 3.967037381694591858e+01 3.895482053741071837e+01 4.085000399317934239e+01 3.995254939335707434e+01 4.088823374923997989e+01 3.870160012334858379e+01 3.932945953588647825e+01 4.063701876373104227e+01 3.893371244658207786e+01 3.933905951414392632e+01 3.796562401572678880e+01 3.917123351885896199e+01 3.757074688434033760e+01 3.856795949675522195e+01 3.867570504393314224e+01 3.965747225870378401e+01 3.908879238816018642e+01 3.925996493000278065e+01 3.982517787448728797e+01 3.731528790015871522e+01 3.782705258794769065e+01 4.197158612336266970e+01 4.186279069505481232e+01 3.941518169817783246e+01 4.179898611984824441e+01 3.577745102279844502e+01 3.747972348257576414e+01 3.725097440939371296e+01 3.926205885257873263e+01 3.870993458652201724e+01 3.781346036182879544e+01 3.730712507908079090e+01 3.795182188451664018e+01 3.511723031945728479e+01 3.871373147799091186e+01 4.015062730734776153e+01 3.744138665694384116e+01 3.658402710309638906e+01 3.854467152123351781e+01 3.738950384661797699e+01 3.924854311476397584e+01 3.662077412264942211e+01 3.787828532895759537e+01 3.791128590075214788e+01 3.625818120396222355e+01 3.936587602077590731e+01 3.639081746241517834e+01 3.761817961983583558e+01 3.730358078967304891e+01 3.748330541954257455e+01 3.698796881816092252e+01 3.737600374252563995e+01 3.961652511676259536e+01 3.700010342182309842e+01 3.740268674373434266e+01 4.067199777769214819e+01 3.963780021076103566e+01 4.043697167731045283e+01 3.951931969386576071e+01 3.951670901594017238e+01 4.040667037798402106e+01 3.880200125665396627e+01 3.915964046548145205e+01 3.803880641161801179e+01 3.867063006002536696e+01 4.030699242800643134e+01 3.707833652513127021e+01 3.880821845778375945e+01 3.797444678501663162e+01 3.799596968193207402e+01 3.823026092403778620e+01 3.831133853038308246e+01 3.947097678145743771e+01 3.660741054615678536e+01 3.893802863436039274e+01 4.005678722705462036e+01 3.965475247698429229e+01 3.886560202748882631e+01 3.856548492549116958e+01 3.787009527275369436e+01 3.767409676348164993e+01 3.901272772903287489e+01 3.826972217100332330e+01 4.033714113816091640e+01 3.811488959721750547e+01 3.753890432697109247e+01 3.797686608538542430e+01 3.699257119409305261e+01 3.695532136166440296e+01 3.777227404971498004e+01 3.775986700208998315e+01 4.039639441394596986e+01 4.012003536357078559e+01 3.921887519111334086e+01 3.913293387493818898e+01 3.926301503437188245e+01 4.017003217686958294e+01 3.864731680110060807e+01 3.848907188314590400e+01 3.964560906476226876e+01 4.037443947060129545e+01 3.914956876383219964e+01 3.886803152485543933e+01 4.009656303929187970e+01 3.940153579139052198e+01 3.763055502709470801e+01 4.158880709328779801e+01 3.906626911727921936e+01 4.028915120837048391e+01 3.711498309885794100e+01 3.813901399339840737e+01 3.991415693880246351e+01 3.891651577396699224e+01 3.779544558218370298e+01 4.046423280178934334e+01 3.990801713728978939e+01 3.950034279652757618e+01 4.011026385389157412e+01 4.122737466275636820e+01 3.975068149995526312e+01 3.920336871007596358e+01 3.722901750659075049e+01 3.900480466773997534e+01 3.685978460580076899e+01 3.766908004257575016e+01 3.614116870350827782e+01 3.861983953396553915e+01 3.956735917277861603e+01 3.862655310850648505e+01 4.050871540551932526e+01 3.981070077910747784e+01 3.879769158200409862e+01 4.056364398086878964e+01 4.084659279174437074e+01 3.741728949986217856e+01 4.058949940715801574e+01 3.781976776444302857e+01 3.798762440644095051e+01 3.882467669938606036e+01 3.939265704166736981e+01 3.898256035572439515e+01 3.739751782551974202e+01 4.129740096981287678e+01 3.858077201444694992e+01 3.855244039525188526e+01 3.781074968283082427e+01 3.988972352788083242e+01 3.844864748204951610e+01 3.759738420401123449e+01 3.696325120312098989e+01 3.737498705498266816e+01 3.830602248534221843e+01 3.718869607784231590e+01 3.725455249825503756e+01 3.534972971693343169e+01 3.490428467191028261e+01 3.521437660638589051e+01 3.798610209373058666e+01 3.646308583037274786e+01 3.651975431376528292e+01 3.566674710348445387e+01 3.630007308040321590e+01 3.434208537897574587e+01 3.624625716718699664e+01 3.463094736683248698e+01 3.376942623209621530e+01 3.434292098795339854e+01 3.422118238696062065e+01 3.272078848449685751e+01 3.450232373538223385e+01 3.540920739063241029e+01 3.504837821947528198e+01 3.286928104577869902e+01 3.534633862848207286e+01 3.377985938161256030e+01 3.469799300232034511e+01 3.405566458593816748e+01 3.392493945565590963e+01 3.680696097517171239e+01 3.662890447489159840e+01 3.372794880838768705e+01 3.634298386910579381e+01 3.495936935114933419e+01 3.413794560850007542e+01 3.569138196947287867e+01 3.317390272921635841e+01 3.514205495174120131e+01 3.547884485343699623e+01 3.405473152556923822e+01 3.491059650351869692e+01 3.635555858650500483e+01 3.502482999830001376e+01 3.392753375334252297e+01 3.304231864626702020e+01 3.472524226909286682e+01 3.370428073943386948e+01 3.538553412546568921e+01 3.474671630554826862e+01 3.744532557742656564e+01 3.492332486466511199e+01 3.600658968993323583e+01 3.466479516750063539e+01 3.453970140931495081e+01 3.359101668239893712e+01 3.523430723380530338e+01 3.441457201626677431e+01 3.452204549909926357e+01 3.565785322083986841e+01 3.581362618164190081e+01 3.439995031445540974e+01 3.594426694923929944e+01 3.388871317242613657e+01 3.332386752882064229e+01 3.358423163022118985e+01 3.368600260366999777e+01 3.322375216573348666e+01 3.463083049137761549e+01 3.423022538940847426e+01 3.451895203270744616e+01 3.481451572163788200e+01 3.550590236355341034e+01 3.409437438830673273e+01 3.409289549961529531e+01 3.568903719939027042e+01 3.581937637351260406e+01 3.572963027651618972e+01 3.435323002917484558e+01 3.656942573799599216e+01 3.664248246370451056e+01 3.332595282136468740e+01 3.551511345411449128e+01 3.682218235006518370e+01 3.509503207833590466e+01 3.560091234373241065e+01 3.639370367160555730e+01 3.479982255390941503e+01 3.272975767738198272e+01 3.340430895998713368e+01 3.410171228030641544e+01 3.464723627764409741e+01 3.392644483718449067e+01 3.484947033282669082e+01 3.430564768933424347e+01 3.439658418745671753e+01 3.423034362228362681e+01 3.496119943567324384e+01 3.230796353050679670e+01 3.729031504272393960e+01 3.409239205099255088e+01 3.352498114468003365e+01 3.258710717548977698e+01 3.288418690891889895e+01 3.461489376868604495e+01 3.279973689055125874e+01 3.356868915095612493e+01 3.270875603569950130e+01 3.458916642023203991e+01 3.227358755663107814e+01 3.467830946910208212e+01 3.304121415353468194e+01 3.497129066021069121e+01 3.330442152922852728e+01 3.263031961731470432e+01 3.431532631110024312e+01 3.347244008560320339e+01 3.378211398056019732e+01 3.558998885278531077e+01 3.422774459868078623e+01 3.625307285462946538e+01 3.412721565583512273e+01 3.328842188616408748e+01 3.317948730756167208e+01 3.385507187572355292e+01 3.214088594468383775e+01 3.585213553845259327e+01 3.232227290215566029e+01 3.425705127455959342e+01 3.327846728696472667e+01 3.370925797398945178e+01 3.493538620308181208e+01 3.398285878915697822e+01 3.379418412506321090e+01 3.369884074375315208e+01 3.538131113955223128e+01 3.410505394746132879e+01 3.378546513098326187e+01 3.110848487932498330e+01 3.357880962180090734e+01 3.396723465463924185e+01 3.288871137556515123e+01 3.398375233264011541e+01 3.305771345635864122e+01 3.365744611754863769e+01 3.420711256828520419e+01 3.403199090062635435e+01 3.513519961823873672e+01 3.285290424413101107e+01 3.391497103421119874e+01 3.371821521930679921e+01 3.388968993499431548e+01 3.486583271852686039e+01 3.540960341363257413e+01 3.355928907978140074e+01 3.424122213626075961e+01 3.414084073371434869e+01 3.175055496092034346e+01 3.459219231920879167e+01 3.437759720984737299e+01 3.423283872083818125e+01 3.358828233599378876e+01 3.417363772212303985e+01 3.442363704337824259e+01 3.405228852684948038e+01 3.353619032108271369e+01 3.405416984998121421e+01 3.328821377142382687e+01 3.414408271329694600e+01 3.563107053788083078e+01 3.395577229782826834e+01 3.330479548974021498e+01 3.347985983969623192e+01 3.445925609018911473e+01 3.235962069678326714e+01 3.381710362604476927e+01 3.547878437036937527e+01 3.123752765591667924e+01 3.468670013933414253e+01 3.480321175463719641e+01 3.643028454232690194e+01 3.358937428099128653e+01 3.472545790219418649e+01 3.446314039782089367e+01 3.530682500156527226e+01 3.522711595525191086e+01 3.521867090141901002e+01 3.369841225555042996e+01 3.242750812815080508e+01 3.405626560526578572e+01 3.366997997594483394e+01 3.272291556178475957e+01 3.473761284771234870e+01 3.375106033133339167e+01 3.333523370056978052e+01 3.593351963630924928e+01 3.435242888263694283e+01 3.263115528655826125e+01 3.210960661213133704e+01 3.264774243632723483e+01 3.123626049846656016e+01 3.386946176075489490e+01 3.536463717334240187e+01 3.412976165456395705e+01 3.365882470158744866e+01 3.333792699828522643e+01 3.489952085315548658e+01 3.324931151553619912e+01 3.335313134586120754e+01 3.359839784028930154e+01 3.424718924569558709e+01 3.398233498575974920e+01 3.570467490554165124e+01 3.454796881213064808e+01 3.342086621037809380e+01 3.449578543941568398e+01 3.486111815454963647e+01 3.496361768814294635e+01 3.355921150827845878e+01 3.297491662014324731e+01 3.526032212862246240e+01 3.388808212793775709e+01 3.427845038444485226e+01 3.298309857455788574e+01 3.285207790934672545e+01 3.348180658154512201e+01 3.239927760006185053e+01 3.184887117965021019e+01 3.138722745042429807e+01 3.376426562028719047e+01 3.274258433132251866e+01 3.582106043606201240e+01 3.049185026639969820e+01 3.342468612714859688e+01 3.344927197761401061e+01 3.245553290907383825e+01 3.389573164254369431e+01 3.206828549364679759e+01 3.284557765303144805e+01 3.280489815813572818e+01 3.107320493431525676e+01 3.249681225006381169e+01 3.145438912748372573e+01 3.227050122904327623e+01 3.294170387298680680e+01 3.269499602487877610e+01 3.137706747198917867e+01 3.234617548316805369e+01 3.133031473465969441e+01 2.946978472080820310e+01 3.400354389203262429e+01 3.217576641700858886e+01 3.140586807987058293e+01 3.379933817315220068e+01 3.024095937245673227e+01 3.185739057613896463e+01 3.409260307634726672e+01 3.122494450245579856e+01 3.340293063410683772e+01 3.244983606019712141e+01 3.225009602171291334e+01 3.268655355705157461e+01 3.049545118190654591e+01 3.235170192143879575e+01 3.164913544154024549e+01 3.302035421556448824e+01 3.354087180020172809e+01 3.313974344704885766e+01 3.230496596630775485e+01 3.355107785637705575e+01 3.101478888665489819e+01 3.177927750084015202e+01 3.396783364765894930e+01 3.009692867768416846e+01 3.181771480682095543e+01 3.253707197078905722e+01 3.308255563308086522e+01 2.958219047581219385e+01 3.349487108754201614e+01 3.028930001684933870e+01 3.233819693554131192e+01 3.287568393976626169e+01 3.086764099530165595e+01 2.975413308314754701e+01 3.355742517138418179e+01 3.465314049655081163e+01 3.258884133950982687e+01 3.244788019039887672e+01 3.141820131771810409e+01 3.186823442961792452e+01 3.186658054787320538e+01 3.024935264625468179e+01 3.317188717870607917e+01 3.119395232596304979e+01 3.406793956232644405e+01 3.341802089635724826e+01 3.146040264525273855e+01 3.195376047024587507e+01 3.091290580676500355e+01 3.259077569747584846e+01 3.398862299900088857e+01 3.201596407606534456e+01 3.000840784284428864e+01 3.271620142227188666e+01 3.311310455924216711e+01 3.372011710481442037e+01 3.233729580291239358e+01 3.126303651971891284e+01 3.293619073089899274e+01 3.013209674412062711e+01 3.089319730541982523e+01 3.051247736456964432e+01 3.150387335660905208e+01 3.271062890045811145e+01 3.372702259730073138e+01 3.143487293846743214e+01 3.245092302595665501e+01 3.220815481934263858e+01 3.298524365100504241e+01 3.380351837463827280e+01 3.134346205936391883e+01 3.151128825361779207e+01 3.358838330612014289e+01 3.183802953047175066e+01 3.038066688004217042e+01 3.314530679493920218e+01 3.327640280711222687e+01 3.262058747712965356e+01 3.222711594317784289e+01 3.127138099974273189e+01 3.128613825298988260e+01 3.172910067220749752e+01 3.464151921427905023e+01 3.328028175617608753e+01 3.257163741808320623e+01 3.285226737259147001e+01 3.340721286314403926e+01 3.135773946149330627e+01 3.208943732146368433e+01 3.029529541492640377e+01 3.166904252513035445e+01 3.233557707091553368e+01 3.145319096840268358e+01 3.283131874797781791e+01 3.138492902788871675e+01 3.303401491329848483e+01 3.031707136309563921e+01 3.028129119668000513e+01 3.185385941384938135e+01 3.154013147296856800e+01 2.966845543112516026e+01 3.095407422323886237e+01 3.232115248010099862e+01 3.119561174800648828e+01 3.229576620094196926e+01 3.167455876761404099e+01 3.141030504211442675e+01 3.202952287156004019e+01 3.024035123183450580e+01 3.317398514879364768e+01 2.916771090243430109e+01 3.003977241092604800e+01 3.128345217994871774e+01 3.100413231915902657e+01 3.168974215627678603e+01 3.026516169546932034e+01 2.941142047262379933e+01 3.057139161527924998e+01 2.988140244250918087e+01 3.040464520718587238e+01 3.080918558862658330e+01 2.888938256907291802e+01 2.997087291041187740e+01 3.092337540795480422e+01 2.818918845228066417e+01 2.928605638780845055e+01 2.918505300462680552e+01 3.086126676042898254e+01 2.825159800997897364e+01 2.946003656614684729e+01 3.133927756738998838e+01 2.994195142950079713e+01 3.068102447737408411e+01 2.958902632313293779e+01 3.085547205964686057e+01 3.241042485144535590e+01 3.026308955920617905e+01 2.862506663233351389e+01 3.153392209119745360e+01 2.865839565150295343e+01 3.002415053950629797e+01 3.164310883509061867e+01 2.902225858364612776e+01 2.975103183093691683e+01 2.906977405256220237e+01 2.931328141032290446e+01 3.111681131695101143e+01 2.931001514458838031e+01 2.819860562969597595e+01 2.892147193409091344e+01 2.925999748275033241e+01 2.875289629924302304e+01 2.910071147729712848e+01 2.765162263984714741e+01 2.904921504493756501e+01 2.963649183711637036e+01 2.908544031236178640e+01 2.835830125272388003e+01 2.730104889874871077e+01 2.733992763466888931e+01 2.833258651124880600e+01 3.211162426608553488e+01 2.961159590409785025e+01 3.096898241188799616e+01 2.897762284800482391e+01 3.089626007635800065e+01 3.122196866590033792e+01 3.138147064535547059e+01 3.080592586018784473e+01 3.053484773132684893e+01 2.978064790416348728e+01 3.111712759066946887e+01 3.153953521327719045e+01 2.968838152778456063e+01 3.078322258696916691e+01 3.247895582683739235e+01 3.242550283978722803e+01 2.925352105739002084e+01 3.084316650528898052e+01 2.926469028068574474e+01 2.927848645635290836e+01 3.177408673547341422e+01 2.883038660719313384e+01 3.147953558724362821e+01 3.047420133223326744e+01 3.161614779707582201e+01 3.191556451337653755e+01 2.841085822912786085e+01 3.026833669358316925e+01 2.767021072541453108e+01 3.051513577926094101e+01 2.879577656291125365e+01 3.140569375524561480e+01 3.048042868555522134e+01 3.118054833015384020e+01 2.852508663434399239e+01 3.053948355136306603e+01 2.874205978744290491e+01 2.944546665537082575e+01 2.966105462143514160e+01 2.813519376365837843e+01 2.900645204805343269e+01 3.156156470938804404e+01 2.937134924497011212e+01 3.007200602718404170e+01 2.995393628440620759e+01 2.820138001277348039e+01 3.003230054411769956e+01 2.802729922558435405e+01 2.923998391747278092e+01 2.825773764670714527e+01 2.950785163318341020e+01 3.038643107049588821e+01 2.974155375309506510e+01 2.897562798155971464e+01 3.067958951339292994e+01 3.005429783403096167e+01 2.867466421681721656e+01 2.757329016601342175e+01 2.771393211338082097e+01 2.669063329946538943e+01 2.752289943426668017e+01 2.543149110304739935e+01 2.769993412391014331e+01 2.852372430733562680e+01 2.710407244508614255e+01 2.823932671592696764e+01 2.783209842224784936e+01 2.895125046594590046e+01 2.737410191132213910e+01 2.750346785006333050e+01 2.847621830292286660e+01 2.684586908719546372e+01 2.907742571001115905e+01 2.767081174070408522e+01 2.734978691483937396e+01 2.566180774573409096e+01 2.803073044798211555e+01 2.930827288958284527e+01 2.818592484562948997e+01 2.801111625569073027e+01 2.790648535591412838e+01 2.879492129442849802e+01 2.914000355409942955e+01 2.937789249169430406e+01 2.605623453182483473e+01 2.819623097955031099e+01 2.598036813934270839e+01 2.756339095625844493e+01 2.815999435410246576e+01 2.906917306601181750e+01 2.728673655094939932e+01 2.640514620968865955e+01 2.777170412449259373e+01 2.833177300108538788e+01 2.872894426563216541e+01 2.577569222404434868e+01 2.730317142101371886e+01 2.918891340152012503e+01 2.728319993486884343e+01 3.015959697189603617e+01 2.817869117986941419e+01 2.782038488217258276e+01 2.898448804659435751e+01 2.813463225844723326e+01 3.037564907924190294e+01 2.939427465452979504e+01 2.920173991359299848e+01 2.649780829694209316e+01 2.912444073826378599e+01 2.847367051857479936e+01 2.898912287796562026e+01 3.050496239527014453e+01 2.970901657616821367e+01 2.995099809645065747e+01 2.971711651493446738e+01 2.815868975138003449e+01 2.709769719609757033e+01 2.793129049052789270e+01 2.995701990208567977e+01 2.934666565876729649e+01 2.861120879770026448e+01 2.749452376743406390e+01 2.771495187491527901e+01 2.882421575229829713e+01 3.001402919012410209e+01 2.768760435303715894e+01 2.975945808852637242e+01 2.831326537028623846e+01 2.772087513980690687e+01 3.191118298885632143e+01 3.132705939906812986e+01 3.072214386619324955e+01 2.627857401683946392e+01 2.709536400903487774e+01 2.799922233042650888e+01 2.973954710695464954e+01 2.891545667551126897e+01 2.832547694863151833e+01 2.898168051641842879e+01 2.731079903748616289e+01 2.805351074810145917e+01 2.806621293075529167e+01 2.892456998803945112e+01 2.983792797114875128e+01 2.901823067123109823e+01 2.930888727535022298e+01 2.889088606610479459e+01 2.965666061169299894e+01 2.806099037075181357e+01 2.734502376984252692e+01 2.637989987814712478e+01 2.623280203885161654e+01 2.559449847888651774e+01 2.987428892327040231e+01 2.727301241356682127e+01 2.903650561629435956e+01 3.019367571473943102e+01 2.805402945234524381e+01 2.814904804254808468e+01 2.706933483191872725e+01 2.811622777438162757e+01 2.999411380306849395e+01 2.968714226868252481e+01 2.737099799168884928e+01 2.939262412499582666e+01 3.058847360653034286e+01 3.069990691368348834e+01 2.974539772799964155e+01 2.916275778949315622e+01 2.962877241568205378e+01 3.008213717438691504e+01 2.880342138170970046e+01 2.759577244428567511e+01 2.733845557670480986e+01 3.115996338743845229e+01 3.122029275416068117e+01 2.776721767040980637e+01 3.011966193975003492e+01 2.685889543836362492e+01 2.714295876402021079e+01 2.698711865154007938e+01 3.062612869459524489e+01 2.855715909398523777e+01 2.984097189383988891e+01 2.905161248328543877e+01 2.992056030730740801e+01 3.006268280031590834e+01 2.794162971323132894e+01 2.789999836787164256e+01 2.829316169610747522e+01 3.007760392537808514e+01 3.051777337192921991e+01 2.852791025826382310e+01 2.824932547996351673e+01 3.007298535496387615e+01 3.049731023266678775e+01 2.804857057505661189e+01 2.819281712994780875e+01 2.905525887259967632e+01 2.839059688771100198e+01 3.018176522401627437e+01 2.912540077831248553e+01 3.119184300429537515e+01 2.899633981123497506e+01 2.790549678811593637e+01 2.925582948857212884e+01 2.872218407712082211e+01 2.951988849437469398e+01 2.998843956188532545e+01 2.748460425561451714e+01 2.835633962883291304e+01 2.888880229389359400e+01 2.778882998126503523e+01 2.832496789174416563e+01 2.707036396348476259e+01 2.912359525246017355e+01 2.876832187712693667e+01 2.828537221041212391e+01 2.840793569784734629e+01 2.810560720804519974e+01 2.861701835670153571e+01 2.792066499527534162e+01 2.800924639763011470e+01 2.787416442765032443e+01 2.887743652072242639e+01 2.897770679782734504e+01 2.803727511939678152e+01 2.933462849275464279e+01 2.946038623045925675e+01 2.961465641513716562e+01 2.913276688222720168e+01 2.658692840332814100e+01 2.672863729691801638e+01 2.566936105864478890e+01 2.904422537762066270e+01 2.704288588840905661e+01 2.715602562711291412e+01 2.875108395926237037e+01 2.756326112782853954e+01 2.801426626944642706e+01 2.712704423996840220e+01 2.843141469700169921e+01 2.853775866621933943e+01 2.970825866010627436e+01 2.712139337025522678e+01 2.634491542902410188e+01 2.800275801910962059e+01 2.829400335707555669e+01 2.773059542194977212e+01 3.014379788311423169e+01 2.837409532629034814e+01 2.736206967984234595e+01 2.732772837703032920e+01 2.832811327825973891e+01 2.749855905292400138e+01 2.681679625442855297e+01 2.570212866166572496e+01 2.867226123403732885e+01 2.676692535401581807e+01 2.750978955389513558e+01 2.674573272346337660e+01 2.669899673963141495e+01 2.668490246727183290e+01 2.867720636796518718e+01 2.706011331025967692e+01 2.906238380511883079e+01 2.664552741785610834e+01 2.809275466601940607e+01 2.683151592981325706e+01 2.700148600000402510e+01 2.534026884451358796e+01 2.833609627343749793e+01 2.649628947884031405e+01 2.939741246937769148e+01 2.623299563484278352e+01 2.737020407577891490e+01 2.669307132472664179e+01 2.739883197109172386e+01 2.577803561452893177e+01 2.846452550271540360e+01 2.622468207014056318e+01 2.815973106861782682e+01 2.752337580271352735e+01 2.833529993594634533e+01 3.146034071198650750e+01 3.025862269692121131e+01 3.083033595995276244e+01 2.972299114785015561e+01 2.797350584692620501e+01 2.903502340338133081e+01 2.935938172984611683e+01 2.893702180182149775e+01 2.865517814158979348e+01 2.931833518378392611e+01 2.977162975488912267e+01 2.869563825905625620e+01 2.768320235110378391e+01 2.862138210114254377e+01 3.133815138541796230e+01 2.824766260475494661e+01 2.783817779776142487e+01 3.027688585770803087e+01 2.798534171606818788e+01 2.831502909772866161e+01 2.653690772034591561e+01 2.823629502433132288e+01 2.664749128769294728e+01 2.772137229438607520e+01 3.012114692068701061e+01 2.865224144407160622e+01 2.820545550008003488e+01 2.686369517847195709e+01 2.764567809241625440e+01 2.696103923770465016e+01 2.703994140832248760e+01 2.845321166645662458e+01 2.960389793625328991e+01 2.881928842438327010e+01 2.773697024491029239e+01 2.626258644168470369e+01 2.792067516865102661e+01 2.821226137739327555e+01 2.786548139274914249e+01 2.865392424467150434e+01 2.881111462547689328e+01 2.888250191405398226e+01 2.721612547186384035e+01 2.558812185656725902e+01 2.733487591370297309e+01 2.691702597902214578e+01 2.720385808653849580e+01 2.676980573863936641e+01 3.097422555504626018e+01 2.896206340496858900e+01 2.846496521343035013e+01 2.765276771168552727e+01 2.829480644454359251e+01 2.869973054385732780e+01 2.713788248021840843e+01 2.756439930996713983e+01 2.735374222130272770e+01 2.686180694954008175e+01 2.834021419624920668e+01 2.702274793735354308e+01 2.559285962981132911e+01 2.743766332721120094e+01 2.910882805367129578e+01 2.773378744804074714e+01 2.670080198854757825e+01 2.744000793434487662e+01 2.761076627266601946e+01 2.683600121133691729e+01 2.744891664445970747e+01 2.771654424442746034e+01 2.684147107137754062e+01 2.751951667662023127e+01 2.528555677295029014e+01 2.746123605233479026e+01 2.653682037188807996e+01 2.694333812599463585e+01 2.696562740355327747e+01 2.747925979574968025e+01 2.567853432408562142e+01 2.540750496090095112e+01 2.590186322865228519e+01 2.879725542881370970e+01 2.521254188491826298e+01 2.615482952303178976e+01 2.775265903029335135e+01 2.809614065291286877e+01 2.640056048469189776e+01 2.823619265460121852e+01 2.916935899776470364e+01 2.853648334081913163e+01 2.862347293855878405e+01 2.662848890384313805e+01 2.916086344318965828e+01 2.964240142500768727e+01 2.803898261818315518e+01 2.812602351774099319e+01 2.675994180840876879e+01 2.793103861416014766e+01 2.655332506408817395e+01 2.884967983824753546e+01 2.769130068292393787e+01 2.551779475325724178e+01 2.641505579372002188e+01 2.826724419660125420e+01 2.772509196220895689e+01 2.646064325514486271e+01 2.595074212045341611e+01 2.752419846863137565e+01 2.617496076237891955e+01 2.847084763259705298e+01 2.647202457167890088e+01 2.660752479303600637e+01 2.806658696633053296e+01 2.854248322840109253e+01 2.879389400590811832e+01 2.590891910120281594e+01 2.415206952979744415e+01 2.552605346503661110e+01 2.651230073506789608e+01 2.484596000952756256e+01 2.627184807375804709e+01 2.661895779083434377e+01 2.614096286447639628e+01 2.555179227272094522e+01 2.408149633043708704e+01 2.651366115564377779e+01 2.450620737121699477e+01 2.786575282158200650e+01 2.244543728020278550e+01 2.718807570422444897e+01 2.517642420621651667e+01 2.620724310426404102e+01 2.576856481799170950e+01 2.578985626858883862e+01 2.715569022246884856e+01 2.576467233540845569e+01 2.378854321411887796e+01 2.408647468468737074e+01 2.534994845260987972e+01 2.563629794674051965e+01 2.582226482837683079e+01 2.482808519728390806e+01 2.319851422788799056e+01 2.432992929828252571e+01 2.523832136168008944e+01 2.528491210250240684e+01 2.318726570321863889e+01 2.402862931875012720e+01 2.531957298817845725e+01 2.573957631660099565e+01 2.627204588076005010e+01 2.323904338723668417e+01 2.319947086919949442e+01 2.518925494664039277e+01 2.410723654458124088e+01 2.611958467837958509e+01 2.288355633132798772e+01 2.616059292773684319e+01 2.146512485097553835e+01 2.317665583330369117e+01 2.488557450528313453e+01 2.399645015934091674e+01 2.603212675792178388e+01 2.385010280984959152e+01 2.470619911206329888e+01 2.499077776009519525e+01 2.629594351289927445e+01 2.222728882952911533e+01 2.373560047675441709e+01 2.578150842308068391e+01 2.266038967798534287e+01 2.331231113769551655e+01 2.471756513686976930e+01 2.586979437027758522e+01 2.470638204280100325e+01 2.414985473467089960e+01 2.508935591276454602e+01 2.488916818223348315e+01 2.538639369903706111e+01 2.582375507203420639e+01 2.580527610925650350e+01 2.342162273336632339e+01 2.472394805979495658e+01 2.370129469200860584e+01 2.652811770180521478e+01 2.782052994040437000e+01 2.559892005165426454e+01 2.445658513609174634e+01 2.337850558551330948e+01 2.439602408471729333e+01 2.502542119619368677e+01 2.586603549797300516e+01 2.572906828210072661e+01 2.464799303674897502e+01 2.461326117730141760e+01 2.404368821050495697e+01 2.447490227318809275e+01 2.519927591214374374e+01 2.563676927008455309e+01 2.349411299792372887e+01 2.374755117293406315e+01 2.312328630805244245e+01 2.521193647878786592e+01 2.489619649968139115e+01 2.418003546060388231e+01 2.467748979064808168e+01 2.368081048414422440e+01 2.418852316858071916e+01 2.556496589619597515e+01 2.423739942586302831e+01 2.460998019907731660e+01 2.485505153148531221e+01 2.321908007113043837e+01 2.238113599166879908e+01 2.218413582331042377e+01 2.217009509082694052e+01 2.586944108522409991e+01 2.489337946078352815e+01 2.477798741474454047e+01 2.341093572590986938e+01 2.414931645054903342e+01 2.446262986157029573e+01 2.524632672904539277e+01 2.304870042901290006e+01 2.438619734639111769e+01 2.261367076547224642e+01 2.509196132943458579e+01 2.429317973930540830e+01 2.516296759035701669e+01 2.453919417890872978e+01 2.622366704805236992e+01 2.452915048041767676e+01 2.416422890606643747e+01 2.467627786227902575e+01 2.457262890254240162e+01 2.449775417927605758e+01 2.280565191960024052e+01 2.307732514238229982e+01 2.360486192119839188e+01 2.395858601702818547e+01 2.444202411014569165e+01 2.327793170856874028e+01 2.302693546339265751e+01 2.565818238195308254e+01 2.287124983342365780e+01 2.357883909816332846e+01 2.409803437263803971e+01 2.357620217648389982e+01 2.376750970796943463e+01 2.299360010655419728e+01 2.288158933904627901e+01 2.352343732137397581e+01 2.234892213830157459e+01 2.434609094462935630e+01 2.380112767032344223e+01 2.232308690879268909e+01 2.310319350598250310e+01 2.401592446143609294e+01 2.398375304949714604e+01 2.342683893331671641e+01 2.324993126092411799e+01 2.226455111583996782e+01 2.089714498249687935e+01 2.284994849586274057e+01 2.201563694606714705e+01 2.177056342123649202e+01 2.392486380934631285e+01 2.311841054151246055e+01 2.366768394607856152e+01 2.460823290078631231e+01 2.366848205269401362e+01 2.258856688475090380e+01 2.335084617975218180e+01 2.424159396433009661e+01 2.564523905874304788e+01 2.300714064992724062e+01 2.392307041822503422e+01 2.330208447856306364e+01 2.365021326118717226e+01 2.490194467019581737e+01 2.361261291546492913e+01 2.389034358945831116e+01 2.399633664777896769e+01 2.262211874704464520e+01 2.433372221460461304e+01 2.214535754441400428e+01 2.411263974378962516e+01 2.364071742545805321e+01 2.547414959124753153e+01 2.465116278317231746e+01 2.440159571753025602e+01 2.459101269792153133e+01 2.301159929802158288e+01 2.397319891812043835e+01 2.375541825870203638e+01 2.416381214156303869e+01 2.474703697809475500e+01 2.488285424368181609e+01 2.508159335061683493e+01 2.560127931014856628e+01 2.359281714286628073e+01 2.521626889717691711e+01 2.548987776630897173e+01 2.525845262048666129e+01 2.381993501339486841e+01 2.497396528227394441e+01 2.510272210064030673e+01 2.210641283042032512e+01 2.330063729293288333e+01 2.166217443824731603e+01 2.167985707634482040e+01 2.456890220935004265e+01 2.305322696626685186e+01 2.446159767480997260e+01 2.234505738922982943e+01 2.396409733844826206e+01 2.160959224956582858e+01 2.391941739558592417e+01 2.466850563535312446e+01 2.328158733721362594e+01 2.408824517530174703e+01 2.267120115633988320e+01 2.277365991113898147e+01 2.242643156842046182e+01 2.399524465914768356e+01 2.326893332678569948e+01 2.309314522262220848e+01 2.060320914808513848e+01 2.203411803830635307e+01 2.308989110313312665e+01 2.076584205860429577e+01 2.174478561023737200e+01 2.044122787307935596e+01 2.362003764778952331e+01 2.207532941826475081e+01 2.245958192127962505e+01 2.151027524077092679e+01 2.165648066293199392e+01 2.093488665184287711e+01 2.278014824270726635e+01 2.208398438889143023e+01 2.270750837287370416e+01 2.400814647448289918e+01 2.237878084718841620e+01 2.042192387292197253e+01 2.278651191844107160e+01 2.358758335495039660e+01 2.042295041469280648e+01 2.246590045270805192e+01 2.133939603072989399e+01 2.107016240382624161e+01 2.121262768233133400e+01 2.074683415940702957e+01 2.023910651360190016e+01 2.170459818714357070e+01 2.392728537650742027e+01 2.376213462122544229e+01 2.189855533798570519e+01 2.119345380118187094e+01 2.244331463763433732e+01 2.348765567992811754e+01 1.994716475572808889e+01 2.132933435512697073e+01 2.032359045814800425e+01 2.194402462382107544e+01 2.120302688235308963e+01 2.109948621395788848e+01 2.184598853395071671e+01 2.266634746203356343e+01 2.234519215287724236e+01 2.117988137917549452e+01 2.269382182518741331e+01 2.236659320409240337e+01 2.325202480158774776e+01 2.112442021444674367e+01 2.310742462917861317e+01 2.125756030038632360e+01 2.017815020888167155e+01 2.204223117381850727e+01 2.112049002481996496e+01 2.179738961490008364e+01 2.223817987926755890e+01 2.217620029710351659e+01 2.215792670865760172e+01 2.106047191644977445e+01 2.176354516571106501e+01 2.245503124450830512e+01 2.156602725168745849e+01 2.459759246371320174e+01 2.256685991410834902e+01 2.283628622434444821e+01 2.325467194398526161e+01 2.386836808822813438e+01 2.288549245423777023e+01 2.219375677200297403e+01 2.234556802064198067e+01 2.320910080130130027e+01 2.304022140591619205e+01 2.400445369196603451e+01 2.325282654264078275e+01 2.160608795367459578e+01 2.295072519974268488e+01 2.248866655503922729e+01 2.276435109419774960e+01 2.490572816788234789e+01 2.366151677746308479e+01 2.252433699935865619e+01 2.253507960296587598e+01 2.347828304819008238e+01 2.383053909618023880e+01 2.086606630262566853e+01 2.435666845659772051e+01 2.253621678104259729e+01 2.322497570612415174e+01 2.162290013312787451e+01 2.497513912303435646e+01 2.322476210935915830e+01 2.354646048790382196e+01 2.477741818268975038e+01 2.364909559445735354e+01 2.223474841262260426e+01 2.360992906401161306e+01 2.232352721846702792e+01 2.346192511584833440e+01 2.260006334566886466e+01 2.259829576766253112e+01 2.117981078763013869e+01 2.400544690467516773e+01 2.318431465710782646e+01 2.097758870931442488e+01 2.211714385244274794e+01 2.105352405506908653e+01 2.435007231705921171e+01 2.138842355350248070e+01 2.177766311726588100e+01 2.264570338732898946e+01 2.249577426467834229e+01 2.078428910984085221e+01 2.312294874719495752e+01 2.156152450194182890e+01 1.959032380335611379e+01 2.036453617037969011e+01 2.034568742146788978e+01 2.126211350118368770e+01 2.231260646000755443e+01 2.111546287766565655e+01 2.024378117505258956e+01 2.082481251941036504e+01 1.853402475937050653e+01 2.246345283725571917e+01 2.142138922134089896e+01 2.211903410243604284e+01 2.179538423829434990e+01 1.965334627068867945e+01 2.054003408445293033e+01 2.207047653205196980e+01 2.253496340187327007e+01 2.086040367174680910e+01 2.068178682733556428e+01 1.931676903445373483e+01 1.888476965341238412e+01 2.111397297695187092e+01 1.860011901916865540e+01 1.919436294131376997e+01 1.868218497850238791e+01 2.086392431280491522e+01 2.120666841438838190e+01 2.138328218027221794e+01 1.825762501714849506e+01 2.144335092899567741e+01 1.911284561880944466e+01 1.825480056529620754e+01 2.071518224210818104e+01 1.891782389171978807e+01 1.903241652985699517e+01 2.003638850613709721e+01 2.003092003679888222e+01 2.037068331683528655e+01 2.003488087857460442e+01 1.977827122106663182e+01 1.927446491620604974e+01 2.047576417092464496e+01 1.964214832592174886e+01 1.927055997380961472e+01 2.011693549863798935e+01 1.925462765182638591e+01 1.851394476465442551e+01 2.004110145704130730e+01 2.025532241537043276e+01 2.032445333593889458e+01 1.996537206561083977e+01 2.086105016630472520e+01 1.695910059924613122e+01 1.932283640021189441e+01 2.039207384374822496e+01 1.988691920120145795e+01 1.694947010119500419e+01 2.025935155689057865e+01 1.773172020591848863e+01 2.050539186784321188e+01 1.832032215275668818e+01 1.956878633174666859e+01 2.028453278253016734e+01 2.216538887089397036e+01 2.058494079793594267e+01 2.057068518820663172e+01 1.955342666243177163e+01 2.128513565256966444e+01 1.998226981939214397e+01 2.024397021693241427e+01 1.963147535102686092e+01 1.926252605376210880e+01 1.977648878859085002e+01 2.020775926361329411e+01 1.907884644829794496e+01 2.015296029791021581e+01 2.111531003763386138e+01 1.978428909894964605e+01 1.873337536819539295e+01 2.075359920303191075e+01 2.143688816665751062e+01 1.857086811687252492e+01 2.012419299372682957e+01 1.982293999335184864e+01 2.044842809826557684e+01 1.988501272980906265e+01 1.959036035054046110e+01 1.908147716314210740e+01 1.877674556296417308e+01 1.884806613806325259e+01 1.905110253540406973e+01 1.947422520549845970e+01 2.077962858787600098e+01 1.979866805967601096e+01 2.039755430430819061e+01 1.898311331097261601e+01 1.961647800229399863e+01 2.100699858779732665e+01 2.018836976328032051e+01 1.977432533154647487e+01 1.969195404207579969e+01 1.943844920222115036e+01 2.066362029963280733e+01 1.942353146927395002e+01 2.047524822354910512e+01 1.988681302261044692e+01 1.890419577443678634e+01 1.932148385064146368e+01 1.921575375868934188e+01 1.965699125806819580e+01 1.778947904837937699e+01 1.990147745541591462e+01 2.188521774174824941e+01 2.066972715327795740e+01 2.156875313674292016e+01 2.094698903244706756e+01 1.952065228589371415e+01 1.749995138547531681e+01 1.922928664376578212e+01 1.865144684198616432e+01 1.910626307022298320e+01 1.826831621137641193e+01 2.080734975879085269e+01 2.066972973657343005e+01 2.038070171467908054e+01 1.904072020832760259e+01 1.795306637749303391e+01 2.071364984179484381e+01 2.175473186303011985e+01 1.786267486658705295e+01 1.830298690788064064e+01 2.089237648136077397e+01 2.161909718356459820e+01 2.145150184344111111e+01 2.073294518254176921e+01 1.977048580184892046e+01 1.985539689242197170e+01 1.854455834309453621e+01 2.123488975554174374e+01 1.875594913193473445e+01 1.989587788017948355e+01 2.064449211924142702e+01 2.139723799248747227e+01 2.010845680943351610e+01 1.801672032951058711e+01 2.033991865367738683e+01 2.062392458453311406e+01 1.939709646170297574e+01 1.989354320401115217e+01 1.969467401916888605e+01 2.097339097959203613e+01 2.057303664521067432e+01 2.165700622605979220e+01 1.933571065112069221e+01 1.953806774565202886e+01 2.007800611923417478e+01 2.014912121229077258e+01 1.714182245423082662e+01 1.960861156282107132e+01 1.804120347970636828e+01 1.950406013170438868e+01 2.165469571182299902e+01 1.898057781118964016e+01 2.113217473299249605e+01 2.114700929802647522e+01 2.035290139421234556e+01 2.000118925231444322e+01 1.987114899791729883e+01 2.174690006923482599e+01 2.213798104772967434e+01 1.964178671003903887e+01 1.917097488647839754e+01 2.141317243284595051e+01 1.917933857645502727e+01 1.786582007533595728e+01 2.040640953048016115e+01 1.974647684868269337e+01 2.022668802314682779e+01 1.861697548990357376e+01 2.224115402326966162e+01 1.880200679841957268e+01 2.055601882789784796e+01 1.983468691358485003e+01 1.879871397216755824e+01 2.002779536660544224e+01 1.880224817221575861e+01 1.870152999624092516e+01 2.043257591174745968e+01 1.751871138499486236e+01 2.175089582794658938e+01 1.897140299373504035e+01 1.957785782911609118e+01 1.897231356837194127e+01 2.089583152184701476e+01 2.052874556559859798e+01 2.020503540184420999e+01 2.027728593055816830e+01 2.149291216655192116e+01 1.954784370987771780e+01 1.828309584508239638e+01 2.099101456341116645e+01 2.063483442774905186e+01 1.812881215661056444e+01 1.930695007562490773e+01 2.060587031699829907e+01 1.913010911936236269e+01 1.943379620878651792e+01 1.726485325290371975e+01 2.119635300405767353e+01 1.938668940983641420e+01 1.841390521786358647e+01 2.027451823757248306e+01 2.152428733092751045e+01 2.247233025506025328e+01 2.018430210047759488e+01 1.905182315666886339e+01 2.029113904383199340e+01 2.019516626890855093e+01 2.052751898391418806e+01 2.166322565411533674e+01 1.869846385832692448e+01 2.018100347349751900e+01 1.985475430957425402e+01 1.987303101302138586e+01 2.134287614545915446e+01 2.069681154829282477e+01 1.978931571017825064e+01 1.893136935821262412e+01 2.077332841406207820e+01 1.985464013908534753e+01 2.112398913956872093e+01 1.928357236139551389e+01 2.114122146728974982e+01 2.163358549538988385e+01 2.032110541219288535e+01 1.941944714977699959e+01 1.978619942638152196e+01 1.764095655812035801e+01 2.062296483989874218e+01 2.117560512428603303e+01 1.863398620842551878e+01 2.068686025255403038e+01 2.081425451541762683e+01 1.925097079160528679e+01 2.145246221181367829e+01 1.944428181292656888e+01 2.011613065517786225e+01 2.008668430605412425e+01 2.136762763227097039e+01 2.010821806371274434e+01 1.793486715384127450e+01 1.804366203132624946e+01 2.003081884452318917e+01 1.885257439203665797e+01 1.856876972267783188e+01 1.980058203600167488e+01 1.848642084891664084e+01 1.965089929639558619e+01 2.057947769639599400e+01 2.068571614737743047e+01 1.740882901161016605e+01 2.130135000217743979e+01 2.017631655735774032e+01 2.024254940301926808e+01 1.783374879724792450e+01 1.933038006397196185e+01 1.938728143313224805e+01 2.079296545215424530e+01 2.037132332225701603e+01 1.997568135989603988e+01 1.805370672945949906e+01 2.051054619274593804e+01 1.923534792871725685e+01 2.036964724364952772e+01 2.042993596588411975e+01 1.736019544372888390e+01 1.947181358571006982e+01 1.955106527558748652e+01 1.937681900057870976e+01 1.866932994799346446e+01 2.093174677221827551e+01 1.792878337090978746e+01 2.050088592965595424e+01 1.982450338893207231e+01 1.910782067893049430e+01 2.232114580325936970e+01 1.990377029825177146e+01 2.028434575084689584e+01 2.053083043045331735e+01 2.011485797947921483e+01 1.993298184391628425e+01 2.176619198146958212e+01 1.986004296154197846e+01 1.740152724118264516e+01 2.101032794604634546e+01 1.909233922578471621e+01 2.090192436979006629e+01 1.889430585707245669e+01 1.789103190244863484e+01 1.944886482673374317e+01 1.939216889778343855e+01 1.779332415399092326e+01 1.778082563214252687e+01 2.197240234302507744e+01 2.018969446536626577e+01 1.925306533920352692e+01 2.067007031432819630e+01 2.063347899562057819e+01 2.015395350735941804e+01 2.009721520609531709e+01 1.904451204262941033e+01 1.824582611303925717e+01 1.838801765165504776e+01 1.612605398805594348e+01 1.965135156257057503e+01 1.738715057579740986e+01 1.715434354647510062e+01 1.859571295784150280e+01 1.847488380536187336e+01 1.756359600737741999e+01 1.953280132685964432e+01 1.700578571201868883e+01 1.847488651742767019e+01 1.902880190914012459e+01 1.970790150346064351e+01 1.675466378355713815e+01 1.912937670345476349e+01 1.916464106667204703e+01 1.956027256796051361e+01 1.809496363483757619e+01 1.760556238992285571e+01 2.095663632363708118e+01 1.954107417560169324e+01 1.863951479001570277e+01 1.920854459223292210e+01 1.903779346232261460e+01 1.848897374343384570e+01 1.928766908473480157e+01 1.927177975070409488e+01 1.851865329142113126e+01 1.927560376514816198e+01 1.714819137125042303e+01 1.903257247420717846e+01 1.708210604717186243e+01 1.761427794859175222e+01 1.852125092193837830e+01 1.922308691606726683e+01 1.923617992468772186e+01 1.806069943706695469e+01 1.880815441792747933e+01 1.790389559444029288e+01 1.914606259186389536e+01 2.016300734934888794e+01 1.849920174376075011e+01 1.791792310165432411e+01 1.794198096443753698e+01 1.848972213018412702e+01 1.865933845525312762e+01 2.045270680755016457e+01 1.933645762307271454e+01 1.697737056825076607e+01 1.855680322615254241e+01 1.994620308536891429e+01 1.893504836325037033e+01 1.888533040407456198e+01 1.912745317862112060e+01 1.732784112916941766e+01 1.913606526548035447e+01 1.728672536733073883e+01 1.651913667459136192e+01 1.810348862048657281e+01 1.980710659295487375e+01 2.070933647947665790e+01 1.829070561296676090e+01 1.879904224770057652e+01 1.760880140274849737e+01 1.945453304701421970e+01 1.898122655235651379e+01 1.921476571333073124e+01 1.867573736660374095e+01 1.983870571029644125e+01 1.873698394549734303e+01 1.856325254782683132e+01 1.856846009665902741e+01 1.813434638796690734e+01 1.650025715214308519e+01 1.712192088391360656e+01 1.880789583298131618e+01 1.670227704661697032e+01 1.880792176493322998e+01 1.619516842800896939e+01 1.706574211091366067e+01 1.772601626264524555e+01 1.935692731244669318e+01 1.795975996502849625e+01 1.835617106095295270e+01 1.607308848275322788e+01 1.854392798501537953e+01 1.874372054576054936e+01 1.623890767852654449e+01 1.931045010960132302e+01 1.647838757261759213e+01 1.777706198101494550e+01 1.718628573746248023e+01 1.893853447932198009e+01 1.694594767784031575e+01 1.944171165182869387e+01 1.859188285792284390e+01 1.802924181509658652e+01 1.826146152135932965e+01 1.844350126496220099e+01 1.716183244216239956e+01 2.055867564832801619e+01 1.576141593220490833e+01 1.710107085013259720e+01 1.827855963765365388e+01 1.675163388435628065e+01 1.747864377900939559e+01 1.618272080909485311e+01 1.767146530470438037e+01 1.789784875303588407e+01 1.999276303862071913e+01 1.730535247683980060e+01 1.677506981466957825e+01 1.867621693296061736e+01 1.946572104422043026e+01 2.008394010441113409e+01 1.751746378476245170e+01 1.872180685693999891e+01 1.779472119643074279e+01 1.936036859411192168e+01 1.724366847683976189e+01 1.943952359176295630e+01 1.548716690924246109e+01 1.795290081033112273e+01 1.874647106666848018e+01 1.877311101655012138e+01 1.700664489657751588e+01 1.693091910007298750e+01 1.861316800026974860e+01 1.851339920401087369e+01 1.795671754725824698e+01 1.716261619044281872e+01 1.720230808491908547e+01 1.825098676977523482e+01 1.656799382909306573e+01 1.602266031995358020e+01 1.530056407394219775e+01 1.707958063919600278e+01 1.534406887152155186e+01 1.677685747323130983e+01 1.880068566240225891e+01 1.657843582669806892e+01 1.724984084443467225e+01 1.827318700707127519e+01 1.650766487312795405e+01 1.619273517031183829e+01 1.543325005416192752e+01 1.568488619704114306e+01 1.812941490394345934e+01 1.818269165936111520e+01 1.766243707127373952e+01 1.737041424497256159e+01 1.920739958047618501e+01 1.761359220809333692e+01 1.633558734754041808e+01 1.631509825781968104e+01 1.709678417739640111e+01 1.723492001859077760e+01 1.855395753737558096e+01 1.770957201826192318e+01 1.919048434554862226e+01 2.000557375836032392e+01 1.861383096979728435e+01 1.614627494122137463e+01 1.692845773978757862e+01 1.822911269056332983e+01 1.857698772094246920e+01 1.845332223380072634e+01 1.869850003193437615e+01 1.906634994691660978e+01 1.579392406361335510e+01 1.796640929125814523e+01 2.005602372972360570e+01 1.802744009785071100e+01 1.802559173614480059e+01 1.749853996905415698e+01 1.832263954445303611e+01 1.921720869560788003e+01 1.564371958208617563e+01 2.004175191794912081e+01 1.722705479599823519e+01 1.942202995282799804e+01 1.685258884704978044e+01 1.770365907231223090e+01 1.810616696679853277e+01 1.890337545338191561e+01 1.730321228061533745e+01 1.786339696579637959e+01 1.880569996342556038e+01 1.865948330742043026e+01 1.906004563220044901e+01 1.871188370130562006e+01 1.901077775779073775e+01 1.682692051375678233e+01 1.726006784058377619e+01 1.747082983915887411e+01 1.928034808007724976e+01 1.721231846358631756e+01 1.906465932150294762e+01 1.720329949553063997e+01 1.842418598733596014e+01 1.826013219411294841e+01 2.001020797677692897e+01 1.690244633282505049e+01 1.728677215957560520e+01 1.778002310373072703e+01 1.767138157171091706e+01 1.716555935448365489e+01 1.778717403269066821e+01 1.715556798151057905e+01 1.926817595670835459e+01 1.897955041657898789e+01 1.698943122245209736e+01 1.711244714343613538e+01 1.819448590788767106e+01 1.726451045643886673e+01 1.796019470069348500e+01 1.792059669551993295e+01 1.714242344248025418e+01 1.818910496765137097e+01 1.774032120527985157e+01 1.669148959565037771e+01 1.960508176754028398e+01 1.720630901570152105e+01 1.819550382573317648e+01 1.724892929695771215e+01 1.819637806703009275e+01 1.655105532432712678e+01 1.661798575277792622e+01 1.803013846044655821e+01 1.658060533679793025e+01 1.755963167793732183e+01 1.796743275324736544e+01 1.618177092849311194e+01 1.879768097832126728e+01 1.751596979368348173e+01 1.569988624448055070e+01 1.608117418442827429e+01 1.763674651043457686e+01 1.543758078269769385e+01 1.531405518031242963e+01 1.390527714354843525e+01 1.639373389830473471e+01 1.544352485004712427e+01 1.551478200265561824e+01 1.669774666975135702e+01 1.629671911191585565e+01 1.532534570093761594e+01 1.705806284697514741e+01 1.513259208553192181e+01 1.679829729408637462e+01 1.545212778481930727e+01 1.580504695020912109e+01 1.534299471453276986e+01 1.674390922336419507e+01 1.625252612867658897e+01 1.696933977309832642e+01 1.635551348812447969e+01 1.633225800202180622e+01 1.550051123578808898e+01 1.485544576652537607e+01 1.658983504171455792e+01 1.760450967282006474e+01 1.619129131996499282e+01 1.658724119007024456e+01 1.618719235822176472e+01 1.564681681126781498e+01 1.566711980997611597e+01 1.743455454525759052e+01 1.529872041711180231e+01 1.568029652239627758e+01 1.623613189213512698e+01 1.707650951948317442e+01 1.536606936069969009e+01 1.485613818528309515e+01 1.555680468631929969e+01 1.484002487128326386e+01 1.761940940066404337e+01 1.769580643113292950e+01 1.784372001221278481e+01 1.523221755689288770e+01 1.696013336213904665e+01 1.801173722011693457e+01 1.861353347374977929e+01 1.568777543209041703e+01 1.625633041436442028e+01 1.577109297782643438e+01 1.692569000582399497e+01 1.618868464626662274e+01 1.594595851635237338e+01 1.445474935268787675e+01 1.663682655674931610e+01 1.883397906592197657e+01 1.686685042687571112e+01 1.543916932831977284e+01 1.605329293959122339e+01 1.378389137336398207e+01 1.736953078749387558e+01 1.356254643123981651e+01 1.634939211385864510e+01 1.646379093280538441e+01 1.498547948577572342e+01 1.477903394794141079e+01 1.625627399434428355e+01 1.558940675658921116e+01 1.574199145941354772e+01 1.579684103520185268e+01 1.293124648131602150e+01 1.669432288153598520e+01 1.521894232648890366e+01 1.577774948809672395e+01 1.408889938549519272e+01 1.559325348327728022e+01 1.608704283881434094e+01 1.694044151556779809e+01 1.624420764801757855e+01 1.385886258772644908e+01 1.898468553027815275e+01 1.497271814374196630e+01 1.600372166056413903e+01 1.675239743332058140e+01 1.623068979638483711e+01 1.660595600530716709e+01 1.755782139698585098e+01 1.560970574515106790e+01 1.662149433736330550e+01 1.565955919298082577e+01 1.605735989259333962e+01 1.754503842124310253e+01 1.673594814943772136e+01 1.510538427378491200e+01 1.711627395691332154e+01 1.796672657773769899e+01 1.563583835357515994e+01 1.702767313251749215e+01 1.288786498367304567e+01 1.732942259944825025e+01 1.509596434516535268e+01 1.691800263956529449e+01 1.485888336015356437e+01 1.603701868538404440e+01 1.663196157525276320e+01 1.458750303130307380e+01 1.685364780348377778e+01 1.743586700738527284e+01 1.520230747335641475e+01 1.704794898731461572e+01 1.405308141634754193e+01 1.426414678377775935e+01 1.536184192568571838e+01 1.475989206884499261e+01 1.410422532904358661e+01 1.486738396594950018e+01 1.593164538331028979e+01 1.568729932352375478e+01 1.729964325837478256e+01 1.476568644034974653e+01 1.588142082080559803e+01 1.809699908041923422e+01 1.464472290683324118e+01 1.723717580979744213e+01 1.627361350210114210e+01 1.556873237423777212e+01 1.575758662192678905e+01 1.587644296204807937e+01 1.693906739045687360e+01 1.689969460774047150e+01 1.459452746116391353e+01 1.596719579417802848e+01 1.496776005423227751e+01 1.512798607595380496e+01 1.400474279008712486e+01 1.420017382902019065e+01 1.538302229987362324e+01 1.514596813162985001e+01 1.425476632270893695e+01 1.566043299117941601e+01 1.513766045399414750e+01 1.290247055734710813e+01 1.330302736163518418e+01 1.380059658381748910e+01 1.695663613631518274e+01 1.569020409428979690e+01 1.571518691345995933e+01 1.253996917979566028e+01 1.395252111828752994e+01 1.491173460763215530e+01 1.452371855488792285e+01 1.583915976340931486e+01 1.489659136913727089e+01 1.651628867622197561e+01 1.409530492845692962e+01 1.610156642268086813e+01 1.398488290872582418e+01 1.725799624676782784e+01 1.609894433735910013e+01 1.432018717581403422e+01 1.695697263641494956e+01 1.664602249139785428e+01 1.532382458913395595e+01 1.499973135675219105e+01 1.699809092325116922e+01 1.578771532780239539e+01 1.460948235546523755e+01 1.430350356358003872e+01 1.657089754570205997e+01 1.822577729404639513e+01 1.643676037091811182e+01 1.466755196996667010e+01 1.673748743484268786e+01 1.621384304960819023e+01 1.489530150924252716e+01 1.486812900505985802e+01 1.529566704202346727e+01 1.549366436469773056e+01 1.680473006059289176e+01 1.647204596180807457e+01 1.703029651317675786e+01 1.669798209628894625e+01 1.706849074257165455e+01 1.429976354129977345e+01 1.566959096583655331e+01 1.768537563163311077e+01 1.624136303366083212e+01 1.505605352133001951e+01 1.527960541897358837e+01 1.567381475409881020e+01 1.613086480709520032e+01 1.471356102888301365e+01 1.738080614529524226e+01 1.428064751956916112e+01 1.592146657082784245e+01 1.608168771266575447e+01 1.675367960937841261e+01 1.690503259723223550e+01 1.502628240903665002e+01 1.495004955540451874e+01 1.569392486244002960e+01 1.432315822270098771e+01 1.498826475485594933e+01 1.545047952235714384e+01 1.626428905097822764e+01 1.613476944213778097e+01 1.351145145928134284e+01 1.523434653129936045e+01 1.844509641771238506e+01 1.549873460136445225e+01 1.613570261644725434e+01 1.606523192756766960e+01 1.606791741582887312e+01 1.641904454981509076e+01 1.708119240531116745e+01 1.473424581705778103e+01 1.651166827733522169e+01 1.660616891875477208e+01 1.676791293531122662e+01 1.463549255770544555e+01 1.857755124956523574e+01 1.608709307589704096e+01 1.492650109142200598e+01 1.630907194242300662e+01 1.742260811313730784e+01 1.500061124752933672e+01 1.877830046887899584e+01 1.503046667995828400e+01 1.706077441602720768e+01 1.458110007712236467e+01 1.312612429371439760e+01 1.481991293431470069e+01 1.491040518986262597e+01 1.519114907707433737e+01 1.716819743149700983e+01 1.633946762689583565e+01 1.727386517939200061e+01 1.428548291295099659e+01 1.430117479871211295e+01 1.262568283064930696e+01 1.475903288673260860e+01 1.406824985158931440e+01 1.535552960569805592e+01 1.458194045107724257e+01 1.575503527942701432e+01 1.510124992696912294e+01 1.652503199762591279e+01 1.514371599591331297e+01 1.449318854589606431e+01 1.759645393091623333e+01 1.499018859423510008e+01 1.386445535978467447e+01 1.604673389120598515e+01 1.506158765152619239e+01 1.686228824332817666e+01 1.604995610618128765e+01 1.397064525263741608e+01 1.591065449742900384e+01 1.481303463273868637e+01 1.533587974729181092e+01 1.338839888775848941e+01 1.381990088054345733e+01 1.500808770232567291e+01 1.360440737897245000e+01 1.544861848981210883e+01 1.544058381797399804e+01 1.544479565121102738e+01 1.583796211293949519e+01 1.355194539233530371e+01 1.667558941995730493e+01 1.547747236691161099e+01 1.338701150117895544e+01 1.639644841179997314e+01 1.385477428241373943e+01 1.370158065528415925e+01 1.587966523628745819e+01 1.546655213087044345e+01 1.405719365180798874e+01 1.584234616729418654e+01 1.369531285818354682e+01 1.560335471450589928e+01 1.528467826255757345e+01 1.620080695923891412e+01 1.652185150756034204e+01 1.595038267409091404e+01 1.383007947392978210e+01 1.458079707799777935e+01 1.493737577081897250e+01 1.706029938183968397e+01 1.580503849403939221e+01 1.504500210352033918e+01 1.538197826447085959e+01 1.452038964773723961e+01 1.545821331339724125e+01 1.417537388064651793e+01 1.471316294878995912e+01 1.445073935365453188e+01 1.493309493727041293e+01 1.345797256261765895e+01 1.566602749163672748e+01 1.339764211092764334e+01 1.467968589311119665e+01 1.493562127341203194e+01 1.486930932960736662e+01 1.473042807217762551e+01 1.449721341092356397e+01 1.413010736191433026e+01 1.097723294155003160e+01 1.366265779627683408e+01 1.419758061154883322e+01 1.517917407826328002e+01 1.446341867922371804e+01 1.597682835178605565e+01 1.566254311480249761e+01 1.555182758350675343e+01 1.377930905170118159e+01 1.712014711295296365e+01 1.488194736192109247e+01 1.351704955174123590e+01 1.303004650713899792e+01 1.429542025110416503e+01 1.469927275400450917e+01 1.459909333814338339e+01 1.319508945318567150e+01 1.518915868744571540e+01 1.515149190551565539e+01 1.447060216357682272e+01 1.386944450079763413e+01 1.524352283947263231e+01 1.527843835623546909e+01 1.460157395282392123e+01 1.442165639881028483e+01 1.483223561011603309e+01 1.713703971382351199e+01 1.573090056292215877e+01 1.454142499987564285e+01 1.597165024951816648e+01 1.577693067897807211e+01 1.622548278213019657e+01 1.507788617144020371e+01 1.520970609496411896e+01 1.352118155339560346e+01 1.573795053013663114e+01 1.733459847339643645e+01 1.444341103188794762e+01 1.511753094095045036e+01 1.330880582794353373e+01 1.367990464088696001e+01 1.621465592721297710e+01 1.443073301649989482e+01 1.500196290148915601e+01 1.491327231892745964e+01 1.423575160106092241e+01 1.538068656344564467e+01 1.495852127921746799e+01 1.491046753794593549e+01 1.638351342867355953e+01 1.447808564935295728e+01 1.509481605369950863e+01 1.578993135192642328e+01 1.481287472692607032e+01 1.595967472721521041e+01 1.596231762053945147e+01 1.596395163996451316e+01 1.512505486448141312e+01 1.472134401288289851e+01 1.597004329999604444e+01 1.462262332316579005e+01 1.614856083587222813e+01 1.518915544830932340e+01 1.466356441774045294e+01 1.481973896947045688e+01 1.403491950126906396e+01 1.565768743767371340e+01 1.447640692547565422e+01 1.330152477741542860e+01 1.369141504709026691e+01 1.412930366737648846e+01 1.283274079508201559e+01 1.353655742177362953e+01 1.379275033997775779e+01 1.516884219637411668e+01 1.417429358241974136e+01 1.335141657285704042e+01 1.472399775253420628e+01 1.703106995603606677e+01 1.532659351632562128e+01 1.248375683747139320e+01 1.550811944574166645e+01 1.523212465315306652e+01 1.427588761235265657e+01 1.744979893316397934e+01 1.470004268848808415e+01 1.417294266079497156e+01 1.431569855622625553e+01 1.466664069993786690e+01 1.527297886821568973e+01 1.387167848181952046e+01 1.470356172081599411e+01 1.409311259309047060e+01 1.290296118936398528e+01 1.833384795940691703e+01 1.454321388954695671e+01 1.458525672938837303e+01 1.557912419643399460e+01 1.553117353083786512e+01 1.424286663668877395e+01 1.358457975192773048e+01 1.370651347993684865e+01 1.563593692579265060e+01 1.442769904671242109e+01 1.406884677283926166e+01 1.596917663392876818e+01 1.459298280947131943e+01 1.445035598979014324e+01 1.466946054151012646e+01 1.476250392218205398e+01 1.333194304014503473e+01 1.421714693451431089e+01 1.364326491705846855e+01 1.552006042311838563e+01 1.424813792895348463e+01 1.347663908991647297e+01 1.343826685305334045e+01 1.277598481669805253e+01 1.238894989297637395e+01 1.586881436358242503e+01 1.434452279381243045e+01 1.343651553521386255e+01 1.394329197215621008e+01 1.544999611688725238e+01 1.355937811977197960e+01 1.417907410633348775e+01 1.253579679598940011e+01 1.503879929972106844e+01 1.357947959097492330e+01 1.348468273160451503e+01 1.231436090872436928e+01 1.439723398262925258e+01 1.455629538940343259e+01 1.545488884853884137e+01 1.464316231619766207e+01 1.155065504070233473e+01 1.346827105219971976e+01 1.290550606273992251e+01 1.254989708254129077e+01 1.438384753424587537e+01 1.250793648283660708e+01 1.252849846368040687e+01 1.368515964566082843e+01 1.312492603056695017e+01 1.414063963658129985e+01 1.184538208513273183e+01 1.239916334135865483e+01 1.447935943661421376e+01 1.367820570963543858e+01 1.157677959617194219e+01 1.243393403832463662e+01 1.413357011897093329e+01 1.353263196826155479e+01 1.215117667248724587e+01 1.224478893402782553e+01 1.338166844122612886e+01 1.376016527947026269e+01 1.256751649881720745e+01 1.113194710306735580e+01 1.117826814363381871e+01 1.245198088107761691e+01 1.072196553004488706e+01 1.234491705385536520e+01 1.118227841582958426e+01 1.175462720939832728e+01 1.246772361049204925e+01 1.257927668972677360e+01 1.247234965149229780e+01 1.172540748250365894e+01 1.204434184754776638e+01 1.369390406858418885e+01 1.204422749331449793e+01 1.170326001086142753e+01 1.120710164321745417e+01 1.283139570560020459e+01 1.408523710678130492e+01 1.230943222327557329e+01 1.110617295697247719e+01 1.166137559006196334e+01 1.275262196853456942e+01 1.221018611697168055e+01 1.231163459079510325e+01 1.097385329057852132e+01 1.050481280155410957e+01 1.320448434355742506e+01 1.125805250707918859e+01 1.250230047420121693e+01 1.164733995913489295e+01 1.254545732039821715e+01 1.266810940443985523e+01 1.251827997641047929e+01 1.151207058761973023e+01 1.196577318067613582e+01 1.109387515081895437e+01 1.163777084815581908e+01 1.193132689284810688e+01 1.041081954165110801e+01 1.111641370628689707e+01 1.257545984016853069e+01 1.009890620823880880e+01 1.104609958663898794e+01 1.094516401491466695e+01 1.110269581383439075e+01 1.316310145260286113e+01 1.193889828577282231e+01 1.117559258396593513e+01 1.106276071099756564e+01 1.079794620625762924e+01 1.036195555155509851e+01 1.234759772376577480e+01 1.119044865468532279e+01 1.044813604852051192e+01 1.192777512900674353e+01 1.302611705007607767e+01 1.127585110512867672e+01 1.042677484359302298e+01 1.104815143876398231e+01 1.177765063133601053e+01 1.201615546422532432e+01 8.898309402890790309e+00 1.201096128895312454e+01 1.114468938203715176e+01 9.856822135346630986e+00 1.026692452949001044e+01 1.173064588346846193e+01 9.769124144794426812e+00 1.051910098954575545e+01 1.021716941804676182e+01 1.292291954109460228e+01 1.157270899142509357e+01 8.710390521799350694e+00 1.117495349746987188e+01 1.034660359151274811e+01 1.086667911188466285e+01 1.181684870128856524e+01 1.060225528288230201e+01 1.002512824512254497e+01 1.089924127530312781e+01 9.842073769234056968e+00 1.119493238298630367e+01 1.204508346755163295e+01 1.172389444320827856e+01 1.216202724838118421e+01 9.172834912775106986e+00 1.021267125332058789e+01 1.186232748652089342e+01 1.159034756801387012e+01 1.055298947349738192e+01 1.215797251942764845e+01 1.024571279871229024e+01 1.214553120865975266e+01 1.070638615182353703e+01 7.638017621960753623e+00 1.159111201605997366e+01 9.082287060102277820e+00 1.125089861541960623e+01 9.624279529280105550e+00 9.491492988310525902e+00 1.051910172448927661e+01 1.054271224129114337e+01 1.025286981030877698e+01 9.795085387827588974e+00 1.036991885653005951e+01 1.110873468523043783e+01 1.084179064779244150e+01 9.721292554564396227e+00 1.099776593366797073e+01 1.113760327789414895e+01 8.804580190404509565e+00 9.294321054806710336e+00 9.773071312769895158e+00 1.047075825448309594e+01 8.318739418100264515e+00 9.116628737551529582e+00 9.406164672004790006e+00 9.576950552253810756e+00 9.893591900476064183e+00 8.505958241723860169e+00 1.097267593415153897e+01 1.107247743041073562e+01 1.355492491496882934e+01 9.370167482879979914e+00 8.876343102366282878e+00 1.061465368443667323e+01 1.111034023899457246e+01 9.881118121787956454e+00 8.478253616039493679e+00 8.516071052982292500e+00 9.961129373507088047e+00 9.014758287740647802e+00 1.088484828144658323e+01 1.171989388221794748e+01 8.816518597364003895e+00 9.840750465783898449e+00 9.807347163824694292e+00 1.034464945295829885e+01 9.886701833080024926e+00 9.368256909955901435e+00 9.309638675525359730e+00 1.174894154188736373e+01 1.109883981659373653e+01 9.754635326610257451e+00 9.581472911828859296e+00 1.089626867600752469e+01 8.810157080172750454e+00 1.015830803780033165e+01 7.653240710334751284e+00 8.229156220701170810e+00 1.037657843479460951e+01 9.860465770985356926e+00 8.334769577049387479e+00 9.093254115165418483e+00 9.554790373133226211e+00 8.767720484878369192e+00 1.036259415619726987e+01 1.104933361827322535e+01 1.137672908237589908e+01 1.189341247198583140e+01 8.853271304348224291e+00 9.000947436646303146e+00 1.050227727536235989e+01 1.102232223844710468e+01 1.044265268087951348e+01 9.988067680930688752e+00 8.732182376677322111e+00 1.004002867764917895e+01 9.060507248868070462e+00 8.555038394064611751e+00 9.979410185829026503e+00 8.017014627331958465e+00 1.139583544506171009e+01 8.012388015298366639e+00 7.632628269736493998e+00 8.620942325398504025e+00 9.669340318055485994e+00 7.903023973372818034e+00 8.919370384917094441e+00 6.559004488640914232e+00 9.141077454798399060e+00 7.456838180278933415e+00 8.895714776338333962e+00 1.017162286665543292e+01 9.860309692164012318e+00 9.271623788186770909e+00 9.732973180389556944e+00 8.190888044279930114e+00 9.224697746408365262e+00 9.810748104278379955e+00 9.583739776595432858e+00 8.110135791438105812e+00 9.646816728646218309e+00 8.783613969471312899e+00 9.746229548265153753e+00 9.130248456163389648e+00 8.590903298651690889e+00 7.792501163343612092e+00 9.773528322274477986e+00 8.896508994656825209e+00 8.566700754238667059e+00 8.123911370303728674e+00 9.262145119027042739e+00 7.623413099845450347e+00 6.733134661739700988e+00 9.139840140478412422e+00 1.099708318987515909e+01 8.098592267754295193e+00 1.042569244201778744e+01 1.020513701082275126e+01 8.802012264108750372e+00 1.136263327709708371e+01 1.024949884676890299e+01 7.983335364342366347e+00 7.362351505617430902e+00 9.225461346833846221e+00 8.612803336914575780e+00 8.190997491629277150e+00 1.031218716599750884e+01 9.573524005773219159e+00 8.419620734144045215e+00 9.092577020401094501e+00 9.138708364323594679e+00 8.979865663349425375e+00 9.018824415929630689e+00 8.606517137554538621e+00 8.838829061204112492e+00 8.678370441803190616e+00 1.095192286664710046e+01 7.158050875743949604e+00 9.362666432906834757e+00 8.993939110573686335e+00 1.063573043020100428e+01 8.189554595122169545e+00 8.152347563643084882e+00 6.342948290346191342e+00 8.661549202471967135e+00 9.889303467792140978e+00 9.797204422489548037e+00 9.332174656711906380e+00 9.057757381651333262e+00 1.030760098409876413e+01 7.993955385290297144e+00 1.012686992856532164e+01 8.411078399360890856e+00 9.150682276298407913e+00 7.820760276988880655e+00 8.774865570313741259e+00 8.229055637565625858e+00 9.560706111597143675e+00 9.004083014640828608e+00 9.152221760051741484e+00 1.033203854990962078e+01 8.514345517128484531e+00 7.793617529366800412e+00 1.011438537386499270e+01 8.397658194750222904e+00 8.856993342878023867e+00 6.089467964915648679e+00 8.764907446774353517e+00 8.080730003705529185e+00 1.042669545073687232e+01 9.256253294013017552e+00 9.250361954623391725e+00 9.738908880406766500e+00 9.159593089281445444e+00 1.011457907228803599e+01 8.299807029728187402e+00 8.920784822009828474e+00 8.715319368639544706e+00 8.569442765129947404e+00 7.684717110788572114e+00 9.308990895442953217e+00 8.068790703628906158e+00 9.880622453575876207e+00 9.181757085077839164e+00 9.154641275316270921e+00 8.886872587454961447e+00 8.688471296626120832e+00 9.961485762518019982e+00 9.392462425670839110e+00 1.023733461687352175e+01 7.394653942257907175e+00 7.882686449049564281e+00 9.614145737697018745e+00 9.193311619240425614e+00 1.007666373555875161e+01 1.008947407188000156e+01 8.901938908439543496e+00 8.182932914532232260e+00 9.482844412112360288e+00 6.466212508499692646e+00 7.667426561232032256e+00 9.501271694366517195e+00 8.211143836434088072e+00 9.165820354107029999e+00 1.014282366936593682e+01 9.309126302570936318e+00 7.562866719891170320e+00 9.923968173726297692e+00 1.081167882519481260e+01 1.030094308186738239e+01 9.776014250082180723e+00 9.241575979064100110e+00 9.980686038296843421e+00 7.724802825434017528e+00 8.338566742995769943e+00 7.265220435151885425e+00 9.412510493260059619e+00 9.355909786859475830e+00 1.064847943269904640e+01 9.577318256009284880e+00 9.029690871593905044e+00 1.109448468854678183e+01 8.911028711513088396e+00 7.172928143703712678e+00 6.764180376182209464e+00 8.788917718010793578e+00 8.201965124694279297e+00 7.532141910794298845e+00 9.049415687410029108e+00 8.361950704650288557e+00 8.533022476566969772e+00 7.542769764658284082e+00 7.842886682183102032e+00 9.772431098544036132e+00 6.492002670637009309e+00 8.774969602562000759e+00 8.645324024596733992e+00 9.475605681965474147e+00 7.389019026968581372e+00 1.012263880886497525e+01 9.676745759212574072e+00 9.341457399891494262e+00 8.913031206552853192e+00 1.013311181190046284e+01 8.067020602973100196e+00 8.613273352747309985e+00 8.627052977938770795e+00 8.889829560213300397e+00 7.897639538634694922e+00 1.065001656795228513e+01 8.282662858576461673e+00 9.667513073711884175e+00 9.471722372629598041e+00 7.303340156417231555e+00 9.078982732801515354e+00 1.058540546521979131e+01 9.507765885903824099e+00 1.089116511519151054e+01 7.374831728227615457e+00 9.742002822670665196e+00 7.469001505238161975e+00 7.207606967702430367e+00 9.391956247761356735e+00 8.989309485837928548e+00 1.038462658548502482e+01 9.710796870473799913e+00 8.507983198203310948e+00 9.474335913262097009e+00 9.791803421530810070e+00 7.964933802085010228e+00 8.454972401276828364e+00 8.833100924500680406e+00 1.137934550205816464e+01 1.088376304219588597e+01 9.022673275940046977e+00 9.184850845527806840e+00 9.269896602953670239e+00 9.572178845228515698e+00 9.379036783233699381e+00 8.296902625786385599e+00 8.839135163740442280e+00 9.005094820476751138e+00 7.483925445089946393e+00 1.018665915021176005e+01 1.057638855531794420e+01 8.802012012934220309e+00 8.445343001684879169e+00 8.699731386250896037e+00 1.019970514531353523e+01 8.019343606947417769e+00 7.430095166886730773e+00 1.078623805407243097e+01 7.679577600629600376e+00 8.392027024411113700e+00 7.958492562165329964e+00 9.369347806575975213e+00 8.956842946271443395e+00 8.673634911692387206e+00 9.448398866263028495e+00 9.883568702843440690e+00 8.726464459867447232e+00 8.138482819155603565e+00 9.734789251545709732e+00 9.979419373721107434e+00 8.859563233484310629e+00 8.613792898631963624e+00 9.353253304221997411e+00 8.182082347266955935e+00 8.396887563324829884e+00 9.260679583078918142e+00 6.304608744292789169e+00 9.837488153963205306e+00 1.086228854505490560e+01 8.874071656171237166e+00 6.777372915083666349e+00 8.565690637623855963e+00 9.823102792728011678e+00 7.946047416559808951e+00 9.657396419299576706e+00 1.011105958927302062e+01 6.351046434553071940e+00 8.083920321817979371e+00 9.052307087723947987e+00 9.501144773000856247e+00 8.799025504044118762e+00 9.941103104752365027e+00 9.237933167015642155e+00 9.982322011153803132e+00 7.961486076246419685e+00 9.999101919394680849e+00 8.601067577450523416e+00 9.032486831957069029e+00 1.006290110827826112e+01 8.378754232101696786e+00 8.473929255840987551e+00 1.137641281702098439e+01 7.467459751815169078e+00 1.129381431848716666e+01 1.022714493788573442e+01 8.938364509677969139e+00 9.662224459813137045e+00 9.504832038909613701e+00 9.573725717020797887e+00 1.141830977827466853e+01 1.060816685668474513e+01 7.541533587153384843e+00 9.610293717701024363e+00 8.750186514314581387e+00 1.055370577455068037e+01 1.130657716069120333e+01 8.961920044681484399e+00 9.590717402170884753e+00 9.406516743980509077e+00 9.337558635960554909e+00 1.080561800616122348e+01 1.033001739206773095e+01 7.786877930183859320e+00 1.020290606069487183e+01 7.843881985037002735e+00 8.876720199539455791e+00 6.370397832503095437e+00 8.148195415666750208e+00 8.457641052825984218e+00 1.027031635288057743e+01 8.960697145831817423e+00 8.999273119289435741e+00 8.552287944127302310e+00 7.656885513377964081e+00 8.969131084765193052e+00 9.186950979778782056e+00 9.366431024975469199e+00 1.066577139634120819e+01 8.863457147286057491e+00 1.043682094625711976e+01 9.115074772527625768e+00 1.026021154524443624e+01 8.922865902436221575e+00 8.471355263942436764e+00 8.504630533125679293e+00 1.031784324500339878e+01 7.831442382459509410e+00 9.482352741015231956e+00 1.082068516968819694e+01 1.007914255758715605e+01 9.337154063122335756e+00 9.073024506839015402e+00 9.545705419376316669e+00 8.267646449756314908e+00 1.167531961480008817e+01 1.001828210256877227e+01 9.648003351642367775e+00 7.754151773216910293e+00 6.840606548477706994e+00 8.717783394966277299e+00 8.710112795344018721e+00 1.004330692791961255e+01 8.503938060614897765e+00 8.449537288304327376e+00 8.667344616109962985e+00 6.926253202531976960e+00 9.227087187020943659e+00 1.055029312519971540e+01 8.816673021112782394e+00 8.180379168360431663e+00 7.959320317160608838e+00 9.707030585309038173e+00 8.176170606894613613e+00 8.552538483305809791e+00 1.121959010741779394e+01 9.401794180191789252e+00 9.057208484720598918e+00 8.728305998497248197e+00 1.065987529108688392e+01 8.857770926310143622e+00 6.399964210156272593e+00 9.102348937134310702e+00 8.918451423395980626e+00 8.135615752085003649e+00 9.883690641738686722e+00 8.926285473450333185e+00 1.069737254812283034e+01 1.007543558831714314e+01 7.464004018508250127e+00 1.103730547304355625e+01 9.262890339423002217e+00 9.053211484933074260e+00 1.006704519871171577e+01 8.225584696904650883e+00 8.308528100325105470e+00 8.421064739539275479e+00 8.306149869122803509e+00 7.261840080265113073e+00 8.713508078007365043e+00 8.955240920316045461e+00 9.170903997721131518e+00 9.530325424740455631e+00 7.831167902486029675e+00 8.147080032812754169e+00 9.134682361385223714e+00 9.994312236535275673e+00 1.045325742818202919e+01 8.207391215096954795e+00 7.769860648672586301e+00 9.521108289702969074e+00 7.346677010504293115e+00 8.673888747365209539e+00 1.016668638652621937e+01 9.414713711696505172e+00 8.489514697957327272e+00 7.957994842421991066e+00 8.149744775758110293e+00 8.583596915898898061e+00 9.720243490917512830e+00 8.865074429818887936e+00 7.443309032556503446e+00 8.077718631986464004e+00 9.206398143817816404e+00 9.939369437949302721e+00 7.566162702298927734e+00 9.446936659177572082e+00 8.550655714855835754e+00 8.171989640354793138e+00 9.862475712931768612e+00 1.053110576560860601e+01 8.366428677059595032e+00 9.883305428630142941e+00 7.203477758481643178e+00 8.568129649668273728e+00 7.900302886490274012e+00 9.781696723123099346e+00 7.478389119987196132e+00 1.135340895034684294e+01 7.545056768202415221e+00 7.445217289215121603e+00 7.768012624277823797e+00 8.768237919176074868e+00 8.767268510672430182e+00 7.949183616521196427e+00 8.422134022653949614e+00 8.508222291128920034e+00 7.153540790218401391e+00 7.842214049665017228e+00 5.839386466749354909e+00 7.372024151867814901e+00 5.165723499841479160e+00 6.215226926591365775e+00 5.559190384885558167e+00 4.641258077755620270e+00 7.385005897462946223e+00 6.701385606671063755e+00 7.147022702115103598e+00 9.218054006887422602e+00 7.833329733246206850e+00 6.803115392794081728e+00 6.798875742953653933e+00 7.333862584143293617e+00 7.429003001069404810e+00 4.617082924233201879e+00 7.387925366591008292e+00 6.096195971582345052e+00 7.496526300334623194e+00 7.374007599810156854e+00 7.680862562673495653e+00 8.048018895112720728e+00 5.591937774312527587e+00 6.918905691712005535e+00 7.405587742632670611e+00 7.435655445358600346e+00 6.266723951342572541e+00 7.362649724425300413e+00 6.514784657604996809e+00 5.941498376698174155e+00 8.945604341996141073e+00 6.991868590224590285e+00 7.770789472813687482e+00 6.650500796262583947e+00 8.835492622975140264e+00 6.626125312056252881e+00 6.884077254415492675e+00 6.011790200677928020e+00 5.344534853373196448e+00 7.870512415172743914e+00 5.397306815558749804e+00 6.272217715499625257e+00 7.340512109134822438e+00 5.315839600544051358e+00 6.179625557954325998e+00 7.741097381794264543e+00 7.018538613530062698e+00 6.641917748672121924e+00 6.487461794474640442e+00 4.890059480989303431e+00 6.072163748373807124e+00 6.848060114796693298e+00 8.270069068322650097e+00 7.383201597650652204e+00 7.814623660130132876e+00 6.336719495307912453e+00 6.238327772231338386e+00 8.129563576332929031e+00 6.406799046540245790e+00 5.933107116499638956e+00 4.774325297471790464e+00 6.524718772759552365e+00 6.379962556263641282e+00 7.234304486735765316e+00 6.923831558600770819e+00 7.313380440084737089e+00 5.896241478603069019e+00 7.870965204942671711e+00 6.924307269131729115e+00 6.473490090692416210e+00 9.825036543346548967e+00 5.962880609600667015e+00 7.326586300096554538e+00 6.085828312012959707e+00 6.260372502264277550e+00 7.901759835564190482e+00 7.871630508424792616e+00 6.239752442289131729e+00 6.508929799413717632e+00 6.241204040114542551e+00 6.182956285276595132e+00 7.335270848015865042e+00 6.294512141386921833e+00 8.209855009117973168e+00 8.675825362997397150e+00 6.579018183053218394e+00 6.276834053296675542e+00 6.714366089796741655e+00 6.814084557469436199e+00 5.295016561212001704e+00 9.040701799839178321e+00 7.257564314540126738e+00 4.879653809697940936e+00 8.287069589463097685e+00 6.420375034535412695e+00 6.734206452108086438e+00 4.566599932097420655e+00 6.199754930963013777e+00 4.974111608152188779e+00 8.826159795342805481e+00 7.821435347633610036e+00 7.020100211383025979e+00 6.797675601071320628e+00 5.482404036198453845e+00 8.790109582423481172e+00 6.523654714932190402e+00 8.564166285436090931e+00 7.946675301071244313e+00 6.766870555221898620e+00 7.247171569564665461e+00 7.053294310494861996e+00 7.118297825337586815e+00 7.610631262609846459e+00 6.827857408983791565e+00 5.529236312749388205e+00 8.704726666971938087e+00 7.134745028635673947e+00 6.467496561441578251e+00 5.841157014854537977e+00 6.835015846422541230e+00 7.701253167546905587e+00 5.803280272290248121e+00 7.481355452315625598e+00 6.163470099480356623e+00 9.008865521201689930e+00 7.640717743735620182e+00 7.986341259821796434e+00 8.404160198396997572e+00 6.868122890343083320e+00 7.426055128506422243e+00 8.274591918539197621e+00 7.290373029029878715e+00 5.155444853710664077e+00 8.097516717861362068e+00 6.473088576501980107e+00 9.021394912737896732e+00 7.566341999952099329e+00 7.600945641317689905e+00 7.795358630193934601e+00 8.805800036123084595e+00 6.582115058882020975e+00 8.955800629554103054e+00 8.434170690864869258e+00 7.634171685053611434e+00 7.485993468330001122e+00 8.436150974779565104e+00 5.427060916808290614e+00 6.884937862897456462e+00 7.459220213760768381e+00 5.535216630719467013e+00 6.093676249431326575e+00 6.452219618687411007e+00 7.862615708485979127e+00 6.531642330226502757e+00 4.731714862755137752e+00 6.439235930031579791e+00 5.709951438653349420e+00 7.350462774889471085e+00 8.262591426300987862e+00 6.790730489367031275e+00 5.313461629506221584e+00 8.655550088817788534e+00 6.981592549777679402e+00 7.202942617248712764e+00 7.841879288028083650e+00 5.895199217751846632e+00 4.928751911102729366e+00 5.306907790172450845e+00 7.185932200357094679e+00 4.553106308703994465e+00 8.879127240527179055e+00 7.133577771645010834e+00 6.167817092136436585e+00 7.698218437595078179e+00 7.025386230948387656e+00 6.385344581312699219e+00 8.547661670598349914e+00 6.113329935878637045e+00 6.112122869065202302e+00 6.123055167790685260e+00 5.017128888673786591e+00 8.464339742594997773e+00 7.609057473054277487e+00 7.143557318235600917e+00 5.909596199706033559e+00 7.733009334612586549e+00 6.170269534820661761e+00 7.379331914547364590e+00 6.566274855065939775e+00 5.425680757868089010e+00 5.936421634753724419e+00 5.800546635900088788e+00 6.260017212753655080e+00 6.515149196807987764e+00 7.180947238246758069e+00 7.400226316159889350e+00 6.398497458568378704e+00 6.090841694402895357e+00 5.087891457838087383e+00 6.430531287470594215e+00 6.404882422998198876e+00 6.300152625258655270e+00 5.593700412015371271e+00 6.539859393590433001e+00 9.233429763050555295e+00 6.428789409766705987e+00 7.420356587662521264e+00 7.322026837897760210e+00 7.007016258478454773e+00 8.829847599365407973e+00 6.654414233846428495e+00 7.517719131990276971e+00 6.924364795036614062e+00 6.060292734852056107e+00 6.382826824118806641e+00 6.304783121490322273e+00 5.289450679574025038e+00 6.002549121438001123e+00 6.936234777192225920e+00 6.660653503079592141e+00 8.562731593607082914e+00 7.288644044475229400e+00 6.780546821064255880e+00 5.790939094705850998e+00 6.436244670185407024e+00 8.710490464725925364e+00 5.615591239929623946e+00 6.552930279140728231e+00 7.972055634414923375e+00 6.682987355459236944e+00 7.213775620608318562e+00 6.509651459737037626e+00 8.758751834798767177e+00 9.091984398982935645e+00 7.222735020216868307e+00 6.566132525360386829e+00 8.152943497806932172e+00 6.685571045435259485e+00 6.336075121877542848e+00 6.329491703743337361e+00 4.301061689511149311e+00 8.701547534736608469e+00 8.731705749074681222e+00 4.335542788718228735e+00 5.595386362434355831e+00 5.580581359784270390e+00 3.942647881815531274e+00 9.075411072004440527e+00 6.693233138247301817e+00 6.810917473750124351e+00 7.754727497962652372e+00 7.210349183361540959e+00 7.673330308251012255e+00 7.554013116498404123e+00 7.807619323440511572e+00 5.663240029140275134e+00 5.510599137576630113e+00 6.947807433722377191e+00 6.112736277216034964e+00 6.935381244900601594e+00 8.834022478725412242e+00 5.399587107952384279e+00 5.958460262995552981e+00 6.996509167283545771e+00 7.551467469407124433e+00 8.532011586341425868e+00 7.550984771515734550e+00 6.798769709361272895e+00 4.497250938278724242e+00 7.503039346273663313e+00 7.097107579508168840e+00 6.398494555018311658e+00 7.190774999412989033e+00 7.851332448984345014e+00 6.746878121925325544e+00 7.521928023078343628e+00 5.945671734584577095e+00 7.525345916953159353e+00 8.702211159632279092e+00 7.864053509351851545e+00 7.362910553950340109e+00 7.476409372065841552e+00 5.865368200914744534e+00 8.108918081460792848e+00 7.372445816166703025e+00 7.536976450146460671e+00 6.912154635479733855e+00 6.382245314679129145e+00 5.011239024431703548e+00 8.198180136419820130e+00 8.868823226712324370e+00 7.087683386995289325e+00 8.746798781560141123e+00 6.132543798028747162e+00 8.876784796032847424e+00 5.356648666570762884e+00 6.446798576622438937e+00 6.748478642752449019e+00 8.079456477995371699e+00 6.370192576126439299e+00 6.913470337120285691e+00 6.163076599688473323e+00 6.596623489023897058e+00 6.010275012209939760e+00 8.072660916790294294e+00 7.972204175258760905e+00 6.807586760325011532e+00 7.759644415378365245e+00 6.527469961710254509e+00 7.636784157067720180e+00 7.973788278502714988e+00 7.538057614582678312e+00 8.357852305244609425e+00 9.065094939682628805e+00 7.362420383300102955e+00 8.570286762468692032e+00 5.717651532301012196e+00 5.956222624484500905e+00 8.033837954268790327e+00 6.444536614685535625e+00 5.993619306354826648e+00 8.767062467670671211e+00 6.713836639259955774e+00 5.696862886576250951e+00 7.960831936200971626e+00 5.303553033144185136e+00 6.171083167224185928e+00 7.629993563809785329e+00 7.007284242704998611e+00 7.696976219103444095e+00 5.627731249460594221e+00 7.111582638267465839e+00 6.648868690779027091e+00 6.097084484930852533e+00 7.344767792153325203e+00 7.963285162483301427e+00 6.314870873329192946e+00 5.045131987463111756e+00 4.888429234243029775e+00 5.127040036994836569e+00 7.071353869330947006e+00 5.363246974759866781e+00 8.063572517097913561e+00 6.486938609538030143e+00 6.829321224634536946e+00 6.399101853564976849e+00 6.299183200013609429e+00 5.860698027251435072e+00 6.843037153999688371e+00 5.855371236876627528e+00 6.195528636146072188e+00 5.554859182489646052e+00 6.915688673491741767e+00 4.337841645757492870e+00 4.514598498188362896e+00 5.319592480642816312e+00 7.481938154770189087e+00 4.846120141526224501e+00 6.479656277119103969e+00 5.377157905421705131e+00 5.848615596460929211e+00 5.602729186687491314e+00 6.387878504376137023e+00 6.183642202111645503e+00 6.797761925726436338e+00 6.515837092630231808e+00 5.917329988581196965e+00 6.988996351914819272e+00 6.539066639408360970e+00 4.860782337583052559e+00 4.762173211518712534e+00 6.946373692689365775e+00 5.744129970558573106e+00 6.926613288092665854e+00 5.760610546451086833e+00 8.936359228644359831e+00 7.363187005395783302e+00 7.403435394626405319e+00 5.511085759603160383e+00 4.672090116192587850e+00 5.689358594551691795e+00 5.108296573720267908e+00 5.892060282825361206e+00 6.523359622879882913e+00 5.334188743653397680e+00 6.503157514482263757e+00 6.065041033190349040e+00 7.089393219310072602e+00 4.898749112438927966e+00 5.248235347816329721e+00 4.030764661857274334e+00 6.530933488798560838e+00 5.363882906687313046e+00 6.974000997610626307e+00 5.539265406487725585e+00 4.884312363276800184e+00 4.474893475625979278e+00 6.637309956626750385e+00 5.813145854404711876e+00 5.040300031745416298e+00 5.815762562210724518e+00 6.054671299107853955e+00 3.610932804249461281e+00 6.771388369818163611e+00 6.047843769188020246e+00 5.124807206516215352e+00 5.232980480303911719e+00 8.579248969362962995e+00 6.481989449812068038e+00 6.785991168813575669e+00 6.742725165753312488e+00 7.369548980966551532e+00 6.217357491894058619e+00 3.771255229914321383e+00 5.664861828435138413e+00 5.991404270339025118e+00 5.779509235186246485e+00 7.360859214175910381e+00 7.859171273472287389e+00 7.820222114138337233e+00 5.877117958417181320e+00 5.829245741677363313e+00 7.509471580321593009e+00 6.678786411771817200e+00 5.406600295280563628e+00 5.365185890243324707e+00 6.074545269699990868e+00 4.382641916839634888e+00 6.573302444544004253e+00 5.502112920522982620e+00 6.138747797386916893e+00 6.200469611136611547e+00 5.545209481510771532e+00 7.848707269122674468e+00 6.360968262440967358e+00 5.001534218174812807e+00 7.091827852473764793e+00 6.162090926114959011e+00 4.664787874291696390e+00 5.285397922928508407e+00 4.723388552775661609e+00 6.362440222344329044e+00 8.917315846073966767e+00 7.498313229278521064e+00 6.240737736790791246e+00 5.140277512078784028e+00 4.812397125319839652e+00 5.105763782628884861e+00 6.980128195802434377e+00 5.525192260989845394e+00 7.913894650368053618e+00 6.841658991369241605e+00 5.881411680121042096e+00 5.186883506942624678e+00 8.613499072701863213e+00 7.007991619452735854e+00 7.951920178379683790e+00 6.564907397519262666e+00 8.148449340799833962e+00 5.160917439204919077e+00 7.230424772137287626e+00 6.254504492254801207e+00 4.013914263250658365e+00 6.166551428789139422e+00 5.809013617829692500e+00 5.241096503262534512e+00 7.130329196042130668e+00 4.683597966235812926e+00 6.433771731733458843e+00 6.028728772466122265e+00 7.063913851842048786e+00 7.589707188728006315e+00 5.146685043723461916e+00 6.329812998631983767e+00 4.424008725986735335e+00 5.053757299845547557e+00 7.298325432354896947e+00 4.078317354973007625e+00 3.295035830032727375e+00 5.372273794491540855e+00 5.890023131616656471e+00 6.248045577000433504e+00 5.695585377582605524e+00 7.887340467082283979e+00 7.223152910953888117e+00 4.884122392050424644e+00 6.405033243264501408e+00 4.392741963809013050e+00 5.828104563658086157e+00 6.290465404064106814e+00 8.433969754641875483e+00 5.608634407244649900e+00 5.137977934032788241e+00 7.001733890490577039e+00 5.438232602715182828e+00 6.328869688109808322e+00 7.864266433539540024e+00 5.654912849407005559e+00 4.420944051790741014e+00 5.863504984113119711e+00 6.179235292857200967e+00 5.373224254456637539e+00 4.727017369592484641e+00 6.993500119339507215e+00 4.271899367302960826e+00 5.905565666210818243e+00 4.332779108666437118e+00 6.977307308977663602e+00 3.916884880544668768e+00 5.284942729177515730e+00 6.669324174432763819e+00 5.638459898993668951e+00 6.610622776196121819e+00 6.540363993241040674e+00 4.823092614180602311e+00 6.715341223935056725e+00 3.835157808329425766e+00 5.915711887678479997e+00 6.634974940762581319e+00 5.337371048628792636e+00 6.031582689592929647e+00 4.567391662602056535e+00 5.265312032144491283e+00 6.122980263193628758e+00 6.252008466497114725e+00 5.867234584352598148e+00 6.380357011023417790e+00 6.248456507401890292e+00 4.754951872326864226e+00 7.158568208251992360e+00 4.984099978426816513e+00 4.975489856447598669e+00 7.672817833879373772e+00 6.249734741544660466e+00 6.043330731565641045e+00 6.572646517489062035e+00 6.673470195673202099e+00 5.803286255539441996e+00 5.929430728467700362e+00 7.206132811776732261e+00 5.304711115808002475e+00 5.854746976761822097e+00 5.584412213544464265e+00 7.850681573360606791e+00 6.200013994793335037e+00 5.001300760713333737e+00 6.404695638733527652e+00 7.241807995090222327e+00 4.110988461490256540e+00 5.931460091767517540e+00 6.724705642733471933e+00 7.238894472576252959e+00 3.782388293767104059e+00 5.359849815656716032e+00 4.628096453947780908e+00 6.480223242750093426e+00 4.291696206294146165e+00 6.701685853468768883e+00 4.697066665390794427e+00 6.137940660566624906e+00 5.131424161729426281e+00 5.158677856177535936e+00 5.802163191959281541e+00 7.130303836462820399e+00 5.981482664637804092e+00 5.959697411954206991e+00 4.711904436178373068e+00 6.704289017958949159e+00 3.915608453068125439e+00 6.913327610029421422e+00 6.641794815386983686e+00 6.904079249559873510e+00 3.512683857252872688e+00 5.218740604027756191e+00 5.625416880964477784e+00 5.927437694040844640e+00 6.547273937508935937e+00 3.723732138109586476e+00 5.399234523152451892e+00 5.102834276017999215e+00 4.271781085090438523e+00 5.642817561442757146e+00 6.014438604015991174e+00 3.785994009996599186e+00 5.082807095290373667e+00 5.007732700236926071e+00 6.761938071285952034e+00 6.028413279871766228e+00 6.828363395809641467e+00 5.839361680113506203e+00 5.632525043951314814e+00 5.325521442388814641e+00 4.329854975299106457e+00 5.951657877397319218e+00 6.018795090436747763e+00 4.543127016050068967e+00 5.841388541549727087e+00 7.257392085236054058e+00 5.368878300475814491e+00 6.010766512118999039e+00 6.662573526458095863e+00 5.924532608301164238e+00 7.161766657712235862e+00 5.338241237289861552e+00 7.389158451900160074e+00 5.607246491778848707e+00 7.076746044932346713e+00 6.449482688098647110e+00 6.996280213919802371e+00 4.535558244553925533e+00 7.194876677144418586e+00 7.119970219517239407e+00 5.532476485255468646e+00 6.431882300302881106e+00 7.035254711024006014e+00 6.785467106408077598e+00 7.277382946527681362e+00 4.668390704442963113e+00 5.745466719535810896e+00 9.008035608804480177e+00 7.923786920651429533e+00 5.539538193042705672e+00 6.271881326068342588e+00 4.983235346153940704e+00 6.852518026173705756e+00 8.268062373007916577e+00 6.208116257887212441e+00 5.820418216806150014e+00 4.978614229756823661e+00 6.646560901671366040e+00 4.752355290070510385e+00 6.509151247581134392e+00 7.490694130343150903e+00 6.959157797225194564e+00 6.041699648692386404e+00 6.495281514140036627e+00 6.771415066904984847e+00 5.067482847082398045e+00 7.210341956904477989e+00 7.438411564040730894e+00 7.068974532443343506e+00 6.774245564516236939e+00 4.595924348951332838e+00 6.208140400131475722e+00 5.835878182353641641e+00 6.371024965157212172e+00 4.518371829645048798e+00 6.514961576272734867e+00 6.670078570910197513e+00 6.690277431348722992e+00 7.607023619524667879e+00 6.338779979887378069e+00 5.364642231706964637e+00 6.573374011803243988e+00 6.508899880276294070e+00 7.784779740227701694e+00 6.148827332485891084e+00 6.094880159608648817e+00 6.723746680798807773e+00 6.030208504183953266e+00 6.389811958592536811e+00 6.800978184541507154e+00 5.482925065906389506e+00 4.797992649835649104e+00 6.666020375538799669e+00 3.630445959766574582e+00 6.515917100817848251e+00 6.863028214395734850e+00 6.641656488830688154e+00 6.362933615917647501e+00 4.817074785257291936e+00 6.461728145555250435e+00 6.486523655350367790e+00 6.579483455163796179e+00 7.678532653254797502e+00 6.335056174021273634e+00 7.137813618365196788e+00 6.518169202900618409e+00 7.863072964464016934e+00 5.354753603299872822e+00 6.899018272595707657e+00 5.404929327269690553e+00 5.140834924675689699e+00 5.016178466952101900e+00 6.907865435492172246e+00 5.128860239579111635e+00 7.500039715361539017e+00 5.745152951490413606e+00 6.872275755840697720e+00 6.206958309688256570e+00 7.445897380996631121e+00 5.507362353506614738e+00 5.311125048434054641e+00 6.147372125195543546e+00 3.866016350150742742e+00 5.103461318428140991e+00 6.803843649613556366e+00 6.970711637387916326e+00 4.793923386873469639e+00 6.302035582965141103e+00 5.774291838229315132e+00 5.036575927557744414e+00 7.257314895919648734e+00 5.817646859568336382e+00 6.915414516420244517e+00 7.826871372128801241e+00 6.228176252498268006e+00 8.110863266993273868e+00 6.343191710658609317e+00 5.954373699542811593e+00 4.804244036194853074e+00 4.073322244937378045e+00 6.260096010345465700e+00 4.628348001261152866e+00 4.516386973312035202e+00 6.086677495419277939e+00 4.501510688300924379e+00 6.095991927812260514e+00 5.784459792257669264e+00 3.473418188022191266e+00 6.532805988929602847e+00 5.983335436561640464e+00 6.297716866975427763e+00 3.137441893032049123e+00 6.013522150554854839e+00 6.120928307604962981e+00 6.104172887535582959e+00 5.782001877743525142e+00 5.776624347670557214e+00 6.537539712711517126e+00 4.234425298046014419e+00 7.272893375194039223e+00 6.393495460479752701e+00 6.622852798494493598e+00 6.308080669029997090e+00 5.804667456714373230e+00 7.971868221768573015e+00 5.666780045821259826e+00 7.800334988899887634e+00 4.933972576493701467e+00 4.569405734226464233e+00 5.250667593201376881e+00 5.813384721827786095e+00 4.957529160355474751e+00 5.696767762228451382e+00 7.938428461022221327e+00 7.228098591554152463e+00 6.595531230678652435e+00 4.929835653428980891e+00 6.408282958593783718e+00 5.511256126164548519e+00 5.987763154252824904e+00 5.527589503440631269e+00 5.903425030825066422e+00 4.241821954099527225e+00 7.764573987301173652e+00 5.150186605638742421e+00 6.326924812117848518e+00 5.919044429340893032e+00 8.159513720125083580e+00 5.727298547819114738e+00 8.034956151584674799e+00 7.257496521972642611e+00 5.160574733183074692e+00 7.317113469085112953e+00 6.428797090744474474e+00 6.521162397921781206e+00 6.039624321630509662e+00 6.203346609521904753e+00 6.151653756271454832e+00 5.504540640874694191e+00 5.419480893403320287e+00 2.891064857108345709e+00 6.310866022039898660e+00 6.145398274935323535e+00 7.805623510489012595e+00 5.285071183264645533e+00 6.548807390459455036e+00 5.066384290207579078e+00 5.842248847533329403e+00 5.337630679369498310e+00 8.356732185301639859e+00 7.645473877041337296e+00 7.040819670790439133e+00 6.109271500636647367e+00 7.194393764899205124e+00 5.233087085516177517e+00 6.356339263072809942e+00 7.081516552712261436e+00 6.865209194981544805e+00 6.443253324981812469e+00 5.555184918511931969e+00 4.321771900959562096e+00 5.383427409776031070e+00 5.860346645837293700e+00 5.456445730438827191e+00 4.967671705969785023e+00 5.277074227116550276e+00 4.341704326110262357e+00 6.921718951054157465e+00 4.713221709377334534e+00 5.228447315122641825e+00 6.184678447107673449e+00 6.594977695692083586e+00 6.585868300527693009e+00 5.834701477390437319e+00 5.657277125284392305e+00 3.467712485014261325e+00 5.663862161267860351e+00 6.240563283118053306e+00 6.410444424393197949e+00 6.942899257549394854e+00 4.784370604362813140e+00 6.630042577611018118e+00 4.115570659591397451e+00 4.916824457014268290e+00 4.856893667164789541e+00 5.939444187930434715e+00 5.567384640634710280e+00 4.978497853598502054e+00 6.188500738110925603e+00 6.445941699537462988e+00 6.526651325591862118e+00 6.488682602447878978e+00 5.730915566472624789e+00 6.887919410114338170e+00 6.490865367306916767e+00 5.919297159068360514e+00 7.848357312239227390e+00 4.994882178573197606e+00 5.794752179605809239e+00 4.913121934608509989e+00 4.677772918785936263e+00 6.020565354646946865e+00 7.878163033264013571e+00 7.437448590949087723e+00 6.259581057267275206e+00 5.954075744244582857e+00 5.023346085828007013e+00 5.668110783122166652e+00 6.899955634437734631e+00 5.802082117107389081e+00 6.939846256698068316e+00 5.769496582303752952e+00 6.940004543772364975e+00 8.420772851508511181e+00 8.149379448605762022e+00 6.853836470478412934e+00 6.707008798446528530e+00 5.005411400999450144e+00 4.839176982365399837e+00 7.761819374795195792e+00 6.254154298053192562e+00 6.558362249275627498e+00 6.322368980744211164e+00 4.826062030495569033e+00 5.054550037710739296e+00 6.867162832061646682e+00 6.962350808922686873e+00 5.027839901857528382e+00 6.089501358017400889e+00 6.862511343651353179e+00 4.744326646068281583e+00 6.304306544653216271e+00 5.668761779403392431e+00 5.048516302299664638e+00 4.498556301438874527e+00 6.882987110013131904e+00 5.875258061843998902e+00 6.681477215926355129e+00 5.695931536354023272e+00 6.384241456745497700e+00 5.654559178952093035e+00 5.819902055289884579e+00 8.249077700431284299e+00 4.506316554801347962e+00 6.305598405644597726e+00 6.053225555919469869e+00 6.438778855165911530e+00 4.756542017302843206e+00 7.898502837323556847e+00 5.510615878755700692e+00 6.840603389333738349e+00 5.867263133914147666e+00 5.153290339191860525e+00 5.877734599419656369e+00 5.123093700655792837e+00 4.431923342276678390e+00 5.843974859203025396e+00 5.123318141525771807e+00 5.218800613511250575e+00 4.398705892378368176e+00 6.109714638737368197e+00 6.826320251919014481e+00 5.903159864378360489e+00 7.249385042668508916e+00 7.215889755827335605e+00 6.522168052884055989e+00 8.343287985702399823e+00 7.183826932912640295e+00 5.513381954876213520e+00 6.430440475467596784e+00 5.206186872896763518e+00 5.945813155940831152e+00 7.843259183753279906e+00 7.375415465364169698e+00 5.201091997198632022e+00 3.847631824466451356e+00 6.227472617117867593e+00 6.421576119565757246e+00 3.481063904827639721e+00 4.130939063974376602e+00 6.004638938226124267e+00 7.221582414388422855e+00 5.202086508535828990e+00 5.021029883807116789e+00 4.705839560791048370e+00 5.408023623754758979e+00 4.166101456460125085e+00 4.741374565953421438e+00 5.354838647969697440e+00 4.636923512887552334e+00 6.520380131356625419e+00 6.540607404101580258e+00 2.676698419137254703e+00 4.083033261038957029e+00 4.986129078774007795e+00 3.167954953992369482e+00 5.210953480683289563e+00 3.285507902746023223e+00 4.759665151362623803e+00 7.489076058338688391e+00 5.381815960740485849e+00 5.800845354091771711e+00 5.446698093943390440e+00 4.193907766190541508e+00 4.811777364137752144e+00 3.119709244118988867e+00 7.223218588238998095e+00 5.274751264847770571e+00 5.546294457519454824e+00 5.952046230559668416e+00 8.646522986335446248e+00 7.410975225638749109e+00 5.300346334228127176e+00 4.894642272804077265e+00 7.384406269808973633e+00 5.686849044764668903e+00 6.649647260122329762e+00 6.946946638170241606e+00 6.398461987791747241e+00 5.963153930335768571e+00 6.347004484224366472e+00 5.883982084279106850e+00 6.171420351695358519e+00 4.921845972548029913e+00 6.723196186205052882e+00 6.102827315685078524e+00 7.465335904425936420e+00 6.622167544967308750e+00 5.390517063658905705e+00 6.977961772749451619e+00 4.799168441274241026e+00 6.024341151994820009e+00 7.500294179780161663e+00 5.679227264074598658e+00 5.354983734954860353e+00 5.338014657511396699e+00 4.400061386022235510e+00 4.993493777426915692e+00 7.130278196112115552e+00 5.990467050492683576e+00 4.765442479444014445e+00 4.852526416731223868e+00 5.301769394723173434e+00 6.290616505275886894e+00 6.412605748640574532e+00 5.453342157814859092e+00 6.273702802529607325e+00 5.557542880531888052e+00 6.389337064685244982e+00 5.457547885580845914e+00 6.515087771515985615e+00 7.316054837547430800e+00 3.522418755903827137e+00 6.078540347696022472e+00 4.655333324863252464e+00 4.780414320535534500e+00 6.176137444079651040e+00 6.103140058559707093e+00 4.302464725270746193e+00 5.025678886437427551e+00 5.013988880335880971e+00 4.678211732963925229e+00 5.810651708712573082e+00 5.650022829795252832e+00 4.760394615775825677e+00 4.766324215761343019e+00 4.546950581997875496e+00 4.383620630704410992e+00 4.549208985910851766e+00 4.084940828668583990e+00 5.886349552599283719e+00 4.334404509221426949e+00 6.424472256803793080e+00 3.037071904947875378e+00 6.064758721715562295e+00 4.681960704266090900e+00 5.522239251353879830e+00 5.052817952024298620e+00 4.775227567035152276e+00 4.375100984753633959e+00 5.146485497044307245e+00 5.604877362845748223e+00 3.947579718666949233e+00 5.203906113978953307e+00 3.372310701259120691e+00 6.656235694481437370e+00 3.642064782383786170e+00 5.473789407196262502e+00 5.420343800022551228e+00 4.331616445334169896e+00 4.712850672030599597e+00 3.983512706923675761e+00 5.652302823229967466e+00 6.580789207472642843e+00 4.664354607092498384e+00 4.626834903150081502e+00 4.493818272484148224e+00 4.332020731761529575e+00 4.709813925784321675e+00 4.990859182494318702e+00 4.684911856135423491e+00 3.401871980827752218e+00 5.504532317544754250e+00 6.486566481507487048e+00 5.553186406697210309e+00 5.508121678558270062e+00 5.228487113757731564e+00 3.465565690350477013e+00 6.880529342972662832e+00 6.072125473511720273e+00 4.496027533652845243e+00 4.815116788665727121e+00 5.676942370931204351e+00 5.508402901044721744e+00 5.654162128274698773e+00 4.959272187395247222e+00 4.968553793916009376e+00 5.582808493218050394e+00 3.790931928521610761e+00 4.692568370131097844e+00 5.203396018800551026e+00 4.144229254379281358e+00 7.268207919904072334e+00 3.349466753949019271e+00 4.517642951478748614e+00 3.364894306275273195e+00 4.919469194882336360e+00 4.871093672816197540e+00 5.316953424406859696e+00 4.286925864037971934e+00 6.035553816944428718e+00 4.713321404593972197e+00 3.884145301892455659e+00 4.469564031676466875e+00 4.996148362074303684e+00 3.803255669736025801e+00 4.083398330092642858e+00 4.484190529333643482e+00 4.592779854367959658e+00 4.645231281032407011e+00 3.708911003221719849e+00 5.701525083264495031e+00 2.257744055860814392e+00 3.835104384968545332e+00 5.276430865243149526e+00 7.207969660428171110e+00 6.293578155899384186e+00 4.570719398767072228e+00 3.994074684800736463e+00 5.773621682401171462e+00 5.582971326234465792e+00 4.189213089553444291e+00 6.177587041841327675e+00 3.731244306873434891e+00 6.254164995210278910e+00 4.754822101239335908e+00 6.367808726581034584e+00 2.791305771966691385e+00 5.581836608608788275e+00 3.183307254820356924e+00 6.005371054956140320e+00 4.737976104692795509e+00 4.799304276001189251e+00 4.741874887670005201e+00 4.349949499695684452e+00 4.641121341602070238e+00 7.040899878242572463e+00 6.379717208398647976e+00 3.864397054149729893e+00 3.300427762518585162e+00 4.843533722842367162e+00 3.418741529342490093e+00 4.362253914774958830e+00 5.648437377032988316e+00 4.648116824669985547e+00 4.529500491512458815e+00 7.401408248326775130e+00 3.813015236825246124e+00 5.202440555864420446e+00 6.182538588437302529e+00 4.038157311582091680e+00 5.040396627739484714e+00 4.041075480063541114e+00 4.593818259585733088e+00 4.946430993541211407e+00 3.826595247356313401e+00 5.094990943122023275e+00 4.691631699603079575e+00 4.147575065649728110e+00 4.762625148293721189e+00 4.737568321150933848e+00 4.054843998695813134e+00 4.577857873786416398e+00 3.762534314001686475e+00 3.855463989681793713e+00 5.516234630407646833e+00 6.146220305942192041e+00 7.920708492945705892e+00 4.945740636076994434e+00 3.033561867996622752e+00 5.502596938127251036e+00 5.412454734710879123e+00 3.877892832057444394e+00 5.655459961232032207e+00 4.968291414279277340e+00 4.533467938177374812e+00 4.894411236622182138e+00 5.635905724821457241e+00 3.355031905299583173e+00 5.307959849438475430e+00 3.730927754016833742e+00 5.309447010561866520e+00 5.975021789289082008e+00 4.752823183674464325e+00 4.694192310541034807e+00 3.917888262244686892e+00 3.494643060094231757e+00 5.607565032872451560e+00 4.998126483383556362e+00 5.578148518670780653e+00 6.211854429619586782e+00 6.121992694050484296e+00 6.682965224480445166e+00 6.692261223268039849e+00 4.809555424094300591e+00 5.504508498883765810e+00 5.801945914267665039e+00 5.007846530052630918e+00 5.102765335728374652e+00 7.560009901360910334e+00 3.615944075395931989e+00 3.545582295642055737e+00 4.899659229043825448e+00 3.096826411472814566e+00 4.596698892602633535e+00 5.089252644741367071e+00 4.609802206090567900e+00 5.005391491510228441e+00 5.085627185889380009e+00 5.232304414675429172e+00 4.978298531738702515e+00 5.569974918290898636e+00 5.821475590394498134e+00 5.594101817095475937e+00 4.507269084092092370e+00 3.561803108541741647e+00 4.795008356843432296e+00 6.743616970958953516e+00 6.179595432262447119e+00 6.491484160382800184e+00 4.411763251777201411e+00 3.762537838991128591e+00 5.478849999262000559e+00 5.363889313559029759e+00 5.275904035824127369e+00 5.682933000657278022e+00 7.319200729011619444e+00 7.340659631008548125e+00 3.200127339262773596e+00 5.399561954178896173e+00 7.064404149362567331e+00 4.018102899025230990e+00 3.328711915756497053e+00 3.771961092210145861e+00 3.839155456396689203e+00 4.468957620681412557e+00 3.644532764388336066e+00 4.355725598400357335e+00 3.970597349937457832e+00 4.875511125572473681e+00 6.348007443298999242e+00 4.168589553061504915e+00 2.856760601051519632e+00 3.249681939672668829e+00 5.988859453392599619e+00 4.347431816414053074e+00 6.102317740508194532e+00 6.069726292689193059e+00 4.832365262132391592e+00 4.514770810878077079e+00 5.138021029669154416e+00 5.545210742882827226e+00 3.084022039318718100e+00 5.395556448389306148e+00 5.785014428765704153e+00 6.726785241779158042e+00 3.651138753454518771e+00 4.197488279265446209e+00 3.752183413560714165e+00 5.765355839535592608e+00 4.823578590093804408e+00 3.405106262551977014e+00 4.599377114278930812e+00 3.178947953446828567e+00 5.153457548367731178e+00 6.247395214906911853e+00 2.954677257240730714e+00 4.234084815250552580e+00 5.317671331848477401e+00 4.937182508934715663e+00 6.869133365374374911e+00 6.571123393581784988e+00 3.888603871175244642e+00 4.991905220303962665e+00 4.589936512888275644e+00 5.042746237705754808e+00 5.483077667289944834e+00 4.459025969019790203e+00 5.609830201319347509e+00 5.782598582119224062e+00 5.598728352890468329e+00 5.146474150890126609e+00 5.417359381165010923e+00 2.901140375439308805e+00 4.695343627363285144e+00 5.561941217130626391e+00 4.973905824051750635e+00 6.219657730594239986e+00 4.832345966837238826e+00 6.631200389428854258e+00 4.729912136646273524e+00 4.274694104886102686e+00 4.234653740329951788e+00 4.823492592465425943e+00 5.496678422448662005e+00 4.694938297624145385e+00 7.545805126296571075e+00 2.210599094934240672e+00 4.570294230742153019e+00 5.750138427122847062e+00 3.655394118628231492e+00 5.466719478488933248e+00 4.829145275008071891e+00 5.528127419474541782e+00 5.039645524146057376e+00 7.199454530494496574e+00 5.322252303532874151e+00 4.286512472480985991e+00 4.433069915008999828e+00 5.106390726885565279e+00 6.391957149181683562e+00 5.673033468453647643e+00 6.442495167805190270e+00 4.484445956503203767e+00 5.255755294423121171e+00 6.114617526439650064e+00 5.385152614784792569e+00 5.219771172637545753e+00 5.147602513700473281e+00 5.372263894152909280e+00 4.986089453878515876e+00 2.692896258370236051e+00 4.059574337585967641e+00 4.523859086282791431e+00 4.862543461376292342e+00 2.199788041593180310e+00 5.292079129480984356e+00 6.014696447665336621e+00 4.105927478385497764e+00 6.282777687330379557e+00 5.228116419575358442e+00 5.727439328028671284e+00 4.242047738634544096e+00 3.240207179706305229e+00 4.424512133990674556e+00 3.174467036301400480e+00 5.321852016230089966e+00 4.506824816237267939e+00 4.324453858860119126e+00 5.727641575895025206e+00 3.954824626097354745e+00 5.542557771219393636e+00 6.167921028669655747e+00 2.801509226823655219e+00 5.785703999497635586e+00 3.941512115926772974e+00 4.377012885644241180e+00 6.515986327982195014e+00 5.333804474510342786e+00 3.568512784543977023e+00 5.100925002018025012e+00 4.368058428872784837e+00 6.780926132514248472e+00 4.815680359631877572e+00 4.864158106666059744e+00 5.001592427978606814e+00 5.606457443451419387e+00 4.344609882440063409e+00 5.377085848874494367e+00 4.433643825688085016e+00 2.978931569450482986e+00 6.776482391007430550e+00 4.783031090003522223e+00 5.803563711969646377e+00 4.582532132151001747e+00 5.402982572103068648e+00 6.401167301114186969e+00 4.784901897008711380e+00 5.344032231294264079e+00 4.507846093298422119e+00 5.445427407100269512e+00 6.311890363826810457e+00 4.772162567351274198e+00 3.979098489472780109e+00 4.756484260328697644e+00 3.627951351341629049e+00 3.754446902727285096e+00 3.735916655999813596e+00 4.421679086804946479e+00 5.237654919702595890e+00 4.543591436167168318e+00 6.267834339326716631e+00 4.325116174113167844e+00 3.699900558696890052e+00 6.063319335483853045e+00 2.552272752645147857e+00 5.486697765449869202e+00 5.988551986861527787e+00 6.422457660695511272e+00 5.086588442231671614e+00 3.452623649426957542e+00 3.927207404760076681e+00 3.828872815916743111e+00 4.874071875791498698e+00 5.282347859933150147e+00 3.743099590605630134e+00 5.570614666519311697e+00 4.565723703969778668e+00 4.822872895807456040e+00 4.221362072966388546e+00 5.660025624196216576e+00 5.508597774954387738e+00 4.890533379634209865e+00 5.804243864136212849e+00 6.453026101472092435e+00 3.928044697298324728e+00 6.132601771862152162e+00 4.951014014022279142e+00 4.294043542906914368e+00 4.445972279648474412e+00 5.221640488792549384e+00 5.734425076846520142e+00 3.357164254213650612e+00 5.205507023409542633e+00 5.788153726580397063e+00 4.297854548909495698e+00 2.529877566913860676e+00 4.859732502791832331e+00 3.607343597005528757e+00 4.736648695942290210e+00 4.935130806587488372e+00 5.173863402088430874e+00 6.398274089003491483e+00 2.441908194207898397e+00 4.847239747850121461e+00 3.435909150319944150e+00 6.280881097914273958e+00 2.895162412223572623e+00 6.533708713423727943e+00 6.259162264751186200e+00 6.836289304401671707e+00 3.797352770721821091e+00 5.342776814884045322e+00 6.409886308762756890e+00 4.254561428260744016e+00 3.427818418785597121e+00 5.660339092951719664e+00 6.449844186020467163e+00 4.787698216226432990e+00 4.379707755644616896e+00 6.129381919635669362e+00 6.429211259880747598e+00 3.306961436479550098e+00 5.137678734908974754e+00 5.150488613771995183e+00 5.122101918134006837e+00 3.517685130586265974e+00 6.283723992115422874e+00 4.824411334566347520e+00 5.233250553295338392e+00 5.343111489765527189e+00 5.710037595976994673e+00 6.729646927864064487e+00 5.484640490033938498e+00 5.354339986792262529e+00 7.283388254199554268e+00 5.466527042395524560e+00 4.779051202943608523e+00 4.106107443059375584e+00 6.010598312207924288e+00 5.278354151905321423e+00 6.431064925901925911e+00 6.294687809143386659e+00 6.596510415647751202e+00 4.161566504779483644e+00 4.854336909127267674e+00 5.096977063443800304e+00 4.866889166217319485e+00 5.666248272475046477e+00 3.560221956925131437e+00 5.926709513180394850e+00 4.065196459629847325e+00 5.544613913887981305e+00 5.872236014831363704e+00 4.507069661827598495e+00 4.305063716758642300e+00 3.198662046062419329e+00 3.872011314587564090e+00 5.494579360641476562e+00 3.978789138440302686e+00 5.166120016363288769e+00 3.519918718399046131e+00 4.382778585418772188e+00 3.549054310237366394e+00 5.363648165670356960e+00 6.074873865822394414e+00 4.780628806377187345e+00 6.543761569977008641e+00 4.814950137215523895e+00 5.100502489372935599e+00 5.711119837844866431e+00 6.366591261328935047e+00 4.767790926923845873e+00 6.895501982088754644e+00 5.059767816135726903e+00 4.130711351690548483e+00 4.432545228783740576e+00 4.547241405953079685e+00 7.091789127140856408e+00 5.251285581926937063e+00 3.856609276363044181e+00 3.824849940586024122e+00 4.196465692349954146e+00 4.430828006808732233e+00 4.244010564190308976e+00 3.042147051491841836e+00 4.698448612094749954e+00 4.356364646560662024e+00 5.053204599048475743e+00 3.850829871962508033e+00 4.138744376642108591e+00 5.619104265337349524e+00 5.399343285582149932e+00 5.842812992612952172e+00 5.305896520443152298e+00 5.754010992849020845e+00 3.811888230108925413e+00 6.548375935632074984e+00 4.909967226852486988e+00 6.343678443201729245e+00 4.890337101274593756e+00 4.631294687008895572e+00 4.060047702698259542e+00 4.769837710962363531e+00 4.552119319067679193e+00 6.707405093047895228e+00 6.210224741294507744e+00 3.583018596423742874e+00 5.410447964235319596e+00 3.381015164836302045e+00 5.022221766040749991e+00 4.271642228054433943e+00 4.890968244743796767e+00 3.226339390673020002e+00 4.012755745199497071e+00 6.020045153603883037e+00 3.370705059327509190e+00 5.357559608292608466e+00 5.166054789038751593e+00 3.567714350720644134e+00 4.459758683938592760e+00 5.551472848651175518e+00 6.694820213017187882e+00 5.284055352595321331e+00 4.397243245544008694e+00 4.827067714205888649e+00 4.681623484264457957e+00 4.665515849625964329e+00 4.523070000045835037e+00 5.486009506835395122e+00 5.349858746824580180e+00 6.306428507460505095e+00 4.770990308721696493e+00 4.216944562200142244e+00 5.226417020345908604e+00 6.075446773251283794e+00 4.515971893470528187e+00 4.308488916840696348e+00 4.650910133591314555e+00 4.257588575121403096e+00 4.264460493841672140e+00 5.857553103596425004e+00 5.660662248786210604e+00 3.952937347236179289e+00 3.200221248065849622e+00 3.547483080009019130e+00 6.207893106841545716e+00 4.746605093892264371e+00 5.223336254771286491e+00 4.319593681193386381e+00 5.778244619398860138e+00 4.569578967303673522e+00 4.695805190158148790e+00 4.386757748797608158e+00 4.358202276235681794e+00 6.335239619540043776e+00 4.833504866592440052e+00 6.527691891753599762e+00 4.951929616700361692e+00 4.886152357556523995e+00 4.376387594382870283e+00 5.483858963651834451e+00 5.182312502076383609e+00 4.191441946925426265e+00 4.857325396793182648e+00 4.596146011882187743e+00 3.485014065164207420e+00 6.047147380806550565e+00 4.444467999505162581e+00 6.273933817774920207e+00 4.521652006114409872e+00 6.724191986306658819e+00 6.025919901165340598e+00 5.004415497255627621e+00 4.457038650332352248e+00 4.283754717246138100e+00 5.826495451542943904e+00 3.888765338180955489e+00 2.988373249573134327e+00 4.895104784951291421e+00 4.755634179711651477e+00 3.439847533994022655e+00 4.374111072964245395e+00 4.627451826084269193e+00 3.253947883370975180e+00 5.405497128871092904e+00 4.756768178038618622e+00 5.559137169099909848e+00 6.025426332025898724e+00 4.321425494115997523e+00 2.353519409433317833e+00 5.275080008397792675e+00 4.677302612005385107e+00 4.131535327216208309e+00 3.803307326056928783e+00 5.638206814823585766e+00 4.901981665277813427e+00 3.534498671913916645e+00 3.868854859645949329e+00 4.594831101751990055e+00 4.024839333977727307e+00 4.921212629650173476e+00 7.273408309246558012e+00 5.936688099165948529e+00 6.367046847617561234e+00 4.688562877511522231e+00 6.312589054512816489e+00 5.098379029956538133e+00 4.339146803750226766e+00 4.033483353628707135e+00 4.811357212521334858e+00 8.144314979774952334e+00 5.358557611724827474e+00 5.332979876637416794e+00 6.709140643017986960e+00 5.416712109718348600e+00 5.786923801887423835e+00 3.263799520122350195e+00 4.189157126292434974e+00 6.553106959819663402e+00 4.896137354593562030e+00 3.917268148408030282e+00 3.668499323649986543e+00 4.496368725460771820e+00 5.582675966097347953e+00 6.816876274282221537e+00 4.012936018046850073e+00 4.976851260692747303e+00 2.073589176995077388e+00 4.395945141845132298e+00 5.688579674805811948e+00 4.118323233880216705e+00 5.303078826461512740e+00 4.738107573808583162e+00 5.094255256897219475e+00 4.313769375683298435e+00 4.470069283359308976e+00 3.877449004249955866e+00 6.232259677195910008e+00 6.180126076967818349e+00 5.699795385665345826e+00 4.495008415229723830e+00 4.838127337369236614e+00 3.728094423067993102e+00 4.537045379960308544e+00 4.095064661042094656e+00 6.303553555449568080e+00 4.843702330440405213e+00 5.723407050199511126e+00 4.417457267288459555e+00 3.544922365212519466e+00 3.783380693252566207e+00 4.066499933968534819e+00 3.580382286783503787e+00 5.402125725992344307e+00 4.333308234211347809e+00 2.248442508998417910e+00 5.702479908051156343e+00 5.241792632800180485e+00 3.719761797755522181e+00 4.769336790347745492e+00 3.058312305816966781e+00 3.577092490090374888e+00 2.413228894661630264e+00 3.952991245276194832e+00 5.999395519729736392e+00 2.348707707098230735e+00 4.732409921446014245e+00 3.179389624931591385e+00 4.591607931674667853e+00 4.570473344398190640e+00 5.417241617157180222e+00 1.176805336610304842e+00 3.006632409454713439e+00 2.173064567293902627e+00 4.477712555846269815e+00 3.815666813865326024e+00 2.914761477999454176e+00 4.884070217832608307e+00 2.515876764378173647e+00 5.313714956344747442e+00 3.230882790921541403e+00 3.496793248780456498e+00 4.000956554884174565e+00 2.897317200035498086e+00 4.964386368191116894e+00 5.974370654527306534e+00 3.856086991961359622e+00 5.059492865496987513e+00 2.227830449922906020e+00 3.051893568619633790e+00 2.592273855272885896e+00 5.126977869859612014e+00 5.091110132805715338e+00 7.044908364272486345e+00 5.186497530790957100e+00 4.547740595655401563e+00 2.214007384981826032e+00 4.437621822984704423e+00 4.322126904051060592e+00 3.213860465088883345e+00 5.133906634020264370e+00 5.610558586247694102e+00 3.620751129828515325e+00 1.897075676683011025e+00 6.500930591315897011e+00 5.844432604485650273e+00 2.641715563301173297e+00 2.527137368066532996e+00 4.369875721826909754e+00 4.439424437324110961e+00 4.164301798553666778e+00 5.236404417327748639e+00 4.988499365013955078e+00 4.685116098119218364e+00 4.065045673966442230e+00 3.488434665021350689e+00 3.784193949786899935e+00 2.784798343864193448e+00 5.227481233513937120e+00 2.906684980016605024e+00 2.972743864625557286e+00 1.969349430465443307e+00 4.081443837190684043e+00 2.904899937806454613e+00 3.467749558053060177e+00 2.612480774622829571e+00 2.549491810970493599e+00 4.519991390198338621e+00 2.068375097121349704e+00 4.414670709486639311e+00 2.213535401148849058e+00 1.372086106099299485e+00 2.146085686414041849e+00 3.654846791919933668e+00 1.633674168601448873e+00 5.527964484959044356e+00 3.890157752686592030e+00 4.417451739890382534e+00 3.118168484525278394e+00 2.869925203408722147e+00 3.203554650493239286e+00 2.261036643836979998e+00 2.556358496922082058e+00 2.264902671083593333e+00 3.183019006507597393e+00 2.844124564998649962e+00 2.694703709148116300e+00 3.213561447694149642e+00 2.154206175993718553e+00 2.988561058758675060e+00 2.330495082447066935e+00 4.913900708072502788e+00 3.930153749810033403e+00 2.287283545588230105e+00 2.958063248464135153e+00 3.178672698868514335e+00 3.250166149872462107e+00 2.675069335552646699e+00 -2.073233330237311267e-01 5.319338195005769876e+00 2.016362051284116497e+00 2.760842925209658905e+00 3.816849889956730912e+00 4.351688092797463270e+00 3.175309173669736307e+00 2.946457004415703018e+00 2.505357202735174926e+00 4.245018127927211005e+00 2.901691586234507181e+00 4.192160179254008412e+00 4.314545086968522014e+00 5.148636193873979749e+00 1.754228719940868819e+00 3.408494257068215294e+00 1.700728789412500941e+00 2.126875147539660116e+00 1.880497931723112082e+00 2.964633912611131628e+00 2.384307253825950657e+00 3.932852871473804690e+00 3.876975552492926358e+00 2.814760137007699559e+00 2.525986965792750283e+00 2.471511740898722387e+00 3.350883412754055879e+00 3.052881452303345622e+00 2.557181824743719467e+00 2.754326408519422564e+00 2.310753960301262566e+00 1.373859836803964507e-01 1.569099986904681998e+00 3.761095419004081286e+00 2.231749954882709996e+00 1.125115636272421726e+00 2.922473833930865794e+00 8.747332406968781893e-01 1.891405053657768454e+00 2.114905588944930415e+00 6.952025347614494422e-01 2.732990424564893939e+00 -1.112377258359645404e+00 1.593394231791600335e+00 8.647148063906673343e-01 3.148455084100039159e-01 1.684635917177642161e+00 7.888786404604395397e-01 2.754465040516883345e+00 -9.590198584414261207e-01 2.591073967362969022e+00 1.424822171870585574e+00 1.297944058681141044e+00 2.407873107634588727e+00 1.271384640141727917e+00 7.480881435108601707e-01 1.304375157880103941e+00 1.877106995485334107e+00 2.142134649394862755e+00 1.442221939420825993e+00 1.529259791908680999e+00 5.761540113381976580e-01 2.426547391340723614e+00 3.789383546292328209e+00 4.455158643317751022e+00 2.784843293581598100e+00 2.744972542019647577e+00 3.596003287688962935e+00 2.317810359314383284e+00 2.604696483105137794e+00 1.910445707595569864e+00 1.536075337761086734e+00 3.146902369390236931e+00 1.621477764217788220e+00 3.484179451167263242e+00 2.234049022708800791e+00 2.721133555867799370e+00 1.615479474037998076e+00 2.266131603559105478e+00 2.434963273833652408e+00 1.207685969702420481e+00 2.067545183894968996e+00 1.931119551002259405e+00 2.499658041750605353e+00 1.185016361409864549e+00 4.045527472698695171e+00 1.985028310310130273e+00 2.651046246705869525e+00 2.598072770875719861e+00 1.645015555573299704e+00 1.406703808474182305e+00 1.012581842868911508e+00 1.343169412137233509e+00 2.649425130035556908e+00 1.929991385056567532e+00 4.003942345055400587e+00 4.056960929361687285e+00 2.150666519418496847e+00 2.822379036428552812e+00 2.195990919861240176e+00 3.482000349061331157e+00 4.316491572919798791e+00 3.274964566609098071e+00 2.697570840821564175e+00 4.705130773373154440e+00 4.299936124485563838e+00 4.058159547580334703e+00 5.346844752959275304e+00 1.245781513307903543e+00 2.777508223397858078e+00 2.550517062448103722e+00 3.224984979333438861e+00 2.802426575826677535e+00 1.725210207538771190e+00 2.703419602768525554e+00 2.188288522329643104e+00 2.559439793651531403e+00 2.073686623570881959e+00 1.114493389222280584e+00 -6.801200599749611664e-01 3.677175984254340335e+00 1.881960575376030675e+00 3.361277176160242686e+00 2.630327746128130251e+00 2.776177898461342330e+00 8.536693353021621578e-01 3.545896679300499343e+00 3.976895020734360742e+00 1.811007640938019803e+00 3.839885134241387554e+00 3.425948353896023590e+00 2.952981766980222300e+00 3.686598796373846021e+00 4.239635298015575593e+00 3.513135558653494694e+00 2.003142813240284426e+00 1.976576955187384188e+00 4.795233253244141736e+00 2.123786603274047557e+00 1.388793876421795304e+00 3.700301305164776178e+00 1.180114845256730050e+00 2.984681186192784885e+00 4.479856988027689724e+00 3.289296773879732072e+00 3.173845078579726753e+00 2.493741692234257901e+00 2.627483152273964784e+00 3.272119810666994866e+00 2.259946986167002958e+00 2.123128050230952191e+00 2.402209726478261587e+00 2.088057537620115589e+00 3.295893859408894677e+00 3.364292581729151355e+00 4.051096910200969958e+00 1.761912965659556018e+00 3.698843824111341938e+00 3.405104406051401522e+00 3.796753283099412180e+00 1.794068799809849679e+00 2.900318181011810825e+00 3.473828553680282649e+00 1.760638606382352922e+00 2.470205041710503924e+00 2.112534528612991291e+00 3.053119428620838072e+00 1.342469832168198707e+00 4.346658457364329209e+00 2.226486407993583772e+00 3.776263056630352999e+00 4.114847405982898998e+00 1.334824401176436082e+00 2.793499525353266399e+00 3.371297991432944841e+00 1.847089058429797204e+00 1.849261088057417846e+00 2.329487095992455181e+00 2.220217224313101756e+00 -1.783631161020426958e-03 3.077662396682796064e+00 2.056723919822803115e+00 4.149357886734045486e+00 3.466604172199989620e+00 2.916993543001138889e+00 4.001750304123170565e+00 1.962865987920050959e+00 1.450888519863259951e+00 2.610429018254152300e+00 2.959310175835110801e+00 4.053889684652864034e+00 4.230256261763508441e+00 3.781419525872430576e+00 2.962407558734964752e+00 4.465819590109278536e+00 1.285229705189173899e+00 3.912250954970534877e+00 3.026030423664486602e+00 2.810681962889564733e+00 8.632509713831894027e-01 3.657434595029275481e+00 2.976855121465364906e+00 5.027301596583180654e+00 3.884897699792339676e+00 3.286371849034639858e+00 2.104421332785181065e+00 4.869629779554317750e+00 2.332255455800801069e+00 2.642410250198020893e+00 2.639625707892317319e+00 2.897067922679556151e+00 1.620445718288466175e+00 1.901767268363135699e+00 3.455295943143088522e+00 1.700438581341379152e+00 4.774625027459377336e+00 3.796088773107080705e+00 4.058184212631352317e+00 3.852870700435475637e+00 3.794113602020120712e+00 2.718220600591145342e+00 4.188141857052129602e+00 3.482617679507970188e+00 2.188883598895840166e+00 1.248130094859508210e+00 3.414530466967838684e+00 3.083941683356608010e+00 3.490884990861068182e+00 2.194890332719071413e+00 1.156846906126993257e+00 3.532310202856955517e+00 2.880955423563550610e+00 2.928563017422121106e+00 3.186296322068063347e+00 4.541402985349370702e+00 4.303480117767594315e+00 3.144830977703918506e+00 1.271495280256639937e+00 2.123325046086768975e+00 8.963446973138651241e-01 2.506757127374290572e+00 3.057030726123618702e+00 2.214581753605476155e+00 2.012935441647563994e+00 1.782963508812090758e+00 3.279462137005309863e+00 2.867309774010587287e+00 2.488431360341202492e+00 2.152893465377951010e+00 2.704235942064856513e+00 1.782553627612017966e+00 3.734073828000060047e+00 2.405481916507926865e+00 3.498616072224435936e+00 3.305903513739996136e+00 3.634091992128343218e+00 3.705615129492285664e+00 2.469106592165584591e+00 4.965551177126870108e+00 3.958614632367071451e+00 3.309363827961059989e+00 3.060415553393924792e+00 2.347005850131114180e+00 2.937984924500069539e+00 2.873199394069003709e+00 4.084068057736995883e+00 2.110887705455478880e+00 3.955444968789361582e+00 4.562501810324268270e+00 3.281875088145993935e+00 3.318057974297762058e+00 3.255683891902841687e+00 2.922404299140917594e+00 3.341463012431474144e+00 2.265647435162807533e+00 1.610264694779759642e+00 3.677240480945272338e+00 4.019624804247645677e+00 1.638937517020043533e+00 2.006002126120597584e+00 2.753342616723909675e+00 3.472434529581952756e+00 4.219350956000968544e+00 2.064532542892143940e+00 3.208904406065149484e+00 5.226669153570509430e+00 3.378964256461703730e+00 2.287050514110816390e+00 3.161261671308631449e+00 1.721235609327252725e+00 4.304777225293110909e+00 1.889997384339268782e+00 2.899138919012036908e+00 3.172040281588456523e+00 1.847604098615124757e+00 3.534568490756601733e+00 3.281118847682494621e+00 3.459800684252612779e+00 3.275546042822047976e+00 2.901054048369331451e+00 3.921065537096667608e+00 1.873939346317342602e+00 2.857355337902189429e+00 1.984277232975485195e+00 2.793338065080146482e+00 3.087579841303091932e+00 2.865055917087143023e+00 2.989184741523418953e+00 3.072070971622685054e+00 2.677299738657690664e+00 3.593595374625210503e+00 3.234794884479741839e+00 1.917595346403772050e+00 3.522673443496235013e+00 2.330719031676081521e+00 3.792090241061307765e+00 2.997559875635965820e+00 3.869494555186996365e+00 4.215597369436443920e+00 1.241658662215074482e+00 1.947784503489093488e+00 1.981480036402169409e+00 3.283599528284072200e+00 3.748783185709771537e+00 4.887959230295803259e+00 2.066436134337084951e+00 1.945794979224668264e+00 3.272826876302934451e+00 2.635758780242926314e+00 2.784342236559190109e+00 2.388311466809027284e+00 3.637139606801615965e+00 2.172071777339780407e+00 2.775692887591490354e+00 3.284083952708630072e+00 2.273417927347379575e+00 1.584410764581324349e+00 2.714475842367763292e+00 2.349322328475047073e+00 3.562352635389471445e+00 4.158868939440243828e+00 4.102535437767311777e+00 2.856143923770423143e+00 2.315306072321790865e+00 3.220659806579856621e+00 1.537288389406170186e+00 2.658039827742556316e+00 3.923007641294710801e+00 3.326229590153006566e+00 2.974667991210123486e+00 3.170550574776464181e+00 2.787256310499286904e+00 3.231644715906566212e+00 3.313025259548987300e+00 3.252237991226120783e+00 2.396025182148314059e+00 2.338049988629514520e+00 3.294815088207083242e+00 3.109562357131285371e+00 1.594783458507900376e+00 3.588611250411024134e+00 3.487097957787788527e+00 2.542175811614669101e+00 3.937411406559112592e+00 2.049032826290735354e+00 2.432605208148632681e+00 3.835620876493878395e+00 3.621243347022689019e+00 3.735381880508383379e+00 4.317563629687500182e+00 2.071228623377606048e+00 4.440109010282953683e+00 2.022057227519295175e+00 3.126658523787702482e+00 2.193981927022101708e+00 3.843044584900304095e+00 4.170686825342097670e+00 3.037517026094038286e+00 5.064432531720599151e+00 3.201137277245994728e+00 9.201220951505182377e-01 3.307210943519888424e+00 3.862075765962488472e+00 1.295772981725096917e+00 3.726040135227929539e+00 2.503038489654490828e+00 2.530870650002348565e+00 2.092866727891170786e+00 4.305010187501119745e+00 3.100525255701258587e+00 2.669355178404919648e+00 1.798549537279023891e+00 3.892481659129169547e+00 4.576443007403480756e+00 2.753726502842526624e+00 5.759899207067204152e+00 2.974253795741677031e+00 1.893767313737846791e+00 4.255751654710587140e+00 3.061627676562960865e+00 4.073084341358890192e+00 3.518036121801723759e+00 1.250349067879670928e+00 3.172656627558199993e+00 2.791785440416615138e+00 4.911749923263736051e+00 1.874830884365188410e+00 2.993619319203842721e+00 3.378088439778870189e+00 2.613224979207137810e+00 3.338763914975052760e+00 4.021005941868105005e+00 4.362823598561492489e+00 3.166127934838116165e+00 4.015664967110973649e+00 3.952370355983850114e+00 2.350304148718913577e+00 4.861799442859406462e+00 2.450380757109071439e+00 4.353208759997132304e+00 3.453162653370190682e+00 1.285503953167738356e+00 4.793507251681704773e+00 2.203870882804981779e+00 3.504783583532773417e+00 2.308956555713289394e+00 1.882635497793300638e+00 1.881382555399029988e+00 2.684459698657120086e+00 2.809778433960071986e+00 1.333731616484173710e+00 1.088835107617717179e+00 1.628333073675036324e+00 1.999755433150045114e+00 1.204467969460760290e+00 -8.081230690729024335e-02 2.628038260875915633e+00 2.792861304359484542e+00 7.162593535178468640e-01 3.125372522541376430e+00 2.997671090299557140e+00 3.156473920524184074e+00 2.320867005564598795e+00 7.420900835099319970e-01 1.328801156559379804e+00 2.801288098011814331e-01 1.423199651676828381e+00 3.021640299345393466e+00 1.806401010310215050e+00 1.043460682945834161e+00 3.008440427344960977e+00 2.272585296082949569e+00 4.060331115055688223e+00 1.227877702368674662e+00 1.405401677055736931e+00 4.595163051205873872e-01 1.606927905576569282e+00 1.215501914315094023e+00 1.843601713815949283e+00 1.912504812153116740e+00 4.650176847316771500e+00 6.291716092944813488e-01 3.565072048819736050e+00 2.046268777718721399e+00 2.049160172565135607e+00 1.440235449843252802e+00 2.523485893526091761e+00 3.352885674919002135e+00 6.928558143330734165e-01 1.280154091942915295e+00 1.856674445485916092e+00 5.962202207649246466e-01 3.307045742309790093e+00 1.993851269646871760e+00 1.152335753848103383e+00 1.316138016258799448e+00 1.384576247339894151e+00 2.354699427073112528e+00 2.566700197298693809e+00 1.889454463524205874e+00 9.625378652592093687e-01 2.599065805978796551e+00 2.067217981630913748e+00 2.389465990689702668e+00 2.954616860465882233e+00 2.493717250329299251e+00 3.247399741390847083e+00 1.187660717076083783e+00 1.205469895070240272e+00 1.781906646614224821e+00 3.530929884655324535e+00 -6.545033665876023865e-02 3.604638721198667017e+00 3.012277444829621231e+00 2.146012996414273788e-01 3.285178392932091462e+00 8.626089062931166507e-02 2.735576446472465229e+00 9.684537575782564689e-01 1.588210639047039408e+00 9.126614032123385734e-01 2.034403438174112289e+00 2.093878845313499326e+00 1.656981973242042550e+00 3.290148715141315350e+00 5.512188257621458698e-01 2.445422909803205869e+00 2.759610710538695222e-01 -5.184301791077591259e-01 2.239355459133445247e+00 2.063232404026455580e+00 1.995578692530413090e+00 2.628338907459775609e+00 3.072137996662113402e+00 2.896388822642696148e+00 2.925042204545244218e+00 4.651875286274822496e-01 2.455648102154841972e+00 2.357496975152929775e+00 1.288550121970793327e+00 1.407591689516139555e+00 1.495375233686763838e+00 9.166218958895681057e-01 2.966749017892955642e+00 2.345078775513806946e+00 7.752225669645849138e-01 2.633350519863697059e+00 1.345960090959455124e+00 2.161096151094028084e+00 2.468461432392778931e+00 1.162640845706448989e+00 2.358080122646713406e+00 1.261577873090381940e+00 7.731297789479134597e-01 -1.414320099512553497e-01 1.585933876542225951e+00 1.689037948441626691e+00 5.740698880509015334e-01 1.629651983733734655e+00 2.432538363098802670e+00 2.695160896976785736e+00 2.865633556863840692e+00 1.919062139154201763e+00 1.237148646989536749e+00 5.608468640142798278e-02 4.503107762986939266e-01 2.053959680683019151e+00 2.493946921865881627e+00 3.937470572751775144e+00 6.816738855125502594e-01 1.329784775237744965e+00 2.897191669416188553e+00 1.166582127851647055e+00 2.831702236976699982e+00 2.299850267545461957e+00 1.012570342859347994e+00 1.971788766979911678e+00 5.701153628558974784e-01 3.082670687305149482e+00 3.914211839777662849e+00 1.140144619770352197e+00 2.678723240143679796e+00 2.884993210330152991e+00 2.411710677812245240e+00 1.929333683183001691e+00 1.942668937772396687e+00 2.714365535728716861e+00 1.284300226500093789e+00 1.566322211558274891e+00 2.964497235544075515e+00 3.994289770839559495e+00 2.375970161876398645e+00 3.053849200932814978e-01 2.722026978958569376e+00 -1.072705515132750476e+00 1.724536033197143992e+00 1.321390799990478815e+00 3.388596272440362878e+00 2.257707163704945508e+00 2.981297649307153463e+00 1.986803782718120359e-01 2.505795107027505519e+00 3.121582229214862725e+00 4.189224826954347947e+00 2.492634370821638967e+00 2.209868307444109892e+00 1.061677693886995177e+00 2.468173368635902865e+00 2.602269904017229685e+00 1.780297665330204948e+00 4.715946355021970460e-01 2.854413056309824448e+00 2.089529449049857490e+00 1.135762844550044282e+00 2.092597562617812379e+00 1.885203897763296332e+00 3.824951577617880627e+00 2.088111451111542394e+00 4.129939344938233781e+00 1.826246700115794708e+00 2.248290351465405124e+00 1.919794064618638441e+00 2.334407183768646199e+00 3.397308799882425845e+00 2.855518286098362779e+00 2.318741398997115510e+00 2.079428844198779824e+00 1.274745747826633524e+00 2.431311492579575351e+00 2.827935648922182299e+00 1.624779977972113487e+00 8.000751462600117492e-01 1.705390198000504176e+00 1.963991666978686768e+00 1.362880848254611532e+00 2.480732324242193698e+00 1.636267967635725684e+00 1.493794714582883376e+00 1.712001421493346776e+00 3.669842432017585754e+00 1.597882168917901025e+00 2.605012762432081352e+00 1.814871870800391029e+00 2.714082485726938998e+00 1.976630861399177652e+00 1.763966494409257235e+00 2.481347691189892846e+00 3.500220177678057709e+00 1.139753125021918834e+00 2.219825788666432320e+00 1.824251524674316505e+00 1.833738216903666007e+00 -1.180849643040477348e+00 8.976098494023868613e-01 3.250047780134356579e+00 2.078428333658648430e+00 3.110400700674920138e+00 2.431378595686349176e+00 2.191920363034832508e+00 8.754960116708479512e-02 1.316390907441117530e+00 2.778262146142892686e+00 2.304376669951017753e+00 3.433710942953733358e+00 2.581940081928411068e+00 1.504829032548989032e+00 5.190411144761525541e+00 1.751800272156062155e+00 3.422605206336678751e+00 1.912305959684869272e+00 1.657892762289598254e+00 7.661777431884371214e-01 3.896752833046321918e+00 -8.686210407664518574e-02 3.570731703831947712e+00 2.635623290697632903e+00 2.440377636455156818e+00 1.005472237867837126e+00 2.882483534750262866e+00 2.429700904122692684e+00 5.199845399500762078e-01 1.652367717120676094e+00 2.236684782766535484e+00 1.622052530772427614e+00 1.028588216898086882e+00 2.004637772353549785e+00 1.738572236181130659e+00 1.820746032815494519e+00 2.203727009632667766e+00 1.623994572165474715e+00 1.838702469128418837e+00 1.921745073680611426e+00 -3.165429308384652973e-01 2.429772016830495929e+00 1.869779018343624477e+00 1.874043033008409465e+00 1.361081191959403025e+00 2.913076611729302545e+00 1.058272177637886502e+00 2.315692033443947473e+00 2.530331464903589733e+00 2.555939747138574969e+00 1.396586785268198128e+00 2.052635999389366805e+00 1.776055051462112067e+00 -7.457245218976583656e-01 2.725120680361433401e+00 2.747921429026630058e+00 3.773127068499626979e+00 3.762023165874790465e+00 2.000952536116784586e+00 1.278629698426672290e+00 3.008912847812097446e+00 1.418780099719847199e+00 3.920412143343787292e+00 1.712392951696604992e+00 1.821783325686276322e+00 9.049612645519468090e-01 1.259696568410171080e+00 3.005833371599098580e+00 1.688323564062124582e+00 2.441726514980434359e+00 2.807307910612845792e+00 2.919074602095961257e-01 2.650269067725153693e+00 1.824349883931999594e+00 2.300035562585601934e+00 1.708665356625218568e+00 3.085695651282719942e-01 2.667224292288226994e+00 2.560044929917083767e+00 1.387901843399977242e+00 2.077830743948988257e+00 2.026053718256396685e+00 9.387137006137510342e-01 9.664275906837243024e-01 9.294755099599928405e-01 1.790094461603369602e+00 1.467190595557997357e+00 3.077059832496085612e+00 1.777341590009282601e+00 1.264056273407165421e+00 1.185144936064905119e+00 1.465382411783285654e+00 1.928909610498841021e+00 1.343661276716420216e+00 2.250550981717830190e+00 2.099775159781746225e+00 3.822346618054735412e+00 3.623075607727054503e+00 2.290367999383671638e+00 2.374040772399934607e+00 2.319919297698133764e+00 2.435759879744289869e+00 2.129851373765932809e+00 2.140070069698052357e+00 1.304884229521007466e+00 2.380032142916477689e+00 7.938832478575569285e-01 3.495456789004551368e+00 1.128896521975190970e+00 1.549061380589850101e+00 1.152032472150140263e+00 1.815884013607071745e+00 7.467147835219750673e-01 -3.107088818071102043e-02 3.977347117802621401e+00 2.021025936754617280e+00 1.167979826461675419e+00 2.131537009161434515e+00 1.884492274887036967e+00 1.877438256808394490e+00 2.518276339880292536e+00 1.067204299663224054e+00 3.320724547069877186e+00 2.185546047134500736e+00 2.296688925979318174e+00 3.838418479749029721e+00 1.353497220252038336e+00 3.107796905018031186e+00 9.905669590527995672e-01 1.842447628399896287e+00 2.359434775528129968e+00 2.257080490101235792e+00 1.584568147600618149e+00 1.413712996317236348e+00 1.410470738089627973e+00 2.466733394493035636e+00 3.870425602100623585e+00 2.601655204121386511e+00 8.638685762580318173e-01 2.184073245274233965e+00 -4.082500370901080422e-01 1.877875113161626475e+00 7.995167696495326659e-01 9.669796857296719672e-01 3.386542524510526508e+00 1.352099224374063935e+00 1.279977766434393205e+00 7.726961287112723564e-01 2.348387912334250149e+00 1.220824237413376645e+00 -1.025683693778837613e+00 1.361354203572520127e+00 9.313827130128142784e-01 2.922609281827698968e+00 3.631740176307387102e+00 2.312559243287509503e+00 5.159394727646712253e-01 1.012081735462293075e+00 2.302610152815564692e+00 1.031530546388612191e+00 6.842678476584570513e-01 1.373861145364404734e+00 3.463490646131241579e+00 2.287946563415294232e+00 1.526310119706328239e+00 3.020697722794604356e+00 3.050056921172629387e+00 1.522384960800922560e+00 1.212337506259516084e+00 1.662679502145794741e+00 1.271707951298844286e+00 5.567319420715312051e-01 1.986166558133657167e+00 5.603345566635369035e-02 4.079822661535101869e-01 1.549238092100782005e+00 1.737963296649405187e+00 1.645854846358895118e+00 3.360725713753451416e+00 3.201805757803590780e+00 5.065017238378680675e-01 2.134590066692902077e+00 -8.761799407713112275e-01 2.072255314267084092e+00 2.950370637029815502e-01 2.964180195839013265e+00 2.767507746268079050e+00 7.073683236789793938e-01 -3.622943633268710939e-01 2.196509034522534654e-01 1.536582869289397912e+00 -2.033950774408507023e+00 3.623200213967107342e+00 2.651518085095132093e+00 2.381145572903372809e+00 1.816618064783876330e+00 2.757664191294827205e+00 1.323798088806092510e+00 -2.463037816616810982e-01 2.622314842626011888e+00 3.096036959202404404e+00 3.595535136537344467e+00 3.029289597545414825e+00 2.498081056543862477e+00 1.341173316854324726e+00 1.840868708757728012e+00 1.784561275839558370e+00 1.710697154260353070e+00 1.549163289423166612e+00 1.640356739176763279e+00 1.129132374124254268e+00 2.364625638410156050e+00 2.338784248353127815e+00 1.495769606557493470e+00 1.801536082943726580e+00 2.374341448060019566e+00 1.286314678056470706e+00 1.639930586570570892e+00 1.657786550639770207e+00 6.719489642980918109e-01 1.242662023377321345e+00 3.019762831456210161e+00 2.516587606415917833e+00 1.797751541630540961e+00 3.175947011193401615e+00 2.565932802154318626e+00 1.701860633633097697e+00 2.587323087332822347e+00 5.455944717188805360e-01 5.847772011923221269e-01 1.048697857528920085e+00 2.436928097790235892e+00 1.705984918477177592e+00 1.489638665041202792e+00 1.237332780656397180e+00 2.118293416488080450e+00 1.380757923396380260e+00 1.719686759191017655e+00 3.825910709531848752e+00 4.030759656386496914e+00 3.301169267868496071e+00 2.208016718008819268e+00 3.131530830476041416e+00 1.269046142134144795e+00 1.529773777858792094e+00 2.275764263091249351e+00 3.077425540315296359e+00 2.483385554852303834e+00 7.046665397358572447e-01 2.346980086410970223e+00 3.804196127770578251e+00 3.835304583171893489e-01 1.337747251833301787e+00 2.807887097142498956e+00 2.067172989756600909e+00 1.301238781790487131e+00 4.590539849146385021e-01 6.346804142997606313e-01 1.045816873103197597e+00 2.628042500146332561e-01 2.148933601080240674e+00 1.767701611249099303e+00 1.712865319944845144e+00 2.882476820473228063e+00 1.758550854463393875e+00 3.078935978583310362e+00 1.547629010443699382e+00 2.157536256413850939e+00 1.817757411527166411e+00 1.037424163349217388e+00 3.358472199367867006e+00 2.393289228323043361e+00 1.836011016657694173e+00 1.619967118539806572e+00 1.892063368952165314e+00 3.558837727394240424e+00 2.172715361330768147e+00 2.210814921216623485e+00 2.381198908923549240e+00 2.506637696422812311e+00 1.710673869173618411e-01 2.146943330080864687e+00 7.006308459046338699e-01 2.003717918088120165e+00 1.279173109659396790e+00 9.679327429771075186e-01 1.833759834874933103e+00 1.120314096090984535e+00 3.407198655680311994e+00 1.381137021908690921e+00 8.905925485076405801e-01 1.612928202990535187e+00 1.081030198155666922e+00 3.897944350257216417e-01 1.297104618186244451e+00 1.595562230668054582e+00 9.537943150625167732e-01 2.000433755077889231e+00 2.304369611345112645e+00 6.922957665687975437e-01 1.025316583136652304e-01 1.556336254945884345e+00 1.647808644317554361e+00 2.396824302012860564e+00 2.476815006396474672e+00 1.992484810247025173e+00 1.818090783977169167e+00 8.659140312160882313e-01 2.716033936225106249e+00 3.253560857027051334e-01 3.047828111597731926e+00 2.538724442902751566e+00 1.543912376064983993e+00 9.355630443793115925e-01 8.974313895288194010e-01 3.647074801295161706e+00 4.295416542523531334e+00 3.362452912326456378e+00 4.526914385229133253e-02 4.037937750484058563e-01 2.086348745201547672e+00 1.288752354263834388e+00 1.761630941002730211e+00 2.590275484940522954e+00 -1.514943719376607434e-01 3.377152975316242589e+00 3.312985997803517879e+00 2.005578503602184703e+00 2.582554240747909624e+00 1.639657632792088204e+00 1.300106217434088940e+00 2.197202046734007208e+00 1.983679394187871425e+00 3.316474554140244724e+00 2.363852542417045566e+00 1.709163146837563430e+00 4.432518956117114328e+00 4.227713029414664980e+00 1.389449019410394337e+00 1.696393915964543364e+00 1.541012068134693269e+00 3.431902427991904148e+00 1.943366657118744012e+00 1.014331318798550763e+00 2.405112449606641611e+00 2.033581885602460115e+00 1.625734416377207392e+00 3.435822734566133449e-03 2.158440955903670133e+00 1.237622550252392983e+00 3.501459754118404266e+00 4.711797137035160787e-01 1.365154925723588875e+00 1.124120629520492631e+00 1.613527884913480426e+00 4.683323240910058916e-01 1.352709551728235704e+00 9.428520536229071380e-01 2.769186848472390494e+00 4.301961728220032199e+00 4.298458533051761066e+00 1.738633869192509840e+00 1.571790354863083383e+00 2.148261516018709294e+00 2.332761404157850382e+00 1.771016027010387184e+00 1.863470487390076258e+00 2.838161417018406851e+00 9.042141125132664436e-01 2.298639030110727788e+00 2.931527222478116368e+00 1.624513660962875639e+00 2.444252974779926646e+00 2.922796542133054398e+00 3.491205868682947799e-01 3.079938171429919436e+00 1.520461173616084460e+00 2.384292380748973539e+00 1.698282521576593096e+00 2.149829574877150762e+00 1.328242943880781235e+00 8.468175690484864848e-01 2.248541109278385797e+00 9.556780749525154439e-01 1.151828659104346952e+00 2.858761578053228725e+00 1.765616260647366653e+00 3.332657112203249561e+00 2.237860055573408502e+00 1.483568312749298679e+00 2.209867330643812799e+00 2.093497146628838124e+00 4.045439444469992374e+00 1.296867297917834616e+00 1.971604954147777589e+00 3.835445839162286319e+00 4.776397735002764655e+00 2.341485835693065898e+00 6.946782328007240492e-01 3.109387555857027419e+00 1.173911959728070498e+00 1.190097341953220145e+00 3.844968932349862367e+00 2.088839502223375888e+00 1.062130085059913798e+00 1.876183906246548849e+00 1.253759652054726059e+00 4.794628219316419582e+00 3.495820977467956947e+00 4.479923170531006082e-01 1.360306315707286329e+00 4.319445276581394211e+00 1.729881501938939969e+00 3.197815416184471626e+00 1.325160603535737502e+00 1.678921205173556475e+00 1.370280480551378854e+00 2.214309281054311018e+00 3.253188764912636533e+00 2.534460340278822610e+00 1.801602036359943870e+00 7.848119591531180772e-01 3.185802066891734619e+00 3.330670364740245137e+00 6.692765223280480180e-01 4.077192902366626903e+00 2.358505139067881284e+00 1.654908383658378224e+00 1.633931905852251454e+00 5.622460852505544171e-01 2.964209088286095639e+00 1.004568849433689737e+00 1.237362855513572280e+00 2.389934761787488426e+00 4.928308396478251474e-01 5.325022570078379314e-01 1.140897644997267868e+00 1.033401984668801177e+00 1.818178619915313377e+00 2.211419323854787233e+00 1.562332719641526868e+00 3.390174916939880490e+00 1.578792411909124560e+00 8.991888202149960208e-01 2.866135619380643096e+00 1.888770140509411721e+00 4.102698308094868906e+00 1.551213235803581725e+00 3.111799822044567065e+00 1.526222411969578863e+00 3.926187323977112786e+00 3.877461105659360641e+00 2.130116759563773332e+00 3.353837224922267546e-01 2.864817180188558243e+00 3.252367886753937398e+00 2.089834460327363974e+00 1.216356493358440538e+00 1.868786588081779110e+00 2.330512291663095148e+00 2.035529463558969354e+00 1.614756435813271107e+00 4.762034352106000457e-01 4.699424501445599867e-01 2.708510213539973233e+00 2.861326676371345190e+00 2.015709794949668066e+00 1.073587483053163316e+00 2.338242367614653539e+00 2.506904611853269849e+00 2.541506065820691163e+00 2.319085088238359127e+00 1.599170524191127152e+00 2.418624261276526077e+00 2.128309768165637106e+00 1.006222596845058437e+00 2.149814889490236247e+00 6.979579505877071544e-01 2.073718077415337202e+00 2.313047101437365693e+00 1.629238583895081582e+00 2.745181578002214628e+00 6.710658127524955496e-01 2.528105718573455896e+00 2.858211533533054460e+00 8.704989508155700495e-01 2.464344402596311046e+00 3.580438794944865943e+00 1.419640615210975731e+00 1.538146745624380918e+00 1.865046121248286282e+00 3.083157621515200564e+00 2.899707961015398183e+00 1.784718557074957079e+00 2.464616816348574324e-01 3.133689506795275026e+00 2.322142362095470869e+00 3.098467892150569725e+00 3.118123876836453423e+00 4.017756056302099754e-01 2.142272642036515240e+00 1.739896926499914231e+00 1.764599657527644139e+00 3.218389116640974379e+00 1.134581286195802674e+00 1.260809444088256015e+00 1.720823802082162901e+00 1.770502441896469437e+00 2.396382351036709935e+00 2.085007733350635828e+00 2.233614615535043590e+00 3.177313846101172956e+00 2.978457433781750208e+00 3.699241872430938827e+00 3.605669185027295498e+00 2.114166411850887939e-01 1.308407912580201060e+00 3.113626619634625392e+00 9.912823397673040660e-01 7.081752846939285417e-01 3.755745355110595263e+00 1.466927518258781760e+00 3.441834707845902397e+00 2.321719441018525121e+00 2.804631930876420487e+00 2.008062575241697623e+00 1.505889160533681048e+00 5.147880613577940245e+00 3.100925416494785480e+00 1.153394274332593117e+00 3.260782036826912034e+00 9.115176294968496684e-01 2.333150224535216033e+00 1.480598301776996806e+00 -2.596067261399302439e-01 2.928979347247144815e+00 1.698639931052028818e+00 1.256354497242202939e+00 1.657497098981005612e+00 4.587929459933284271e+00 2.026224281832369911e+00 1.246633792330519963e+00 3.068271853273967231e+00 1.680860097087542915e+00 1.473046553283706039e+00 6.611008764078700473e-02 1.710478137584416691e+00 2.496176537557652786e+00 1.446871850917065272e+00 1.747135627158216131e+00 8.829659859809917410e-01 1.763788436022137640e+00 2.452715256936414345e+00 2.182965684089127389e+00 4.349726925541156142e+00 2.725010827749390074e+00 2.521641784113408669e+00 1.261389057743894648e+00 3.378449065247655536e+00 1.209206627752116070e+00 2.112433119234464307e+00 3.191058752885120309e-01 2.091094375750889967e+00 1.948239101083379055e+00 1.132486338266094794e+00 3.049445469549731946e+00 2.737987197163365138e+00 2.960007548922797049e+00 2.259687339991525157e+00 1.056022708077644090e+00 1.463611472000422520e+00 2.321842711842517559e+00 3.109378595523991429e+00 8.491998495217069065e-01 -4.429620117171685356e-01 2.462242689428548292e+00 2.175749623820236511e+00 7.564369729709996548e-01 1.551987328606672989e+00 2.331807856152927627e+00 1.750841030292983103e+00 -1.175945842750698855e-01 2.869524480720170523e+00 3.004671838506939086e+00 9.476882017124226287e-01 1.220623798423869477e+00 1.899041753440115610e+00 1.340503720438312563e+00 1.830788425674856557e+00 8.420178659324378811e-01 6.982288966400956864e-01 1.855518041980435129e+00 3.265202043463663606e-01 1.084019361508933965e+00 2.615641226348873971e+00 1.951503615290952842e+00 4.065061278245193366e-01 9.330516983491484728e-01 1.147376712424224676e+00 2.640419333463281948e+00 1.511086171706960801e+00 1.053924785128014019e+00 1.291159642307928790e+00 1.331539809998042445e+00 1.263862389369148076e+00 8.257927371520837889e-01 3.363979014816089741e+00 2.322118811877103450e+00 2.165656283265101401e+00 1.844623688565154573e+00 1.878699014306454140e+00 1.372102185046782274e+00 6.690012445908672944e-01 -1.150719523083413298e+00 2.242237799977997881e+00 2.451473970264440361e+00 3.816425800662054613e+00 1.490149978317650392e+00 3.638745131041959180e+00 8.147053230132582646e-01 9.524492939935585989e-01 1.692808814337679602e+00 2.074163845980598886e+00 9.093392463748589671e-01 1.098216905327739301e+00 1.717544014666000374e+00 1.505294622983067709e+00 3.157125780222577838e+00 -9.218444397397365653e-02 3.342044791088647493e+00 1.718088193207935932e+00 1.924617609256332740e+00 1.156283201052365150e+00 5.594418821403155384e-01 1.607733933574762020e+00 1.432403101837597947e-01 9.723180165843687828e-01 1.560955264385556651e+00 2.366328784192198054e+00 1.599667402115444892e+00 1.490351344774544229e+00 1.749726080559179886e+00 1.880018792634762237e+00 1.925146392009079666e+00 2.730747359205419222e+00 1.175919105162293699e+00 3.814598151695508310e+00 1.251281579060044891e+00 3.269609038534119438e+00 2.423576454470462771e+00 1.409355799846800483e+00 3.981709898794374869e+00 6.962277063442603442e-01 3.168778314110511030e+00 2.712648425197893065e+00 9.024861033069919714e-01 2.073109713310363755e+00 2.049390832754833802e+00 1.123867537267218442e+00 1.736441297562197006e+00 3.254222963969864990e-01 2.416936271856598317e+00 1.009922738394313679e+00 1.967340276821923695e+00 3.985860808107915432e+00 2.119461934002624837e+00 1.067812834511960185e+00 1.451764762981571755e+00 2.315058767279307261e+00 2.094660971028194929e+00 2.647530130343169308e+00 2.627002667522379209e+00 3.531154427784836791e+00 1.475922769698230663e+00 -5.263899172584789454e-01 2.552681936153433195e+00 2.839021116497044250e+00 1.617145417156489184e+00 1.268347811297970695e+00 3.352910372712294862e+00 1.283438023550957707e+00 6.861109997779059055e-01 1.880160333653059679e+00 4.027998256814174560e+00 3.548184529162648371e+00 2.328309038790536967e+00 1.665170683046610201e+00 2.452662178621433764e+00 3.759588633828917281e+00 1.151795067065955580e+00 1.857672245020339341e+00 5.345269079187943140e-01 1.058507383636296151e+00 2.991122450560107726e+00 1.290755959982876178e+00 2.128830173616552024e+00 3.200271806266694163e+00 3.579082559325358570e+00 -1.140714423095042368e-01 7.241849333871850369e-01 2.869591394984621235e+00 2.616262786547343566e+00 2.123395005279755665e+00 1.838694579235927051e+00 1.262693518761320632e+00 1.962818523429806339e+00 1.403653405211251037e+00 4.098999706358915418e+00 1.299322131611483577e+00 1.446196344657818322e+00 1.496504668749083722e+00 1.933200828143553096e+00 2.233831160612553823e+00 1.223605354207830676e+00 2.546142962740480242e-01 -1.301914781866069792e-01 3.154595734871668444e+00 2.546310218540214221e-01 2.552214664318762871e+00 1.770544222401392087e+00 1.813253484823433848e+00 2.992488376328739097e+00 1.827861909578533339e+00 2.222409095244358479e+00 1.451334782690899106e+00 1.364020546164490533e-01 1.727788803846075139e+00 9.766622461792222598e-01 2.227164946858239958e+00 2.186240033063101329e+00 9.979836424795119898e-01 3.455888282186226901e-01 7.955834734796665142e-01 8.621359985764606160e-01 1.326151296389509904e+00 1.761734635689913731e+00 1.852190166056003617e+00 2.895401000028555494e+00 1.690098868274339416e+00 9.334819926213145935e-01 1.894706978391223373e+00 2.482061566248075390e+00 1.402764165096241022e+00 3.336073809939489099e+00 2.075409295329195380e+00 3.437171956376944060e+00 7.222564830842529426e-01 1.831680103359508704e+00 2.734139206541257749e+00 -7.809429000773852048e-01 1.483324719218818588e+00 1.666441086219408563e+00 1.082841146272485178e+00 3.817895128899444934e+00 2.298397563610345085e+00 1.746964527727224770e+00 1.874869023417017999e+00 1.941724577811022590e+00 2.426638168543668872e+00 2.235541705089989950e+00 1.141851532097190258e+00 2.051297171240602957e+00 1.918237159981231343e+00 1.921473090865236877e+00 2.466512412169023616e+00 1.556057275536850693e+00 3.028624400330996114e+00 1.946508999610736534e+00 1.070442658033916805e+00 5.183167206866785559e-01 2.364285890630502429e+00 6.838662090915410552e-01 2.706809715098137836e+00 1.594910367044883648e+00 1.732035539269988877e+00 2.815580560269843602e+00 2.239609914279896863e+00 2.630826372359629239e+00 1.511376699158989645e+00 5.337478938487537627e-01 2.934532971291019088e+00 3.217443338242409023e+00 8.755462803942891670e-01 2.434499060621759803e+00 2.786685563083067141e+00 5.881717455686022999e-01 -5.304518453581394954e-01 1.922041393846799728e+00 2.097152964846385803e+00 2.404099753656922633e+00 1.112316366303244930e+00 3.569672176571829336e+00 1.304325577736897390e+00 1.899394831645560666e+00 1.939712860901759761e+00 1.447966024237283600e+00 7.944091612153478810e-01 1.389410877331322736e+00 2.538944324126248819e+00 2.066520750413219254e+00 1.739307221859169417e+00 1.820465836305239504e+00 1.264671269507014806e+00 2.896256292690579937e+00 1.997354145754977273e+00 3.232428018154535287e+00 2.779786129070845657e+00 1.945222129547792944e+00 2.495804638015275856e+00 3.605342100710726694e+00 4.024809851218261736e-01 8.516270479743528465e-01 1.350569689022434794e+00 9.511347888333547829e-01 1.494739725148130471e+00 1.093347502529080861e+00 3.136230561544129269e+00 2.057720065696158507e+00 3.239238384349566235e+00 1.388085637947336970e+00 1.787711883525521461e+00 2.517471592189474805e+00 2.186359613793148693e+00 2.049575506795441315e-01 3.663507299338016221e+00 3.099702972959188507e+00 3.010231644315727983e+00 5.387590254138793222e-01 1.153444305320721508e+00 1.937644164873666863e+00 2.168562242720514455e+00 -8.936125016888982753e-01 2.383248173022932903e+00 2.615243487853064597e+00 1.771814171023503359e+00 2.147313594605799292e+00 9.373464449645376728e-01 1.871342162920322183e+00 3.233392889733419207e+00 -1.427654483395432328e+00 3.153920123103040041e+00 2.950331012344581172e+00 2.615999116672555580e+00 2.423687313052324654e+00 3.007600814634851183e+00 2.385815568720923263e+00 1.813434683752987553e+00 2.109698521304554930e+00 6.828620149592202759e-01 2.226722553412994465e-01 2.708647853368531422e+00 1.359355860017929407e+00 1.138175986471722467e+00 1.638851101079783490e+00 1.566809088780825698e+00 3.061916699372604800e+00 3.172098372585590909e+00 2.243241793868901990e+00 5.536578035308746815e-01 3.675081866861960478e+00 3.051566028949671328e+00 2.830940018637259747e+00 2.873465458170504583e+00 2.083891119214419607e+00 1.039690105785077145e+00 2.681551537413868758e+00 1.176759577194571138e+00 1.925640069550853317e+00 3.154778530449295015e+00 2.152282074358165875e+00 5.517535880484889521e-01 1.561393124728924997e+00 1.140345479514212501e+00 2.699343568490456313e+00 7.300222702367462624e-01 2.105547411533670754e+00 2.549241927911339634e+00 2.326803611734252097e+00 1.909946192723291358e-01 1.986848869194967060e+00 1.766798754079182077e+00 1.697614854606044554e+00 1.381576810978542014e+00 2.886460150019352522e+00 4.056363282414508831e+00 2.915623220131850601e+00 2.371089382296482029e+00 2.672530336286896624e+00 1.130164091384203040e+00 3.162678097034084868e+00 1.390600368257866482e+00 1.834219553682411963e+00 -5.112836757366348572e-02 2.530755799186105826e+00 2.009802364086947790e+00 1.288343160979092072e+00 7.068593388855829440e-01 2.811064339660909184e+00 2.359980782640728747e-01 2.055319511778443076e+00 8.619534803037286474e-01 2.698123249885992614e+00 7.908084430846940016e-01 2.343211814716839037e+00 2.188930097535958463e+00 2.476828289017266371e+00 1.624071041078032129e+00 1.868538807204967345e+00 2.662632352413416559e+00 2.199507965155771849e+00 3.674870318907824451e+00 1.454628451152378377e+00 2.658303323308851773e+00 2.456277572210253890e+00 1.622850896091956319e+00 1.670467631568477884e+00 1.786008251665397673e+00 1.562489611214450846e+00 1.702211569557865456e+00 2.524437277161010851e+00 1.547454833354195092e+00 2.920171726834085213e+00 5.530892047708514392e-01 3.113723225482301071e+00 3.031080358167563382e+00 1.161578946438395654e+00 2.427176911828115458e+00 1.433964616482936494e+00 3.291654572562660697e+00 1.442087891181753845e+00 9.397535024196219666e-01 4.069419968099189155e+00 2.102540497870848846e+00 7.470579515742141741e-01 1.391986065440624420e+00 3.969789129576039244e+00 2.853330683024211112e+00 1.932646746678604144e+00 1.112735951028381409e+00 1.475230873203656090e+00 2.286705992850543989e+00 1.547865155927437897e+00 6.148566043461415331e-01 4.342162394292023442e-01 1.403790914516504174e+00 1.504217253612086802e+00 1.625485322403619870e+00 2.335718680419754278e+00 2.852612504763362367e+00 3.126265263699958830e+00 2.914656270671577065e+00 6.831086553395544492e-01 2.794897290568084891e+00 2.669855490497879957e-01 1.301426692245267525e+00 3.081371001325297510e+00 1.089239548383184042e+00 3.009138798282306126e+00 -8.064371015929368003e-01 3.755712710386832409e+00 2.258465526714009464e+00 1.328083051337921816e+00 3.703354051529469171e+00 -6.163200154294945499e-04 1.180934821577973137e+00 2.412779215381594788e+00 3.444719637010442259e+00 2.586608647715860076e+00 1.972975879118259002e+00 3.106595900171983171e+00 1.846805688686412594e+00 2.163208099859405209e+00 1.585656837266643082e+00 2.049448036663843009e+00 2.075680962174461186e+00 1.276403780406981214e+00 2.516375759111203703e+00 1.609355158204077485e+00 2.314953390190758409e+00 2.715730456605090826e+00 7.802203738405650846e-01 2.751893242764390290e+00 -3.047045637468484003e-01 4.140579293893593693e+00 1.326994592557392272e+00 3.532057520716008758e-02 9.143527223834196915e-01 2.330574115134289581e+00 1.983246772978822792e+00 2.410046696422283752e+00 1.543082464569621504e+00 3.021910399513320744e+00 1.956939847675607025e+00 8.013817501180032776e-01 1.405316843318111797e+00 2.798885779536929963e+00 2.147321177013813198e+00 3.219798557097272695e+00 3.991246183704034500e+00 2.989324587216716900e+00 1.303455766435703156e+00 2.505215068046652283e-01 1.689123361738231965e+00 1.413296179177891299e+00 2.843281660103514685e+00 2.450020801026674633e+00 3.091361274671752035e+00 2.423945853120033522e+00 2.581332196875221641e+00 3.510632146094943895e+00 2.381386599078623156e+00 2.248853979512514645e+00 2.717551974050896657e+00 2.366781658698123181e+00 4.679808618778024787e+00 1.887123630501036153e+00 3.371086533380223127e+00 2.685528814075673232e+00 2.073935722348836386e+00 1.234119042196466509e+00 1.270291086114221812e+00 4.358939406417515094e+00 1.173249116291041005e+00 1.410690950387546660e+00 4.289222936118879947e-01 -4.207323348685396702e-01 7.060610384167340658e-01 1.785962091114334127e+00 2.340576138805114503e+00 1.133497441675000106e+00 8.356426714821351132e-01 1.890089695552076066e+00 2.760502177215725439e+00 6.797277486138343372e-01 1.517709043661406465e+00 2.617497850574837415e+00 1.160918854151645085e+00 2.007024531858133454e+00 3.873109363126717941e+00 7.578320947714516365e-01 1.472417900194351148e+00 3.657975542294011451e+00 3.464402510679977176e+00 2.951161334776977174e+00 1.228127414133334927e+00 3.101071828079163595e+00 2.683132871097754002e+00 1.989528630403886833e+00 9.167253560528372258e-01 1.352829598731915217e+00 1.393056627647810464e+00 3.263597678588913364e+00 1.293750001460855170e+00 6.559836495034297998e-01 1.497727652903510398e+00 1.991854126818455972e+00 3.086979403633169916e+00 1.556143023041169471e+00 3.409619740562420454e+00 1.098297046975026836e+00 3.033226675848557097e+00 1.472166843591866670e+00 2.160062715594774474e+00 1.092872674485126261e+00 2.335500278711357680e+00 2.496341020613188633e+00 1.383715217628412875e+00 -6.098521022898617527e-01 2.531006180158512642e+00 2.662245187727982909e+00 1.796809015504749585e+00 1.414441783430191668e+00 9.692309364565530050e-01 1.675040383301187763e+00 3.181878703941361852e+00 1.894115253784090180e+00 1.793332481148235402e+00 2.295362195794556914e+00 1.468623465579152354e+00 2.836267799897180808e+00 1.568497814774183041e+00 2.024118564253429398e+00 4.338720094834083163e-01 3.700633481561522053e+00 1.823923639665367968e+00 1.564546628821401386e+00 1.038899682894970811e+00 3.303636709617917777e+00 2.720776917608611178e+00 2.012162728143966461e+00 3.154092337692515180e+00 3.877541735417372237e+00 1.380847868969174330e+00 3.556507060449862756e-01 8.605332466216069065e-01 3.303291493684216817e+00 -4.491938118317971296e-01 3.353168774482448988e+00 3.410739966703980830e+00 2.629831902556007073e+00 1.320953329028050405e+00 2.353642548034545534e+00 3.962425657114896915e-01 4.123047027873577020e-01 1.199687212371916223e+00 9.277104945556126081e-01 1.821740428263141531e+00 1.574997172800537415e+00 3.084919497272534894e+00 4.064474559017876576e-01 2.296466598903176504e+00 1.328136470067193375e+00 3.003523672672780087e+00 4.596247240753912777e+00 4.079282070546511596e-01 1.785202446118182573e+00 2.438152766879095878e+00 4.172209386236374939e+00 2.443182428523781091e+00 3.331668484656459928e+00 1.532470230709272574e+00 3.235551827811961711e+00 2.110237401929254908e+00 2.545988062934973151e+00 2.344030606936437167e+00 2.452520258973912792e+00 2.129854745639455427e+00 2.325774094517447210e+00 5.062006989062430851e-01 2.163690936838105205e+00 2.714413335917987280e-01 4.314488693761975746e+00 5.525834981804005341e-01 1.672105027859314808e+00 9.406138542688566861e-01 2.666083699426542886e+00 3.217515528287163029e+00 2.155497228695865797e+00 1.627359184098398526e+00 1.678710864077664233e+00 1.185592723453583686e+00 2.833100997785633179e+00 2.391303435424918078e+00 9.871974236855050044e-01 2.594139967662155932e+00 3.091515476998565770e+00 1.781248072598116128e+00 2.498587693578293578e+00 2.456715613537655329e+00 2.277240414117291056e+00 1.942202878778278796e+00 3.791000689148164016e-01 2.914173018349686117e+00 1.931152720685585633e+00 3.237207168315506145e+00 8.581997198330502119e-01 2.727122606971780883e+00 1.784365730136685091e+00 3.128616889827589453e+00 1.077365938252314637e+00 -2.151405074594411049e-01 1.711782758584672992e+00 1.006858855463949931e+00 3.558413121411976299e+00 2.353404106840323085e+00 2.565496039990959432e+00 2.563288421922831795e+00 2.132109636388224150e+00 -6.744797159311137769e-01 3.497220779883924990e+00 1.382972553003822158e+00 3.256483545333130891e+00 3.840114270942304842e+00 3.043779432053641987e+00 1.795846984417857950e+00 2.145200123312530405e+00 1.106235968480687948e+00 1.766112401614213789e+00 1.927711455311337030e+00 1.276821029448767186e+00 3.498659071204666571e+00 1.669015043700578182e+00 2.635930015590746134e+00 2.095210845037473568e+00 3.103560990146657428e+00 3.803201702918848515e+00 1.805794193864833863e+00 9.257593888781038283e-01 1.363182846959247074e+00 2.569533667517389652e+00 1.880406787278926295e+00 2.155722375458646756e+00 3.398909173924860028e+00 2.525066935966132631e-01 2.300721804356220535e+00 2.566881114145095566e+00 2.144063857771004944e+00 2.378166560218859971e+00 4.469902041279201654e+00 3.397661235771436861e+00 2.447818756712804689e+00 1.758540521462900630e+00 2.207688041441444149e+00 4.555914625098899329e+00 3.274317496478538647e+00 1.551721933173771717e+00 9.924697793727141892e-01 3.682999553870306642e+00 1.499712635794519411e+00 9.579074459913957673e-01 2.356887780827720213e+00 2.499885504468452702e+00 2.263491836544537339e+00 1.782100070190203889e+00 1.148581679520256804e+00 2.312522634648132236e+00 6.161663916283993681e-01 3.482787302192555501e+00 3.517660404303299515e+00 1.522736108072930916e+00 1.787854510439282452e+00 -1.285441742837079293e-01 2.235458585842447832e+00 3.530881776777218484e+00 4.335349575847300407e+00 2.780791714038156837e+00 2.511081359333250607e+00 -1.428289569648549806e-03 1.617686459920997910e+00 1.026047047676475810e+00 3.814589539719227762e+00 2.014517422947068592e+00 3.152765113394039975e+00 1.106333990090794694e+00 2.447239801276751781e+00 1.859586737604609352e+00 2.273144300312972987e+00 2.137573400918825861e+00 2.313265530147762039e+00 3.155150822659943954e-01 1.844842092456553839e+00 1.193807413897153946e+00 1.757646504485147032e+00 1.252609479075724064e+00 4.124200475232052021e+00 3.355875633101335520e+00 2.363436420740967214e-01 1.485206200585287739e+00 1.547966852338121591e+00 6.526449643482318264e-01 2.540558513756099757e+00 2.766125746921897388e+00 3.597672061289012291e+00 3.452101468802160067e+00 1.997589880805182183e+00 5.324698773824722009e-01 2.393410557730895505e+00 2.610122942193784823e+00 2.807611736729504592e+00 5.158803380091834256e-01 2.283879472821408463e+00 1.888673040644632373e+00 3.151710308336189481e+00 4.375934889079460710e+00 1.450270620971754632e+00 2.648916549343906190e+00 3.143279329365237018e+00 2.977140545323648357e+00 3.078891559701740999e+00 3.578081010186958455e+00 3.180303216184638515e+00 1.806434139827761687e+00 1.345395538506595212e+00 2.857324535423234835e+00 7.947763602083771639e-01 2.145346360724213142e+00 1.983703216162484573e+00 3.465537336574030736e+00 2.531188201710633745e+00 1.153435733588773049e+00 4.058438022010193436e+00 2.925284158028099490e+00 8.488274446497308112e-01 1.446410200363654752e+00 1.500824723863720678e+00 2.327585848044851691e+00 1.645369047433451026e+00 3.369654866075599831e+00 2.824629063053463618e+00 2.215158809217818270e+00 2.321590666476622378e+00 2.676778727298459337e+00 3.338521892354377574e+00 8.872362598275320700e-01 2.318602253213446929e+00 2.011796542520027486e+00 5.429899870890022573e-01 2.714794482216327687e+00 1.253330326347202206e+00 3.143192221929773655e+00 9.532842069263490759e-01 1.517834546551535491e+00 2.677684267058539902e+00 2.831803900901288085e+00 3.173935586170664180e+00 1.709238259695672557e+00 1.422753499338618166e+00 1.939278802701815074e+00 2.504116934405205885e+00 4.607222295520640110e+00 8.292650034039219520e-01 1.288141987740780703e+00 3.026574301363571085e+00 1.607796067191315847e+00 4.155984372318083153e+00 1.426211373501992563e+00 3.458977963320341575e-01 2.444071732110018047e+00 3.296077170637998321e+00 1.226714274502865187e+00 2.664931977686110898e+00 2.872740934797310075e+00 3.073332459609458223e+00 4.023365155438810015e-01 7.595414399310006504e-01 4.479159262226046323e+00 2.503478913620230006e+00 2.470065306567990504e+00 7.610098863776675326e-01 3.334818273086596729e+00 1.017634259663388496e+00 1.720246683242510066e+00 1.470616998756240967e+00 2.785300084743938864e+00 2.951445026295052898e+00 1.531845342142248656e+00 1.297063441065859690e+00 4.082266975002337261e+00 2.696537829860482738e+00 -2.929361563943273516e-01 2.281943683630091702e+00 1.067731303974140067e+00 3.046232540332131311e+00 3.642373657323749736e-01 1.697953558333440638e+00 9.077333176324174913e-01 1.923573795847190793e+00 1.580981094957615518e+00 2.681263767991980185e+00 1.953675118509555331e+00 1.758091761730672609e+00 4.969733697484439716e-01 1.986340154930223312e+00 4.150719755430964941e-01 2.792843770820690796e+00 1.738294400591827049e+00 1.922606511609433966e+00 1.581371842524805782e+00 2.503920190567693105e+00 1.574614158115259066e+00 2.503479765743035657e+00 8.497285309725017832e-01 1.641882497190994661e+00 2.319921869346946330e+00 1.257996853467477472e+00 2.080385116242362109e+00 1.699896177913875928e+00 9.700201054666423017e-01 1.966648839174420127e+00 1.433352331187129014e+00 2.460990939917589770e+00 1.278231039385802292e+00 3.065847182837932117e+00 1.735807435049424807e+00 9.095718245959463211e-01 3.495769388150856471e+00 2.977115828400349606e+00 2.265103497067535998e-02 1.999744342922584073e+00 2.227992074425348967e+00 2.462170811779227364e+00 2.931569512760038965e+00 2.529754648392775529e+00 1.092714054001048041e+00 3.103865163064575494e+00 1.349424860422887340e+00 2.093564525983344637e+00 2.158123322546236178e+00 2.654779493398659707e+00 3.498262731831260908e-01 1.310895948125843535e+00 2.491064701861374964e+00 1.165022690181078957e+00 1.280110553256537553e+00 2.985039632550492872e+00 1.709565934066204163e+00 1.884841597665610990e+00 1.138901146442788059e+00 1.562764390836905992e+00 1.718374056101712233e+00 6.792319669611492916e-01 2.650789927676412416e-01 2.699691993772503462e+00 1.826365000016213713e+00 3.145569259973430398e+00 7.856367375882610249e-01 1.558826060197738173e+00 1.309460308396132033e+00 3.744340004992654514e+00 1.268429309727144405e+00 1.111955734223237346e+00 3.030859497018966398e+00 2.217210290704457964e+00 1.202669725210918639e+00 2.440558038062129675e+00 3.593795579928108275e+00 3.884177287407156509e+00 7.966994441809591709e-01 2.422705959033398138e+00 2.558536085205776356e+00 8.556937705256871807e-01 2.431867692165118555e+00 -2.586049111620579710e-01 2.498075834482228696e+00 2.880803547033116807e+00 1.742234464972582497e+00 1.577419380890036749e+00 2.063540417999566667e+00 1.442403355779113161e+00 1.712106992099822200e+00 2.216451632012167661e+00 1.218426354687276003e+00 2.788068115955609549e+00 3.404432154134392263e+00 2.418025607655385767e-01 1.932501463379049822e+00 2.312833939098206226e+00 2.677749679279623152e+00 2.165496820144714896e+00 9.087793064338167692e-01 1.378362296612521076e+00 2.050928025808257615e+00 -3.361194734211591650e-01 7.787145242002495582e-01 1.884659215489910222e+00 1.804954781793734142e+00 1.269348956218625979e+00 2.115843152890140022e+00 1.966642138276829099e+00 3.359171628214425720e+00 1.046551185196451961e+00 2.368713826462303107e+00 6.281753108576583200e-01 2.710239997416511670e+00 2.665091602445318841e+00 3.054621449493858165e+00 3.338011667399874760e+00 2.569140967475792792e+00 2.554566842975319219e+00 2.508746504864704185e+00 2.533517098568599302e+00 1.237924495216054632e+00 2.065369390185741949e+00 2.356347305810120751e+00 2.197941043390528648e+00 7.732768273643039203e-01 3.252401724550766371e+00 2.083323883225499440e+00 2.192208153375795110e+00 2.759498202494616859e+00 1.040303398149066583e+00 1.529034924890273761e-01 1.667948872685603101e+00 2.964925495846214787e+00 3.192460592589179580e+00 1.707841216909958160e+00 7.115883589483920080e-01 2.601319912499155507e+00 2.336540277164229185e+00 3.036018463417684554e+00 2.653912683633243397e+00 8.405600335668147460e-01 1.834865033805185286e+00 9.555158755855148733e-01 1.909770353005949772e+00 9.057662442109084555e-01 2.961648355912154695e+00 4.577358192214746602e+00 3.692744698913378976e+00 2.961065659878398204e+00 1.050829495750730480e+00 1.539535018223344265e+00 2.899211663992284471e+00 1.885695620417249918e+00 1.406837858111487538e+00 2.469105518708959668e+00 1.788024053606047437e+00 4.192865284360304479e+00 2.056091472181707847e+00 3.822449296592222101e+00 2.058471892332266684e+00 1.495107204021534963e+00 1.781452457353017715e+00 1.010081191857936878e+00 -3.900003899338808644e-01 1.522596739844938263e+00 2.241474969598901357e+00 6.824184542490314698e-01 -2.930360814150276272e-01 1.300976597150246716e+00 1.594403663686779327e+00 1.186722902551322345e-01 3.724794008051997007e+00 3.680819357485523469e+00 1.211023736664491368e+00 3.593106634530728094e+00 2.654939664052681447e+00 2.511409957400467352e+00 9.365748200863511785e-01 1.369269802612891329e+00 1.082604006805115038e+00 1.423158699157418328e+00 9.682149993768622842e-01 4.131816705071751361e-01 2.001445893201913684e+00 1.463219309932270118e+00 9.763095645888448804e-01 1.729561357954459533e+00 2.817114161669137751e+00 1.993014355629498358e+00 3.107463796328773231e+00 4.089963008389020938e-01 3.634158348766079794e+00 2.197507316972127533e+00 8.820307961927872364e-01 6.032834632543301323e-01 7.726296914732110332e-01 5.846899210434819416e-01 2.798916002828410576e+00 2.343948785327477857e+00 1.805932676278722449e+00 1.630699057607188029e+00 1.640650649582870990e+00 1.686741031239098687e+00 1.681308527795171592e+00 1.414953123401748725e+00 1.152305862296564509e+00 1.642774081168397071e+00 2.891995196541711000e+00 1.401815027984698592e+00 2.512297277266200002e+00 3.115358149953472378e+00 2.352072456567025238e+00 2.680385230742939218e+00 2.954722536948757305e+00 2.720594516812300689e+00 1.983000647758415891e+00 1.488754862187580963e-01 3.443624711892825374e+00 -1.434583040985697999e-01 -2.839672310804891575e-01 1.685308632970287324e+00 1.297884562169528966e+00 2.178588956375532959e+00 1.433148771658423914e+00 3.484211838264942074e+00 4.616643496909909050e-01 1.351313313611035127e+00 3.612573871067997100e+00 2.909054966759769378e+00 2.251173470526391274e+00 1.635609183836127523e+00 1.322652241070482182e+00 2.090926273681643632e+00 7.932936524189097005e-01 2.039450455166186060e+00 1.769166562118653863e+00 1.901859151418636706e+00 2.469629317284703696e+00 1.312240502823700083e+00 1.093299537192391924e+00 3.478505394681989937e+00 3.607408431421461170e+00 2.059704437839710245e+00 1.528410674853988072e+00 1.654377287714523304e+00 7.440458739395110488e-01 2.458528657813965790e+00 3.228269083793245953e-01 3.337105406543468877e+00 2.310485882716837747e+00 2.876754580063779265e+00 2.096891051915120041e+00 1.895069883404717936e+00 1.900737245507334583e+00 1.765063360234825796e+00 3.019578217762335370e+00 2.012465795071844976e+00 4.809382856199845291e-02 1.365704084679846497e+00 3.063069780105887041e+00 2.590013903587295108e+00 1.757203470021535985e+00 2.481001691020722877e+00 1.686251633933010030e+00 1.819897464217808070e+00 8.072906179538112958e-01 7.138417586316825325e-01 9.309252698280718885e-01 1.191000731101313770e+00 1.813083739842551667e+00 2.533392054010816796e+00 1.155150175475331054e+00 2.293527942580480872e+00 2.142776677208209968e+00 2.744666647553880345e+00 2.910559634259083150e+00 3.150112813417002222e+00 1.425960150340515042e+00 3.055519344567477091e+00 3.486161283665603960e+00 1.665002847309024370e+00 1.108963607958818542e+00 2.466697183808727711e+00 -5.293940905477700909e-01 1.347587278843598302e+00 2.130622774461060853e+00 8.071581129790728060e-01 9.177845122048556847e-01 3.250733924500239791e+00 2.467786505850392498e+00 4.228092041827661296e-01 3.392842854728934654e+00 8.345598311408843895e-01 4.952455921491755175e-01 2.719292798686372858e+00 9.294999475999130567e-01 1.698238722437467318e+00 2.649880839825895951e+00 1.766950987538893125e+00 1.052009540098240326e+00 1.798171091214787243e+00 3.752922560824694997e+00 1.924978794246858138e+00 3.328510138339178859e+00 3.793956798435065281e+00 8.572450986588396882e-01 6.284587918674077178e-01 1.901527360444541515e+00 2.070606384601376249e+00 1.223674497508766112e+00 2.351756800386756829e+00 -3.262336446008780033e-01 1.117362788837346521e+00 2.448167699350054960e+00 8.813813487915139744e-01 2.140569894981371402e+00 -7.127502748341951744e-04 2.065837297592416910e-01 6.092116376311581538e-01 3.746535848503729227e+00 9.936766809590173999e-01 1.994112632384286377e+00 3.546429785436712390e+00 2.818988747715645893e+00 1.820304012838956043e+00 2.213800504514068734e+00 2.960066348648912715e+00 2.235246669792789298e+00 1.011061033287871780e+00 7.960887926583292140e-01 2.253406784919412154e+00 -8.951126889815568255e-01 1.866221621241491935e+00 1.406289999620035536e+00 1.054909891676645506e+00 3.453537783011329854e+00 1.335934956241196847e+00 2.525916166470047131e+00 1.426803725008731760e+00 1.926842030515247384e+00 2.852777366684605909e+00 2.133127637336834415e+00 8.188000874461489609e-01 1.176312903508279550e+00 2.303270297246088116e+00 2.233609354737554842e+00 4.087578981603833816e-01 1.903723861686806629e+00 3.425086299380076138e+00 2.700492882902221226e+00 1.202396992560948119e+00 1.009267939793526470e+00 2.417613978588400769e+00 1.573379622569541114e+00 2.725150728921266641e+00 1.923399404765623544e+00 -2.442760829804774270e-01 1.631551266451966020e+00 2.297581094959347148e+00 1.455032939292745020e+00 3.546974190625564294e+00 3.163299047105647688e+00 3.000377869334775571e+00 2.165160379909557786e+00 2.100696443347494391e+00 6.988641525335891336e-01 8.866867005919629730e-01 5.391211491761074281e-01 2.887653932687070046e+00 2.313252759105386414e+00 1.160011117304277750e+00 2.876805601589870420e+00 2.886143540447984268e+00 1.855996679594165144e+00 3.026033159641985826e+00 1.432712432083503629e+00 2.644916331821385302e+00 2.827670460805264518e+00 1.721066143276242411e+00 1.399066503828246377e+00 2.404390937460767930e+00 3.831671744337462604e-01 1.204150407975280501e+00 7.297181519235177438e-01 3.142612000772935676e+00 1.103347539708474656e+00 -2.282006783603910960e-01 3.070750296998945306e+00 1.824013784222544787e+00 2.475294762255381364e+00 1.568274128807832790e+00 3.202040563489390590e-01 2.284952583202671583e+00 2.674476757447338482e+00 6.200891280809088801e-01 1.857495354149201416e+00 1.484544650881533867e+00 3.267358872200836206e+00 2.748386075196723510e+00 1.898942048140622063e+00 4.299072325147644591e+00 2.735942653368672151e+00 1.205369692808722304e+00 3.293655014835437544e+00 2.025256462406058056e+00 1.881396262527362584e+00 1.612956273981734912e+00 1.863363254005282243e+00 1.125141710378296134e+00 3.846736360866009452e+00 9.453595700539625390e-01 9.834465327933531453e-01 1.161539902268737157e+00 1.993798588121329596e+00 3.288953418382898342e+00 1.164926551595956150e+00 3.269734752376793452e+00 1.434360985666926158e+00 1.744285036412251078e+00 9.544356643109739302e-01 6.887839789035863358e-01 2.610179736222557167e+00 1.937034927295648856e+00 2.133772685681515124e+00 1.558891712139611307e+00 2.264060552554121752e+00 2.111059946007440846e+00 3.255867458850068896e+00 2.627072791697747878e+00 1.939941774144918529e+00 1.105899962356639232e+00 2.471254174511761104e+00 3.865945022591708913e+00 8.842414967224344613e-01 1.818877849072594088e+00 1.482537033694985018e+00 2.566982948181437685e+00 1.510344895162128998e+00 1.433745205013168267e+00 3.633181595040073653e+00 -3.311901124821542419e-01 9.484041687759149353e-01 -4.412696087471305872e-02 1.494112154194665365e+00 2.059941979996972261e+00 2.771480658813699538e+00 2.244665088826450550e+00 2.472645393463532404e+00 1.572618863928894717e+00 3.128540489773264266e+00 1.296806161848596650e+00 2.106233608513424560e+00 4.539316152198184184e+00 2.800817640612895065e+00 6.406376483257808507e-01 3.480750405784298618e+00 2.425354353808248931e+00 2.650200951185702980e+00 3.037704443875332228e+00 6.911252934007316995e-02 2.620310436668018994e+00 2.675912465504952653e+00 1.881451667883499823e+00 1.669384048195037495e+00 2.347322919344974501e+00 2.945864984333026015e+00 7.396331605347614691e-01 3.824429091087744870e-01 3.683134972958983067e+00 1.044547785927045114e+00 5.416066634976518523e-01 2.331465267327111679e+00 2.507431812846812935e+00 3.054093672792051795e+00 1.223593601704927369e+00 1.266419181958922113e+00 2.613756411335389718e+00 3.016163119039426466e+00 5.302376057711895019e-01 2.213923314000449061e+00 2.579773103042387383e+00 1.538557925606056864e+00 2.376880706089993467e+00 9.190936229822311843e-01 2.057012012659150457e+00 1.735742650659919617e+00 2.545427638484445865e+00 2.630559908432646754e+00 2.175792537518434155e+00 1.071918985787519318e+00 4.080351094170094228e+00 8.253265728214040919e-01 8.105359948221938504e-01 2.328727483864695191e+00 1.425449154583017908e+00 2.582674378787849889e+00 9.615506240511915159e-01 8.988326503487796826e-01 2.289760504830907539e+00 1.556838357093401681e+00 1.807267170662661737e+00 3.706887388641913472e-01 2.231235723855663711e+00 3.347806374476826718e+00 1.549135573943560162e+00 3.483717460514748065e+00 -1.268520127711248557e+00 1.548828140750744042e+00 6.814930341312748219e-01 7.995968738636445305e-01 2.616397981874041712e+00 1.093862514717379497e+00 1.300318150174874621e+00 1.075007627011769662e+00 4.911256596982328526e-01 1.470503702665016954e+00 1.148532671060559451e+00 2.199757267593899002e+00 -3.985010314488480754e-01 1.936874509196706784e+00 -5.429241480540745179e-01 3.073254091254342235e+00 1.450261264653350146e+00 2.737553935329804844e+00 3.777906403712082417e-01 5.109399206254088277e-01 2.385354454565198790e+00 3.015588405710928566e+00 3.364429271455825265e+00 1.221533811262549118e+00 2.942176661073946597e+00 1.648784202358849926e+00 1.400872057852454944e+00 4.375267734795809105e+00 1.402998975989791175e+00 1.081494182015332983e+00 2.369178001594823169e+00 2.092707268417549393e+00 2.000787412811887211e+00 3.272347311904431622e-01 1.435827193583590899e+00 2.917933752842297501e+00 8.711682582301559785e-01 1.399201886406442163e+00 2.189200253859613365e+00 2.142022129643135209e+00 3.150291961254664486e+00 1.586561859382595197e+00 2.702701862975964708e+00 3.023933853051041343e+00 1.787377465775173535e+00 2.042893098902422544e+00 9.303766585118586896e-01 6.254305892334091066e-01 1.971246712151769609e+00 2.591928162061410301e+00 2.680192687383238681e+00 2.717659387073902089e+00 3.555751414648890218e+00 7.796089229898827133e-01 1.240662199516666675e+00 2.861645692001927088e+00 2.953100725550226180e+00 2.252052171262303393e+00 2.683024526089277106e+00 -1.328523193423861493e+00 1.502424600261420329e+00 2.548351606318814078e+00 3.551329295825377041e+00 2.044772486442224757e+00 1.628243201717092692e+00 1.099483272037073966e+00 1.213631142755958958e+00 2.729898358585085560e+00 4.291564538327230061e+00 2.796419514327671774e+00 1.616376243710533123e+00 3.037835380551628273e+00 3.377168114171782864e+00 8.744015353048670836e-01 5.502945454557880423e-01 2.279373726294004143e+00 2.463631993211471194e+00 3.973941606548813787e+00 1.738212056180788334e+00 2.726048946209077783e+00 2.999663746793677088e+00 2.366766871840104702e+00 2.666559632806728697e+00 8.251003001427142935e-01 3.110208463663087119e+00 3.808415403286931067e+00 1.773184901528005009e+00 2.849380699128900574e+00 1.929151278896638733e+00 1.556316983769335138e+00 2.128921491919055775e+00 2.335964541336337685e+00 3.727932091736399389e+00 2.376275263716358221e+00 2.165898585937721332e+00 3.440455071973542722e-01 2.790644072745485982e+00 2.754885044161046626e+00 1.790867015943225837e+00 2.445886526985817877e+00 2.716489435956706888e+00 3.043564514761027517e+00 1.997911031598738507e+00 3.850779131034895109e+00 1.052642616164862099e+00 9.528742286961658925e-01 1.225019953850221555e+00 2.045758785979553185e+00 2.738874278475647017e+00 -3.452763556120282407e-01 2.931122711031060479e+00 1.597201084616261646e+00 1.712366376581164529e+00 5.707448391024390055e-01 1.523722626379717449e+00 2.436846646929767157e+00 7.775002253699130339e-01 9.250039886928016486e-01 2.964808191356293143e+00 2.484859838989569525e+00 5.669055723988760676e-01 3.048823553378438689e+00 1.737956657403955996e+00 1.985347308575164282e+00 3.103095920352414439e+00 1.354345662643402948e+00 1.868745829603849495e+00 7.194680657743934837e-01 2.317318798521050827e+00 2.295734277664650769e+00 1.525005284277479278e+00 2.729105969076310423e+00 1.577388463207046065e+00 2.862878124260495039e+00 2.931055399960896146e+00 2.275126166733418387e+00 3.278972440430411250e+00 1.210970361586727329e+00 -1.280547193146604479e-01 2.933035689226635157e+00 2.278034197684771112e+00 1.533180327777702079e+00 2.328153998359253407e+00 2.699443133676775464e+00 1.052267322496176050e+00 1.739889451483486393e+00 1.560005230570697066e+00 2.092335678581802139e+00 2.661180960234941661e+00 2.914943041689002534e+00 1.881462102852059504e+00 1.340706925337809441e+00 5.153088475093852150e-01 2.894767922522128334e+00 3.016620376800131176e+00 9.525311109677548904e-01 2.146549258500853430e+00 2.286466154771838344e+00 7.965471524191850561e-01 2.111614267460593664e-01 2.476323620138940029e+00 -6.242701444914854347e-01 2.478453562742499172e-01 2.691908871676409909e+00 3.744670877690562394e-01 2.002722317695702969e+00 1.507625052333845250e+00 1.275955793051513742e+00 2.507283668775799335e+00 3.879009653816781977e+00 3.754306299546477987e+00 1.457296596261682842e+00 1.995252647699919279e+00 2.651110084701025382e+00 5.630859897803986991e-01 2.468738691375985006e+00 1.951377767899453719e+00 2.772952601592221455e+00 1.962335530625947122e+00 1.398545090296752669e+00 1.443727662589829430e+00 5.904013168684559831e-01 2.035384872239827558e+00 5.256735727674868297e-01 2.896658974418399701e+00 2.088629527869667601e+00 3.486348903224593787e+00 1.811123949115770904e+00 9.383819055094386741e-01 6.865916173707214964e-01 -7.077516559698145970e-01 1.424954044131415021e+00 1.069981279860320322e+00 1.242902707183844102e+00 1.131934743774853258e+00 1.038526799298698400e+00 2.745128745306719686e+00 2.693241834752414299e+00 1.858600444435556831e+00 4.683678451933546705e-01 1.474868664915212513e+00 1.323010882389846543e+00 1.675316888354444700e+00 2.093500324304208071e+00 2.696356121146940676e+00 3.279934339043813818e+00 7.704862641623162478e-01 2.044997293524675186e+00 3.603608598679592934e+00 2.412171508637201089e+00 2.692947284773785643e+00 3.547922804645562866e+00 3.183461153747545458e-01 5.139976724359484272e+00 3.013874005528589972e+00 1.563202057149391200e+00 3.723126846873825890e+00 1.915326472982911143e+00 1.004974469496251910e+00 2.959063040829006397e+00 1.260209855201111839e+00 5.826368332376524739e-01 1.183775156130877138e+00 1.101541187833102731e+00 2.567742941686071312e+00 2.600910652180413063e+00 2.930082694521991105e+00 1.004715929997130663e+00 -7.617976181318086848e-02 1.728845584563974525e+00 1.963039797403334452e+00 1.021776131775681939e+00 1.406046374001093557e+00 3.051347073155343370e+00 3.437416701668151386e+00 3.407855224454079401e+00 9.035091742395161551e-01 1.902694053178616507e+00 2.023987606432141373e+00 2.363885268698503239e+00 1.537209552196875384e+00 -1.807254622958143764e-01 6.204908643771737120e-01 7.562757296975975985e-01 5.093788197890880554e-01 3.031532649080078023e+00 9.983726994487578388e-01 8.873560731651133349e-01 1.715378880479366597e+00 3.229398673691389110e+00 7.225445043496688813e-01 2.168599731425634225e+00 1.255888569289244305e+00 1.914913459762497050e+00 1.280729593473972860e+00 1.576314669184723183e+00 1.933078785110674103e+00 1.930902081958693950e+00 1.964033099531865778e+00 4.302170778823594333e+00 2.849998702616910684e+00 1.200506334162325439e+00 1.337496931970689529e+00 2.020185672100010432e+00 2.016145437706110322e+00 2.941094124403203836e+00 2.509039648456112381e+00 2.020198238897812359e+00 1.865050999584543012e+00 2.209794871047809028e+00 2.546326202870224265e+00 1.304413544962702121e+00 1.526971448964027367e+00 3.072913228796224860e+00 3.981725411194693365e+00 2.982575769479498096e+00 2.764794187847524398e+00 1.624126444809523617e+00 2.091636482227487548e+00 3.183569290144481645e+00 9.383053516562690488e-01 1.896775573563384221e+00 1.553346308176074997e+00 3.783040072662772868e+00 2.851602130584077077e+00 1.487600381807331118e+00 2.393058518752699815e+00 1.947004211499077986e+00 2.401804254916084069e+00 3.488079659253604525e+00 6.216669386774004158e-01 1.161206772664156617e+00 3.641573840597526424e+00 1.257915659658368490e+00 1.966217153354671288e+00 3.114458920966258315e+00 3.012709458099084081e+00 1.968873914061995078e+00 1.323396240063665408e+00 2.745275380952121314e+00 1.065156485346753890e+00 3.357520963310473672e+00 2.030779423692537833e+00 3.028111254304394873e+00 1.037011206697139754e+00 2.017933793565738210e+00 1.206278864879571922e+00 2.392447245698528402e+00 2.837818905240532708e+00 2.013502107590293910e+00 1.244491342126535560e+00 2.283228583670531719e+00 2.702175761205905524e-01 3.825759882611087903e+00 1.095048505459045307e+00 2.240108647104175343e+00 2.946106278348959995e-01 3.786583793472941384e+00 1.737547718359344184e+00 4.630357120796028347e+00 3.631572147364623859e+00 3.677124698844477901e+00 3.282547156306926617e+00 3.096839717162175543e+00 2.898166454618964494e+00 2.493167671439961985e+00 1.381364886873051034e+00 1.827758819517850020e+00 3.429606532294172005e+00 3.474839450241781869e+00 2.118687279277611246e+00 2.027573050785571596e+00 8.931859424753322285e-01 2.915605812066830893e+00 2.216993819686035927e+00 1.585913346810694513e+00 1.540158816161096622e+00 2.599743660272434198e+00 2.781963616861380384e+00 1.313006350166046499e+00 2.586050335871818540e+00 2.117455289426203535e+00 2.878722329687153803e+00 2.844030409543060189e-01 2.276888917328260931e+00 -9.935290298521878838e-02 3.755086127276591856e+00 8.853018055904211536e-01 2.743573418799051478e+00 2.387952572247518557e+00 2.385932884222984995e+00 7.854045332054833128e-01 2.565953272247492478e+00 2.128431207615952392e+00 3.057122599658079309e+00 1.276458894100734875e+00 8.230431607332450161e-01 3.626829620932075393e+00 2.022654172119380256e+00 2.327577357958606097e+00 2.465702761565094381e+00 1.440523770558736372e+00 2.577560147597318108e-01 1.860896915953143882e+00 1.964281471408706459e+00 2.285704619958102146e+00 2.715512496314183899e+00 3.316940227268997621e+00 3.674183268535498037e+00 1.889425410292445928e+00 1.590336229793765321e+00 1.835375173859676856e+00 2.107655504657302004e+00 9.168066926485592960e-01 1.706550741117270620e-01 8.108023124002707860e-01 1.048383511945367053e+00 2.033244688496508523e+00 2.890409148434122777e+00 3.921247767119549366e+00 2.817367902113343980e+00 2.045961618893722189e+00 2.470684672349569677e+00 2.282382186028810267e+00 3.336388790267772464e+00 1.033868384137744734e+00 2.876807756507189229e+00 3.193665935570403125e+00 2.408470284829714814e+00 2.314217159501201326e+00 1.261604332511424342e+00 2.228925304453169165e+00 2.472957342487765331e+00 9.846298960610244677e-01 2.180013906882712238e+00 1.502458330470201275e+00 1.838242816415508241e+00 3.342636889588969318e+00 2.305165907448186502e+00 2.123980505640238992e+00 1.973044718893591343e+00 3.091548571182863192e+00 1.334343340683946444e+00 2.008174194459583006e+00 2.429512922420394183e+00 2.329630710820050687e+00 1.353742404705426949e+00 2.381867430644946992e+00 8.005633166840224746e-01 1.303432195940329663e+00 2.080788704807631895e+00 7.068823293161143884e-01 3.702615730512052838e+00 3.013085305020479776e+00 1.400591313059416976e+00 2.369089068045561852e+00 3.149128614507624935e+00 2.379468184222986338e+00 2.244946408870049037e+00 2.960722761661438884e+00 1.925344497676040323e+00 1.505134033893951173e+00 2.051156067461567201e+00 8.518339746457405104e-01 1.883139638052385711e+00 1.255115966640781178e+00 1.755121547577280783e+00 1.161663774988555886e+00 1.944876252194404520e+00 9.358288290143722543e-01 3.650711747607128910e+00 9.123398033597605039e-01 4.207947266708059963e+00 4.055937196505589704e+00 3.856505903496607157e+00 2.891363357500677633e+00 8.451118205534499106e-01 7.881424566776119578e-01 2.590326450335546760e+00 1.833598039928386658e+00 1.566157849633402765e+00 2.228117491737398925e+00 1.192272373915832961e+00 1.923170174605762783e+00 2.8
[truncated: 3,605,552 more chars]
