# Supplementary material for: Bayesian inference of kinetic schemes for ion channels by Kalman filtering
Source: eLife. 2022 May 4;11:e62714. doi: 10.7554/eLife.62714 (PMC9342998; doi:10.7554/eLife.62714)
Supplement: Figure 7—source data 2. — Each of them has 10 ligand concentrations. The number in the file name reports the amount of ion channels in the patch. [file elife-62714-fig7-data2.zip › 1000000fluor.txt]

0.000000000000000000e+00 0.000000000000000000e+00 0.000000000000000000e+00 0.000000000000000000e+00 0.000000000000000000e+00 0.000000000000000000e+00 0.000000000000000000e+00 0.000000000000000000e+00 0.000000000000000000e+00 0.000000000000000000e+00 0.000000000000000000e+00 0.000000000000000000e+00 0.000000000000000000e+00 0.000000000000000000e+00 0.000000000000000000e+00 0.000000000000000000e+00 0.000000000000000000e+00 0.000000000000000000e+00 0.000000000000000000e+00 0.000000000000000000e+00 0.000000000000000000e+00 0.000000000000000000e+00 0.000000000000000000e+00 0.000000000000000000e+00 0.000000000000000000e+00 0.000000000000000000e+00 0.000000000000000000e+00 0.000000000000000000e+00 0.000000000000000000e+00 0.000000000000000000e+00 0.000000000000000000e+00 0.000000000000000000e+00 0.000000000000000000e+00 0.000000000000000000e+00 0.000000000000000000e+00 0.000000000000000000e+00 0.000000000000000000e+00 0.000000000000000000e+00 0.000000000000000000e+00 0.000000000000000000e+00 0.000000000000000000e+00 0.000000000000000000e+00 0.000000000000000000e+00 0.000000000000000000e+00 0.000000000000000000e+00 0.000000000000000000e+00 0.000000000000000000e+00 0.000000000000000000e+00 0.000000000000000000e+00 0.000000000000000000e+00 0.000000000000000000e+00 0.000000000000000000e+00 0.000000000000000000e+00 0.000000000000000000e+00 0.000000000000000000e+00 0.000000000000000000e+00 0.000000000000000000e+00 0.000000000000000000e+00 0.000000000000000000e+00 0.000000000000000000e+00 0.000000000000000000e+00 0.000000000000000000e+00 0.000000000000000000e+00 0.000000000000000000e+00 0.000000000000000000e+00 0.000000000000000000e+00 0.000000000000000000e+00 0.000000000000000000e+00 0.000000000000000000e+00 0.000000000000000000e+00 0.000000000000000000e+00 0.000000000000000000e+00 0.000000000000000000e+00 0.000000000000000000e+00 0.000000000000000000e+00 0.000000000000000000e+00 0.000000000000000000e+00 0.000000000000000000e+00 0.000000000000000000e+00 0.000000000000000000e+00 0.000000000000000000e+00 0.000000000000000000e+00 0.000000000000000000e+00 0.000000000000000000e+00 0.000000000000000000e+00 0.000000000000000000e+00 0.000000000000000000e+00 0.000000000000000000e+00 0.000000000000000000e+00 0.000000000000000000e+00 0.000000000000000000e+00 0.000000000000000000e+00 0.000000000000000000e+00 0.000000000000000000e+00 0.000000000000000000e+00 0.000000000000000000e+00 0.000000000000000000e+00 0.000000000000000000e+00 0.000000000000000000e+00 0.000000000000000000e+00 0.000000000000000000e+00 0.000000000000000000e+00 0.000000000000000000e+00 0.000000000000000000e+00 0.000000000000000000e+00 0.000000000000000000e+00 0.000000000000000000e+00 0.000000000000000000e+00 0.000000000000000000e+00 0.000000000000000000e+00 0.000000000000000000e+00 0.000000000000000000e+00 0.000000000000000000e+00 0.000000000000000000e+00 0.000000000000000000e+00 0.000000000000000000e+00 0.000000000000000000e+00 0.000000000000000000e+00 0.000000000000000000e+00 0.000000000000000000e+00 0.000000000000000000e+00 0.000000000000000000e+00 0.000000000000000000e+00 0.000000000000000000e+00 0.000000000000000000e+00 0.000000000000000000e+00 0.000000000000000000e+00 0.000000000000000000e+00 0.000000000000000000e+00 0.000000000000000000e+00 0.000000000000000000e+00 0.000000000000000000e+00 0.000000000000000000e+00 0.000000000000000000e+00 0.000000000000000000e+00 0.000000000000000000e+00 0.000000000000000000e+00 0.000000000000000000e+00 0.000000000000000000e+00 0.000000000000000000e+00 0.000000000000000000e+00 0.000000000000000000e+00 0.000000000000000000e+00 0.000000000000000000e+00 0.000000000000000000e+00 0.000000000000000000e+00 0.000000000000000000e+00 0.000000000000000000e+00 0.000000000000000000e+00 0.000000000000000000e+00 0.000000000000000000e+00 0.000000000000000000e+00 0.000000000000000000e+00 0.000000000000000000e+00 0.000000000000000000e+00 0.000000000000000000e+00 0.000000000000000000e+00 0.000000000000000000e+00 0.000000000000000000e+00 0.000000000000000000e+00 0.000000000000000000e+00 0.000000000000000000e+00 0.000000000000000000e+00 0.000000000000000000e+00 0.000000000000000000e+00 0.000000000000000000e+00 0.000000000000000000e+00 0.000000000000000000e+00 0.000000000000000000e+00 0.000000000000000000e+00 0.000000000000000000e+00 0.000000000000000000e+00 0.000000000000000000e+00 0.000000000000000000e+00 0.000000000000000000e+00 0.000000000000000000e+00 0.000000000000000000e+00 0.000000000000000000e+00 0.000000000000000000e+00 0.000000000000000000e+00 0.000000000000000000e+00 0.000000000000000000e+00 0.000000000000000000e+00 0.000000000000000000e+00 0.000000000000000000e+00 0.000000000000000000e+00 0.000000000000000000e+00 0.000000000000000000e+00 0.000000000000000000e+00 0.000000000000000000e+00 0.000000000000000000e+00 0.000000000000000000e+00 0.000000000000000000e+00 0.000000000000000000e+00 0.000000000000000000e+00 0.000000000000000000e+00 0.000000000000000000e+00 0.000000000000000000e+00 0.000000000000000000e+00 0.000000000000000000e+00 0.000000000000000000e+00 0.000000000000000000e+00 0.000000000000000000e+00 0.000000000000000000e+00 0.000000000000000000e+00 0.000000000000000000e+00 0.000000000000000000e+00 0.000000000000000000e+00 0.000000000000000000e+00 0.000000000000000000e+00 0.000000000000000000e+00 0.000000000000000000e+00 0.000000000000000000e+00 0.000000000000000000e+00 0.000000000000000000e+00 0.000000000000000000e+00 0.000000000000000000e+00 0.000000000000000000e+00 0.000000000000000000e+00 0.000000000000000000e+00 0.000000000000000000e+00 0.000000000000000000e+00 0.000000000000000000e+00 0.000000000000000000e+00 0.000000000000000000e+00 0.000000000000000000e+00 0.000000000000000000e+00 0.000000000000000000e+00 0.000000000000000000e+00 0.000000000000000000e+00 0.000000000000000000e+00 0.000000000000000000e+00 0.000000000000000000e+00 0.000000000000000000e+00 0.000000000000000000e+00 0.000000000000000000e+00 0.000000000000000000e+00 0.000000000000000000e+00 0.000000000000000000e+00 0.000000000000000000e+00 0.000000000000000000e+00 0.000000000000000000e+00 0.000000000000000000e+00 0.000000000000000000e+00 0.000000000000000000e+00 0.000000000000000000e+00 0.000000000000000000e+00 0.000000000000000000e+00 0.000000000000000000e+00 0.000000000000000000e+00 0.000000000000000000e+00 0.000000000000000000e+00 0.000000000000000000e+00 0.000000000000000000e+00 0.000000000000000000e+00 0.000000000000000000e+00 0.000000000000000000e+00 0.000000000000000000e+00 0.000000000000000000e+00 0.000000000000000000e+00 0.000000000000000000e+00 0.000000000000000000e+00 0.000000000000000000e+00 0.000000000000000000e+00 0.000000000000000000e+00 0.000000000000000000e+00 0.000000000000000000e+00 0.000000000000000000e+00 0.000000000000000000e+00 0.000000000000000000e+00 0.000000000000000000e+00 0.000000000000000000e+00 0.000000000000000000e+00 0.000000000000000000e+00 0.000000000000000000e+00 0.000000000000000000e+00 0.000000000000000000e+00 0.000000000000000000e+00 0.000000000000000000e+00 0.000000000000000000e+00 0.000000000000000000e+00 0.000000000000000000e+00 0.000000000000000000e+00 0.000000000000000000e+00 0.000000000000000000e+00 0.000000000000000000e+00 0.000000000000000000e+00 0.000000000000000000e+00 0.000000000000000000e+00 0.000000000000000000e+00 0.000000000000000000e+00 0.000000000000000000e+00 0.000000000000000000e+00 0.000000000000000000e+00 0.000000000000000000e+00 0.000000000000000000e+00 0.000000000000000000e+00 0.000000000000000000e+00 0.000000000000000000e+00 0.000000000000000000e+00 0.000000000000000000e+00 0.000000000000000000e+00 0.000000000000000000e+00 0.000000000000000000e+00 0.000000000000000000e+00 0.000000000000000000e+00 0.000000000000000000e+00 0.000000000000000000e+00 0.000000000000000000e+00 0.000000000000000000e+00 0.000000000000000000e+00 0.000000000000000000e+00 0.000000000000000000e+00 0.000000000000000000e+00 0.000000000000000000e+00 0.000000000000000000e+00 0.000000000000000000e+00 0.000000000000000000e+00 0.000000000000000000e+00 0.000000000000000000e+00 0.000000000000000000e+00 0.000000000000000000e+00 0.000000000000000000e+00 0.000000000000000000e+00 0.000000000000000000e+00 0.000000000000000000e+00 0.000000000000000000e+00 0.000000000000000000e+00 0.000000000000000000e+00 0.000000000000000000e+00 0.000000000000000000e+00 0.000000000000000000e+00 0.000000000000000000e+00 0.000000000000000000e+00 0.000000000000000000e+00 0.000000000000000000e+00 0.000000000000000000e+00 0.000000000000000000e+00 0.000000000000000000e+00 0.000000000000000000e+00 0.000000000000000000e+00 0.000000000000000000e+00 0.000000000000000000e+00 0.000000000000000000e+00 0.000000000000000000e+00 0.000000000000000000e+00 0.000000000000000000e+00 0.000000000000000000e+00 0.000000000000000000e+00 0.000000000000000000e+00 0.000000000000000000e+00 0.000000000000000000e+00 0.000000000000000000e+00 0.000000000000000000e+00 0.000000000000000000e+00 0.000000000000000000e+00 0.000000000000000000e+00 0.000000000000000000e+00 0.000000000000000000e+00 0.000000000000000000e+00 0.000000000000000000e+00 0.000000000000000000e+00 0.000000000000000000e+00 0.000000000000000000e+00 0.000000000000000000e+00 0.000000000000000000e+00 0.000000000000000000e+00 0.000000000000000000e+00 0.000000000000000000e+00 0.000000000000000000e+00 0.000000000000000000e+00 0.000000000000000000e+00 0.000000000000000000e+00 0.000000000000000000e+00 0.000000000000000000e+00 0.000000000000000000e+00 0.000000000000000000e+00 0.000000000000000000e+00 0.000000000000000000e+00 0.000000000000000000e+00 0.000000000000000000e+00 0.000000000000000000e+00 0.000000000000000000e+00 0.000000000000000000e+00 0.000000000000000000e+00 0.000000000000000000e+00 0.000000000000000000e+00 0.000000000000000000e+00 0.000000000000000000e+00 0.000000000000000000e+00 0.000000000000000000e+00 0.000000000000000000e+00 0.000000000000000000e+00 0.000000000000000000e+00 0.000000000000000000e+00 0.000000000000000000e+00 0.000000000000000000e+00 0.000000000000000000e+00 0.000000000000000000e+00 0.000000000000000000e+00 0.000000000000000000e+00 0.000000000000000000e+00 0.000000000000000000e+00 0.000000000000000000e+00 0.000000000000000000e+00 0.000000000000000000e+00 0.000000000000000000e+00 0.000000000000000000e+00 0.000000000000000000e+00 0.000000000000000000e+00 0.000000000000000000e+00 0.000000000000000000e+00 0.000000000000000000e+00 0.000000000000000000e+00 0.000000000000000000e+00 0.000000000000000000e+00 0.000000000000000000e+00 0.000000000000000000e+00 0.000000000000000000e+00 0.000000000000000000e+00 0.000000000000000000e+00 0.000000000000000000e+00 0.000000000000000000e+00 0.000000000000000000e+00 0.000000000000000000e+00 0.000000000000000000e+00 0.000000000000000000e+00 0.000000000000000000e+00 0.000000000000000000e+00 0.000000000000000000e+00 0.000000000000000000e+00 0.000000000000000000e+00 0.000000000000000000e+00 0.000000000000000000e+00 0.000000000000000000e+00 0.000000000000000000e+00 0.000000000000000000e+00 0.000000000000000000e+00 0.000000000000000000e+00 0.000000000000000000e+00 0.000000000000000000e+00 0.000000000000000000e+00 0.000000000000000000e+00 0.000000000000000000e+00 0.000000000000000000e+00 0.000000000000000000e+00 0.000000000000000000e+00 0.000000000000000000e+00 0.000000000000000000e+00 0.000000000000000000e+00 0.000000000000000000e+00 0.000000000000000000e+00 0.000000000000000000e+00 0.000000000000000000e+00 0.000000000000000000e+00 0.000000000000000000e+00 0.000000000000000000e+00 0.000000000000000000e+00 0.000000000000000000e+00 0.000000000000000000e+00 0.000000000000000000e+00 0.000000000000000000e+00 0.000000000000000000e+00 0.000000000000000000e+00 0.000000000000000000e+00 0.000000000000000000e+00 0.000000000000000000e+00 0.000000000000000000e+00 0.000000000000000000e+00 0.000000000000000000e+00 0.000000000000000000e+00 0.000000000000000000e+00 0.000000000000000000e+00 0.000000000000000000e+00 0.000000000000000000e+00 0.000000000000000000e+00 0.000000000000000000e+00 0.000000000000000000e+00 0.000000000000000000e+00 0.000000000000000000e+00 0.000000000000000000e+00 0.000000000000000000e+00 0.000000000000000000e+00 0.000000000000000000e+00 0.000000000000000000e+00 0.000000000000000000e+00 0.000000000000000000e+00 0.000000000000000000e+00 0.000000000000000000e+00 0.000000000000000000e+00 0.000000000000000000e+00 0.000000000000000000e+00 0.000000000000000000e+00 0.000000000000000000e+00 0.000000000000000000e+00 0.000000000000000000e+00 0.000000000000000000e+00 0.000000000000000000e+00 0.000000000000000000e+00 0.000000000000000000e+00 0.000000000000000000e+00 0.000000000000000000e+00 0.000000000000000000e+00 0.000000000000000000e+00 0.000000000000000000e+00 0.000000000000000000e+00 0.000000000000000000e+00 0.000000000000000000e+00 0.000000000000000000e+00 0.000000000000000000e+00 0.000000000000000000e+00 0.000000000000000000e+00 0.000000000000000000e+00 0.000000000000000000e+00 0.000000000000000000e+00 0.000000000000000000e+00 0.000000000000000000e+00 0.000000000000000000e+00 0.000000000000000000e+00 0.000000000000000000e+00 0.000000000000000000e+00 0.000000000000000000e+00 0.000000000000000000e+00 0.000000000000000000e+00 0.000000000000000000e+00 0.000000000000000000e+00 0.000000000000000000e+00 0.000000000000000000e+00 0.000000000000000000e+00 0.000000000000000000e+00 0.000000000000000000e+00 0.000000000000000000e+00 0.000000000000000000e+00 0.000000000000000000e+00 0.000000000000000000e+00 0.000000000000000000e+00 0.000000000000000000e+00 0.000000000000000000e+00 0.000000000000000000e+00 0.000000000000000000e+00 0.000000000000000000e+00 0.000000000000000000e+00 0.000000000000000000e+00 0.000000000000000000e+00 0.000000000000000000e+00 0.000000000000000000e+00 0.000000000000000000e+00 0.000000000000000000e+00 0.000000000000000000e+00 0.000000000000000000e+00 0.000000000000000000e+00 0.000000000000000000e+00 0.000000000000000000e+00 0.000000000000000000e+00 0.000000000000000000e+00 0.000000000000000000e+00 0.000000000000000000e+00 0.000000000000000000e+00 0.000000000000000000e+00 0.000000000000000000e+00 0.000000000000000000e+00 0.000000000000000000e+00 0.000000000000000000e+00 0.000000000000000000e+00 0.000000000000000000e+00 0.000000000000000000e+00 0.000000000000000000e+00 0.000000000000000000e+00 0.000000000000000000e+00 0.000000000000000000e+00 0.000000000000000000e+00 0.000000000000000000e+00 0.000000000000000000e+00 0.000000000000000000e+00 0.000000000000000000e+00 0.000000000000000000e+00 0.000000000000000000e+00 0.000000000000000000e+00 0.000000000000000000e+00 0.000000000000000000e+00 0.000000000000000000e+00 0.000000000000000000e+00 0.000000000000000000e+00 0.000000000000000000e+00 0.000000000000000000e+00 0.000000000000000000e+00 0.000000000000000000e+00 0.000000000000000000e+00 0.000000000000000000e+00 0.000000000000000000e+00 0.000000000000000000e+00 0.000000000000000000e+00 0.000000000000000000e+00 0.000000000000000000e+00 0.000000000000000000e+00 0.000000000000000000e+00 0.000000000000000000e+00 0.000000000000000000e+00 0.000000000000000000e+00 0.000000000000000000e+00 0.000000000000000000e+00 0.000000000000000000e+00 0.000000000000000000e+00 0.000000000000000000e+00 0.000000000000000000e+00 0.000000000000000000e+00 0.000000000000000000e+00 0.000000000000000000e+00 0.000000000000000000e+00 0.000000000000000000e+00 0.000000000000000000e+00 0.000000000000000000e+00 0.000000000000000000e+00 0.000000000000000000e+00 0.000000000000000000e+00 0.000000000000000000e+00 0.000000000000000000e+00 0.000000000000000000e+00 0.000000000000000000e+00 0.000000000000000000e+00 0.000000000000000000e+00 0.000000000000000000e+00 0.000000000000000000e+00 0.000000000000000000e+00 0.000000000000000000e+00 0.000000000000000000e+00 0.000000000000000000e+00 0.000000000000000000e+00 0.000000000000000000e+00 0.000000000000000000e+00 0.000000000000000000e+00 0.000000000000000000e+00 0.000000000000000000e+00 0.000000000000000000e+00 0.000000000000000000e+00 0.000000000000000000e+00 0.000000000000000000e+00 0.000000000000000000e+00 0.000000000000000000e+00 0.000000000000000000e+00 0.000000000000000000e+00 0.000000000000000000e+00 0.000000000000000000e+00 0.000000000000000000e+00 0.000000000000000000e+00 0.000000000000000000e+00 0.000000000000000000e+00 0.000000000000000000e+00 0.000000000000000000e+00 0.000000000000000000e+00 0.000000000000000000e+00 0.000000000000000000e+00 0.000000000000000000e+00 0.000000000000000000e+00 0.000000000000000000e+00 0.000000000000000000e+00 0.000000000000000000e+00 0.000000000000000000e+00 0.000000000000000000e+00 0.000000000000000000e+00 0.000000000000000000e+00 0.000000000000000000e+00 0.000000000000000000e+00 0.000000000000000000e+00 0.000000000000000000e+00 0.000000000000000000e+00 0.000000000000000000e+00 0.000000000000000000e+00 0.000000000000000000e+00 0.000000000000000000e+00 0.000000000000000000e+00 0.000000000000000000e+00 0.000000000000000000e+00 0.000000000000000000e+00 0.000000000000000000e+00 0.000000000000000000e+00 0.000000000000000000e+00 0.000000000000000000e+00 0.000000000000000000e+00 0.000000000000000000e+00 0.000000000000000000e+00 0.000000000000000000e+00 0.000000000000000000e+00 0.000000000000000000e+00 0.000000000000000000e+00 0.000000000000000000e+00 0.000000000000000000e+00 0.000000000000000000e+00 0.000000000000000000e+00 0.000000000000000000e+00 0.000000000000000000e+00 0.000000000000000000e+00 0.000000000000000000e+00 0.000000000000000000e+00 0.000000000000000000e+00 0.000000000000000000e+00 0.000000000000000000e+00 0.000000000000000000e+00 0.000000000000000000e+00 0.000000000000000000e+00 0.000000000000000000e+00 0.000000000000000000e+00 0.000000000000000000e+00 0.000000000000000000e+00 0.000000000000000000e+00 0.000000000000000000e+00 0.000000000000000000e+00 0.000000000000000000e+00 0.000000000000000000e+00 0.000000000000000000e+00 0.000000000000000000e+00 0.000000000000000000e+00 0.000000000000000000e+00 0.000000000000000000e+00 0.000000000000000000e+00 0.000000000000000000e+00 0.000000000000000000e+00 0.000000000000000000e+00 0.000000000000000000e+00 0.000000000000000000e+00 0.000000000000000000e+00 0.000000000000000000e+00 0.000000000000000000e+00 0.000000000000000000e+00 0.000000000000000000e+00 0.000000000000000000e+00 0.000000000000000000e+00 0.000000000000000000e+00 0.000000000000000000e+00 0.000000000000000000e+00 0.000000000000000000e+00 0.000000000000000000e+00 0.000000000000000000e+00 0.000000000000000000e+00 0.000000000000000000e+00 0.000000000000000000e+00 0.000000000000000000e+00 0.000000000000000000e+00 0.000000000000000000e+00 0.000000000000000000e+00 0.000000000000000000e+00 0.000000000000000000e+00 0.000000000000000000e+00 0.000000000000000000e+00 0.000000000000000000e+00 0.000000000000000000e+00 0.000000000000000000e+00 0.000000000000000000e+00 0.000000000000000000e+00 0.000000000000000000e+00 0.000000000000000000e+00 0.000000000000000000e+00 0.000000000000000000e+00 0.000000000000000000e+00 0.000000000000000000e+00 0.000000000000000000e+00 0.000000000000000000e+00 0.000000000000000000e+00 0.000000000000000000e+00 0.000000000000000000e+00 0.000000000000000000e+00 0.000000000000000000e+00 0.000000000000000000e+00 0.000000000000000000e+00 0.000000000000000000e+00 0.000000000000000000e+00 0.000000000000000000e+00 0.000000000000000000e+00 0.000000000000000000e+00 0.000000000000000000e+00 0.000000000000000000e+00 0.000000000000000000e+00 0.000000000000000000e+00 0.000000000000000000e+00 0.000000000000000000e+00 0.000000000000000000e+00 0.000000000000000000e+00 0.000000000000000000e+00 0.000000000000000000e+00 0.000000000000000000e+00 0.000000000000000000e+00 0.000000000000000000e+00 0.000000000000000000e+00 0.000000000000000000e+00 0.000000000000000000e+00 0.000000000000000000e+00 0.000000000000000000e+00 0.000000000000000000e+00 0.000000000000000000e+00 0.000000000000000000e+00 0.000000000000000000e+00 0.000000000000000000e+00 0.000000000000000000e+00 0.000000000000000000e+00 0.000000000000000000e+00 0.000000000000000000e+00 0.000000000000000000e+00 0.000000000000000000e+00 0.000000000000000000e+00 0.000000000000000000e+00 0.000000000000000000e+00 0.000000000000000000e+00 0.000000000000000000e+00 0.000000000000000000e+00 0.000000000000000000e+00 0.000000000000000000e+00 0.000000000000000000e+00 0.000000000000000000e+00 0.000000000000000000e+00 0.000000000000000000e+00 0.000000000000000000e+00 0.000000000000000000e+00 0.000000000000000000e+00 0.000000000000000000e+00 0.000000000000000000e+00 0.000000000000000000e+00 0.000000000000000000e+00 0.000000000000000000e+00 0.000000000000000000e+00 0.000000000000000000e+00 0.000000000000000000e+00 0.000000000000000000e+00 0.000000000000000000e+00 0.000000000000000000e+00 0.000000000000000000e+00 0.000000000000000000e+00 0.000000000000000000e+00 0.000000000000000000e+00 0.000000000000000000e+00 0.000000000000000000e+00 0.000000000000000000e+00 0.000000000000000000e+00 0.000000000000000000e+00 0.000000000000000000e+00 0.000000000000000000e+00 0.000000000000000000e+00 0.000000000000000000e+00 0.000000000000000000e+00 0.000000000000000000e+00 0.000000000000000000e+00 0.000000000000000000e+00 0.000000000000000000e+00 0.000000000000000000e+00 0.000000000000000000e+00 0.000000000000000000e+00 0.000000000000000000e+00 0.000000000000000000e+00 0.000000000000000000e+00 0.000000000000000000e+00 0.000000000000000000e+00 0.000000000000000000e+00 0.000000000000000000e+00 0.000000000000000000e+00 0.000000000000000000e+00 0.000000000000000000e+00 0.000000000000000000e+00 0.000000000000000000e+00 0.000000000000000000e+00 0.000000000000000000e+00 0.000000000000000000e+00 0.000000000000000000e+00 0.000000000000000000e+00 0.000000000000000000e+00 0.000000000000000000e+00 0.000000000000000000e+00 0.000000000000000000e+00 0.000000000000000000e+00 0.000000000000000000e+00 0.000000000000000000e+00 0.000000000000000000e+00 0.000000000000000000e+00 0.000000000000000000e+00 0.000000000000000000e+00 0.000000000000000000e+00 0.000000000000000000e+00 0.000000000000000000e+00 0.000000000000000000e+00 0.000000000000000000e+00 0.000000000000000000e+00 0.000000000000000000e+00 0.000000000000000000e+00 0.000000000000000000e+00 0.000000000000000000e+00 0.000000000000000000e+00 0.000000000000000000e+00 0.000000000000000000e+00 0.000000000000000000e+00 0.000000000000000000e+00 0.000000000000000000e+00 0.000000000000000000e+00 0.000000000000000000e+00 0.000000000000000000e+00 0.000000000000000000e+00 0.000000000000000000e+00 0.000000000000000000e+00 0.000000000000000000e+00 0.000000000000000000e+00 0.000000000000000000e+00 0.000000000000000000e+00 0.000000000000000000e+00 0.000000000000000000e+00 0.000000000000000000e+00 0.000000000000000000e+00 0.000000000000000000e+00 0.000000000000000000e+00 0.000000000000000000e+00 0.000000000000000000e+00 0.000000000000000000e+00 0.000000000000000000e+00 0.000000000000000000e+00 0.000000000000000000e+00 0.000000000000000000e+00 0.000000000000000000e+00 0.000000000000000000e+00 0.000000000000000000e+00 0.000000000000000000e+00 0.000000000000000000e+00 0.000000000000000000e+00 0.000000000000000000e+00 0.000000000000000000e+00 0.000000000000000000e+00 0.000000000000000000e+00 0.000000000000000000e+00 0.000000000000000000e+00 0.000000000000000000e+00 0.000000000000000000e+00 0.000000000000000000e+00 0.000000000000000000e+00 0.000000000000000000e+00 0.000000000000000000e+00 0.000000000000000000e+00 0.000000000000000000e+00 0.000000000000000000e+00 0.000000000000000000e+00 0.000000000000000000e+00 0.000000000000000000e+00 0.000000000000000000e+00 0.000000000000000000e+00 0.000000000000000000e+00 0.000000000000000000e+00 0.000000000000000000e+00 0.000000000000000000e+00 0.000000000000000000e+00 0.000000000000000000e+00 0.000000000000000000e+00 0.000000000000000000e+00 0.000000000000000000e+00 0.000000000000000000e+00 0.000000000000000000e+00 0.000000000000000000e+00 0.000000000000000000e+00 0.000000000000000000e+00 0.000000000000000000e+00 0.000000000000000000e+00 0.000000000000000000e+00 0.000000000000000000e+00 0.000000000000000000e+00 0.000000000000000000e+00 0.000000000000000000e+00 0.000000000000000000e+00 0.000000000000000000e+00 0.000000000000000000e+00 0.000000000000000000e+00 0.000000000000000000e+00 0.000000000000000000e+00 0.000000000000000000e+00 0.000000000000000000e+00 0.000000000000000000e+00 0.000000000000000000e+00 0.000000000000000000e+00 0.000000000000000000e+00 0.000000000000000000e+00 0.000000000000000000e+00 0.000000000000000000e+00 0.000000000000000000e+00 0.000000000000000000e+00 0.000000000000000000e+00 0.000000000000000000e+00 0.000000000000000000e+00 0.000000000000000000e+00 0.000000000000000000e+00 0.000000000000000000e+00 0.000000000000000000e+00 0.000000000000000000e+00 0.000000000000000000e+00 0.000000000000000000e+00 0.000000000000000000e+00 0.000000000000000000e+00 0.000000000000000000e+00 0.000000000000000000e+00 0.000000000000000000e+00 0.000000000000000000e+00 0.000000000000000000e+00 0.000000000000000000e+00 0.000000000000000000e+00 0.000000000000000000e+00 0.000000000000000000e+00 0.000000000000000000e+00 0.000000000000000000e+00 8.892000000000000000e+03 1.737800000000000000e+04 2.518600000000000000e+04 3.305400000000000000e+04 4.034900000000000000e+04 4.705700000000000000e+04 5.340500000000000000e+04 6.018100000000000000e+04 6.600900000000000000e+04 7.060300000000000000e+04 7.657800000000000000e+04 8.174300000000000000e+04 8.707500000000000000e+04 9.097400000000000000e+04 9.485100000000000000e+04 9.902800000000000000e+04 1.021120000000000000e+05 1.063540000000000000e+05 1.091690000000000000e+05 1.129860000000000000e+05 1.157150000000000000e+05 1.180150000000000000e+05 1.214200000000000000e+05 1.238120000000000000e+05 1.270420000000000000e+05 1.303730000000000000e+05 1.332920000000000000e+05 1.360070000000000000e+05 1.381680000000000000e+05 1.407410000000000000e+05 1.422960000000000000e+05 1.444310000000000000e+05 1.466440000000000000e+05 1.469940000000000000e+05 1.492060000000000000e+05 1.519940000000000000e+05 1.532510000000000000e+05 1.551040000000000000e+05 1.564560000000000000e+05 1.579270000000000000e+05 1.590870000000000000e+05 1.611230000000000000e+05 1.625920000000000000e+05 1.641230000000000000e+05 1.652090000000000000e+05 1.667190000000000000e+05 1.676250000000000000e+05 1.687510000000000000e+05 1.715410000000000000e+05 1.719670000000000000e+05 1.733230000000000000e+05 1.751950000000000000e+05 1.764360000000000000e+05 1.775630000000000000e+05 1.773050000000000000e+05 1.781410000000000000e+05 1.802020000000000000e+05 1.821220000000000000e+05 1.823760000000000000e+05 1.835130000000000000e+05 1.847620000000000000e+05 1.857880000000000000e+05 1.870170000000000000e+05 1.881020000000000000e+05 1.899600000000000000e+05 1.905080000000000000e+05 1.917940000000000000e+05 1.919210000000000000e+05 1.927520000000000000e+05 1.945780000000000000e+05 1.951100000000000000e+05 1.964730000000000000e+05 1.973210000000000000e+05 1.987450000000000000e+05 1.999160000000000000e+05 1.998490000000000000e+05 2.001850000000000000e+05 2.022300000000000000e+05 2.027690000000000000e+05 2.040110000000000000e+05 2.045060000000000000e+05 2.053080000000000000e+05 2.068690000000000000e+05 2.078900000000000000e+05 2.081920000000000000e+05 2.096080000000000000e+05 2.100280000000000000e+05 2.111410000000000000e+05 2.121370000000000000e+05 2.124910000000000000e+05 2.114960000000000000e+05 2.137500000000000000e+05 2.144500000000000000e+05 2.150450000000000000e+05 2.158950000000000000e+05 2.169890000000000000e+05 2.178920000000000000e+05 2.175180000000000000e+05 2.184610000000000000e+05 2.196710000000000000e+05 2.203280000000000000e+05 2.213160000000000000e+05 2.214580000000000000e+05 2.223210000000000000e+05 2.234300000000000000e+05 2.236240000000000000e+05 2.232070000000000000e+05 2.244230000000000000e+05 2.266850000000000000e+05 2.265780000000000000e+05 2.264860000000000000e+05 2.273460000000000000e+05 2.289790000000000000e+05 2.301370000000000000e+05 2.314040000000000000e+05 2.308810000000000000e+05 2.310330000000000000e+05 2.313350000000000000e+05 2.344990000000000000e+05 2.334900000000000000e+05 2.343760000000000000e+05 2.363970000000000000e+05 2.368720000000000000e+05 2.371680000000000000e+05 2.383820000000000000e+05 2.390300000000000000e+05 2.380550000000000000e+05 2.393920000000000000e+05 2.405100000000000000e+05 2.419960000000000000e+05 2.406030000000000000e+05 2.411670000000000000e+05 2.416160000000000000e+05 2.425120000000000000e+05 2.424930000000000000e+05 2.441150000000000000e+05 2.425760000000000000e+05 2.436250000000000000e+05 2.440120000000000000e+05 2.447590000000000000e+05 2.455020000000000000e+05 2.459980000000000000e+05 2.462550000000000000e+05 2.477880000000000000e+05 2.483170000000000000e+05 2.479000000000000000e+05 2.476910000000000000e+05 2.492280000000000000e+05 2.496990000000000000e+05 2.504670000000000000e+05 2.495870000000000000e+05 2.514640000000000000e+05 2.506480000000000000e+05 2.524270000000000000e+05 2.531220000000000000e+05 2.527490000000000000e+05 2.531130000000000000e+05 2.545540000000000000e+05 2.556660000000000000e+05 2.556910000000000000e+05 2.556220000000000000e+05 2.560240000000000000e+05 2.555430000000000000e+05 2.574680000000000000e+05 2.583410000000000000e+05 2.582300000000000000e+05 2.584550000000000000e+05 2.591130000000000000e+05 2.594160000000000000e+05 2.594260000000000000e+05 2.603420000000000000e+05 2.599180000000000000e+05 2.602940000000000000e+05 2.616780000000000000e+05 2.618350000000000000e+05 2.635460000000000000e+05 2.627880000000000000e+05 2.639020000000000000e+05 2.635230000000000000e+05 2.640070000000000000e+05 2.645880000000000000e+05 2.645730000000000000e+05 2.645180000000000000e+05 2.652210000000000000e+05 2.658590000000000000e+05 2.653440000000000000e+05 2.662370000000000000e+05 2.671030000000000000e+05 2.673120000000000000e+05 2.672460000000000000e+05 2.686260000000000000e+05 2.691090000000000000e+05 2.689970000000000000e+05 2.703640000000000000e+05 2.704800000000000000e+05 2.697130000000000000e+05 2.709460000000000000e+05 2.727300000000000000e+05 2.724880000000000000e+05 2.725140000000000000e+05 2.735050000000000000e+05 2.733130000000000000e+05 2.729450000000000000e+05 2.738310000000000000e+05 2.747810000000000000e+05 2.757350000000000000e+05 2.772790000000000000e+05 2.758240000000000000e+05 2.748110000000000000e+05 2.760520000000000000e+05 2.755610000000000000e+05 2.761780000000000000e+05 2.753720000000000000e+05 2.768140000000000000e+05 2.783520000000000000e+05 2.767350000000000000e+05 2.775510000000000000e+05 2.786830000000000000e+05 2.781170000000000000e+05 2.793740000000000000e+05 2.796330000000000000e+05 2.796900000000000000e+05 2.802830000000000000e+05 2.795420000000000000e+05 2.799750000000000000e+05 2.799280000000000000e+05 2.806770000000000000e+05 2.802450000000000000e+05 2.809710000000000000e+05 2.813690000000000000e+05 2.819630000000000000e+05 2.827390000000000000e+05 2.826260000000000000e+05 2.833520000000000000e+05 2.840710000000000000e+05 2.831400000000000000e+05 2.832520000000000000e+05 2.848830000000000000e+05 2.852540000000000000e+05 2.865390000000000000e+05 2.862370000000000000e+05 2.865170000000000000e+05 2.871390000000000000e+05 2.880580000000000000e+05 2.873670000000000000e+05 2.871100000000000000e+05 2.870920000000000000e+05 2.882820000000000000e+05 2.880340000000000000e+05 2.881650000000000000e+05 2.888270000000000000e+05 2.899780000000000000e+05 2.897680000000000000e+05 2.889220000000000000e+05 2.889760000000000000e+05 2.891810000000000000e+05 2.907550000000000000e+05 2.896360000000000000e+05 2.907500000000000000e+05 2.916640000000000000e+05 2.925830000000000000e+05 2.924540000000000000e+05 2.928970000000000000e+05 2.946840000000000000e+05 2.954360000000000000e+05 2.942380000000000000e+05 2.958110000000000000e+05 2.949360000000000000e+05 2.960550000000000000e+05 2.946320000000000000e+05 2.949370000000000000e+05 2.967290000000000000e+05 2.961220000000000000e+05 2.965310000000000000e+05 2.963370000000000000e+05 2.977570000000000000e+05 2.971140000000000000e+05 2.964650000000000000e+05 2.978760000000000000e+05 2.974130000000000000e+05 2.988550000000000000e+05 2.970270000000000000e+05 2.975550000000000000e+05 2.981020000000000000e+05 2.985860000000000000e+05 2.994660000000000000e+05 2.988340000000000000e+05 2.988970000000000000e+05 2.990030000000000000e+05 2.995510000000000000e+05 2.991650000000000000e+05 2.996110000000000000e+05 2.997150000000000000e+05 3.009730000000000000e+05 3.005470000000000000e+05 2.998200000000000000e+05 3.003970000000000000e+05 3.006310000000000000e+05 3.015330000000000000e+05 3.012240000000000000e+05 3.022070000000000000e+05 3.006310000000000000e+05 3.009120000000000000e+05 3.018240000000000000e+05 3.027250000000000000e+05 3.028320000000000000e+05 3.022310000000000000e+05 3.030500000000000000e+05 3.034900000000000000e+05 3.035470000000000000e+05 3.040230000000000000e+05 3.056970000000000000e+05 3.042070000000000000e+05 3.042860000000000000e+05 3.063990000000000000e+05 3.051520000000000000e+05 3.054310000000000000e+05 3.057240000000000000e+05 3.051580000000000000e+05 3.055130000000000000e+05 3.048520000000000000e+05 3.056210000000000000e+05 3.060600000000000000e+05 3.060460000000000000e+05 3.064360000000000000e+05 3.054870000000000000e+05 3.059060000000000000e+05 3.055550000000000000e+05 3.062080000000000000e+05 3.077760000000000000e+05 3.072280000000000000e+05 3.058820000000000000e+05 3.075740000000000000e+05 3.071240000000000000e+05 3.077510000000000000e+05 3.082840000000000000e+05 3.079770000000000000e+05 3.071300000000000000e+05 3.081140000000000000e+05 3.089390000000000000e+05 3.068400000000000000e+05 3.092240000000000000e+05 3.089310000000000000e+05 3.088050000000000000e+05 3.082140000000000000e+05 3.090400000000000000e+05 3.093860000000000000e+05 3.095000000000000000e+05 3.102590000000000000e+05 3.108320000000000000e+05 3.112950000000000000e+05 3.108710000000000000e+05 3.104470000000000000e+05 3.111990000000000000e+05 3.107540000000000000e+05 3.129840000000000000e+05 3.117730000000000000e+05 3.120890000000000000e+05 3.125460000000000000e+05 3.118260000000000000e+05 3.124460000000000000e+05 3.119980000000000000e+05 3.122290000000000000e+05 3.122940000000000000e+05 3.130150000000000000e+05 3.137530000000000000e+05 3.139170000000000000e+05 3.143580000000000000e+05 3.133600000000000000e+05 3.138870000000000000e+05 3.150090000000000000e+05 3.156300000000000000e+05 3.143990000000000000e+05 3.154850000000000000e+05 3.164670000000000000e+05 3.142370000000000000e+05 3.167360000000000000e+05 3.165080000000000000e+05 3.169020000000000000e+05 3.159140000000000000e+05 3.158630000000000000e+05 3.160370000000000000e+05 3.163310000000000000e+05 3.159640000000000000e+05 3.158340000000000000e+05 3.163250000000000000e+05 3.170450000000000000e+05 3.177040000000000000e+05 3.161340000000000000e+05 3.164130000000000000e+05 3.171440000000000000e+05 3.176220000000000000e+05 3.178550000000000000e+05 3.173980000000000000e+05 3.180070000000000000e+05 3.179810000000000000e+05 3.188820000000000000e+05 3.192630000000000000e+05 3.185080000000000000e+05 3.186460000000000000e+05 3.195240000000000000e+05 3.194830000000000000e+05 3.194170000000000000e+05 3.188440000000000000e+05 3.191360000000000000e+05 3.190540000000000000e+05 3.190040000000000000e+05 3.203260000000000000e+05 3.199020000000000000e+05 3.201970000000000000e+05 3.216280000000000000e+05 3.203200000000000000e+05 3.213140000000000000e+05 3.215330000000000000e+05 3.226390000000000000e+05 3.209700000000000000e+05 3.218380000000000000e+05 3.226460000000000000e+05 3.221410000000000000e+05 3.220180000000000000e+05 3.232970000000000000e+05 3.224750000000000000e+05 3.240590000000000000e+05 3.231820000000000000e+05 3.237910000000000000e+05 3.236150000000000000e+05 3.243340000000000000e+05 3.231700000000000000e+05 3.243670000000000000e+05 3.235300000000000000e+05 3.239970000000000000e+05 3.245980000000000000e+05 3.245860000000000000e+05 3.249220000000000000e+05 3.264590000000000000e+05 3.251680000000000000e+05 3.247050000000000000e+05 3.232600000000000000e+05 3.236530000000000000e+05 3.245510000000000000e+05 3.246260000000000000e+05 3.251980000000000000e+05 3.254990000000000000e+05 3.262860000000000000e+05 3.256810000000000000e+05 3.253350000000000000e+05 3.252140000000000000e+05 3.259860000000000000e+05 3.263050000000000000e+05 3.267870000000000000e+05 3.262360000000000000e+05 3.253840000000000000e+05 3.269240000000000000e+05 3.274470000000000000e+05 3.268900000000000000e+05 3.276690000000000000e+05 3.277030000000000000e+05 3.280700000000000000e+05 3.278150000000000000e+05 3.285310000000000000e+05 3.269390000000000000e+05 3.280210000000000000e+05 3.278030000000000000e+05 3.285730000000000000e+05 3.283250000000000000e+05 3.300800000000000000e+05 3.292750000000000000e+05 3.287570000000000000e+05 3.293970000000000000e+05 3.301930000000000000e+05 3.306570000000000000e+05 3.304040000000000000e+05 3.315790000000000000e+05 3.314930000000000000e+05 3.302130000000000000e+05 3.309640000000000000e+05 3.308450000000000000e+05 3.297370000000000000e+05 3.302950000000000000e+05 3.307470000000000000e+05 3.313330000000000000e+05 3.297830000000000000e+05 3.306980000000000000e+05 3.310110000000000000e+05 3.320450000000000000e+05 3.303340000000000000e+05 3.305130000000000000e+05 3.311610000000000000e+05 3.309230000000000000e+05 3.315890000000000000e+05 3.327160000000000000e+05 3.319880000000000000e+05 3.321890000000000000e+05 3.332430000000000000e+05 3.344850000000000000e+05 3.334820000000000000e+05 3.338890000000000000e+05 3.337230000000000000e+05 3.347250000000000000e+05 3.341570000000000000e+05 3.339310000000000000e+05 3.336900000000000000e+05 3.342230000000000000e+05 3.335940000000000000e+05 3.340850000000000000e+05 3.335980000000000000e+05 3.340980000000000000e+05 3.335000000000000000e+05 3.335560000000000000e+05 3.351990000000000000e+05 3.351700000000000000e+05 3.348940000000000000e+05 3.354250000000000000e+05 3.352710000000000000e+05 3.348090000000000000e+05 3.342340000000000000e+05 3.339180000000000000e+05 3.348440000000000000e+05 3.345470000000000000e+05 3.334590000000000000e+05 3.344960000000000000e+05 3.330820000000000000e+05 3.340270000000000000e+05 3.339780000000000000e+05 3.356840000000000000e+05 3.358670000000000000e+05 3.359140000000000000e+05 3.367700000000000000e+05 3.352650000000000000e+05 3.351160000000000000e+05 3.356610000000000000e+05 3.367690000000000000e+05 3.366040000000000000e+05 3.358860000000000000e+05 3.365970000000000000e+05 3.364600000000000000e+05 3.373840000000000000e+05 3.384490000000000000e+05 3.374550000000000000e+05 3.364530000000000000e+05 3.384600000000000000e+05 3.395160000000000000e+05 3.397600000000000000e+05 3.389310000000000000e+05 3.397670000000000000e+05 3.390050000000000000e+05 3.388560000000000000e+05 3.386270000000000000e+05 3.403940000000000000e+05 3.401300000000000000e+05 3.394990000000000000e+05 3.396140000000000000e+05 3.398960000000000000e+05 3.398640000000000000e+05 3.396660000000000000e+05 3.397550000000000000e+05 3.405020000000000000e+05 3.403790000000000000e+05 3.405820000000000000e+05 3.403490000000000000e+05 3.407250000000000000e+05 3.398950000000000000e+05 3.406960000000000000e+05 3.407580000000000000e+05 3.391590000000000000e+05 3.397970000000000000e+05 3.394390000000000000e+05 3.388950000000000000e+05 3.400460000000000000e+05 3.407400000000000000e+05 3.396920000000000000e+05 3.407720000000000000e+05 3.400870000000000000e+05 3.395510000000000000e+05 3.413700000000000000e+05 3.423630000000000000e+05 3.416710000000000000e+05 3.429630000000000000e+05 3.423390000000000000e+05 3.414710000000000000e+05 3.435420000000000000e+05 3.423380000000000000e+05 3.433890000000000000e+05 3.412240000000000000e+05 3.408590000000000000e+05 3.417990000000000000e+05 3.429900000000000000e+05 3.428240000000000000e+05 3.424050000000000000e+05 3.431240000000000000e+05 3.448890000000000000e+05 3.437200000000000000e+05 3.446420000000000000e+05 3.452380000000000000e+05 3.451320000000000000e+05 3.460160000000000000e+05 3.439820000000000000e+05 3.454780000000000000e+05 3.459550000000000000e+05 3.456340000000000000e+05 3.462300000000000000e+05 3.457970000000000000e+05 3.466000000000000000e+05 3.454450000000000000e+05 3.448850000000000000e+05 3.447210000000000000e+05 3.450950000000000000e+05 3.439740000000000000e+05 3.451750000000000000e+05 3.446630000000000000e+05 3.451240000000000000e+05 3.472510000000000000e+05 3.458000000000000000e+05 3.463810000000000000e+05 3.447380000000000000e+05 3.455050000000000000e+05 3.465260000000000000e+05 3.471410000000000000e+05 3.462030000000000000e+05 3.443790000000000000e+05 3.449350000000000000e+05 3.466870000000000000e+05 3.462280000000000000e+05 3.455510000000000000e+05 3.463920000000000000e+05 3.460280000000000000e+05 3.466690000000000000e+05 3.462230000000000000e+05 3.479840000000000000e+05 3.456410000000000000e+05 3.469190000000000000e+05 3.469530000000000000e+05 3.469720000000000000e+05 3.470430000000000000e+05 3.476260000000000000e+05 3.465630000000000000e+05 3.473820000000000000e+05 3.483080000000000000e+05 3.482440000000000000e+05 3.470020000000000000e+05 3.487400000000000000e+05 3.485170000000000000e+05 3.486020000000000000e+05 3.481280000000000000e+05 3.486300000000000000e+05 3.486900000000000000e+05 3.486070000000000000e+05 3.498330000000000000e+05 3.476330000000000000e+05 3.503320000000000000e+05 3.506980000000000000e+05 3.515890000000000000e+05 3.506200000000000000e+05 3.507190000000000000e+05 3.500330000000000000e+05 3.512290000000000000e+05 3.518710000000000000e+05 3.507720000000000000e+05 3.491770000000000000e+05 3.504550000000000000e+05 3.503350000000000000e+05 3.512450000000000000e+05 3.510610000000000000e+05 3.500190000000000000e+05 3.516120000000000000e+05 3.504320000000000000e+05 3.495370000000000000e+05 3.497780000000000000e+05 3.513500000000000000e+05 3.510810000000000000e+05 3.525890000000000000e+05 3.518080000000000000e+05 3.511840000000000000e+05 3.525750000000000000e+05 3.527200000000000000e+05 3.528200000000000000e+05 3.532100000000000000e+05 3.535460000000000000e+05 3.524910000000000000e+05 3.543780000000000000e+05 3.544840000000000000e+05 3.542050000000000000e+05 3.541800000000000000e+05 3.548660000000000000e+05 3.546540000000000000e+05 3.542640000000000000e+05 3.556170000000000000e+05 3.550650000000000000e+05 3.557290000000000000e+05 3.542680000000000000e+05 3.535260000000000000e+05 3.546330000000000000e+05 3.537170000000000000e+05 3.534600000000000000e+05 3.542180000000000000e+05 3.551250000000000000e+05 3.548420000000000000e+05 3.552290000000000000e+05 3.546630000000000000e+05 3.551610000000000000e+05 3.553280000000000000e+05 3.548840000000000000e+05 3.557280000000000000e+05 3.552430000000000000e+05 3.547820000000000000e+05 3.550090000000000000e+05 3.542270000000000000e+05 3.540720000000000000e+05 3.546650000000000000e+05 3.541260000000000000e+05 3.537220000000000000e+05 3.542920000000000000e+05 3.551820000000000000e+05 3.544300000000000000e+05 3.548200000000000000e+05 3.565830000000000000e+05 3.550720000000000000e+05 3.552960000000000000e+05 3.564280000000000000e+05 3.564580000000000000e+05 3.577880000000000000e+05 3.567520000000000000e+05 3.562990000000000000e+05 3.578200000000000000e+05 3.566640000000000000e+05 3.575970000000000000e+05 3.582390000000000000e+05 3.578510000000000000e+05 3.566400000000000000e+05 3.590040000000000000e+05 3.571740000000000000e+05 3.577280000000000000e+05 3.569770000000000000e+05 3.587580000000000000e+05 3.573310000000000000e+05 3.582260000000000000e+05 3.578570000000000000e+05 3.562880000000000000e+05 3.580760000000000000e+05 3.570540000000000000e+05 3.566540000000000000e+05 3.573760000000000000e+05 3.567610000000000000e+05 3.574780000000000000e+05 3.575870000000000000e+05 3.574530000000000000e+05 3.573890000000000000e+05 3.574440000000000000e+05 3.573090000000000000e+05 3.580980000000000000e+05 3.576220000000000000e+05 3.576190000000000000e+05 3.588650000000000000e+05 3.589580000000000000e+05 3.575120000000000000e+05 3.583110000000000000e+05 3.588180000000000000e+05 3.588570000000000000e+05 3.581270000000000000e+05 3.581140000000000000e+05 3.580610000000000000e+05 3.601080000000000000e+05 3.596760000000000000e+05 3.601790000000000000e+05 3.606120000000000000e+05 3.595630000000000000e+05 3.586810000000000000e+05 3.577410000000000000e+05 3.606580000000000000e+05 3.596540000000000000e+05 3.590410000000000000e+05 3.593480000000000000e+05 3.595700000000000000e+05 3.593770000000000000e+05 3.585850000000000000e+05 3.598670000000000000e+05 3.609890000000000000e+05 3.611660000000000000e+05 3.600020000000000000e+05 3.611250000000000000e+05 3.607320000000000000e+05 3.612950000000000000e+05 3.614980000000000000e+05 3.618530000000000000e+05 3.609020000000000000e+05 3.608650000000000000e+05 3.610560000000000000e+05 3.610860000000000000e+05 3.612870000000000000e+05 3.610110000000000000e+05 3.623980000000000000e+05 3.612020000000000000e+05 3.612000000000000000e+05 3.628110000000000000e+05 3.620960000000000000e+05 3.615540000000000000e+05 3.611870000000000000e+05 3.621220000000000000e+05 3.618550000000000000e+05 3.631110000000000000e+05 3.633040000000000000e+05 3.636910000000000000e+05 3.628350000000000000e+05 3.636770000000000000e+05 3.638700000000000000e+05 3.646810000000000000e+05 3.631780000000000000e+05 3.646310000000000000e+05 3.653810000000000000e+05 3.647450000000000000e+05 3.648020000000000000e+05 3.644640000000000000e+05 3.643500000000000000e+05 3.641430000000000000e+05 3.634850000000000000e+05 3.654780000000000000e+05 3.640350000000000000e+05 3.641160000000000000e+05 3.657510000000000000e+05 3.662000000000000000e+05 3.663470000000000000e+05 3.669030000000000000e+05 3.662090000000000000e+05 3.649100000000000000e+05 3.667720000000000000e+05 3.677570000000000000e+05 3.666060000000000000e+05 3.666990000000000000e+05 3.667980000000000000e+05 3.663240000000000000e+05 3.656110000000000000e+05 3.658090000000000000e+05 3.658540000000000000e+05 3.667420000000000000e+05 3.667750000000000000e+05 3.655220000000000000e+05 3.660490000000000000e+05 3.662710000000000000e+05 3.672160000000000000e+05 3.669460000000000000e+05 3.666360000000000000e+05 3.666370000000000000e+05 3.670930000000000000e+05 3.665660000000000000e+05 3.667330000000000000e+05 3.665430000000000000e+05 3.653010000000000000e+05 3.679710000000000000e+05 3.666380000000000000e+05 3.667210000000000000e+05 3.667990000000000000e+05 3.681720000000000000e+05 3.671850000000000000e+05 3.675410000000000000e+05 3.677550000000000000e+05 3.667450000000000000e+05 3.664370000000000000e+05 3.675090000000000000e+05 3.678900000000000000e+05 3.680920000000000000e+05 3.681560000000000000e+05 3.687450000000000000e+05 3.685970000000000000e+05 3.677190000000000000e+05 3.681450000000000000e+05 3.683890000000000000e+05 3.677900000000000000e+05 3.678720000000000000e+05 3.681100000000000000e+05 3.693410000000000000e+05 3.685640000000000000e+05 3.687620000000000000e+05 3.678840000000000000e+05 3.700280000000000000e+05 3.688320000000000000e+05 3.689080000000000000e+05 3.676700000000000000e+05 3.686990000000000000e+05 3.692880000000000000e+05 3.686880000000000000e+05 3.691180000000000000e+05 3.709060000000000000e+05 3.701820000000000000e+05 3.691140000000000000e+05 3.703900000000000000e+05 3.694760000000000000e+05 3.694360000000000000e+05 3.693200000000000000e+05 3.693460000000000000e+05 3.704090000000000000e+05 3.697400000000000000e+05 3.695230000000000000e+05 3.706240000000000000e+05 3.700350000000000000e+05 3.700120000000000000e+05 3.711040000000000000e+05 3.702920000000000000e+05 3.692350000000000000e+05 3.710680000000000000e+05 3.701070000000000000e+05 3.701660000000000000e+05 3.701340000000000000e+05 3.706170000000000000e+05 3.716920000000000000e+05 3.711880000000000000e+05 3.709560000000000000e+05 3.705990000000000000e+05 3.716150000000000000e+05 3.710800000000000000e+05 3.708940000000000000e+05 3.712160000000000000e+05 3.706890000000000000e+05 3.710470000000000000e+05 3.712800000000000000e+05 3.717320000000000000e+05 3.730550000000000000e+05 3.724260000000000000e+05 3.710760000000000000e+05 3.713400000000000000e+05 3.715810000000000000e+05 3.715600000000000000e+05 3.709580000000000000e+05 3.719360000000000000e+05 3.714470000000000000e+05 3.712550000000000000e+05 3.710370000000000000e+05 3.717710000000000000e+05 3.709130000000000000e+05 3.717550000000000000e+05 3.717030000000000000e+05 3.704730000000000000e+05 3.728540000000000000e+05 3.720140000000000000e+05 3.733690000000000000e+05 3.715840000000000000e+05 3.723920000000000000e+05 3.723910000000000000e+05 3.719560000000000000e+05 3.723230000000000000e+05 3.729510000000000000e+05 3.719020000000000000e+05 3.729130000000000000e+05 3.729950000000000000e+05 3.732830000000000000e+05 3.730740000000000000e+05 3.736080000000000000e+05 3.727530000000000000e+05 3.738660000000000000e+05 3.736570000000000000e+05 3.728950000000000000e+05 3.734540000000000000e+05 3.734140000000000000e+05 3.742080000000000000e+05 3.742650000000000000e+05 3.740250000000000000e+05 3.726410000000000000e+05 3.731080000000000000e+05 3.740110000000000000e+05 3.742870000000000000e+05 3.738220000000000000e+05 3.720620000000000000e+05 3.747870000000000000e+05 3.754000000000000000e+05 3.743460000000000000e+05 3.752600000000000000e+05 3.755550000000000000e+05 3.747980000000000000e+05 3.755270000000000000e+05 3.756740000000000000e+05 3.762420000000000000e+05 3.755570000000000000e+05 3.743960000000000000e+05 3.767830000000000000e+05 3.759210000000000000e+05 3.764950000000000000e+05 3.759090000000000000e+05 3.758710000000000000e+05 3.753670000000000000e+05 3.758420000000000000e+05 3.755810000000000000e+05 3.754100000000000000e+05 3.774980000000000000e+05 3.778670000000000000e+05 3.777450000000000000e+05 3.781820000000000000e+05 3.789830000000000000e+05 3.778810000000000000e+05 3.769830000000000000e+05 3.779610000000000000e+05 3.782020000000000000e+05 3.777100000000000000e+05 3.784070000000000000e+05 3.784850000000000000e+05 3.797190000000000000e+05 3.780100000000000000e+05 3.784270000000000000e+05 3.786910000000000000e+05 3.784800000000000000e+05 3.774210000000000000e+05 3.769400000000000000e+05 3.784030000000000000e+05 3.782910000000000000e+05 3.782560000000000000e+05 3.790660000000000000e+05 3.792160000000000000e+05 3.786910000000000000e+05 3.775490000000000000e+05 3.781220000000000000e+05 3.774980000000000000e+05 3.784360000000000000e+05 3.786610000000000000e+05 3.790880000000000000e+05 3.783620000000000000e+05 3.782630000000000000e+05 3.787810000000000000e+05 3.795740000000000000e+05 3.783910000000000000e+05 3.782310000000000000e+05 3.785750000000000000e+05 3.785360000000000000e+05 3.780410000000000000e+05 3.786990000000000000e+05 3.793590000000000000e+05 3.793080000000000000e+05 3.795120000000000000e+05 3.788760000000000000e+05 3.783740000000000000e+05 3.798040000000000000e+05 3.801440000000000000e+05 3.805000000000000000e+05 3.792160000000000000e+05 3.803420000000000000e+05 3.806140000000000000e+05 3.806460000000000000e+05 3.801570000000000000e+05 3.791670000000000000e+05 3.796500000000000000e+05 3.813310000000000000e+05 3.817840000000000000e+05 3.808010000000000000e+05 3.805960000000000000e+05 3.810320000000000000e+05 3.808620000000000000e+05 3.807340000000000000e+05 3.809500000000000000e+05 3.812600000000000000e+05 3.822700000000000000e+05 3.830980000000000000e+05 3.829740000000000000e+05 3.825550000000000000e+05 3.832430000000000000e+05 3.831740000000000000e+05 3.829110000000000000e+05 3.832770000000000000e+05 3.846460000000000000e+05 3.840190000000000000e+05 3.841470000000000000e+05 3.828410000000000000e+05 3.841560000000000000e+05 3.832390000000000000e+05 3.828110000000000000e+05 3.840010000000000000e+05 3.836260000000000000e+05 3.835370000000000000e+05 3.834880000000000000e+05 3.838160000000000000e+05 3.829680000000000000e+05 3.830200000000000000e+05 3.842040000000000000e+05 3.841020000000000000e+05 3.833640000000000000e+05 3.841550000000000000e+05 3.846970000000000000e+05 3.838940000000000000e+05 3.841420000000000000e+05 3.846910000000000000e+05 3.831460000000000000e+05 3.843370000000000000e+05 3.851420000000000000e+05 3.841330000000000000e+05 3.855920000000000000e+05 3.848150000000000000e+05 3.853500000000000000e+05 3.850030000000000000e+05 3.852330000000000000e+05 3.847340000000000000e+05 3.855620000000000000e+05 3.848840000000000000e+05 3.857050000000000000e+05 3.839500000000000000e+05 3.857270000000000000e+05 3.861300000000000000e+05 3.857800000000000000e+05 3.870460000000000000e+05 3.860300000000000000e+05 3.865090000000000000e+05 3.868020000000000000e+05 3.859740000000000000e+05 3.860860000000000000e+05 3.866260000000000000e+05 3.872630000000000000e+05 3.860030000000000000e+05 3.860520000000000000e+05 3.860530000000000000e+05 3.875510000000000000e+05 3.869160000000000000e+05 3.880180000000000000e+05 3.876270000000000000e+05 3.871370000000000000e+05 3.868430000000000000e+05 3.867690000000000000e+05 3.879000000000000000e+05 3.870700000000000000e+05 3.881190000000000000e+05 3.873650000000000000e+05 3.882230000000000000e+05 3.885590000000000000e+05 3.881200000000000000e+05 3.882640000000000000e+05 3.879470000000000000e+05 3.888460000000000000e+05 3.879260000000000000e+05 3.879000000000000000e+05 3.887430000000000000e+05 3.882680000000000000e+05 3.894540000000000000e+05 3.890420000000000000e+05 3.894390000000000000e+05 3.879640000000000000e+05 3.883950000000000000e+05 3.903400000000000000e+05 3.891780000000000000e+05 3.876330000000000000e+05 3.897860000000000000e+05 3.880310000000000000e+05 3.884630000000000000e+05 3.893520000000000000e+05 3.895320000000000000e+05 3.887980000000000000e+05 3.882250000000000000e+05 3.897320000000000000e+05 3.891160000000000000e+05 3.898830000000000000e+05 3.899680000000000000e+05 3.917850000000000000e+05 3.900430000000000000e+05 3.907710000000000000e+05 3.903720000000000000e+05 3.910390000000000000e+05 3.913700000000000000e+05 3.894850000000000000e+05 3.905490000000000000e+05 3.894730000000000000e+05 3.905050000000000000e+05 3.910980000000000000e+05 3.913590000000000000e+05 3.914660000000000000e+05 3.922440000000000000e+05 3.919330000000000000e+05 3.912610000000000000e+05 3.918610000000000000e+05 3.914210000000000000e+05 3.922390000000000000e+05 3.919790000000000000e+05 3.909950000000000000e+05 3.935720000000000000e+05 3.932530000000000000e+05 3.927370000000000000e+05 3.928110000000000000e+05 3.933230000000000000e+05 3.940490000000000000e+05 3.931300000000000000e+05 3.935290000000000000e+05 3.951450000000000000e+05 3.950200000000000000e+05 3.947690000000000000e+05 3.935890000000000000e+05 3.941810000000000000e+05 3.954680000000000000e+05 3.946030000000000000e+05 3.938190000000000000e+05 3.935400000000000000e+05 3.942400000000000000e+05 3.944390000000000000e+05 3.939470000000000000e+05 3.937150000000000000e+05 3.953710000000000000e+05 3.952860000000000000e+05 3.943740000000000000e+05 3.937270000000000000e+05 3.952940000000000000e+05 3.943190000000000000e+05 3.954730000000000000e+05 3.950170000000000000e+05 3.944650000000000000e+05 3.945950000000000000e+05 3.949560000000000000e+05 3.948290000000000000e+05 3.953240000000000000e+05 3.951590000000000000e+05 3.945210000000000000e+05 3.950930000000000000e+05 3.965160000000000000e+05 3.962710000000000000e+05 3.953810000000000000e+05 3.962890000000000000e+05 3.956960000000000000e+05 3.960680000000000000e+05 3.950680000000000000e+05 3.956050000000000000e+05 3.946150000000000000e+05 3.966810000000000000e+05 3.952220000000000000e+05 3.962230000000000000e+05 3.951550000000000000e+05 3.949930000000000000e+05 3.951830000000000000e+05 3.952860000000000000e+05 3.952980000000000000e+05 3.955290000000000000e+05 3.970650000000000000e+05 3.955570000000000000e+05 3.968420000000000000e+05 3.958620000000000000e+05 3.983480000000000000e+05 3.966330000000000000e+05 3.972270000000000000e+05 3.966150000000000000e+05 3.967370000000000000e+05 3.964900000000000000e+05 3.973420000000000000e+05 3.972760000000000000e+05 3.961040000000000000e+05 3.967000000000000000e+05 3.973430000000000000e+05 3.963610000000000000e+05 3.955930000000000000e+05 3.970890000000000000e+05 3.958350000000000000e+05 3.963750000000000000e+05 3.949610000000000000e+05 3.960900000000000000e+05 3.955050000000000000e+05 3.949450000000000000e+05 3.949890000000000000e+05 3.951140000000000000e+05 3.963270000000000000e+05 3.953270000000000000e+05 3.942020000000000000e+05 3.950000000000000000e+05 3.956520000000000000e+05 3.951390000000000000e+05 3.955290000000000000e+05 3.956830000000000000e+05 3.955020000000000000e+05 3.969450000000000000e+05 3.958240000000000000e+05 3.968840000000000000e+05 3.957620000000000000e+05 3.971630000000000000e+05 3.967930000000000000e+05 3.972660000000000000e+05 3.975910000000000000e+05 3.967590000000000000e+05 3.975750000000000000e+05 3.974600000000000000e+05 3.966720000000000000e+05 3.973810000000000000e+05 3.980570000000000000e+05 3.977080000000000000e+05 3.987700000000000000e+05 3.986210000000000000e+05 3.985700000000000000e+05 3.986060000000000000e+05 3.984590000000000000e+05 3.998920000000000000e+05 3.982640000000000000e+05 3.998160000000000000e+05 3.999180000000000000e+05 3.984330000000000000e+05 3.992580000000000000e+05 4.009390000000000000e+05 4.004480000000000000e+05 3.989900000000000000e+05 3.986610000000000000e+05 3.983620000000000000e+05 4.003970000000000000e+05 4.002410000000000000e+05 3.999920000000000000e+05 3.994340000000000000e+05 3.998510000000000000e+05 4.017350000000000000e+05 4.015140000000000000e+05 4.005510000000000000e+05 4.015040000000000000e+05 4.008370000000000000e+05 4.005310000000000000e+05 4.009040000000000000e+05 4.019030000000000000e+05 4.015850000000000000e+05 4.011720000000000000e+05 4.004690000000000000e+05 4.014680000000000000e+05 4.007680000000000000e+05 4.022570000000000000e+05 4.015980000000000000e+05 4.024650000000000000e+05 4.007770000000000000e+05 4.017000000000000000e+05 4.020130000000000000e+05 4.018220000000000000e+05 4.015440000000000000e+05 4.007920000000000000e+05 4.032210000000000000e+05 4.031800000000000000e+05 4.036530000000000000e+05 4.026840000000000000e+05 4.023400000000000000e+05 4.021160000000000000e+05 4.023960000000000000e+05 4.040190000000000000e+05 4.018510000000000000e+05 4.024000000000000000e+05 4.019800000000000000e+05 4.019930000000000000e+05 4.015220000000000000e+05 4.010400000000000000e+05 4.023790000000000000e+05 4.017970000000000000e+05 4.026750000000000000e+05 4.029790000000000000e+05 4.020470000000000000e+05 4.025100000000000000e+05 4.028510000000000000e+05 4.030190000000000000e+05 4.022840000000000000e+05 4.031760000000000000e+05 4.016860000000000000e+05 4.025230000000000000e+05 4.034560000000000000e+05 4.020890000000000000e+05 4.032880000000000000e+05 4.027620000000000000e+05 4.017280000000000000e+05 4.025700000000000000e+05 4.010990000000000000e+05 4.034820000000000000e+05 4.027490000000000000e+05 4.030920000000000000e+05 4.021280000000000000e+05 4.038310000000000000e+05 4.028930000000000000e+05 4.027050000000000000e+05 4.033050000000000000e+05 4.030760000000000000e+05 4.026300000000000000e+05 4.035350000000000000e+05 4.038440000000000000e+05 4.042500000000000000e+05 4.036110000000000000e+05 4.053500000000000000e+05 4.028160000000000000e+05 4.036220000000000000e+05 4.034800000000000000e+05 4.028430000000000000e+05 4.023000000000000000e+05 4.028460000000000000e+05 4.037230000000000000e+05 4.034440000000000000e+05 4.034630000000000000e+05 4.036640000000000000e+05 4.031280000000000000e+05 4.036480000000000000e+05 4.032280000000000000e+05 4.037760000000000000e+05 4.062550000000000000e+05 4.032180000000000000e+05 4.049020000000000000e+05 4.048720000000000000e+05 4.045650000000000000e+05 4.048600000000000000e+05 4.058960000000000000e+05 4.049960000000000000e+05 4.056680000000000000e+05 4.040410000000000000e+05 4.054570000000000000e+05 4.055690000000000000e+05 4.051600000000000000e+05 4.059620000000000000e+05 4.059250000000000000e+05 4.057160000000000000e+05 4.065140000000000000e+05 4.067130000000000000e+05 4.074640000000000000e+05 4.073850000000000000e+05 4.075800000000000000e+05 4.076590000000000000e+05 4.078130000000000000e+05 4.089100000000000000e+05 4.095640000000000000e+05 4.093550000000000000e+05 4.089340000000000000e+05 4.100280000000000000e+05 4.089570000000000000e+05 4.109210000000000000e+05 4.106740000000000000e+05 4.102090000000000000e+05 4.098170000000000000e+05 4.088270000000000000e+05 4.088940000000000000e+05 4.075880000000000000e+05 4.089280000000000000e+05 4.090230000000000000e+05 4.095040000000000000e+05 4.091520000000000000e+05 4.088120000000000000e+05 4.096950000000000000e+05 4.090500000000000000e+05 4.090310000000000000e+05 4.091420000000000000e+05 4.108120000000000000e+05 4.092470000000000000e+05 4.089840000000000000e+05 4.104030000000000000e+05 4.113100000000000000e+05 4.090670000000000000e+05 4.095130000000000000e+05 4.096240000000000000e+05 4.096020000000000000e+05 4.089600000000000000e+05 4.093940000000000000e+05 4.096910000000000000e+05 4.098840000000000000e+05 4.101630000000000000e+05 4.095910000000000000e+05 4.112150000000000000e+05 4.108890000000000000e+05 4.102880000000000000e+05 4.109850000000000000e+05 4.108490000000000000e+05 4.118230000000000000e+05 4.121720000000000000e+05 4.106660000000000000e+05 4.101270000000000000e+05 4.119360000000000000e+05 4.105160000000000000e+05 4.111240000000000000e+05 4.102040000000000000e+05 4.107920000000000000e+05 4.092120000000000000e+05 4.092140000000000000e+05 4.093050000000000000e+05 4.102390000000000000e+05 4.088380000000000000e+05 4.103450000000000000e+05 4.099780000000000000e+05 4.097570000000000000e+05 4.103730000000000000e+05 4.103040000000000000e+05 4.101030000000000000e+05 4.110980000000000000e+05 4.091630000000000000e+05 4.106900000000000000e+05 4.091220000000000000e+05 4.092490000000000000e+05 4.110550000000000000e+05 4.095660000000000000e+05 4.104660000000000000e+05 4.094010000000000000e+05 4.101730000000000000e+05 4.100330000000000000e+05 4.118800000000000000e+05 4.104100000000000000e+05 4.107950000000000000e+05 4.113490000000000000e+05 4.121490000000000000e+05 4.121820000000000000e+05 4.102690000000000000e+05 4.108000000000000000e+05 4.125330000000000000e+05 4.107450000000000000e+05 4.114040000000000000e+05 4.118280000000000000e+05 4.114030000000000000e+05 4.117160000000000000e+05 4.115580000000000000e+05 4.126950000000000000e+05 4.106640000000000000e+05 4.124980000000000000e+05 4.127320000000000000e+05 4.124600000000000000e+05 4.112310000000000000e+05 4.120080000000000000e+05 4.120740000000000000e+05 4.112020000000000000e+05 4.121040000000000000e+05 4.110560000000000000e+05 4.139150000000000000e+05 4.120160000000000000e+05 4.137080000000000000e+05 4.128170000000000000e+05 4.127400000000000000e+05 4.137720000000000000e+05 4.136370000000000000e+05 4.141450000000000000e+05 4.137440000000000000e+05 4.142720000000000000e+05 4.144340000000000000e+05 4.141100000000000000e+05 4.138490000000000000e+05 4.142140000000000000e+05 4.141090000000000000e+05 4.149440000000000000e+05 4.143300000000000000e+05 4.141150000000000000e+05 4.148680000000000000e+05 4.146320000000000000e+05 4.150120000000000000e+05 4.131620000000000000e+05 4.120640000000000000e+05 4.141160000000000000e+05 4.128820000000000000e+05 4.121680000000000000e+05 4.137110000000000000e+05 4.127780000000000000e+05 4.136130000000000000e+05 4.143310000000000000e+05 4.152800000000000000e+05 4.154810000000000000e+05 4.147700000000000000e+05 4.155620000000000000e+05 4.149890000000000000e+05 4.147200000000000000e+05 4.151900000000000000e+05 4.143840000000000000e+05 4.155900000000000000e+05 4.165170000000000000e+05 4.179660000000000000e+05 4.170850000000000000e+05 4.168200000000000000e+05 4.177250000000000000e+05 4.167020000000000000e+05 4.169700000000000000e+05 4.160770000000000000e+05 4.162760000000000000e+05 4.158050000000000000e+05 4.164530000000000000e+05 4.157710000000000000e+05 4.159840000000000000e+05 4.178920000000000000e+05 4.177740000000000000e+05 4.158780000000000000e+05 4.170500000000000000e+05 4.169470000000000000e+05 4.156780000000000000e+05 4.169710000000000000e+05 4.169080000000000000e+05 4.160350000000000000e+05 4.168080000000000000e+05 4.169180000000000000e+05 4.167620000000000000e+05 4.167340000000000000e+05 4.165730000000000000e+05 4.156470000000000000e+05 4.175620000000000000e+05 4.156070000000000000e+05 4.185440000000000000e+05 4.167670000000000000e+05 4.176980000000000000e+05 4.177680000000000000e+05 4.185290000000000000e+05 4.170510000000000000e+05 4.184870000000000000e+05 4.176760000000000000e+05 4.186980000000000000e+05 4.177960000000000000e+05 4.187200000000000000e+05 4.186330000000000000e+05 4.186050000000000000e+05 4.186070000000000000e+05 4.179340000000000000e+05 4.172600000000000000e+05 4.162880000000000000e+05 4.173650000000000000e+05 4.183390000000000000e+05 4.183530000000000000e+05 4.168330000000000000e+05 4.172980000000000000e+05 4.182660000000000000e+05 4.161220000000000000e+05 4.180060000000000000e+05 4.166160000000000000e+05 4.185760000000000000e+05 4.166590000000000000e+05 4.169010000000000000e+05 4.172030000000000000e+05 4.180120000000000000e+05 4.172880000000000000e+05 4.181250000000000000e+05 4.195250000000000000e+05 4.184590000000000000e+05 4.171860000000000000e+05 4.186390000000000000e+05 4.182590000000000000e+05 4.179280000000000000e+05 4.175660000000000000e+05 4.184160000000000000e+05 4.158700000000000000e+05 4.169010000000000000e+05 4.166400000000000000e+05 4.179150000000000000e+05 4.194900000000000000e+05 4.168440000000000000e+05 4.183400000000000000e+05 4.185350000000000000e+05 4.191630000000000000e+05 4.181100000000000000e+05 4.197060000000000000e+05 4.190550000000000000e+05 4.200630000000000000e+05 4.190500000000000000e+05 4.175430000000000000e+05 4.193610000000000000e+05 4.190000000000000000e+05 4.194830000000000000e+05 4.195210000000000000e+05 4.191550000000000000e+05 4.190730000000000000e+05 4.194420000000000000e+05 4.200840000000000000e+05 4.188300000000000000e+05 4.210410000000000000e+05 4.197130000000000000e+05 4.213720000000000000e+05 4.216700000000000000e+05 4.203400000000000000e+05 4.208050000000000000e+05 4.195740000000000000e+05 4.203730000000000000e+05 4.187690000000000000e+05 4.201060000000000000e+05 4.200770000000000000e+05 4.199200000000000000e+05 4.191550000000000000e+05 4.196990000000000000e+05 4.213380000000000000e+05 4.207580000000000000e+05 4.213030000000000000e+05 4.213410000000000000e+05 4.225450000000000000e+05 4.206540000000000000e+05 4.199080000000000000e+05 4.211180000000000000e+05 4.198950000000000000e+05 4.203010000000000000e+05 4.199690000000000000e+05 4.208210000000000000e+05 4.198920000000000000e+05 4.202780000000000000e+05 4.201650000000000000e+05 4.205010000000000000e+05 4.216890000000000000e+05 4.219310000000000000e+05 4.213250000000000000e+05 4.220570000000000000e+05 4.206200000000000000e+05 4.210990000000000000e+05 4.214770000000000000e+05 4.204140000000000000e+05 4.200400000000000000e+05 4.213540000000000000e+05 4.217590000000000000e+05 4.210200000000000000e+05 4.223940000000000000e+05 4.220020000000000000e+05 4.226340000000000000e+05 4.219920000000000000e+05 4.228980000000000000e+05 4.226210000000000000e+05 4.232090000000000000e+05 4.223390000000000000e+05 4.212490000000000000e+05 4.227800000000000000e+05 4.223850000000000000e+05 4.234890000000000000e+05 4.229420000000000000e+05 4.227120000000000000e+05 4.219090000000000000e+05 4.224860000000000000e+05 4.220690000000000000e+05 4.222570000000000000e+05 4.236270000000000000e+05 4.234550000000000000e+05 4.235780000000000000e+05 4.226230000000000000e+05 4.234020000000000000e+05 4.238700000000000000e+05 4.244240000000000000e+05 4.244470000000000000e+05 4.234780000000000000e+05 4.228220000000000000e+05 4.238380000000000000e+05 4.237200000000000000e+05 4.246110000000000000e+05 4.243990000000000000e+05 4.236670000000000000e+05 4.237200000000000000e+05 4.229900000000000000e+05 4.241200000000000000e+05 4.241760000000000000e+05 4.228730000000000000e+05 4.231110000000000000e+05 4.255410000000000000e+05 4.249230000000000000e+05 4.248590000000000000e+05 4.241100000000000000e+05 4.244620000000000000e+05 4.245510000000000000e+05 4.252670000000000000e+05 4.236060000000000000e+05 4.227350000000000000e+05 4.243880000000000000e+05 4.243740000000000000e+05 4.259910000000000000e+05 4.253880000000000000e+05 4.244910000000000000e+05 4.261720000000000000e+05 4.257000000000000000e+05 4.264830000000000000e+05 4.276590000000000000e+05 4.268050000000000000e+05 4.264820000000000000e+05 4.257990000000000000e+05 4.260360000000000000e+05 4.271580000000000000e+05 4.263080000000000000e+05 4.282630000000000000e+05 4.277080000000000000e+05 4.285210000000000000e+05 4.285030000000000000e+05 4.288220000000000000e+05 4.278320000000000000e+05 4.276470000000000000e+05 4.273290000000000000e+05 4.272480000000000000e+05 4.290610000000000000e+05 4.277700000000000000e+05 4.297320000000000000e+05 4.283220000000000000e+05 4.298150000000000000e+05 4.292210000000000000e+05 4.286270000000000000e+05 4.287080000000000000e+05 4.294480000000000000e+05 4.302630000000000000e+05 4.296260000000000000e+05 4.298710000000000000e+05 4.310430000000000000e+05 4.307460000000000000e+05 4.299380000000000000e+05 4.303750000000000000e+05 4.303000000000000000e+05 4.303360000000000000e+05 4.307660000000000000e+05 4.302520000000000000e+05 4.297080000000000000e+05 4.310110000000000000e+05 4.306900000000000000e+05 4.308730000000000000e+05 4.315960000000000000e+05 4.309290000000000000e+05 4.304680000000000000e+05 4.330680000000000000e+05 4.304700000000000000e+05 4.302960000000000000e+05 4.311260000000000000e+05 4.306990000000000000e+05 4.313830000000000000e+05 4.303980000000000000e+05 4.299880000000000000e+05 4.299720000000000000e+05 4.310020000000000000e+05 4.310410000000000000e+05 4.316530000000000000e+05 4.315540000000000000e+05 4.308850000000000000e+05 4.314910000000000000e+05 4.313730000000000000e+05 4.300000000000000000e+05 4.308610000000000000e+05 4.307420000000000000e+05 4.317270000000000000e+05 4.315500000000000000e+05 4.318810000000000000e+05 4.327770000000000000e+05 4.317060000000000000e+05 4.306860000000000000e+05 4.306470000000000000e+05 4.330830000000000000e+05 4.320720000000000000e+05 4.314420000000000000e+05 4.321200000000000000e+05 4.334430000000000000e+05 4.318820000000000000e+05 4.327670000000000000e+05 4.327360000000000000e+05 4.329600000000000000e+05 4.330380000000000000e+05 4.333860000000000000e+05 4.329440000000000000e+05 4.334650000000000000e+05 4.337540000000000000e+05 4.333650000000000000e+05 4.333930000000000000e+05 4.335040000000000000e+05 4.335060000000000000e+05 4.341040000000000000e+05 4.335000000000000000e+05 4.339830000000000000e+05 4.345390000000000000e+05 4.338500000000000000e+05 4.353300000000000000e+05 4.346320000000000000e+05 4.341790000000000000e+05 4.342110000000000000e+05 4.347790000000000000e+05 4.341620000000000000e+05 4.323990000000000000e+05 4.325360000000000000e+05 4.331580000000000000e+05 4.328360000000000000e+05 4.337330000000000000e+05 4.324910000000000000e+05 4.339100000000000000e+05 4.332310000000000000e+05 4.346720000000000000e+05 4.333360000000000000e+05 4.342550000000000000e+05 4.333640000000000000e+05 4.336550000000000000e+05 4.337120000000000000e+05 4.330230000000000000e+05 4.334420000000000000e+05 4.338440000000000000e+05 4.324380000000000000e+05 4.337490000000000000e+05 4.331190000000000000e+05 4.349930000000000000e+05 4.336530000000000000e+05 4.334900000000000000e+05 4.337170000000000000e+05 4.331950000000000000e+05 4.347290000000000000e+05 4.347810000000000000e+05 4.333600000000000000e+05 4.340490000000000000e+05 4.342980000000000000e+05 4.343540000000000000e+05 4.328710000000000000e+05 4.339390000000000000e+05 4.350410000000000000e+05 4.355500000000000000e+05 4.348930000000000000e+05 4.357040000000000000e+05 4.353230000000000000e+05 4.349960000000000000e+05 4.348650000000000000e+05 4.347810000000000000e+05 4.331840000000000000e+05 4.342010000000000000e+05 4.340800000000000000e+05 4.339150000000000000e+05 4.346540000000000000e+05 4.352340000000000000e+05 4.348070000000000000e+05 4.345490000000000000e+05 4.341180000000000000e+05 4.344600000000000000e+05 4.344830000000000000e+05 4.353530000000000000e+05 4.351700000000000000e+05 4.342020000000000000e+05 4.347360000000000000e+05 4.356030000000000000e+05 4.366690000000000000e+05 4.360800000000000000e+05 4.361890000000000000e+05 4.373190000000000000e+05 4.355360000000000000e+05 4.357630000000000000e+05 4.369820000000000000e+05 4.358450000000000000e+05 4.365880000000000000e+05 4.350240000000000000e+05 4.363810000000000000e+05 4.359080000000000000e+05 4.372330000000000000e+05 4.374270000000000000e+05 4.381070000000000000e+05 4.378120000000000000e+05 4.373520000000000000e+05 4.363560000000000000e+05 4.369660000000000000e+05 4.379430000000000000e+05 4.370950000000000000e+05 4.372510000000000000e+05 4.378000000000000000e+05 4.387850000000000000e+05 4.382260000000000000e+05 4.361740000000000000e+05 4.363950000000000000e+05 4.369900000000000000e+05 4.374570000000000000e+05 4.374280000000000000e+05 4.371950000000000000e+05 4.375690000000000000e+05 4.356980000000000000e+05 4.375370000000000000e+05 4.384760000000000000e+05 4.376340000000000000e+05 4.385470000000000000e+05 4.380730000000000000e+05 4.378460000000000000e+05 4.363740000000000000e+05 4.360680000000000000e+05 4.363730000000000000e+05 4.372540000000000000e+05 4.359640000000000000e+05 4.366720000000000000e+05 4.368320000000000000e+05 4.355820000000000000e+05 4.353900000000000000e+05 4.356250000000000000e+05 4.381430000000000000e+05 4.378950000000000000e+05 4.374130000000000000e+05 4.370490000000000000e+05 4.359910000000000000e+05 4.364230000000000000e+05 4.354990000000000000e+05 4.354970000000000000e+05 4.375410000000000000e+05 4.361230000000000000e+05 4.371560000000000000e+05 4.366460000000000000e+05 4.380730000000000000e+05 4.366520000000000000e+05 4.366290000000000000e+05 4.369840000000000000e+05 4.382560000000000000e+05 4.388490000000000000e+05 4.393930000000000000e+05 4.386910000000000000e+05 4.372410000000000000e+05 4.391040000000000000e+05 4.390560000000000000e+05 4.369290000000000000e+05 4.389600000000000000e+05 4.384710000000000000e+05 4.382020000000000000e+05 4.380710000000000000e+05 4.394200000000000000e+05 4.385650000000000000e+05 4.379460000000000000e+05 4.386700000000000000e+05 4.378930000000000000e+05 4.387790000000000000e+05 4.381500000000000000e+05 4.382330000000000000e+05 4.370790000000000000e+05 4.378940000000000000e+05 4.367120000000000000e+05 4.387010000000000000e+05 4.381880000000000000e+05 4.382560000000000000e+05 4.378130000000000000e+05 4.371560000000000000e+05 4.387600000000000000e+05 4.378150000000000000e+05 4.379000000000000000e+05 4.380850000000000000e+05 4.375800000000000000e+05 4.370100000000000000e+05 4.383680000000000000e+05 4.384530000000000000e+05 4.374860000000000000e+05 4.379180000000000000e+05 4.386860000000000000e+05 4.384210000000000000e+05 4.374540000000000000e+05 4.383590000000000000e+05 4.395030000000000000e+05 4.382670000000000000e+05 4.386810000000000000e+05 4.381300000000000000e+05 4.376970000000000000e+05 4.389700000000000000e+05 4.394470000000000000e+05 4.390990000000000000e+05 4.390250000000000000e+05 4.391800000000000000e+05 4.390630000000000000e+05 4.398380000000000000e+05 4.387840000000000000e+05 4.390000000000000000e+05 4.397800000000000000e+05 4.407680000000000000e+05 4.403350000000000000e+05 4.391890000000000000e+05 4.395800000000000000e+05 4.396410000000000000e+05 4.392650000000000000e+05 4.392010000000000000e+05 4.403590000000000000e+05 4.392450000000000000e+05 4.404760000000000000e+05 4.398420000000000000e+05 4.406030000000000000e+05 4.402860000000000000e+05 4.421790000000000000e+05 4.408980000000000000e+05 4.425530000000000000e+05 4.418500000000000000e+05 4.418660000000000000e+05 4.418980000000000000e+05 4.424080000000000000e+05 4.413750000000000000e+05 4.439060000000000000e+05 4.424160000000000000e+05 4.414520000000000000e+05 4.436840000000000000e+05 4.425820000000000000e+05 4.423300000000000000e+05 4.439250000000000000e+05 4.430630000000000000e+05 4.432180000000000000e+05 4.441150000000000000e+05 4.428780000000000000e+05 4.434090000000000000e+05 4.448810000000000000e+05 4.450000000000000000e+05 4.441560000000000000e+05 4.431760000000000000e+05 4.439970000000000000e+05 4.441260000000000000e+05 4.441120000000000000e+05 4.452460000000000000e+05 4.457750000000000000e+05 4.458500000000000000e+05 4.447060000000000000e+05 4.452170000000000000e+05 4.451420000000000000e+05 4.437510000000000000e+05 4.440740000000000000e+05 4.455520000000000000e+05 4.438270000000000000e+05 4.434270000000000000e+05 4.438570000000000000e+05 4.438850000000000000e+05 4.442070000000000000e+05 4.434070000000000000e+05 4.442150000000000000e+05 4.448740000000000000e+05 4.445940000000000000e+05 4.440160000000000000e+05 4.440840000000000000e+05 4.444470000000000000e+05 4.444840000000000000e+05 4.446020000000000000e+05 4.440070000000000000e+05 4.447070000000000000e+05 4.453620000000000000e+05 4.457490000000000000e+05 4.451470000000000000e+05 4.446610000000000000e+05 4.473900000000000000e+05 4.457070000000000000e+05 4.441050000000000000e+05 4.455310000000000000e+05 4.455910000000000000e+05 4.459550000000000000e+05 4.452660000000000000e+05 4.468660000000000000e+05 4.458730000000000000e+05 4.459770000000000000e+05 4.462470000000000000e+05 4.453470000000000000e+05 4.467250000000000000e+05 4.459680000000000000e+05 4.457700000000000000e+05 4.468180000000000000e+05 4.472800000000000000e+05 4.459930000000000000e+05 4.477320000000000000e+05 4.462080000000000000e+05 4.465560000000000000e+05 4.477140000000000000e+05 4.460730000000000000e+05 4.460870000000000000e+05 4.451510000000000000e+05 4.463330000000000000e+05 4.469970000000000000e+05 4.469230000000000000e+05 4.453180000000000000e+05 4.456260000000000000e+05 4.462290000000000000e+05 4.458690000000000000e+05 4.455720000000000000e+05 4.462560000000000000e+05 4.471720000000000000e+05 4.452410000000000000e+05 4.453070000000000000e+05 4.462550000000000000e+05 4.466250000000000000e+05 4.466920000000000000e+05 4.461070000000000000e+05 4.449050000000000000e+05 4.475370000000000000e+05 4.470100000000000000e+05 4.464180000000000000e+05 4.461460000000000000e+05 4.475180000000000000e+05 4.469390000000000000e+05 4.454640000000000000e+05 4.454680000000000000e+05 4.457840000000000000e+05 4.449490000000000000e+05 4.467890000000000000e+05 4.471310000000000000e+05 4.487320000000000000e+05 4.462090000000000000e+05 4.468250000000000000e+05 4.482230000000000000e+05 4.479940000000000000e+05 4.483500000000000000e+05 4.478920000000000000e+05 4.488230000000000000e+05 4.478890000000000000e+05 4.487410000000000000e+05 4.484010000000000000e+05 4.478230000000000000e+05 4.489440000000000000e+05 4.477350000000000000e+05 4.467080000000000000e+05 4.478650000000000000e+05 4.478600000000000000e+05 4.477100000000000000e+05 4.480410000000000000e+05 4.492590000000000000e+05 4.482880000000000000e+05 4.477650000000000000e+05 4.487800000000000000e+05 4.484970000000000000e+05 4.489880000000000000e+05 4.502260000000000000e+05 4.490830000000000000e+05 4.495930000000000000e+05 4.490210000000000000e+05 4.502040000000000000e+05 4.495430000000000000e+05 4.502970000000000000e+05 4.502350000000000000e+05 4.496730000000000000e+05 4.517640000000000000e+05 4.498460000000000000e+05 4.506460000000000000e+05 4.490350000000000000e+05 4.495630000000000000e+05 4.503870000000000000e+05 4.500900000000000000e+05 4.504470000000000000e+05 4.508900000000000000e+05 4.499840000000000000e+05 4.506450000000000000e+05 4.495890000000000000e+05 4.496820000000000000e+05 4.483830000000000000e+05 4.484830000000000000e+05 4.497170000000000000e+05 4.501760000000000000e+05 4.489740000000000000e+05 4.492390000000000000e+05 4.492390000000000000e+05 4.502160000000000000e+05 4.496270000000000000e+05 4.478080000000000000e+05 4.481530000000000000e+05 4.486950000000000000e+05 4.487180000000000000e+05 4.488660000000000000e+05 4.481150000000000000e+05 4.497280000000000000e+05 4.503410000000000000e+05 4.491550000000000000e+05 4.494490000000000000e+05 4.494020000000000000e+05 4.484610000000000000e+05 4.485120000000000000e+05 4.487040000000000000e+05 4.505230000000000000e+05 4.495450000000000000e+05 4.499140000000000000e+05 4.498120000000000000e+05 4.495630000000000000e+05 4.496040000000000000e+05 4.485380000000000000e+05 4.475700000000000000e+05 4.497150000000000000e+05 4.484600000000000000e+05 4.487700000000000000e+05 4.493800000000000000e+05 4.483470000000000000e+05 4.486130000000000000e+05 4.496120000000000000e+05 4.489840000000000000e+05 4.510700000000000000e+05 4.503260000000000000e+05 4.509240000000000000e+05 4.518220000000000000e+05 4.507500000000000000e+05 4.512620000000000000e+05 4.505710000000000000e+05 4.510740000000000000e+05 4.515960000000000000e+05 4.495400000000000000e+05 4.490330000000000000e+05 4.507870000000000000e+05 4.499980000000000000e+05 4.506000000000000000e+05 4.507890000000000000e+05 4.505260000000000000e+05 4.506390000000000000e+05 4.493990000000000000e+05 4.500940000000000000e+05 4.515380000000000000e+05 4.493230000000000000e+05 4.502540000000000000e+05 4.506030000000000000e+05 4.506820000000000000e+05 4.509170000000000000e+05 4.505640000000000000e+05 4.514130000000000000e+05 4.522660000000000000e+05 4.528480000000000000e+05 4.529120000000000000e+05 4.520100000000000000e+05 4.522590000000000000e+05 4.515750000000000000e+05 4.521680000000000000e+05 4.541590000000000000e+05 4.522390000000000000e+05 4.534520000000000000e+05 4.523810000000000000e+05 4.529810000000000000e+05 4.520740000000000000e+05 4.516630000000000000e+05 4.520860000000000000e+05 4.540370000000000000e+05 4.536680000000000000e+05 4.535780000000000000e+05 4.529470000000000000e+05 4.537860000000000000e+05 4.540710000000000000e+05 4.540630000000000000e+05 4.549100000000000000e+05 4.540280000000000000e+05 4.539830000000000000e+05 4.546360000000000000e+05 4.552410000000000000e+05 4.537650000000000000e+05 4.536150000000000000e+05 4.534950000000000000e+05 4.537970000000000000e+05 4.554000000000000000e+05 4.557170000000000000e+05 4.545460000000000000e+05 4.546240000000000000e+05 4.544050000000000000e+05 4.544970000000000000e+05 4.536570000000000000e+05 4.543860000000000000e+05 4.552220000000000000e+05 4.556660000000000000e+05 4.555540000000000000e+05 4.558410000000000000e+05 4.543940000000000000e+05 4.550460000000000000e+05 4.553220000000000000e+05 4.549800000000000000e+05 4.544550000000000000e+05 4.549920000000000000e+05 4.552370000000000000e+05 4.554950000000000000e+05 4.539040000000000000e+05 4.551210000000000000e+05 4.559940000000000000e+05 4.551180000000000000e+05 4.567790000000000000e+05 4.564690000000000000e+05 4.568560000000000000e+05 4.558920000000000000e+05 4.559290000000000000e+05 4.573410000000000000e+05 4.562590000000000000e+05 4.565390000000000000e+05 4.544240000000000000e+05 4.559520000000000000e+05 4.540850000000000000e+05 4.558590000000000000e+05 4.558630000000000000e+05 4.555350000000000000e+05 4.544740000000000000e+05 4.552160000000000000e+05 4.563770000000000000e+05 4.550390000000000000e+05 4.552510000000000000e+05 4.557720000000000000e+05 4.560750000000000000e+05 4.546600000000000000e+05 4.555360000000000000e+05 4.557450000000000000e+05 4.557920000000000000e+05 4.566240000000000000e+05 4.549730000000000000e+05 4.548850000000000000e+05 4.550370000000000000e+05 4.555090000000000000e+05 4.548850000000000000e+05 4.545940000000000000e+05 4.542740000000000000e+05 4.541540000000000000e+05 4.543000000000000000e+05 4.538560000000000000e+05 4.532480000000000000e+05 4.537320000000000000e+05 4.548700000000000000e+05 4.552580000000000000e+05 4.535500000000000000e+05 4.548830000000000000e+05 4.543410000000000000e+05 4.538830000000000000e+05 4.540420000000000000e+05 4.548110000000000000e+05 4.537270000000000000e+05 4.532210000000000000e+05 4.540430000000000000e+05 4.544050000000000000e+05 4.559140000000000000e+05 4.544910000000000000e+05 4.555640000000000000e+05 4.552270000000000000e+05 4.553500000000000000e+05 4.557040000000000000e+05 4.564360000000000000e+05 4.548600000000000000e+05 4.553120000000000000e+05 4.569650000000000000e+05 4.562110000000000000e+05 4.559580000000000000e+05 4.562960000000000000e+05 4.546840000000000000e+05 4.561800000000000000e+05 4.548570000000000000e+05 4.565750000000000000e+05 4.565140000000000000e+05 4.567750000000000000e+05 4.563440000000000000e+05 4.565960000000000000e+05 4.569000000000000000e+05 4.542050000000000000e+05 4.555660000000000000e+05 4.563160000000000000e+05 4.544800000000000000e+05 4.561590000000000000e+05 4.554770000000000000e+05 4.564880000000000000e+05 4.565820000000000000e+05 4.559350000000000000e+05 4.558370000000000000e+05 4.538440000000000000e+05 4.556100000000000000e+05 4.566610000000000000e+05 4.560640000000000000e+05 4.558200000000000000e+05 4.564890000000000000e+05 4.558070000000000000e+05 4.570820000000000000e+05 4.570770000000000000e+05 4.568120000000000000e+05 4.577160000000000000e+05 4.569370000000000000e+05 4.565100000000000000e+05 4.575640000000000000e+05 4.576290000000000000e+05 4.576650000000000000e+05 4.566750000000000000e+05 4.576410000000000000e+05 4.567880000000000000e+05 4.574230000000000000e+05 4.556380000000000000e+05 4.575190000000000000e+05 4.577540000000000000e+05 4.569420000000000000e+05 4.567020000000000000e+05 4.569460000000000000e+05 4.564420000000000000e+05 4.576490000000000000e+05 4.570320000000000000e+05 4.563140000000000000e+05 4.567030000000000000e+05 4.573330000000000000e+05 4.577230000000000000e+05 4.581410000000000000e+05 4.573310000000000000e+05 4.577280000000000000e+05 4.582020000000000000e+05 4.589320000000000000e+05 4.583500000000000000e+05 4.592030000000000000e+05 4.588420000000000000e+05 4.584140000000000000e+05 4.586050000000000000e+05 4.592110000000000000e+05 4.590700000000000000e+05 4.589450000000000000e+05 4.580080000000000000e+05 4.571580000000000000e+05 4.585560000000000000e+05 4.591950000000000000e+05 4.586600000000000000e+05 4.601560000000000000e+05 4.588600000000000000e+05 4.583780000000000000e+05 4.574230000000000000e+05 4.581630000000000000e+05 4.597710000000000000e+05 4.587200000000000000e+05 4.602260000000000000e+05 4.596030000000000000e+05 4.601100000000000000e+05 4.586060000000000000e+05 4.594890000000000000e+05 4.594390000000000000e+05 4.602630000000000000e+05 4.589070000000000000e+05 4.599930000000000000e+05 4.592940000000000000e+05 4.589130000000000000e+05 4.596980000000000000e+05 4.591350000000000000e+05 4.602500000000000000e+05 4.611230000000000000e+05 4.606420000000000000e+05 4.608650000000000000e+05 4.618910000000000000e+05 4.609970000000000000e+05 4.604210000000000000e+05 4.617130000000000000e+05 4.614510000000000000e+05 4.615920000000000000e+05 4.615690000000000000e+05 4.603980000000000000e+05 4.600780000000000000e+05 4.630640000000000000e+05 4.608910000000000000e+05 4.620270000000000000e+05 4.613750000000000000e+05 4.603060000000000000e+05 4.624490000000000000e+05 4.620210000000000000e+05 4.614480000000000000e+05 4.622110000000000000e+05 4.612560000000000000e+05 4.616420000000000000e+05 4.617600000000000000e+05 4.614080000000000000e+05 4.622880000000000000e+05 4.620970000000000000e+05 4.607980000000000000e+05 4.627300000000000000e+05 4.620780000000000000e+05 4.614240000000000000e+05 4.607630000000000000e+05 4.614860000000000000e+05 4.614050000000000000e+05 4.606700000000000000e+05 4.602700000000000000e+05 4.605740000000000000e+05 4.593740000000000000e+05 4.597840000000000000e+05 4.597180000000000000e+05 4.596200000000000000e+05 4.603490000000000000e+05 4.618590000000000000e+05 4.604990000000000000e+05 4.609160000000000000e+05 4.613020000000000000e+05 4.613660000000000000e+05 4.628730000000000000e+05 4.605950000000000000e+05 4.599650000000000000e+05 4.599930000000000000e+05 4.602660000000000000e+05 4.598120000000000000e+05 4.597710000000000000e+05 4.598930000000000000e+05 4.601430000000000000e+05 4.596330000000000000e+05 4.605220000000000000e+05 4.608590000000000000e+05 4.599770000000000000e+05 4.618330000000000000e+05 4.613140000000000000e+05 4.612540000000000000e+05 4.608130000000000000e+05 4.612340000000000000e+05 4.616990000000000000e+05 4.613820000000000000e+05 4.608500000000000000e+05 4.615800000000000000e+05 4.614620000000000000e+05 4.613110000000000000e+05 4.618670000000000000e+05 4.618980000000000000e+05 4.614430000000000000e+05 4.625220000000000000e+05 4.626840000000000000e+05 4.630170000000000000e+05 4.620840000000000000e+05 4.613300000000000000e+05 4.625470000000000000e+05 4.625880000000000000e+05 4.628750000000000000e+05 4.644000000000000000e+05 4.628490000000000000e+05 4.630870000000000000e+05 4.627550000000000000e+05 4.640890000000000000e+05 4.611330000000000000e+05 4.624310000000000000e+05 4.628730000000000000e+05 4.641840000000000000e+05 4.634090000000000000e+05 4.640410000000000000e+05 4.633010000000000000e+05 4.618980000000000000e+05 4.647050000000000000e+05 4.628810000000000000e+05 4.625360000000000000e+05 4.631110000000000000e+05 4.633120000000000000e+05 4.644450000000000000e+05 4.622910000000000000e+05 4.629290000000000000e+05 4.639810000000000000e+05 4.636440000000000000e+05 4.629130000000000000e+05 4.636740000000000000e+05 4.623980000000000000e+05 4.630280000000000000e+05 4.639970000000000000e+05 4.644330000000000000e+05 4.638230000000000000e+05 4.638660000000000000e+05 4.642770000000000000e+05 4.628560000000000000e+05 4.640180000000000000e+05 4.648690000000000000e+05 4.652300000000000000e+05 4.648190000000000000e+05 4.655240000000000000e+05 4.655450000000000000e+05 4.650660000000000000e+05 4.650820000000000000e+05 4.650180000000000000e+05 4.653840000000000000e+05 4.644490000000000000e+05 4.637080000000000000e+05 4.649340000000000000e+05 4.645290000000000000e+05 4.652610000000000000e+05 4.639510000000000000e+05 4.648960000000000000e+05 4.651760000000000000e+05 4.647670000000000000e+05 4.642720000000000000e+05 4.654780000000000000e+05 4.644670000000000000e+05 4.643620000000000000e+05 4.646700000000000000e+05 4.648810000000000000e+05 4.654200000000000000e+05 4.659560000000000000e+05 4.643670000000000000e+05 4.651790000000000000e+05 4.641670000000000000e+05 4.650400000000000000e+05 4.645430000000000000e+05 4.664350000000000000e+05 4.664940000000000000e+05 4.652870000000000000e+05 4.659050000000000000e+05 4.651600000000000000e+05 4.640200000000000000e+05 4.646330000000000000e+05 4.647510000000000000e+05 4.653970000000000000e+05 4.653280000000000000e+05 4.648320000000000000e+05 4.656040000000000000e+05 4.663670000000000000e+05 4.662420000000000000e+05 4.651390000000000000e+05 4.648110000000000000e+05 4.634970000000000000e+05 4.643530000000000000e+05 4.652970000000000000e+05 4.644770000000000000e+05 4.652380000000000000e+05 4.662030000000000000e+05 4.638240000000000000e+05 4.665330000000000000e+05 4.646810000000000000e+05 4.654140000000000000e+05 4.657060000000000000e+05 4.654600000000000000e+05 4.654530000000000000e+05 4.648080000000000000e+05 4.647900000000000000e+05 4.657150000000000000e+05 4.653430000000000000e+05 4.651480000000000000e+05 4.640480000000000000e+05 4.644930000000000000e+05 4.639700000000000000e+05 4.652350000000000000e+05 4.660360000000000000e+05 4.642010000000000000e+05 4.655670000000000000e+05 4.643500000000000000e+05 4.655250000000000000e+05 4.661710000000000000e+05 4.639370000000000000e+05 4.657060000000000000e+05 4.659370000000000000e+05 4.661730000000000000e+05 4.669690000000000000e+05 4.665640000000000000e+05 4.681200000000000000e+05 4.669540000000000000e+05 4.669840000000000000e+05 4.658480000000000000e+05 4.678320000000000000e+05 4.669790000000000000e+05 4.655550000000000000e+05 4.664060000000000000e+05 4.667160000000000000e+05 4.676940000000000000e+05 4.665560000000000000e+05 4.662760000000000000e+05 4.671780000000000000e+05 4.674690000000000000e+05 4.674340000000000000e+05 4.667620000000000000e+05 4.663880000000000000e+05 4.672540000000000000e+05 4.664100000000000000e+05 4.667440000000000000e+05 4.677170000000000000e+05 4.676830000000000000e+05 4.683890000000000000e+05 4.691260000000000000e+05 4.700060000000000000e+05 4.689670000000000000e+05 4.677630000000000000e+05 4.693820000000000000e+05 4.667380000000000000e+05 4.676070000000000000e+05 4.686380000000000000e+05 4.675400000000000000e+05 4.674460000000000000e+05 4.663260000000000000e+05 4.670110000000000000e+05 4.670740000000000000e+05 4.687010000000000000e+05 4.672070000000000000e+05 4.670600000000000000e+05 4.682890000000000000e+05 4.656820000000000000e+05 4.672130000000000000e+05 4.671140000000000000e+05 4.671790000000000000e+05 4.675660000000000000e+05 4.678420000000000000e+05 4.688370000000000000e+05 4.676240000000000000e+05 4.682880000000000000e+05 4.688400000000000000e+05 4.677460000000000000e+05 4.692150000000000000e+05 4.686780000000000000e+05 4.692650000000000000e+05 4.697880000000000000e+05 4.708270000000000000e+05 4.696570000000000000e+05 4.694780000000000000e+05 4.696660000000000000e+05 4.693900000000000000e+05 4.689180000000000000e+05 4.686560000000000000e+05 4.675700000000000000e+05 4.689040000000000000e+05 4.676560000000000000e+05 4.683350000000000000e+05 4.679580000000000000e+05 4.693810000000000000e+05 4.688620000000000000e+05 4.695690000000000000e+05 4.689920000000000000e+05 4.695140000000000000e+05 4.676310000000000000e+05 4.691690000000000000e+05 4.702630000000000000e+05 4.701830000000000000e+05 4.710180000000000000e+05 4.698880000000000000e+05 4.691070000000000000e+05 4.695100000000000000e+05 4.693510000000000000e+05 4.691630000000000000e+05 4.702900000000000000e+05 4.708040000000000000e+05 4.697290000000000000e+05 4.712120000000000000e+05 4.696850000000000000e+05 4.694430000000000000e+05 4.684130000000000000e+05 4.695020000000000000e+05 4.707030000000000000e+05 4.716910000000000000e+05 4.711470000000000000e+05 4.723580000000000000e+05 4.700460000000000000e+05 4.713860000000000000e+05 4.716320000000000000e+05 4.721480000000000000e+05 4.713050000000000000e+05 4.694040000000000000e+05 4.704210000000000000e+05 4.715670000000000000e+05 4.712690000000000000e+05 4.714550000000000000e+05 4.707200000000000000e+05 4.695600000000000000e+05 4.702300000000000000e+05 4.714530000000000000e+05 4.712370000000000000e+05 4.699090000000000000e+05 4.702810000000000000e+05 4.713590000000000000e+05 4.697260000000000000e+05 4.712040000000000000e+05 4.702420000000000000e+05 4.720330000000000000e+05 4.713310000000000000e+05 4.730750000000000000e+05 4.724730000000000000e+05 4.714500000000000000e+05 4.709740000000000000e+05 4.713250000000000000e+05 4.709840000000000000e+05 4.719910000000000000e+05 4.715610000000000000e+05 4.711920000000000000e+05 4.715910000000000000e+05 4.709050000000000000e+05 4.709700000000000000e+05 4.713460000000000000e+05 4.721250000000000000e+05 4.709300000000000000e+05 4.719750000000000000e+05 4.710850000000000000e+05 4.708830000000000000e+05 4.721690000000000000e+05 4.711070000000000000e+05 4.710940000000000000e+05 4.707020000000000000e+05 4.713370000000000000e+05 4.705820000000000000e+05 4.709940000000000000e+05 4.707220000000000000e+05 4.718380000000000000e+05 4.710740000000000000e+05 4.727570000000000000e+05 4.711950000000000000e+05 4.724640000000000000e+05 4.718000000000000000e+05 4.717620000000000000e+05 4.704510000000000000e+05 4.708510000000000000e+05 4.714680000000000000e+05 4.723160000000000000e+05 4.708570000000000000e+05 4.713600000000000000e+05 4.710830000000000000e+05 4.716680000000000000e+05 4.720320000000000000e+05 4.708800000000000000e+05 4.708200000000000000e+05 4.706040000000000000e+05 4.722810000000000000e+05 4.715180000000000000e+05 4.719410000000000000e+05 4.722680000000000000e+05 4.715250000000000000e+05 4.704850000000000000e+05 4.706370000000000000e+05 4.722420000000000000e+05 4.716980000000000000e+05 4.704500000000000000e+05 4.723930000000000000e+05 4.721560000000000000e+05 4.708550000000000000e+05 4.725030000000000000e+05 4.723090000000000000e+05 4.725560000000000000e+05 4.711420000000000000e+05 4.709600000000000000e+05 4.726320000000000000e+05 4.710010000000000000e+05 4.709390000000000000e+05 4.714170000000000000e+05 4.727830000000000000e+05 4.718870000000000000e+05 4.722580000000000000e+05 4.715330000000000000e+05 4.728410000000000000e+05 4.714330000000000000e+05 4.738030000000000000e+05 4.738090000000000000e+05 4.731070000000000000e+05 4.714960000000000000e+05 4.722400000000000000e+05 4.721630000000000000e+05 4.730410000000000000e+05 4.728250000000000000e+05 4.714670000000000000e+05 4.724320000000000000e+05 4.726380000000000000e+05 4.742860000000000000e+05 4.734240000000000000e+05 4.735850000000000000e+05 4.735840000000000000e+05 4.728660000000000000e+05 4.727770000000000000e+05 4.737070000000000000e+05 4.730710000000000000e+05 4.738600000000000000e+05 4.739220000000000000e+05 4.730880000000000000e+05 4.738270000000000000e+05 4.743170000000000000e+05 4.732650000000000000e+05 4.742470000000000000e+05 4.724870000000000000e+05 4.733860000000000000e+05 4.744120000000000000e+05 4.749690000000000000e+05 4.737120000000000000e+05 4.745380000000000000e+05 4.735420000000000000e+05 4.747540000000000000e+05 4.730920000000000000e+05 4.743640000000000000e+05 4.734090000000000000e+05 4.732390000000000000e+05 4.738120000000000000e+05 4.718890000000000000e+05 4.730300000000000000e+05 4.726290000000000000e+05 4.724880000000000000e+05 4.722970000000000000e+05 4.730750000000000000e+05 4.743120000000000000e+05 4.747810000000000000e+05 4.748620000000000000e+05 4.738600000000000000e+05 4.729060000000000000e+05 4.744460000000000000e+05 4.737520000000000000e+05 4.743190000000000000e+05 4.739650000000000000e+05 4.730200000000000000e+05 4.736140000000000000e+05 4.730880000000000000e+05 4.737270000000000000e+05 4.726170000000000000e+05 4.728650000000000000e+05 4.734120000000000000e+05 4.739060000000000000e+05 4.731270000000000000e+05 4.727670000000000000e+05 4.740890000000000000e+05 4.738920000000000000e+05 4.729940000000000000e+05 4.723300000000000000e+05 4.717630000000000000e+05 4.722880000000000000e+05 4.714930000000000000e+05 4.728690000000000000e+05 4.724850000000000000e+05 4.714540000000000000e+05 4.715950000000000000e+05 4.722290000000000000e+05 4.719420000000000000e+05 4.714530000000000000e+05 4.720920000000000000e+05 4.718680000000000000e+05 4.707150000000000000e+05 4.717850000000000000e+05 4.705810000000000000e+05 4.716370000000000000e+05 4.711620000000000000e+05 4.714670000000000000e+05 4.718800000000000000e+05 4.736600000000000000e+05 4.715300000000000000e+05 4.722630000000000000e+05 4.726610000000000000e+05 4.723070000000000000e+05 4.715120000000000000e+05 4.716760000000000000e+05 4.715990000000000000e+05 4.708940000000000000e+05 4.717410000000000000e+05 4.707450000000000000e+05 4.727930000000000000e+05 4.712140000000000000e+05 4.721410000000000000e+05 4.718490000000000000e+05 4.721170000000000000e+05 4.724410000000000000e+05 4.733250000000000000e+05 4.725170000000000000e+05 4.731320000000000000e+05 4.732960000000000000e+05 4.723410000000000000e+05 4.720030000000000000e+05 4.736660000000000000e+05 4.719870000000000000e+05 4.727600000000000000e+05 4.720660000000000000e+05 4.721830000000000000e+05 4.716430000000000000e+05 4.735120000000000000e+05 4.726820000000000000e+05 4.727320000000000000e+05 4.736170000000000000e+05 4.735320000000000000e+05 4.746770000000000000e+05 4.742550000000000000e+05 4.732190000000000000e+05 4.732770000000000000e+05 4.726590000000000000e+05 4.727870000000000000e+05 4.727970000000000000e+05 4.720410000000000000e+05 4.725010000000000000e+05 4.719350000000000000e+05 4.735300000000000000e+05 4.718950000000000000e+05 4.708020000000000000e+05 4.712070000000000000e+05 4.708390000000000000e+05 4.721090000000000000e+05 4.730480000000000000e+05 4.736980000000000000e+05 4.728340000000000000e+05 4.736100000000000000e+05 4.729230000000000000e+05 4.747590000000000000e+05 4.733590000000000000e+05 4.747550000000000000e+05 4.728400000000000000e+05 4.740040000000000000e+05 4.737250000000000000e+05 4.745250000000000000e+05 4.739490000000000000e+05 4.729360000000000000e+05 4.730260000000000000e+05 4.719690000000000000e+05 4.729990000000000000e+05 4.733620000000000000e+05 4.748250000000000000e+05 4.745400000000000000e+05 4.730030000000000000e+05 4.733010000000000000e+05 4.724910000000000000e+05 4.737300000000000000e+05 4.730920000000000000e+05 4.745900000000000000e+05 4.740320000000000000e+05 4.734600000000000000e+05 4.741510000000000000e+05 4.743560000000000000e+05 4.735690000000000000e+05 4.753370000000000000e+05 4.752380000000000000e+05 4.739390000000000000e+05 4.747170000000000000e+05 4.750700000000000000e+05 4.734220000000000000e+05 4.751460000000000000e+05 4.754310000000000000e+05 4.730410000000000000e+05 4.729400000000000000e+05 4.730540000000000000e+05 4.750480000000000000e+05 4.751590000000000000e+05 4.748640000000000000e+05 4.749590000000000000e+05 4.741680000000000000e+05 4.750040000000000000e+05 4.751800000000000000e+05 4.750670000000000000e+05 4.747150000000000000e+05 4.762570000000000000e+05 4.740470000000000000e+05 4.752150000000000000e+05 4.748410000000000000e+05 4.757430000000000000e+05 4.748080000000000000e+05 4.748190000000000000e+05 4.759140000000000000e+05 4.765390000000000000e+05 4.764560000000000000e+05 4.764350000000000000e+05 4.760240000000000000e+05 4.749500000000000000e+05 4.757750000000000000e+05 4.742000000000000000e+05 4.759750000000000000e+05 4.763030000000000000e+05 4.759830000000000000e+05 4.748950000000000000e+05 4.745830000000000000e+05 4.748050000000000000e+05 4.757960000000000000e+05 4.756590000000000000e+05 4.747220000000000000e+05 4.746330000000000000e+05 4.755540000000000000e+05 4.757990000000000000e+05 4.759830000000000000e+05 4.756040000000000000e+05 4.764450000000000000e+05 4.770330000000000000e+05 4.768320000000000000e+05 4.751610000000000000e+05 4.756830000000000000e+05 4.747160000000000000e+05 4.745770000000000000e+05 4.739920000000000000e+05 4.748390000000000000e+05 4.746430000000000000e+05 4.750550000000000000e+05 4.753400000000000000e+05 4.747210000000000000e+05 4.758320000000000000e+05 4.749710000000000000e+05 4.752860000000000000e+05 4.755690000000000000e+05 4.749400000000000000e+05 4.745810000000000000e+05 4.742050000000000000e+05 4.739210000000000000e+05 4.737540000000000000e+05 4.751650000000000000e+05 4.743540000000000000e+05 4.745200000000000000e+05 4.741660000000000000e+05 4.742070000000000000e+05 4.735300000000000000e+05 4.737800000000000000e+05 4.752230000000000000e+05 4.743620000000000000e+05 4.757980000000000000e+05 4.736350000000000000e+05 4.767920000000000000e+05 4.761670000000000000e+05 4.759650000000000000e+05 4.763820000000000000e+05 4.746710000000000000e+05 4.748900000000000000e+05 4.738930000000000000e+05 4.749340000000000000e+05 4.753070000000000000e+05 4.743570000000000000e+05 4.753080000000000000e+05 4.765730000000000000e+05 4.771220000000000000e+05 4.768520000000000000e+05 4.767650000000000000e+05 4.767970000000000000e+05 4.765630000000000000e+05 4.766600000000000000e+05 4.773210000000000000e+05 4.758720000000000000e+05 4.763490000000000000e+05 4.774750000000000000e+05 4.772950000000000000e+05 4.767930000000000000e+05 4.779900000000000000e+05 4.773680000000000000e+05 4.772640000000000000e+05 4.754970000000000000e+05 4.778480000000000000e+05 4.761810000000000000e+05 4.768880000000000000e+05 4.774070000000000000e+05 4.773000000000000000e+05 4.762000000000000000e+05 4.776890000000000000e+05 4.761640000000000000e+05 4.771520000000000000e+05 4.773210000000000000e+05 4.784380000000000000e+05 4.786690000000000000e+05 4.793860000000000000e+05 4.786120000000000000e+05 4.792270000000000000e+05 4.791000000000000000e+05 4.799300000000000000e+05 4.789990000000000000e+05 4.789160000000000000e+05 4.794230000000000000e+05 4.792250000000000000e+05 4.796270000000000000e+05 4.796300000000000000e+05 4.797940000000000000e+05 4.803550000000000000e+05 4.810630000000000000e+05 4.801140000000000000e+05 4.798770000000000000e+05 4.804010000000000000e+05 4.795860000000000000e+05 4.792280000000000000e+05 4.787120000000000000e+05 4.797080000000000000e+05 4.796490000000000000e+05 4.802760000000000000e+05 4.800540000000000000e+05 4.796880000000000000e+05 4.802600000000000000e+05 4.803120000000000000e+05 4.804800000000000000e+05 4.794570000000000000e+05 4.803160000000000000e+05 4.794400000000000000e+05 4.787800000000000000e+05 4.809710000000000000e+05 4.802360000000000000e+05 4.806450000000000000e+05 4.797230000000000000e+05 4.810060000000000000e+05 4.807450000000000000e+05 4.816260000000000000e+05 4.806220000000000000e+05 4.818920000000000000e+05 4.807500000000000000e+05 4.808730000000000000e+05 4.808100000000000000e+05 4.805430000000000000e+05 4.804260000000000000e+05 4.817890000000000000e+05 4.821800000000000000e+05 4.813360000000000000e+05 4.811800000000000000e+05 4.815200000000000000e+05 4.802360000000000000e+05 4.806910000000000000e+05 4.811560000000000000e+05 4.805860000000000000e+05 4.797060000000000000e+05 4.804120000000000000e+05 4.797690000000000000e+05 4.791940000000000000e+05 4.803080000000000000e+05 4.800520000000000000e+05 4.789980000000000000e+05 4.786260000000000000e+05 4.799350000000000000e+05 4.782470000000000000e+05 4.805470000000000000e+05 4.809550000000000000e+05 4.799860000000000000e+05 4.812340000000000000e+05 4.805740000000000000e+05 4.807700000000000000e+05 4.807020000000000000e+05 4.804940000000000000e+05 4.801560000000000000e+05 4.822080000000000000e+05 4.809690000000000000e+05 4.790620000000000000e+05 4.804430000000000000e+05 4.805520000000000000e+05 4.802190000000000000e+05 4.796570000000000000e+05 4.803530000000000000e+05 4.807030000000000000e+05 4.801310000000000000e+05 4.811260000000000000e+05 4.800900000000000000e+05 4.811800000000000000e+05 4.801510000000000000e+05 4.830810000000000000e+05 4.805790000000000000e+05 4.813660000000000000e+05 4.807960000000000000e+05 4.810900000000000000e+05 4.804880000000000000e+05 4.800470000000000000e+05 4.799570000000000000e+05 4.819940000000000000e+05 4.821930000000000000e+05 4.833900000000000000e+05 4.818720000000000000e+05 4.816750000000000000e+05 4.817670000000000000e+05 4.813940000000000000e+05 4.818490000000000000e+05 4.827130000000000000e+05 4.828080000000000000e+05 4.823530000000000000e+05 4.836610000000000000e+05 4.835050000000000000e+05 4.835400000000000000e+05 4.800790000000000000e+05 4.816150000000000000e+05 4.822620000000000000e+05 4.825810000000000000e+05 4.825230000000000000e+05 4.820550000000000000e+05 4.827530000000000000e+05 4.823080000000000000e+05 4.827960000000000000e+05 4.835170000000000000e+05 4.824040000000000000e+05 4.828030000000000000e+05 4.826750000000000000e+05 4.837670000000000000e+05 4.842230000000000000e+05 4.828550000000000000e+05 4.841220000000000000e+05 4.831760000000000000e+05 4.842740000000000000e+05 4.832910000000000000e+05 4.813100000000000000e+05 4.833680000000000000e+05 4.819870000000000000e+05 4.838110000000000000e+05 4.823400000000000000e+05 4.811480000000000000e+05 4.827150000000000000e+05 4.813900000000000000e+05 4.816700000000000000e+05 4.820830000000000000e+05 4.825130000000000000e+05 4.815190000000000000e+05 4.831760000000000000e+05 4.828240000000000000e+05 4.816860000000000000e+05 4.846630000000000000e+05 4.826720000000000000e+05 4.823970000000000000e+05 4.835050000000000000e+05 4.826470000000000000e+05 4.826390000000000000e+05 4.814210000000000000e+05 4.819940000000000000e+05 4.831870000000000000e+05 4.809920000000000000e+05 4.822110000000000000e+05 4.818200000000000000e+05 4.818860000000000000e+05 4.818730000000000000e+05 4.809810000000000000e+05 4.828230000000000000e+05 4.834640000000000000e+05 4.838300000000000000e+05 4.834870000000000000e+05 4.827160000000000000e+05 4.846440000000000000e+05 4.847080000000000000e+05 4.812950000000000000e+05 4.836780000000000000e+05 4.834500000000000000e+05 4.829680000000000000e+05 4.830980000000000000e+05 4.825450000000000000e+05 4.825430000000000000e+05 4.830790000000000000e+05 4.817100000000000000e+05 4.825700000000000000e+05 4.830770000000000000e+05 4.840550000000000000e+05 4.829170000000000000e+05 4.835280000000000000e+05 4.847100000000000000e+05 4.843310000000000000e+05 4.838690000000000000e+05 4.837290000000000000e+05 4.836330000000000000e+05 4.844060000000000000e+05 4.846580000000000000e+05 4.848990000000000000e+05 4.850830000000000000e+05 4.839540000000000000e+05 4.841050000000000000e+05 4.828360000000000000e+05 4.844460000000000000e+05 4.837100000000000000e+05 4.850440000000000000e+05 4.834080000000000000e+05 4.844900000000000000e+05 4.840210000000000000e+05 4.830540000000000000e+05 4.826230000000000000e+05 4.840630000000000000e+05 4.838470000000000000e+05 4.841990000000000000e+05 4.844690000000000000e+05 4.823800000000000000e+05 4.836200000000000000e+05 4.850100000000000000e+05 4.840080000000000000e+05 4.841280000000000000e+05 4.851040000000000000e+05 4.848310000000000000e+05 4.853070000000000000e+05 4.856380000000000000e+05 4.851460000000000000e+05 4.844260000000000000e+05 4.853230000000000000e+05 4.848910000000000000e+05 4.857680000000000000e+05 4.851470000000000000e+05 4.856220000000000000e+05 4.849790000000000000e+05 4.850150000000000000e+05 4.833980000000000000e+05 4.858080000000000000e+05 4.847140000000000000e+05 4.854520000000000000e+05 4.843480000000000000e+05 4.841010000000000000e+05 4.847580000000000000e+05 4.829840000000000000e+05 4.839910000000000000e+05 4.826870000000000000e+05 4.822630000000000000e+05 4.835410000000000000e+05 4.833570000000000000e+05 4.828660000000000000e+05 4.834590000000000000e+05 4.830610000000000000e+05 4.838860000000000000e+05 4.835310000000000000e+05 4.842590000000000000e+05 4.844360000000000000e+05 4.829290000000000000e+05 4.836360000000000000e+05 4.824280000000000000e+05 4.842960000000000000e+05 4.844550000000000000e+05 4.836740000000000000e+05 4.833220000000000000e+05 4.835840000000000000e+05 4.833840000000000000e+05 4.828040000000000000e+05 4.836380000000000000e+05 4.837700000000000000e+05 4.826630000000000000e+05 4.844370000000000000e+05 4.839740000000000000e+05 4.828910000000000000e+05 4.850080000000000000e+05 4.843700000000000000e+05 4.853420000000000000e+05 4.853450000000000000e+05 4.830890000000000000e+05 4.834000000000000000e+05 4.851150000000000000e+05 4.840820000000000000e+05 4.837490000000000000e+05 4.849620000000000000e+05 4.858860000000000000e+05 4.841360000000000000e+05 4.828300000000000000e+05 4.850050000000000000e+05 4.851140000000000000e+05 4.846990000000000000e+05 4.857120000000000000e+05 4.845480000000000000e+05 4.850280000000000000e+05 4.846590000000000000e+05 4.854060000000000000e+05 4.843510000000000000e+05 4.844710000000000000e+05 4.840260000000000000e+05 4.843240000000000000e+05 4.836190000000000000e+05 4.837810000000000000e+05 4.838730000000000000e+05 4.835900000000000000e+05 4.850900000000000000e+05 4.855680000000000000e+05 4.844630000000000000e+05 4.863060000000000000e+05 4.859400000000000000e+05 4.856730000000000000e+05 4.862690000000000000e+05 4.860900000000000000e+05 4.868120000000000000e+05 4.864110000000000000e+05 4.872430000000000000e+05 4.858360000000000000e+05 4.856590000000000000e+05 4.852040000000000000e+05 4.848620000000000000e+05 4.853570000000000000e+05 4.849320000000000000e+05 4.856570000000000000e+05 4.857730000000000000e+05 4.856180000000000000e+05 4.859790000000000000e+05 4.850480000000000000e+05 4.848240000000000000e+05 4.853000000000000000e+05 4.866710000000000000e+05 4.868620000000000000e+05 4.861670000000000000e+05 4.853260000000000000e+05 4.859170000000000000e+05 4.859150000000000000e+05 4.853520000000000000e+05 4.863850000000000000e+05 4.857000000000000000e+05 4.860860000000000000e+05 4.848480000000000000e+05 4.862500000000000000e+05 4.862060000000000000e+05 4.856810000000000000e+05 4.870330000000000000e+05 4.863500000000000000e+05 4.865190000000000000e+05 4.869240000000000000e+05 4.863350000000000000e+05 4.866810000000000000e+05 4.866600000000000000e+05 4.864570000000000000e+05 4.880900000000000000e+05 4.872790000000000000e+05 4.882060000000000000e+05 4.879750000000000000e+05 4.882650000000000000e+05 4.874880000000000000e+05 4.874770000000000000e+05 4.874430000000000000e+05 4.877020000000000000e+05 4.867010000000000000e+05 4.885210000000000000e+05 4.872780000000000000e+05 4.874380000000000000e+05 4.876910000000000000e+05 4.875820000000000000e+05 4.879280000000000000e+05 4.866080000000000000e+05 4.861610000000000000e+05 4.863720000000000000e+05 4.882220000000000000e+05 4.864570000000000000e+05 4.862520000000000000e+05 4.859970000000000000e+05 4.872620000000000000e+05 4.871490000000000000e+05 4.873560000000000000e+05 4.872340000000000000e+05 4.865350000000000000e+05 4.871210000000000000e+05 4.882050000000000000e+05 4.877390000000000000e+05 4.882580000000000000e+05 4.869670000000000000e+05 4.871970000000000000e+05 4.874830000000000000e+05 4.884340000000000000e+05 4.892900000000000000e+05 4.884500000000000000e+05 4.875170000000000000e+05 4.870390000000000000e+05 4.872360000000000000e+05 4.868510000000000000e+05 4.877350000000000000e+05 4.880600000000000000e+05 4.892400000000000000e+05 4.887590000000000000e+05 4.893640000000000000e+05 4.883440000000000000e+05 4.885500000000000000e+05 4.873560000000000000e+05 4.877130000000000000e+05 4.868250000000000000e+05 4.881340000000000000e+05 4.889140000000000000e+05 4.895240000000000000e+05 4.879460000000000000e+05 4.866630000000000000e+05 4.885030000000000000e+05 4.884560000000000000e+05 4.885890000000000000e+05 4.898710000000000000e+05 4.876030000000000000e+05 4.901430000000000000e+05 4.885110000000000000e+05 4.878070000000000000e+05 4.886240000000000000e+05 4.886670000000000000e+05 4.892310000000000000e+05 4.900900000000000000e+05 4.890330000000000000e+05 4.888410000000000000e+05 4.899120000000000000e+05 4.883740000000000000e+05 4.898250000000000000e+05 4.893810000000000000e+05 4.893830000000000000e+05 4.892440000000000000e+05 4.883850000000000000e+05 4.881560000000000000e+05 4.868990000000000000e+05 4.888720000000000000e+05 4.896840000000000000e+05 4.910760000000000000e+05 4.888630000000000000e+05 4.888870000000000000e+05 4.890330000000000000e+05 4.886030000000000000e+05 4.891140000000000000e+05 4.889300000000000000e+05 4.907910000000000000e+05 4.882280000000000000e+05 4.899070000000000000e+05 4.893360000000000000e+05 4.886390000000000000e+05 4.902320000000000000e+05 4.904100000000000000e+05 4.886780000000000000e+05 4.895120000000000000e+05 4.894160000000000000e+05 4.908560000000000000e+05 4.910540000000000000e+05 4.902890000000000000e+05 4.909360000000000000e+05 4.911070000000000000e+05 4.898130000000000000e+05 4.915950000000000000e+05 4.908280000000000000e+05 4.905770000000000000e+05 4.907780000000000000e+05 4.916230000000000000e+05 4.903030000000000000e+05 4.899810000000000000e+05 4.903350000000000000e+05 4.921410000000000000e+05 4.920550000000000000e+05 4.904990000000000000e+05 4.901550000000000000e+05 4.909420000000000000e+05 4.911280000000000000e+05 4.909620000000000000e+05 4.910100000000000000e+05 4.905330000000000000e+05 4.917350000000000000e+05 4.921250000000000000e+05 4.915980000000000000e+05 4.906570000000000000e+05 4.917370000000000000e+05 4.920110000000000000e+05 4.923930000000000000e+05 4.921860000000000000e+05 4.941680000000000000e+05 4.934360000000000000e+05 4.935130000000000000e+05 4.933030000000000000e+05 4.915420000000000000e+05 4.913630000000000000e+05 4.933300000000000000e+05 4.918970000000000000e+05 4.931610000000000000e+05 4.930560000000000000e+05 4.936470000000000000e+05 4.938920000000000000e+05 4.948160000000000000e+05 4.921230000000000000e+05 4.927910000000000000e+05 4.926830000000000000e+05 4.925080000000000000e+05 4.929570000000000000e+05 4.922610000000000000e+05 4.927420000000000000e+05 4.923920000000000000e+05 4.910700000000000000e+05 4.914390000000000000e+05 4.925770000000000000e+05 4.906350000000000000e+05 4.914640000000000000e+05 4.912190000000000000e+05 4.923370000000000000e+05 4.915490000000000000e+05 4.917240000000000000e+05 4.915260000000000000e+05 4.914930000000000000e+05 4.919040000000000000e+05 4.911290000000000000e+05 4.929820000000000000e+05 4.909080000000000000e+05 4.931840000000000000e+05 4.916900000000000000e+05 4.924460000000000000e+05 4.915860000000000000e+05 4.915080000000000000e+05 4.917110000000000000e+05 4.918390000000000000e+05 4.932880000000000000e+05 4.922810000000000000e+05 4.915400000000000000e+05 4.912270000000000000e+05 4.923890000000000000e+05 4.922400000000000000e+05 4.929510000000000000e+05 4.912210000000000000e+05 4.929990000000000000e+05 4.908310000000000000e+05 4.930670000000000000e+05 4.931200000000000000e+05 4.930090000000000000e+05 4.936760000000000000e+05 4.934380000000000000e+05 4.931670000000000000e+05 4.923890000000000000e+05 4.927640000000000000e+05 4.924350000000000000e+05 4.922430000000000000e+05 4.927650000000000000e+05 4.930040000000000000e+05 4.914570000000000000e+05 4.939530000000000000e+05 4.933580000000000000e+05 4.908490000000000000e+05 4.935010000000000000e+05 4.941110000000000000e+05 4.924080000000000000e+05 4.925510000000000000e+05 4.912310000000000000e+05 4.921710000000000000e+05 4.920240000000000000e+05 4.913590000000000000e+05 4.896590000000000000e+05 4.908580000000000000e+05 4.905380000000000000e+05 4.922280000000000000e+05 4.919820000000000000e+05 4.921670000000000000e+05 4.924210000000000000e+05 4.919470000000000000e+05 4.901990000000000000e+05 4.926160000000000000e+05 4.916740000000000000e+05 4.924660000000000000e+05 4.926200000000000000e+05 4.917610000000000000e+05 4.915110000000000000e+05 4.918300000000000000e+05 4.908130000000000000e+05 4.924590000000000000e+05 4.912910000000000000e+05 4.925010000000000000e+05 4.922850000000000000e+05 4.923740000000000000e+05 4.922890000000000000e+05 4.929670000000000000e+05 4.918510000000000000e+05 4.925190000000000000e+05 4.940210000000000000e+05 4.928320000000000000e+05 4.932220000000000000e+05 4.920640000000000000e+05 4.921560000000000000e+05 4.913280000000000000e+05 4.916430000000000000e+05 4.921280000000000000e+05 4.920780000000000000e+05 4.918260000000000000e+05 4.922140000000000000e+05 4.922250000000000000e+05 4.905490000000000000e+05 4.906940000000000000e+05 4.915270000000000000e+05 4.917510000000000000e+05 4.913830000000000000e+05 4.937490000000000000e+05 4.928680000000000000e+05 4.925610000000000000e+05 4.926320000000000000e+05 4.929680000000000000e+05 4.919480000000000000e+05 4.924020000000000000e+05 4.934750000000000000e+05 4.940950000000000000e+05 4.917800000000000000e+05 4.919110000000000000e+05 4.918030000000000000e+05 4.920360000000000000e+05 4.925810000000000000e+05 4.920690000000000000e+05 4.906840000000000000e+05 4.923040000000000000e+05 4.919870000000000000e+05 4.912530000000000000e+05 4.922610000000000000e+05 4.917770000000000000e+05 4.938620000000000000e+05 4.920130000000000000e+05 4.927180000000000000e+05 4.938850000000000000e+05 4.939940000000000000e+05 4.918950000000000000e+05 4.930130000000000000e+05 4.928120000000000000e+05 4.931780000000000000e+05 4.930080000000000000e+05 4.925640000000000000e+05 4.934130000000000000e+05 4.930070000000000000e+05 4.922360000000000000e+05 4.914380000000000000e+05 4.920220000000000000e+05 4.916500000000000000e+05 4.927410000000000000e+05 4.926550000000000000e+05 4.929520000000000000e+05 4.920910000000000000e+05 4.927370000000000000e+05 4.927970000000000000e+05 4.921940000000000000e+05 4.919360000000000000e+05 4.938550000000000000e+05 4.927000000000000000e+05 4.927410000000000000e+05 4.927370000000000000e+05 4.933340000000000000e+05 4.939050000000000000e+05 4.933540000000000000e+05 4.939930000000000000e+05 4.933290000000000000e+05 4.937750000000000000e+05 4.930900000000000000e+05 4.940700000000000000e+05 4.953170000000000000e+05 4.940740000000000000e+05 4.925940000000000000e+05 4.937810000000000000e+05 4.924600000000000000e+05 4.938600000000000000e+05 4.936720000000000000e+05 4.949530000000000000e+05 4.936110000000000000e+05 4.941400000000000000e+05 4.942990000000000000e+05 4.945700000000000000e+05 4.940450000000000000e+05 4.939180000000000000e+05 4.942150000000000000e+05 4.937300000000000000e+05 4.939330000000000000e+05 4.929520000000000000e+05 4.944600000000000000e+05 4.939780000000000000e+05 4.930740000000000000e+05 4.953830000000000000e+05 4.935530000000000000e+05 4.936870000000000000e+05 4.939910000000000000e+05 4.928510000000000000e+05 4.951070000000000000e+05 4.944050000000000000e+05 4.933640000000000000e+05 4.938330000000000000e+05 4.943970000000000000e+05 4.937420000000000000e+05 4.938340000000000000e+05 4.937800000000000000e+05 4.949860000000000000e+05 4.949070000000000000e+05 4.937200000000000000e+05 4.951680000000000000e+05 4.935760000000000000e+05 4.936070000000000000e+05 4.922570000000000000e+05 4.944140000000000000e+05 4.931340000000000000e+05 4.960900000000000000e+05 4.943890000000000000e+05 4.942600000000000000e+05 4.936280000000000000e+05 4.927100000000000000e+05 4.940610000000000000e+05 4.935560000000000000e+05 4.939170000000000000e+05 4.936370000000000000e+05 4.931840000000000000e+05 4.934160000000000000e+05 4.936790000000000000e+05 4.936940000000000000e+05 4.951770000000000000e+05 4.952570000000000000e+05 4.953550000000000000e+05 4.939950000000000000e+05 4.956930000000000000e+05 4.958760000000000000e+05 4.960200000000000000e+05 4.967020000000000000e+05 4.959420000000000000e+05 4.958270000000000000e+05 4.949560000000000000e+05 4.945230000000000000e+05 4.953800000000000000e+05 4.958460000000000000e+05 4.950990000000000000e+05 4.957190000000000000e+05 4.959660000000000000e+05 4.945050000000000000e+05 4.950450000000000000e+05 4.948990000000000000e+05 4.946190000000000000e+05 4.946220000000000000e+05 4.954070000000000000e+05 4.958770000000000000e+05 4.954010000000000000e+05 4.949440000000000000e+05 4.954010000000000000e+05 4.960000000000000000e+05 4.966610000000000000e+05 4.968140000000000000e+05 4.964370000000000000e+05 4.970910000000000000e+05 4.962290000000000000e+05 4.965230000000000000e+05 4.968880000000000000e+05 4.957670000000000000e+05 4.958460000000000000e+05 4.959880000000000000e+05 4.981660000000000000e+05 4.973950000000000000e+05 4.964090000000000000e+05 4.962190000000000000e+05 4.977270000000000000e+05 4.965110000000000000e+05 4.960260000000000000e+05 4.945770000000000000e+05 4.957870000000000000e+05 4.967690000000000000e+05 4.952490000000000000e+05 4.950190000000000000e+05 4.968210000000000000e+05 4.962770000000000000e+05 4.953630000000000000e+05 4.963970000000000000e+05 4.954460000000000000e+05 4.960900000000000000e+05 4.978560000000000000e+05 4.964260000000000000e+05 4.971370000000000000e+05 4.971310000000000000e+05 4.973230000000000000e+05 4.972020000000000000e+05 4.971220000000000000e+05 4.980360000000000000e+05 4.964440000000000000e+05 4.952040000000000000e+05 4.961360000000000000e+05 4.950600000000000000e+05 4.944530000000000000e+05 4.955650000000000000e+05 4.950080000000000000e+05 4.969810000000000000e+05 4.957140000000000000e+05 4.964150000000000000e+05 4.951020000000000000e+05 4.959930000000000000e+05 4.969730000000000000e+05 4.952130000000000000e+05 4.961300000000000000e+05 4.956080000000000000e+05 4.959940000000000000e+05 4.962060000000000000e+05 4.968210000000000000e+05 4.974670000000000000e+05 4.953550000000000000e+05 4.959870000000000000e+05 4.963970000000000000e+05 4.971050000000000000e+05 4.965220000000000000e+05 4.964930000000000000e+05 4.969430000000000000e+05 4.975890000000000000e+05 4.984070000000000000e+05 4.970390000000000000e+05 4.984450000000000000e+05 4.977580000000000000e+05 4.972790000000000000e+05 4.967330000000000000e+05 4.978600000000000000e+05 4.974520000000000000e+05 4.978290000000000000e+05 4.976170000000000000e+05 4.969790000000000000e+05 4.982600000000000000e+05 4.976600000000000000e+05 4.974860000000000000e+05 4.979880000000000000e+05 4.964390000000000000e+05 4.967820000000000000e+05 4.959060000000000000e+05 4.964500000000000000e+05 4.956570000000000000e+05 4.966010000000000000e+05 4.983500000000000000e+05 4.976100000000000000e+05 4.975480000000000000e+05 4.959680000000000000e+05 4.967640000000000000e+05 4.957760000000000000e+05 4.964360000000000000e+05 4.971110000000000000e+05 4.969530000000000000e+05 4.984450000000000000e+05 4.977570000000000000e+05 4.975460000000000000e+05 4.972170000000000000e+05 4.962560000000000000e+05 4.968570000000000000e+05 4.968400000000000000e+05 4.987760000000000000e+05 4.988420000000000000e+05 4.963000000000000000e+05 4.977650000000000000e+05 4.979990000000000000e+05 4.978360000000000000e+05 4.976820000000000000e+05 4.990200000000000000e+05 4.999090000000000000e+05 4.987470000000000000e+05 4.990150000000000000e+05 4.983130000000000000e+05 4.994870000000000000e+05 4.999670000000000000e+05 4.987720000000000000e+05 4.994780000000000000e+05 4.979990000000000000e+05 4.977290000000000000e+05 4.995660000000000000e+05 4.988560000000000000e+05 4.978220000000000000e+05 5.009770000000000000e+05 4.993700000000000000e+05 4.980150000000000000e+05 4.997020000000000000e+05 4.978970000000000000e+05 4.985970000000000000e+05 4.973070000000000000e+05 4.986000000000000000e+05 4.982680000000000000e+05 4.983030000000000000e+05 4.985980000000000000e+05 4.992330000000000000e+05 4.977620000000000000e+05 4.986610000000000000e+05 4.980380000000000000e+05 4.986230000000000000e+05 4.976630000000000000e+05 4.975150000000000000e+05 4.988250000000000000e+05 4.975080000000000000e+05 4.987090000000000000e+05 4.981980000000000000e+05 4.992770000000000000e+05 4.983130000000000000e+05 4.993670000000000000e+05 4.976880000000000000e+05 4.996160000000000000e+05 4.993000000000000000e+05 4.981310000000000000e+05 4.989770000000000000e+05 4.982860000000000000e+05 4.992060000000000000e+05 4.988690000000000000e+05 4.976380000000000000e+05 4.982560000000000000e+05 4.986530000000000000e+05 4.978740000000000000e+05 4.963060000000000000e+05 4.967670000000000000e+05 4.973970000000000000e+05 4.983610000000000000e+05 4.965610000000000000e+05 4.969610000000000000e+05 4.976210000000000000e+05 4.987050000000000000e+05 5.000140000000000000e+05 4.991500000000000000e+05 4.987490000000000000e+05 4.990870000000000000e+05 4.989950000000000000e+05 4.999830000000000000e+05 5.012200000000000000e+05 4.993060000000000000e+05 4.990030000000000000e+05 4.995750000000000000e+05 5.009410000000000000e+05 4.994590000000000000e+05 4.995080000000000000e+05 5.001220000000000000e+05 4.994930000000000000e+05 5.003200000000000000e+05 4.999300000000000000e+05 4.987000000000000000e+05 4.981120000000000000e+05 4.982230000000000000e+05 4.985360000000000000e+05 4.978430000000000000e+05 4.989090000000000000e+05 4.982580000000000000e+05 4.982160000000000000e+05 4.988810000000000000e+05 4.975110000000000000e+05 4.971200000000000000e+05 4.991350000000000000e+05 4.976690000000000000e+05 4.963780000000000000e+05 4.977910000000000000e+05 4.993620000000000000e+05 4.980370000000000000e+05 4.973110000000000000e+05 4.982930000000000000e+05 4.994980000000000000e+05 4.982480000000000000e+05 4.993680000000000000e+05 4.991610000000000000e+05 4.987400000000000000e+05 4.987430000000000000e+05 4.984980000000000000e+05 4.994960000000000000e+05 4.992660000000000000e+05 4.983970000000000000e+05 4.988080000000000000e+05 4.994300000000000000e+05 5.005140000000000000e+05 5.001470000000000000e+05 4.995290000000000000e+05 4.996660000000000000e+05 4.987180000000000000e+05 4.968060000000000000e+05 4.989490000000000000e+05 4.978990000000000000e+05 4.988700000000000000e+05 4.974230000000000000e+05 4.976660000000000000e+05 4.980450000000000000e+05 4.977160000000000000e+05 5.002690000000000000e+05 4.982970000000000000e+05 4.976290000000000000e+05 4.987700000000000000e+05 4.992040000000000000e+05 5.004510000000000000e+05 4.996740000000000000e+05 5.010780000000000000e+05 4.990660000000000000e+05 4.978540000000000000e+05 4.989400000000000000e+05 4.994380000000000000e+05 4.997800000000000000e+05 4.990410000000000000e+05 4.988210000000000000e+05 4.992220000000000000e+05 4.993750000000000000e+05 4.989920000000000000e+05 4.998810000000000000e+05 5.004390000000000000e+05 5.003670000000000000e+05 4.984620000000000000e+05 4.964880000000000000e+05 4.999790000000000000e+05 4.987410000000000000e+05 4.972310000000000000e+05 4.985580000000000000e+05 4.985760000000000000e+05 4.974820000000000000e+05 4.979660000000000000e+05 4.989110000000000000e+05 4.972290000000000000e+05 4.985170000000000000e+05 4.971820000000000000e+05 4.982390000000000000e+05 4.988050000000000000e+05 4.988160000000000000e+05 4.985240000000000000e+05 4.982400000000000000e+05 4.982930000000000000e+05 5.004390000000000000e+05 4.977720000000000000e+05 4.987690000000000000e+05 4.975410000000000000e+05 4.986720000000000000e+05 4.986780000000000000e+05 4.983130000000000000e+05 4.993160000000000000e+05 4.994380000000000000e+05 4.984030000000000000e+05 4.989480000000000000e+05 4.972300000000000000e+05 4.980190000000000000e+05 4.977680000000000000e+05 4.993130000000000000e+05 4.996550000000000000e+05 4.973840000000000000e+05 4.972560000000000000e+05 4.985730000000000000e+05 4.996560000000000000e+05 4.976140000000000000e+05 4.993540000000000000e+05 4.992480000000000000e+05 4.991150000000000000e+05 4.983350000000000000e+05 5.003280000000000000e+05 5.002690000000000000e+05 5.003220000000000000e+05 5.001760000000000000e+05 5.005330000000000000e+05 5.001240000000000000e+05 4.994670000000000000e+05 4.985760000000000000e+05 4.990410000000000000e+05 4.988990000000000000e+05 4.984350000000000000e+05 4.993620000000000000e+05 4.985280000000000000e+05 4.987890000000000000e+05 4.996910000000000000e+05 4.978660000000000000e+05 4.982770000000000000e+05 4.978570000000000000e+05 4.982160000000000000e+05 4.992230000000000000e+05 4.980840000000000000e+05 4.982080000000000000e+05 4.983320000000000000e+05 4.981410000000000000e+05 4.986490000000000000e+05 4.982540000000000000e+05 4.984050000000000000e+05 4.995070000000000000e+05 4.979580000000000000e+05 4.982080000000000000e+05 4.974620000000000000e+05 4.983510000000000000e+05 4.985590000000000000e+05 4.986210000000000000e+05 4.984820000000000000e+05 4.987990000000000000e+05 4.994010000000000000e+05 4.983860000000000000e+05 4.976590000000000000e+05 4.965440000000000000e+05 4.979720000000000000e+05 4.984900000000000000e+05 5.000210000000000000e+05 4.978880000000000000e+05 4.982800000000000000e+05 4.992280000000000000e+05 4.981930000000000000e+05 4.985750000000000000e+05 4.997930000000000000e+05 4.988480000000000000e+05 5.006070000000000000e+05 4.991630000000000000e+05 5.005320000000000000e+05 5.001390000000000000e+05 5.007010000000000000e+05 5.008110000000000000e+05 4.999150000000000000e+05 5.010630000000000000e+05 5.001620000000000000e+05 4.998460000000000000e+05 4.992610000000000000e+05 4.998310000000000000e+05 5.002720000000000000e+05 5.011160000000000000e+05 4.981930000000000000e+05 4.993470000000000000e+05 4.990250000000000000e+05 4.997940000000000000e+05 4.987390000000000000e+05 4.983380000000000000e+05 4.991400000000000000e+05 4.989180000000000000e+05 4.991190000000000000e+05 4.996600000000000000e+05 4.978140000000000000e+05 4.995290000000000000e+05 4.996190000000000000e+05 4.991660000000000000e+05 4.978040000000000000e+05 4.987900000000000000e+05 4.991770000000000000e+05 4.983190000000000000e+05 4.987320000000000000e+05 4.978670000000000000e+05 4.979690000000000000e+05 4.979060000000000000e+05 4.977190000000000000e+05 4.987190000000000000e+05 4.986240000000000000e+05 4.978270000000000000e+05 4.972560000000000000e+05 4.989270000000000000e+05 4.975960000000000000e+05 4.987450000000000000e+05 4.986790000000000000e+05 4.984470000000000000e+05 4.976350000000000000e+05 4.982960000000000000e+05 4.983260000000000000e+05 4.993300000000000000e+05 4.991550000000000000e+05 4.996040000000000000e+05 4.989910000000000000e+05 4.987440000000000000e+05 5.009360000000000000e+05 5.000530000000000000e+05 5.008830000000000000e+05 4.996170000000000000e+05 4.987960000000000000e+05 4.994980000000000000e+05 4.999640000000000000e+05 4.989680000000000000e+05 4.986410000000000000e+05 4.993650000000000000e+05 5.007280000000000000e+05 4.986000000000000000e+05 4.991520000000000000e+05 4.993880000000000000e+05 4.986830000000000000e+05 4.993360000000000000e+05 5.004850000000000000e+05 5.001920000000000000e+05 4.984450000000000000e+05 5.000300000000000000e+05 4.996430000000000000e+05 4.996110000000000000e+05 5.011590000000000000e+05 5.012020000000000000e+05 5.001100000000000000e+05 5.011120000000000000e+05 5.007290000000000000e+05 4.997260000000000000e+05 4.996870000000000000e+05 4.996780000000000000e+05 5.010790000000000000e+05 4.984010000000000000e+05 4.991910000000000000e+05 5.009860000000000000e+05 5.009920000000000000e+05 5.008250000000000000e+05 5.006810000000000000e+05 4.982000000000000000e+05 4.996580000000000000e+05 5.001530000000000000e+05 4.981700000000000000e+05 5.011050000000000000e+05 4.991630000000000000e+05 4.988940000000000000e+05 5.000480000000000000e+05 5.002200000000000000e+05 4.989130000000000000e+05 5.001860000000000000e+05 4.985880000000000000e+05 5.009710000000000000e+05 4.998330000000000000e+05 5.002170000000000000e+05 5.000880000000000000e+05 4.990960000000000000e+05 4.990170000000000000e+05 4.988170000000000000e+05 5.004770000000000000e+05 5.002570000000000000e+05 4.997920000000000000e+05 4.995840000000000000e+05 4.997410000000000000e+05 4.993840000000000000e+05 4.998760000000000000e+05 4.995910000000000000e+05 4.996270000000000000e+05 5.005030000000000000e+05 4.989860000000000000e+05 4.998030000000000000e+05 5.002240000000000000e+05 4.995410000000000000e+05 5.010490000000000000e+05 4.983480000000000000e+05 4.994240000000000000e+05 5.000360000000000000e+05 5.000050000000000000e+05 5.006990000000000000e+05 5.000890000000000000e+05 5.004070000000000000e+05 5.023530000000000000e+05 5.016090000000000000e+05 5.016120000000000000e+05 4.998970000000000000e+05 5.000120000000000000e+05 4.996610000000000000e+05 4.991370000000000000e+05 4.997650000000000000e+05 4.993060000000000000e+05 5.013840000000000000e+05 5.004490000000000000e+05 5.011920000000000000e+05 5.010960000000000000e+05 4.996220000000000000e+05 4.998210000000000000e+05 5.000930000000000000e+05 4.999880000000000000e+05 4.997110000000000000e+05 4.995260000000000000e+05 4.998390000000000000e+05 4.998580000000000000e+05 4.998180000000000000e+05 4.999600000000000000e+05 5.000260000000000000e+05 5.002180000000000000e+05 4.998790000000000000e+05 4.999950000000000000e+05 5.002220000000000000e+05 4.984550000000000000e+05 4.977350000000000000e+05 4.992360000000000000e+05 4.999840000000000000e+05 5.000100000000000000e+05 4.994090000000000000e+05 5.001930000000000000e+05 5.002860000000000000e+05 4.985650000000000000e+05 5.019610000000000000e+05 5.006930000000000000e+05 5.004880000000000000e+05 4.998070000000000000e+05 4.992740000000000000e+05 5.005340000000000000e+05 4.992230000000000000e+05 4.995150000000000000e+05 4.992680000000000000e+05 4.998540000000000000e+05 4.993580000000000000e+05 4.999310000000000000e+05 4.992630000000000000e+05 4.988650000000000000e+05 4.994840000000000000e+05 5.006490000000000000e+05 4.994330000000000000e+05 5.001580000000000000e+05 5.013850000000000000e+05 5.009440000000000000e+05 4.999710000000000000e+05 5.008350000000000000e+05 5.001880000000000000e+05 5.010820000000000000e+05 5.013390000000000000e+05 5.011100000000000000e+05 5.009910000000000000e+05 5.003460000000000000e+05 5.010500000000000000e+05 5.003060000000000000e+05 5.001270000000000000e+05 5.013950000000000000e+05 4.999930000000000000e+05 5.017810000000000000e+05 5.003590000000000000e+05 5.006760000000000000e+05 5.004230000000000000e+05 5.010740000000000000e+05 5.005280000000000000e+05 5.007570000000000000e+05 5.008990000000000000e+05 5.012150000000000000e+05 5.014270000000000000e+05 5.010140000000000000e+05 5.003040000000000000e+05 5.016460000000000000e+05 5.007180000000000000e+05 5.004220000000000000e+05 5.007780000000000000e+05 5.003890000000000000e+05 4.998430000000000000e+05 5.010590000000000000e+05 5.006710000000000000e+05 5.021990000000000000e+05 5.015040000000000000e+05 5.010310000000000000e+05 5.016220000000000000e+05 5.025160000000000000e+05 5.031410000000000000e+05 5.021620000000000000e+05 5.012390000000000000e+05 5.008310000000000000e+05 5.020250000000000000e+05 5.004050000000000000e+05 5.023390000000000000e+05 5.009440000000000000e+05 5.018080000000000000e+05 5.021460000000000000e+05 5.014760000000000000e+05 5.037860000000000000e+05 5.005780000000000000e+05 5.002390000000000000e+05 5.021000000000000000e+05 5.002400000000000000e+05 5.020280000000000000e+05 5.022140000000000000e+05 5.024470000000000000e+05 5.006750000000000000e+05 5.002560000000000000e+05 5.018930000000000000e+05 5.013090000000000000e+05 5.031640000000000000e+05 5.021950000000000000e+05 5.033820000000000000e+05 5.042920000000000000e+05 5.041010000000000000e+05 5.030280000000000000e+05 5.030820000000000000e+05 5.036080000000000000e+05 5.024760000000000000e+05 5.029870000000000000e+05 5.026740000000000000e+05 5.038640000000000000e+05 5.019820000000000000e+05 5.021970000000000000e+05 5.035240000000000000e+05 5.026420000000000000e+05 5.025890000000000000e+05 5.018250000000000000e+05 5.016750000000000000e+05 5.027380000000000000e+05 5.014370000000000000e+05 5.031260000000000000e+05 5.023350000000000000e+05 5.017550000000000000e+05 5.018190000000000000e+05 5.042070000000000000e+05 5.023710000000000000e+05 5.030920000000000000e+05 5.025290000000000000e+05 5.037020000000000000e+05 5.014560000000000000e+05 5.014220000000000000e+05 5.036610000000000000e+05 5.019630000000000000e+05 5.036390000000000000e+05 5.039230000000000000e+05 5.040600000000000000e+05 5.032130000000000000e+05 5.033480000000000000e+05 5.036390000000000000e+05 5.042110000000000000e+05 5.039460000000000000e+05 5.037840000000000000e+05 5.025690000000000000e+05 5.028570000000000000e+05 5.034510000000000000e+05 5.035430000000000000e+05 5.036150000000000000e+05 5.039590000000000000e+05 5.029190000000000000e+05 5.035220000000000000e+05 5.029280000000000000e+05 5.035480000000000000e+05 5.029170000000000000e+05 5.042960000000000000e+05 5.038320000000000000e+05 5.051800000000000000e+05 5.041200000000000000e+05 5.035720000000000000e+05 5.037380000000000000e+05 5.049030000000000000e+05 5.045020000000000000e+05 5.045420000000000000e+05 5.036450000000000000e+05 5.050070000000000000e+05 5.047950000000000000e+05 5.040880000000000000e+05 5.055390000000000000e+05 5.051380000000000000e+05 5.048510000000000000e+05 5.048430000000000000e+05 5.047220000000000000e+05 5.050040000000000000e+05 5.035830000000000000e+05 5.042640000000000000e+05 5.044140000000000000e+05 5.042080000000000000e+05 5.039320000000000000e+05 5.048460000000000000e+05 5.040380000000000000e+05 5.054680000000000000e+05 5.044830000000000000e+05 5.051340000000000000e+05 5.043820000000000000e+05 5.053000000000000000e+05 5.048340000000000000e+05 5.051440000000000000e+05 5.050960000000000000e+05 5.045180000000000000e+05 5.046010000000000000e+05 5.045410000000000000e+05 5.044050000000000000e+05 5.055320000000000000e+05 5.055210000000000000e+05 5.045410000000000000e+05 5.043280000000000000e+05 5.055540000000000000e+05 5.068550000000000000e+05 5.075400000000000000e+05 5.053220000000000000e+05 5.044470000000000000e+05 5.051680000000000000e+05 5.044740000000000000e+05 5.056260000000000000e+05 5.044590000000000000e+05 5.056490000000000000e+05 5.052390000000000000e+05 5.042970000000000000e+05 5.061340000000000000e+05 5.040440000000000000e+05 5.038850000000000000e+05 5.032350000000000000e+05 5.037420000000000000e+05 5.042710000000000000e+05 5.033160000000000000e+05 5.032790000000000000e+05 5.043110000000000000e+05 5.043240000000000000e+05 5.026060000000000000e+05 5.038650000000000000e+05 5.037210000000000000e+05 5.035530000000000000e+05 5.039180000000000000e+05 5.048360000000000000e+05 5.031010000000000000e+05 5.044160000000000000e+05 5.040620000000000000e+05 5.039730000000000000e+05 5.038260000000000000e+05 5.038850000000000000e+05 5.043450000000000000e+05 5.050840000000000000e+05 5.036950000000000000e+05 5.046650000000000000e+05 5.044670000000000000e+05 5.035700000000000000e+05 5.031110000000000000e+05 5.030100000000000000e+05 5.049980000000000000e+05 5.041240000000000000e+05 5.046820000000000000e+05 5.052110000000000000e+05 5.056020000000000000e+05 5.052880000000000000e+05 5.050290000000000000e+05 5.038140000000000000e+05 5.049380000000000000e+05 5.055700000000000000e+05 5.063070000000000000e+05 5.049400000000000000e+05 5.064210000000000000e+05 5.040510000000000000e+05 5.045600000000000000e+05 5.044910000000000000e+05 5.050510000000000000e+05 5.036790000000000000e+05 5.037830000000000000e+05 5.033270000000000000e+05 5.048910000000000000e+05 5.040210000000000000e+05 5.040400000000000000e+05 5.047610000000000000e+05 5.037900000000000000e+05 5.056680000000000000e+05 5.044180000000000000e+05 5.057280000000000000e+05 5.041030000000000000e+05 5.038380000000000000e+05 5.050990000000000000e+05 5.041360000000000000e+05 5.054030000000000000e+05 5.046320000000000000e+05 5.042580000000000000e+05 5.043830000000000000e+05 5.047890000000000000e+05 5.055560000000000000e+05 5.059530000000000000e+05 5.061110000000000000e+05 5.047950000000000000e+05 5.043780000000000000e+05 5.050600000000000000e+05 5.068040000000000000e+05 5.061340000000000000e+05 5.052420000000000000e+05 5.051790000000000000e+05 5.055090000000000000e+05 5.052650000000000000e+05 5.066470000000000000e+05 5.075020000000000000e+05 5.077800000000000000e+05 5.067630000000000000e+05 5.066250000000000000e+05 5.055810000000000000e+05 5.069180000000000000e+05 5.056900000000000000e+05 5.055410000000000000e+05 5.070440000000000000e+05 5.064140000000000000e+05 5.075410000000000000e+05 5.062310000000000000e+05 5.059010000000000000e+05 5.056910000000000000e+05 5.057950000000000000e+05 5.063040000000000000e+05 5.059670000000000000e+05 5.058110000000000000e+05 5.056130000000000000e+05 5.068180000000000000e+05 5.053250000000000000e+05 5.059330000000000000e+05 5.048100000000000000e+05 5.067290000000000000e+05 5.062020000000000000e+05 5.063620000000000000e+05 5.051650000000000000e+05 5.045930000000000000e+05 5.044120000000000000e+05 5.043850000000000000e+05 5.052730000000000000e+05 5.054500000000000000e+05 5.040830000000000000e+05 5.060360000000000000e+05 5.063000000000000000e+05 5.053650000000000000e+05 5.057570000000000000e+05 5.049430000000000000e+05 5.049270000000000000e+05 5.066820000000000000e+05 5.070620000000000000e+05 5.055690000000000000e+05 5.065910000000000000e+05 5.061510000000000000e+05 5.067760000000000000e+05 5.070200000000000000e+05 5.063330000000000000e+05 5.072000000000000000e+05 5.073440000000000000e+05 5.066020000000000000e+05 5.062500000000000000e+05 5.071350000000000000e+05 5.058220000000000000e+05 5.080820000000000000e+05 5.069780000000000000e+05 5.074930000000000000e+05 5.059600000000000000e+05 5.059150000000000000e+05 5.057090000000000000e+05 5.075290000000000000e+05 5.047810000000000000e+05 5.046180000000000000e+05 5.053920000000000000e+05 5.053610000000000000e+05 5.061550000000000000e+05 5.068350000000000000e+05 5.056380000000000000e+05 5.063490000000000000e+05 5.067800000000000000e+05 5.069590000000000000e+05 5.060810000000000000e+05 5.073100000000000000e+05 5.053160000000000000e+05 5.057640000000000000e+05 5.058080000000000000e+05 5.069120000000000000e+05 5.068130000000000000e+05 5.066890000000000000e+05 5.065960000000000000e+05 5.059540000000000000e+05 5.071290000000000000e+05 5.065430000000000000e+05 5.060170000000000000e+05 5.064540000000000000e+05 5.075470000000000000e+05 5.067200000000000000e+05 5.058730000000000000e+05 5.068020000000000000e+05 5.075230000000000000e+05 5.076830000000000000e+05 5.058730000000000000e+05 5.053020000000000000e+05 5.055360000000000000e+05 5.056990000000000000e+05 5.054750000000000000e+05 5.044710000000000000e+05 5.076140000000000000e+05 5.060790000000000000e+05 5.077440000000000000e+05 5.072470000000000000e+05 5.070310000000000000e+05 5.076820000000000000e+05 5.077900000000000000e+05 5.072250000000000000e+05 5.061110000000000000e+05 5.057210000000000000e+05 5.065280000000000000e+05 5.071130000000000000e+05 5.073650000000000000e+05 5.070510000000000000e+05 5.075620000000000000e+05 5.064560000000000000e+05 5.064250000000000000e+05 5.047550000000000000e+05 5.063180000000000000e+05 5.085440000000000000e+05 5.064660000000000000e+05 5.076050000000000000e+05 5.078840000000000000e+05 5.073680000000000000e+05 5.066810000000000000e+05 5.068850000000000000e+05 5.061980000000000000e+05 5.062160000000000000e+05 5.063340000000000000e+05 5.073380000000000000e+05 5.070990000000000000e+05 5.069940000000000000e+05 5.047140000000000000e+05 5.076600000000000000e+05 5.077630000000000000e+05 5.060100000000000000e+05 5.064760000000000000e+05 5.067060000000000000e+05 5.066240000000000000e+05 5.061740000000000000e+05 5.059560000000000000e+05 5.055600000000000000e+05 5.051910000000000000e+05 5.049820000000000000e+05 5.067900000000000000e+05 5.062760000000000000e+05 5.051420000000000000e+05 5.057240000000000000e+05 5.077360000000000000e+05 5.063600000000000000e+05 5.070970000000000000e+05 5.067090000000000000e+05 5.067020000000000000e+05 5.054070000000000000e+05 5.053440000000000000e+05 5.060570000000000000e+05 5.076030000000000000e+05 5.062870000000000000e+05 5.071440000000000000e+05 5.065280000000000000e+05 5.071070000000000000e+05 5.066030000000000000e+05 5.072730000000000000e+05 5.072100000000000000e+05 5.073080000000000000e+05 5.074540000000000000e+05 5.088940000000000000e+05 5.089950000000000000e+05 5.094020000000000000e+05 5.079030000000000000e+05 5.082550000000000000e+05 5.102630000000000000e+05 5.084670000000000000e+05 5.096400000000000000e+05 5.096750000000000000e+05 5.098120000000000000e+05 5.088430000000000000e+05 5.085550000000000000e+05 5.067950000000000000e+05 5.075240000000000000e+05 5.073280000000000000e+05 5.074690000000000000e+05 5.060720000000000000e+05 5.084330000000000000e+05 5.090970000000000000e+05 5.089300000000000000e+05 5.075210000000000000e+05 5.085290000000000000e+05 5.076070000000000000e+05 5.085890000000000000e+05 5.081610000000000000e+05 5.065740000000000000e+05 5.092170000000000000e+05 5.088390000000000000e+05 5.089430000000000000e+05 5.082440000000000000e+05 5.084020000000000000e+05 5.068650000000000000e+05 5.095310000000000000e+05 5.076990000000000000e+05 5.083900000000000000e+05 5.071240000000000000e+05 5.078620000000000000e+05 5.089200000000000000e+05 5.073480000000000000e+05 5.088400000000000000e+05 5.085080000000000000e+05 5.081440000000000000e+05 5.090180000000000000e+05 5.088520000000000000e+05 5.087350000000000000e+05 5.082140000000000000e+05 5.093150000000000000e+05 5.072350000000000000e+05 5.075940000000000000e+05 5.080270000000000000e+05 5.067540000000000000e+05 5.077710000000000000e+05 5.079530000000000000e+05 5.081200000000000000e+05 5.079110000000000000e+05 5.076540000000000000e+05 5.079740000000000000e+05 5.069620000000000000e+05 5.065490000000000000e+05 5.086380000000000000e+05 5.088720000000000000e+05 5.077130000000000000e+05 5.068080000000000000e+05 5.072460000000000000e+05 5.078850000000000000e+05 5.086490000000000000e+05 5.077430000000000000e+05 5.074610000000000000e+05 5.084270000000000000e+05 5.074490000000000000e+05 5.080210000000000000e+05 5.090710000000000000e+05 5.067500000000000000e+05 5.073360000000000000e+05 5.064560000000000000e+05 5.082610000000000000e+05 5.088860000000000000e+05 5.083670000000000000e+05 5.081920000000000000e+05 5.077140000000000000e+05 5.085270000000000000e+05 5.072500000000000000e+05 5.088050000000000000e+05 5.067600000000000000e+05 5.082670000000000000e+05 5.078250000000000000e+05 5.090450000000000000e+05 5.085420000000000000e+05 5.087760000000000000e+05 5.071970000000000000e+05 5.083320000000000000e+05 5.081230000000000000e+05 5.091050000000000000e+05 5.085460000000000000e+05 5.078170000000000000e+05 5.080040000000000000e+05 5.088840000000000000e+05 5.077320000000000000e+05 5.089220000000000000e+05 5.075710000000000000e+05 5.080320000000000000e+05 5.100770000000000000e+05 5.087140000000000000e+05 5.098230000000000000e+05 5.090420000000000000e+05 5.094280000000000000e+05 5.086880000000000000e+05 5.096760000000000000e+05 5.084000000000000000e+05 5.097800000000000000e+05 5.100300000000000000e+05 5.091680000000000000e+05 5.101300000000000000e+05 5.088020000000000000e+05 5.104770000000000000e+05 5.097240000000000000e+05 5.092880000000000000e+05 5.092300000000000000e+05 5.082650000000000000e+05 5.106080000000000000e+05 5.093720000000000000e+05 5.108150000000000000e+05 5.101570000000000000e+05 5.096130000000000000e+05 5.098470000000000000e+05 5.088300000000000000e+05 5.089650000000000000e+05 5.098750000000000000e+05 5.095200000000000000e+05 5.088050000000000000e+05 5.102740000000000000e+05 5.091010000000000000e+05 5.105970000000000000e+05 5.122510000000000000e+05 5.095630000000000000e+05 5.115710000000000000e+05 5.096740000000000000e+05 5.118580000000000000e+05 5.106320000000000000e+05 5.099550000000000000e+05 5.093410000000000000e+05 5.119090000000000000e+05 5.118000000000000000e+05 5.120850000000000000e+05 5.111240000000000000e+05 5.112210000000000000e+05 5.118060000000000000e+05 5.122440000000000000e+05 5.108340000000000000e+05 5.122650000000000000e+05 5.128740000000000000e+05 5.127210000000000000e+05 5.127230000000000000e+05 5.128400000000000000e+05 5.114600000000000000e+05 5.112580000000000000e+05 5.115220000000000000e+05 5.110880000000000000e+05 5.117320000000000000e+05 5.109750000000000000e+05 5.119590000000000000e+05 5.111090000000000000e+05 5.117690000000000000e+05 5.109390000000000000e+05 5.104560000000000000e+05 5.113370000000000000e+05 5.124360000000000000e+05 5.120340000000000000e+05 5.140000000000000000e+05 5.128160000000000000e+05 5.136400000000000000e+05 5.117670000000000000e+05 5.126600000000000000e+05 5.127500000000000000e+05 5.112900000000000000e+05 5.126480000000000000e+05 5.131910000000000000e+05 5.118240000000000000e+05 5.103380000000000000e+05 5.114250000000000000e+05 5.095770000000000000e+05 5.114990000000000000e+05 5.107960000000000000e+05 5.114050000000000000e+05 5.106930000000000000e+05 5.111820000000000000e+05 5.132200000000000000e+05 5.117920000000000000e+05 5.102690000000000000e+05 5.101660000000000000e+05 5.099600000000000000e+05 5.114450000000000000e+05 5.114970000000000000e+05 5.108430000000000000e+05 5.082980000000000000e+05 5.107840000000000000e+05 5.103260000000000000e+05 5.099960000000000000e+05 5.095120000000000000e+05 5.090550000000000000e+05 5.113290000000000000e+05 5.104410000000000000e+05 5.101150000000000000e+05 5.013400000000000000e+05 4.941730000000000000e+05 4.863040000000000000e+05 4.796530000000000000e+05 4.721520000000000000e+05 4.658270000000000000e+05 4.594350000000000000e+05 4.547810000000000000e+05 4.489240000000000000e+05 4.447090000000000000e+05 4.388870000000000000e+05 4.334880000000000000e+05 4.291920000000000000e+05 4.248120000000000000e+05 4.206090000000000000e+05 4.171480000000000000e+05 4.140230000000000000e+05 4.092120000000000000e+05 4.065500000000000000e+05 4.032350000000000000e+05 4.003880000000000000e+05 3.961660000000000000e+05 3.934360000000000000e+05 3.913320000000000000e+05 3.899670000000000000e+05 3.865450000000000000e+05 3.846770000000000000e+05 3.826330000000000000e+05 3.788270000000000000e+05 3.774120000000000000e+05 3.750330000000000000e+05 3.719220000000000000e+05 3.706220000000000000e+05 3.681440000000000000e+05 3.660290000000000000e+05 3.655540000000000000e+05 3.627370000000000000e+05 3.609130000000000000e+05 3.582680000000000000e+05 3.590420000000000000e+05 3.558350000000000000e+05 3.552840000000000000e+05 3.536030000000000000e+05 3.524810000000000000e+05 3.492970000000000000e+05 3.480930000000000000e+05 3.470990000000000000e+05 3.464580000000000000e+05 3.438200000000000000e+05 3.421270000000000000e+05 3.405150000000000000e+05 3.404360000000000000e+05 3.384100000000000000e+05 3.378590000000000000e+05 3.364710000000000000e+05 3.348370000000000000e+05 3.332990000000000000e+05 3.321640000000000000e+05 3.312870000000000000e+05 3.303190000000000000e+05 3.279280000000000000e+05 3.273180000000000000e+05 3.261930000000000000e+05 3.263870000000000000e+05 3.248610000000000000e+05 3.237990000000000000e+05 3.227310000000000000e+05 3.226510000000000000e+05 3.197970000000000000e+05 3.187950000000000000e+05 3.176530000000000000e+05 3.178940000000000000e+05 3.156520000000000000e+05 3.159650000000000000e+05 3.141440000000000000e+05 3.133170000000000000e+05 3.125380000000000000e+05 3.122660000000000000e+05 3.102960000000000000e+05 3.080640000000000000e+05 3.083070000000000000e+05 3.069380000000000000e+05 3.066950000000000000e+05 3.062530000000000000e+05 3.051120000000000000e+05 3.037870000000000000e+05 3.030580000000000000e+05 3.022450000000000000e+05 3.012870000000000000e+05 2.997130000000000000e+05 2.996110000000000000e+05 2.992630000000000000e+05 2.977290000000000000e+05 2.982070000000000000e+05 2.961650000000000000e+05 2.940680000000000000e+05 2.948350000000000000e+05 2.941110000000000000e+05 2.927790000000000000e+05 2.916780000000000000e+05 2.908750000000000000e+05 2.912230000000000000e+05 2.900860000000000000e+05 2.897830000000000000e+05 2.884760000000000000e+05 2.875910000000000000e+05 2.864420000000000000e+05 2.863790000000000000e+05 2.856050000000000000e+05 2.845220000000000000e+05 2.846500000000000000e+05 2.824210000000000000e+05 2.817950000000000000e+05 2.806550000000000000e+05 2.805290000000000000e+05 2.808270000000000000e+05 2.799080000000000000e+05 2.783720000000000000e+05 2.780220000000000000e+05 2.779150000000000000e+05 2.765910000000000000e+05 2.757250000000000000e+05 2.751420000000000000e+05 2.751360000000000000e+05 2.740370000000000000e+05 2.744720000000000000e+05 2.724070000000000000e+05 2.723590000000000000e+05 2.715700000000000000e+05 2.709720000000000000e+05 2.702560000000000000e+05 2.699900000000000000e+05 2.693730000000000000e+05 2.684250000000000000e+05 2.681410000000000000e+05 2.670780000000000000e+05 2.683950000000000000e+05 2.668480000000000000e+05 2.665320000000000000e+05 2.645640000000000000e+05 2.642100000000000000e+05 2.641520000000000000e+05 2.637330000000000000e+05 2.633900000000000000e+05 2.626120000000000000e+05 2.623310000000000000e+05 2.614210000000000000e+05 2.610810000000000000e+05 2.602740000000000000e+05 2.602140000000000000e+05 2.599430000000000000e+05 2.593200000000000000e+05 2.588860000000000000e+05 2.577820000000000000e+05 2.578590000000000000e+05 2.572360000000000000e+05 2.564890000000000000e+05 2.558250000000000000e+05 2.555310000000000000e+05 2.553310000000000000e+05 2.538360000000000000e+05 2.533820000000000000e+05 2.531340000000000000e+05 2.523310000000000000e+05 2.526190000000000000e+05 2.512390000000000000e+05 2.523150000000000000e+05 2.510430000000000000e+05 2.511760000000000000e+05 2.489220000000000000e+05 2.493460000000000000e+05 2.497100000000000000e+05 2.488270000000000000e+05 2.481730000000000000e+05 2.482970000000000000e+05 2.472240000000000000e+05 2.467160000000000000e+05 2.465810000000000000e+05 2.456450000000000000e+05 2.460400000000000000e+05 2.441140000000000000e+05 2.444020000000000000e+05 2.434190000000000000e+05 2.434220000000000000e+05 2.438470000000000000e+05 2.419500000000000000e+05 2.419380000000000000e+05 2.423090000000000000e+05 2.416310000000000000e+05 2.410170000000000000e+05 2.402090000000000000e+05 2.400520000000000000e+05 2.403590000000000000e+05 2.395010000000000000e+05 2.389140000000000000e+05 2.389230000000000000e+05 2.376820000000000000e+05 2.367480000000000000e+05 2.382530000000000000e+05 2.361280000000000000e+05 2.369650000000000000e+05 2.351930000000000000e+05 2.356590000000000000e+05 2.346810000000000000e+05 2.361240000000000000e+05 2.338290000000000000e+05 2.343070000000000000e+05 2.332370000000000000e+05 2.333350000000000000e+05 2.327750000000000000e+05 2.333850000000000000e+05 2.333660000000000000e+05 2.318600000000000000e+05 2.314850000000000000e+05 2.312290000000000000e+05 2.315200000000000000e+05 2.301210000000000000e+05 2.305540000000000000e+05 2.299220000000000000e+05 2.290490000000000000e+05 2.296160000000000000e+05 2.289010000000000000e+05 2.294900000000000000e+05 2.277630000000000000e+05 2.278880000000000000e+05 2.281110000000000000e+05 2.267140000000000000e+05 2.275440000000000000e+05 2.267930000000000000e+05 2.272450000000000000e+05 2.258930000000000000e+05 2.260850000000000000e+05 2.257210000000000000e+05 2.252450000000000000e+05 2.242420000000000000e+05 2.251860000000000000e+05 2.245060000000000000e+05 2.242600000000000000e+05 2.231230000000000000e+05 2.233160000000000000e+05 2.225090000000000000e+05 2.234960000000000000e+05 2.227190000000000000e+05 2.217390000000000000e+05 2.212620000000000000e+05 2.214990000000000000e+05 2.210170000000000000e+05 2.207950000000000000e+05 2.203230000000000000e+05 2.196420000000000000e+05 2.196680000000000000e+05 2.186800000000000000e+05 2.194490000000000000e+05 2.182240000000000000e+05 2.191230000000000000e+05 2.187650000000000000e+05 2.177610000000000000e+05 2.178450000000000000e+05 2.174800000000000000e+05 2.168840000000000000e+05 2.167130000000000000e+05 2.171000000000000000e+05 2.154750000000000000e+05 2.164030000000000000e+05 2.153720000000000000e+05 2.146190000000000000e+05 2.141260000000000000e+05 2.144100000000000000e+05 2.142880000000000000e+05 2.135560000000000000e+05 2.131680000000000000e+05 2.132160000000000000e+05 2.137870000000000000e+05 2.134590000000000000e+05 2.125510000000000000e+05 2.128850000000000000e+05 2.125300000000000000e+05 2.112380000000000000e+05 2.115760000000000000e+05 2.111140000000000000e+05 2.113020000000000000e+05 2.108740000000000000e+05 2.104670000000000000e+05 2.105340000000000000e+05 2.106480000000000000e+05 2.100890000000000000e+05 2.094290000000000000e+05 2.101200000000000000e+05 2.091560000000000000e+05 2.087610000000000000e+05 2.095590000000000000e+05 2.090340000000000000e+05 2.089220000000000000e+05 2.083700000000000000e+05 2.077510000000000000e+05 2.086310000000000000e+05 2.069570000000000000e+05 2.080600000000000000e+05 2.068390000000000000e+05 2.072340000000000000e+05 2.059340000000000000e+05 2.060690000000000000e+05 2.058730000000000000e+05 2.060360000000000000e+05 2.059540000000000000e+05 2.061640000000000000e+05 2.050860000000000000e+05 2.050450000000000000e+05 2.051280000000000000e+05 2.040640000000000000e+05 2.050860000000000000e+05 2.043640000000000000e+05 2.045090000000000000e+05 2.042240000000000000e+05 2.033490000000000000e+05 2.031490000000000000e+05 2.035650000000000000e+05 2.035390000000000000e+05 2.029510000000000000e+05 2.023860000000000000e+05 2.019330000000000000e+05 2.031200000000000000e+05 2.019290000000000000e+05 2.024700000000000000e+05 2.017810000000000000e+05 2.011760000000000000e+05 2.010190000000000000e+05 2.013290000000000000e+05 2.006220000000000000e+05 1.998380000000000000e+05 2.007620000000000000e+05 2.007010000000000000e+05 1.995420000000000000e+05 2.000170000000000000e+05 2.001480000000000000e+05 2.001740000000000000e+05 1.994670000000000000e+05 1.996120000000000000e+05 1.985650000000000000e+05 1.995440000000000000e+05 1.982320000000000000e+05 1.989300000000000000e+05 1.977920000000000000e+05 1.981430000000000000e+05 1.981470000000000000e+05 1.985560000000000000e+05 1.979940000000000000e+05 1.978530000000000000e+05 1.970570000000000000e+05 1.972070000000000000e+05 1.970610000000000000e+05 1.970160000000000000e+05 1.971150000000000000e+05 1.959660000000000000e+05 1.960760000000000000e+05 1.964370000000000000e+05 1.961050000000000000e+05 1.951390000000000000e+05 1.955980000000000000e+05 1.957950000000000000e+05 1.949550000000000000e+05 1.947050000000000000e+05 1.943400000000000000e+05 1.944470000000000000e+05 1.948440000000000000e+05 1.941760000000000000e+05 1.941750000000000000e+05 1.935270000000000000e+05 1.946560000000000000e+05 1.934750000000000000e+05 1.939830000000000000e+05 1.925040000000000000e+05 1.929430000000000000e+05 1.928920000000000000e+05 1.923890000000000000e+05 1.916730000000000000e+05 1.923610000000000000e+05 1.929870000000000000e+05 1.917820000000000000e+05 1.919780000000000000e+05 1.920410000000000000e+05 1.918290000000000000e+05 1.916040000000000000e+05 1.908550000000000000e+05 1.907680000000000000e+05 1.905350000000000000e+05 1.910720000000000000e+05 1.907340000000000000e+05 1.904240000000000000e+05 1.904820000000000000e+05 1.897950000000000000e+05 1.900110000000000000e+05 1.895930000000000000e+05 1.903360000000000000e+05 1.889580000000000000e+05 1.895060000000000000e+05 1.884890000000000000e+05 1.891480000000000000e+05 1.889760000000000000e+05 1.898050000000000000e+05 1.889020000000000000e+05 1.881410000000000000e+05 1.881590000000000000e+05 1.880540000000000000e+05 1.878920000000000000e+05 1.880880000000000000e+05 1.876370000000000000e+05 1.882180000000000000e+05 1.879480000000000000e+05 1.868150000000000000e+05 1.877030000000000000e+05 1.875690000000000000e+05 1.864000000000000000e+05 1.872070000000000000e+05 1.868600000000000000e+05 1.861200000000000000e+05 1.857110000000000000e+05 1.863320000000000000e+05 1.857690000000000000e+05 1.853390000000000000e+05 1.855090000000000000e+05 1.848890000000000000e+05 1.855300000000000000e+05 1.846570000000000000e+05 1.853400000000000000e+05 1.842750000000000000e+05 1.845910000000000000e+05 1.850930000000000000e+05 1.844410000000000000e+05 1.843760000000000000e+05 1.845350000000000000e+05 1.846480000000000000e+05 1.837420000000000000e+05 1.837250000000000000e+05 1.841890000000000000e+05 1.847930000000000000e+05 1.836510000000000000e+05 1.832820000000000000e+05 1.834910000000000000e+05 1.823660000000000000e+05 1.829700000000000000e+05 1.829430000000000000e+05 1.839910000000000000e+05 1.825510000000000000e+05 1.818900000000000000e+05 1.825170000000000000e+05 1.820770000000000000e+05 1.816190000000000000e+05 1.813730000000000000e+05 1.817970000000000000e+05 1.813600000000000000e+05 1.813370000000000000e+05 1.812830000000000000e+05 1.806370000000000000e+05 1.809380000000000000e+05 1.806660000000000000e+05 1.811710000000000000e+05 1.805280000000000000e+05 1.801090000000000000e+05 1.804360000000000000e+05 1.803670000000000000e+05 1.802110000000000000e+05 1.792500000000000000e+05 1.802680000000000000e+05 1.797850000000000000e+05 1.799230000000000000e+05 1.793900000000000000e+05 1.798830000000000000e+05 1.801070000000000000e+05 1.790060000000000000e+05 1.787630000000000000e+05 1.785140000000000000e+05 1.795190000000000000e+05 1.783720000000000000e+05 1.784960000000000000e+05 1.787520000000000000e+05 1.785680000000000000e+05 1.784020000000000000e+05 1.788440000000000000e+05 1.784280000000000000e+05 1.779090000000000000e+05 1.780990000000000000e+05 1.770700000000000000e+05 1.771350000000000000e+05 1.773830000000000000e+05 1.774580000000000000e+05 1.775410000000000000e+05 1.772740000000000000e+05 1.766840000000000000e+05 1.762050000000000000e+05 1.760040000000000000e+05 1.765630000000000000e+05 1.759820000000000000e+05 1.760750000000000000e+05 1.758660000000000000e+05 1.751980000000000000e+05 1.753210000000000000e+05 1.763500000000000000e+05 1.756050000000000000e+05 1.756870000000000000e+05 1.754350000000000000e+05 1.749500000000000000e+05 1.751720000000000000e+05 1.753700000000000000e+05 1.752710000000000000e+05 1.745490000000000000e+05 1.742360000000000000e+05 1.740490000000000000e+05 1.751900000000000000e+05 1.736400000000000000e+05 1.742070000000000000e+05 1.743080000000000000e+05 1.738430000000000000e+05 1.738800000000000000e+05 1.742800000000000000e+05 1.739790000000000000e+05 1.731400000000000000e+05 1.730200000000000000e+05 1.737270000000000000e+05 1.728360000000000000e+05 1.733060000000000000e+05 1.721670000000000000e+05 1.734890000000000000e+05 1.728320000000000000e+05 1.731510000000000000e+05 1.723320000000000000e+05 1.725640000000000000e+05 1.728830000000000000e+05 1.727910000000000000e+05 1.715480000000000000e+05 1.717000000000000000e+05 1.710060000000000000e+05 1.724490000000000000e+05 1.726640000000000000e+05 1.716810000000000000e+05 1.707710000000000000e+05 1.709030000000000000e+05 1.710000000000000000e+05 1.708380000000000000e+05 1.714120000000000000e+05 1.711860000000000000e+05 1.708690000000000000e+05 1.707210000000000000e+05 1.700360000000000000e+05 1.705290000000000000e+05 1.703960000000000000e+05 1.704840000000000000e+05 1.698480000000000000e+05 1.703480000000000000e+05 1.706910000000000000e+05 1.701720000000000000e+05 1.700400000000000000e+05 1.697770000000000000e+05 1.690870000000000000e+05 1.691840000000000000e+05 1.702580000000000000e+05 1.696770000000000000e+05 1.694430000000000000e+05 1.689060000000000000e+05 1.681400000000000000e+05 1.693140000000000000e+05 1.677790000000000000e+05 1.687820000000000000e+05 1.693560000000000000e+05 1.682500000000000000e+05 1.681000000000000000e+05 1.683560000000000000e+05 1.683690000000000000e+05 1.679690000000000000e+05 1.681710000000000000e+05 1.677990000000000000e+05 1.672760000000000000e+05 1.676390000000000000e+05 1.675090000000000000e+05 1.672770000000000000e+05 1.673840000000000000e+05 1.675650000000000000e+05 1.669300000000000000e+05 1.674690000000000000e+05 1.662740000000000000e+05 1.663910000000000000e+05 1.669690000000000000e+05 1.660620000000000000e+05 1.663830000000000000e+05 1.660220000000000000e+05 1.660720000000000000e+05 1.661600000000000000e+05 1.655520000000000000e+05 1.658230000000000000e+05 1.665810000000000000e+05 1.656180000000000000e+05 1.653780000000000000e+05 1.661540000000000000e+05 1.651180000000000000e+05 1.656760000000000000e+05 1.643150000000000000e+05 1.646000000000000000e+05 1.640190000000000000e+05 1.649740000000000000e+05 1.658390000000000000e+05 1.649730000000000000e+05 1.636080000000000000e+05 1.639410000000000000e+05 1.641840000000000000e+05 1.634880000000000000e+05 1.635120000000000000e+05 1.639000000000000000e+05 1.638850000000000000e+05 1.637250000000000000e+05 1.639220000000000000e+05 1.640950000000000000e+05 1.639490000000000000e+05 1.634620000000000000e+05 1.626130000000000000e+05 1.631940000000000000e+05 1.627530000000000000e+05 1.621540000000000000e+05 1.628860000000000000e+05 1.626710000000000000e+05 1.626670000000000000e+05 1.627000000000000000e+05 1.617970000000000000e+05 1.617940000000000000e+05 1.621490000000000000e+05 1.623400000000000000e+05 1.626530000000000000e+05 1.620580000000000000e+05 1.623380000000000000e+05 1.620750000000000000e+05 1.623530000000000000e+05 1.620490000000000000e+05 1.619780000000000000e+05 1.610680000000000000e+05 1.618300000000000000e+05 1.615760000000000000e+05 1.611610000000000000e+05 1.617440000000000000e+05 1.608860000000000000e+05 1.619710000000000000e+05 1.609270000000000000e+05 1.611690000000000000e+05 1.610250000000000000e+05 1.599830000000000000e+05 1.605100000000000000e+05 1.599750000000000000e+05 1.606300000000000000e+05 1.607660000000000000e+05 1.602790000000000000e+05 1.604530000000000000e+05 1.600880000000000000e+05 1.599890000000000000e+05 1.600070000000000000e+05 1.598750000000000000e+05 1.598260000000000000e+05 1.597400000000000000e+05 1.595630000000000000e+05 1.592480000000000000e+05 1.597770000000000000e+05 1.593740000000000000e+05 1.593900000000000000e+05 1.591900000000000000e+05 1.586200000000000000e+05 1.588150000000000000e+05 1.588090000000000000e+05 1.587560000000000000e+05 1.580300000000000000e+05 1.583250000000000000e+05 1.581200000000000000e+05 1.590990000000000000e+05 1.579660000000000000e+05 1.590940000000000000e+05 1.579950000000000000e+05 1.577340000000000000e+05 1.575700000000000000e+05 1.578000000000000000e+05 1.573970000000000000e+05 1.573040000000000000e+05 1.585300000000000000e+05 1.573600000000000000e+05 1.577630000000000000e+05 1.575120000000000000e+05 1.572540000000000000e+05 1.568820000000000000e+05 1.575620000000000000e+05 1.569930000000000000e+05 1.569780000000000000e+05 1.571640000000000000e+05 1.569210000000000000e+05 1.568980000000000000e+05 1.564840000000000000e+05 1.557710000000000000e+05 1.572650000000000000e+05 1.564010000000000000e+05 1.562540000000000000e+05 1.563340000000000000e+05 1.560140000000000000e+05 1.562160000000000000e+05 1.565000000000000000e+05 1.554120000000000000e+05 1.556580000000000000e+05 1.563310000000000000e+05 1.561560000000000000e+05 1.554470000000000000e+05 1.559560000000000000e+05 1.549860000000000000e+05 1.551780000000000000e+05 1.550720000000000000e+05 1.541710000000000000e+05 1.553950000000000000e+05 1.550500000000000000e+05 1.550720000000000000e+05 1.546360000000000000e+05 1.540040000000000000e+05 1.548580000000000000e+05 1.541790000000000000e+05 1.540570000000000000e+05 1.544990000000000000e+05 1.538680000000000000e+05 1.534540000000000000e+05 1.537900000000000000e+05 1.538470000000000000e+05 1.531590000000000000e+05 1.533570000000000000e+05 1.541010000000000000e+05 1.539280000000000000e+05 1.532800000000000000e+05 1.534330000000000000e+05 1.534860000000000000e+05 1.534730000000000000e+05 1.530790000000000000e+05 1.531490000000000000e+05 1.536920000000000000e+05 1.529470000000000000e+05 1.532450000000000000e+05 1.534260000000000000e+05 1.529010000000000000e+05 1.527710000000000000e+05 1.523780000000000000e+05 1.528060000000000000e+05 1.528030000000000000e+05 1.518710000000000000e+05 1.519610000000000000e+05 1.523070000000000000e+05 1.517680000000000000e+05 1.515460000000000000e+05 1.518910000000000000e+05 1.516290000000000000e+05 1.515340000000000000e+05 1.511300000000000000e+05 1.511930000000000000e+05 1.514590000000000000e+05 1.514200000000000000e+05 1.506510000000000000e+05 1.508060000000000000e+05 1.513890000000000000e+05 1.506910000000000000e+05 1.522460000000000000e+05 1.511300000000000000e+05 1.510040000000000000e+05 1.514910000000000000e+05 1.503080000000000000e+05 1.508770000000000000e+05 1.505650000000000000e+05 1.498030000000000000e+05 1.499450000000000000e+05 1.506210000000000000e+05 1.502360000000000000e+05 1.498420000000000000e+05 1.504400000000000000e+05 1.497100000000000000e+05 1.495510000000000000e+05 1.493160000000000000e+05 1.500360000000000000e+05 1.493390000000000000e+05 1.493540000000000000e+05 1.490050000000000000e+05 1.491970000000000000e+05 1.488050000000000000e+05 1.487320000000000000e+05 1.493850000000000000e+05 1.486840000000000000e+05 1.487670000000000000e+05 1.487630000000000000e+05 1.487430000000000000e+05 1.482350000000000000e+05 1.490840000000000000e+05 1.485400000000000000e+05 1.484180000000000000e+05 1.479110000000000000e+05 1.475970000000000000e+05 1.478160000000000000e+05 1.472560000000000000e+05 1.479800000000000000e+05 1.477790000000000000e+05 1.478580000000000000e+05 1.476060000000000000e+05 1.466620000000000000e+05 1.469540000000000000e+05 1.474140000000000000e+05 1.477750000000000000e+05 1.465560000000000000e+05 1.469730000000000000e+05 1.466800000000000000e+05 1.468980000000000000e+05 1.465550000000000000e+05 1.469280000000000000e+05 1.466520000000000000e+05 1.472420000000000000e+05 1.462150000000000000e+05 1.467830000000000000e+05 1.461700000000000000e+05 1.466340000000000000e+05 1.458630000000000000e+05 1.461990000000000000e+05 1.462120000000000000e+05 1.458900000000000000e+05 1.464750000000000000e+05 1.462780000000000000e+05 1.462420000000000000e+05 1.449990000000000000e+05 1.459270000000000000e+05 1.452070000000000000e+05 1.450260000000000000e+05 1.451130000000000000e+05 1.446390000000000000e+05 1.452370000000000000e+05 1.449250000000000000e+05 1.449520000000000000e+05 1.445930000000000000e+05 1.450750000000000000e+05 1.446550000000000000e+05 1.445600000000000000e+05 1.445500000000000000e+05 1.438770000000000000e+05 1.438640000000000000e+05 1.440190000000000000e+05 1.443930000000000000e+05 1.450780000000000000e+05 1.435560000000000000e+05 1.442900000000000000e+05 1.437710000000000000e+05 1.440740000000000000e+05 1.436430000000000000e+05 1.438120000000000000e+05 1.432750000000000000e+05 1.434300000000000000e+05 1.444390000000000000e+05 1.435540000000000000e+05 1.433770000000000000e+05 1.436770000000000000e+05 1.427190000000000000e+05 1.427390000000000000e+05 1.431830000000000000e+05 1.431720000000000000e+05 1.429630000000000000e+05 1.423550000000000000e+05 1.431240000000000000e+05 1.421290000000000000e+05 1.429850000000000000e+05 1.421050000000000000e+05 1.420020000000000000e+05 1.420480000000000000e+05 1.419370000000000000e+05 1.422990000000000000e+05 1.422510000000000000e+05 1.426990000000000000e+05 1.420900000000000000e+05 1.420660000000000000e+05 1.422120000000000000e+05 1.416950000000000000e+05 1.417640000000000000e+05 1.412300000000000000e+05 1.412000000000000000e+05 1.412810000000000000e+05 1.410220000000000000e+05 1.413150000000000000e+05 1.410730000000000000e+05 1.407980000000000000e+05 1.414060000000000000e+05 1.412060000000000000e+05 1.409620000000000000e+05 1.402970000000000000e+05 1.409060000000000000e+05 1.402000000000000000e+05 1.404480000000000000e+05 1.407780000000000000e+05 1.404200000000000000e+05 1.404680000000000000e+05 1.399700000000000000e+05 1.399440000000000000e+05 1.403210000000000000e+05 1.394250000000000000e+05 1.396010000000000000e+05 1.397400000000000000e+05 1.404110000000000000e+05 1.391570000000000000e+05 1.392290000000000000e+05 1.395010000000000000e+05 1.397000000000000000e+05 1.399930000000000000e+05 1.388860000000000000e+05 1.389960000000000000e+05 1.387300000000000000e+05 1.393290000000000000e+05 1.390510000000000000e+05 1.387920000000000000e+05 1.398720000000000000e+05 1.390160000000000000e+05 1.380530000000000000e+05 1.386150000000000000e+05 1.383330000000000000e+05 1.386050000000000000e+05 1.390770000000000000e+05 1.393260000000000000e+05 1.381980000000000000e+05 1.384490000000000000e+05 1.378920000000000000e+05 1.384540000000000000e+05 1.384090000000000000e+05 1.374520000000000000e+05 1.380100000000000000e+05 1.373160000000000000e+05 1.371440000000000000e+05 1.375690000000000000e+05 1.377610000000000000e+05 1.361460000000000000e+05 1.378650000000000000e+05 1.369620000000000000e+05 1.370070000000000000e+05 1.364670000000000000e+05 1.371690000000000000e+05 1.373600000000000000e+05 1.367030000000000000e+05 1.363470000000000000e+05 1.359090000000000000e+05 1.359720000000000000e+05 1.360650000000000000e+05 1.360300000000000000e+05 1.367360000000000000e+05 1.367190000000000000e+05 1.364250000000000000e+05 1.355650000000000000e+05 1.358140000000000000e+05 1.358980000000000000e+05 1.355850000000000000e+05 1.353880000000000000e+05 1.355100000000000000e+05 1.367250000000000000e+05 1.354390000000000000e+05 1.351640000000000000e+05 1.354920000000000000e+05 1.353560000000000000e+05 1.355230000000000000e+05 1.355770000000000000e+05 1.350000000000000000e+05 1.352240000000000000e+05 1.348810000000000000e+05 1.347660000000000000e+05 1.340120000000000000e+05 1.346770000000000000e+05 1.347230000000000000e+05 1.349580000000000000e+05 1.345110000000000000e+05 1.337580000000000000e+05 1.338190000000000000e+05 1.345860000000000000e+05 1.336930000000000000e+05 1.341030000000000000e+05 1.337010000000000000e+05 1.340570000000000000e+05 1.335190000000000000e+05 1.333430000000000000e+05 1.337880000000000000e+05 1.330310000000000000e+05 1.337990000000000000e+05 1.338890000000000000e+05 1.329030000000000000e+05 1.336030000000000000e+05 1.328690000000000000e+05 1.334080000000000000e+05 1.331090000000000000e+05 1.332040000000000000e+05 1.322220000000000000e+05 1.321090000000000000e+05 1.324750000000000000e+05 1.337150000000000000e+05 1.331260000000000000e+05 1.328430000000000000e+05 1.321480000000000000e+05 1.324830000000000000e+05 1.320760000000000000e+05 1.324060000000000000e+05 1.317020000000000000e+05 1.318420000000000000e+05 1.320520000000000000e+05 1.323160000000000000e+05 1.317580000000000000e+05 1.315810000000000000e+05 1.319260000000000000e+05 1.317980000000000000e+05 1.314210000000000000e+05 1.312750000000000000e+05 1.307980000000000000e+05 1.312380000000000000e+05 1.319380000000000000e+05 1.315460000000000000e+05 1.304770000000000000e+05 1.303070000000000000e+05 1.300470000000000000e+05 1.309390000000000000e+05 1.306880000000000000e+05 1.310330000000000000e+05 1.310000000000000000e+05 1.311380000000000000e+05 1.306310000000000000e+05 1.308630000000000000e+05 1.294950000000000000e+05 1.303440000000000000e+05 1.308010000000000000e+05 1.301900000000000000e+05 1.300970000000000000e+05 1.303470000000000000e+05 1.297040000000000000e+05 1.298330000000000000e+05 1.295170000000000000e+05 1.298760000000000000e+05 1.296510000000000000e+05 1.292080000000000000e+05 1.289040000000000000e+05 1.292940000000000000e+05 1.293020000000000000e+05 1.288490000000000000e+05 1.285300000000000000e+05 1.285990000000000000e+05 1.290550000000000000e+05 1.290420000000000000e+05 1.281830000000000000e+05 1.290690000000000000e+05 1.284380000000000000e+05 1.275210000000000000e+05 1.285160000000000000e+05 1.287100000000000000e+05 1.286340000000000000e+05 1.279270000000000000e+05 1.276060000000000000e+05 1.282370000000000000e+05 1.284310000000000000e+05 1.276160000000000000e+05 1.276910000000000000e+05 1.282550000000000000e+05 1.279700000000000000e+05 1.277320000000000000e+05 1.273860000000000000e+05 1.276160000000000000e+05 1.272250000000000000e+05 1.270470000000000000e+05 1.268470000000000000e+05 1.272660000000000000e+05 1.279280000000000000e+05 1.269820000000000000e+05 1.266790000000000000e+05 1.275010000000000000e+05 1.269860000000000000e+05 1.265110000000000000e+05 1.270830000000000000e+05 1.272250000000000000e+05 1.266090000000000000e+05 1.256870000000000000e+05 1.264020000000000000e+05 1.267030000000000000e+05 1.267970000000000000e+05 1.271640000000000000e+05 1.262670000000000000e+05 1.260910000000000000e+05 1.265430000000000000e+05 1.256750000000000000e+05 1.259540000000000000e+05 1.260770000000000000e+05 1.257790000000000000e+05 1.258670000000000000e+05 1.256240000000000000e+05 1.250800000000000000e+05 1.252830000000000000e+05 1.251190000000000000e+05 1.253010000000000000e+05 1.251280000000000000e+05 1.253440000000000000e+05 1.249550000000000000e+05 1.242280000000000000e+05 1.255980000000000000e+05 1.252420000000000000e+05 1.246440000000000000e+05 1.254540000000000000e+05 1.246970000000000000e+05 1.251210000000000000e+05 1.249460000000000000e+05 1.247480000000000000e+05 1.242720000000000000e+05 1.245590000000000000e+05 1.241270000000000000e+05 1.240990000000000000e+05 1.243930000000000000e+05 1.238850000000000000e+05 1.237360000000000000e+05 1.240560000000000000e+05 1.232050000000000000e+05 1.237810000000000000e+05 1.235770000000000000e+05 1.231290000000000000e+05 1.237690000000000000e+05 1.237780000000000000e+05 1.236290000000000000e+05 1.227890000000000000e+05 1.232580000000000000e+05 1.229390000000000000e+05 1.233950000000000000e+05 1.226990000000000000e+05 1.228820000000000000e+05 1.228340000000000000e+05 1.228110000000000000e+05 1.225230000000000000e+05 1.229110000000000000e+05 1.226510000000000000e+05 1.230010000000000000e+05 1.224400000000000000e+05 1.221360000000000000e+05 1.225100000000000000e+05 1.225220000000000000e+05 1.227740000000000000e+05 1.217980000000000000e+05 1.231470000000000000e+05 1.218010000000000000e+05 1.221210000000000000e+05 1.220000000000000000e+05 1.217180000000000000e+05 1.212650000000000000e+05 1.218720000000000000e+05 1.216420000000000000e+05 1.215250000000000000e+05 1.212520000000000000e+05 1.215850000000000000e+05 1.205230000000000000e+05 1.211560000000000000e+05 1.210450000000000000e+05 1.214700000000000000e+05 1.209870000000000000e+05 1.214560000000000000e+05 1.207440000000000000e+05 1.210880000000000000e+05 1.207000000000000000e+05 1.207690000000000000e+05 1.207680000000000000e+05 1.207400000000000000e+05 1.212290000000000000e+05 1.204850000000000000e+05 1.207100000000000000e+05 1.203850000000000000e+05 1.204440000000000000e+05 1.206060000000000000e+05 1.204470000000000000e+05 1.200280000000000000e+05 1.211460000000000000e+05 1.201470000000000000e+05 1.198660000000000000e+05 1.199480000000000000e+05 1.199500000000000000e+05 1.199020000000000000e+05 1.195710000000000000e+05 1.196180000000000000e+05 1.193180000000000000e+05 1.194180000000000000e+05 1.191400000000000000e+05 1.194370000000000000e+05 1.187140000000000000e+05 1.198220000000000000e+05 1.196620000000000000e+05 1.188910000000000000e+05 1.197120000000000000e+05 1.187800000000000000e+05 1.191490000000000000e+05 1.188920000000000000e+05 1.189030000000000000e+05 1.180670000000000000e+05 1.182480000000000000e+05 1.188700000000000000e+05 1.180910000000000000e+05 1.184340000000000000e+05 1.183570000000000000e+05 1.175130000000000000e+05 1.184590000000000000e+05 1.180060000000000000e+05 1.177060000000000000e+05 1.175910000000000000e+05 1.177690000000000000e+05 1.175780000000000000e+05 1.176420000000000000e+05 1.170490000000000000e+05 1.173130000000000000e+05 1.173430000000000000e+05 1.175550000000000000e+05 1.177560000000000000e+05 1.178200000000000000e+05 1.172360000000000000e+05 1.175370000000000000e+05 1.169010000000000000e+05 1.168840000000000000e+05 1.169420000000000000e+05 1.170640000000000000e+05 1.169740000000000000e+05 1.170690000000000000e+05 1.164790000000000000e+05 1.171400000000000000e+05 1.162550000000000000e+05 1.169790000000000000e+05 1.167290000000000000e+05 1.159020000000000000e+05 1.163840000000000000e+05 1.168910000000000000e+05 1.167460000000000000e+05 1.167440000000000000e+05 1.162210000000000000e+05 1.160460000000000000e+05 1.156570000000000000e+05 1.160160000000000000e+05 1.157260000000000000e+05 1.160580000000000000e+05 1.159790000000000000e+05 1.160320000000000000e+05 1.158230000000000000e+05 1.154200000000000000e+05 1.155010000000000000e+05 1.154660000000000000e+05 1.159960000000000000e+05 1.154390000000000000e+05 1.151940000000000000e+05 1.149000000000000000e+05 1.151750000000000000e+05 1.155380000000000000e+05 1.150840000000000000e+05 1.149980000000000000e+05 1.151990000000000000e+05 1.146350000000000000e+05 1.144140000000000000e+05 1.143150000000000000e+05 1.149520000000000000e+05 1.149360000000000000e+05 1.143230000000000000e+05 1.141660000000000000e+05 1.138900000000000000e+05 1.146310000000000000e+05 1.140140000000000000e+05 1.141630000000000000e+05 1.140360000000000000e+05 1.137560000000000000e+05 1.142620000000000000e+05 1.139780000000000000e+05 1.134790000000000000e+05 1.136580000000000000e+05 1.127960000000000000e+05 1.134490000000000000e+05 1.135530000000000000e+05 1.138600000000000000e+05 1.132530000000000000e+05 1.132080000000000000e+05 1.135680000000000000e+05 1.135940000000000000e+05 1.130230000000000000e+05 1.126000000000000000e+05 1.129560000000000000e+05 1.131640000000000000e+05 1.129650000000000000e+05 1.126990000000000000e+05 1.128410000000000000e+05 1.128790000000000000e+05 1.124490000000000000e+05 1.126400000000000000e+05 1.121030000000000000e+05 1.124090000000000000e+05 1.122580000000000000e+05 1.124860000000000000e+05 1.121880000000000000e+05 1.127930000000000000e+05 1.123110000000000000e+05 1.117320000000000000e+05 1.121670000000000000e+05 1.120900000000000000e+05 1.117000000000000000e+05 1.114010000000000000e+05 1.112580000000000000e+05 1.116420000000000000e+05 1.113520000000000000e+05 1.113510000000000000e+05 1.111850000000000000e+05 1.112050000000000000e+05 1.111980000000000000e+05 1.113900000000000000e+05 1.114620000000000000e+05 1.107930000000000000e+05 1.114020000000000000e+05 1.102070000000000000e+05 1.111000000000000000e+05 1.104270000000000000e+05 1.107390000000000000e+05 1.108500000000000000e+05 1.104720000000000000e+05 1.113140000000000000e+05 1.108120000000000000e+05 1.108160000000000000e+05 1.106290000000000000e+05 1.104710000000000000e+05 1.108810000000000000e+05 1.095790000000000000e+05 1.099250000000000000e+05 1.107580000000000000e+05 1.103240000000000000e+05 1.099440000000000000e+05 1.098440000000000000e+05 1.105880000000000000e+05 1.101380000000000000e+05 1.102740000000000000e+05 1.092200000000000000e+05 1.097300000000000000e+05 1.093190000000000000e+05 1.091470000000000000e+05 1.097660000000000000e+05 1.092080000000000000e+05 1.097260000000000000e+05 1.092840000000000000e+05 1.090590000000000000e+05 1.091130000000000000e+05 1.089200000000000000e+05 1.092590000000000000e+05 1.093070000000000000e+05 1.088440000000000000e+05 1.091200000000000000e+05 1.089260000000000000e+05 1.088140000000000000e+05 1.082260000000000000e+05 1.090700000000000000e+05 1.089880000000000000e+05 1.090540000000000000e+05 1.090160000000000000e+05 1.084020000000000000e+05 1.086860000000000000e+05 1.090930000000000000e+05 1.084700000000000000e+05 1.085120000000000000e+05 1.083550000000000000e+05 1.084230000000000000e+05 1.078920000000000000e+05 1.081310000000000000e+05 1.073310000000000000e+05 1.081850000000000000e+05 1.076680000000000000e+05 1.080370000000000000e+05 1.071060000000000000e+05 1.074400000000000000e+05 1.079040000000000000e+05 1.071750000000000000e+05 1.080960000000000000e+05 1.073120000000000000e+05 1.070590000000000000e+05 1.076570000000000000e+05 1.071620000000000000e+05 1.071690000000000000e+05 1.076210000000000000e+05 1.073960000000000000e+05 1.069000000000000000e+05 1.068090000000000000e+05 1.074300000000000000e+05 1.073430000000000000e+05 1.067920000000000000e+05 1.072530000000000000e+05 1.059000000000000000e+05 1.066530000000000000e+05 1.072160000000000000e+05 1.068560000000000000e+05 1.068670000000000000e+05 1.060570000000000000e+05 1.062920000000000000e+05 1.059610000000000000e+05 1.055410000000000000e+05 1.056500000000000000e+05 1.065960000000000000e+05 1.064530000000000000e+05 1.063370000000000000e+05 1.059750000000000000e+05 1.058810000000000000e+05 1.058830000000000000e+05 1.058040000000000000e+05 1.056140000000000000e+05 1.053350000000000000e+05 1.059410000000000000e+05 1.046310000000000000e+05 1.053270000000000000e+05 1.055270000000000000e+05 1.049050000000000000e+05 1.041060000000000000e+05 1.049820000000000000e+05 1.048920000000000000e+05 1.048980000000000000e+05 1.051750000000000000e+05 1.050000000000000000e+05 1.046300000000000000e+05 1.046290000000000000e+05 1.045950000000000000e+05 1.041560000000000000e+05 1.040590000000000000e+05 1.042410000000000000e+05 1.040620000000000000e+05 1.041380000000000000e+05 1.047910000000000000e+05 1.039320000000000000e+05 1.044890000000000000e+05 1.037510000000000000e+05 1.039150000000000000e+05 1.040830000000000000e+05 1.040940000000000000e+05 1.034200000000000000e+05 1.038750000000000000e+05 1.039060000000000000e+05 1.039010000000000000e+05 1.038970000000000000e+05 1.038450000000000000e+05 1.034390000000000000e+05 1.027350000000000000e+05 1.034000000000000000e+05 1.032460000000000000e+05 1.032610000000000000e+05 1.029270000000000000e+05 1.033790000000000000e+05 1.028750000000000000e+05 1.023630000000000000e+05 1.028290000000000000e+05 1.024920000000000000e+05 1.029190000000000000e+05 1.022750000000000000e+05 1.026420000000000000e+05 1.030460000000000000e+05 1.025810000000000000e+05 1.020810000000000000e+05 1.025490000000000000e+05 1.031970000000000000e+05 1.022270000000000000e+05 1.021110000000000000e+05 1.025080000000000000e+05 1.020760000000000000e+05 1.021930000000000000e+05 1.019200000000000000e+05 1.017150000000000000e+05 1.022400000000000000e+05 1.025480000000000000e+05 1.021210000000000000e+05 1.018640000000000000e+05 1.022370000000000000e+05 1.016450000000000000e+05 1.018730000000000000e+05 1.020890000000000000e+05 1.013220000000000000e+05 1.017850000000000000e+05 1.015950000000000000e+05 1.012010000000000000e+05 1.018850000000000000e+05 1.015970000000000000e+05 1.016220000000000000e+05 1.014410000000000000e+05 1.013920000000000000e+05 1.014700000000000000e+05 1.006100000000000000e+05 1.015330000000000000e+05 1.009980000000000000e+05 1.009400000000000000e+05 1.013300000000000000e+05 1.012230000000000000e+05 1.007570000000000000e+05 1.001760000000000000e+05 1.007700000000000000e+05 1.006130000000000000e+05 1.008880000000000000e+05 1.004320000000000000e+05 1.003900000000000000e+05 9.967300000000000000e+04 1.007050000000000000e+05 1.006120000000000000e+05 9.991800000000000000e+04 1.001430000000000000e+05 1.004710000000000000e+05 9.941300000000000000e+04 1.002120000000000000e+05 1.002140000000000000e+05 1.003820000000000000e+05 1.002080000000000000e+05 1.004680000000000000e+05 9.964100000000000000e+04 9.961300000000000000e+04 9.987700000000000000e+04 9.947900000000000000e+04 9.908100000000000000e+04 9.948700000000000000e+04 9.925800000000000000e+04 9.976800000000000000e+04 9.925600000000000000e+04 9.954700000000000000e+04 9.936200000000000000e+04 9.881600000000000000e+04 9.889400000000000000e+04 9.883500000000000000e+04 9.914800000000000000e+04 9.920400000000000000e+04 9.931400000000000000e+04 9.865300000000000000e+04 9.823000000000000000e+04 9.854400000000000000e+04 9.856300000000000000e+04 9.815600000000000000e+04 9.854300000000000000e+04 9.854900000000000000e+04 9.780300000000000000e+04 9.854100000000000000e+04 9.776900000000000000e+04 9.775600000000000000e+04 9.785100000000000000e+04 9.824800000000000000e+04 9.769200000000000000e+04 9.843200000000000000e+04 9.755400000000000000e+04 9.815400000000000000e+04 9.782400000000000000e+04 9.761000000000000000e+04 9.778900000000000000e+04 9.818200000000000000e+04 9.739600000000000000e+04 9.728400000000000000e+04 9.799200000000000000e+04 9.816900000000000000e+04 9.783300000000000000e+04 9.735700000000000000e+04 9.756400000000000000e+04 9.687200000000000000e+04 9.739000000000000000e+04 9.757300000000000000e+04 9.746800000000000000e+04 9.725600000000000000e+04 9.670800000000000000e+04 9.682700000000000000e+04 9.653900000000000000e+04 9.682100000000000000e+04 9.723200000000000000e+04 9.691200000000000000e+04 9.662800000000000000e+04 9.742800000000000000e+04 9.658900000000000000e+04 9.652900000000000000e+04 9.678900000000000000e+04 9.617200000000000000e+04 9.609700000000000000e+04 9.605100000000000000e+04 9.676600000000000000e+04 9.613400000000000000e+04 9.657300000000000000e+04 9.629400000000000000e+04 9.669000000000000000e+04 9.613200000000000000e+04 9.590600000000000000e+04 9.570900000000000000e+04 9.588400000000000000e+04 9.541100000000000000e+04 9.563900000000000000e+04 9.587500000000000000e+04 9.520600000000000000e+04 9.619500000000000000e+04 9.522800000000000000e+04 9.572200000000000000e+04 9.528400000000000000e+04 9.525400000000000000e+04 9.580400000000000000e+04 9.535300000000000000e+04 9.544900000000000000e+04 9.515200000000000000e+04 9.565000000000000000e+04 9.536000000000000000e+04 9.506400000000000000e+04 9.569700000000000000e+04 9.540600000000000000e+04 9.486800000000000000e+04 9.384500000000000000e+04 9.472700000000000000e+04 9.475700000000000000e+04 9.486400000000000000e+04 9.469100000000000000e+04 9.469600000000000000e+04 9.428800000000000000e+04 9.519000000000000000e+04 9.394800000000000000e+04 9.449700000000000000e+04 9.429500000000000000e+04 9.420600000000000000e+04 9.434500000000000000e+04 9.416200000000000000e+04 9.384900000000000000e+04 9.387100000000000000e+04 9.364300000000000000e+04 9.417700000000000000e+04 9.377400000000000000e+04 9.416400000000000000e+04 9.347900000000000000e+04 9.353100000000000000e+04 9.338000000000000000e+04 9.397300000000000000e+04 9.334900000000000000e+04 9.368000000000000000e+04 9.384200000000000000e+04 9.358000000000000000e+04 9.290600000000000000e+04 9.336500000000000000e+04 9.319300000000000000e+04 9.300300000000000000e+04 9.345100000000000000e+04 9.273000000000000000e+04 9.306200000000000000e+04 9.347000000000000000e+04 9.246200000000000000e+04 9.330100000000000000e+04 9.264500000000000000e+04 9.320100000000000000e+04 9.284100000000000000e+04 9.302100000000000000e+04 9.287700000000000000e+04 9.262200000000000000e+04 9.235100000000000000e+04 9.205900000000000000e+04 9.217900000000000000e+04 9.233600000000000000e+04 9.264400000000000000e+04 9.261200000000000000e+04 9.221100000000000000e+04 9.263100000000000000e+04 9.229000000000000000e+04 9.245500000000000000e+04 9.232200000000000000e+04 9.268500000000000000e+04 9.219400000000000000e+04 9.243700000000000000e+04 9.164000000000000000e+04 9.231700000000000000e+04 9.193200000000000000e+04 9.164700000000000000e+04 9.144400000000000000e+04 9.159700000000000000e+04 9.205800000000000000e+04 9.155500000000000000e+04 9.160400000000000000e+04 9.159600000000000000e+04 9.148000000000000000e+04 9.162000000000000000e+04 9.117500000000000000e+04 9.145800000000000000e+04 9.100900000000000000e+04 9.113800000000000000e+04 9.082000000000000000e+04 9.210400000000000000e+04 9.159100000000000000e+04 9.094800000000000000e+04 9.097900000000000000e+04 9.073900000000000000e+04 9.041100000000000000e+04 9.161600000000000000e+04 9.018300000000000000e+04 9.112900000000000000e+04 9.131900000000000000e+04 9.066900000000000000e+04 9.048500000000000000e+04 9.041200000000000000e+04 9.044800000000000000e+04 9.052800000000000000e+04 9.081600000000000000e+04 9.043900000000000000e+04 9.028300000000000000e+04 9.037600000000000000e+04 8.989500000000000000e+04 9.022500000000000000e+04 8.972700000000000000e+04 8.991600000000000000e+04 9.033100000000000000e+04 8.996900000000000000e+04 9.012000000000000000e+04 8.972300000000000000e+04 8.953700000000000000e+04 8.895100000000000000e+04 8.939800000000000000e+04 8.932700000000000000e+04 8.968400000000000000e+04 8.905100000000000000e+04 8.970500000000000000e+04 8.964400000000000000e+04 8.944200000000000000e+04 8.927700000000000000e+04 8.896600000000000000e+04 8.919800000000000000e+04 8.909100000000000000e+04 8.945500000000000000e+04 8.920900000000000000e+04 8.920700000000000000e+04 8.942400000000000000e+04 8.871000000000000000e+04 8.932500000000000000e+04 8.841400000000000000e+04 8.868900000000000000e+04 8.905600000000000000e+04 8.913600000000000000e+04 8.890700000000000000e+04 8.855800000000000000e+04 8.826200000000000000e+04 8.856700000000000000e+04 8.857000000000000000e+04 8.844600000000000000e+04 8.844800000000000000e+04 8.851200000000000000e+04 8.814300000000000000e+04 8.835900000000000000e+04 8.813000000000000000e+04 8.840600000000000000e+04 8.828800000000000000e+04 8.766200000000000000e+04 8.845500000000000000e+04 8.824000000000000000e+04 8.806700000000000000e+04 8.766000000000000000e+04 8.796800000000000000e+04 8.838600000000000000e+04 8.816500000000000000e+04 8.776700000000000000e+04 8.783900000000000000e+04 8.756700000000000000e+04 8.804600000000000000e+04 8.733100000000000000e+04 8.716600000000000000e+04 8.757200000000000000e+04 8.760800000000000000e+04 8.792800000000000000e+04 8.794700000000000000e+04 8.738000000000000000e+04 8.713300000000000000e+04 8.708500000000000000e+04 8.675800000000000000e+04 8.708100000000000000e+04 8.734900000000000000e+04 8.697800000000000000e+04 8.736500000000000000e+04 8.629700000000000000e+04 8.690500000000000000e+04 8.661900000000000000e+04 8.663600000000000000e+04 8.723900000000000000e+04 8.633700000000000000e+04 8.661400000000000000e+04 8.598400000000000000e+04 8.645700000000000000e+04 8.652200000000000000e+04 8.639800000000000000e+04 8.624700000000000000e+04 8.646000000000000000e+04 8.612900000000000000e+04 8.632200000000000000e+04 8.609000000000000000e+04 8.617200000000000000e+04 8.594400000000000000e+04 8.599400000000000000e+04 8.584100000000000000e+04 8.560700000000000000e+04 8.602000000000000000e+04 8.563000000000000000e+04 8.605500000000000000e+04 8.589100000000000000e+04 8.537800000000000000e+04 8.584500000000000000e+04 8.544600000000000000e+04 8.578800000000000000e+04 8.546100000000000000e+04 8.563700000000000000e+04 8.569700000000000000e+04 8.561900000000000000e+04 8.502000000000000000e+04 8.475500000000000000e+04 8.522600000000000000e+04 8.480600000000000000e+04 8.538200000000000000e+04 8.529000000000000000e+04 8.476800000000000000e+04 8.550600000000000000e+04 8.529900000000000000e+04 8.532400000000000000e+04 8.491700000000000000e+04 8.467500000000000000e+04 8.512600000000000000e+04 8.467800000000000000e+04 8.500700000000000000e+04 8.486400000000000000e+04 8.467500000000000000e+04 8.421200000000000000e+04 8.438000000000000000e+04 8.475600000000000000e+04 8.449100000000000000e+04 8.459400000000000000e+04 8.483100000000000000e+04 8.416800000000000000e+04 8.406500000000000000e+04 8.453100000000000000e+04 8.415500000000000000e+04 8.464300000000000000e+04 8.435400000000000000e+04 8.400200000000000000e+04 8.453200000000000000e+04 8.421400000000000000e+04 8.409300000000000000e+04 8.404600000000000000e+04 8.407600000000000000e+04 8.461200000000000000e+04 8.421900000000000000e+04 8.413800000000000000e+04 8.393400000000000000e+04 8.320400000000000000e+04 8.379400000000000000e+04 8.370200000000000000e+04 8.315800000000000000e+04 8.352200000000000000e+04 8.326900000000000000e+04 8.323200000000000000e+04 8.330800000000000000e+04 8.353200000000000000e+04 8.320400000000000000e+04 8.360500000000000000e+04 8.296900000000000000e+04 8.281800000000000000e+04 8.329600000000000000e+04 8.295100000000000000e+04 8.346600000000000000e+04 8.294200000000000000e+04 8.347200000000000000e+04 8.281400000000000000e+04 8.286900000000000000e+04 8.289200000000000000e+04 8.260700000000000000e+04 8.321700000000000000e+04 8.284700000000000000e+04 8.250300000000000000e+04 8.299200000000000000e+04 8.261900000000000000e+04 8.231800000000000000e+04 8.272600000000000000e+04 8.203600000000000000e+04 8.267400000000000000e+04 8.261200000000000000e+04 8.206200000000000000e+04 8.225600000000000000e+04 8.174200000000000000e+04 8.229400000000000000e+04 8.191100000000000000e+04 8.220300000000000000e+04 8.177200000000000000e+04 8.221900000000000000e+04 8.206300000000000000e+04 8.258300000000000000e+04 8.124700000000000000e+04 8.169700000000000000e+04 8.197600000000000000e+04 8.122500000000000000e+04 8.179000000000000000e+04 8.141900000000000000e+04 8.173600000000000000e+04 8.119600000000000000e+04 8.193900000000000000e+04 8.157700000000000000e+04 8.136300000000000000e+04 8.161300000000000000e+04 8.178400000000000000e+04 8.155300000000000000e+04 8.142300000000000000e+04 8.082000000000000000e+04 8.116700000000000000e+04 8.115100000000000000e+04 8.128700000000000000e+04 8.099700000000000000e+04 8.093600000000000000e+04 8.111700000000000000e+04 8.089300000000000000e+04 8.095100000000000000e+04 8.102600000000000000e+04 8.072700000000000000e+04 8.064300000000000000e+04 8.042800000000000000e+04 8.057100000000000000e+04 8.007000000000000000e+04 8.093700000000000000e+04 8.035700000000000000e+04 8.093800000000000000e+04 8.042700000000000000e+04 8.015500000000000000e+04 8.009200000000000000e+04 8.010100000000000000e+04 8.039300000000000000e+04 7.997100000000000000e+04 8.053900000000000000e+04 7.998100000000000000e+04 7.980100000000000000e+04 7.997600000000000000e+04 8.009300000000000000e+04 7.951900000000000000e+04 8.007000000000000000e+04 8.016100000000000000e+04 8.022400000000000000e+04 7.994100000000000000e+04 8.012700000000000000e+04 7.971900000000000000e+04 8.010400000000000000e+04 7.958200000000000000e+04 7.938100000000000000e+04 7.940300000000000000e+04 7.977700000000000000e+04 7.953000000000000000e+04 7.937000000000000000e+04 7.976600000000000000e+04 7.911100000000000000e+04 7.976800000000000000e+04 7.881400000000000000e+04 7.916200000000000000e+04 7.936900000000000000e+04 7.935900000000000000e+04 7.920900000000000000e+04 7.946400000000000000e+04 7.923600000000000000e+04 7.867500000000000000e+04 7.851300000000000000e+04 7.965400000000000000e+04 7.932700000000000000e+04 7.867500000000000000e+04 7.838600000000000000e+04 7.859600000000000000e+04 7.897800000000000000e+04 7.848400000000000000e+04 7.838700000000000000e+04 7.867200000000000000e+04 7.785600000000000000e+04 7.826100000000000000e+04 7.835400000000000000e+04 7.851000000000000000e+04 7.820400000000000000e+04 7.846200000000000000e+04 7.780100000000000000e+04 7.830800000000000000e+04 7.802800000000000000e+04 7.741100000000000000e+04 7.792300000000000000e+04 7.876000000000000000e+04 7.788000000000000000e+04 7.784700000000000000e+04 7.795200000000000000e+04 7.734300000000000000e+04 7.777400000000000000e+04 7.756600000000000000e+04 7.764100000000000000e+04 7.783200000000000000e+04 7.784500000000000000e+04 7.738000000000000000e+04 7.784900000000000000e+04 7.737700000000000000e+04 7.703800000000000000e+04 7.707400000000000000e+04 7.745300000000000000e+04 7.703600000000000000e+04 7.731800000000000000e+04 7.725500000000000000e+04 7.736600000000000000e+04 7.694200000000000000e+04 7.631400000000000000e+04 7.738700000000000000e+04 7.735600000000000000e+04 7.651200000000000000e+04 7.682600000000000000e+04 7.648700000000000000e+04 7.669000000000000000e+04 7.674200000000000000e+04 7.657100000000000000e+04 7.670300000000000000e+04 7.662400000000000000e+04 7.698500000000000000e+04 7.628000000000000000e+04 7.649900000000000000e+04 7.629300000000000000e+04 7.657000000000000000e+04 7.613600000000000000e+04 7.673500000000000000e+04 7.556700000000000000e+04 7.660800000000000000e+04 7.596300000000000000e+04 7.598000000000000000e+04 7.587300000000000000e+04 7.582000000000000000e+04 7.609400000000000000e+04 7.600500000000000000e+04 7.532700000000000000e+04 7.561200000000000000e+04 7.612200000000000000e+04 7.550700000000000000e+04 7.577100000000000000e+04 7.554900000000000000e+04 7.583100000000000000e+04 7.541700000000000000e+04 7.548800000000000000e+04 7.579900000000000000e+04 7.601000000000000000e+04 7.564100000000000000e+04 7.573000000000000000e+04 7.563000000000000000e+04 7.458800000000000000e+04 7.508400000000000000e+04 7.511400000000000000e+04 7.507200000000000000e+04 7.491100000000000000e+04 7.505300000000000000e+04 7.505900000000000000e+04 7.508400000000000000e+04 7.484900000000000000e+04 7.480800000000000000e+04 7.465800000000000000e+04 7.436400000000000000e+04 7.502900000000000000e+04 7.512500000000000000e+04 7.485500000000000000e+04 7.464300000000000000e+04 7.440300000000000000e+04 7.417700000000000000e+04 7.429500000000000000e+04 7.435200000000000000e+04 7.465900000000000000e+04 7.397800000000000000e+04 7.426000000000000000e+04 7.400000000000000000e+04 7.440100000000000000e+04 7.413300000000000000e+04 7.373500000000000000e+04 7.419400000000000000e+04 7.399300000000000000e+04 7.359500000000000000e+04 7.382200000000000000e+04 7.362200000000000000e+04 7.363600000000000000e+04 7.368400000000000000e+04 7.372300000000000000e+04 7.309100000000000000e+04 7.375600000000000000e+04 7.372700000000000000e+04 7.319200000000000000e+04 7.401600000000000000e+04 7.371600000000000000e+04 7.361900000000000000e+04 7.376900000000000000e+04 7.363600000000000000e+04 7.349600000000000000e+04 7.319500000000000000e+04 7.348000000000000000e+04 7.356100000000000000e+04 7.339600000000000000e+04 7.284600000000000000e+04 7.326500000000000000e+04 7.327300000000000000e+04 7.321100000000000000e+04 7.327200000000000000e+04 7.332700000000000000e+04 7.312800000000000000e+04 7.310400000000000000e+04 7.223900000000000000e+04 7.282600000000000000e+04 7.292500000000000000e+04 7.274700000000000000e+04 7.312700000000000000e+04 7.277800000000000000e+04 7.232600000000000000e+04 7.298600000000000000e+04 7.233800000000000000e+04 7.247100000000000000e+04 7.237300000000000000e+04 7.231500000000000000e+04 7.212900000000000000e+04 7.190800000000000000e+04 7.176600000000000000e+04 7.231200000000000000e+04 7.219400000000000000e+04 7.218400000000000000e+04 7.281600000000000000e+04 7.228200000000000000e+04 7.198300000000000000e+04 7.201800000000000000e+04 7.160300000000000000e+04 7.152300000000000000e+04 7.178900000000000000e+04 7.167800000000000000e+04 7.210800000000000000e+04 7.149800000000000000e+04 7.228600000000000000e+04 7.151100000000000000e+04 7.186700000000000000e+04 7.189700000000000000e+04 7.155500000000000000e+04 7.153800000000000000e+04 7.166300000000000000e+04 7.148000000000000000e+04 7.131900000000000000e+04 7.123900000000000000e+04 7.151300000000000000e+04 7.108700000000000000e+04 7.103500000000000000e+04 7.115400000000000000e+04 7.142900000000000000e+04 7.139000000000000000e+04 7.125200000000000000e+04 7.136200000000000000e+04 7.095400000000000000e+04 7.128300000000000000e+04 7.115800000000000000e+04 7.092300000000000000e+04 7.070800000000000000e+04 7.088500000000000000e+04 7.076900000000000000e+04 7.032300000000000000e+04 7.086500000000000000e+04 7.054900000000000000e+04 7.051200000000000000e+04 7.060300000000000000e+04 7.048000000000000000e+04 7.071700000000000000e+04 7.073700000000000000e+04 7.035200000000000000e+04 7.031300000000000000e+04 7.008700000000000000e+04 7.040900000000000000e+04 7.022200000000000000e+04 7.057100000000000000e+04 7.064300000000000000e+04 6.991800000000000000e+04 7.016200000000000000e+04 6.957000000000000000e+04 7.005300000000000000e+04 6.980100000000000000e+04 7.021100000000000000e+04 6.948300000000000000e+04 7.010900000000000000e+04 6.999900000000000000e+04 7.001000000000000000e+04 6.987100000000000000e+04 6.989400000000000000e+04 7.011700000000000000e+04 6.963300000000000000e+04 6.926400000000000000e+04 6.930700000000000000e+04 6.973900000000000000e+04 6.950500000000000000e+04 6.966700000000000000e+04 6.965600000000000000e+04 6.931600000000000000e+04 6.918400000000000000e+04 6.918000000000000000e+04 6.965700000000000000e+04 6.909800000000000000e+04 6.914800000000000000e+04 6.895100000000000000e+04 6.944700000000000000e+04 6.894800000000000000e+04 6.898500000000000000e+04 6.951800000000000000e+04 6.871000000000000000e+04 6.894700000000000000e+04 6.867800000000000000e+04 6.922100000000000000e+04 6.927500000000000000e+04 6.866600000000000000e+04 6.861000000000000000e+04 6.798600000000000000e+04 6.877300000000000000e+04 6.868400000000000000e+04 6.832400000000000000e+04 6.893600000000000000e+04 6.865400000000000000e+04 6.847700000000000000e+04 6.811000000000000000e+04 6.859600000000000000e+04 6.856900000000000000e+04 6.839400000000000000e+04 6.857300000000000000e+04 6.844400000000000000e+04 6.806500000000000000e+04 6.812800000000000000e+04 6.794600000000000000e+04 6.814700000000000000e+04 6.802800000000000000e+04 6.803000000000000000e+04 6.827800000000000000e+04 6.783800000000000000e+04 6.850300000000000000e+04 6.780300000000000000e+04 6.789000000000000000e+04 6.780300000000000000e+04 6.790600000000000000e+04 6.785700000000000000e+04 6.820600000000000000e+04 6.751500000000000000e+04 6.730000000000000000e+04 6.764700000000000000e+04 6.729200000000000000e+04 6.789800000000000000e+04 6.734400000000000000e+04 6.768400000000000000e+04 6.786400000000000000e+04 6.736300000000000000e+04 6.718000000000000000e+04 6.736200000000000000e+04 6.774700000000000000e+04 6.754500000000000000e+04 6.716700000000000000e+04 6.740900000000000000e+04 6.706900000000000000e+04 6.759000000000000000e+04 6.755700000000000000e+04 6.709700000000000000e+04 6.725100000000000000e+04 6.763100000000000000e+04 6.682100000000000000e+04 6.704500000000000000e+04 6.701900000000000000e+04 6.764200000000000000e+04 6.661100000000000000e+04 6.696900000000000000e+04 6.635400000000000000e+04 6.687300000000000000e+04 6.619200000000000000e+04 6.677700000000000000e+04 6.635300000000000000e+04 6.689600000000000000e+04 6.630900000000000000e+04 6.675700000000000000e+04 6.623300000000000000e+04 6.659100000000000000e+04 6.641900000000000000e+04 6.672200000000000000e+04 6.610800000000000000e+04 6.582200000000000000e+04 6.618200000000000000e+04 6.648400000000000000e+04 6.604500000000000000e+04 6.604600000000000000e+04 6.635600000000000000e+04 6.566700000000000000e+04 6.582300000000000000e+04 6.598100000000000000e+04 6.587100000000000000e+04 6.579200000000000000e+04 6.640000000000000000e+04 6.547500000000000000e+04 6.571100000000000000e+04 6.570200000000000000e+04 6.563300000000000000e+04 6.528000000000000000e+04 6.533000000000000000e+04 6.536800000000000000e+04 6.551600000000000000e+04 6.549000000000000000e+04 6.540400000000000000e+04 6.567400000000000000e+04 6.549500000000000000e+04 6.484400000000000000e+04 6.525800000000000000e+04 6.532800000000000000e+04 6.526200000000000000e+04 6.501100000000000000e+04 6.499600000000000000e+04 6.492500000000000000e+04 6.456600000000000000e+04 6.481000000000000000e+04 6.535200000000000000e+04 6.475700000000000000e+04 6.464000000000000000e+04 6.515700000000000000e+04 6.478300000000000000e+04 6.457100000000000000e+04 6.515000000000000000e+04 6.479400000000000000e+04 6.481400000000000000e+04 6.414100000000000000e+04 6.462500000000000000e+04 6.473200000000000000e+04 6.402100000000000000e+04 6.457700000000000000e+04 6.396400000000000000e+04 6.424300000000000000e+04 6.411800000000000000e+04 6.427900000000000000e+04 6.395000000000000000e+04 6.394600000000000000e+04 6.416300000000000000e+04 6.405800000000000000e+04 6.438800000000000000e+04 6.389000000000000000e+04 6.404400000000000000e+04 6.400100000000000000e+04 6.393400000000000000e+04 6.385800000000000000e+04 6.398400000000000000e+04 6.380900000000000000e+04 6.371200000000000000e+04 6.339500000000000000e+04 6.377200000000000000e+04 6.374300000000000000e+04 6.357100000000000000e+04 6.345100000000000000e+04 6.349900000000000000e+04 6.365800000000000000e+04 6.323600000000000000e+04 6.342100000000000000e+04 6.316900000000000000e+04 6.306700000000000000e+04 6.346100000000000000e+04 6.330300000000000000e+04 6.318200000000000000e+04 6.314600000000000000e+04 6.337500000000000000e+04 6.339000000000000000e+04 6.337100000000000000e+04 6.303000000000000000e+04 6.269900000000000000e+04 6.306000000000000000e+04 6.317400000000000000e+04 6.256800000000000000e+04 6.303200000000000000e+04 6.283600000000000000e+04 6.286100000000000000e+04 6.321400000000000000e+04 6.273900000000000000e+04 6.343100000000000000e+04 6.276300000000000000e+04 6.306400000000000000e+04 6.283800000000000000e+04 6.242600000000000000e+04 6.263700000000000000e+04 6.236800000000000000e+04 6.196700000000000000e+04 6.234600000000000000e+04 6.221000000000000000e+04 6.250200000000000000e+04 6.225200000000000000e+04 6.246800000000000000e+04 6.228300000000000000e+04 6.227600000000000000e+04 6.163800000000000000e+04 6.203000000000000000e+04 6.204200000000000000e+04 6.194700000000000000e+04 6.235300000000000000e+04 6.187600000000000000e+04 6.193000000000000000e+04 6.181700000000000000e+04 6.232600000000000000e+04 6.215200000000000000e+04 6.203300000000000000e+04 6.204300000000000000e+04 6.166200000000000000e+04 6.199100000000000000e+04 6.158100000000000000e+04 6.196100000000000000e+04 6.157200000000000000e+04 6.131700000000000000e+04 6.190100000000000000e+04 6.167800000000000000e+04 6.109300000000000000e+04 6.145400000000000000e+04 6.124500000000000000e+04 6.110100000000000000e+04 6.170300000000000000e+04 6.102600000000000000e+04 6.140500000000000000e+04 6.157400000000000000e+04 6.120700000000000000e+04 6.112300000000000000e+04 6.092200000000000000e+04 6.068100000000000000e+04 6.131300000000000000e+04 6.103100000000000000e+04 6.128000000000000000e+04 6.102600000000000000e+04 6.063800000000000000e+04 6.120400000000000000e+04 6.077400000000000000e+04 6.091700000000000000e+04 6.120100000000000000e+04 6.110800000000000000e+04 6.140100000000000000e+04 6.071400000000000000e+04 6.053600000000000000e+04 6.024900000000000000e+04 6.044000000000000000e+04 6.034000000000000000e+04 6.072100000000000000e+04 6.049600000000000000e+04 6.034900000000000000e+04 6.060000000000000000e+04 6.011000000000000000e+04 6.030400000000000000e+04 5.993500000000000000e+04 6.037800000000000000e+04 6.032900000000000000e+04 5.995300000000000000e+04 6.056400000000000000e+04 6.020500000000000000e+04 6.068100000000000000e+04 6.009100000000000000e+04 5.978200000000000000e+04 5.990800000000000000e+04 5.992500000000000000e+04 6.001200000000000000e+04 5.986400000000000000e+04 6.018600000000000000e+04 6.028700000000000000e+04 5.999200000000000000e+04 5.986800000000000000e+04 6.002500000000000000e+04 5.973800000000000000e+04 5.973400000000000000e+04 5.982100000000000000e+04 5.983800000000000000e+04 5.994100000000000000e+04 5.986600000000000000e+04 5.941500000000000000e+04 5.929800000000000000e+04 5.949500000000000000e+04 5.992000000000000000e+04 5.966000000000000000e+04 5.933400000000000000e+04 5.939800000000000000e+04 5.921700000000000000e+04 5.955000000000000000e+04 5.929500000000000000e+04 5.911200000000000000e+04 5.909800000000000000e+04 5.942500000000000000e+04 5.927600000000000000e+04 5.889000000000000000e+04 5.871500000000000000e+04 5.900000000000000000e+04 5.947200000000000000e+04 5.931500000000000000e+04 5.920000000000000000e+04 5.871200000000000000e+04 5.875400000000000000e+04 5.869200000000000000e+04 5.891700000000000000e+04 5.882300000000000000e+04 5.861300000000000000e+04 5.865200000000000000e+04 5.886500000000000000e+04 5.876800000000000000e+04 5.879500000000000000e+04 5.881600000000000000e+04 5.833300000000000000e+04 5.844300000000000000e+04 5.842400000000000000e+04 5.810100000000000000e+04 5.817100000000000000e+04 5.854200000000000000e+04 5.869100000000000000e+04 5.843500000000000000e+04 5.801700000000000000e+04 5.821300000000000000e+04 5.807500000000000000e+04 5.874400000000000000e+04 5.799700000000000000e+04 5.835700000000000000e+04 5.774300000000000000e+04 5.811600000000000000e+04 5.832000000000000000e+04 5.804100000000000000e+04 5.822700000000000000e+04 5.798100000000000000e+04 5.721500000000000000e+04 5.780900000000000000e+04 5.809700000000000000e+04 5.775200000000000000e+04 5.764000000000000000e+04 5.740200000000000000e+04 5.782200000000000000e+04 5.733100000000000000e+04 5.755200000000000000e+04 5.743500000000000000e+04 5.711200000000000000e+04 5.771500000000000000e+04 5.720900000000000000e+04 5.713600000000000000e+04 5.775200000000000000e+04 5.712600000000000000e+04 5.724100000000000000e+04 5.736200000000000000e+04 5.711800000000000000e+04 5.705600000000000000e+04 5.712700000000000000e+04 5.698100000000000000e+04 5.712600000000000000e+04 5.677200000000000000e+04 5.715200000000000000e+04 5.667900000000000000e+04 5.710800000000000000e+04 5.687700000000000000e+04 5.723600000000000000e+04 5.664400000000000000e+04 5.669500000000000000e+04 5.651900000000000000e+04 5.641400000000000000e+04 5.667000000000000000e+04 5.654400000000000000e+04 5.673900000000000000e+04 5.677700000000000000e+04 5.663600000000000000e+04 5.654500000000000000e+04 5.612900000000000000e+04 5.663500000000000000e+04 5.620200000000000000e+04 5.673600000000000000e+04 5.624900000000000000e+04 5.618600000000000000e+04 5.640200000000000000e+04 5.590400000000000000e+04 5.574000000000000000e+04 5.617800000000000000e+04 5.617800000000000000e+04 5.613700000000000000e+04 5.591000000000000000e+04 5.600300000000000000e+04 5.615500000000000000e+04 5.613500000000000000e+04 5.567800000000000000e+04 5.586500000000000000e+04 5.597500000000000000e+04 5.605000000000000000e+04 5.600700000000000000e+04 5.590400000000000000e+04 5.553100000000000000e+04 5.566800000000000000e+04 5.543800000000000000e+04 5.578200000000000000e+04 5.610600000000000000e+04 5.572400000000000000e+04 5.555000000000000000e+04 5.554000000000000000e+04 5.564900000000000000e+04 5.563600000000000000e+04 5.541700000000000000e+04 5.543300000000000000e+04 5.511500000000000000e+04 5.573900000000000000e+04 5.548300000000000000e+04 5.547000000000000000e+04 5.586600000000000000e+04 5.492500000000000000e+04 5.504200000000000000e+04 5.542900000000000000e+04 5.509900000000000000e+04 5.544900000000000000e+04 5.529300000000000000e+04 5.558100000000000000e+04 5.526700000000000000e+04 5.483200000000000000e+04 5.516300000000000000e+04 5.470900000000000000e+04 5.491600000000000000e+04 5.498400000000000000e+04 5.529200000000000000e+04 5.493400000000000000e+04 5.502400000000000000e+04 5.481500000000000000e+04 5.433800000000000000e+04 5.477200000000000000e+04 5.444100000000000000e+04 5.466700000000000000e+04 5.463400000000000000e+04 5.457700000000000000e+04 5.465800000000000000e+04 5.488100000000000000e+04 5.486700000000000000e+04 5.461600000000000000e+04 5.453000000000000000e+04 5.430300000000000000e+04 5.431600000000000000e+04 5.454600000000000000e+04 5.449300000000000000e+04 5.468900000000000000e+04 5.416600000000000000e+04 5.442000000000000000e+04 5.455500000000000000e+04 5.426700000000000000e+04 5.391300000000000000e+04 5.414600000000000000e+04 5.382800000000000000e+04 5.454200000000000000e+04 5.387100000000000000e+04 5.405100000000000000e+04 5.391400000000000000e+04 5.406600000000000000e+04 5.410600000000000000e+04 5.380100000000000000e+04 5.365900000000000000e+04 5.403400000000000000e+04 5.400700000000000000e+04 5.368800000000000000e+04 5.410700000000000000e+04 5.402400000000000000e+04 5.385000000000000000e+04 5.347600000000000000e+04 5.372200000000000000e+04 5.413300000000000000e+04 5.351400000000000000e+04 5.370400000000000000e+04 5.355500000000000000e+04 5.386600000000000000e+04 5.337800000000000000e+04 5.368100000000000000e+04 5.345200000000000000e+04 5.329700000000000000e+04 5.326100000000000000e+04 5.363000000000000000e+04 5.324800000000000000e+04 5.333800000000000000e+04 5.351800000000000000e+04 5.295400000000000000e+04 5.308200000000000000e+04 5.332200000000000000e+04 5.294700000000000000e+04 5.328000000000000000e+04 5.296300000000000000e+04 5.327900000000000000e+04 5.306700000000000000e+04 5.329800000000000000e+04 5.281300000000000000e+04 5.290700000000000000e+04 5.288700000000000000e+04 5.286600000000000000e+04 5.274100000000000000e+04 5.343600000000000000e+04 5.268700000000000000e+04 5.275400000000000000e+04 5.253300000000000000e+04 5.260600000000000000e+04 5.246900000000000000e+04 5.276900000000000000e+04 5.284200000000000000e+04 5.308200000000000000e+04 5.262100000000000000e+04 5.252500000000000000e+04 5.257900000000000000e+04 5.260200000000000000e+04 5.259700000000000000e+04 5.239300000000000000e+04 5.254700000000000000e+04 5.214800000000000000e+04 5.280200000000000000e+04 5.208300000000000000e+04 5.252300000000000000e+04 5.207900000000000000e+04 5.237000000000000000e+04 5.190300000000000000e+04 5.211400000000000000e+04 5.179500000000000000e+04 5.199800000000000000e+04 5.227900000000000000e+04 5.203900000000000000e+04 5.214500000000000000e+04 5.155500000000000000e+04 5.241000000000000000e+04 5.189200000000000000e+04 5.172400000000000000e+04 5.221000000000000000e+04 5.168600000000000000e+04 5.194800000000000000e+04 5.192000000000000000e+04 5.168400000000000000e+04 5.179100000000000000e+04 5.133200000000000000e+04 5.165300000000000000e+04 5.127900000000000000e+04 5.149700000000000000e+04 5.131800000000000000e+04 5.145600000000000000e+04 5.143900000000000000e+04 5.125700000000000000e+04 5.134600000000000000e+04 5.178900000000000000e+04 5.143100000000000000e+04 5.108600000000000000e+04 5.127500000000000000e+04 5.109800000000000000e+04 5.138400000000000000e+04 5.118000000000000000e+04 5.126800000000000000e+04 5.059000000000000000e+04 5.134000000000000000e+04 5.122200000000000000e+04 5.097000000000000000e+04 5.070700000000000000e+04 5.112300000000000000e+04 5.107200000000000000e+04 5.101500000000000000e+04 5.078200000000000000e+04 5.117400000000000000e+04 5.117900000000000000e+04 5.072000000000000000e+04 5.124600000000000000e+04 5.104300000000000000e+04 5.089300000000000000e+04 5.066400000000000000e+04 5.070400000000000000e+04 5.089400000000000000e+04 5.037400000000000000e+04 5.101900000000000000e+04 5.049600000000000000e+04 5.056900000000000000e+04 5.073500000000000000e+04 5.067800000000000000e+04 5.022200000000000000e+04 5.042500000000000000e+04 5.015200000000000000e+04 5.034700000000000000e+04 5.028400000000000000e+04 4.990800000000000000e+04 5.016900000000000000e+04 4.979500000000000000e+04 5.028000000000000000e+04 5.007400000000000000e+04 5.009600000000000000e+04 5.034900000000000000e+04 5.006400000000000000e+04 4.997100000000000000e+04 4.993200000000000000e+04 5.022300000000000000e+04 5.008000000000000000e+04 4.993600000000000000e+04 4.999900000000000000e+04 5.035400000000000000e+04 4.984800000000000000e+04 4.995100000000000000e+04 4.974000000000000000e+04 4.998900000000000000e+04 5.014300000000000000e+04 5.000900000000000000e+04 4.967400000000000000e+04 4.989300000000000000e+04 4.988500000000000000e+04 5.017200000000000000e+04 4.965700000000000000e+04 4.948500000000000000e+04 4.956800000000000000e+04 4.968500000000000000e+04 4.959300000000000000e+04 4.988000000000000000e+04 4.960000000000000000e+04 4.938700000000000000e+04 4.942100000000000000e+04 4.940100000000000000e+04 4.935200000000000000e+04 4.938600000000000000e+04 4.949000000000000000e+04 4.949100000000000000e+04 4.962300000000000000e+04 4.946200000000000000e+04 4.906100000000000000e+04 4.939500000000000000e+04 4.940700000000000000e+04 4.904600000000000000e+04 4.966300000000000000e+04 4.917400000000000000e+04 4.928100000000000000e+04 4.948600000000000000e+04 4.909500000000000000e+04 4.961400000000000000e+04 4.874500000000000000e+04 4.895800000000000000e+04 4.893400000000000000e+04 4.911900000000000000e+04 4.896100000000000000e+04 4.884900000000000000e+04 4.878700000000000000e+04 4.903200000000000000e+04 4.911700000000000000e+04 4.886600000000000000e+04 4.880300000000000000e+04 4.841900000000000000e+04 4.840300000000000000e+04 4.887700000000000000e+04 4.900500000000000000e+04 4.889100000000000000e+04 4.851300000000000000e+04 4.881000000000000000e+04 4.836800000000000000e+04 4.844400000000000000e+04 4.873200000000000000e+04 4.840500000000000000e+04 4.881200000000000000e+04 4.875400000000000000e+04 4.838000000000000000e+04 4.887900000000000000e+04 4.886600000000000000e+04 4.848800000000000000e+04 4.874500000000000000e+04 4.844300000000000000e+04 4.870700000000000000e+04 4.844400000000000000e+04 4.834300000000000000e+04 4.831500000000000000e+04 4.835900000000000000e+04 4.864300000000000000e+04 4.814100000000000000e+04 4.814300000000000000e+04 4.848000000000000000e+04 4.850700000000000000e+04 4.800200000000000000e+04 4.807800000000000000e+04 4.789200000000000000e+04 4.773600000000000000e+04 4.797800000000000000e+04 4.810500000000000000e+04 4.816600000000000000e+04 4.790000000000000000e+04 4.808500000000000000e+04 4.782400000000000000e+04 4.771500000000000000e+04 4.760300000000000000e+04 4.796300000000000000e+04 4.805100000000000000e+04 4.801700000000000000e+04 4.827100000000000000e+04 4.767200000000000000e+04 4.777900000000000000e+04 4.752400000000000000e+04 4.720400000000000000e+04 4.792700000000000000e+04 4.809800000000000000e+04 4.737300000000000000e+04 4.744400000000000000e+04 4.755400000000000000e+04 4.764800000000000000e+04 4.727900000000000000e+04 4.726200000000000000e+04 4.735000000000000000e+04 4.741600000000000000e+04 4.732400000000000000e+04 4.751600000000000000e+04 4.721700000000000000e+04 4.718100000000000000e+04 4.723300000000000000e+04 4.708200000000000000e+04 4.692400000000000000e+04 4.705500000000000000e+04 4.696700000000000000e+04 4.686100000000000000e+04 4.704700000000000000e+04 4.703700000000000000e+04 4.703100000000000000e+04 4.693500000000000000e+04 4.693500000000000000e+04 4.686400000000000000e+04 4.704200000000000000e+04 4.678700000000000000e+04 4.671100000000000000e+04 4.671000000000000000e+04 4.674600000000000000e+04 4.671900000000000000e+04 4.682200000000000000e+04 4.709800000000000000e+04 4.681600000000000000e+04 4.624600000000000000e+04 4.686000000000000000e+04 4.638000000000000000e+04 4.637400000000000000e+04 4.663000000000000000e+04 4.643200000000000000e+04 4.634200000000000000e+04 4.637500000000000000e+04 4.670400000000000000e+04 4.616500000000000000e+04 4.636200000000000000e+04 4.658200000000000000e+04 4.671800000000000000e+04 4.598500000000000000e+04 4.644500000000000000e+04 4.655800000000000000e+04 4.666500000000000000e+04 4.633300000000000000e+04 4.588900000000000000e+04 4.593200000000000000e+04 4.599700000000000000e+04 4.601900000000000000e+04 4.607300000000000000e+04 4.601900000000000000e+04 4.597700000000000000e+04 4.636800000000000000e+04 4.621100000000000000e+04 4.575300000000000000e+04 4.620000000000000000e+04 4.591500000000000000e+04 4.597800000000000000e+04 4.611700000000000000e+04 4.590100000000000000e+04 4.590200000000000000e+04 4.611200000000000000e+04 4.553900000000000000e+04 4.610300000000000000e+04 4.578500000000000000e+04 4.601400000000000000e+04 4.576000000000000000e+04 4.557600000000000000e+04 4.555900000000000000e+04 4.585000000000000000e+04 4.579000000000000000e+04 4.585000000000000000e+04 4.611100000000000000e+04 4.556600000000000000e+04 4.574100000000000000e+04 4.570200000000000000e+04 4.514100000000000000e+04 4.515000000000000000e+04 4.566900000000000000e+04 4.517700000000000000e+04 4.544300000000000000e+04 4.527600000000000000e+04 4.562000000000000000e+04 4.570000000000000000e+04 4.554100000000000000e+04 4.507000000000000000e+04 4.537700000000000000e+04 4.485200000000000000e+04 4.506400000000000000e+04 4.493800000000000000e+04 4.503400000000000000e+04 4.472000000000000000e+04 4.524100000000000000e+04 4.486800000000000000e+04 4.484000000000000000e+04 4.529200000000000000e+04 4.494800000000000000e+04 4.525800000000000000e+04 4.473000000000000000e+04 4.470000000000000000e+04 4.517200000000000000e+04 4.510900000000000000e+04 4.463800000000000000e+04 4.464400000000000000e+04 4.485300000000000000e+04 4.506300000000000000e+04 4.518500000000000000e+04 4.504400000000000000e+04 4.465300000000000000e+04 4.478100000000000000e+04 4.468100000000000000e+04 4.463600000000000000e+04 4.505600000000000000e+04 4.449200000000000000e+04 4.495100000000000000e+04 4.495200000000000000e+04 4.456200000000000000e+04 4.437100000000000000e+04 4.460400000000000000e+04 4.426200000000000000e+04 4.438700000000000000e+04 4.446800000000000000e+04 4.464500000000000000e+04 4.448400000000000000e+04 4.410000000000000000e+04 4.443500000000000000e+04 4.415700000000000000e+04 4.462100000000000000e+04 4.409600000000000000e+04 4.415700000000000000e+04 4.401900000000000000e+04 4.405600000000000000e+04 4.406800000000000000e+04 4.448500000000000000e+04 4.442800000000000000e+04 4.420200000000000000e+04 4.404500000000000000e+04 4.377200000000000000e+04 4.395600000000000000e+04 4.403700000000000000e+04 4.389700000000000000e+04 4.399700000000000000e+04 4.390000000000000000e+04 4.400800000000000000e+04 4.427000000000000000e+04 4.366400000000000000e+04 4.385200000000000000e+04 4.305400000000000000e+04 4.323400000000000000e+04 4.358300000000000000e+04 4.337500000000000000e+04 4.361300000000000000e+04 4.387600000000000000e+04 4.371100000000000000e+04 4.384000000000000000e+04 4.361000000000000000e+04 4.316100000000000000e+04 4.376900000000000000e+04 4.359300000000000000e+04 4.371700000000000000e+04 4.333100000000000000e+04 4.355800000000000000e+04 4.374000000000000000e+04 4.303400000000000000e+04 4.350000000000000000e+04 4.335200000000000000e+04 4.324300000000000000e+04 4.326000000000000000e+04 4.326100000000000000e+04 4.326200000000000000e+04 4.304800000000000000e+04 4.319700000000000000e+04 4.317500000000000000e+04 4.320700000000000000e+04 4.342700000000000000e+04 4.301300000000000000e+04 4.322900000000000000e+04 4.301400000000000000e+04 4.296400000000000000e+04 4.269500000000000000e+04 4.271600000000000000e+04 4.307200000000000000e+04 4.322800000000000000e+04 4.276400000000000000e+04 4.285600000000000000e+04 4.273800000000000000e+04 4.257000000000000000e+04 4.264500000000000000e+04 4.269100000000000000e+04 4.284300000000000000e+04 4.249500000000000000e+04 4.268700000000000000e+04 4.227500000000000000e+04 4.270700000000000000e+04 4.236600000000000000e+04 4.248500000000000000e+04 4.276800000000000000e+04 4.264300000000000000e+04 4.247600000000000000e+04 4.265900000000000000e+04 4.225400000000000000e+04 4.244000000000000000e+04 4.224000000000000000e+04 4.279400000000000000e+04 4.255400000000000000e+04 4.280400000000000000e+04 4.236500000000000000e+04 4.264700000000000000e+04 4.248300000000000000e+04 4.252300000000000000e+04 4.210700000000000000e+04 4.267300000000000000e+04 4.202700000000000000e+04 4.211800000000000000e+04 4.214100000000000000e+04 4.191200000000000000e+04 4.190300000000000000e+04 4.228300000000000000e+04 4.239700000000000000e+04 4.223200000000000000e+04 4.196400000000000000e+04 4.226200000000000000e+04 4.201200000000000000e+04 4.220400000000000000e+04 4.192700000000000000e+04 4.188600000000000000e+04 4.191900000000000000e+04 4.211500000000000000e+04 4.179900000000000000e+04 4.194200000000000000e+04 4.175600000000000000e+04 4.177600000000000000e+04 4.192600000000000000e+04 4.184000000000000000e+04 4.190000000000000000e+04 4.159800000000000000e+04 4.181600000000000000e+04 4.189900000000000000e+04 4.142000000000000000e+04 4.159600000000000000e+04 4.149400000000000000e+04 4.171800000000000000e+04 4.136000000000000000e+04 4.130000000000000000e+04 4.154900000000000000e+04 4.160300000000000000e+04 4.161900000000000000e+04 4.169700000000000000e+04 4.159700000000000000e+04 4.162700000000000000e+04 4.160200000000000000e+04 4.119800000000000000e+04 4.118000000000000000e+04 4.163100000000000000e+04 4.150800000000000000e+04 4.167200000000000000e+04 4.090500000000000000e+04 4.129600000000000000e+04 4.151300000000000000e+04 4.112400000000000000e+04 4.150400000000000000e+04 4.123100000000000000e+04 4.116500000000000000e+04 4.139800000000000000e+04 4.113800000000000000e+04 4.104400000000000000e+04 4.074300000000000000e+04 4.134800000000000000e+04 4.126000000000000000e+04 4.129400000000000000e+04 4.078000000000000000e+04 4.085400000000000000e+04 4.138900000000000000e+04 4.088200000000000000e+04 4.068800000000000000e+04 4.057900000000000000e+04 4.142100000000000000e+04 4.094200000000000000e+04 4.091700000000000000e+04 4.087000000000000000e+04 4.079700000000000000e+04 4.065600000000000000e+04 4.055100000000000000e+04 4.081900000000000000e+04 4.040000000000000000e+04 4.087500000000000000e+04 4.057300000000000000e+04 4.084300000000000000e+04 4.059700000000000000e+04 4.093200000000000000e+04 4.060900000000000000e+04 4.072100000000000000e+04 4.059300000000000000e+04 4.080100000000000000e+04 4.036800000000000000e+04 4.013000000000000000e+04 4.088400000000000000e+04 4.079300000000000000e+04 4.060600000000000000e+04 4.034900000000000000e+04 4.049100000000000000e+04 4.037700000000000000e+04 4.033400000000000000e+04 4.013400000000000000e+04 4.034100000000000000e+04 4.023600000000000000e+04 4.036100000000000000e+04 4.012800000000000000e+04 4.024200000000000000e+04 4.013500000000000000e+04 4.014900000000000000e+04 4.006600000000000000e+04 3.985800000000000000e+04 4.012500000000000000e+04 4.013200000000000000e+04 4.015700000000000000e+04 4.030700000000000000e+04 3.998700000000000000e+04 4.009100000000000000e+04 4.006700000000000000e+04 3.981800000000000000e+04 4.012700000000000000e+04 3.984800000000000000e+04 3.980700000000000000e+04 4.032600000000000000e+04 3.993500000000000000e+04 4.013000000000000000e+04 3.961700000000000000e+04 3.965900000000000000e+04 3.975100000000000000e+04 3.977100000000000000e+04 3.975900000000000000e+04 3.956900000000000000e+04 3.976800000000000000e+04 3.975100000000000000e+04 4.004400000000000000e+04 3.958000000000000000e+04 3.947100000000000000e+04 3.975600000000000000e+04 3.963500000000000000e+04 3.979000000000000000e+04 3.978800000000000000e+04 3.996200000000000000e+04 3.945900000000000000e+04 3.934900000000000000e+04 3.960100000000000000e+04 3.996000000000000000e+04 3.972800000000000000e+04 3.940800000000000000e+04 3.973400000000000000e+04 3.942600000000000000e+04 3.918500000000000000e+04 3.973600000000000000e+04 3.941000000000000000e+04 3.915000000000000000e+04 3.939000000000000000e+04 3.930400000000000000e+04 3.917800000000000000e+04 3.927500000000000000e+04 3.919200000000000000e+04 3.884200000000000000e+04 3.916500000000000000e+04 3.894100000000000000e+04 3.928000000000000000e+04 3.899700000000000000e+04 3.955800000000000000e+04 3.899300000000000000e+04 3.868600000000000000e+04 3.886700000000000000e+04 3.891100000000000000e+04 3.882600000000000000e+04 3.902600000000000000e+04 3.882900000000000000e+04 3.876400000000000000e+04 3.911700000000000000e+04 3.901600000000000000e+04 3.915700000000000000e+04 3.879500000000000000e+04 3.891800000000000000e+04 3.850800000000000000e+04 3.866400000000000000e+04 3.861600000000000000e+04 3.870900000000000000e+04 3.884600000000000000e+04 3.822300000000000000e+04 3.881700000000000000e+04 3.902300000000000000e+04 3.877500000000000000e+04 3.852900000000000000e+04 3.836700000000000000e+04 3.853100000000000000e+04 3.803500000000000000e+04 3.818600000000000000e+04 3.840100000000000000e+04 3.868100000000000000e+04 3.829600000000000000e+04 3.807100000000000000e+04 3.872600000000000000e+04 3.830800000000000000e+04 3.819800000000000000e+04 3.835200000000000000e+04 3.883200000000000000e+04 3.803300000000000000e+04 3.839500000000000000e+04 3.845500000000000000e+04 3.838000000000000000e+04 3.829200000000000000e+04 3.823800000000000000e+04 3.837000000000000000e+04 3.838900000000000000e+04 3.805300000000000000e+04 3.797500000000000000e+04 3.819800000000000000e+04 3.816900000000000000e+04 3.798800000000000000e+04 3.808400000000000000e+04 3.819700000000000000e+04 3.793300000000000000e+04 3.795500000000000000e+04 3.802700000000000000e+04 3.782400000000000000e+04 3.789500000000000000e+04 3.783800000000000000e+04 3.769600000000000000e+04 3.799700000000000000e+04 3.766400000000000000e+04 3.792800000000000000e+04 3.795100000000000000e+04 3.777800000000000000e+04 3.790100000000000000e+04 3.766200000000000000e+04 3.744000000000000000e+04 3.756000000000000000e+04 3.758300000000000000e+04 3.777200000000000000e+04 3.772900000000000000e+04 3.740700000000000000e+04 3.775200000000000000e+04 3.777100000000000000e+04 3.758400000000000000e+04 3.774100000000000000e+04 3.734000000000000000e+04 3.732700000000000000e+04 3.708000000000000000e+04 3.770800000000000000e+04 3.732500000000000000e+04 3.729400000000000000e+04 3.715900000000000000e+04 3.756400000000000000e+04 3.723100000000000000e+04 3.729700000000000000e+04 3.742500000000000000e+04 3.707700000000000000e+04 3.738800000000000000e+04 3.716000000000000000e+04 3.699900000000000000e+04 3.691300000000000000e+04 3.717700000000000000e+04 3.707700000000000000e+04 3.714800000000000000e+04 3.729700000000000000e+04 3.716000000000000000e+04 3.700700000000000000e+04 3.705300000000000000e+04 3.709100000000000000e+04 3.676700000000000000e+04 3.650700000000000000e+04 3.676400000000000000e+04 3.698300000000000000e+04 3.624700000000000000e+04 3.684400000000000000e+04 3.661400000000000000e+04 3.661500000000000000e+04 3.652400000000000000e+04 3.697700000000000000e+04 3.704500000000000000e+04 3.668900000000000000e+04 3.663900000000000000e+04 3.677300000000000000e+04 3.642200000000000000e+04 3.667300000000000000e+04 3.673000000000000000e+04 3.670400000000000000e+04 3.702500000000000000e+04 3.657400000000000000e+04 3.666800000000000000e+04 3.655000000000000000e+04 3.667700000000000000e+04 3.671600000000000000e+04 3.648000000000000000e+04 3.668900000000000000e+04 3.646500000000000000e+04 3.641000000000000000e+04 3.612200000000000000e+04 3.645000000000000000e+04 3.636700000000000000e+04 3.619200000000000000e+04 3.634500000000000000e+04 3.618700000000000000e+04 3.639600000000000000e+04 3.623700000000000000e+04 3.632800000000000000e+04 3.618600000000000000e+04 3.604600000000000000e+04 3.591700000000000000e+04 3.585100000000000000e+04 3.637500000000000000e+04 3.582000000000000000e+04 3.597900000000000000e+04 3.609600000000000000e+04 3.604100000000000000e+04 3.615200000000000000e+04 3.575100000000000000e+04 3.600200000000000000e+04 3.559700000000000000e+04 3.567100000000000000e+04 3.585800000000000000e+04 3.620300000000000000e+04 3.589500000000000000e+04 3.582400000000000000e+04 3.560100000000000000e+04 3.599900000000000000e+04 3.575700000000000000e+04 3.558500000000000000e+04 3.583300000000000000e+04 3.543300000000000000e+04 3.585300000000000000e+04 3.563700000000000000e+04 3.555500000000000000e+04 3.546400000000000000e+04 3.544500000000000000e+04 3.560400000000000000e+04 3.548900000000000000e+04 3.592000000000000000e+04 3.556600000000000000e+04 3.588000000000000000e+04 3.507900000000000000e+04 3.542700000000000000e+04 3.530800000000000000e+04 3.570100000000000000e+04 3.582400000000000000e+04 3.520900000000000000e+04 3.533500000000000000e+04 3.559500000000000000e+04 3.527300000000000000e+04 3.559200000000000000e+04 3.547500000000000000e+04 3.519000000000000000e+04 3.523200000000000000e+04 3.518700000000000000e+04 3.513700000000000000e+04 3.499800000000000000e+04 3.546900000000000000e+04 3.521700000000000000e+04 3.539700000000000000e+04 3.530900000000000000e+04 3.502600000000000000e+04 3.509600000000000000e+04 3.532200000000000000e+04 3.538600000000000000e+04 3.483800000000000000e+04 3.469200000000000000e+04 3.493500000000000000e+04 3.511300000000000000e+04 3.501000000000000000e+04 3.502900000000000000e+04 3.493300000000000000e+04 3.452300000000000000e+04 3.482900000000000000e+04 3.454700000000000000e+04 3.464600000000000000e+04 3.496800000000000000e+04 3.451600000000000000e+04 3.462300000000000000e+04 3.469200000000000000e+04 3.440500000000000000e+04 3.485000000000000000e+04 3.468100000000000000e+04 3.517600000000000000e+04 3.449900000000000000e+04 3.486300000000000000e+04 3.468000000000000000e+04 3.471300000000000000e+04 3.468400000000000000e+04 3.454500000000000000e+04 3.465800000000000000e+04 3.451800000000000000e+04 3.458800000000000000e+04 3.445900000000000000e+04 3.446100000000000000e+04 3.457700000000000000e+04 3.447500000000000000e+04 3.441300000000000000e+04 3.465100000000000000e+04 3.437000000000000000e+04 3.462600000000000000e+04 3.450300000000000000e+04 3.425100000000000000e+04 3.421500000000000000e+04 3.431000000000000000e+04 3.407600000000000000e+04 3.431900000000000000e+04 3.418900000000000000e+04 3.411000000000000000e+04 3.411500000000000000e+04 3.410600000000000000e+04 3.431200000000000000e+04 3.429000000000000000e+04 3.402900000000000000e+04 3.417200000000000000e+04 3.390600000000000000e+04 3.403400000000000000e+04 3.417600000000000000e+04 3.404000000000000000e+04 3.393500000000000000e+04 3.373100000000000000e+04 3.343800000000000000e+04 3.386600000000000000e+04 3.395500000000000000e+04 3.404300000000000000e+04 3.394300000000000000e+04 3.396400000000000000e+04 3.333700000000000000e+04 3.359200000000000000e+04 3.356500000000000000e+04 3.393600000000000000e+04 3.405900000000000000e+04 3.362900000000000000e+04 3.385300000000000000e+04 3.373100000000000000e+04 3.350200000000000000e+04 3.400400000000000000e+04 3.355100000000000000e+04 3.402500000000000000e+04 3.353900000000000000e+04 3.325200000000000000e+04 3.373400000000000000e+04 3.387300000000000000e+04 3.343000000000000000e+04 3.358100000000000000e+04 3.348800000000000000e+04 3.345000000000000000e+04 3.360700000000000000e+04 3.355500000000000000e+04 3.385000000000000000e+04 3.371200000000000000e+04 3.351100000000000000e+04 3.342100000000000000e+04 3.307700000000000000e+04 3.334500000000000000e+04 3.360000000000000000e+04 3.354100000000000000e+04 3.339000000000000000e+04 3.356000000000000000e+04 3.332000000000000000e+04 3.358700000000000000e+04 3.283000000000000000e+04 3.317800000000000000e+04 3.296400000000000000e+04 3.345200000000000000e+04 3.336100000000000000e+04 3.349600000000000000e+04 3.296300000000000000e+04 3.312600000000000000e+04 3.290800000000000000e+04 3.325600000000000000e+04 3.324800000000000000e+04 3.294700000000000000e+04 3.285500000000000000e+04 3.291800000000000000e+04 3.294100000000000000e+04 3.339600000000000000e+04 3.334800000000000000e+04 3.334400000000000000e+04 3.291700000000000000e+04 3.314000000000000000e+04 3.309600000000000000e+04 3.292300000000000000e+04 3.291400000000000000e+04 3.321600000000000000e+04 3.296200000000000000e+04 3.300800000000000000e+04 3.304100000000000000e+04 3.274600000000000000e+04 3.295200000000000000e+04 3.273900000000000000e+04 3.244700000000000000e+04 3.246600000000000000e+04 3.281700000000000000e+04 3.265600000000000000e+04 3.286400000000000000e+04 3.266300000000000000e+04 3.237600000000000000e+04 3.249900000000000000e+04 3.288900000000000000e+04 3.228000000000000000e+04 3.249700000000000000e+04 3.245000000000000000e+04 3.278800000000000000e+04 3.262200000000000000e+04 3.258500000000000000e+04 3.251900000000000000e+04 3.238700000000000000e+04 3.231600000000000000e+04 3.237000000000000000e+04 3.241000000000000000e+04 3.266900000000000000e+04 3.272100000000000000e+04 3.220300000000000000e+04 3.227500000000000000e+04 3.229000000000000000e+04 3.237200000000000000e+04 3.243300000000000000e+04 3.236100000000000000e+04 3.207500000000000000e+04 3.253400000000000000e+04 3.215100000000000000e+04 3.222700000000000000e+04 3.198600000000000000e+04 3.219600000000000000e+04 3.194600000000000000e+04 3.233400000000000000e+04 3.214800000000000000e+04 3.247800000000000000e+04 3.251700000000000000e+04 3.188800000000000000e+04 3.241900000000000000e+04 3.208300000000000000e+04 3.219500000000000000e+04 3.190700000000000000e+04 3.220700000000000000e+04 3.181400000000000000e+04 3.191900000000000000e+04 3.209700000000000000e+04 3.191800000000000000e+04 3.203200000000000000e+04 3.211600000000000000e+04 3.202900000000000000e+04 3.197900000000000000e+04 3.150600000000000000e+04 3.210800000000000000e+04 3.169900000000000000e+04 3.170700000000000000e+04 3.183600000000000000e+04 3.160100000000000000e+04 3.223900000000000000e+04 3.183600000000000000e+04 3.164100000000000000e+04 3.194500000000000000e+04 3.168700000000000000e+04 3.164200000000000000e+04 3.165300000000000000e+04 3.168000000000000000e+04 3.189400000000000000e+04 3.166900000000000000e+04 3.148600000000000000e+04 3.153800000000000000e+04 3.189600000000000000e+04 3.138200000000000000e+04 3.149600000000000000e+04 3.166500000000000000e+04 3.164200000000000000e+04 3.148500000000000000e+04 3.132400000000000000e+04 3.142700000000000000e+04 3.134600000000000000e+04 3.157300000000000000e+04 3.171500000000000000e+04 3.171100000000000000e+04 3.116400000000000000e+04 3.164600000000000000e+04 3.151200000000000000e+04 3.152500000000000000e+04 3.115900000000000000e+04 3.127300000000000000e+04 3.124200000000000000e+04 3.147900000000000000e+04 3.156300000000000000e+04 3.146600000000000000e+04 3.144700000000000000e+04 3.130700000000000000e+04 3.134900000000000000e+04 3.109700000000000000e+04 3.132000000000000000e+04 3.136900000000000000e+04 3.148700000000000000e+04 3.110000000000000000e+04 3.101100000000000000e+04 3.119000000000000000e+04 3.096400000000000000e+04 3.099100000000000000e+04 3.111200000000000000e+04 3.094000000000000000e+04 3.126600000000000000e+04 3.090300000000000000e+04 3.119000000000000000e+04 3.094100000000000000e+04 3.086900000000000000e+04 3.115800000000000000e+04 3.123600000000000000e+04 3.093600000000000000e+04 3.101200000000000000e+04 3.087900000000000000e+04 3.101500000000000000e+04 3.084400000000000000e+04 3.096200000000000000e+04 3.077900000000000000e+04 3.083700000000000000e+04 3.059900000000000000e+04 3.090900000000000000e+04 3.042400000000000000e+04 3.057200000000000000e+04 3.045500000000000000e+04 3.062100000000000000e+04 3.073300000000000000e+04 3.072000000000000000e+04 3.062500000000000000e+04 3.059700000000000000e+04 3.075000000000000000e+04 3.058500000000000000e+04 3.050200000000000000e+04 3.060400000000000000e+04 3.087600000000000000e+04 3.059700000000000000e+04 3.025500000000000000e+04 2.995500000000000000e+04 3.006600000000000000e+04 3.036000000000000000e+04 3.040200000000000000e+04 3.064700000000000000e+04 3.052100000000000000e+04 3.043700000000000000e+04 3.047700000000000000e+04 3.050300000000000000e+04 3.036100000000000000e+04 3.054700000000000000e+04 3.034600000000000000e+04 3.036800000000000000e+04 3.026400000000000000e+04 3.033700000000000000e+04 3.056000000000000000e+04 3.027100000000000000e+04 3.021200000000000000e+04 3.042900000000000000e+04 2.991900000000000000e+04 3.026500000000000000e+04 3.007100000000000000e+04 3.007500000000000000e+04 2.998600000000000000e+04 3.000400000000000000e+04 3.025100000000000000e+04 3.020500000000000000e+04 2.996400000000000000e+04 3.014900000000000000e+04 2.990600000000000000e+04 3.034400000000000000e+04 2.986300000000000000e+04 3.020700000000000000e+04 3.019800000000000000e+04 3.004900000000000000e+04 3.018800000000000000e+04 3.000700000000000000e+04 3.017100000000000000e+04 2.978700000000000000e+04 2.983500000000000000e+04 2.980500000000000000e+04 2.969400000000000000e+04 3.013100000000000000e+04 2.986900000000000000e+04 2.984500000000000000e+04 2.991700000000000000e+04 2.985300000000000000e+04 2.986500000000000000e+04 2.973400000000000000e+04 2.985600000000000000e+04 2.978200000000000000e+04 2.985500000000000000e+04 2.976300000000000000e+04 2.987700000000000000e+04 3.004300000000000000e+04 2.973600000000000000e+04 2.984100000000000000e+04 2.971400000000000000e+04 2.995100000000000000e+04 2.933900000000000000e+04 2.950400000000000000e+04 2.965100000000000000e+04 2.990400000000000000e+04 2.943200000000000000e+04 2.946300000000000000e+04 2.985000000000000000e+04 2.953200000000000000e+04 2.963800000000000000e+04 2.938700000000000000e+04 2.922200000000000000e+04 2.995700000000000000e+04 2.977300000000000000e+04 2.923700000000000000e+04 2.983400000000000000e+04 2.925800000000000000e+04 2.975900000000000000e+04 2.950000000000000000e+04 2.928200000000000000e+04 2.983200000000000000e+04 2.925300000000000000e+04 2.924500000000000000e+04 2.962800000000000000e+04 2.964100000000000000e+04 2.933700000000000000e+04 2.937200000000000000e+04 2.925600000000000000e+04 2.941000000000000000e+04 2.911600000000000000e+04 2.919500000000000000e+04 2.927500000000000000e+04 2.949300000000000000e+04 2.941200000000000000e+04 2.911000000000000000e+04 2.887500000000000000e+04 2.926700000000000000e+04 2.933200000000000000e+04 2.941200000000000000e+04 2.916900000000000000e+04 2.893100000000000000e+04 2.907600000000000000e+04 2.896400000000000000e+04 2.901600000000000000e+04 2.881300000000000000e+04 2.911300000000000000e+04 2.898600000000000000e+04 2.908600000000000000e+04 2.904700000000000000e+04 2.874800000000000000e+04 2.898300000000000000e+04 2.873300000000000000e+04 2.872800000000000000e+04 2.901200000000000000e+04 2.862500000000000000e+04 2.886500000000000000e+04 2.873000000000000000e+04 2.861000000000000000e+04 2.865900000000000000e+04 2.863000000000000000e+04 2.880900000000000000e+04 2.845800000000000000e+04 2.883800000000000000e+04 2.862000000000000000e+04 2.884300000000000000e+04 2.861900000000000000e+04 2.859300000000000000e+04 2.856900000000000000e+04 2.857300000000000000e+04 2.869900000000000000e+04 2.868900000000000000e+04 2.882800000000000000e+04 2.848300000000000000e+04 2.859100000000000000e+04 2.848400000000000000e+04 2.842900000000000000e+04 2.868400000000000000e+04 2.862800000000000000e+04 2.853900000000000000e+04 2.841000000000000000e+04 2.870100000000000000e+04 2.846200000000000000e+04 2.834900000000000000e+04 2.856300000000000000e+04 2.847000000000000000e+04 2.852300000000000000e+04 2.846100000000000000e+04 2.855000000000000000e+04 2.838700000000000000e+04 2.838200000000000000e+04 2.799500000000000000e+04 2.826200000000000000e+04 2.858200000000000000e+04 2.853800000000000000e+04 2.802800000000000000e+04 2.804400000000000000e+04 2.826100000000000000e+04 2.814200000000000000e+04 2.839200000000000000e+04 2.831700000000000000e+04 2.802600000000000000e+04 2.817400000000000000e+04 2.823800000000000000e+04 2.822500000000000000e+04 2.819700000000000000e+04 2.801600000000000000e+04 2.801000000000000000e+04 2.805900000000000000e+04 2.774700000000000000e+04 2.804400000000000000e+04 2.771700000000000000e+04 2.784700000000000000e+04 2.783700000000000000e+04 2.789300000000000000e+04 2.793300000000000000e+04 2.790100000000000000e+04 2.784500000000000000e+04 2.810800000000000000e+04 2.780700000000000000e+04 2.767200000000000000e+04 2.783600000000000000e+04 2.786100000000000000e+04 2.761300000000000000e+04 2.778000000000000000e+04 2.761000000000000000e+04 2.781400000000000000e+04 2.740200000000000000e+04 2.784100000000000000e+04 2.759900000000000000e+04 2.791700000000000000e+04 2.768100000000000000e+04 2.758500000000000000e+04 2.733600000000000000e+04 2.762500000000000000e+04 2.770500000000000000e+04 2.742000000000000000e+04 2.753400000000000000e+04 2.741100000000000000e+04 2.728300000000000000e+04 2.732000000000000000e+04 2.747500000000000000e+04 2.784500000000000000e+04 2.731100000000000000e+04 2.769600000000000000e+04 2.754400000000000000e+04 2.736500000000000000e+04 2.759000000000000000e+04 2.729600000000000000e+04 2.753000000000000000e+04 2.753200000000000000e+04 2.751200000000000000e+04 2.742200000000000000e+04 2.712600000000000000e+04 2.704400000000000000e+04 2.697500000000000000e+04 2.703500000000000000e+04 2.719900000000000000e+04 2.707300000000000000e+04 2.740400000000000000e+04 2.732200000000000000e+04 2.728300000000000000e+04 2.716500000000000000e+04 2.706600000000000000e+04 2.715000000000000000e+04 2.700500000000000000e+04 2.705400000000000000e+04 2.704400000000000000e+04 2.709700000000000000e+04 2.707400000000000000e+04 2.698500000000000000e+04 2.688900000000000000e+04 2.732300000000000000e+04 2.698000000000000000e+04 2.727100000000000000e+04 2.657700000000000000e+04 2.703700000000000000e+04 2.675700000000000000e+04 2.656700000000000000e+04 2.683900000000000000e+04 2.681300000000000000e+04 2.681600000000000000e+04 2.659200000000000000e+04 2.657200000000000000e+04 2.706100000000000000e+04 2.663100000000000000e+04 2.692200000000000000e+04 2.698500000000000000e+04 2.711100000000000000e+04 2.648900000000000000e+04 2.667200000000000000e+04 2.644200000000000000e+04 2.679100000000000000e+04 2.671600000000000000e+04 2.635100000000000000e+04 2.691800000000000000e+04 2.665600000000000000e+04 2.664000000000000000e+04 2.653800000000000000e+04 2.659700000000000000e+04 2.645500000000000000e+04 2.631100000000000000e+04 2.615100000000000000e+04 2.627600000000000000e+04 2.677000000000000000e+04 2.651000000000000000e+04 2.611100000000000000e+04 2.643700000000000000e+04 2.622100000000000000e+04 2.620600000000000000e+04 2.615400000000000000e+04 2.650700000000000000e+04 2.612000000000000000e+04 2.599200000000000000e+04 2.616700000000000000e+04 2.633800000000000000e+04 2.656000000000000000e+04 2.619700000000000000e+04 2.620600000000000000e+04 2.629800000000000000e+04 2.636200000000000000e+04 2.609700000000000000e+04 2.593200000000000000e+04 2.595200000000000000e+04 2.623600000000000000e+04 2.620100000000000000e+04 2.629100000000000000e+04 2.620200000000000000e+04 2.608800000000000000e+04 2.610400000000000000e+04 2.603100000000000000e+04 2.602300000000000000e+04 2.585300000000000000e+04 2.590600000000000000e+04 2.592300000000000000e+04 2.595300000000000000e+04 2.594700000000000000e+04 2.616800000000000000e+04 2.596500000000000000e+04 2.585400000000000000e+04 2.593900000000000000e+04 2.591200000000000000e+04 2.605800000000000000e+04 2.594200000000000000e+04 2.588300000000000000e+04 2.591700000000000000e+04 2.615000000000000000e+04 2.590100000000000000e+04 2.593500000000000000e+04 2.540000000000000000e+04 2.576600000000000000e+04 2.558600000000000000e+04 2.595900000000000000e+04 2.556700000000000000e+04 2.554900000000000000e+04 2.579900000000000000e+04 2.568900000000000000e+04 2.577800000000000000e+04 2.594200000000000000e+04 2.547900000000000000e+04 2.584900000000000000e+04 2.580300000000000000e+04 2.580900000000000000e+04 2.576600000000000000e+04 2.563400000000000000e+04 2.587000000000000000e+04 2.567500000000000000e+04 2.552600000000000000e+04 2.548700000000000000e+04 2.562300000000000000e+04 2.582300000000000000e+04 2.560800000000000000e+04 2.581100000000000000e+04 2.553500000000000000e+04 2.546900000000000000e+04 2.566100000000000000e+04 2.558500000000000000e+04 2.553100000000000000e+04 2.560500000000000000e+04 2.554800000000000000e+04 2.529100000000000000e+04 2.548500000000000000e+04 2.536700000000000000e+04 2.542200000000000000e+04 2.531900000000000000e+04 2.559900000000000000e+04 2.526100000000000000e+04 2.518400000000000000e+04 2.538800000000000000e+04 2.533600000000000000e+04 2.549100000000000000e+04 2.535400000000000000e+04 2.531800000000000000e+04 2.493800000000000000e+04 2.535100000000000000e+04 2.495800000000000000e+04 2.529400000000000000e+04 2.503700000000000000e+04 2.511300000000000000e+04 2.509900000000000000e+04 2.529600000000000000e+04 2.505200000000000000e+04 2.496600000000000000e+04 2.497200000000000000e+04 2.503500000000000000e+04 2.491700000000000000e+04 2.482200000000000000e+04 2.490500000000000000e+04 2.507600000000000000e+04 2.511900000000000000e+04 2.511900000000000000e+04 2.500000000000000000e+04 2.480600000000000000e+04 2.475700000000000000e+04 2.467800000000000000e+04 2.494700000000000000e+04 2.472500000000000000e+04 2.475200000000000000e+04 2.483400000000000000e+04 2.504800000000000000e+04 2.478400000000000000e+04 2.475600000000000000e+04 2.508000000000000000e+04 2.470200000000000000e+04 2.472900000000000000e+04 2.491100000000000000e+04 2.498400000000000000e+04 2.471900000000000000e+04 2.469000000000000000e+04 2.500400000000000000e+04 2.466900000000000000e+04 2.468300000000000000e+04 2.458500000000000000e+04 2.483200000000000000e+04 2.461600000000000000e+04 2.448100000000000000e+04 2.493800000000000000e+04 2.467300000000000000e+04 2.479600000000000000e+04 2.451800000000000000e+04 2.452700000000000000e+04 2.451500000000000000e+04 2.473200000000000000e+04 2.458700000000000000e+04 2.442800000000000000e+04 2.434000000000000000e+04 2.434400000000000000e+04 2.433500000000000000e+04 2.436800000000000000e+04 2.445800000000000000e+04 2.429200000000000000e+04 2.438000000000000000e+04 2.450500000000000000e+04 2.456100000000000000e+04 2.421500000000000000e+04 2.440400000000000000e+04 2.430600000000000000e+04 2.412000000000000000e+04 2.416300000000000000e+04 2.407300000000000000e+04 2.421600000000000000e+04 2.456700000000000000e+04 2.439000000000000000e+04 2.410900000000000000e+04 2.415800000000000000e+04 2.416000000000000000e+04 2.395200000000000000e+04 2.419300000000000000e+04 2.421300000000000000e+04 2.386600000000000000e+04 2.404000000000000000e+04 2.403300000000000000e+04 2.409700000000000000e+04 2.427000000000000000e+04 2.429000000000000000e+04 2.386100000000000000e+04 2.418400000000000000e+04 2.402300000000000000e+04 2.393700000000000000e+04 2.414700000000000000e+04 2.363400000000000000e+04 2.375500000000000000e+04 2.384800000000000000e+04 2.383000000000000000e+04 2.438000000000000000e+04 2.370100000000000000e+04 2.373700000000000000e+04 2.377900000000000000e+04 2.409800000000000000e+04 2.371800000000000000e+04 2.410300000000000000e+04 2.372900000000000000e+04 2.374500000000000000e+04 2.410100000000000000e+04 2.391000000000000000e+04 2.349900000000000000e+04 2.374000000000000000e+04 2.384500000000000000e+04 2.405900000000000000e+04 2.365400000000000000e+04 2.358900000000000000e+04 2.387700000000000000e+04 2.352300000000000000e+04 2.334800000000000000e+04 2.357200000000000000e+04 2.392300000000000000e+04 2.353600000000000000e+04 2.359500000000000000e+04 2.407700000000000000e+04 2.370400000000000000e+04 2.379500000000000000e+04 2.382400000000000000e+04 2.365400000000000000e+04 2.344400000000000000e+04 2.346700000000000000e+04 2.361500000000000000e+04 2.347700000000000000e+04 2.349600000000000000e+04 2.356900000000000000e+04 2.337400000000000000e+04 2.321700000000000000e+04 2.354400000000000000e+04 2.357800000000000000e+04 2.358500000000000000e+04 2.368700000000000000e+04 2.331000000000000000e+04 2.365300000000000000e+04 2.318800000000000000e+04 2.330700000000000000e+04 2.352400000000000000e+04 2.322800000000000000e+04 2.349900000000000000e+04 2.359900000000000000e+04 2.301100000000000000e+04 2.300700000000000000e+04 2.307300000000000000e+04 2.337800000000000000e+04 2.348600000000000000e+04 2.328300000000000000e+04 2.331200000000000000e+04 2.317400000000000000e+04 2.316800000000000000e+04 2.332300000000000000e+04 2.337700000000000000e+04 2.338000000000000000e+04 2.313700000000000000e+04 2.309600000000000000e+04 2.311300000000000000e+04 2.297000000000000000e+04 2.347600000000000000e+04 2.304200000000000000e+04 2.301100000000000000e+04 2.312900000000000000e+04 2.318700000000000000e+04 2.314800000000000000e+04 2.295500000000000000e+04 2.308900000000000000e+04 2.287500000000000000e+04 2.306400000000000000e+04 2.311700000000000000e+04 2.277400000000000000e+04 2.292900000000000000e+04 2.297700000000000000e+04 2.290900000000000000e+04 2.282200000000000000e+04 2.269700000000000000e+04 2.297500000000000000e+04 2.297900000000000000e+04 2.291000000000000000e+04 2.302600000000000000e+04 2.310400000000000000e+04 2.291300000000000000e+04 2.278500000000000000e+04 2.295100000000000000e+04 2.286100000000000000e+04 2.300500000000000000e+04 2.276400000000000000e+04 2.278600000000000000e+04 2.281800000000000000e+04 2.288000000000000000e+04 2.276600000000000000e+04 2.278400000000000000e+04 2.274700000000000000e+04 2.297300000000000000e+04 2.267900000000000000e+04 2.274300000000000000e+04 2.255100000000000000e+04 2.254700000000000000e+04 2.256700000000000000e+04 2.265100000000000000e+04 2.270200000000000000e+04 2.231300000000000000e+04 2.282900000000000000e+04 2.270200000000000000e+04 2.251100000000000000e+04 2.239200000000000000e+04 2.247000000000000000e+04 2.271100000000000000e+04 2.229700000000000000e+04 2.240500000000000000e+04 2.259500000000000000e+04 2.252800000000000000e+04 2.238800000000000000e+04 2.245900000000000000e+04 2.230900000000000000e+04 2.261300000000000000e+04 2.223300000000000000e+04 2.265700000000000000e+04 2.262900000000000000e+04 2.231600000000000000e+04 2.247100000000000000e+04 2.224500000000000000e+04 2.226100000000000000e+04 2.228400000000000000e+04 2.229200000000000000e+04 2.213000000000000000e+04 2.222600000000000000e+04 2.212100000000000000e+04 2.208600000000000000e+04 2.207600000000000000e+04 2.210400000000000000e+04 2.208500000000000000e+04 2.211400000000000000e+04 2.237100000000000000e+04 2.211200000000000000e+04 2.193100000000000000e+04 2.213900000000000000e+04 2.218400000000000000e+04 2.211700000000000000e+04 2.209900000000000000e+04 2.237000000000000000e+04 2.196000000000000000e+04 2.232700000000000000e+04 2.193600000000000000e+04 2.177900000000000000e+04 2.226700000000000000e+04 2.180900000000000000e+04 2.203600000000000000e+04 2.221200000000000000e+04 2.196400000000000000e+04 2.201500000000000000e+04 2.177800000000000000e+04 2.192300000000000000e+04 2.203800000000000000e+04 2.164000000000000000e+04 2.165800000000000000e+04 2.179000000000000000e+04 2.161400000000000000e+04 2.177400000000000000e+04 2.173200000000000000e+04 2.191200000000000000e+04 2.187400000000000000e+04 2.163800000000000000e+04 2.150600000000000000e+04 2.175100000000000000e+04 2.147200000000000000e+04 2.183500000000000000e+04 2.163900000000000000e+04 2.154700000000000000e+04 2.190000000000000000e+04 2.176500000000000000e+04 2.181700000000000000e+04 2.163300000000000000e+04 2.176700000000000000e+04 2.161600000000000000e+04 2.158700000000000000e+04 2.184700000000000000e+04 2.151100000000000000e+04 2.155500000000000000e+04 2.146700000000000000e+04 2.144900000000000000e+04 2.171000000000000000e+04 2.169800000000000000e+04 2.142800000000000000e+04 2.159600000000000000e+04 2.146800000000000000e+04 2.151400000000000000e+04 2.127900000000000000e+04 2.135600000000000000e+04 2.173700000000000000e+04 2.130700000000000000e+04 2.156600000000000000e+04 2.140700000000000000e+04 2.161500000000000000e+04 2.108800000000000000e+04 2.170900000000000000e+04 2.133200000000000000e+04 2.136600000000000000e+04 2.133500000000000000e+04 2.153000000000000000e+04 2.119800000000000000e+04 2.135400000000000000e+04 2.129800000000000000e+04 2.110800000000000000e+04 2.136600000000000000e+04 2.141100000000000000e+04 2.119400000000000000e+04 2.112600000000000000e+04 2.134000000000000000e+04 2.107000000000000000e+04 2.124700000000000000e+04 2.139100000000000000e+04 2.122400000000000000e+04 2.111100000000000000e+04 2.138100000000000000e+04 2.117100000000000000e+04 2.124100000000000000e+04 2.108600000000000000e+04 2.104400000000000000e+04 2.075000000000000000e+04 2.103900000000000000e+04 2.104800000000000000e+04 2.109600000000000000e+04 2.089800000000000000e+04 2.121600000000000000e+04 2.103000000000000000e+04 2.127600000000000000e+04 2.092400000000000000e+04 2.119100000000000000e+04 2.104900000000000000e+04 2.097200000000000000e+04 2.086100000000000000e+04 2.107800000000000000e+04 2.089700000000000000e+04 2.078300000000000000e+04 2.081200000000000000e+04 2.087200000000000000e+04 2.084400000000000000e+04 2.110300000000000000e+04 2.100800000000000000e+04 2.099700000000000000e+04 2.089200000000000000e+04 2.114700000000000000e+04 2.098000000000000000e+04 2.076200000000000000e+04 2.089200000000000000e+04 2.091800000000000000e+04 2.092700000000000000e+04 2.094900000000000000e+04 2.091900000000000000e+04 2.076100000000000000e+04 2.070100000000000000e+04 2.085000000000000000e+04 2.094100000000000000e+04 2.058900000000000000e+04 2.093000000000000000e+04 2.093000000000000000e+04 2.067100000000000000e+04 2.080100000000000000e+04 2.063600000000000000e+04 2.089400000000000000e+04 2.087400000000000000e+04 2.072600000000000000e+04 2.051700000000000000e+04 2.074200000000000000e+04 2.080300000000000000e+04 2.081200000000000000e+04 2.092100000000000000e+04 2.079400000000000000e+04 2.081600000000000000e+04 2.070200000000000000e+04 2.051100000000000000e+04 2.086900000000000000e+04 2.059300000000000000e+04 2.084300000000000000e+04 2.038000000000000000e+04 2.048800000000000000e+04 2.057600000000000000e+04 2.068600000000000000e+04 2.071100000000000000e+04 2.067600000000000000e+04 2.037800000000000000e+04 2.018100000000000000e+04 2.054400000000000000e+04 2.075800000000000000e+04 2.062200000000000000e+04 2.061500000000000000e+04 2.049600000000000000e+04 2.040100000000000000e+04 2.047200000000000000e+04 2.043400000000000000e+04 2.072900000000000000e+04 2.050400000000000000e+04 2.057000000000000000e+04 2.039600000000000000e+04 2.045100000000000000e+04 2.062700000000000000e+04 2.045300000000000000e+04 2.014300000000000000e+04 2.059300000000000000e+04 2.059600000000000000e+04 2.029700000000000000e+04 2.036600000000000000e+04 2.018300000000000000e+04 2.044800000000000000e+04 2.026400000000000000e+04 2.023800000000000000e+04 2.035700000000000000e+04 2.033800000000000000e+04 2.025600000000000000e+04 2.021900000000000000e+04 2.016800000000000000e+04 2.023100000000000000e+04 2.025900000000000000e+04 2.048200000000000000e+04 2.016900000000000000e+04 2.021900000000000000e+04 2.006800000000000000e+04 1.983800000000000000e+04 2.016400000000000000e+04 2.023900000000000000e+04 2.004400000000000000e+04 2.037800000000000000e+04 2.022800000000000000e+04 2.042200000000000000e+04 2.011400000000000000e+04 2.021900000000000000e+04 1.993100000000000000e+04 2.025000000000000000e+04 2.027500000000000000e+04 1.983700000000000000e+04 1.994700000000000000e+04 2.004000000000000000e+04 2.017500000000000000e+04 2.017900000000000000e+04 1.991700000000000000e+04 2.018700000000000000e+04 2.008800000000000000e+04 2.025200000000000000e+04 1.993900000000000000e+04 2.020900000000000000e+04 2.013400000000000000e+04 1.989400000000000000e+04 1.982100000000000000e+04 2.028600000000000000e+04 2.018800000000000000e+04 2.009900000000000000e+04 2.003100000000000000e+04 1.974300000000000000e+04 1.999100000000000000e+04 2.015700000000000000e+04 2.025400000000000000e+04 1.990300000000000000e+04 1.999500000000000000e+04 1.982000000000000000e+04 1.977100000000000000e+04 1.992400000000000000e+04 1.972500000000000000e+04 1.966400000000000000e+04 1.988100000000000000e+04 1.972000000000000000e+04 1.987900000000000000e+04 1.968800000000000000e+04 1.980700000000000000e+04 1.998500000000000000e+04 2.004600000000000000e+04 1.998700000000000000e+04 1.981300000000000000e+04 1.992900000000000000e+04 1.989600000000000000e+04 1.989800000000000000e+04 1.977600000000000000e+04 1.995500000000000000e+04 1.990000000000000000e+04 1.982700000000000000e+04 1.969400000000000000e+04 1.970300000000000000e+04 1.974400000000000000e+04 1.987400000000000000e+04 1.962300000000000000e+04 1.971300000000000000e+04 1.972100000000000000e+04 1.974300000000000000e+04 1.959600000000000000e+04 1.960400000000000000e+04 1.978400000000000000e+04 1.977900000000000000e+04 1.955300000000000000e+04 1.951400000000000000e+04 1.958900000000000000e+04 1.947800000000000000e+04 1.953900000000000000e+04 1.963900000000000000e+04 1.969500000000000000e+04 1.938000000000000000e+04 1.967600000000000000e+04 1.954500000000000000e+04 1.972900000000000000e+04 1.946900000000000000e+04 1.948300000000000000e+04 1.961800000000000000e+04 1.938500000000000000e+04 1.947400000000000000e+04 1.938200000000000000e+04 1.937700000000000000e+04 1.947800000000000000e+04 1.932400000000000000e+04 1.963900000000000000e+04 1.933400000000000000e+04 1.937600000000000000e+04 1.929900000000000000e+04 1.942600000000000000e+04 1.924000000000000000e+04 1.944100000000000000e+04 1.939500000000000000e+04 1.927600000000000000e+04 1.901500000000000000e+04 1.961600000000000000e+04 1.935600000000000000e+04 1.925400000000000000e+04 1.946700000000000000e+04 1.945600000000000000e+04 1.937400000000000000e+04 1.944000000000000000e+04 1.928900000000000000e+04 1.907100000000000000e+04 1.919400000000000000e+04 1.920000000000000000e+04 1.918900000000000000e+04 1.932400000000000000e+04 1.896700000000000000e+04 1.938800000000000000e+04 1.927200000000000000e+04 1.928100000000000000e+04 1.913800000000000000e+04 1.925400000000000000e+04 1.908900000000000000e+04 1.904500000000000000e+04 1.895900000000000000e+04 1.900400000000000000e+04 1.892700000000000000e+04 1.906000000000000000e+04 1.895300000000000000e+04 1.902600000000000000e+04 1.904300000000000000e+04 1.902500000000000000e+04 1.891000000000000000e+04 1.906400000000000000e+04 1.881300000000000000e+04 1.908000000000000000e+04 1.910600000000000000e+04 1.880500000000000000e+04 1.900400000000000000e+04 1.886200000000000000e+04 1.901300000000000000e+04 1.885500000000000000e+04 1.892800000000000000e+04 1.907200000000000000e+04 1.885600000000000000e+04 1.905100000000000000e+04 1.903500000000000000e+04 1.856500000000000000e+04 1.887500000000000000e+04 1.871500000000000000e+04 1.882000000000000000e+04 1.871000000000000000e+04 1.867800000000000000e+04 1.876700000000000000e+04 1.873400000000000000e+04 1.875200000000000000e+04 1.858100000000000000e+04 1.870900000000000000e+04 1.871500000000000000e+04 1.878700000000000000e+04 1.873900000000000000e+04 1.850500000000000000e+04 1.853500000000000000e+04 1.881700000000000000e+04 1.853300000000000000e+04 1.869900000000000000e+04 1.881600000000000000e+04 1.850900000000000000e+04 1.813600000000000000e+04 1.847200000000000000e+04 1.850100000000000000e+04 1.844500000000000000e+04 1.881900000000000000e+04 1.837200000000000000e+04 1.856600000000000000e+04 1.853800000000000000e+04 1.847400000000000000e+04 1.867900000000000000e+04 1.839400000000000000e+04 1.838500000000000000e+04 1.831600000000000000e+04 1.870500000000000000e+04 1.828600000000000000e+04 1.847100000000000000e+04 1.836900000000000000e+04 1.843000000000000000e+04 1.842300000000000000e+04 1.815900000000000000e+04 1.849100000000000000e+04 1.832500000000000000e+04 1.835300000000000000e+04 1.841800000000000000e+04 1.819100000000000000e+04 1.827600000000000000e+04 1.830700000000000000e+04 1.825000000000000000e+04 1.847000000000000000e+04 1.814300000000000000e+04 1.827700000000000000e+04 1.820900000000000000e+04 1.798000000000000000e+04 1.839500000000000000e+04 1.827200000000000000e+04 1.825000000000000000e+04 1.813800000000000000e+04 1.801200000000000000e+04 1.814000000000000000e+04 1.809800000000000000e+04 1.827100000000000000e+04 1.813800000000000000e+04 1.832000000000000000e+04 1.821100000000000000e+04 1.826100000000000000e+04 1.840000000000000000e+04 1.830900000000000000e+04 1.822700000000000000e+04 1.814100000000000000e+04 1.822400000000000000e+04 1.826300000000000000e+04 1.808500000000000000e+04 1.815700000000000000e+04 1.803000000000000000e+04 1.793300000000000000e+04 1.809400000000000000e+04 1.787300000000000000e+04 1.813600000000000000e+04 1.813800000000000000e+04 1.801200000000000000e+04 1.774100000000000000e+04 1.797900000000000000e+04 1.799400000000000000e+04 1.797100000000000000e+04 1.784600000000000000e+04 1.809600000000000000e+04 1.765900000000000000e+04 1.803500000000000000e+04 1.785400000000000000e+04 1.811800000000000000e+04 1.803400000000000000e+04 1.774400000000000000e+04 1.807800000000000000e+04 1.777400000000000000e+04 1.787600000000000000e+04 1.769700000000000000e+04 1.787900000000000000e+04 1.800800000000000000e+04 1.799900000000000000e+04 1.772600000000000000e+04 1.784600000000000000e+04 1.792100000000000000e+04 1.775300000000000000e+04 1.755100000000000000e+04 1.781100000000000000e+04 1.761100000000000000e+04 1.766900000000000000e+04 1.799200000000000000e+04 1.769500000000000000e+04 1.758000000000000000e+04 1.753600000000000000e+04 1.772600000000000000e+04 1.784300000000000000e+04 1.765900000000000000e+04 1.756800000000000000e+04 1.762200000000000000e+04 1.759600000000000000e+04 1.766600000000000000e+04 1.755900000000000000e+04 1.771600000000000000e+04 1.771500000000000000e+04 1.776700000000000000e+04 1.742000000000000000e+04 1.759800000000000000e+04 1.757000000000000000e+04 1.750100000000000000e+04 1.755400000000000000e+04 1.751000000000000000e+04 1.748900000000000000e+04 1.765400000000000000e+04 1.763500000000000000e+04 1.754500000000000000e+04 1.741900000000000000e+04 1.766200000000000000e+04 1.739600000000000000e+04 1.751200000000000000e+04 1.726300000000000000e+04 1.731000000000000000e+04 1.743900000000000000e+04 1.747600000000000000e+04 1.741300000000000000e+04 1.759700000000000000e+04 1.736900000000000000e+04 1.724400000000000000e+04 1.740900000000000000e+04 1.733200000000000000e+04 1.747000000000000000e+04 1.741900000000000000e+04 1.750800000000000000e+04 1.755500000000000000e+04 1.738200000000000000e+04 1.704200000000000000e+04 1.730000000000000000e+04 1.719600000000000000e+04 1.716800000000000000e+04 1.738000000000000000e+04 1.738100000000000000e+04 1.735600000000000000e+04 1.745700000000000000e+04 1.728400000000000000e+04 1.742700000000000000e+04 1.738700000000000000e+04 1.713500000000000000e+04 1.729600000000000000e+04 1.728400000000000000e+04 1.724300000000000000e+04 1.705700000000000000e+04 1.716100000000000000e+04 1.711400000000000000e+04 1.697100000000000000e+04 1.733100000000000000e+04 1.705700000000000000e+04 1.721200000000000000e+04 1.699800000000000000e+04 1.702300000000000000e+04 1.699400000000000000e+04 1.715600000000000000e+04 1.719900000000000000e+04 1.716200000000000000e+04 1.691100000000000000e+04 1.709800000000000000e+04 1.708800000000000000e+04 1.706000000000000000e+04 1.679200000000000000e+04 1.703500000000000000e+04 1.707300000000000000e+04 1.682200000000000000e+04 1.714400000000000000e+04 1.690400000000000000e+04 1.682600000000000000e+04 1.671400000000000000e+04 1.679400000000000000e+04 1.680100000000000000e+04 1.699300000000000000e+04 1.698200000000000000e+04 1.694100000000000000e+04 1.696700000000000000e+04 1.688600000000000000e+04 1.698300000000000000e+04 1.713900000000000000e+04 1.682200000000000000e+04 1.690200000000000000e+04 1.669500000000000000e+04 1.704800000000000000e+04 1.691600000000000000e+04 1.666300000000000000e+04 1.681500000000000000e+04 1.680700000000000000e+04 1.660400000000000000e+04 1.668100000000000000e+04 1.702100000000000000e+04 1.683400000000000000e+04 1.663600000000000000e+04 1.667000000000000000e+04 1.673200000000000000e+04 1.642300000000000000e+04 1.656600000000000000e+04 1.677500000000000000e+04 1.666200000000000000e+04 1.683100000000000000e+04 1.660900000000000000e+04 1.652700000000000000e+04 1.682800000000000000e+04 1.643700000000000000e+04 1.677400000000000000e+04 1.677600000000000000e+04 1.661300000000000000e+04 1.712000000000000000e+04 1.656200000000000000e+04 1.645000000000000000e+04 1.657300000000000000e+04 1.647900000000000000e+04 1.647000000000000000e+04 1.667400000000000000e+04 1.641100000000000000e+04 1.641700000000000000e+04 1.649500000000000000e+04 1.645600000000000000e+04 1.668600000000000000e+04 1.644600000000000000e+04 1.638900000000000000e+04 1.676300000000000000e+04 1.635800000000000000e+04 1.656400000000000000e+04 1.636300000000000000e+04 1.657100000000000000e+04 1.639700000000000000e+04 1.637200000000000000e+04 1.640800000000000000e+04 1.632500000000000000e+04 1.632700000000000000e+04 1.643900000000000000e+04 1.616700000000000000e+04 1.633100000000000000e+04 1.656600000000000000e+04 1.635400000000000000e+04 1.623900000000000000e+04 1.624100000000000000e+04 1.652000000000000000e+04 1.626700000000000000e+04 1.634700000000000000e+04 1.620800000000000000e+04 1.626600000000000000e+04 1.626600000000000000e+04 1.613600000000000000e+04 1.637100000000000000e+04 1.627300000000000000e+04 1.645500000000000000e+04 1.613700000000000000e+04 1.621000000000000000e+04 1.597900000000000000e+04 1.627300000000000000e+04 1.624400000000000000e+04 1.609700000000000000e+04 1.626100000000000000e+04 1.618400000000000000e+04 1.624300000000000000e+04 1.615700000000000000e+04 1.611000000000000000e+04 1.603000000000000000e+04 1.617600000000000000e+04 1.589900000000000000e+04 1.622200000000000000e+04 1.614500000000000000e+04 1.594000000000000000e+04 1.602200000000000000e+04 1.598000000000000000e+04 1.602100000000000000e+04 1.577300000000000000e+04 1.612100000000000000e+04 1.605700000000000000e+04 1.607200000000000000e+04 1.600200000000000000e+04 1.607400000000000000e+04 1.615600000000000000e+04 1.596900000000000000e+04 1.606200000000000000e+04 1.628500000000000000e+04 1.574200000000000000e+04 1.594700000000000000e+04 1.587700000000000000e+04 1.630400000000000000e+04 1.593200000000000000e+04 1.591100000000000000e+04 1.576200000000000000e+04 1.594100000000000000e+04 1.606000000000000000e+04 1.570400000000000000e+04 1.573800000000000000e+04 1.565400000000000000e+04 1.606600000000000000e+04 1.594100000000000000e+04 1.605900000000000000e+04 1.561000000000000000e+04 1.583100000000000000e+04 1.595100000000000000e+04 1.584800000000000000e+04 1.572400000000000000e+04 1.568100000000000000e+04 1.554000000000000000e+04 1.573400000000000000e+04 1.566400000000000000e+04 1.567300000000000000e+04 1.572200000000000000e+04 1.593500000000000000e+04 1.585100000000000000e+04 1.581700000000000000e+04 1.574100000000000000e+04 1.566900000000000000e+04 1.592200000000000000e+04 1.577700000000000000e+04 1.560600000000000000e+04 1.561700000000000000e+04 1.554600000000000000e+04 1.560000000000000000e+04 1.560300000000000000e+04 1.550900000000000000e+04 1.559200000000000000e+04 1.557200000000000000e+04 1.542700000000000000e+04 1.556600000000000000e+04 1.531200000000000000e+04 1.544300000000000000e+04 1.576800000000000000e+04 1.529100000000000000e+04 1.561600000000000000e+04 1.559700000000000000e+04 1.521600000000000000e+04 1.538300000000000000e+04 1.553600000000000000e+04 1.538100000000000000e+04 1.555200000000000000e+04 1.546400000000000000e+04 1.551000000000000000e+04 1.538500000000000000e+04 1.536000000000000000e+04 1.550400000000000000e+04 1.564300000000000000e+04 1.535100000000000000e+04 1.545200000000000000e+04 1.559900000000000000e+04 1.543500000000000000e+04 1.501800000000000000e+04 1.537300000000000000e+04 1.515600000000000000e+04 1.530200000000000000e+04 1.527900000000000000e+04 1.534900000000000000e+04 1.535800000000000000e+04 1.523300000000000000e+04 1.536400000000000000e+04 1.514300000000000000e+04 1.543600000000000000e+04 1.535000000000000000e+04 1.531300000000000000e+04 1.547500000000000000e+04 1.577800000000000000e+04 1.523600000000000000e+04 1.555000000000000000e+04 1.529600000000000000e+04 1.511000000000000000e+04 1.536600000000000000e+04 1.526100000000000000e+04 1.509800000000000000e+04 1.498900000000000000e+04 1.540000000000000000e+04 1.522300000000000000e+04 1.517000000000000000e+04 1.526000000000000000e+04 1.494300000000000000e+04 1.492400000000000000e+04 1.502500000000000000e+04 1.494200000000000000e+04 1.515000000000000000e+04 1.517200000000000000e+04 1.514400000000000000e+04 1.508500000000000000e+04 1.495100000000000000e+04 1.503200000000000000e+04 1.500100000000000000e+04 1.492700000000000000e+04 1.478100000000000000e+04 1.509600000000000000e+04 1.486900000000000000e+04 1.518700000000000000e+04 1.510700000000000000e+04 1.497900000000000000e+04 1.484600000000000000e+04 1.509800000000000000e+04 1.488600000000000000e+04 1.480500000000000000e+04 1.507200000000000000e+04 1.504500000000000000e+04 1.497600000000000000e+04 1.478500000000000000e+04 1.483100000000000000e+04 1.503000000000000000e+04 1.502100000000000000e+04 1.485400000000000000e+04 1.469100000000000000e+04 1.500100000000000000e+04 1.487000000000000000e+04 1.484000000000000000e+04 1.509600000000000000e+04 1.484100000000000000e+04 1.495800000000000000e+04 1.464700000000000000e+04 1.469500000000000000e+04 1.504700000000000000e+04 1.483600000000000000e+04 1.474900000000000000e+04 1.495400000000000000e+04 1.465600000000000000e+04 1.474800000000000000e+04 1.498000000000000000e+04 1.492300000000000000e+04 1.465300000000000000e+04 1.482000000000000000e+04 1.484000000000000000e+04 1.466000000000000000e+04 1.437900000000000000e+04 1.470500000000000000e+04 1.453100000000000000e+04 1.464200000000000000e+04 1.465800000000000000e+04 1.457500000000000000e+04 1.474400000000000000e+04 1.443500000000000000e+04 1.453700000000000000e+04 1.450200000000000000e+04 1.466000000000000000e+04 1.456500000000000000e+04 1.471100000000000000e+04 1.452000000000000000e+04 1.472900000000000000e+04 1.464000000000000000e+04 1.477700000000000000e+04 1.471900000000000000e+04 1.456400000000000000e+04 1.450700000000000000e+04 1.447300000000000000e+04 1.431900000000000000e+04 1.437800000000000000e+04 1.449400000000000000e+04 1.439700000000000000e+04 1.443200000000000000e+04 1.454900000000000000e+04 1.437200000000000000e+04 1.444200000000000000e+04 1.431000000000000000e+04 1.431000000000000000e+04 1.450600000000000000e+04 1.447000000000000000e+04 1.424400000000000000e+04 1.444000000000000000e+04 1.448400000000000000e+04 1.440100000000000000e+04 1.443600000000000000e+04 1.429500000000000000e+04 1.420600000000000000e+04 1.445800000000000000e+04 1.444100000000000000e+04 1.421200000000000000e+04 1.426400000000000000e+04 1.434000000000000000e+04 1.416100000000000000e+04 1.431800000000000000e+04 1.427400000000000000e+04 1.438600000000000000e+04 1.423500000000000000e+04 1.433400000000000000e+04 1.434900000000000000e+04 1.437100000000000000e+04 1.434100000000000000e+04 1.427500000000000000e+04 1.426800000000000000e+04 1.414400000000000000e+04 1.427600000000000000e+04 1.424000000000000000e+04 1.415400000000000000e+04 1.408900000000000000e+04 1.408300000000000000e+04 1.423900000000000000e+04 1.421400000000000000e+04 1.435900000000000000e+04 1.418500000000000000e+04 1.420600000000000000e+04 1.408400000000000000e+04 1.431000000000000000e+04 1.441300000000000000e+04 1.390500000000000000e+04 1.396400000000000000e+04 1.416400000000000000e+04 1.392900000000000000e+04 1.397400000000000000e+04 1.415300000000000000e+04 1.404100000000000000e+04 1.386600000000000000e+04 1.394400000000000000e+04 1.392200000000000000e+04 1.422200000000000000e+04 1.397200000000000000e+04 1.389200000000000000e+04 1.406200000000000000e+04 1.388900000000000000e+04 1.426600000000000000e+04 1.400600000000000000e+04 1.418600000000000000e+04 1.390500000000000000e+04 1.402400000000000000e+04 1.387200000000000000e+04 1.400200000000000000e+04 1.392300000000000000e+04 1.395100000000000000e+04 1.376500000000000000e+04 1.391900000000000000e+04 1.430500000000000000e+04 1.392200000000000000e+04 1.381700000000000000e+04 1.386100000000000000e+04 1.387900000000000000e+04 1.379900000000000000e+04 1.378200000000000000e+04 1.380700000000000000e+04 1.363000000000000000e+04 1.374300000000000000e+04 1.380700000000000000e+04 1.384900000000000000e+04 1.387700000000000000e+04 1.383800000000000000e+04 1.386300000000000000e+04 1.394400000000000000e+04 1.394500000000000000e+04 1.396600000000000000e+04 1.393600000000000000e+04 1.370300000000000000e+04 1.377100000000000000e+04 1.379200000000000000e+04 1.383300000000000000e+04 1.372300000000000000e+04 1.370700000000000000e+04 1.354100000000000000e+04 1.376200000000000000e+04 1.352100000000000000e+04 1.354700000000000000e+04 1.370800000000000000e+04 1.350300000000000000e+04 1.372600000000000000e+04 1.384800000000000000e+04 1.368600000000000000e+04 1.373400000000000000e+04 1.379400000000000000e+04 1.361200000000000000e+04 1.362500000000000000e+04 1.371200000000000000e+04 1.364800000000000000e+04 1.371200000000000000e+04 1.359700000000000000e+04 1.368700000000000000e+04 1.366300000000000000e+04 1.349200000000000000e+04 1.364100000000000000e+04 1.355600000000000000e+04 1.363600000000000000e+04 1.343900000000000000e+04 1.360600000000000000e+04 1.380600000000000000e+04 1.380400000000000000e+04 1.364500000000000000e+04 1.347800000000000000e+04 1.354300000000000000e+04 1.352200000000000000e+04 1.346800000000000000e+04 1.361100000000000000e+04 1.370000000000000000e+04 1.356700000000000000e+04 1.331400000000000000e+04 1.354100000000000000e+04 1.334600000000000000e+04 1.324300000000000000e+04 1.334500000000000000e+04 1.357100000000000000e+04 1.334600000000000000e+04 1.351900000000000000e+04 1.351600000000000000e+04 1.320200000000000000e+04 1.330000000000000000e+04 1.335000000000000000e+04 1.327600000000000000e+04 1.339200000000000000e+04 1.355600000000000000e+04 1.336700000000000000e+04 1.345900000000000000e+04 1.329100000000000000e+04 1.334000000000000000e+04 1.326100000000000000e+04 1.327300000000000000e+04 1.334100000000000000e+04 1.352100000000000000e+04 1.336900000000000000e+04 1.307400000000000000e+04 1.325400000000000000e+04 1.325700000000000000e+04 1.330900000000000000e+04 1.326800000000000000e+04 1.315000000000000000e+04 1.317700000000000000e+04 1.308700000000000000e+04 1.320400000000000000e+04 1.310900000000000000e+04 1.290600000000000000e+04 1.338700000000000000e+04 1.312900000000000000e+04 1.332300000000000000e+04 1.299900000000000000e+04 1.323000000000000000e+04 1.306400000000000000e+04 1.302000000000000000e+04 1.304900000000000000e+04 1.316700000000000000e+04 1.333900000000000000e+04 1.297800000000000000e+04 1.325000000000000000e+04 1.315900000000000000e+04 1.330400000000000000e+04 1.312300000000000000e+04 1.318700000000000000e+04 1.296800000000000000e+04 1.312100000000000000e+04 1.301700000000000000e+04 1.303700000000000000e+04 1.311100000000000000e+04 1.283600000000000000e+04 1.295000000000000000e+04 1.299300000000000000e+04 1.296500000000000000e+04 1.293200000000000000e+04 1.326800000000000000e+04 1.283400000000000000e+04 1.274500000000000000e+04 1.300400000000000000e+04 1.303000000000000000e+04 1.302900000000000000e+04 1.312000000000000000e+04 1.303200000000000000e+04 1.306300000000000000e+04 1.292700000000000000e+04 1.285200000000000000e+04 1.284900000000000000e+04 1.277300000000000000e+04 1.306700000000000000e+04 1.287400000000000000e+04 1.273200000000000000e+04 1.281800000000000000e+04 1.283100000000000000e+04 1.272000000000000000e+04 1.274200000000000000e+04 1.282900000000000000e+04 1.277200000000000000e+04 1.291100000000000000e+04 1.292400000000000000e+04 1.286400000000000000e+04 1.282600000000000000e+04 1.281100000000000000e+04 1.269600000000000000e+04 1.292700000000000000e+04 1.279300000000000000e+04 1.280300000000000000e+04 1.302900000000000000e+04 1.271900000000000000e+04 1.286900000000000000e+04 1.269700000000000000e+04 1.269500000000000000e+04 1.300600000000000000e+04 1.262900000000000000e+04 1.295400000000000000e+04 1.267100000000000000e+04 1.284800000000000000e+04 1.260400000000000000e+04 1.281700000000000000e+04 1.253600000000000000e+04 1.243100000000000000e+04 1.269500000000000000e+04 1.264500000000000000e+04 1.261300000000000000e+04 1.271500000000000000e+04 1.255900000000000000e+04 1.245500000000000000e+04 1.240200000000000000e+04 1.250000000000000000e+04 1.260900000000000000e+04 1.274600000000000000e+04 1.256500000000000000e+04 1.244400000000000000e+04 1.257400000000000000e+04 1.240800000000000000e+04 1.263200000000000000e+04 1.255900000000000000e+04 1.262100000000000000e+04 1.252600000000000000e+04 1.246200000000000000e+04 1.253800000000000000e+04 1.252700000000000000e+04 1.253500000000000000e+04 1.259100000000000000e+04 1.253800000000000000e+04 1.261800000000000000e+04 1.239600000000000000e+04 1.249400000000000000e+04 1.264400000000000000e+04 1.237900000000000000e+04 1.261600000000000000e+04 1.236400000000000000e+04 1.254100000000000000e+04 1.251000000000000000e+04 1.239900000000000000e+04 1.243400000000000000e+04 1.258600000000000000e+04 1.221600000000000000e+04 1.239900000000000000e+04 1.267100000000000000e+04 1.237900000000000000e+04 1.242000000000000000e+04 1.244700000000000000e+04 1.229300000000000000e+04 1.244100000000000000e+04 1.266900000000000000e+04 1.226200000000000000e+04 1.246800000000000000e+04 1.244600000000000000e+04 1.245700000000000000e+04 1.245600000000000000e+04 1.211800000000000000e+04 1.240600000000000000e+04 1.233800000000000000e+04 1.242700000000000000e+04 1.236200000000000000e+04 1.217500000000000000e+04 1.239200000000000000e+04 1.225400000000000000e+04 1.232200000000000000e+04 1.206100000000000000e+04 1.240100000000000000e+04 1.235900000000000000e+04 1.230700000000000000e+04 1.232400000000000000e+04 1.214900000000000000e+04 1.231800000000000000e+04 1.203300000000000000e+04 1.232600000000000000e+04 1.220600000000000000e+04 1.213000000000000000e+04 1.214100000000000000e+04 1.200500000000000000e+04 1.233400000000000000e+04 1.221900000000000000e+04 1.229900000000000000e+04 1.208700000000000000e+04 1.206200000000000000e+04 1.194100000000000000e+04 1.214000000000000000e+04 1.203900000000000000e+04 1.208500000000000000e+04 1.214200000000000000e+04 1.208000000000000000e+04 1.200400000000000000e+04 1.221100000000000000e+04 1.226100000000000000e+04 1.176400000000000000e+04 1.190300000000000000e+04 1.224100000000000000e+04 1.212200000000000000e+04 1.201300000000000000e+04 1.199200000000000000e+04 1.212900000000000000e+04 1.206300000000000000e+04 1.187400000000000000e+04 1.225500000000000000e+04 1.194900000000000000e+04 1.202100000000000000e+04 1.196800000000000000e+04 1.197800000000000000e+04 1.183300000000000000e+04 1.199000000000000000e+04 1.191200000000000000e+04 1.196000000000000000e+04 1.187000000000000000e+04 1.197100000000000000e+04 1.199300000000000000e+04 1.188300000000000000e+04 1.175800000000000000e+04 1.193300000000000000e+04 1.189900000000000000e+04 1.184500000000000000e+04 1.186500000000000000e+04 1.184100000000000000e+04 1.193000000000000000e+04 1.183200000000000000e+04 1.189500000000000000e+04 1.177400000000000000e+04 1.199000000000000000e+04 1.207600000000000000e+04 1.174300000000000000e+04 1.169600000000000000e+04 1.189700000000000000e+04 1.171700000000000000e+04 1.173200000000000000e+04 1.208600000000000000e+04 1.186800000000000000e+04 1.175600000000000000e+04 1.174800000000000000e+04 1.161500000000000000e+04 1.174100000000000000e+04 1.163800000000000000e+04 1.171000000000000000e+04 1.154200000000000000e+04 1.156000000000000000e+04 1.154400000000000000e+04 1.178100000000000000e+04 1.182400000000000000e+04 1.152800000000000000e+04 1.150300000000000000e+04 1.152500000000000000e+04 1.152600000000000000e+04 1.160900000000000000e+04 1.170100000000000000e+04 1.156600000000000000e+04 1.153400000000000000e+04 1.142500000000000000e+04 1.172200000000000000e+04 1.144100000000000000e+04 1.142500000000000000e+04 1.164100000000000000e+04 1.150900000000000000e+04 1.156700000000000000e+04 1.147500000000000000e+04 1.154200000000000000e+04 1.160200000000000000e+04 1.148400000000000000e+04 1.158300000000000000e+04 1.150800000000000000e+04 1.151700000000000000e+04 1.143500000000000000e+04 1.146900000000000000e+04 1.175200000000000000e+04 1.151200000000000000e+04 1.129400000000000000e+04 1.136000000000000000e+04 1.140500000000000000e+04 1.119800000000000000e+04 1.150000000000000000e+04 1.144300000000000000e+04 1.118600000000000000e+04 1.160700000000000000e+04 1.142000000000000000e+04 1.132200000000000000e+04 1.158000000000000000e+04 1.135600000000000000e+04 1.134500000000000000e+04 1.127200000000000000e+04 1.128900000000000000e+04 1.122900000000000000e+04 1.139200000000000000e+04 1.129100000000000000e+04 1.123900000000000000e+04 1.134000000000000000e+04 1.141100000000000000e+04 1.127600000000000000e+04 1.141600000000000000e+04 1.127300000000000000e+04 1.124200000000000000e+04 1.115100000000000000e+04 1.097700000000000000e+04 1.113500000000000000e+04 1.121000000000000000e+04 1.114800000000000000e+04 1.124900000000000000e+04 1.128400000000000000e+04 1.132700000000000000e+04 1.114300000000000000e+04 1.122900000000000000e+04 1.129600000000000000e+04 1.135900000000000000e+04 1.114700000000000000e+04 1.109200000000000000e+04 1.121900000000000000e+04 1.106900000000000000e+04 1.113700000000000000e+04 1.118700000000000000e+04 1.093300000000000000e+04 1.118600000000000000e+04 1.108500000000000000e+04 1.111100000000000000e+04 1.099200000000000000e+04 1.093600000000000000e+04 1.108700000000000000e+04 1.087200000000000000e+04 1.106300000000000000e+04 1.103600000000000000e+04 1.105900000000000000e+04 1.092600000000000000e+04 1.101400000000000000e+04 1.108700000000000000e+04 1.114200000000000000e+04 1.103300000000000000e+04 1.118000000000000000e+04 1.119100000000000000e+04 1.091000000000000000e+04 1.128900000000000000e+04 1.095600000000000000e+04 1.112300000000000000e+04 1.107200000000000000e+04 1.105300000000000000e+04 1.087600000000000000e+04 1.118300000000000000e+04 1.098900000000000000e+04 1.091800000000000000e+04 1.118200000000000000e+04 1.089200000000000000e+04 1.113400000000000000e+04 1.103400000000000000e+04 1.085700000000000000e+04 1.102400000000000000e+04 1.107400000000000000e+04 1.107900000000000000e+04 1.113400000000000000e+04 1.095200000000000000e+04 1.105600000000000000e+04 1.107800000000000000e+04 1.079900000000000000e+04 1.082600000000000000e+04 1.090200000000000000e+04 1.093600000000000000e+04 1.066600000000000000e+04 1.107600000000000000e+04 1.100900000000000000e+04 1.093300000000000000e+04 1.095800000000000000e+04 1.092800000000000000e+04 1.095400000000000000e+04 1.081500000000000000e+04 1.086200000000000000e+04 1.088500000000000000e+04 1.081200000000000000e+04 1.075300000000000000e+04 1.086700000000000000e+04 1.089800000000000000e+04 1.079600000000000000e+04 1.092300000000000000e+04 1.069900000000000000e+04 1.101100000000000000e+04 1.068200000000000000e+04 1.080000000000000000e+04 1.099300000000000000e+04 1.084500000000000000e+04 1.080100000000000000e+04 1.085800000000000000e+04 1.090200000000000000e+04 1.062500000000000000e+04 1.065400000000000000e+04 1.089100000000000000e+04 1.092300000000000000e+04 1.072700000000000000e+04 1.080000000000000000e+04 1.070700000000000000e+04 1.053200000000000000e+04 1.072300000000000000e+04 1.066100000000000000e+04 1.057100000000000000e+04 1.099200000000000000e+04 1.076000000000000000e+04 1.080500000000000000e+04 1.068300000000000000e+04 1.059600000000000000e+04 1.057700000000000000e+04 1.056900000000000000e+04 1.052400000000000000e+04 1.064700000000000000e+04 1.057000000000000000e+04 1.058700000000000000e+04 1.072400000000000000e+04 1.078100000000000000e+04 1.051900000000000000e+04 1.059600000000000000e+04 1.069000000000000000e+04 1.056200000000000000e+04 1.062700000000000000e+04 1.046600000000000000e+04 1.046400000000000000e+04 1.065300000000000000e+04 1.067700000000000000e+04 1.027300000000000000e+04 1.058800000000000000e+04 1.065000000000000000e+04 1.036600000000000000e+04 1.040200000000000000e+04 1.024300000000000000e+04 1.052400000000000000e+04 1.049600000000000000e+04 1.059700000000000000e+04 1.061600000000000000e+04 1.066000000000000000e+04 1.031500000000000000e+04 1.043500000000000000e+04 1.043100000000000000e+04 1.062500000000000000e+04 1.042200000000000000e+04 1.024700000000000000e+04 1.041100000000000000e+04 1.051100000000000000e+04 1.048300000000000000e+04 1.038300000000000000e+04 1.055100000000000000e+04 1.038200000000000000e+04 1.015400000000000000e+04 1.034000000000000000e+04 1.038800000000000000e+04 1.034200000000000000e+04 1.033600000000000000e+04 1.040000000000000000e+04 1.033200000000000000e+04 1.014000000000000000e+04 1.030700000000000000e+04 1.032400000000000000e+04 1.020000000000000000e+04 1.024100000000000000e+04 1.019700000000000000e+04 1.010500000000000000e+04 1.038700000000000000e+04 1.035900000000000000e+04 1.012400000000000000e+04 1.010400000000000000e+04 1.025900000000000000e+04 1.012200000000000000e+04 1.028500000000000000e+04 1.034800000000000000e+04 1.020100000000000000e+04 1.028700000000000000e+04 1.014200000000000000e+04 1.022000000000000000e+04 1.022400000000000000e+04 1.021600000000000000e+04 1.016300000000000000e+04 1.032000000000000000e+04 1.011500000000000000e+04 1.016400000000000000e+04 1.042000000000000000e+04 1.019600000000000000e+04 1.014600000000000000e+04 1.015500000000000000e+04 1.013400000000000000e+04 1.021000000000000000e+04 1.024300000000000000e+04 1.006300000000000000e+04 1.014300000000000000e+04 1.020600000000000000e+04 1.011900000000000000e+04 9.891000000000000000e+03 1.009900000000000000e+04 1.009800000000000000e+04 1.012300000000000000e+04 1.012900000000000000e+04 1.013300000000000000e+04 1.011200000000000000e+04 1.016100000000000000e+04 1.017800000000000000e+04 1.002700000000000000e+04 1.012200000000000000e+04 1.002600000000000000e+04 1.000200000000000000e+04 1.004500000000000000e+04 1.010800000000000000e+04 9.961000000000000000e+03 9.841000000000000000e+03 9.932000000000000000e+03 9.900000000000000000e+03 1.004500000000000000e+04 1.005800000000000000e+04 9.869000000000000000e+03 9.769000000000000000e+03 9.996000000000000000e+03 9.894000000000000000e+03 9.935000000000000000e+03 9.805000000000000000e+03 9.889000000000000000e+03 9.744000000000000000e+03 9.930000000000000000e+03 1.006000000000000000e+04 9.779000000000000000e+03 9.943000000000000000e+03 9.717000000000000000e+03 9.929000000000000000e+03 9.678000000000000000e+03 9.875000000000000000e+03 9.872000000000000000e+03 9.671000000000000000e+03 9.930000000000000000e+03 9.893000000000000000e+03 9.923000000000000000e+03 9.957000000000000000e+03 9.763000000000000000e+03 9.903000000000000000e+03 9.761000000000000000e+03 9.821000000000000000e+03 9.764000000000000000e+03 9.921000000000000000e+03 9.759000000000000000e+03 9.852000000000000000e+03 9.605000000000000000e+03 9.736000000000000000e+03 9.799000000000000000e+03 9.826000000000000000e+03 9.707000000000000000e+03 9.787000000000000000e+03 9.858000000000000000e+03 9.734000000000000000e+03 9.661000000000000000e+03 9.637000000000000000e+03 9.652000000000000000e+03 9.527000000000000000e+03 9.816000000000000000e+03 9.854000000000000000e+03 9.643000000000000000e+03 9.654000000000000000e+03 9.754000000000000000e+03 9.649000000000000000e+03 9.799000000000000000e+03 9.458000000000000000e+03 9.675000000000000000e+03 9.764000000000000000e+03 9.526000000000000000e+03 9.719000000000000000e+03 9.520000000000000000e+03 9.741000000000000000e+03 9.346000000000000000e+03 9.786000000000000000e+03 9.591000000000000000e+03 9.702000000000000000e+03 9.690000000000000000e+03 9.727000000000000000e+03 9.687000000000000000e+03 9.576000000000000000e+03 9.600000000000000000e+03 9.415000000000000000e+03 9.503000000000000000e+03 9.711000000000000000e+03 9.673000000000000000e+03 9.697000000000000000e+03 9.560000000000000000e+03 9.652000000000000000e+03 9.514000000000000000e+03 9.358000000000000000e+03 9.457000000000000000e+03 9.548000000000000000e+03 9.488000000000000000e+03 9.560000000000000000e+03 9.562000000000000000e+03 9.374000000000000000e+03 9.650000000000000000e+03 9.744000000000000000e+03 9.597000000000000000e+03 9.580000000000000000e+03 9.326000000000000000e+03 9.452000000000000000e+03 9.295000000000000000e+03 9.489000000000000000e+03 9.478000000000000000e+03 9.543000000000000000e+03 9.440000000000000000e+03 9.559000000000000000e+03 9.408000000000000000e+03 9.643000000000000000e+03 9.433000000000000000e+03 9.347000000000000000e+03 9.392000000000000000e+03 9.339000000000000000e+03 9.537000000000000000e+03 9.462000000000000000e+03 9.246000000000000000e+03 9.309000000000000000e+03 9.343000000000000000e+03 9.329000000000000000e+03 9.319000000000000000e+03 9.466000000000000000e+03 9.290000000000000000e+03 9.511000000000000000e+03 9.503000000000000000e+03 9.402000000000000000e+03 9.388000000000000000e+03 9.265000000000000000e+03 9.346000000000000000e+03 9.440000000000000000e+03 9.371000000000000000e+03 9.481000000000000000e+03 9.320000000000000000e+03 9.240000000000000000e+03 9.315000000000000000e+03 9.277000000000000000e+03 9.219000000000000000e+03 9.266000000000000000e+03 9.279000000000000000e+03 9.442000000000000000e+03 9.359000000000000000e+03 9.376000000000000000e+03 9.187000000000000000e+03 9.222000000000000000e+03 9.382000000000000000e+03 9.345000000000000000e+03 9.356000000000000000e+03 9.265000000000000000e+03 9.285000000000000000e+03 9.285000000000000000e+03 9.190000000000000000e+03 9.417000000000000000e+03 9.339000000000000000e+03 9.019000000000000000e+03 9.354000000000000000e+03 9.363000000000000000e+03 9.265000000000000000e+03 9.117000000000000000e+03 9.266000000000000000e+03 9.359000000000000000e+03 9.240000000000000000e+03 9.299000000000000000e+03 9.240000000000000000e+03 9.241000000000000000e+03 9.226000000000000000e+03 9.145000000000000000e+03 9.110000000000000000e+03 9.238000000000000000e+03 9.215000000000000000e+03 9.258000000000000000e+03 9.002000000000000000e+03 9.154000000000000000e+03 9.250000000000000000e+03 9.257000000000000000e+03 9.090000000000000000e+03 9.038000000000000000e+03 9.046000000000000000e+03 9.004000000000000000e+03 8.891000000000000000e+03 9.097000000000000000e+03 9.048000000000000000e+03 8.940000000000000000e+03 9.030000000000000000e+03 9.228000000000000000e+03 9.121000000000000000e+03 9.029000000000000000e+03 9.294000000000000000e+03 9.009000000000000000e+03 8.835000000000000000e+03 8.995000000000000000e+03 9.151000000000000000e+03 9.058000000000000000e+03 9.006000000000000000e+03 9.138000000000000000e+03 8.956000000000000000e+03 9.057000000000000000e+03 9.049000000000000000e+03 9.057000000000000000e+03 9.053000000000000000e+03 9.116000000000000000e+03 9.055000000000000000e+03 9.165000000000000000e+03 9.193000000000000000e+03 9.025000000000000000e+03 8.998000000000000000e+03 8.929000000000000000e+03 8.862000000000000000e+03 9.006000000000000000e+03 9.049000000000000000e+03 8.961000000000000000e+03 9.047000000000000000e+03 8.834000000000000000e+03 9.132000000000000000e+03 8.838000000000000000e+03 9.039000000000000000e+03 9.046000000000000000e+03 8.925000000000000000e+03 8.939000000000000000e+03 8.910000000000000000e+03 8.742000000000000000e+03 8.956000000000000000e+03 8.875000000000000000e+03 9.052000000000000000e+03 8.913000000000000000e+03 8.849000000000000000e+03 9.122000000000000000e+03 9.073000000000000000e+03 8.865000000000000000e+03 8.822000000000000000e+03 8.956000000000000000e+03 8.907000000000000000e+03 8.908000000000000000e+03 8.840000000000000000e+03 8.865000000000000000e+03 8.842000000000000000e+03 8.956000000000000000e+03 8.806000000000000000e+03 8.836000000000000000e+03 8.743000000000000000e+03 8.922000000000000000e+03 8.910000000000000000e+03 8.816000000000000000e+03 8.909000000000000000e+03 8.802000000000000000e+03 8.921000000000000000e+03 8.830000000000000000e+03 8.902000000000000000e+03 8.916000000000000000e+03 8.786000000000000000e+03 8.738000000000000000e+03 8.748000000000000000e+03 8.840000000000000000e+03 8.955000000000000000e+03 8.573000000000000000e+03 8.872000000000000000e+03 8.859000000000000000e+03 8.845000000000000000e+03 8.724000000000000000e+03 8.793000000000000000e+03 8.714000000000000000e+03 8.780000000000000000e+03 8.725000000000000000e+03 8.799000000000000000e+03 8.892000000000000000e+03 8.890000000000000000e+03 8.717000000000000000e+03 8.768000000000000000e+03 8.637000000000000000e+03 8.653000000000000000e+03 8.796000000000000000e+03 8.791000000000000000e+03 8.729000000000000000e+03 8.793000000000000000e+03 9.015000000000000000e+03 8.678000000000000000e+03 8.783000000000000000e+03 8.800000000000000000e+03 8.619000000000000000e+03 8.610000000000000000e+03 8.680000000000000000e+03 8.727000000000000000e+03 8.590000000000000000e+03 8.515000000000000000e+03 8.859000000000000000e+03 8.604000000000000000e+03 8.597000000000000000e+03 8.738000000000000000e+03 8.748000000000000000e+03 8.814000000000000000e+03 8.583000000000000000e+03 8.586000000000000000e+03 8.694000000000000000e+03 8.599000000000000000e+03 8.589000000000000000e+03 8.694000000000000000e+03 8.514000000000000000e+03 8.467000000000000000e+03 8.781000000000000000e+03 8.643000000000000000e+03 8.491000000000000000e+03 8.629000000000000000e+03 8.520000000000000000e+03 8.526000000000000000e+03 8.611000000000000000e+03 8.504000000000000000e+03 8.510000000000000000e+03 8.518000000000000000e+03 8.543000000000000000e+03 8.420000000000000000e+03 8.490000000000000000e+03 8.363000000000000000e+03 8.381000000000000000e+03 8.470000000000000000e+03 8.505000000000000000e+03 8.590000000000000000e+03 8.655000000000000000e+03 8.342000000000000000e+03 8.666000000000000000e+03 8.533000000000000000e+03 8.628000000000000000e+03 8.472000000000000000e+03 8.626000000000000000e+03 8.418000000000000000e+03 8.532000000000000000e+03 8.523000000000000000e+03 8.514000000000000000e+03 8.378000000000000000e+03 8.480000000000000000e+03 8.397000000000000000e+03 8.411000000000000000e+03 8.586000000000000000e+03 8.303000000000000000e+03 8.307000000000000000e+03 8.265000000000000000e+03 8.360000000000000000e+03 8.273000000000000000e+03 8.438000000000000000e+03 8.360000000000000000e+03 8.368000000000000000e+03 8.340000000000000000e+03 8.394000000000000000e+03 8.476000000000000000e+03 8.459000000000000000e+03 8.321000000000000000e+03 8.251000000000000000e+03 8.279000000000000000e+03 8.384000000000000000e+03 8.354000000000000000e+03 8.326000000000000000e+03 8.398000000000000000e+03 8.459000000000000000e+03 8.393000000000000000e+03 8.492000000000000000e+03 8.558000000000000000e+03 8.372000000000000000e+03 8.340000000000000000e+03 8.244000000000000000e+03 8.228000000000000000e+03 8.507000000000000000e+03 8.239000000000000000e+03 8.411000000000000000e+03 8.282000000000000000e+03 8.281000000000000000e+03 8.315000000000000000e+03 8.176000000000000000e+03 8.059000000000000000e+03 8.344000000000000000e+03 8.279000000000000000e+03 8.125000000000000000e+03 8.286000000000000000e+03 8.250000000000000000e+03 8.284000000000000000e+03 8.180000000000000000e+03 8.224000000000000000e+03 8.241000000000000000e+03 8.440000000000000000e+03 8.273000000000000000e+03 8.330000000000000000e+03 8.105000000000000000e+03 8.238000000000000000e+03 8.091000000000000000e+03 8.307000000000000000e+03 8.224000000000000000e+03 8.445000000000000000e+03 8.207000000000000000e+03 8.293000000000000000e+03 8.348000000000000000e+03 8.100000000000000000e+03 8.286000000000000000e+03 8.333000000000000000e+03 8.270000000000000000e+03 8.103000000000000000e+03 8.105000000000000000e+03 8.099000000000000000e+03 8.140000000000000000e+03 8.133000000000000000e+03 8.180000000000000000e+03 8.205000000000000000e+03 8.137000000000000000e+03 8.129000000000000000e+03 8.216000000000000000e+03 8.083000000000000000e+03 8.312000000000000000e+03 8.089000000000000000e+03 8.094000000000000000e+03 8.195000000000000000e+03 8.177000000000000000e+03 8.230000000000000000e+03 8.002000000000000000e+03 8.243000000000000000e+03 8.030000000000000000e+03 8.007000000000000000e+03 8.161000000000000000e+03 8.145000000000000000e+03 8.001000000000000000e+03 8.122000000000000000e+03 8.116000000000000000e+03 8.080000000000000000e+03 8.228000000000000000e+03 8.175000000000000000e+03 8.133000000000000000e+03 8.127000000000000000e+03 8.053000000000000000e+03 8.108000000000000000e+03 8.105000000000000000e+03 7.998000000000000000e+03 8.068000000000000000e+03 8.178000000000000000e+03 8.191000000000000000e+03 8.032000000000000000e+03 7.877000000000000000e+03 8.103000000000000000e+03 7.948000000000000000e+03 7.873000000000000000e+03 8.016000000000000000e+03 8.202000000000000000e+03 7.968000000000000000e+03 7.964000000000000000e+03 7.798000000000000000e+03 7.900000000000000000e+03 7.898000000000000000e+03 8.138000000000000000e+03 7.942000000000000000e+03 8.028000000000000000e+03 8.012000000000000000e+03 7.984000000000000000e+03 8.040000000000000000e+03 7.932000000000000000e+03 7.870000000000000000e+03 8.201000000000000000e+03 8.032000000000000000e+03 7.918000000000000000e+03 7.865000000000000000e+03 7.837000000000000000e+03 7.939000000000000000e+03 8.025000000000000000e+03 8.082000000000000000e+03 7.871000000000000000e+03 8.024000000000000000e+03 8.095000000000000000e+03 7.879000000000000000e+03 7.788000000000000000e+03 7.712000000000000000e+03 7.831000000000000000e+03 8.071000000000000000e+03 7.784000000000000000e+03 7.725000000000000000e+03 7.751000000000000000e+03 7.887000000000000000e+03 7.750000000000000000e+03 7.854000000000000000e+03 7.863000000000000000e+03 7.754000000000000000e+03 7.879000000000000000e+03 7.916000000000000000e+03 7.967000000000000000e+03 8.033000000000000000e+03 7.664000000000000000e+03 7.690000000000000000e+03 7.754000000000000000e+03 7.951000000000000000e+03 8.013000000000000000e+03 7.686000000000000000e+03 7.691000000000000000e+03 7.841000000000000000e+03 7.720000000000000000e+03 7.525000000000000000e+03 7.608000000000000000e+03 7.849000000000000000e+03 7.748000000000000000e+03 7.864000000000000000e+03 7.721000000000000000e+03 7.779000000000000000e+03 7.762000000000000000e+03 7.884000000000000000e+03 7.801000000000000000e+03 7.571000000000000000e+03 7.799000000000000000e+03 7.700000000000000000e+03 7.678000000000000000e+03 7.554000000000000000e+03 7.719000000000000000e+03 7.649000000000000000e+03 7.593000000000000000e+03 7.726000000000000000e+03 7.808000000000000000e+03 7.654000000000000000e+03 7.676000000000000000e+03 7.553000000000000000e+03 7.678000000000000000e+03 7.723000000000000000e+03 7.772000000000000000e+03 7.662000000000000000e+03 7.709000000000000000e+03 7.644000000000000000e+03 7.626000000000000000e+03 7.455000000000000000e+03 7.515000000000000000e+03 7.492000000000000000e+03 7.459000000000000000e+03 7.579000000000000000e+03 7.560000000000000000e+03 7.321000000000000000e+03 7.653000000000000000e+03 7.610000000000000000e+03 7.487000000000000000e+03 7.641000000000000000e+03 7.614000000000000000e+03 7.508000000000000000e+03 7.538000000000000000e+03 7.521000000000000000e+03 7.482000000000000000e+03 7.617000000000000000e+03 7.473000000000000000e+03 7.452000000000000000e+03 7.419000000000000000e+03 7.494000000000000000e+03 7.383000000000000000e+03 7.281000000000000000e+03 7.410000000000000000e+03 7.393000000000000000e+03 7.412000000000000000e+03 7.559000000000000000e+03 7.431000000000000000e+03 7.578000000000000000e+03 7.356000000000000000e+03 7.324000000000000000e+03 7.421000000000000000e+03 7.537000000000000000e+03 7.408000000000000000e+03 7.401000000000000000e+03 7.402000000000000000e+03 7.342000000000000000e+03 7.484000000000000000e+03 7.428000000000000000e+03 7.287000000000000000e+03 7.309000000000000000e+03 7.327000000000000000e+03 7.334000000000000000e+03 7.512000000000000000e+03 7.439000000000000000e+03 7.391000000000000000e+03 7.349000000000000000e+03 7.231000000000000000e+03 7.382000000000000000e+03 7.207000000000000000e+03 7.381000000000000000e+03 7.287000000000000000e+03 7.238000000000000000e+03 7.473000000000000000e+03 7.396000000000000000e+03 7.563000000000000000e+03 7.190000000000000000e+03 7.238000000000000000e+03 7.435000000000000000e+03 7.326000000000000000e+03 7.350000000000000000e+03 7.320000000000000000e+03 7.340000000000000000e+03 7.319000000000000000e+03 7.431000000000000000e+03 7.200000000000000000e+03 7.414000000000000000e+03 7.529000000000000000e+03 7.228000000000000000e+03 7.210000000000000000e+03 7.125000000000000000e+03 7.265000000000000000e+03 7.374000000000000000e+03 7.337000000000000000e+03 7.296000000000000000e+03 7.229000000000000000e+03 7.197000000000000000e+03 7.253000000000000000e+03 7.319000000000000000e+03 7.370000000000000000e+03 7.159000000000000000e+03 7.286000000000000000e+03 7.302000000000000000e+03 7.253000000000000000e+03 7.237000000000000000e+03 7.234000000000000000e+03 7.258000000000000000e+03 7.203000000000000000e+03 7.352000000000000000e+03 7.215000000000000000e+03 7.310000000000000000e+03 7.237000000000000000e+03 7.105000000000000000e+03 7.121000000000000000e+03 7.228000000000000000e+03 7.155000000000000000e+03 7.288000000000000000e+03 7.185000000000000000e+03 7.182000000000000000e+03 7.376000000000000000e+03 7.159000000000000000e+03 7.093000000000000000e+03 7.274000000000000000e+03 7.096000000000000000e+03 7.072000000000000000e+03 7.202000000000000000e+03 7.180000000000000000e+03 7.129000000000000000e+03 7.199000000000000000e+03 7.077000000000000000e+03 7.036000000000000000e+03 7.064000000000000000e+03 7.129000000000000000e+03 7.047000000000000000e+03 7.036000000000000000e+03 7.071000000000000000e+03 6.959000000000000000e+03 7.024000000000000000e+03 7.092000000000000000e+03 7.099000000000000000e+03 6.970000000000000000e+03 7.153000000000000000e+03 7.137000000000000000e+03 7.045000000000000000e+03 6.949000000000000000e+03 7.195000000000000000e+03 6.901000000000000000e+03 7.123000000000000000e+03 6.995000000000000000e+03 7.097000000000000000e+03 7.126000000000000000e+03 7.028000000000000000e+03 6.987000000000000000e+03 6.986000000000000000e+03 6.928000000000000000e+03 7.025000000000000000e+03 7.054000000000000000e+03 7.155000000000000000e+03 6.852000000000000000e+03 7.006000000000000000e+03 6.945000000000000000e+03 6.867000000000000000e+03 6.902000000000000000e+03 7.010000000000000000e+03 7.030000000000000000e+03 7.181000000000000000e+03 6.972000000000000000e+03 6.944000000000000000e+03 6.919000000000000000e+03 6.962000000000000000e+03 6.970000000000000000e+03 6.882000000000000000e+03 7.108000000000000000e+03 6.932000000000000000e+03 7.012000000000000000e+03 6.856000000000000000e+03 6.886000000000000000e+03 6.973000000000000000e+03 6.965000000000000000e+03 6.917000000000000000e+03 7.023000000000000000e+03 6.897000000000000000e+03 6.874000000000000000e+03 6.936000000000000000e+03 6.872000000000000000e+03 6.960000000000000000e+03 6.910000000000000000e+03 6.890000000000000000e+03 6.939000000000000000e+03 6.866000000000000000e+03 6.888000000000000000e+03 6.764000000000000000e+03 6.880000000000000000e+03 6.927000000000000000e+03 6.855000000000000000e+03 6.902000000000000000e+03 6.778000000000000000e+03 6.857000000000000000e+03 6.921000000000000000e+03 6.765000000000000000e+03 6.866000000000000000e+03 6.776000000000000000e+03 6.803000000000000000e+03 6.796000000000000000e+03 6.846000000000000000e+03 6.921000000000000000e+03 6.824000000000000000e+03 6.721000000000000000e+03 6.853000000000000000e+03 6.787000000000000000e+03 6.719000000000000000e+03 6.826000000000000000e+03 6.658000000000000000e+03 6.714000000000000000e+03 6.706000000000000000e+03 6.829000000000000000e+03 6.738000000000000000e+03 6.638000000000000000e+03 6.719000000000000000e+03 6.818000000000000000e+03 6.771000000000000000e+03 6.643000000000000000e+03 6.613000000000000000e+03 6.753000000000000000e+03 6.735000000000000000e+03 6.618000000000000000e+03 6.700000000000000000e+03 6.596000000000000000e+03 6.719000000000000000e+03 6.495000000000000000e+03 6.746000000000000000e+03 6.832000000000000000e+03 6.650000000000000000e+03 6.617000000000000000e+03 6.603000000000000000e+03 6.864000000000000000e+03 6.612000000000000000e+03 6.711000000000000000e+03 6.568000000000000000e+03 6.481000000000000000e+03 6.595000000000000000e+03 6.524000000000000000e+03 6.683000000000000000e+03 6.663000000000000000e+03 6.624000000000000000e+03 6.754000000000000000e+03 6.565000000000000000e+03 6.516000000000000000e+03 6.756000000000000000e+03 6.769000000000000000e+03 6.739000000000000000e+03 6.601000000000000000e+03 6.687000000000000000e+03 6.629000000000000000e+03 6.593000000000000000e+03 6.699000000000000000e+03 6.698000000000000000e+03 6.799000000000000000e+03 6.676000000000000000e+03 6.633000000000000000e+03 6.680000000000000000e+03 6.601000000000000000e+03 6.695000000000000000e+03 6.621000000000000000e+03 6.565000000000000000e+03 6.532000000000000000e+03 6.710000000000000000e+03 6.663000000000000000e+03 6.626000000000000000e+03 6.655000000000000000e+03 6.591000000000000000e+03 6.604000000000000000e+03 6.579000000000000000e+03 6.434000000000000000e+03 6.396000000000000000e+03 6.460000000000000000e+03 6.613000000000000000e+03 6.482000000000000000e+03 6.350000000000000000e+03 6.495000000000000000e+03 6.453000000000000000e+03 6.428000000000000000e+03 6.539000000000000000e+03 6.616000000000000000e+03 6.366000000000000000e+03 6.509000000000000000e+03 6.508000000000000000e+03 6.409000000000000000e+03 6.520000000000000000e+03 6.442000000000000000e+03 6.274000000000000000e+03 6.610000000000000000e+03 6.428000000000000000e+03 6.494000000000000000e+03 6.575000000000000000e+03 6.411000000000000000e+03 6.294000000000000000e+03 6.505000000000000000e+03 6.390000000000000000e+03 6.448000000000000000e+03 6.357000000000000000e+03 6.460000000000000000e+03 6.496000000000000000e+03 6.328000000000000000e+03 6.225000000000000000e+03 6.464000000000000000e+03 6.315000000000000000e+03 6.303000000000000000e+03 6.434000000000000000e+03 6.303000000000000000e+03 6.296000000000000000e+03 6.289000000000000000e+03 6.240000000000000000e+03 6.395000000000000000e+03 6.510000000000000000e+03 6.352000000000000000e+03 6.432000000000000000e+03 6.486000000000000000e+03 6.411000000000000000e+03 6.250000000000000000e+03 6.383000000000000000e+03 6.319000000000000000e+03 6.449000000000000000e+03 6.345000000000000000e+03 6.343000000000000000e+03 6.306000000000000000e+03 6.274000000000000000e+03 6.234000000000000000e+03 6.281000000000000000e+03 6.320000000000000000e+03 6.283000000000000000e+03 6.296000000000000000e+03 6.415000000000000000e+03 6.286000000000000000e+03 6.306000000000000000e+03 6.364000000000000000e+03 6.395000000000000000e+03 6.309000000000000000e+03 6.158000000000000000e+03 6.258000000000000000e+03 6.207000000000000000e+03 6.225000000000000000e+03 6.266000000000000000e+03 6.062000000000000000e+03 6.274000000000000000e+03 6.249000000000000000e+03 6.163000000000000000e+03 6.287000000000000000e+03 6.180000000000000000e+03 6.316000000000000000e+03 6.200000000000000000e+03 6.315000000000000000e+03 6.269000000000000000e+03 6.155000000000000000e+03 6.183000000000000000e+03 6.195000000000000000e+03 6.188000000000000000e+03 6.246000000000000000e+03 6.177000000000000000e+03 6.254000000000000000e+03 6.201000000000000000e+03 6.209000000000000000e+03 6.340000000000000000e+03 6.208000000000000000e+03 6.195000000000000000e+03 6.151000000000000000e+03 6.252000000000000000e+03 6.187000000000000000e+03 6.175000000000000000e+03 6.217000000000000000e+03 6.159000000000000000e+03 6.253000000000000000e+03 6.190000000000000000e+03 6.202000000000000000e+03 6.095000000000000000e+03 6.315000000000000000e+03 6.159000000000000000e+03 6.204000000000000000e+03 6.094000000000000000e+03 6.165000000000000000e+03 6.229000000000000000e+03 6.088000000000000000e+03 6.075000000000000000e+03 6.097000000000000000e+03 6.060000000000000000e+03 6.219000000000000000e+03 6.107000000000000000e+03 6.130000000000000000e+03 6.109000000000000000e+03 6.190000000000000000e+03 6.154000000000000000e+03 6.072000000000000000e+03 6.057000000000000000e+03 6.127000000000000000e+03 6.224000000000000000e+03 6.229000000000000000e+03 6.064000000000000000e+03 6.180000000000000000e+03 5.999000000000000000e+03 6.089000000000000000e+03 6.103000000000000000e+03 6.153000000000000000e+03 6.107000000000000000e+03 6.008000000000000000e+03 5.976000000000000000e+03 6.118000000000000000e+03 6.084000000000000000e+03 6.057000000000000000e+03 6.092000000000000000e+03 5.980000000000000000e+03 6.039000000000000000e+03 6.061000000000000000e+03 6.020000000000000000e+03 6.094000000000000000e+03 5.995000000000000000e+03 5.949000000000000000e+03 6.056000000000000000e+03 5.946000000000000000e+03 5.927000000000000000e+03 6.154000000000000000e+03 5.953000000000000000e+03 5.928000000000000000e+03 6.003000000000000000e+03 5.888000000000000000e+03 5.949000000000000000e+03 5.932000000000000000e+03 5.967000000000000000e+03 5.940000000000000000e+03 5.955000000000000000e+03 5.970000000000000000e+03 5.973000000000000000e+03 5.990000000000000000e+03 6.013000000000000000e+03 5.924000000000000000e+03 5.963000000000000000e+03 5.888000000000000000e+03 5.869000000000000000e+03 5.963000000000000000e+03 5.895000000000000000e+03 5.833000000000000000e+03 6.018000000000000000e+03 5.824000000000000000e+03 5.865000000000000000e+03 5.717000000000000000e+03 5.950000000000000000e+03 5.850000000000000000e+03 5.851000000000000000e+03 5.855000000000000000e+03 5.827000000000000000e+03 5.832000000000000000e+03 5.761000000000000000e+03 5.846000000000000000e+03 5.679000000000000000e+03 6.027000000000000000e+03 5.892000000000000000e+03 5.745000000000000000e+03 5.767000000000000000e+03 5.766000000000000000e+03 5.788000000000000000e+03 6.002000000000000000e+03 5.748000000000000000e+03 5.810000000000000000e+03 5.713000000000000000e+03 5.683000000000000000e+03 5.893000000000000000e+03 5.753000000000000000e+03 5.694000000000000000e+03 5.791000000000000000e+03 5.847000000000000000e+03 5.829000000000000000e+03 5.677000000000000000e+03 5.600000000000000000e+03 5.815000000000000000e+03 5.704000000000000000e+03 5.729000000000000000e+03 5.665000000000000000e+03 5.619000000000000000e+03 5.757000000000000000e+03 5.582000000000000000e+03 5.699000000000000000e+03 5.717000000000000000e+03 5.768000000000000000e+03 5.645000000000000000e+03 5.780000000000000000e+03 5.672000000000000000e+03 5.594000000000000000e+03 5.625000000000000000e+03 5.542000000000000000e+03 5.605000000000000000e+03 5.602000000000000000e+03 5.663000000000000000e+03 5.672000000000000000e+03 5.644000000000000000e+03 5.700000000000000000e+03 5.644000000000000000e+03 5.655000000000000000e+03 5.692000000000000000e+03 5.687000000000000000e+03 5.677000000000000000e+03 5.781000000000000000e+03 5.621000000000000000e+03 5.673000000000000000e+03 5.608000000000000000e+03 5.720000000000000000e+03 5.613000000000000000e+03 5.606000000000000000e+03 5.573000000000000000e+03 5.548000000000000000e+03 5.628000000000000000e+03 5.579000000000000000e+03 5.640000000000000000e+03 5.512000000000000000e+03 5.599000000000000000e+03 5.677000000000000000e+03 5.455000000000000000e+03 5.645000000000000000e+03 5.616000000000000000e+03 5.455000000000000000e+03 5.499000000000000000e+03 5.591000000000000000e+03 5.656000000000000000e+03 5.500000000000000000e+03 5.546000000000000000e+03 5.651000000000000000e+03 5.601000000000000000e+03 5.509000000000000000e+03 5.558000000000000000e+03 5.536000000000000000e+03 5.616000000000000000e+03 5.445000000000000000e+03 5.471000000000000000e+03 5.606000000000000000e+03 5.507000000000000000e+03 5.550000000000000000e+03 5.653000000000000000e+03 5.465000000000000000e+03 5.450000000000000000e+03 5.505000000000000000e+03 5.530000000000000000e+03 5.455000000000000000e+03 5.569000000000000000e+03 5.437000000000000000e+03 5.455000000000000000e+03 5.632000000000000000e+03 5.482000000000000000e+03 5.567000000000000000e+03 5.547000000000000000e+03 5.639000000000000000e+03 5.496000000000000000e+03 5.604000000000000000e+03 5.484000000000000000e+03 5.424000000000000000e+03 5.547000000000000000e+03 5.460000000000000000e+03 5.549000000000000000e+03 5.473000000000000000e+03 5.452000000000000000e+03 5.543000000000000000e+03 5.440000000000000000e+03 5.518000000000000000e+03 5.544000000000000000e+03 5.543000000000000000e+03 5.421000000000000000e+03 5.330000000000000000e+03 5.434000000000000000e+03 5.444000000000000000e+03 5.499000000000000000e+03 5.487000000000000000e+03 5.340000000000000000e+03 5.421000000000000000e+03 5.262000000000000000e+03 5.360000000000000000e+03 5.453000000000000000e+03 5.416000000000000000e+03 5.407000000000000000e+03 5.522000000000000000e+03 5.401000000000000000e+03 5.413000000000000000e+03 5.360000000000000000e+03 5.532000000000000000e+03 5.290000000000000000e+03 5.345000000000000000e+03 5.424000000000000000e+03 5.428000000000000000e+03 5.510000000000000000e+03 5.384000000000000000e+03 5.240000000000000000e+03 5.369000000000000000e+03 5.323000000000000000e+03 5.262000000000000000e+03 5.291000000000000000e+03 5.506000000000000000e+03 5.361000000000000000e+03 5.403000000000000000e+03 5.276000000000000000e+03 5.451000000000000000e+03 5.298000000000000000e+03 5.365000000000000000e+03 5.299000000000000000e+03 5.235000000000000000e+03 5.283000000000000000e+03 5.292000000000000000e+03 5.256000000000000000e+03 5.442000000000000000e+03 5.309000000000000000e+03 5.274000000000000000e+03 5.297000000000000000e+03 5.306000000000000000e+03 5.404000000000000000e+03 5.343000000000000000e+03 5.262000000000000000e+03 5.181000000000000000e+03 5.332000000000000000e+03 5.342000000000000000e+03 5.291000000000000000e+03 5.502000000000000000e+03 5.347000000000000000e+03 5.340000000000000000e+03 5.350000000000000000e+03 5.299000000000000000e+03 5.303000000000000000e+03 5.358000000000000000e+03 5.213000000000000000e+03 5.357000000000000000e+03 5.321000000000000000e+03 5.234000000000000000e+03 5.220000000000000000e+03 5.338000000000000000e+03 5.292000000000000000e+03 5.285000000000000000e+03 5.238000000000000000e+03 5.194000000000000000e+03 5.353000000000000000e+03 5.294000000000000000e+03 5.245000000000000000e+03 5.255000000000000000e+03 5.292000000000000000e+03 5.298000000000000000e+03 5.313000000000000000e+03 5.223000000000000000e+03 5.299000000000000000e+03 5.329000000000000000e+03 5.167000000000000000e+03 5.269000000000000000e+03 5.140000000000000000e+03 5.278000000000000000e+03 5.197000000000000000e+03 5.249000000000000000e+03 5.158000000000000000e+03 5.183000000000000000e+03 5.021000000000000000e+03 5.192000000000000000e+03 5.134000000000000000e+03 5.231000000000000000e+03 5.157000000000000000e+03 5.112000000000000000e+03 5.132000000000000000e+03 5.207000000000000000e+03 5.248000000000000000e+03 5.162000000000000000e+03 5.198000000000000000e+03 5.182000000000000000e+03 5.235000000000000000e+03 5.150000000000000000e+03 4.998000000000000000e+03 5.131000000000000000e+03 5.215000000000000000e+03 5.057000000000000000e+03 5.155000000000000000e+03 5.149000000000000000e+03 5.104000000000000000e+03 5.329000000000000000e+03 5.159000000000000000e+03 5.106000000000000000e+03 5.059000000000000000e+03 5.092000000000000000e+03 5.024000000000000000e+03 5.119000000000000000e+03 5.085000000000000000e+03 5.104000000000000000e+03 5.216000000000000000e+03 5.133000000000000000e+03 5.102000000000000000e+03 5.127000000000000000e+03 5.073000000000000000e+03 5.056000000000000000e+03 5.012000000000000000e+03 5.162000000000000000e+03 5.070000000000000000e+03 5.024000000000000000e+03 5.061000000000000000e+03 5.011000000000000000e+03 5.148000000000000000e+03 5.064000000000000000e+03 5.174000000000000000e+03 5.030000000000000000e+03 5.066000000000000000e+03 5.068000000000000000e+03 5.010000000000000000e+03 5.185000000000000000e+03 5.007000000000000000e+03 4.964000000000000000e+03 5.121000000000000000e+03 5.185000000000000000e+03 5.088000000000000000e+03 5.022000000000000000e+03 5.053000000000000000e+03 5.034000000000000000e+03 5.019000000000000000e+03 5.114000000000000000e+03 5.003000000000000000e+03 5.036000000000000000e+03 4.949000000000000000e+03 4.986000000000000000e+03 5.069000000000000000e+03 4.988000000000000000e+03 5.116000000000000000e+03 5.021000000000000000e+03 5.086000000000000000e+03 5.104000000000000000e+03 4.915000000000000000e+03 5.100000000000000000e+03 5.026000000000000000e+03 5.065000000000000000e+03 4.988000000000000000e+03 5.032000000000000000e+03 5.019000000000000000e+03 5.003000000000000000e+03 4.968000000000000000e+03 5.000000000000000000e+03 5.069000000000000000e+03 5.064000000000000000e+03 4.946000000000000000e+03 4.958000000000000000e+03 5.001000000000000000e+03 5.013000000000000000e+03 4.960000000000000000e+03 4.960000000000000000e+03 4.982000000000000000e+03 4.986000000000000000e+03 5.051000000000000000e+03 4.985000000000000000e+03 4.946000000000000000e+03 4.911000000000000000e+03 4.958000000000000000e+03 4.826000000000000000e+03 4.874000000000000000e+03 5.080000000000000000e+03 4.942000000000000000e+03 4.893000000000000000e+03 4.960000000000000000e+03 4.919000000000000000e+03 5.011000000000000000e+03 4.893000000000000000e+03 4.978000000000000000e+03 5.015000000000000000e+03 4.921000000000000000e+03 5.024000000000000000e+03 4.955000000000000000e+03 4.930000000000000000e+03 4.917000000000000000e+03 4.974000000000000000e+03 4.990000000000000000e+03 5.044000000000000000e+03 4.954000000000000000e+03 4.826000000000000000e+03 4.834000000000000000e+03 4.798000000000000000e+03 4.878000000000000000e+03 4.948000000000000000e+03 5.082000000000000000e+03 4.833000000000000000e+03 4.930000000000000000e+03 4.867000000000000000e+03 4.890000000000000000e+03 4.982000000000000000e+03 4.889000000000000000e+03 4.834000000000000000e+03 4.762000000000000000e+03 4.871000000000000000e+03 4.821000000000000000e+03 4.929000000000000000e+03 4.890000000000000000e+03 4.961000000000000000e+03 4.909000000000000000e+03 5.024000000000000000e+03 4.934000000000000000e+03 4.853000000000000000e+03 4.913000000000000000e+03 4.859000000000000000e+03 4.732000000000000000e+03 4.957000000000000000e+03 4.861000000000000000e+03 4.791000000000000000e+03 4.784000000000000000e+03 4.945000000000000000e+03 4.786000000000000000e+03 4.801000000000000000e+03 4.734000000000000000e+03 4.791000000000000000e+03 4.793000000000000000e+03 4.794000000000000000e+03 4.698000000000000000e+03 4.708000000000000000e+03 4.828000000000000000e+03 4.741000000000000000e+03 4.735000000000000000e+03 4.707000000000000000e+03 4.721000000000000000e+03 4.717000000000000000e+03 4.709000000000000000e+03 4.840000000000000000e+03 4.821000000000000000e+03 4.741000000000000000e+03 4.730000000000000000e+03 4.772000000000000000e+03 4.705000000000000000e+03 4.735000000000000000e+03 4.731000000000000000e+03 4.843000000000000000e+03 4.748000000000000000e+03 4.800000000000000000e+03 4.711000000000000000e+03 4.737000000000000000e+03 4.670000000000000000e+03 4.768000000000000000e+03 4.690000000000000000e+03 4.746000000000000000e+03 4.688000000000000000e+03 4.663000000000000000e+03 4.749000000000000000e+03 4.787000000000000000e+03 4.781000000000000000e+03 4.725000000000000000e+03 4.791000000000000000e+03 4.717000000000000000e+03 4.701000000000000000e+03 4.707000000000000000e+03 4.617000000000000000e+03 4.642000000000000000e+03 4.668000000000000000e+03 4.702000000000000000e+03 4.615000000000000000e+03 4.627000000000000000e+03 4.551000000000000000e+03 4.728000000000000000e+03 4.749000000000000000e+03 4.551000000000000000e+03 4.674000000000000000e+03 4.730000000000000000e+03 4.670000000000000000e+03 4.703000000000000000e+03 4.589000000000000000e+03 4.760000000000000000e+03 4.747000000000000000e+03 4.504000000000000000e+03 4.656000000000000000e+03 4.497000000000000000e+03 4.667000000000000000e+03 4.594000000000000000e+03 4.672000000000000000e+03 4.715000000000000000e+03 4.593000000000000000e+03 4.679000000000000000e+03 4.532000000000000000e+03 4.543000000000000000e+03 4.773000000000000000e+03 4.563000000000000000e+03 4.483000000000000000e+03 4.523000000000000000e+03 4.644000000000000000e+03 4.459000000000000000e+03 4.686000000000000000e+03 4.439000000000000000e+03 4.578000000000000000e+03 4.637000000000000000e+03 4.580000000000000000e+03 4.643000000000000000e+03 4.511000000000000000e+03 4.542000000000000000e+03 4.587000000000000000e+03 4.572000000000000000e+03 4.615000000000000000e+03 4.480000000000000000e+03 4.578000000000000000e+03 4.608000000000000000e+03 4.579000000000000000e+03 4.546000000000000000e+03 4.456000000000000000e+03 4.648000000000000000e+03 4.521000000000000000e+03 4.510000000000000000e+03 4.519000000000000000e+03 4.686000000000000000e+03 4.772000000000000000e+03 4.516000000000000000e+03 4.504000000000000000e+03 4.550000000000000000e+03 4.574000000000000000e+03 4.574000000000000000e+03 4.449000000000000000e+03 4.482000000000000000e+03 4.442000000000000000e+03 4.652000000000000000e+03 4.499000000000000000e+03 4.411000000000000000e+03 4.595000000000000000e+03 4.525000000000000000e+03 4.530000000000000000e+03 4.433000000000000000e+03 4.560000000000000000e+03 4.543000000000000000e+03 4.400000000000000000e+03 4.503000000000000000e+03 4.407000000000000000e+03 4.562000000000000000e+03 4.465000000000000000e+03 4.436000000000000000e+03 4.562000000000000000e+03 4.552000000000000000e+03 4.377000000000000000e+03 4.561000000000000000e+03 4.481000000000000000e+03 4.511000000000000000e+03 4.447000000000000000e+03 4.415000000000000000e+03 4.441000000000000000e+03 4.389000000000000000e+03 4.341000000000000000e+03 4.339000000000000000e+03 4.431000000000000000e+03 4.451000000000000000e+03 4.357000000000000000e+03 4.436000000000000000e+03 4.404000000000000000e+03 4.429000000000000000e+03 4.379000000000000000e+03 4.433000000000000000e+03 4.440000000000000000e+03 4.466000000000000000e+03 4.432000000000000000e+03 4.499000000000000000e+03 4.397000000000000000e+03 4.528000000000000000e+03 4.453000000000000000e+03 4.470000000000000000e+03 4.252000000000000000e+03 4.331000000000000000e+03 4.385000000000000000e+03 4.366000000000000000e+03 4.354000000000000000e+03 4.308000000000000000e+03 4.424000000000000000e+03 4.385000000000000000e+03 4.342000000000000000e+03 4.354000000000000000e+03 4.392000000000000000e+03 4.274000000000000000e+03 4.433000000000000000e+03 4.393000000000000000e+03 4.248000000000000000e+03 4.398000000000000000e+03 4.332000000000000000e+03 4.377000000000000000e+03 4.348000000000000000e+03 4.468000000000000000e+03 4.352000000000000000e+03 4.463000000000000000e+03 4.247000000000000000e+03 4.350000000000000000e+03 4.354000000000000000e+03 4.365000000000000000e+03 4.364000000000000000e+03 4.386000000000000000e+03 4.212000000000000000e+03 4.364000000000000000e+03 4.383000000000000000e+03 4.278000000000000000e+03 4.369000000000000000e+03 4.255000000000000000e+03 4.379000000000000000e+03 4.240000000000000000e+03 4.429000000000000000e+03 4.350000000000000000e+03 4.337000000000000000e+03 4.287000000000000000e+03 4.262000000000000000e+03 4.266000000000000000e+03 4.345000000000000000e+03 4.262000000000000000e+03 4.337000000000000000e+03 4.432000000000000000e+03 4.389000000000000000e+03 4.223000000000000000e+03 4.214000000000000000e+03 4.318000000000000000e+03 4.369000000000000000e+03 4.341000000000000000e+03 4.345000000000000000e+03 4.254000000000000000e+03 4.315000000000000000e+03 4.316000000000000000e+03 4.264000000000000000e+03 4.211000000000000000e+03 4.236000000000000000e+03 4.390000000000000000e+03 4.381000000000000000e+03 4.331000000000000000e+03 4.323000000000000000e+03 4.283000000000000000e+03 4.214000000000000000e+03 4.228000000000000000e+03 4.248000000000000000e+03 4.256000000000000000e+03 4.260000000000000000e+03 4.182000000000000000e+03 4.359000000000000000e+03 4.255000000000000000e+03 4.139000000000000000e+03 4.227000000000000000e+03 4.319000000000000000e+03 4.304000000000000000e+03 4.274000000000000000e+03 4.170000000000000000e+03 4.191000000000000000e+03 4.190000000000000000e+03 4.177000000000000000e+03 4.306000000000000000e+03 4.264000000000000000e+03 4.188000000000000000e+03 4.243000000000000000e+03 4.185000000000000000e+03 4.065000000000000000e+03 4.174000000000000000e+03 4.272000000000000000e+03 4.151000000000000000e+03 4.201000000000000000e+03 4.142000000000000000e+03 4.248000000000000000e+03 4.165000000000000000e+03 4.287000000000000000e+03 4.236000000000000000e+03 4.298000000000000000e+03 4.319000000000000000e+03 4.075000000000000000e+03 4.269000000000000000e+03 4.171000000000000000e+03 4.163000000000000000e+03 4.162000000000000000e+03 4.162000000000000000e+03 4.234000000000000000e+03 4.291000000000000000e+03 4.211000000000000000e+03 4.266000000000000000e+03 4.189000000000000000e+03 4.174000000000000000e+03 4.172000000000000000e+03 4.249000000000000000e+03 4.220000000000000000e+03 4.111000000000000000e+03 4.064000000000000000e+03 4.249000000000000000e+03 4.154000000000000000e+03 4.135000000000000000e+03 4.150000000000000000e+03 4.104000000000000000e+03 4.080000000000000000e+03 4.187000000000000000e+03 4.152000000000000000e+03 4.223000000000000000e+03 4.199000000000000000e+03 4.112000000000000000e+03 4.086000000000000000e+03 4.142000000000000000e+03 4.106000000000000000e+03 4.116000000000000000e+03 4.078000000000000000e+03 4.196000000000000000e+03 4.146000000000000000e+03 4.148000000000000000e+03 4.027000000000000000e+03 3.997000000000000000e+03 4.157000000000000000e+03 4.185000000000000000e+03 4.024000000000000000e+03 4.083000000000000000e+03 4.131000000000000000e+03 4.066000000000000000e+03 4.104000000000000000e+03 4.051000000000000000e+03 4.166000000000000000e+03 4.100000000000000000e+03 4.071000000000000000e+03 4.053000000000000000e+03 4.105000000000000000e+03 4.085000000000000000e+03 4.132000000000000000e+03 4.033000000000000000e+03 4.054000000000000000e+03 4.052000000000000000e+03 4.125000000000000000e+03 3.956000000000000000e+03 4.105000000000000000e+03 3.940000000000000000e+03 4.023000000000000000e+03 4.026000000000000000e+03 4.138000000000000000e+03 4.063000000000000000e+03 4.155000000000000000e+03 4.016000000000000000e+03 4.072000000000000000e+03 4.001000000000000000e+03 4.057000000000000000e+03 4.038000000000000000e+03 4.065000000000000000e+03 4.107000000000000000e+03 4.089000000000000000e+03 4.014000000000000000e+03 3.974000000000000000e+03 4.016000000000000000e+03 3.942000000000000000e+03 3.991000000000000000e+03 4.052000000000000000e+03 3.903000000000000000e+03 4.035000000000000000e+03 3.989000000000000000e+03 4.084000000000000000e+03 4.074000000000000000e+03 4.127000000000000000e+03 4.057000000000000000e+03 3.950000000000000000e+03 3.935000000000000000e+03 3.921000000000000000e+03 3.950000000000000000e+03 4.034000000000000000e+03 4.007000000000000000e+03 3.908000000000000000e+03 3.927000000000000000e+03 4.017000000000000000e+03 3.965000000000000000e+03 3.999000000000000000e+03 3.978000000000000000e+03 4.039000000000000000e+03 3.887000000000000000e+03 3.874000000000000000e+03 3.952000000000000000e+03 3.800000000000000000e+03 3.942000000000000000e+03 3.901000000000000000e+03 3.905000000000000000e+03 3.948000000000000000e+03 3.869000000000000000e+03 3.941000000000000000e+03 3.922000000000000000e+03 3.996000000000000000e+03 3.934000000000000000e+03 3.977000000000000000e+03 3.923000000000000000e+03 3.969000000000000000e+03 3.820000000000000000e+03 3.877000000000000000e+03 3.989000000000000000e+03 3.893000000000000000e+03 3.885000000000000000e+03 3.904000000000000000e+03 3.843000000000000000e+03 4.061000000000000000e+03 3.999000000000000000e+03 3.868000000000000000e+03 3.902000000000000000e+03 3.853000000000000000e+03 3.867000000000000000e+03 3.827000000000000000e+03 4.029000000000000000e+03 3.975000000000000000e+03 3.976000000000000000e+03 3.749000000000000000e+03 3.877000000000000000e+03 3.847000000000000000e+03 3.967000000000000000e+03 3.753000000000000000e+03 3.897000000000000000e+03 3.936000000000000000e+03 3.837000000000000000e+03 3.895000000000000000e+03 3.872000000000000000e+03 3.923000000000000000e+03 3.891000000000000000e+03 3.933000000000000000e+03 3.758000000000000000e+03 3.921000000000000000e+03 3.916000000000000000e+03 3.849000000000000000e+03 3.828000000000000000e+03 3.816000000000000000e+03 3.772000000000000000e+03 3.797000000000000000e+03 3.935000000000000000e+03 3.853000000000000000e+03 3.898000000000000000e+03 3.949000000000000000e+03 3.900000000000000000e+03 3.849000000000000000e+03 3.700000000000000000e+03 3.816000000000000000e+03 3.763000000000000000e+03 3.952000000000000000e+03 3.894000000000000000e+03 3.861000000000000000e+03 3.776000000000000000e+03 3.851000000000000000e+03 3.946000000000000000e+03 3.702000000000000000e+03 3.816000000000000000e+03 3.894000000000000000e+03 3.763000000000000000e+03 3.765000000000000000e+03 3.778000000000000000e+03 3.889000000000000000e+03 3.832000000000000000e+03 3.747000000000000000e+03 3.715000000000000000e+03 3.782000000000000000e+03 3.847000000000000000e+03 3.831000000000000000e+03 3.773000000000000000e+03 3.846000000000000000e+03 3.936000000000000000e+03 3.894000000000000000e+03 3.757000000000000000e+03 3.770000000000000000e+03 3.910000000000000000e+03 3.770000000000000000e+03 3.742000000000000000e+03 3.771000000000000000e+03 3.776000000000000000e+03 3.908000000000000000e+03 3.777000000000000000e+03 3.717000000000000000e+03 3.711000000000000000e+03 3.857000000000000000e+03 3.769000000000000000e+03 3.717000000000000000e+03 3.817000000000000000e+03 3.648000000000000000e+03 3.810000000000000000e+03 3.763000000000000000e+03 3.706000000000000000e+03 3.706000000000000000e+03 3.708000000000000000e+03 3.787000000000000000e+03 3.676000000000000000e+03 3.790000000000000000e+03 3.758000000000000000e+03 3.790000000000000000e+03 3.611000000000000000e+03 3.628000000000000000e+03 3.850000000000000000e+03 3.716000000000000000e+03 3.688000000000000000e+03 3.797000000000000000e+03 3.765000000000000000e+03 3.709000000000000000e+03 3.737000000000000000e+03 3.642000000000000000e+03 3.726000000000000000e+03 3.725000000000000000e+03 3.807000000000000000e+03 3.719000000000000000e+03 3.725000000000000000e+03 3.790000000000000000e+03 3.653000000000000000e+03 3.663000000000000000e+03 3.632000000000000000e+03 3.733000000000000000e+03 3.700000000000000000e+03 3.591000000000000000e+03 3.648000000000000000e+03 3.704000000000000000e+03 3.716000000000000000e+03 3.701000000000000000e+03 3.733000000000000000e+03 3.715000000000000000e+03 3.612000000000000000e+03 3.707000000000000000e+03 3.773000000000000000e+03 3.646000000000000000e+03 3.668000000000000000e+03 3.709000000000000000e+03 3.647000000000000000e+03 3.663000000000000000e+03 3.657000000000000000e+03 3.627000000000000000e+03 3.723000000000000000e+03 3.743000000000000000e+03 3.626000000000000000e+03 3.746000000000000000e+03 3.668000000000000000e+03 3.685000000000000000e+03 3.628000000000000000e+03 3.789000000000000000e+03 3.732000000000000000e+03 3.612000000000000000e+03 3.651000000000000000e+03 3.703000000000000000e+03 3.659000000000000000e+03 3.693000000000000000e+03 3.692000000000000000e+03 3.701000000000000000e+03 3.750000000000000000e+03 3.577000000000000000e+03 3.657000000000000000e+03 3.765000000000000000e+03 3.667000000000000000e+03 3.669000000000000000e+03 3.705000000000000000e+03 3.592000000000000000e+03 3.558000000000000000e+03 3.619000000000000000e+03 3.691000000000000000e+03 3.735000000000000000e+03 3.611000000000000000e+03 3.604000000000000000e+03 3.693000000000000000e+03 3.639000000000000000e+03 3.659000000000000000e+03 3.627000000000000000e+03 3.543000000000000000e+03 3.613000000000000000e+03 3.616000000000000000e+03 3.624000000000000000e+03 3.524000000000000000e+03 3.612000000000000000e+03 3.552000000000000000e+03 3.541000000000000000e+03 3.551000000000000000e+03 3.613000000000000000e+03 3.567000000000000000e+03 3.671000000000000000e+03 3.462000000000000000e+03 3.570000000000000000e+03 3.580000000000000000e+03 3.634000000000000000e+03 3.516000000000000000e+03 3.605000000000000000e+03 3.561000000000000000e+03 3.521000000000000000e+03 3.537000000000000000e+03 3.636000000000000000e+03 3.537000000000000000e+03 3.610000000000000000e+03 3.578000000000000000e+03 3.636000000000000000e+03 3.555000000000000000e+03 3.521000000000000000e+03 3.502000000000000000e+03 3.557000000000000000e+03 3.504000000000000000e+03 3.482000000000000000e+03 3.523000000000000000e+03 3.507000000000000000e+03 3.464000000000000000e+03 3.487000000000000000e+03 3.399000000000000000e+03 3.468000000000000000e+03 3.512000000000000000e+03 3.440000000000000000e+03 3.508000000000000000e+03 3.432000000000000000e+03 3.578000000000000000e+03 3.425000000000000000e+03 3.485000000000000000e+03 3.424000000000000000e+03 3.517000000000000000e+03 3.405000000000000000e+03 3.354000000000000000e+03 3.449000000000000000e+03 3.356000000000000000e+03 3.350000000000000000e+03 3.403000000000000000e+03 3.353000000000000000e+03 3.424000000000000000e+03 3.434000000000000000e+03 3.513000000000000000e+03 3.470000000000000000e+03 3.399000000000000000e+03 3.526000000000000000e+03 3.374000000000000000e+03 3.413000000000000000e+03 3.405000000000000000e+03 3.461000000000000000e+03 3.410000000000000000e+03 3.383000000000000000e+03 3.469000000000000000e+03 3.532000000000000000e+03 3.492000000000000000e+03 3.378000000000000000e+03 3.453000000000000000e+03 3.456000000000000000e+03 3.488000000000000000e+03 3.401000000000000000e+03 3.301000000000000000e+03 3.402000000000000000e+03 3.353000000000000000e+03 3.466000000000000000e+03 3.387000000000000000e+03 3.386000000000000000e+03 3.455000000000000000e+03 3.377000000000000000e+03 3.464000000000000000e+03 3.449000000000000000e+03 3.398000000000000000e+03 3.364000000000000000e+03 3.435000000000000000e+03 3.424000000000000000e+03 3.301000000000000000e+03 3.316000000000000000e+03 3.465000000000000000e+03 3.360000000000000000e+03 3.370000000000000000e+03 3.318000000000000000e+03 3.483000000000000000e+03 3.456000000000000000e+03 3.318000000000000000e+03 3.420000000000000000e+03 3.463000000000000000e+03 3.399000000000000000e+03 3.367000000000000000e+03 3.390000000000000000e+03 3.274000000000000000e+03 3.382000000000000000e+03 3.348000000000000000e+03 3.407000000000000000e+03 3.385000000000000000e+03 3.414000000000000000e+03 3.245000000000000000e+03 3.288000000000000000e+03 3.385000000000000000e+03 3.344000000000000000e+03 3.343000000000000000e+03 3.292000000000000000e+03 3.238000000000000000e+03 3.343000000000000000e+03 3.261000000000000000e+03 3.404000000000000000e+03 3.349000000000000000e+03 3.298000000000000000e+03 3.395000000000000000e+03 3.285000000000000000e+03 3.384000000000000000e+03 3.304000000000000000e+03 3.310000000000000000e+03 3.404000000000000000e+03 3.324000000000000000e+03 3.280000000000000000e+03 3.237000000000000000e+03 3.318000000000000000e+03 3.376000000000000000e+03 3.415000000000000000e+03 3.315000000000000000e+03 3.392000000000000000e+03 3.271000000000000000e+03 3.337000000000000000e+03 3.386000000000000000e+03 3.302000000000000000e+03 3.271000000000000000e+03 3.394000000000000000e+03 3.330000000000000000e+03 3.341000000000000000e+03 3.449000000000000000e+03 3.449000000000000000e+03 3.319000000000000000e+03 3.423000000000000000e+03 3.300000000000000000e+03 3.317000000000000000e+03 3.322000000000000000e+03 3.290000000000000000e+03 3.323000000000000000e+03 3.352000000000000000e+03 3.404000000000000000e+03 3.378000000000000000e+03 3.283000000000000000e+03 3.336000000000000000e+03 3.281000000000000000e+03 3.299000000000000000e+03 3.297000000000000000e+03 3.279000000000000000e+03 3.332000000000000000e+03 3.296000000000000000e+03 3.350000000000000000e+03 3.315000000000000000e+03 3.311000000000000000e+03 3.337000000000000000e+03 3.353000000000000000e+03 3.290000000000000000e+03 3.274000000000000000e+03 3.403000000000000000e+03 3.338000000000000000e+03 3.313000000000000000e+03 3.238000000000000000e+03 3.278000000000000000e+03 3.255000000000000000e+03 3.364000000000000000e+03 3.394000000000000000e+03 3.332000000000000000e+03 3.412000000000000000e+03 3.306000000000000000e+03 3.376000000000000000e+03 3.354000000000000000e+03 3.347000000000000000e+03 3.374000000000000000e+03 3.250000000000000000e+03 3.145000000000000000e+03 3.236000000000000000e+03 3.219000000000000000e+03 3.280000000000000000e+03 3.289000000000000000e+03 3.295000000000000000e+03 3.308000000000000000e+03 3.275000000000000000e+03 3.269000000000000000e+03 3.321000000000000000e+03 3.201000000000000000e+03 3.227000000000000000e+03 3.185000000000000000e+03 3.175000000000000000e+03 3.308000000000000000e+03 3.257000000000000000e+03 3.291000000000000000e+03 3.208000000000000000e+03 3.305000000000000000e+03 3.298000000000000000e+03 3.142000000000000000e+03 3.289000000000000000e+03 3.189000000000000000e+03 3.259000000000000000e+03 3.333000000000000000e+03 3.106000000000000000e+03 3.296000000000000000e+03 3.243000000000000000e+03 3.213000000000000000e+03 3.215000000000000000e+03 3.267000000000000000e+03 3.123000000000000000e+03 3.236000000000000000e+03 3.174000000000000000e+03 3.193000000000000000e+03 3.217000000000000000e+03 3.253000000000000000e+03 3.212000000000000000e+03 3.185000000000000000e+03 3.276000000000000000e+03 3.179000000000000000e+03 3.133000000000000000e+03 3.283000000000000000e+03 3.189000000000000000e+03 3.351000000000000000e+03 3.324000000000000000e+03 3.270000000000000000e+03 3.253000000000000000e+03 3.237000000000000000e+03 3.151000000000000000e+03 3.214000000000000000e+03 3.211000000000000000e+03 3.217000000000000000e+03 3.257000000000000000e+03 3.168000000000000000e+03 3.102000000000000000e+03 3.231000000000000000e+03 3.243000000000000000e+03 3.243000000000000000e+03 3.098000000000000000e+03 3.174000000000000000e+03 3.169000000000000000e+03 3.258000000000000000e+03 3.125000000000000000e+03 3.138000000000000000e+03 3.190000000000000000e+03 3.272000000000000000e+03 3.221000000000000000e+03 3.202000000000000000e+03 3.114000000000000000e+03 3.219000000000000000e+03 3.058000000000000000e+03 3.218000000000000000e+03 3.226000000000000000e+03 3.225000000000000000e+03 3.128000000000000000e+03 3.195000000000000000e+03 3.188000000000000000e+03 3.163000000000000000e+03 3.261000000000000000e+03 3.119000000000000000e+03 2.987000000000000000e+03 3.096000000000000000e+03 3.244000000000000000e+03 3.181000000000000000e+03 3.252000000000000000e+03 3.264000000000000000e+03 3.076000000000000000e+03 3.177000000000000000e+03 3.068000000000000000e+03 3.138000000000000000e+03 3.131000000000000000e+03 3.067000000000000000e+03 3.070000000000000000e+03 3.173000000000000000e+03 3.169000000000000000e+03 3.195000000000000000e+03 3.155000000000000000e+03 3.053000000000000000e+03 3.126000000000000000e+03 3.152000000000000000e+03 3.159000000000000000e+03 3.123000000000000000e+03 3.072000000000000000e+03 3.229000000000000000e+03 3.199000000000000000e+03 3.227000000000000000e+03 3.138000000000000000e+03 3.108000000000000000e+03 3.104000000000000000e+03 3.035000000000000000e+03 2.970000000000000000e+03 3.064000000000000000e+03 3.084000000000000000e+03 3.139000000000000000e+03 3.124000000000000000e+03 3.230000000000000000e+03 3.033000000000000000e+03 3.118000000000000000e+03 3.120000000000000000e+03 3.140000000000000000e+03 3.046000000000000000e+03 3.118000000000000000e+03 3.043000000000000000e+03 3.066000000000000000e+03 3.151000000000000000e+03 3.114000000000000000e+03 3.068000000000000000e+03 3.090000000000000000e+03 3.051000000000000000e+03 3.025000000000000000e+03 3.080000000000000000e+03 3.114000000000000000e+03 3.018000000000000000e+03 3.066000000000000000e+03 3.066000000000000000e+03 3.090000000000000000e+03 3.014000000000000000e+03 2.979000000000000000e+03 2.996000000000000000e+03 3.043000000000000000e+03 3.042000000000000000e+03 3.056000000000000000e+03 3.015000000000000000e+03 3.012000000000000000e+03 3.075000000000000000e+03 2.990000000000000000e+03 3.026000000000000000e+03 3.047000000000000000e+03 3.172000000000000000e+03 3.068000000000000000e+03 2.987000000000000000e+03 3.042000000000000000e+03 2.969000000000000000e+03 3.048000000000000000e+03 2.972000000000000000e+03 3.052000000000000000e+03 3.075000000000000000e+03 3.134000000000000000e+03 3.132000000000000000e+03 3.020000000000000000e+03 2.962000000000000000e+03 3.095000000000000000e+03 3.100000000000000000e+03 3.010000000000000000e+03 3.016000000000000000e+03 3.019000000000000000e+03 3.136000000000000000e+03 3.007000000000000000e+03 2.999000000000000000e+03 2.982000000000000000e+03 3.045000000000000000e+03 3.004000000000000000e+03 3.029000000000000000e+03 3.020000000000000000e+03 2.951000000000000000e+03 3.037000000000000000e+03 3.068000000000000000e+03 3.089000000000000000e+03 3.003000000000000000e+03 2.998000000000000000e+03 2.996000000000000000e+03 2.976000000000000000e+03 2.921000000000000000e+03 3.022000000000000000e+03 2.939000000000000000e+03 2.988000000000000000e+03 2.964000000000000000e+03 2.912000000000000000e+03 3.041000000000000000e+03 2.970000000000000000e+03 3.059000000000000000e+03 2.938000000000000000e+03 3.047000000000000000e+03 3.093000000000000000e+03 2.916000000000000000e+03 3.005000000000000000e+03 2.988000000000000000e+03 2.979000000000000000e+03 2.963000000000000000e+03 3.004000000000000000e+03 2.926000000000000000e+03 2.923000000000000000e+03 2.952000000000000000e+03 2.993000000000000000e+03 3.006000000000000000e+03 2.828000000000000000e+03 2.900000000000000000e+03 2.940000000000000000e+03 2.875000000000000000e+03 2.975000000000000000e+03 2.943000000000000000e+03 2.989000000000000000e+03 2.918000000000000000e+03 3.004000000000000000e+03 2.945000000000000000e+03 2.902000000000000000e+03 2.942000000000000000e+03 2.972000000000000000e+03 2.907000000000000000e+03 2.992000000000000000e+03 2.919000000000000000e+03 2.937000000000000000e+03 2.932000000000000000e+03 2.909000000000000000e+03 2.883000000000000000e+03 2.895000000000000000e+03 2.923000000000000000e+03 2.856000000000000000e+03 2.931000000000000000e+03 2.937000000000000000e+03 2.981000000000000000e+03 2.867000000000000000e+03 2.930000000000000000e+03 2.921000000000000000e+03 2.946000000000000000e+03 2.872000000000000000e+03 2.838000000000000000e+03 2.881000000000000000e+03 2.916000000000000000e+03 2.927000000000000000e+03 2.855000000000000000e+03 2.844000000000000000e+03 2.913000000000000000e+03 2.918000000000000000e+03 2.899000000000000000e+03 2.828000000000000000e+03 2.800000000000000000e+03 2.879000000000000000e+03 2.818000000000000000e+03 2.943000000000000000e+03 2.818000000000000000e+03 2.883000000000000000e+03 2.989000000000000000e+03 2.894000000000000000e+03 2.930000000000000000e+03 2.842000000000000000e+03 2.870000000000000000e+03 2.827000000000000000e+03 2.852000000000000000e+03 2.871000000000000000e+03 2.846000000000000000e+03 2.884000000000000000e+03 2.938000000000000000e+03 2.839000000000000000e+03 2.875000000000000000e+03 2.771000000000000000e+03 2.879000000000000000e+03 2.846000000000000000e+03 2.807000000000000000e+03 2.835000000000000000e+03 2.895000000000000000e+03 2.839000000000000000e+03 2.792000000000000000e+03 2.805000000000000000e+03 2.858000000000000000e+03 2.919000000000000000e+03 2.828000000000000000e+03 2.826000000000000000e+03 2.875000000000000000e+03 2.811000000000000000e+03 2.848000000000000000e+03 2.736000000000000000e+03 2.793000000000000000e+03 2.888000000000000000e+03 2.814000000000000000e+03 2.828000000000000000e+03 2.831000000000000000e+03 2.845000000000000000e+03 2.842000000000000000e+03 2.833000000000000000e+03 2.867000000000000000e+03 2.806000000000000000e+03 2.761000000000000000e+03 2.802000000000000000e+03 2.810000000000000000e+03 2.861000000000000000e+03 2.764000000000000000e+03 2.747000000000000000e+03 2.766000000000000000e+03 2.828000000000000000e+03 2.905000000000000000e+03 2.726000000000000000e+03 2.762000000000000000e+03 2.851000000000000000e+03 2.831000000000000000e+03 2.726000000000000000e+03 2.787000000000000000e+03 2.791000000000000000e+03 2.785000000000000000e+03 2.802000000000000000e+03 2.814000000000000000e+03 2.802000000000000000e+03 2.762000000000000000e+03 2.738000000000000000e+03 2.769000000000000000e+03 2.765000000000000000e+03 2.860000000000000000e+03 2.781000000000000000e+03 2.840000000000000000e+03 2.791000000000000000e+03 2.789000000000000000e+03 2.744000000000000000e+03 2.796000000000000000e+03 2.793000000000000000e+03 2.779000000000000000e+03 2.811000000000000000e+03 2.687000000000000000e+03 2.749000000000000000e+03 2.840000000000000000e+03 2.711000000000000000e+03 2.653000000000000000e+03 2.710000000000000000e+03 2.813000000000000000e+03 2.762000000000000000e+03 2.634000000000000000e+03 2.728000000000000000e+03 2.828000000000000000e+03 2.826000000000000000e+03 2.793000000000000000e+03 2.790000000000000000e+03 2.775000000000000000e+03 2.739000000000000000e+03 2.721000000000000000e+03 2.772000000000000000e+03 2.703000000000000000e+03 2.780000000000000000e+03 2.803000000000000000e+03 2.873000000000000000e+03 2.731000000000000000e+03 2.777000000000000000e+03 2.745000000000000000e+03 2.625000000000000000e+03 2.827000000000000000e+03 2.751000000000000000e+03 2.765000000000000000e+03 2.770000000000000000e+03 2.733000000000000000e+03 2.701000000000000000e+03 2.699000000000000000e+03 2.767000000000000000e+03 2.689000000000000000e+03 2.725000000000000000e+03 2.680000000000000000e+03 2.747000000000000000e+03 2.757000000000000000e+03 2.592000000000000000e+03 2.775000000000000000e+03 2.677000000000000000e+03 2.706000000000000000e+03 2.684000000000000000e+03 2.653000000000000000e+03 2.574000000000000000e+03 2.730000000000000000e+03 2.702000000000000000e+03 2.706000000000000000e+03 2.750000000000000000e+03 2.666000000000000000e+03 2.808000000000000000e+03 2.800000000000000000e+03 2.600000000000000000e+03 2.715000000000000000e+03 2.673000000000000000e+03 2.764000000000000000e+03 2.708000000000000000e+03 2.662000000000000000e+03 2.613000000000000000e+03 2.615000000000000000e+03 2.587000000000000000e+03 2.627000000000000000e+03 2.697000000000000000e+03 2.690000000000000000e+03 2.587000000000000000e+03 2.641000000000000000e+03 2.798000000000000000e+03 2.638000000000000000e+03 2.660000000000000000e+03 2.609000000000000000e+03 2.725000000000000000e+03 2.665000000000000000e+03 2.732000000000000000e+03 2.724000000000000000e+03 2.680000000000000000e+03 2.767000000000000000e+03 2.640000000000000000e+03 2.697000000000000000e+03 2.656000000000000000e+03 2.617000000000000000e+03 2.612000000000000000e+03 2.657000000000000000e+03 2.663000000000000000e+03 2.528000000000000000e+03 2.664000000000000000e+03 2.664000000000000000e+03 2.624000000000000000e+03 2.792000000000000000e+03 2.614000000000000000e+03 2.667000000000000000e+03 2.699000000000000000e+03 2.613000000000000000e+03 2.702000000000000000e+03 2.647000000000000000e+03 2.650000000000000000e+03 2.613000000000000000e+03 2.657000000000000000e+03 2.691000000000000000e+03 2.672000000000000000e+03 2.665000000000000000e+03 2.577000000000000000e+03 2.590000000000000000e+03 2.571000000000000000e+03 2.557000000000000000e+03 2.680000000000000000e+03 2.656000000000000000e+03 2.685000000000000000e+03 2.612000000000000000e+03 2.667000000000000000e+03 2.591000000000000000e+03 2.657000000000000000e+03 2.519000000000000000e+03 2.635000000000000000e+03 2.617000000000000000e+03 2.669000000000000000e+03 2.544000000000000000e+03 2.595000000000000000e+03 2.642000000000000000e+03 2.537000000000000000e+03 2.668000000000000000e+03 2.608000000000000000e+03 2.569000000000000000e+03 2.556000000000000000e+03 2.640000000000000000e+03 2.592000000000000000e+03 2.601000000000000000e+03 2.495000000000000000e+03 2.496000000000000000e+03 2.591000000000000000e+03 2.663000000000000000e+03 2.585000000000000000e+03 2.543000000000000000e+03 2.562000000000000000e+03 2.552000000000000000e+03 2.488000000000000000e+03 2.584000000000000000e+03 2.562000000000000000e+03 2.511000000000000000e+03 2.560000000000000000e+03 2.582000000000000000e+03 2.583000000000000000e+03 2.595000000000000000e+03 2.516000000000000000e+03 2.588000000000000000e+03 2.476000000000000000e+03 2.567000000000000000e+03 2.537000000000000000e+03 2.495000000000000000e+03 2.463000000000000000e+03 2.372000000000000000e+03 2.507000000000000000e+03 2.524000000000000000e+03 2.602000000000000000e+03 2.591000000000000000e+03 2.510000000000000000e+03 2.652000000000000000e+03 2.525000000000000000e+03 2.553000000000000000e+03 2.625000000000000000e+03 2.464000000000000000e+03 2.611000000000000000e+03 2.535000000000000000e+03 2.544000000000000000e+03 2.497000000000000000e+03 2.497000000000000000e+03 2.538000000000000000e+03 2.612000000000000000e+03 2.470000000000000000e+03 2.474000000000000000e+03 2.473000000000000000e+03 2.431000000000000000e+03 2.401000000000000000e+03 2.507000000000000000e+03 2.544000000000000000e+03 2.525000000000000000e+03 2.453000000000000000e+03 2.432000000000000000e+03 2.458000000000000000e+03 2.514000000000000000e+03 2.495000000000000000e+03 2.533000000000000000e+03 2.493000000000000000e+03 2.425000000000000000e+03 2.434000000000000000e+03 2.509000000000000000e+03 2.472000000000000000e+03 2.467000000000000000e+03 2.457000000000000000e+03 2.451000000000000000e+03 2.480000000000000000e+03 2.515000000000000000e+03 2.521000000000000000e+03 2.558000000000000000e+03 2.418000000000000000e+03 2.531000000000000000e+03 2.469000000000000000e+03 2.395000000000000000e+03 2.554000000000000000e+03 2.484000000000000000e+03 2.454000000000000000e+03 2.462000000000000000e+03 2.424000000000000000e+03 2.424000000000000000e+03 2.411000000000000000e+03 2.508000000000000000e+03 2.419000000000000000e+03 2.358000000000000000e+03 2.412000000000000000e+03 2.361000000000000000e+03 2.520000000000000000e+03 2.363000000000000000e+03 2.451000000000000000e+03 2.477000000000000000e+03 2.481000000000000000e+03 2.469000000000000000e+03 2.445000000000000000e+03 2.436000000000000000e+03 2.287000000000000000e+03 2.352000000000000000e+03 2.431000000000000000e+03 2.331000000000000000e+03 2.452000000000000000e+03 2.391000000000000000e+03 2.411000000000000000e+03 2.364000000000000000e+03 2.387000000000000000e+03 2.426000000000000000e+03 2.389000000000000000e+03 2.407000000000000000e+03 2.434000000000000000e+03 2.411000000000000000e+03 2.482000000000000000e+03 2.405000000000000000e+03 2.517000000000000000e+03 2.375000000000000000e+03 2.386000000000000000e+03 2.363000000000000000e+03 2.479000000000000000e+03 2.471000000000000000e+03 2.365000000000000000e+03 2.323000000000000000e+03 2.357000000000000000e+03 2.420000000000000000e+03 2.391000000000000000e+03 2.394000000000000000e+03 2.363000000000000000e+03 2.335000000000000000e+03 2.398000000000000000e+03 2.371000000000000000e+03 2.394000000000000000e+03 2.316000000000000000e+03 2.400000000000000000e+03 2.473000000000000000e+03 2.392000000000000000e+03 2.298000000000000000e+03 2.436000000000000000e+03 2.385000000000000000e+03 2.304000000000000000e+03 2.349000000000000000e+03 2.338000000000000000e+03 2.342000000000000000e+03 2.449000000000000000e+03 2.231000000000000000e+03 2.299000000000000000e+03 2.422000000000000000e+03 2.314000000000000000e+03 2.403000000000000000e+03 2.436000000000000000e+03 2.383000000000000000e+03 2.262000000000000000e+03 2.365000000000000000e+03 2.426000000000000000e+03 2.349000000000000000e+03 2.345000000000000000e+03 2.357000000000000000e+03 2.390000000000000000e+03 2.323000000000000000e+03 2.414000000000000000e+03 2.352000000000000000e+03 2.351000000000000000e+03 2.320000000000000000e+03 2.340000000000000000e+03 2.378000000000000000e+03 2.409000000000000000e+03 2.314000000000000000e+03 2.289000000000000000e+03 2.334000000000000000e+03 2.357000000000000000e+03 2.379000000000000000e+03 2.411000000000000000e+03 2.269000000000000000e+03 2.353000000000000000e+03 2.319000000000000000e+03 2.362000000000000000e+03 2.263000000000000000e+03 2.263000000000000000e+03 2.373000000000000000e+03 2.229000000000000000e+03 2.270000000000000000e+03 2.287000000000000000e+03 2.333000000000000000e+03 2.297000000000000000e+03 2.302000000000000000e+03 2.326000000000000000e+03 2.349000000000000000e+03 2.368000000000000000e+03 2.255000000000000000e+03 2.278000000000000000e+03 2.257000000000000000e+03 2.332000000000000000e+03 2.343000000000000000e+03 2.357000000000000000e+03 2.356000000000000000e+03 2.312000000000000000e+03 2.222000000000000000e+03 2.340000000000000000e+03 2.296000000000000000e+03 2.235000000000000000e+03 2.276000000000000000e+03 2.371000000000000000e+03 2.327000000000000000e+03 2.376000000000000000e+03 2.248000000000000000e+03 2.262000000000000000e+03 2.356000000000000000e+03 2.227000000000000000e+03 2.304000000000000000e+03 2.222000000000000000e+03 2.293000000000000000e+03 2.283000000000000000e+03 2.338000000000000000e+03 2.257000000000000000e+03 2.254000000000000000e+03 2.320000000000000000e+03 2.312000000000000000e+03 2.313000000000000000e+03 2.360000000000000000e+03 2.225000000000000000e+03 2.256000000000000000e+03 2.315000000000000000e+03 2.275000000000000000e+03 2.274000000000000000e+03 2.241000000000000000e+03 2.205000000000000000e+03 2.279000000000000000e+03 2.216000000000000000e+03 2.242000000000000000e+03 2.255000000000000000e+03 2.275000000000000000e+03 2.255000000000000000e+03 2.312000000000000000e+03 2.290000000000000000e+03 2.321000000000000000e+03 2.225000000000000000e+03 2.194000000000000000e+03 2.160000000000000000e+03 2.256000000000000000e+03 2.290000000000000000e+03 2.213000000000000000e+03 2.220000000000000000e+03 2.212000000000000000e+03 2.236000000000000000e+03 2.283000000000000000e+03 2.260000000000000000e+03 2.300000000000000000e+03 2.321000000000000000e+03 2.351000000000000000e+03 2.204000000000000000e+03 2.201000000000000000e+03 2.246000000000000000e+03 2.273000000000000000e+03 2.149000000000000000e+03 2.220000000000000000e+03 2.214000000000000000e+03 2.272000000000000000e+03 2.173000000000000000e+03 2.223000000000000000e+03 2.145000000000000000e+03 2.335000000000000000e+03 2.149000000000000000e+03 2.259000000000000000e+03 2.291000000000000000e+03 2.250000000000000000e+03 2.176000000000000000e+03 2.187000000000000000e+03 2.297000000000000000e+03 2.139000000000000000e+03 2.210000000000000000e+03 2.256000000000000000e+03 2.281000000000000000e+03 2.190000000000000000e+03 2.155000000000000000e+03 2.242000000000000000e+03 2.280000000000000000e+03 2.222000000000000000e+03 2.221000000000000000e+03 2.101000000000000000e+03 2.142000000000000000e+03 2.223000000000000000e+03 2.183000000000000000e+03 2.263000000000000000e+03 2.129000000000000000e+03 2.147000000000000000e+03 2.217000000000000000e+03 2.141000000000000000e+03 2.215000000000000000e+03 2.201000000000000000e+03 2.190000000000000000e+03 2.149000000000000000e+03 2.153000000000000000e+03 2.200000000000000000e+03 2.248000000000000000e+03 2.175000000000000000e+03 2.151000000000000000e+03 2.225000000000000000e+03 2.137000000000000000e+03 2.099000000000000000e+03 2.206000000000000000e+03 2.116000000000000000e+03 2.179000000000000000e+03 2.142000000000000000e+03 2.245000000000000000e+03 2.157000000000000000e+03 2.084000000000000000e+03 2.100000000000000000e+03 2.163000000000000000e+03 2.136000000000000000e+03 2.252000000000000000e+03 2.131000000000000000e+03 2.059000000000000000e+03 2.204000000000000000e+03 2.144000000000000000e+03 2.094000000000000000e+03 2.073000000000000000e+03 2.097000000000000000e+03 2.148000000000000000e+03 2.142000000000000000e+03 2.073000000000000000e+03 2.061000000000000000e+03 2.150000000000000000e+03 2.239000000000000000e+03 2.124000000000000000e+03 2.177000000000000000e+03 2.077000000000000000e+03 2.107000000000000000e+03 2.126000000000000000e+03 2.091000000000000000e+03 2.073000000000000000e+03 2.167000000000000000e+03 2.072000000000000000e+03 2.077000000000000000e+03 2.191000000000000000e+03 2.132000000000000000e+03 2.094000000000000000e+03 2.158000000000000000e+03 1.998000000000000000e+03 2.231000000000000000e+03 2.097000000000000000e+03 2.130000000000000000e+03 2.115000000000000000e+03 2.104000000000000000e+03 2.083000000000000000e+03 2.008000000000000000e+03 2.039000000000000000e+03 2.086000000000000000e+03 2.082000000000000000e+03 2.072000000000000000e+03 2.090000000000000000e+03 2.032000000000000000e+03 2.033000000000000000e+03 2.107000000000000000e+03 2.080000000000000000e+03 2.084000000000000000e+03 1.977000000000000000e+03 2.035000000000000000e+03 2.114000000000000000e+03 2.085000000000000000e+03 2.104000000000000000e+03 2.055000000000000000e+03 2.043000000000000000e+03 2.042000000000000000e+03 2.040000000000000000e+03 2.092000000000000000e+03 2.021000000000000000e+03 2.055000000000000000e+03 2.117000000000000000e+03 2.102000000000000000e+03 2.094000000000000000e+03 2.048000000000000000e+03 1.998000000000000000e+03 2.097000000000000000e+03 2.064000000000000000e+03 1.984000000000000000e+03 1.982000000000000000e+03 2.059000000000000000e+03 2.056000000000000000e+03 2.041000000000000000e+03 2.058000000000000000e+03 2.027000000000000000e+03 2.034000000000000000e+03 1.974000000000000000e+03 2.062000000000000000e+03 1.985000000000000000e+03 2.047000000000000000e+03 2.034000000000000000e+03 2.012000000000000000e+03 2.035000000000000000e+03 1.962000000000000000e+03 2.030000000000000000e+03 2.043000000000000000e+03 2.019000000000000000e+03 1.996000000000000000e+03 2.042000000000000000e+03 2.067000000000000000e+03 2.063000000000000000e+03 2.045000000000000000e+03 2.024000000000000000e+03 2.013000000000000000e+03 2.005000000000000000e+03 2.028000000000000000e+03 1.966000000000000000e+03 1.980000000000000000e+03 1.969000000000000000e+03 1.991000000000000000e+03 2.017000000000000000e+03 1.985000000000000000e+03 1.960000000000000000e+03 2.031000000000000000e+03 1.996000000000000000e+03 2.059000000000000000e+03 2.030000000000000000e+03 2.007000000000000000e+03 1.996000000000000000e+03 2.038000000000000000e+03 2.022000000000000000e+03 2.032000000000000000e+03 2.044000000000000000e+03 2.034000000000000000e+03 2.071000000000000000e+03 2.079000000000000000e+03 1.927000000000000000e+03 2.046000000000000000e+03 2.010000000000000000e+03 2.019000000000000000e+03 2.069000000000000000e+03 2.102000000000000000e+03 2.026000000000000000e+03 2.007000000000000000e+03 1.992000000000000000e+03 2.010000000000000000e+03 1.954000000000000000e+03 1.978000000000000000e+03 1.964000000000000000e+03 2.040000000000000000e+03 1.926000000000000000e+03 1.991000000000000000e+03 2.003000000000000000e+03 2.047000000000000000e+03 2.030000000000000000e+03 1.998000000000000000e+03 2.065000000000000000e+03 2.018000000000000000e+03 1.981000000000000000e+03 2.095000000000000000e+03 2.063000000000000000e+03 2.037000000000000000e+03 1.935000000000000000e+03 1.947000000000000000e+03 1.943000000000000000e+03 2.063000000000000000e+03 2.010000000000000000e+03 1.946000000000000000e+03 2.050000000000000000e+03 2.009000000000000000e+03 1.989000000000000000e+03 2.078000000000000000e+03 1.952000000000000000e+03 2.026000000000000000e+03 1.999000000000000000e+03 2.099000000000000000e+03 2.029000000000000000e+03 1.970000000000000000e+03 1.963000000000000000e+03 1.975000000000000000e+03 2.026000000000000000e+03 1.999000000000000000e+03 2.027000000000000000e+03 1.995000000000000000e+03 1.958000000000000000e+03 1.970000000000000000e+03 1.837000000000000000e+03 1.990000000000000000e+03 1.881000000000000000e+03 1.949000000000000000e+03 1.917000000000000000e+03 1.951000000000000000e+03 1.967000000000000000e+03 1.873000000000000000e+03 1.905000000000000000e+03 1.910000000000000000e+03 1.956000000000000000e+03 1.972000000000000000e+03 1.994000000000000000e+03 1.920000000000000000e+03 1.964000000000000000e+03 1.979000000000000000e+03 1.947000000000000000e+03 1.924000000000000000e+03 1.923000000000000000e+03 2.026000000000000000e+03 1.875000000000000000e+03 1.937000000000000000e+03 1.928000000000000000e+03 1.791000000000000000e+03 1.922000000000000000e+03 1.989000000000000000e+03 2.027000000000000000e+03 1.934000000000000000e+03 1.884000000000000000e+03 1.898000000000000000e+03 1.898000000000000000e+03 1.927000000000000000e+03 1.973000000000000000e+03 1.926000000000000000e+03 1.928000000000000000e+03 1.854000000000000000e+03 1.983000000000000000e+03 1.928000000000000000e+03 1.883000000000000000e+03 1.935000000000000000e+03 1.893000000000000000e+03 1.869000000000000000e+03 1.951000000000000000e+03 1.927000000000000000e+03 1.857000000000000000e+03 1.915000000000000000e+03 1.906000000000000000e+03 1.892000000000000000e+03 1.808000000000000000e+03 1.898000000000000000e+03 1.933000000000000000e+03 1.923000000000000000e+03 2.002000000000000000e+03 1.909000000000000000e+03 1.871000000000000000e+03 1.864000000000000000e+03 1.919000000000000000e+03 1.842000000000000000e+03 1.893000000000000000e+03 1.811000000000000000e+03 1.805000000000000000e+03 1.897000000000000000e+03 1.946000000000000000e+03 1.887000000000000000e+03 1.868000000000000000e+03 1.826000000000000000e+03 1.874000000000000000e+03 1.857000000000000000e+03 1.901000000000000000e+03 1.878000000000000000e+03 1.827000000000000000e+03 1.789000000000000000e+03 1.887000000000000000e+03 1.864000000000000000e+03 1.861000000000000000e+03 1.826000000000000000e+03 1.851000000000000000e+03 1.919000000000000000e+03 1.848000000000000000e+03 1.749000000000000000e+03 1.839000000000000000e+03 1.887000000000000000e+03 1.838000000000000000e+03 1.787000000000000000e+03 1.896000000000000000e+03 1.884000000000000000e+03 1.815000000000000000e+03 1.870000000000000000e+03 1.854000000000000000e+03 1.900000000000000000e+03 1.857000000000000000e+03 1.880000000000000000e+03 1.791000000000000000e+03 1.947000000000000000e+03 1.729000000000000000e+03 1.844000000000000000e+03 1.770000000000000000e+03 1.851000000000000000e+03 1.867000000000000000e+03 1.863000000000000000e+03 1.829000000000000000e+03 1.804000000000000000e+03 1.840000000000000000e+03 1.778000000000000000e+03 1.779000000000000000e+03 1.867000000000000000e+03 1.824000000000000000e+03 1.780000000000000000e+03 1.798000000000000000e+03 1.879000000000000000e+03 1.761000000000000000e+03 1.881000000000000000e+03 1.861000000000000000e+03 1.846000000000000000e+03 1.867000000000000000e+03 1.752000000000000000e+03 1.812000000000000000e+03 1.814000000000000000e+03 1.819000000000000000e+03 1.813000000000000000e+03 1.887000000000000000e+03 1.783000000000000000e+03 1.790000000000000000e+03 1.781000000000000000e+03 1.787000000000000000e+03 1.776000000000000000e+03 1.719000000000000000e+03 1.757000000000000000e+03 1.880000000000000000e+03 1.837000000000000000e+03 1.844000000000000000e+03 1.771000000000000000e+03 1.833000000000000000e+03 1.807000000000000000e+03 1.792000000000000000e+03 1.881000000000000000e+03 1.876000000000000000e+03 1.756000000000000000e+03 1.790000000000000000e+03 1.757000000000000000e+03 1.779000000000000000e+03 1.844000000000000000e+03 1.759000000000000000e+03 1.760000000000000000e+03 1.765000000000000000e+03 1.701000000000000000e+03 1.809000000000000000e+03 1.709000000000000000e+03 1.783000000000000000e+03 1.754000000000000000e+03 1.733000000000000000e+03 1.749000000000000000e+03 1.792000000000000000e+03 1.739000000000000000e+03 1.797000000000000000e+03 1.802000000000000000e+03 1.818000000000000000e+03 1.780000000000000000e+03 1.805000000000000000e+03 1.740000000000000000e+03 1.752000000000000000e+03 1.777000000000000000e+03 1.778000000000000000e+03 1.800000000000000000e+03 1.822000000000000000e+03 1.775000000000000000e+03 1.802000000000000000e+03 1.835000000000000000e+03 1.791000000000000000e+03 1.850000000000000000e+03 1.818000000000000000e+03 1.745000000000000000e+03 1.718000000000000000e+03 1.865000000000000000e+03 1.756000000000000000e+03 1.798000000000000000e+03 1.805000000000000000e+03 1.776000000000000000e+03 1.790000000000000000e+03 1.735000000000000000e+03 1.771000000000000000e+03 1.799000000000000000e+03 1.753000000000000000e+03 1.671000000000000000e+03 1.905000000000000000e+03 1.788000000000000000e+03 1.798000000000000000e+03 1.666000000000000000e+03 1.771000000000000000e+03 1.775000000000000000e+03 1.753000000000000000e+03 1.682000000000000000e+03 1.803000000000000000e+03 1.746000000000000000e+03 1.704000000000000000e+03 1.800000000000000000e+03 1.773000000000000000e+03 1.755000000000000000e+03 1.736000000000000000e+03 1.811000000000000000e+03 1.693000000000000000e+03 1.715000000000000000e+03 1.742000000000000000e+03 1.753000000000000000e+03 1.813000000000000000e+03 1.736000000000000000e+03 1.721000000000000000e+03 1.725000000000000000e+03 1.731000000000000000e+03 1.825000000000000000e+03 1.775000000000000000e+03 1.791000000000000000e+03 1.771000000000000000e+03 1.746000000000000000e+03 1.657000000000000000e+03 1.751000000000000000e+03 1.734000000000000000e+03 1.769000000000000000e+03 1.722000000000000000e+03 1.785000000000000000e+03 1.729000000000000000e+03 1.810000000000000000e+03 1.771000000000000000e+03 1.710000000000000000e+03 1.708000000000000000e+03 1.749000000000000000e+03 1.669000000000000000e+03 1.675000000000000000e+03 1.751000000000000000e+03 1.632000000000000000e+03 1.674000000000000000e+03 1.765000000000000000e+03 1.660000000000000000e+03 1.716000000000000000e+03 1.677000000000000000e+03 1.775000000000000000e+03 1.742000000000000000e+03 1.733000000000000000e+03 1.773000000000000000e+03 1.734000000000000000e+03 1.676000000000000000e+03 1.715000000000000000e+03 1.730000000000000000e+03 1.704000000000000000e+03 1.697000000000000000e+03 1.671000000000000000e+03 1.649000000000000000e+03 1.749000000000000000e+03 1.653000000000000000e+03 1.687000000000000000e+03 1.664000000000000000e+03 1.768000000000000000e+03 1.716000000000000000e+03 1.647000000000000000e+03 1.663000000000000000e+03 1.605000000000000000e+03 1.685000000000000000e+03 1.702000000000000000e+03 1.690000000000000000e+03 1.751000000000000000e+03 1.664000000000000000e+03 1.677000000000000000e+03 1.655000000000000000e+03 1.675000000000000000e+03 1.686000000000000000e+03 1.668000000000000000e+03 1.662000000000000000e+03 1.702000000000000000e+03 1.650000000000000000e+03 1.656000000000000000e+03 1.660000000000000000e+03 1.675000000000000000e+03 1.629000000000000000e+03 1.668000000000000000e+03 1.672000000000000000e+03 1.631000000000000000e+03 1.672000000000000000e+03 1.589000000000000000e+03 1.630000000000000000e+03 1.659000000000000000e+03 1.665000000000000000e+03 1.574000000000000000e+03 1.618000000000000000e+03 1.611000000000000000e+03 1.711000000000000000e+03 1.613000000000000000e+03 1.612000000000000000e+03 1.642000000000000000e+03 1.675000000000000000e+03 1.624000000000000000e+03 1.661000000000000000e+03 1.727000000000000000e+03 1.625000000000000000e+03 1.611000000000000000e+03 1.680000000000000000e+03 1.635000000000000000e+03 1.683000000000000000e+03 1.656000000000000000e+03 1.641000000000000000e+03 1.711000000000000000e+03 1.682000000000000000e+03 1.675000000000000000e+03 1.625000000000000000e+03 1.569000000000000000e+03 1.609000000000000000e+03 1.641000000000000000e+03 1.641000000000000000e+03 1.610000000000000000e+03 1.564000000000000000e+03 1.614000000000000000e+03 1.582000000000000000e+03 1.608000000000000000e+03 1.628000000000000000e+03 1.652000000000000000e+03 1.660000000000000000e+03 1.730000000000000000e+03 1.582000000000000000e+03 1.626000000000000000e+03 1.616000000000000000e+03 1.648000000000000000e+03 1.695000000000000000e+03 1.722000000000000000e+03 1.749000000000000000e+03 1.670000000000000000e+03 1.647000000000000000e+03 1.630000000000000000e+03 1.634000000000000000e+03 1.565000000000000000e+03 1.680000000000000000e+03 1.671000000000000000e+03 1.604000000000000000e+03 1.625000000000000000e+03 1.608000000000000000e+03 1.607000000000000000e+03 1.636000000000000000e+03 1.599000000000000000e+03 1.570000000000000000e+03 1.625000000000000000e+03 1.587000000000000000e+03 1.588000000000000000e+03 1.618000000000000000e+03 1.611000000000000000e+03 1.692000000000000000e+03 1.622000000000000000e+03 1.574000000000000000e+03 1.638000000000000000e+03 1.564000000000000000e+03 1.659000000000000000e+03 1.610000000000000000e+03 1.615000000000000000e+03 1.545000000000000000e+03 1.529000000000000000e+03 1.560000000000000000e+03 1.624000000000000000e+03 1.576000000000000000e+03 1.584000000000000000e+03 1.562000000000000000e+03 1.600000000000000000e+03 1.573000000000000000e+03 1.555000000000000000e+03 1.560000000000000000e+03 1.601000000000000000e+03 1.597000000000000000e+03 1.548000000000000000e+03 1.578000000000000000e+03 1.527000000000000000e+03 1.639000000000000000e+03 1.630000000000000000e+03 1.577000000000000000e+03 1.534000000000000000e+03 1.550000000000000000e+03 1.630000000000000000e+03 1.618000000000000000e+03 1.567000000000000000e+03 1.580000000000000000e+03 1.506000000000000000e+03 1.586000000000000000e+03 1.568000000000000000e+03 1.492000000000000000e+03 1.555000000000000000e+03 1.464000000000000000e+03 1.526000000000000000e+03 1.604000000000000000e+03 1.596000000000000000e+03 1.563000000000000000e+03 1.546000000000000000e+03 1.573000000000000000e+03 1.659000000000000000e+03 1.615000000000000000e+03 1.587000000000000000e+03 1.528000000000000000e+03 1.541000000000000000e+03 1.533000000000000000e+03 1.539000000000000000e+03 1.565000000000000000e+03 1.571000000000000000e+03 1.601000000000000000e+03 1.527000000000000000e+03 1.613000000000000000e+03 1.581000000000000000e+03 1.552000000000000000e+03 1.542000000000000000e+03 1.560000000000000000e+03 1.630000000000000000e+03 1.526000000000000000e+03 1.570000000000000000e+03 1.569000000000000000e+03 1.559000000000000000e+03 1.548000000000000000e+03 1.551000000000000000e+03 1.538000000000000000e+03 1.625000000000000000e+03 1.610000000000000000e+03 1.554000000000000000e+03 1.515000000000000000e+03 1.615000000000000000e+03 1.516000000000000000e+03 1.560000000000000000e+03 1.524000000000000000e+03 1.547000000000000000e+03 1.598000000000000000e+03 1.482000000000000000e+03 1.504000000000000000e+03 1.587000000000000000e+03 1.531000000000000000e+03 1.487000000000000000e+03 1.491000000000000000e+03 1.489000000000000000e+03 1.456000000000000000e+03 1.408000000000000000e+03 1.491000000000000000e+03 1.552000000000000000e+03 1.513000000000000000e+03 1.506000000000000000e+03 1.477000000000000000e+03 1.488000000000000000e+03 1.544000000000000000e+03 1.513000000000000000e+03 1.576000000000000000e+03 1.541000000000000000e+03 1.480000000000000000e+03 1.588000000000000000e+03 1.460000000000000000e+03 1.588000000000000000e+03 1.396000000000000000e+03 1.446000000000000000e+03 1.441000000000000000e+03 1.559000000000000000e+03 1.536000000000000000e+03 1.474000000000000000e+03 1.576000000000000000e+03 1.473000000000000000e+03 1.524000000000000000e+03 1.434000000000000000e+03 1.434000000000000000e+03 1.439000000000000000e+03 1.498000000000000000e+03 1.512000000000000000e+03 1.508000000000000000e+03 1.537000000000000000e+03 1.405000000000000000e+03 1.532000000000000000e+03 1.414000000000000000e+03 1.425000000000000000e+03 1.455000000000000000e+03 1.475000000000000000e+03 1.484000000000000000e+03 1.473000000000000000e+03 1.413000000000000000e+03 1.496000000000000000e+03 1.479000000000000000e+03 1.422000000000000000e+03 1.417000000000000000e+03 1.466000000000000000e+03 1.468000000000000000e+03 1.395000000000000000e+03 1.465000000000000000e+03 1.480000000000000000e+03 1.463000000000000000e+03 1.463000000000000000e+03 1.476000000000000000e+03 1.458000000000000000e+03 1.446000000000000000e+03 1.426000000000000000e+03 1.480000000000000000e+03 1.491000000000000000e+03 1.475000000000000000e+03 1.457000000000000000e+03 1.447000000000000000e+03 1.462000000000000000e+03 1.440000000000000000e+03 1.445000000000000000e+03 1.398000000000000000e+03 1.474000000000000000e+03 1.425000000000000000e+03 1.428000000000000000e+03 1.435000000000000000e+03 1.460000000000000000e+03 1.430000000000000000e+03 1.396000000000000000e+03 1.465000000000000000e+03 1.406000000000000000e+03 1.451000000000000000e+03 1.491000000000000000e+03 1.497000000000000000e+03 1.477000000000000000e+03 1.382000000000000000e+03 1.440000000000000000e+03 1.437000000000000000e+03 1.436000000000000000e+03 1.329000000000000000e+03 1.404000000000000000e+03 1.415000000000000000e+03 1.473000000000000000e+03 1.430000000000000000e+03 1.442000000000000000e+03 1.420000000000000000e+03 1.420000000000000000e+03 1.436000000000000000e+03 1.405000000000000000e+03 1.375000000000000000e+03 1.402000000000000000e+03 1.368000000000000000e+03 1.454000000000000000e+03 1.438000000000000000e+03 1.400000000000000000e+03 1.358000000000000000e+03 1.452000000000000000e+03 1.451000000000000000e+03 1.383000000000000000e+03 1.450000000000000000e+03 1.419000000000000000e+03 1.344000000000000000e+03 1.426000000000000000e+03 1.409000000000000000e+03 1.487000000000000000e+03 1.402000000000000000e+03 1.479000000000000000e+03 1.497000000000000000e+03 1.421000000000000000e+03 1.395000000000000000e+03 1.426000000000000000e+03 1.436000000000000000e+03 1.387000000000000000e+03 1.427000000000000000e+03 1.404000000000000000e+03 1.394000000000000000e+03 1.425000000000000000e+03 1.406000000000000000e+03 1.390000000000000000e+03 1.333000000000000000e+03 1.459000000000000000e+03 1.406000000000000000e+03 1.376000000000000000e+03 1.371000000000000000e+03 1.395000000000000000e+03 1.390000000000000000e+03 1.422000000000000000e+03 1.414000000000000000e+03 1.388000000000000000e+03 1.353000000000000000e+03 1.362000000000000000e+03 1.427000000000000000e+03 1.420000000000000000e+03 1.419000000000000000e+03 1.422000000000000000e+03 1.415000000000000000e+03 1.418000000000000000e+03 1.465000000000000000e+03 1.429000000000000000e+03 1.401000000000000000e+03 1.397000000000000000e+03 1.404000000000000000e+03 1.448000000000000000e+03 1.370000000000000000e+03 1.417000000000000000e+03 1.410000000000000000e+03 1.371000000000000000e+03 1.429000000000000000e+03 1.317000000000000000e+03 1.388000000000000000e+03 1.342000000000000000e+03 1.346000000000000000e+03 1.386000000000000000e+03 1.338000000000000000e+03 1.425000000000000000e+03 1.429000000000000000e+03 1.330000000000000000e+03 1.383000000000000000e+03 1.374000000000000000e+03 1.387000000000000000e+03 1.350000000000000000e+03 1.365000000000000000e+03 1.385000000000000000e+03 1.400000000000000000e+03 1.412000000000000000e+03 1.404000000000000000e+03 1.400000000000000000e+03 1.386000000000000000e+03 1.380000000000000000e+03 1.428000000000000000e+03 1.381000000000000000e+03 1.327000000000000000e+03 1.440000000000000000e+03 1.366000000000000000e+03 1.424000000000000000e+03 1.350000000000000000e+03 1.393000000000000000e+03 1.353000000000000000e+03 1.432000000000000000e+03 1.371000000000000000e+03 1.384000000000000000e+03 1.346000000000000000e+03 1.408000000000000000e+03 1.321000000000000000e+03 1.377000000000000000e+03 1.371000000000000000e+03 1.374000000000000000e+03 1.382000000000000000e+03 1.396000000000000000e+03 1.260000000000000000e+03 1.357000000000000000e+03 1.375000000000000000e+03 1.393000000000000000e+03 1.383000000000000000e+03 1.350000000000000000e+03 1.375000000000000000e+03 1.378000000000000000e+03 1.306000000000000000e+03 1.384000000000000000e+03 1.337000000000000000e+03 1.303000000000000000e+03 1.398000000000000000e+03 1.290000000000000000e+03 1.369000000000000000e+03 1.381000000000000000e+03 1.359000000000000000e+03 1.257000000000000000e+03 1.370000000000000000e+03 1.298000000000000000e+03 1.342000000000000000e+03 1.379000000000000000e+03 1.343000000000000000e+03 1.353000000000000000e+03 1.298000000000000000e+03 1.341000000000000000e+03 1.338000000000000000e+03 1.253000000000000000e+03 1.304000000000000000e+03 1.298000000000000000e+03 1.268000000000000000e+03 1.348000000000000000e+03 1.344000000000000000e+03 1.336000000000000000e+03 1.305000000000000000e+03 1.355000000000000000e+03 1.331000000000000000e+03 1.290000000000000000e+03 1.354000000000000000e+03 1.324000000000000000e+03 1.305000000000000000e+03 1.329000000000000000e+03 1.283000000000000000e+03 1.315000000000000000e+03 1.297000000000000000e+03 1.289000000000000000e+03 1.302000000000000000e+03 1.337000000000000000e+03 1.317000000000000000e+03 1.342000000000000000e+03 1.245000000000000000e+03 1.385000000000000000e+03 1.294000000000000000e+03 1.400000000000000000e+03 1.319000000000000000e+03 1.235000000000000000e+03 1.284000000000000000e+03 1.269000000000000000e+03 1.305000000000000000e+03 1.333000000000000000e+03 1.311000000000000000e+03 1.248000000000000000e+03 1.362000000000000000e+03 1.253000000000000000e+03 1.303000000000000000e+03 1.359000000000000000e+03 1.296000000000000000e+03 1.311000000000000000e+03 1.273000000000000000e+03 1.282000000000000000e+03 1.204000000000000000e+03 1.365000000000000000e+03 1.251000000000000000e+03 1.250000000000000000e+03 1.267000000000000000e+03 1.263000000000000000e+03 1.277000000000000000e+03 1.305000000000000000e+03 1.229000000000000000e+03 1.248000000000000000e+03 1.339000000000000000e+03 1.331000000000000000e+03 1.286000000000000000e+03 1.241000000000000000e+03 1.269000000000000000e+03 1.278000000000000000e+03 1.250000000000000000e+03 1.194000000000000000e+03 1.237000000000000000e+03 1.325000000000000000e+03 1.243000000000000000e+03 1.269000000000000000e+03 1.258000000000000000e+03 1.252000000000000000e+03 1.269000000000000000e+03 1.257000000000000000e+03 1.236000000000000000e+03 1.284000000000000000e+03 1.235000000000000000e+03 1.263000000000000000e+03 1.225000000000000000e+03 1.262000000000000000e+03 1.229000000000000000e+03 1.279000000000000000e+03 1.259000000000000000e+03 1.303000000000000000e+03 1.204000000000000000e+03 1.261000000000000000e+03 1.265000000000000000e+03 1.203000000000000000e+03 1.212000000000000000e+03 1.236000000000000000e+03 1.263000000000000000e+03 1.239000000000000000e+03 1.228000000000000000e+03 1.244000000000000000e+03 1.230000000000000000e+03 1.275000000000000000e+03 1.257000000000000000e+03 1.263000000000000000e+03 1.237000000000000000e+03 1.251000000000000000e+03 1.219000000000000000e+03 1.254000000000000000e+03 1.200000000000000000e+03 1.238000000000000000e+03 1.269000000000000000e+03 1.231000000000000000e+03 1.303000000000000000e+03 1.257000000000000000e+03 1.246000000000000000e+03 1.262000000000000000e+03 1.276000000000000000e+03 1.171000000000000000e+03 1.228000000000000000e+03 1.206000000000000000e+03 1.142000000000000000e+03 1.213000000000000000e+03 1.209000000000000000e+03 1.263000000000000000e+03 1.246000000000000000e+03 1.175000000000000000e+03 1.194000000000000000e+03 1.278000000000000000e+03 1.181000000000000000e+03 1.203000000000000000e+03 1.223000000000000000e+03 1.256000000000000000e+03 1.253000000000000000e+03 1.187000000000000000e+03 1.234000000000000000e+03 1.230000000000000000e+03 1.271000000000000000e+03 1.210000000000000000e+03 1.269000000000000000e+03 1.146000000000000000e+03 1.148000000000000000e+03 1.198000000000000000e+03 1.259000000000000000e+03 1.222000000000000000e+03 1.215000000000000000e+03 1.243000000000000000e+03 1.247000000000000000e+03 1.227000000000000000e+03 1.144000000000000000e+03 1.174000000000000000e+03 1.215000000000000000e+03 1.186000000000000000e+03 1.191000000000000000e+03 1.183000000000000000e+03 1.172000000000000000e+03 1.238000000000000000e+03 1.164000000000000000e+03 1.174000000000000000e+03 1.224000000000000000e+03 1.121000000000000000e+03 1.189000000000000000e+03 1.209000000000000000e+03 1.135000000000000000e+03 1.205000000000000000e+03 1.178000000000000000e+03 1.186000000000000000e+03 1.189000000000000000e+03 1.083000000000000000e+03 1.185000000000000000e+03 1.145000000000000000e+03 1.241000000000000000e+03 1.200000000000000000e+03 1.211000000000000000e+03 1.126000000000000000e+03 1.162000000000000000e+03 1.158000000000000000e+03 1.127000000000000000e+03 1.193000000000000000e+03 1.105000000000000000e+03 1.174000000000000000e+03 1.197000000000000000e+03 1.167000000000000000e+03 1.168000000000000000e+03 1.148000000000000000e+03 1.181000000000000000e+03 1.152000000000000000e+03 1.186000000000000000e+03 1.193000000000000000e+03 1.192000000000000000e+03 1.103000000000000000e+03 1.209000000000000000e+03 1.152000000000000000e+03 1.177000000000000000e+03 1.122000000000000000e+03 1.165000000000000000e+03 1.187000000000000000e+03 1.138000000000000000e+03 1.202000000000000000e+03 1.162000000000000000e+03 1.139000000000000000e+03 1.144000000000000000e+03 1.162000000000000000e+03 1.125000000000000000e+03 1.125000000000000000e+03 1.139000000000000000e+03 1.201000000000000000e+03 1.132000000000000000e+03 1.095000000000000000e+03 1.102000000000000000e+03 1.178000000000000000e+03 1.080000000000000000e+03 1.133000000000000000e+03 1.149000000000000000e+03 1.122000000000000000e+03 1.121000000000000000e+03 1.180000000000000000e+03 1.119000000000000000e+03 1.070000000000000000e+03 1.093000000000000000e+03 1.147000000000000000e+03 1.133000000000000000e+03 1.141000000000000000e+03 1.094000000000000000e+03 1.186000000000000000e+03 1.104000000000000000e+03 1.178000000000000000e+03 1.140000000000000000e+03 1.126000000000000000e+03 1.070000000000000000e+03 1.135000000000000000e+03 1.144000000000000000e+03 1.130000000000000000e+03 1.165000000000000000e+03 1.145000000000000000e+03 1.063000000000000000e+03 1.068000000000000000e+03 1.099000000000000000e+03 1.106000000000000000e+03 1.119000000000000000e+03 1.154000000000000000e+03 1.078000000000000000e+03 1.134000000000000000e+03 1.146000000000000000e+03 1.056000000000000000e+03 1.058000000000000000e+03 1.124000000000000000e+03 1.107000000000000000e+03 1.084000000000000000e+03 1.093000000000000000e+03 1.076000000000000000e+03 1.146000000000000000e+03 1.105000000000000000e+03 1.138000000000000000e+03 1.113000000000000000e+03 1.146000000000000000e+03 1.143000000000000000e+03 1.086000000000000000e+03 1.104000000000000000e+03 1.096000000000000000e+03 1.118000000000000000e+03 1.076000000000000000e+03 1.066000000000000000e+03 1.105000000000000000e+03 1.032000000000000000e+03 1.111000000000000000e+03 1.055000000000000000e+03 1.151000000000000000e+03 1.031000000000000000e+03 1.076000000000000000e+03 1.045000000000000000e+03 1.064000000000000000e+03 1.044000000000000000e+03 1.054000000000000000e+03 1.071000000000000000e+03 1.087000000000000000e+03 1.040000000000000000e+03 1.144000000000000000e+03 1.056000000000000000e+03 1.068000000000000000e+03 1.065000000000000000e+03 1.110000000000000000e+03 1.141000000000000000e+03 1.171000000000000000e+03 1.006000000000000000e+03 1.092000000000000000e+03 1.019000000000000000e+03 1.026000000000000000e+03 1.082000000000000000e+03 1.082000000000000000e+03 1.014000000000000000e+03 1.066000000000000000e+03 1.068000000000000000e+03 1.026000000000000000e+03 1.036000000000000000e+03 1.066000000000000000e+03 1.001000000000000000e+03 1.068000000000000000e+03 1.044000000000000000e+03 1.040000000000000000e+03 9.450000000000000000e+02 9.690000000000000000e+02 1.035000000000000000e+03 1.089000000000000000e+03 1.014000000000000000e+03 1.007000000000000000e+03 1.047000000000000000e+03 1.023000000000000000e+03 1.027000000000000000e+03 1.050000000000000000e+03 1.062000000000000000e+03 1.055000000000000000e+03 1.071000000000000000e+03 1.032000000000000000e+03 9.720000000000000000e+02 1.001000000000000000e+03 1.051000000000000000e+03 9.920000000000000000e+02 1.012000000000000000e+03 1.027000000000000000e+03 1.078000000000000000e+03 1.024000000000000000e+03 1.041000000000000000e+03 1.035000000000000000e+03 1.056000000000000000e+03 9.940000000000000000e+02 1.041000000000000000e+03 1.054000000000000000e+03 9.740000000000000000e+02 1.049000000000000000e+03 1.054000000000000000e+03 1.058000000000000000e+03 9.790000000000000000e+02 1.002000000000000000e+03 1.031000000000000000e+03 1.057000000000000000e+03 1.021000000000000000e+03 9.540000000000000000e+02 9.910000000000000000e+02 9.840000000000000000e+02 9.830000000000000000e+02 1.004000000000000000e+03 1.046000000000000000e+03 1.073000000000000000e+03 9.820000000000000000e+02 9.760000000000000000e+02 9.280000000000000000e+02 9.970000000000000000e+02 9.870000000000000000e+02 9.640000000000000000e+02 9.650000000000000000e+02 9.580000000000000000e+02 9.940000000000000000e+02 1.015000000000000000e+03 9.660000000000000000e+02 9.610000000000000000e+02 9.440000000000000000e+02 9.990000000000000000e+02 9.640000000000000000e+02 9.880000000000000000e+02 9.660000000000000000e+02 1.010000000000000000e+03 9.440000000000000000e+02 9.860000000000000000e+02 9.450000000000000000e+02 9.990000000000000000e+02 9.680000000000000000e+02 1.032000000000000000e+03 9.000000000000000000e+02 1.030000000000000000e+03 9.850000000000000000e+02 9.960000000000000000e+02 9.860000000000000000e+02 1.004000000000000000e+03 1.023000000000000000e+03 9.610000000000000000e+02 9.660000000000000000e+02 9.960000000000000000e+02 1.009000000000000000e+03 9.630000000000000000e+02 9.570000000000000000e+02 9.140000000000000000e+02 1.020000000000000000e+03 1.046000000000000000e+03 9.960000000000000000e+02 1.055000000000000000e+03 9.770000000000000000e+02 1.026000000000000000e+03 1.015000000000000000e+03 9.690000000000000000e+02 9.870000000000000000e+02 9.480000000000000000e+02 1.034000000000000000e+03 1.031000000000000000e+03 9.950000000000000000e+02 9.790000000000000000e+02 1.007000000000000000e+03 1.006000000000000000e+03 9.830000000000000000e+02 9.730000000000000000e+02 9.690000000000000000e+02 1.028000000000000000e+03 9.790000000000000000e+02 9.650000000000000000e+02 9.530000000000000000e+02 9.970000000000000000e+02 9.680000000000000000e+02 9.550000000000000000e+02 1.032000000000000000e+03 9.660000000000000000e+02 9.940000000000000000e+02 9.190000000000000000e+02 9.930000000000000000e+02 9.760000000000000000e+02 9.810000000000000000e+02 9.590000000000000000e+02 9.800000000000000000e+02 9.260000000000000000e+02 1.046000000000000000e+03 9.660000000000000000e+02 1.007000000000000000e+03 1.045000000000000000e+03 1.042000000000000000e+03 1.028000000000000000e+03 9.550000000000000000e+02 9.480000000000000000e+02 9.640000000000000000e+02 9.970000000000000000e+02 1.013000000000000000e+03 9.790000000000000000e+02 9.990000000000000000e+02 9.760000000000000000e+02 9.690000000000000000e+02 9.430000000000000000e+02 9.790000000000000000e+02 1.020000000000000000e+03 9.830000000000000000e+02 9.950000000000000000e+02 9.450000000000000000e+02 1.016000000000000000e+03 9.470000000000000000e+02 1.007000000000000000e+03 9.430000000000000000e+02 9.470000000000000000e+02 9.760000000000000000e+02 9.240000000000000000e+02 9.210000000000000000e+02 9.200000000000000000e+02 9.490000000000000000e+02 9.270000000000000000e+02 1.009000000000000000e+03 9.590000000000000000e+02 9.810000000000000000e+02 9.310000000000000000e+02 9.970000000000000000e+02 9.600000000000000000e+02 9.610000000000000000e+02 9.480000000000000000e+02 1.032000000000000000e+03 1.011000000000000000e+03 9.530000000000000000e+02 9.910000000000000000e+02 9.450000000000000000e+02 9.430000000000000000e+02 9.540000000000000000e+02 9.820000000000000000e+02 9.720000000000000000e+02 9.930000000000000000e+02 9.920000000000000000e+02 1.000000000000000000e+03 9.610000000000000000e+02 9.770000000000000000e+02 9.420000000000000000e+02 9.470000000000000000e+02 9.800000000000000000e+02 9.480000000000000000e+02 8.800000000000000000e+02 1.036000000000000000e+03 9.000000000000000000e+02 1.002000000000000000e+03 9.480000000000000000e+02 9.410000000000000000e+02 9.130000000000000000e+02 1.010000000000000000e+03 9.410000000000000000e+02 9.540000000000000000e+02 9.730000000000000000e+02 9.110000000000000000e+02 9.450000000000000000e+02 9.700000000000000000e+02 9.510000000000000000e+02 9.560000000000000000e+02 9.270000000000000000e+02 1.004000000000000000e+03 1.045000000000000000e+03 9.310000000000000000e+02 9.370000000000000000e+02 9.470000000000000000e+02 9.660000000000000000e+02 9.480000000000000000e+02 9.200000000000000000e+02 9.540000000000000000e+02 9.290000000000000000e+02 9.670000000000000000e+02 9.520000000000000000e+02 9.230000000000000000e+02 8.850000000000000000e+02 9.040000000000000000e+02 9.600000000000000000e+02 8.920000000000000000e+02 9.040000000000000000e+02 9.300000000000000000e+02 9.990000000000000000e+02 9.010000000000000000e+02 9.460000000000000000e+02 9.430000000000000000e+02 9.610000000000000000e+02 9.410000000000000000e+02 9.520000000000000000e+02 9.480000000000000000e+02 9.500000000000000000e+02 9.610000000000000000e+02 8.950000000000000000e+02 9.400000000000000000e+02 9.290000000000000000e+02 9.540000000000000000e+02 9.320000000000000000e+02 9.480000000000000000e+02 9.040000000000000000e+02 9.400000000000000000e+02 9.230000000000000000e+02 9.110000000000000000e+02 8.820000000000000000e+02 9.340000000000000000e+02 8.920000000000000000e+02 8.770000000000000000e+02 8.730000000000000000e+02 9.360000000000000000e+02 9.390000000000000000e+02 9.150000000000000000e+02 8.970000000000000000e+02 1.001000000000000000e+03 9.490000000000000000e+02 9.470000000000000000e+02 9.670000000000000000e+02 8.820000000000000000e+02 9.090000000000000000e+02 9.530000000000000000e+02 9.430000000000000000e+02 9.760000000000000000e+02 8.750000000000000000e+02 9.790000000000000000e+02 8.930000000000000000e+02 9.230000000000000000e+02 9.280000000000000000e+02 9.470000000000000000e+02 9.510000000000000000e+02 9.530000000000000000e+02 9.020000000000000000e+02 9.230000000000000000e+02 9.230000000000000000e+02 9.190000000000000000e+02 9.590000000000000000e+02 9.540000000000000000e+02 1.000000000000000000e+03 8.670000000000000000e+02 8.810000000000000000e+02 9.310000000000000000e+02 9.130000000000000000e+02 9.420000000000000000e+02 9.030000000000000000e+02 9.240000000000000000e+02 9.370000000000000000e+02 8.690000000000000000e+02 8.810000000000000000e+02 9.430000000000000000e+02 8.710000000000000000e+02 9.530000000000000000e+02 8.900000000000000000e+02 9.480000000000000000e+02 8.590000000000000000e+02 8.630000000000000000e+02 9.210000000000000000e+02 9.170000000000000000e+02 8.290000000000000000e+02 8.640000000000000000e+02 8.980000000000000000e+02 9.390000000000000000e+02 8.800000000000000000e+02 8.110000000000000000e+02 9.300000000000000000e+02 9.080000000000000000e+02 8.940000000000000000e+02 8.760000000000000000e+02 8.710000000000000000e+02 8.860000000000000000e+02 8.910000000000000000e+02 9.010000000000000000e+02 8.730000000000000000e+02 9.120000000000000000e+02 9.030000000000000000e+02 8.940000000000000000e+02 8.620000000000000000e+02 8.840000000000000000e+02 8.350000000000000000e+02 8.900000000000000000e+02 8.600000000000000000e+02 8.870000000000000000e+02 9.280000000000000000e+02 8.740000000000000000e+02 8.700000000000000000e+02 8.410000000000000000e+02 9.260000000000000000e+02 9.160000000000000000e+02 8.710000000000000000e+02 8.980000000000000000e+02 8.560000000000000000e+02 9.050000000000000000e+02 9.190000000000000000e+02 8.320000000000000000e+02 8.810000000000000000e+02 8.900000000000000000e+02 8.410000000000000000e+02 9.430000000000000000e+02 8.600000000000000000e+02 8.380000000000000000e+02 9.160000000000000000e+02 8.720000000000000000e+02 8.730000000000000000e+02 8.850000000000000000e+02 8.440000000000000000e+02 8.770000000000000000e+02 8.680000000000000000e+02 8.940000000000000000e+02 9.190000000000000000e+02 9.320000000000000000e+02 8.910000000000000000e+02 8.060000000000000000e+02 8.310000000000000000e+02 9.190000000000000000e+02 8.780000000000000000e+02 8.730000000000000000e+02 8.380000000000000000e+02 8.160000000000000000e+02 8.480000000000000000e+02 9.060000000000000000e+02 8.800000000000000000e+02 8.710000000000000000e+02 8.920000000000000000e+02 8.860000000000000000e+02 8.440000000000000000e+02 8.350000000000000000e+02 8.690000000000000000e+02 8.570000000000000000e+02 9.070000000000000000e+02 9.040000000000000000e+02 8.420000000000000000e+02 8.720000000000000000e+02 8.350000000000000000e+02 9.070000000000000000e+02 8.530000000000000000e+02 8.660000000000000000e+02 8.640000000000000000e+02 8.690000000000000000e+02 8.990000000000000000e+02 8.450000000000000000e+02 8.910000000000000000e+02 8.710000000000000000e+02 8.680000000000000000e+02 8.350000000000000000e+02 8.590000000000000000e+02 8.110000000000000000e+02 8.590000000000000000e+02 8.480000000000000000e+02 8.500000000000000000e+02 8.380000000000000000e+02 8.980000000000000000e+02 8.450000000000000000e+02 8.330000000000000000e+02 8.740000000000000000e+02 8.310000000000000000e+02 8.260000000000000000e+02 8.690000000000000000e+02 8.840000000000000000e+02 8.270000000000000000e+02 8.440000000000000000e+02 8.290000000000000000e+02 8.400000000000000000e+02 8.080000000000000000e+02 8.460000000000000000e+02 8.630000000000000000e+02 8.420000000000000000e+02 8.870000000000000000e+02 8.560000000000000000e+02 8.480000000000000000e+02 8.490000000000000000e+02 8.550000000000000000e+02 7.950000000000000000e+02 8.430000000000000000e+02 7.890000000000000000e+02 8.430000000000000000e+02 7.850000000000000000e+02 8.450000000000000000e+02 8.830000000000000000e+02 8.330000000000000000e+02 7.940000000000000000e+02 8.620000000000000000e+02 7.750000000000000000e+02 8.360000000000000000e+02 8.550000000000000000e+02 8.340000000000000000e+02 8.600000000000000000e+02 8.360000000000000000e+02 7.930000000000000000e+02 8.870000000000000000e+02 7.870000000000000000e+02 8.100000000000000000e+02 8.470000000000000000e+02 8.920000000000000000e+02 8.310000000000000000e+02 8.080000000000000000e+02 8.900000000000000000e+02 8.620000000000000000e+02 8.260000000000000000e+02 8.500000000000000000e+02 8.430000000000000000e+02 8.430000000000000000e+02 8.770000000000000000e+02 8.030000000000000000e+02 8.200000000000000000e+02 8.380000000000000000e+02 7.900000000000000000e+02 7.910000000000000000e+02 8.240000000000000000e+02 8.230000000000000000e+02 8.490000000000000000e+02 8.170000000000000000e+02 8.690000000000000000e+02 8.380000000000000000e+02 8.420000000000000000e+02 8.190000000000000000e+02 8.500000000000000000e+02 8.730000000000000000e+02 8.610000000000000000e+02 8.640000000000000000e+02 8.200000000000000000e+02 7.920000000000000000e+02 8.170000000000000000e+02 7.900000000000000000e+02 8.400000000000000000e+02 8.060000000000000000e+02 7.970000000000000000e+02 8.690000000000000000e+02 8.640000000000000000e+02 8.730000000000000000e+02 8.580000000000000000e+02 7.840000000000000000e+02 8.280000000000000000e+02 8.250000000000000000e+02 8.110000000000000000e+02 7.800000000000000000e+02 8.840000000000000000e+02 7.870000000000000000e+02 8.150000000000000000e+02 8.640000000000000000e+02 7.540000000000000000e+02 8.640000000000000000e+02 8.160000000000000000e+02 8.420000000000000000e+02 7.950000000000000000e+02 8.260000000000000000e+02 8.910000000000000000e+02 8.400000000000000000e+02 8.370000000000000000e+02 8.750000000000000000e+02 8.040000000000000000e+02
[truncated: 3,599,776 more chars]
