# Supplementary material for: Bayesian inference of kinetic schemes for ion channels by Kalman filtering
Source: eLife. 2022 May 4;11:e62714. doi: 10.7554/eLife.62714 (PMC9342998; doi:10.7554/eLife.62714)
Supplement: Figure 7—source data 2. — Each of them has 10 ligand concentrations. The number in the file name reports the amount of ion channels in the patch. [file elife-62714-fig7-data2.zip › 100000fluor.txt]

0.000000000000000000e+00 0.000000000000000000e+00 0.000000000000000000e+00 0.000000000000000000e+00 0.000000000000000000e+00 0.000000000000000000e+00 0.000000000000000000e+00 0.000000000000000000e+00 0.000000000000000000e+00 0.000000000000000000e+00 0.000000000000000000e+00 0.000000000000000000e+00 0.000000000000000000e+00 0.000000000000000000e+00 0.000000000000000000e+00 0.000000000000000000e+00 0.000000000000000000e+00 0.000000000000000000e+00 0.000000000000000000e+00 0.000000000000000000e+00 0.000000000000000000e+00 0.000000000000000000e+00 0.000000000000000000e+00 0.000000000000000000e+00 0.000000000000000000e+00 0.000000000000000000e+00 0.000000000000000000e+00 0.000000000000000000e+00 0.000000000000000000e+00 0.000000000000000000e+00 0.000000000000000000e+00 0.000000000000000000e+00 0.000000000000000000e+00 0.000000000000000000e+00 0.000000000000000000e+00 0.000000000000000000e+00 0.000000000000000000e+00 0.000000000000000000e+00 0.000000000000000000e+00 0.000000000000000000e+00 0.000000000000000000e+00 0.000000000000000000e+00 0.000000000000000000e+00 0.000000000000000000e+00 0.000000000000000000e+00 0.000000000000000000e+00 0.000000000000000000e+00 0.000000000000000000e+00 0.000000000000000000e+00 0.000000000000000000e+00 0.000000000000000000e+00 0.000000000000000000e+00 0.000000000000000000e+00 0.000000000000000000e+00 0.000000000000000000e+00 0.000000000000000000e+00 0.000000000000000000e+00 0.000000000000000000e+00 0.000000000000000000e+00 0.000000000000000000e+00 0.000000000000000000e+00 0.000000000000000000e+00 0.000000000000000000e+00 0.000000000000000000e+00 0.000000000000000000e+00 0.000000000000000000e+00 0.000000000000000000e+00 0.000000000000000000e+00 0.000000000000000000e+00 0.000000000000000000e+00 0.000000000000000000e+00 0.000000000000000000e+00 0.000000000000000000e+00 0.000000000000000000e+00 0.000000000000000000e+00 0.000000000000000000e+00 0.000000000000000000e+00 0.000000000000000000e+00 0.000000000000000000e+00 0.000000000000000000e+00 0.000000000000000000e+00 0.000000000000000000e+00 0.000000000000000000e+00 0.000000000000000000e+00 0.000000000000000000e+00 0.000000000000000000e+00 0.000000000000000000e+00 0.000000000000000000e+00 0.000000000000000000e+00 0.000000000000000000e+00 0.000000000000000000e+00 0.000000000000000000e+00 0.000000000000000000e+00 0.000000000000000000e+00 0.000000000000000000e+00 0.000000000000000000e+00 0.000000000000000000e+00 0.000000000000000000e+00 0.000000000000000000e+00 0.000000000000000000e+00 0.000000000000000000e+00 0.000000000000000000e+00 0.000000000000000000e+00 0.000000000000000000e+00 0.000000000000000000e+00 0.000000000000000000e+00 0.000000000000000000e+00 0.000000000000000000e+00 0.000000000000000000e+00 0.000000000000000000e+00 0.000000000000000000e+00 0.000000000000000000e+00 0.000000000000000000e+00 0.000000000000000000e+00 0.000000000000000000e+00 0.000000000000000000e+00 0.000000000000000000e+00 0.000000000000000000e+00 0.000000000000000000e+00 0.000000000000000000e+00 0.000000000000000000e+00 0.000000000000000000e+00 0.000000000000000000e+00 0.000000000000000000e+00 0.000000000000000000e+00 0.000000000000000000e+00 0.000000000000000000e+00 0.000000000000000000e+00 0.000000000000000000e+00 0.000000000000000000e+00 0.000000000000000000e+00 0.000000000000000000e+00 0.000000000000000000e+00 0.000000000000000000e+00 0.000000000000000000e+00 0.000000000000000000e+00 0.000000000000000000e+00 0.000000000000000000e+00 0.000000000000000000e+00 0.000000000000000000e+00 0.000000000000000000e+00 0.000000000000000000e+00 0.000000000000000000e+00 0.000000000000000000e+00 0.000000000000000000e+00 0.000000000000000000e+00 0.000000000000000000e+00 0.000000000000000000e+00 0.000000000000000000e+00 0.000000000000000000e+00 0.000000000000000000e+00 0.000000000000000000e+00 0.000000000000000000e+00 0.000000000000000000e+00 0.000000000000000000e+00 0.000000000000000000e+00 0.000000000000000000e+00 0.000000000000000000e+00 0.000000000000000000e+00 0.000000000000000000e+00 0.000000000000000000e+00 0.000000000000000000e+00 0.000000000000000000e+00 0.000000000000000000e+00 0.000000000000000000e+00 0.000000000000000000e+00 0.000000000000000000e+00 0.000000000000000000e+00 0.000000000000000000e+00 0.000000000000000000e+00 0.000000000000000000e+00 0.000000000000000000e+00 0.000000000000000000e+00 0.000000000000000000e+00 0.000000000000000000e+00 0.000000000000000000e+00 0.000000000000000000e+00 0.000000000000000000e+00 0.000000000000000000e+00 0.000000000000000000e+00 0.000000000000000000e+00 0.000000000000000000e+00 0.000000000000000000e+00 0.000000000000000000e+00 0.000000000000000000e+00 0.000000000000000000e+00 0.000000000000000000e+00 0.000000000000000000e+00 0.000000000000000000e+00 0.000000000000000000e+00 0.000000000000000000e+00 0.000000000000000000e+00 0.000000000000000000e+00 0.000000000000000000e+00 0.000000000000000000e+00 0.000000000000000000e+00 0.000000000000000000e+00 0.000000000000000000e+00 0.000000000000000000e+00 0.000000000000000000e+00 0.000000000000000000e+00 0.000000000000000000e+00 0.000000000000000000e+00 0.000000000000000000e+00 0.000000000000000000e+00 0.000000000000000000e+00 0.000000000000000000e+00 0.000000000000000000e+00 0.000000000000000000e+00 0.000000000000000000e+00 0.000000000000000000e+00 0.000000000000000000e+00 0.000000000000000000e+00 0.000000000000000000e+00 0.000000000000000000e+00 0.000000000000000000e+00 0.000000000000000000e+00 0.000000000000000000e+00 0.000000000000000000e+00 0.000000000000000000e+00 0.000000000000000000e+00 0.000000000000000000e+00 0.000000000000000000e+00 0.000000000000000000e+00 0.000000000000000000e+00 0.000000000000000000e+00 0.000000000000000000e+00 0.000000000000000000e+00 0.000000000000000000e+00 0.000000000000000000e+00 0.000000000000000000e+00 0.000000000000000000e+00 0.000000000000000000e+00 0.000000000000000000e+00 0.000000000000000000e+00 0.000000000000000000e+00 0.000000000000000000e+00 0.000000000000000000e+00 0.000000000000000000e+00 0.000000000000000000e+00 0.000000000000000000e+00 0.000000000000000000e+00 0.000000000000000000e+00 0.000000000000000000e+00 0.000000000000000000e+00 0.000000000000000000e+00 0.000000000000000000e+00 0.000000000000000000e+00 0.000000000000000000e+00 0.000000000000000000e+00 0.000000000000000000e+00 0.000000000000000000e+00 0.000000000000000000e+00 0.000000000000000000e+00 0.000000000000000000e+00 0.000000000000000000e+00 0.000000000000000000e+00 0.000000000000000000e+00 0.000000000000000000e+00 0.000000000000000000e+00 0.000000000000000000e+00 0.000000000000000000e+00 0.000000000000000000e+00 0.000000000000000000e+00 0.000000000000000000e+00 0.000000000000000000e+00 0.000000000000000000e+00 0.000000000000000000e+00 0.000000000000000000e+00 0.000000000000000000e+00 0.000000000000000000e+00 0.000000000000000000e+00 0.000000000000000000e+00 0.000000000000000000e+00 0.000000000000000000e+00 0.000000000000000000e+00 0.000000000000000000e+00 0.000000000000000000e+00 0.000000000000000000e+00 0.000000000000000000e+00 0.000000000000000000e+00 0.000000000000000000e+00 0.000000000000000000e+00 0.000000000000000000e+00 0.000000000000000000e+00 0.000000000000000000e+00 0.000000000000000000e+00 0.000000000000000000e+00 0.000000000000000000e+00 0.000000000000000000e+00 0.000000000000000000e+00 0.000000000000000000e+00 0.000000000000000000e+00 0.000000000000000000e+00 0.000000000000000000e+00 0.000000000000000000e+00 0.000000000000000000e+00 0.000000000000000000e+00 0.000000000000000000e+00 0.000000000000000000e+00 0.000000000000000000e+00 0.000000000000000000e+00 0.000000000000000000e+00 0.000000000000000000e+00 0.000000000000000000e+00 0.000000000000000000e+00 0.000000000000000000e+00 0.000000000000000000e+00 0.000000000000000000e+00 0.000000000000000000e+00 0.000000000000000000e+00 0.000000000000000000e+00 0.000000000000000000e+00 0.000000000000000000e+00 0.000000000000000000e+00 0.000000000000000000e+00 0.000000000000000000e+00 0.000000000000000000e+00 0.000000000000000000e+00 0.000000000000000000e+00 0.000000000000000000e+00 0.000000000000000000e+00 0.000000000000000000e+00 0.000000000000000000e+00 0.000000000000000000e+00 0.000000000000000000e+00 0.000000000000000000e+00 0.000000000000000000e+00 0.000000000000000000e+00 0.000000000000000000e+00 0.000000000000000000e+00 0.000000000000000000e+00 0.000000000000000000e+00 0.000000000000000000e+00 0.000000000000000000e+00 0.000000000000000000e+00 0.000000000000000000e+00 0.000000000000000000e+00 0.000000000000000000e+00 0.000000000000000000e+00 0.000000000000000000e+00 0.000000000000000000e+00 0.000000000000000000e+00 0.000000000000000000e+00 0.000000000000000000e+00 0.000000000000000000e+00 0.000000000000000000e+00 0.000000000000000000e+00 0.000000000000000000e+00 0.000000000000000000e+00 0.000000000000000000e+00 0.000000000000000000e+00 0.000000000000000000e+00 0.000000000000000000e+00 0.000000000000000000e+00 0.000000000000000000e+00 0.000000000000000000e+00 0.000000000000000000e+00 0.000000000000000000e+00 0.000000000000000000e+00 0.000000000000000000e+00 0.000000000000000000e+00 0.000000000000000000e+00 0.000000000000000000e+00 0.000000000000000000e+00 0.000000000000000000e+00 0.000000000000000000e+00 0.000000000000000000e+00 0.000000000000000000e+00 0.000000000000000000e+00 0.000000000000000000e+00 0.000000000000000000e+00 0.000000000000000000e+00 0.000000000000000000e+00 0.000000000000000000e+00 0.000000000000000000e+00 0.000000000000000000e+00 0.000000000000000000e+00 0.000000000000000000e+00 0.000000000000000000e+00 0.000000000000000000e+00 0.000000000000000000e+00 0.000000000000000000e+00 0.000000000000000000e+00 0.000000000000000000e+00 0.000000000000000000e+00 0.000000000000000000e+00 0.000000000000000000e+00 0.000000000000000000e+00 0.000000000000000000e+00 0.000000000000000000e+00 0.000000000000000000e+00 0.000000000000000000e+00 0.000000000000000000e+00 0.000000000000000000e+00 0.000000000000000000e+00 0.000000000000000000e+00 0.000000000000000000e+00 0.000000000000000000e+00 0.000000000000000000e+00 0.000000000000000000e+00 0.000000000000000000e+00 0.000000000000000000e+00 0.000000000000000000e+00 0.000000000000000000e+00 0.000000000000000000e+00 0.000000000000000000e+00 0.000000000000000000e+00 0.000000000000000000e+00 0.000000000000000000e+00 0.000000000000000000e+00 0.000000000000000000e+00 0.000000000000000000e+00 0.000000000000000000e+00 0.000000000000000000e+00 0.000000000000000000e+00 0.000000000000000000e+00 0.000000000000000000e+00 0.000000000000000000e+00 0.000000000000000000e+00 0.000000000000000000e+00 0.000000000000000000e+00 0.000000000000000000e+00 0.000000000000000000e+00 0.000000000000000000e+00 0.000000000000000000e+00 0.000000000000000000e+00 0.000000000000000000e+00 0.000000000000000000e+00 0.000000000000000000e+00 0.000000000000000000e+00 0.000000000000000000e+00 0.000000000000000000e+00 0.000000000000000000e+00 0.000000000000000000e+00 0.000000000000000000e+00 0.000000000000000000e+00 0.000000000000000000e+00 0.000000000000000000e+00 0.000000000000000000e+00 0.000000000000000000e+00 0.000000000000000000e+00 0.000000000000000000e+00 0.000000000000000000e+00 0.000000000000000000e+00 0.000000000000000000e+00 0.000000000000000000e+00 0.000000000000000000e+00 0.000000000000000000e+00 0.000000000000000000e+00 0.000000000000000000e+00 0.000000000000000000e+00 0.000000000000000000e+00 0.000000000000000000e+00 0.000000000000000000e+00 0.000000000000000000e+00 0.000000000000000000e+00 0.000000000000000000e+00 0.000000000000000000e+00 0.000000000000000000e+00 0.000000000000000000e+00 0.000000000000000000e+00 0.000000000000000000e+00 0.000000000000000000e+00 0.000000000000000000e+00 0.000000000000000000e+00 0.000000000000000000e+00 0.000000000000000000e+00 0.000000000000000000e+00 0.000000000000000000e+00 0.000000000000000000e+00 0.000000000000000000e+00 0.000000000000000000e+00 0.000000000000000000e+00 0.000000000000000000e+00 0.000000000000000000e+00 0.000000000000000000e+00 0.000000000000000000e+00 0.000000000000000000e+00 0.000000000000000000e+00 0.000000000000000000e+00 0.000000000000000000e+00 0.000000000000000000e+00 0.000000000000000000e+00 0.000000000000000000e+00 0.000000000000000000e+00 0.000000000000000000e+00 0.000000000000000000e+00 0.000000000000000000e+00 0.000000000000000000e+00 0.000000000000000000e+00 0.000000000000000000e+00 0.000000000000000000e+00 0.000000000000000000e+00 0.000000000000000000e+00 0.000000000000000000e+00 0.000000000000000000e+00 0.000000000000000000e+00 0.000000000000000000e+00 0.000000000000000000e+00 0.000000000000000000e+00 0.000000000000000000e+00 0.000000000000000000e+00 0.000000000000000000e+00 0.000000000000000000e+00 0.000000000000000000e+00 0.000000000000000000e+00 0.000000000000000000e+00 0.000000000000000000e+00 0.000000000000000000e+00 0.000000000000000000e+00 0.000000000000000000e+00 0.000000000000000000e+00 0.000000000000000000e+00 0.000000000000000000e+00 0.000000000000000000e+00 0.000000000000000000e+00 0.000000000000000000e+00 0.000000000000000000e+00 0.000000000000000000e+00 0.000000000000000000e+00 0.000000000000000000e+00 0.000000000000000000e+00 0.000000000000000000e+00 0.000000000000000000e+00 0.000000000000000000e+00 0.000000000000000000e+00 0.000000000000000000e+00 0.000000000000000000e+00 0.000000000000000000e+00 0.000000000000000000e+00 0.000000000000000000e+00 0.000000000000000000e+00 0.000000000000000000e+00 0.000000000000000000e+00 0.000000000000000000e+00 0.000000000000000000e+00 0.000000000000000000e+00 0.000000000000000000e+00 0.000000000000000000e+00 0.000000000000000000e+00 0.000000000000000000e+00 0.000000000000000000e+00 0.000000000000000000e+00 0.000000000000000000e+00 0.000000000000000000e+00 0.000000000000000000e+00 0.000000000000000000e+00 0.000000000000000000e+00 0.000000000000000000e+00 0.000000000000000000e+00 0.000000000000000000e+00 0.000000000000000000e+00 0.000000000000000000e+00 0.000000000000000000e+00 0.000000000000000000e+00 0.000000000000000000e+00 0.000000000000000000e+00 0.000000000000000000e+00 0.000000000000000000e+00 0.000000000000000000e+00 0.000000000000000000e+00 0.000000000000000000e+00 0.000000000000000000e+00 0.000000000000000000e+00 0.000000000000000000e+00 0.000000000000000000e+00 0.000000000000000000e+00 0.000000000000000000e+00 0.000000000000000000e+00 0.000000000000000000e+00 0.000000000000000000e+00 0.000000000000000000e+00 0.000000000000000000e+00 0.000000000000000000e+00 0.000000000000000000e+00 0.000000000000000000e+00 0.000000000000000000e+00 0.000000000000000000e+00 0.000000000000000000e+00 0.000000000000000000e+00 0.000000000000000000e+00 0.000000000000000000e+00 0.000000000000000000e+00 0.000000000000000000e+00 0.000000000000000000e+00 0.000000000000000000e+00 0.000000000000000000e+00 0.000000000000000000e+00 0.000000000000000000e+00 0.000000000000000000e+00 0.000000000000000000e+00 0.000000000000000000e+00 0.000000000000000000e+00 0.000000000000000000e+00 0.000000000000000000e+00 0.000000000000000000e+00 0.000000000000000000e+00 0.000000000000000000e+00 0.000000000000000000e+00 0.000000000000000000e+00 0.000000000000000000e+00 0.000000000000000000e+00 0.000000000000000000e+00 0.000000000000000000e+00 0.000000000000000000e+00 0.000000000000000000e+00 0.000000000000000000e+00 0.000000000000000000e+00 0.000000000000000000e+00 0.000000000000000000e+00 0.000000000000000000e+00 0.000000000000000000e+00 0.000000000000000000e+00 0.000000000000000000e+00 0.000000000000000000e+00 0.000000000000000000e+00 0.000000000000000000e+00 0.000000000000000000e+00 0.000000000000000000e+00 0.000000000000000000e+00 0.000000000000000000e+00 0.000000000000000000e+00 0.000000000000000000e+00 0.000000000000000000e+00 0.000000000000000000e+00 0.000000000000000000e+00 0.000000000000000000e+00 0.000000000000000000e+00 0.000000000000000000e+00 0.000000000000000000e+00 0.000000000000000000e+00 0.000000000000000000e+00 0.000000000000000000e+00 0.000000000000000000e+00 0.000000000000000000e+00 0.000000000000000000e+00 0.000000000000000000e+00 0.000000000000000000e+00 0.000000000000000000e+00 0.000000000000000000e+00 0.000000000000000000e+00 0.000000000000000000e+00 0.000000000000000000e+00 0.000000000000000000e+00 0.000000000000000000e+00 0.000000000000000000e+00 0.000000000000000000e+00 0.000000000000000000e+00 0.000000000000000000e+00 0.000000000000000000e+00 0.000000000000000000e+00 0.000000000000000000e+00 0.000000000000000000e+00 0.000000000000000000e+00 0.000000000000000000e+00 0.000000000000000000e+00 0.000000000000000000e+00 0.000000000000000000e+00 0.000000000000000000e+00 0.000000000000000000e+00 0.000000000000000000e+00 0.000000000000000000e+00 0.000000000000000000e+00 0.000000000000000000e+00 0.000000000000000000e+00 0.000000000000000000e+00 0.000000000000000000e+00 0.000000000000000000e+00 0.000000000000000000e+00 0.000000000000000000e+00 0.000000000000000000e+00 0.000000000000000000e+00 0.000000000000000000e+00 0.000000000000000000e+00 0.000000000000000000e+00 0.000000000000000000e+00 0.000000000000000000e+00 0.000000000000000000e+00 0.000000000000000000e+00 0.000000000000000000e+00 0.000000000000000000e+00 0.000000000000000000e+00 0.000000000000000000e+00 0.000000000000000000e+00 0.000000000000000000e+00 0.000000000000000000e+00 0.000000000000000000e+00 0.000000000000000000e+00 0.000000000000000000e+00 0.000000000000000000e+00 0.000000000000000000e+00 0.000000000000000000e+00 0.000000000000000000e+00 0.000000000000000000e+00 0.000000000000000000e+00 0.000000000000000000e+00 0.000000000000000000e+00 0.000000000000000000e+00 0.000000000000000000e+00 0.000000000000000000e+00 0.000000000000000000e+00 0.000000000000000000e+00 0.000000000000000000e+00 0.000000000000000000e+00 0.000000000000000000e+00 0.000000000000000000e+00 0.000000000000000000e+00 0.000000000000000000e+00 0.000000000000000000e+00 0.000000000000000000e+00 0.000000000000000000e+00 0.000000000000000000e+00 0.000000000000000000e+00 0.000000000000000000e+00 0.000000000000000000e+00 0.000000000000000000e+00 0.000000000000000000e+00 0.000000000000000000e+00 0.000000000000000000e+00 0.000000000000000000e+00 0.000000000000000000e+00 0.000000000000000000e+00 0.000000000000000000e+00 0.000000000000000000e+00 0.000000000000000000e+00 0.000000000000000000e+00 0.000000000000000000e+00 0.000000000000000000e+00 0.000000000000000000e+00 0.000000000000000000e+00 0.000000000000000000e+00 0.000000000000000000e+00 0.000000000000000000e+00 0.000000000000000000e+00 0.000000000000000000e+00 0.000000000000000000e+00 0.000000000000000000e+00 0.000000000000000000e+00 0.000000000000000000e+00 0.000000000000000000e+00 0.000000000000000000e+00 0.000000000000000000e+00 0.000000000000000000e+00 0.000000000000000000e+00 0.000000000000000000e+00 0.000000000000000000e+00 0.000000000000000000e+00 0.000000000000000000e+00 0.000000000000000000e+00 0.000000000000000000e+00 0.000000000000000000e+00 0.000000000000000000e+00 0.000000000000000000e+00 0.000000000000000000e+00 0.000000000000000000e+00 0.000000000000000000e+00 0.000000000000000000e+00 0.000000000000000000e+00 0.000000000000000000e+00 0.000000000000000000e+00 0.000000000000000000e+00 0.000000000000000000e+00 0.000000000000000000e+00 0.000000000000000000e+00 0.000000000000000000e+00 0.000000000000000000e+00 0.000000000000000000e+00 0.000000000000000000e+00 0.000000000000000000e+00 0.000000000000000000e+00 0.000000000000000000e+00 0.000000000000000000e+00 0.000000000000000000e+00 0.000000000000000000e+00 0.000000000000000000e+00 0.000000000000000000e+00 0.000000000000000000e+00 0.000000000000000000e+00 0.000000000000000000e+00 0.000000000000000000e+00 0.000000000000000000e+00 0.000000000000000000e+00 0.000000000000000000e+00 0.000000000000000000e+00 0.000000000000000000e+00 0.000000000000000000e+00 0.000000000000000000e+00 0.000000000000000000e+00 0.000000000000000000e+00 0.000000000000000000e+00 0.000000000000000000e+00 0.000000000000000000e+00 0.000000000000000000e+00 0.000000000000000000e+00 0.000000000000000000e+00 0.000000000000000000e+00 0.000000000000000000e+00 0.000000000000000000e+00 0.000000000000000000e+00 0.000000000000000000e+00 0.000000000000000000e+00 0.000000000000000000e+00 0.000000000000000000e+00 0.000000000000000000e+00 0.000000000000000000e+00 0.000000000000000000e+00 0.000000000000000000e+00 0.000000000000000000e+00 0.000000000000000000e+00 0.000000000000000000e+00 0.000000000000000000e+00 0.000000000000000000e+00 0.000000000000000000e+00 0.000000000000000000e+00 0.000000000000000000e+00 0.000000000000000000e+00 0.000000000000000000e+00 0.000000000000000000e+00 0.000000000000000000e+00 0.000000000000000000e+00 0.000000000000000000e+00 0.000000000000000000e+00 0.000000000000000000e+00 0.000000000000000000e+00 0.000000000000000000e+00 0.000000000000000000e+00 0.000000000000000000e+00 0.000000000000000000e+00 0.000000000000000000e+00 0.000000000000000000e+00 0.000000000000000000e+00 0.000000000000000000e+00 0.000000000000000000e+00 0.000000000000000000e+00 0.000000000000000000e+00 0.000000000000000000e+00 0.000000000000000000e+00 0.000000000000000000e+00 0.000000000000000000e+00 0.000000000000000000e+00 0.000000000000000000e+00 0.000000000000000000e+00 0.000000000000000000e+00 0.000000000000000000e+00 0.000000000000000000e+00 0.000000000000000000e+00 0.000000000000000000e+00 0.000000000000000000e+00 0.000000000000000000e+00 0.000000000000000000e+00 0.000000000000000000e+00 0.000000000000000000e+00 0.000000000000000000e+00 0.000000000000000000e+00 0.000000000000000000e+00 0.000000000000000000e+00 0.000000000000000000e+00 0.000000000000000000e+00 0.000000000000000000e+00 0.000000000000000000e+00 0.000000000000000000e+00 0.000000000000000000e+00 0.000000000000000000e+00 0.000000000000000000e+00 0.000000000000000000e+00 0.000000000000000000e+00 0.000000000000000000e+00 0.000000000000000000e+00 0.000000000000000000e+00 0.000000000000000000e+00 0.000000000000000000e+00 0.000000000000000000e+00 0.000000000000000000e+00 0.000000000000000000e+00 0.000000000000000000e+00 0.000000000000000000e+00 0.000000000000000000e+00 0.000000000000000000e+00 0.000000000000000000e+00 0.000000000000000000e+00 0.000000000000000000e+00 0.000000000000000000e+00 0.000000000000000000e+00 0.000000000000000000e+00 0.000000000000000000e+00 0.000000000000000000e+00 0.000000000000000000e+00 0.000000000000000000e+00 0.000000000000000000e+00 0.000000000000000000e+00 0.000000000000000000e+00 0.000000000000000000e+00 0.000000000000000000e+00 0.000000000000000000e+00 0.000000000000000000e+00 0.000000000000000000e+00 0.000000000000000000e+00 0.000000000000000000e+00 0.000000000000000000e+00 0.000000000000000000e+00 0.000000000000000000e+00 0.000000000000000000e+00 0.000000000000000000e+00 0.000000000000000000e+00 0.000000000000000000e+00 0.000000000000000000e+00 0.000000000000000000e+00 0.000000000000000000e+00 0.000000000000000000e+00 0.000000000000000000e+00 0.000000000000000000e+00 0.000000000000000000e+00 0.000000000000000000e+00 0.000000000000000000e+00 0.000000000000000000e+00 0.000000000000000000e+00 0.000000000000000000e+00 0.000000000000000000e+00 0.000000000000000000e+00 0.000000000000000000e+00 0.000000000000000000e+00 0.000000000000000000e+00 0.000000000000000000e+00 0.000000000000000000e+00 0.000000000000000000e+00 0.000000000000000000e+00 0.000000000000000000e+00 0.000000000000000000e+00 0.000000000000000000e+00 0.000000000000000000e+00 0.000000000000000000e+00 0.000000000000000000e+00 0.000000000000000000e+00 0.000000000000000000e+00 0.000000000000000000e+00 0.000000000000000000e+00 0.000000000000000000e+00 0.000000000000000000e+00 0.000000000000000000e+00 0.000000000000000000e+00 0.000000000000000000e+00 0.000000000000000000e+00 0.000000000000000000e+00 0.000000000000000000e+00 0.000000000000000000e+00 0.000000000000000000e+00 0.000000000000000000e+00 0.000000000000000000e+00 0.000000000000000000e+00 0.000000000000000000e+00 0.000000000000000000e+00 0.000000000000000000e+00 0.000000000000000000e+00 0.000000000000000000e+00 0.000000000000000000e+00 0.000000000000000000e+00 0.000000000000000000e+00 0.000000000000000000e+00 0.000000000000000000e+00 0.000000000000000000e+00 0.000000000000000000e+00 0.000000000000000000e+00 0.000000000000000000e+00 0.000000000000000000e+00 0.000000000000000000e+00 0.000000000000000000e+00 0.000000000000000000e+00 0.000000000000000000e+00 0.000000000000000000e+00 0.000000000000000000e+00 0.000000000000000000e+00 0.000000000000000000e+00 0.000000000000000000e+00 0.000000000000000000e+00 0.000000000000000000e+00 0.000000000000000000e+00 0.000000000000000000e+00 0.000000000000000000e+00 0.000000000000000000e+00 0.000000000000000000e+00 0.000000000000000000e+00 0.000000000000000000e+00 0.000000000000000000e+00 0.000000000000000000e+00 0.000000000000000000e+00 0.000000000000000000e+00 0.000000000000000000e+00 0.000000000000000000e+00 0.000000000000000000e+00 0.000000000000000000e+00 0.000000000000000000e+00 0.000000000000000000e+00 0.000000000000000000e+00 0.000000000000000000e+00 0.000000000000000000e+00 0.000000000000000000e+00 0.000000000000000000e+00 0.000000000000000000e+00 8.390000000000000000e+02 1.562000000000000000e+03 2.521000000000000000e+03 3.230000000000000000e+03 3.902000000000000000e+03 4.573000000000000000e+03 5.142000000000000000e+03 5.786000000000000000e+03 6.516000000000000000e+03 6.950000000000000000e+03 7.367000000000000000e+03 7.791000000000000000e+03 8.311000000000000000e+03 8.642000000000000000e+03 9.200000000000000000e+03 9.670000000000000000e+03 9.928000000000000000e+03 1.036500000000000000e+04 1.065300000000000000e+04 1.085800000000000000e+04 1.102200000000000000e+04 1.162200000000000000e+04 1.196500000000000000e+04 1.208800000000000000e+04 1.234700000000000000e+04 1.292000000000000000e+04 1.284800000000000000e+04 1.321800000000000000e+04 1.337000000000000000e+04 1.349400000000000000e+04 1.401100000000000000e+04 1.392700000000000000e+04 1.413800000000000000e+04 1.443600000000000000e+04 1.477400000000000000e+04 1.485300000000000000e+04 1.493100000000000000e+04 1.520700000000000000e+04 1.549000000000000000e+04 1.580000000000000000e+04 1.598600000000000000e+04 1.609900000000000000e+04 1.640700000000000000e+04 1.643300000000000000e+04 1.643700000000000000e+04 1.660500000000000000e+04 1.665700000000000000e+04 1.649100000000000000e+04 1.649500000000000000e+04 1.715100000000000000e+04 1.740800000000000000e+04 1.758600000000000000e+04 1.777700000000000000e+04 1.775700000000000000e+04 1.742500000000000000e+04 1.780700000000000000e+04 1.792700000000000000e+04 1.818300000000000000e+04 1.818000000000000000e+04 1.815200000000000000e+04 1.846300000000000000e+04 1.821200000000000000e+04 1.842700000000000000e+04 1.876500000000000000e+04 1.874600000000000000e+04 1.863000000000000000e+04 1.876600000000000000e+04 1.891400000000000000e+04 1.920100000000000000e+04 1.937800000000000000e+04 1.886000000000000000e+04 1.935600000000000000e+04 1.952900000000000000e+04 1.923300000000000000e+04 1.939200000000000000e+04 1.942800000000000000e+04 1.977000000000000000e+04 1.971200000000000000e+04 2.029100000000000000e+04 2.021000000000000000e+04 2.014300000000000000e+04 2.019400000000000000e+04 2.045600000000000000e+04 2.054100000000000000e+04 2.066700000000000000e+04 2.098400000000000000e+04 2.085300000000000000e+04 2.084400000000000000e+04 2.094700000000000000e+04 2.096900000000000000e+04 2.110100000000000000e+04 2.123900000000000000e+04 2.146200000000000000e+04 2.141000000000000000e+04 2.171500000000000000e+04 2.175600000000000000e+04 2.164300000000000000e+04 2.219400000000000000e+04 2.187700000000000000e+04 2.167400000000000000e+04 2.205700000000000000e+04 2.195800000000000000e+04 2.211300000000000000e+04 2.231900000000000000e+04 2.230600000000000000e+04 2.241300000000000000e+04 2.238500000000000000e+04 2.256500000000000000e+04 2.248100000000000000e+04 2.226600000000000000e+04 2.237800000000000000e+04 2.288200000000000000e+04 2.263700000000000000e+04 2.294600000000000000e+04 2.320700000000000000e+04 2.304700000000000000e+04 2.324200000000000000e+04 2.306100000000000000e+04 2.351400000000000000e+04 2.353000000000000000e+04 2.357600000000000000e+04 2.332500000000000000e+04 2.321600000000000000e+04 2.312100000000000000e+04 2.377900000000000000e+04 2.354200000000000000e+04 2.361900000000000000e+04 2.376400000000000000e+04 2.383800000000000000e+04 2.370900000000000000e+04 2.379400000000000000e+04 2.368400000000000000e+04 2.363600000000000000e+04 2.362400000000000000e+04 2.365300000000000000e+04 2.381800000000000000e+04 2.407400000000000000e+04 2.389500000000000000e+04 2.397700000000000000e+04 2.393500000000000000e+04 2.416600000000000000e+04 2.440400000000000000e+04 2.407300000000000000e+04 2.456400000000000000e+04 2.492200000000000000e+04 2.444500000000000000e+04 2.476300000000000000e+04 2.498100000000000000e+04 2.511900000000000000e+04 2.519300000000000000e+04 2.519000000000000000e+04 2.468000000000000000e+04 2.504200000000000000e+04 2.488600000000000000e+04 2.491500000000000000e+04 2.492800000000000000e+04 2.542200000000000000e+04 2.515600000000000000e+04 2.537300000000000000e+04 2.563900000000000000e+04 2.544700000000000000e+04 2.516500000000000000e+04 2.571900000000000000e+04 2.521900000000000000e+04 2.541600000000000000e+04 2.598600000000000000e+04 2.560900000000000000e+04 2.534400000000000000e+04 2.559800000000000000e+04 2.541000000000000000e+04 2.571300000000000000e+04 2.548700000000000000e+04 2.591500000000000000e+04 2.580800000000000000e+04 2.611900000000000000e+04 2.570400000000000000e+04 2.580700000000000000e+04 2.567600000000000000e+04 2.608900000000000000e+04 2.572500000000000000e+04 2.611600000000000000e+04 2.584100000000000000e+04 2.618400000000000000e+04 2.636900000000000000e+04 2.645400000000000000e+04 2.656000000000000000e+04 2.674000000000000000e+04 2.654500000000000000e+04 2.660700000000000000e+04 2.665400000000000000e+04 2.690800000000000000e+04 2.681600000000000000e+04 2.672700000000000000e+04 2.693300000000000000e+04 2.690400000000000000e+04 2.709900000000000000e+04 2.645600000000000000e+04 2.719200000000000000e+04 2.667500000000000000e+04 2.635600000000000000e+04 2.666700000000000000e+04 2.722000000000000000e+04 2.684900000000000000e+04 2.725600000000000000e+04 2.735100000000000000e+04 2.727800000000000000e+04 2.721500000000000000e+04 2.759300000000000000e+04 2.783700000000000000e+04 2.747000000000000000e+04 2.777300000000000000e+04 2.729500000000000000e+04 2.733200000000000000e+04 2.771100000000000000e+04 2.754500000000000000e+04 2.762800000000000000e+04 2.746100000000000000e+04 2.734300000000000000e+04 2.737500000000000000e+04 2.705000000000000000e+04 2.766600000000000000e+04 2.741200000000000000e+04 2.734900000000000000e+04 2.736600000000000000e+04 2.747400000000000000e+04 2.727200000000000000e+04 2.738700000000000000e+04 2.732400000000000000e+04 2.749700000000000000e+04 2.718300000000000000e+04 2.715200000000000000e+04 2.738400000000000000e+04 2.769700000000000000e+04 2.754600000000000000e+04 2.779900000000000000e+04 2.782600000000000000e+04 2.771500000000000000e+04 2.808500000000000000e+04 2.772000000000000000e+04 2.794100000000000000e+04 2.770000000000000000e+04 2.803100000000000000e+04 2.775600000000000000e+04 2.800900000000000000e+04 2.813400000000000000e+04 2.836500000000000000e+04 2.851700000000000000e+04 2.829300000000000000e+04 2.811500000000000000e+04 2.857300000000000000e+04 2.851300000000000000e+04 2.832900000000000000e+04 2.864100000000000000e+04 2.821700000000000000e+04 2.858300000000000000e+04 2.847900000000000000e+04 2.882800000000000000e+04 2.851800000000000000e+04 2.866700000000000000e+04 2.880900000000000000e+04 2.864500000000000000e+04 2.915700000000000000e+04 2.871200000000000000e+04 2.865800000000000000e+04 2.922900000000000000e+04 2.840700000000000000e+04 2.859500000000000000e+04 2.845400000000000000e+04 2.842600000000000000e+04 2.865300000000000000e+04 2.838300000000000000e+04 2.861200000000000000e+04 2.892100000000000000e+04 2.833000000000000000e+04 2.853500000000000000e+04 2.859700000000000000e+04 2.876200000000000000e+04 2.862300000000000000e+04 2.900000000000000000e+04 2.923800000000000000e+04 2.892000000000000000e+04 2.915100000000000000e+04 2.912100000000000000e+04 2.917100000000000000e+04 2.966900000000000000e+04 2.946900000000000000e+04 2.914800000000000000e+04 2.924500000000000000e+04 2.957000000000000000e+04 2.962800000000000000e+04 2.914000000000000000e+04 2.944000000000000000e+04 2.944700000000000000e+04 2.937300000000000000e+04 2.978300000000000000e+04 2.964900000000000000e+04 2.956700000000000000e+04 2.957500000000000000e+04 2.958900000000000000e+04 2.967300000000000000e+04 2.970900000000000000e+04 2.991300000000000000e+04 2.971500000000000000e+04 2.957700000000000000e+04 2.982800000000000000e+04 2.979100000000000000e+04 2.998300000000000000e+04 3.002600000000000000e+04 2.978700000000000000e+04 2.979500000000000000e+04 2.995300000000000000e+04 3.021100000000000000e+04 3.027400000000000000e+04 3.008700000000000000e+04 2.990900000000000000e+04 3.008000000000000000e+04 3.003600000000000000e+04 3.020600000000000000e+04 3.042100000000000000e+04 3.009700000000000000e+04 2.990400000000000000e+04 3.028200000000000000e+04 3.040200000000000000e+04 3.055400000000000000e+04 3.088500000000000000e+04 3.069400000000000000e+04 3.062500000000000000e+04 3.057500000000000000e+04 3.054200000000000000e+04 3.037500000000000000e+04 3.064200000000000000e+04 3.051500000000000000e+04 3.068300000000000000e+04 3.055700000000000000e+04 3.045100000000000000e+04 3.052100000000000000e+04 3.097100000000000000e+04 3.054800000000000000e+04 3.087700000000000000e+04 3.067400000000000000e+04 3.074700000000000000e+04 3.065600000000000000e+04 3.072200000000000000e+04 3.049900000000000000e+04 3.109100000000000000e+04 3.069100000000000000e+04 3.113800000000000000e+04 3.133100000000000000e+04 3.113900000000000000e+04 3.109000000000000000e+04 3.114000000000000000e+04 3.160200000000000000e+04 3.111800000000000000e+04 3.103500000000000000e+04 3.095400000000000000e+04 3.096600000000000000e+04 3.092000000000000000e+04 3.108600000000000000e+04 3.147400000000000000e+04 3.155900000000000000e+04 3.172800000000000000e+04 3.145000000000000000e+04 3.163200000000000000e+04 3.161400000000000000e+04 3.124200000000000000e+04 3.131200000000000000e+04 3.124300000000000000e+04 3.138400000000000000e+04 3.127800000000000000e+04 3.156300000000000000e+04 3.178500000000000000e+04 3.158500000000000000e+04 3.173600000000000000e+04 3.167800000000000000e+04 3.162000000000000000e+04 3.210200000000000000e+04 3.215600000000000000e+04 3.195400000000000000e+04 3.216100000000000000e+04 3.239000000000000000e+04 3.268000000000000000e+04 3.279100000000000000e+04 3.226600000000000000e+04 3.226700000000000000e+04 3.186600000000000000e+04 3.190600000000000000e+04 3.177400000000000000e+04 3.176700000000000000e+04 3.166400000000000000e+04 3.154000000000000000e+04 3.197200000000000000e+04 3.169200000000000000e+04 3.194600000000000000e+04 3.164200000000000000e+04 3.186100000000000000e+04 3.193900000000000000e+04 3.197200000000000000e+04 3.199400000000000000e+04 3.204700000000000000e+04 3.235700000000000000e+04 3.191600000000000000e+04 3.206200000000000000e+04 3.237400000000000000e+04 3.232000000000000000e+04 3.233600000000000000e+04 3.235600000000000000e+04 3.273300000000000000e+04 3.259400000000000000e+04 3.244600000000000000e+04 3.233000000000000000e+04 3.211300000000000000e+04 3.212500000000000000e+04 3.219800000000000000e+04 3.227500000000000000e+04 3.271400000000000000e+04 3.279700000000000000e+04 3.287600000000000000e+04 3.261600000000000000e+04 3.278400000000000000e+04 3.270100000000000000e+04 3.275900000000000000e+04 3.264300000000000000e+04 3.251500000000000000e+04 3.236200000000000000e+04 3.253700000000000000e+04 3.233400000000000000e+04 3.222600000000000000e+04 3.253500000000000000e+04 3.279100000000000000e+04 3.248800000000000000e+04 3.243700000000000000e+04 3.259500000000000000e+04 3.258000000000000000e+04 3.262200000000000000e+04 3.277800000000000000e+04 3.239900000000000000e+04 3.247800000000000000e+04 3.242400000000000000e+04 3.236300000000000000e+04 3.261100000000000000e+04 3.224000000000000000e+04 3.256400000000000000e+04 3.211800000000000000e+04 3.249900000000000000e+04 3.259000000000000000e+04 3.270200000000000000e+04 3.215400000000000000e+04 3.231500000000000000e+04 3.252800000000000000e+04 3.245100000000000000e+04 3.285700000000000000e+04 3.303900000000000000e+04 3.258800000000000000e+04 3.245500000000000000e+04 3.229700000000000000e+04 3.236800000000000000e+04 3.201500000000000000e+04 3.239000000000000000e+04 3.233900000000000000e+04 3.224900000000000000e+04 3.227400000000000000e+04 3.204700000000000000e+04 3.280700000000000000e+04 3.265700000000000000e+04 3.281300000000000000e+04 3.265800000000000000e+04 3.251100000000000000e+04 3.273300000000000000e+04 3.289400000000000000e+04 3.283600000000000000e+04 3.248300000000000000e+04 3.332500000000000000e+04 3.300200000000000000e+04 3.323800000000000000e+04 3.293300000000000000e+04 3.294000000000000000e+04 3.321200000000000000e+04 3.329700000000000000e+04 3.298800000000000000e+04 3.294000000000000000e+04 3.316200000000000000e+04 3.331300000000000000e+04 3.296000000000000000e+04 3.305100000000000000e+04 3.300100000000000000e+04 3.337500000000000000e+04 3.291700000000000000e+04 3.325100000000000000e+04 3.324800000000000000e+04 3.316300000000000000e+04 3.352800000000000000e+04 3.303800000000000000e+04 3.344400000000000000e+04 3.339700000000000000e+04 3.367400000000000000e+04 3.313100000000000000e+04 3.368700000000000000e+04 3.357100000000000000e+04 3.392400000000000000e+04 3.357100000000000000e+04 3.349100000000000000e+04 3.356000000000000000e+04 3.324300000000000000e+04 3.343400000000000000e+04 3.364000000000000000e+04 3.357300000000000000e+04 3.406400000000000000e+04 3.335800000000000000e+04 3.374500000000000000e+04 3.402600000000000000e+04 3.384000000000000000e+04 3.399200000000000000e+04 3.409400000000000000e+04 3.397500000000000000e+04 3.425000000000000000e+04 3.396500000000000000e+04 3.377900000000000000e+04 3.395800000000000000e+04 3.376500000000000000e+04 3.393200000000000000e+04 3.398000000000000000e+04 3.399400000000000000e+04 3.409100000000000000e+04 3.419500000000000000e+04 3.420300000000000000e+04 3.460300000000000000e+04 3.431800000000000000e+04 3.447000000000000000e+04 3.449000000000000000e+04 3.456900000000000000e+04 3.416700000000000000e+04 3.413600000000000000e+04 3.395900000000000000e+04 3.405900000000000000e+04 3.361400000000000000e+04 3.362900000000000000e+04 3.406300000000000000e+04 3.372700000000000000e+04 3.356400000000000000e+04 3.366300000000000000e+04 3.375300000000000000e+04 3.369700000000000000e+04 3.387900000000000000e+04 3.324500000000000000e+04 3.394200000000000000e+04 3.389000000000000000e+04 3.383400000000000000e+04 3.382500000000000000e+04 3.365200000000000000e+04 3.417300000000000000e+04 3.419900000000000000e+04 3.432900000000000000e+04 3.440100000000000000e+04 3.389000000000000000e+04 3.400200000000000000e+04 3.410800000000000000e+04 3.407000000000000000e+04 3.424800000000000000e+04 3.430800000000000000e+04 3.413900000000000000e+04 3.415300000000000000e+04 3.409900000000000000e+04 3.414300000000000000e+04 3.428200000000000000e+04 3.406300000000000000e+04 3.409000000000000000e+04 3.436400000000000000e+04 3.389400000000000000e+04 3.431400000000000000e+04 3.426200000000000000e+04 3.402600000000000000e+04 3.396700000000000000e+04 3.408700000000000000e+04 3.379800000000000000e+04 3.376100000000000000e+04 3.403000000000000000e+04 3.429300000000000000e+04 3.427400000000000000e+04 3.397700000000000000e+04 3.393800000000000000e+04 3.451400000000000000e+04 3.445600000000000000e+04 3.418000000000000000e+04 3.459900000000000000e+04 3.444300000000000000e+04 3.445200000000000000e+04 3.450700000000000000e+04 3.439800000000000000e+04 3.423700000000000000e+04 3.469500000000000000e+04 3.439200000000000000e+04 3.415200000000000000e+04 3.443100000000000000e+04 3.456400000000000000e+04 3.431700000000000000e+04 3.442000000000000000e+04 3.429100000000000000e+04 3.453300000000000000e+04 3.476300000000000000e+04 3.486700000000000000e+04 3.470400000000000000e+04 3.510500000000000000e+04 3.467100000000000000e+04 3.418200000000000000e+04 3.439800000000000000e+04 3.459200000000000000e+04 3.462700000000000000e+04 3.458900000000000000e+04 3.433500000000000000e+04 3.469300000000000000e+04 3.432900000000000000e+04 3.459400000000000000e+04 3.438300000000000000e+04 3.485800000000000000e+04 3.481900000000000000e+04 3.460300000000000000e+04 3.494600000000000000e+04 3.500900000000000000e+04 3.509100000000000000e+04 3.476400000000000000e+04 3.497600000000000000e+04 3.442000000000000000e+04 3.516400000000000000e+04 3.486500000000000000e+04 3.483600000000000000e+04 3.514300000000000000e+04 3.488000000000000000e+04 3.491700000000000000e+04 3.480100000000000000e+04 3.479800000000000000e+04 3.473500000000000000e+04 3.492300000000000000e+04 3.458900000000000000e+04 3.447800000000000000e+04 3.477000000000000000e+04 3.474200000000000000e+04 3.454800000000000000e+04 3.443500000000000000e+04 3.449700000000000000e+04 3.442000000000000000e+04 3.451500000000000000e+04 3.463500000000000000e+04 3.416100000000000000e+04 3.456300000000000000e+04 3.454800000000000000e+04 3.485500000000000000e+04 3.500500000000000000e+04 3.447300000000000000e+04 3.465600000000000000e+04 3.443700000000000000e+04 3.451600000000000000e+04 3.480600000000000000e+04 3.504500000000000000e+04 3.483900000000000000e+04 3.508000000000000000e+04 3.505300000000000000e+04 3.478500000000000000e+04 3.509200000000000000e+04 3.459400000000000000e+04 3.483900000000000000e+04 3.477900000000000000e+04 3.493600000000000000e+04 3.473200000000000000e+04 3.524500000000000000e+04 3.468700000000000000e+04 3.490200000000000000e+04 3.483700000000000000e+04 3.479900000000000000e+04 3.457000000000000000e+04 3.494200000000000000e+04 3.483500000000000000e+04 3.500400000000000000e+04 3.491500000000000000e+04 3.476100000000000000e+04 3.479300000000000000e+04 3.467500000000000000e+04 3.489400000000000000e+04 3.486900000000000000e+04 3.491200000000000000e+04 3.522600000000000000e+04 3.520500000000000000e+04 3.506400000000000000e+04 3.497500000000000000e+04 3.522000000000000000e+04 3.504600000000000000e+04 3.509500000000000000e+04 3.471600000000000000e+04 3.483800000000000000e+04 3.508500000000000000e+04 3.509500000000000000e+04 3.478500000000000000e+04 3.510900000000000000e+04 3.473800000000000000e+04 3.496500000000000000e+04 3.494600000000000000e+04 3.517000000000000000e+04 3.486600000000000000e+04 3.523600000000000000e+04 3.480200000000000000e+04 3.503600000000000000e+04 3.532200000000000000e+04 3.490100000000000000e+04 3.517000000000000000e+04 3.508300000000000000e+04 3.480400000000000000e+04 3.488600000000000000e+04 3.496300000000000000e+04 3.480900000000000000e+04 3.456900000000000000e+04 3.524500000000000000e+04 3.488200000000000000e+04 3.520000000000000000e+04 3.519200000000000000e+04 3.500300000000000000e+04 3.469300000000000000e+04 3.514800000000000000e+04 3.551300000000000000e+04 3.553100000000000000e+04 3.558600000000000000e+04 3.567000000000000000e+04 3.570600000000000000e+04 3.566100000000000000e+04 3.558200000000000000e+04 3.615200000000000000e+04 3.589200000000000000e+04 3.595300000000000000e+04 3.542000000000000000e+04 3.603000000000000000e+04 3.582100000000000000e+04 3.639100000000000000e+04 3.602300000000000000e+04 3.612700000000000000e+04 3.647900000000000000e+04 3.595400000000000000e+04 3.600700000000000000e+04 3.609800000000000000e+04 3.583100000000000000e+04 3.585700000000000000e+04 3.570200000000000000e+04 3.509100000000000000e+04 3.585100000000000000e+04 3.626900000000000000e+04 3.554600000000000000e+04 3.558200000000000000e+04 3.560100000000000000e+04 3.552000000000000000e+04 3.569500000000000000e+04 3.568600000000000000e+04 3.577500000000000000e+04 3.591400000000000000e+04 3.590000000000000000e+04 3.599700000000000000e+04 3.589000000000000000e+04 3.586700000000000000e+04 3.561500000000000000e+04 3.556600000000000000e+04 3.591500000000000000e+04 3.595600000000000000e+04 3.611700000000000000e+04 3.563200000000000000e+04 3.586000000000000000e+04 3.514700000000000000e+04 3.584500000000000000e+04 3.576100000000000000e+04 3.584600000000000000e+04 3.575600000000000000e+04 3.562200000000000000e+04 3.574700000000000000e+04 3.582700000000000000e+04 3.589500000000000000e+04 3.577400000000000000e+04 3.590200000000000000e+04 3.594700000000000000e+04 3.569000000000000000e+04 3.610800000000000000e+04 3.563800000000000000e+04 3.600300000000000000e+04 3.587400000000000000e+04 3.646900000000000000e+04 3.619000000000000000e+04 3.623700000000000000e+04 3.613500000000000000e+04 3.598900000000000000e+04 3.661700000000000000e+04 3.659600000000000000e+04 3.651900000000000000e+04 3.646100000000000000e+04 3.613000000000000000e+04 3.632200000000000000e+04 3.603700000000000000e+04 3.636300000000000000e+04 3.604500000000000000e+04 3.601000000000000000e+04 3.623200000000000000e+04 3.608000000000000000e+04 3.668100000000000000e+04 3.649900000000000000e+04 3.677900000000000000e+04 3.671100000000000000e+04 3.671700000000000000e+04 3.648300000000000000e+04 3.662600000000000000e+04 3.649400000000000000e+04 3.685200000000000000e+04 3.694300000000000000e+04 3.682700000000000000e+04 3.630400000000000000e+04 3.671100000000000000e+04 3.654400000000000000e+04 3.685200000000000000e+04 3.693200000000000000e+04 3.679900000000000000e+04 3.713400000000000000e+04 3.696100000000000000e+04 3.671700000000000000e+04 3.674900000000000000e+04 3.704800000000000000e+04 3.675500000000000000e+04 3.649900000000000000e+04 3.659700000000000000e+04 3.663200000000000000e+04 3.668700000000000000e+04 3.686300000000000000e+04 3.685000000000000000e+04 3.673600000000000000e+04 3.641000000000000000e+04 3.653500000000000000e+04 3.642600000000000000e+04 3.657300000000000000e+04 3.652100000000000000e+04 3.630000000000000000e+04 3.630000000000000000e+04 3.674600000000000000e+04 3.615200000000000000e+04 3.653700000000000000e+04 3.596100000000000000e+04 3.579600000000000000e+04 3.654600000000000000e+04 3.601300000000000000e+04 3.675800000000000000e+04 3.660900000000000000e+04 3.652700000000000000e+04 3.649600000000000000e+04 3.652000000000000000e+04 3.646300000000000000e+04 3.634100000000000000e+04 3.616300000000000000e+04 3.632600000000000000e+04 3.616800000000000000e+04 3.635000000000000000e+04 3.620000000000000000e+04 3.645200000000000000e+04 3.589400000000000000e+04 3.613000000000000000e+04 3.629900000000000000e+04 3.582000000000000000e+04 3.628100000000000000e+04 3.588000000000000000e+04 3.601900000000000000e+04 3.608800000000000000e+04 3.621400000000000000e+04 3.638200000000000000e+04 3.620800000000000000e+04 3.633400000000000000e+04 3.701100000000000000e+04 3.654400000000000000e+04 3.666700000000000000e+04 3.661400000000000000e+04 3.620600000000000000e+04 3.670300000000000000e+04 3.673400000000000000e+04 3.701800000000000000e+04 3.682700000000000000e+04 3.701500000000000000e+04 3.702600000000000000e+04 3.687200000000000000e+04 3.726900000000000000e+04 3.697000000000000000e+04 3.721700000000000000e+04 3.682500000000000000e+04 3.701100000000000000e+04 3.708300000000000000e+04 3.677000000000000000e+04 3.710000000000000000e+04 3.715100000000000000e+04 3.703900000000000000e+04 3.696300000000000000e+04 3.687600000000000000e+04 3.730800000000000000e+04 3.715400000000000000e+04 3.730600000000000000e+04 3.709100000000000000e+04 3.717000000000000000e+04 3.696200000000000000e+04 3.670200000000000000e+04 3.719000000000000000e+04 3.712100000000000000e+04 3.732900000000000000e+04 3.727000000000000000e+04 3.723100000000000000e+04 3.723300000000000000e+04 3.706600000000000000e+04 3.708800000000000000e+04 3.744200000000000000e+04 3.718800000000000000e+04 3.723800000000000000e+04 3.716400000000000000e+04 3.707900000000000000e+04 3.715700000000000000e+04 3.712100000000000000e+04 3.699300000000000000e+04 3.647000000000000000e+04 3.672100000000000000e+04 3.668200000000000000e+04 3.705100000000000000e+04 3.709800000000000000e+04 3.692700000000000000e+04 3.636800000000000000e+04 3.652100000000000000e+04 3.667200000000000000e+04 3.633600000000000000e+04 3.668400000000000000e+04 3.646900000000000000e+04 3.668000000000000000e+04 3.681000000000000000e+04 3.699300000000000000e+04 3.733100000000000000e+04 3.681400000000000000e+04 3.744800000000000000e+04 3.721700000000000000e+04 3.645700000000000000e+04 3.641400000000000000e+04 3.713500000000000000e+04 3.686100000000000000e+04 3.726100000000000000e+04 3.733700000000000000e+04 3.740500000000000000e+04 3.753600000000000000e+04 3.755300000000000000e+04 3.777900000000000000e+04 3.775400000000000000e+04 3.785900000000000000e+04 3.728800000000000000e+04 3.776600000000000000e+04 3.770400000000000000e+04 3.750400000000000000e+04 3.821100000000000000e+04 3.806000000000000000e+04 3.807100000000000000e+04 3.784300000000000000e+04 3.799100000000000000e+04 3.815900000000000000e+04 3.768600000000000000e+04 3.774300000000000000e+04 3.768600000000000000e+04 3.815900000000000000e+04 3.785000000000000000e+04 3.773500000000000000e+04 3.776500000000000000e+04 3.743100000000000000e+04 3.752900000000000000e+04 3.752800000000000000e+04 3.776800000000000000e+04 3.779600000000000000e+04 3.753900000000000000e+04 3.769300000000000000e+04 3.769200000000000000e+04 3.756400000000000000e+04 3.733700000000000000e+04 3.743600000000000000e+04 3.699700000000000000e+04 3.719500000000000000e+04 3.728000000000000000e+04 3.734300000000000000e+04 3.728200000000000000e+04 3.742500000000000000e+04 3.748900000000000000e+04 3.745100000000000000e+04 3.812500000000000000e+04 3.772200000000000000e+04 3.750800000000000000e+04 3.762500000000000000e+04 3.762800000000000000e+04 3.797700000000000000e+04 3.819200000000000000e+04 3.795000000000000000e+04 3.780500000000000000e+04 3.798800000000000000e+04 3.779400000000000000e+04 3.742400000000000000e+04 3.793100000000000000e+04 3.772300000000000000e+04 3.813200000000000000e+04 3.797400000000000000e+04 3.787600000000000000e+04 3.765900000000000000e+04 3.802900000000000000e+04 3.783400000000000000e+04 3.793800000000000000e+04 3.752000000000000000e+04 3.764200000000000000e+04 3.816500000000000000e+04 3.780000000000000000e+04 3.763200000000000000e+04 3.750400000000000000e+04 3.772400000000000000e+04 3.764200000000000000e+04 3.809200000000000000e+04 3.788200000000000000e+04 3.788700000000000000e+04 3.817900000000000000e+04 3.783900000000000000e+04 3.774000000000000000e+04 3.780500000000000000e+04 3.784100000000000000e+04 3.757500000000000000e+04 3.783100000000000000e+04 3.773800000000000000e+04 3.769900000000000000e+04 3.785900000000000000e+04 3.758000000000000000e+04 3.788000000000000000e+04 3.812400000000000000e+04 3.795200000000000000e+04 3.796600000000000000e+04 3.800900000000000000e+04 3.875700000000000000e+04 3.803000000000000000e+04 3.814100000000000000e+04 3.817200000000000000e+04 3.843200000000000000e+04 3.837600000000000000e+04 3.851500000000000000e+04 3.800800000000000000e+04 3.806900000000000000e+04 3.812100000000000000e+04 3.778700000000000000e+04 3.841300000000000000e+04 3.799600000000000000e+04 3.815500000000000000e+04 3.829500000000000000e+04 3.816600000000000000e+04 3.838300000000000000e+04 3.841600000000000000e+04 3.757100000000000000e+04 3.873800000000000000e+04 3.837800000000000000e+04 3.844800000000000000e+04 3.872700000000000000e+04 3.828100000000000000e+04 3.853100000000000000e+04 3.812200000000000000e+04 3.856800000000000000e+04 3.867500000000000000e+04 3.862500000000000000e+04 3.852400000000000000e+04 3.853000000000000000e+04 3.855900000000000000e+04 3.886500000000000000e+04 3.846200000000000000e+04 3.874000000000000000e+04 3.865400000000000000e+04 3.843200000000000000e+04 3.869800000000000000e+04 3.834900000000000000e+04 3.817400000000000000e+04 3.790700000000000000e+04 3.814800000000000000e+04 3.825700000000000000e+04 3.829000000000000000e+04 3.833300000000000000e+04 3.858700000000000000e+04 3.828900000000000000e+04 3.835100000000000000e+04 3.832900000000000000e+04 3.829600000000000000e+04 3.850800000000000000e+04 3.822300000000000000e+04 3.835500000000000000e+04 3.828500000000000000e+04 3.892900000000000000e+04 3.819800000000000000e+04 3.830100000000000000e+04 3.854400000000000000e+04 3.833700000000000000e+04 3.845900000000000000e+04 3.895700000000000000e+04 3.887300000000000000e+04 3.848000000000000000e+04 3.852000000000000000e+04 3.904000000000000000e+04 3.864000000000000000e+04 3.863800000000000000e+04 3.897800000000000000e+04 3.877700000000000000e+04 3.909100000000000000e+04 3.895500000000000000e+04 3.894100000000000000e+04 3.945000000000000000e+04 3.917400000000000000e+04 3.887000000000000000e+04 3.877100000000000000e+04 3.879500000000000000e+04 3.889900000000000000e+04 3.882400000000000000e+04 3.890500000000000000e+04 3.888900000000000000e+04 3.871600000000000000e+04 3.866900000000000000e+04 3.847200000000000000e+04 3.885800000000000000e+04 3.909700000000000000e+04 3.867500000000000000e+04 3.848400000000000000e+04 3.885500000000000000e+04 3.886200000000000000e+04 3.854600000000000000e+04 3.888700000000000000e+04 3.896200000000000000e+04 3.866600000000000000e+04 3.882100000000000000e+04 3.838600000000000000e+04 3.926300000000000000e+04 3.864500000000000000e+04 3.879100000000000000e+04 3.893100000000000000e+04 3.920900000000000000e+04 3.904100000000000000e+04 3.901000000000000000e+04 3.952300000000000000e+04 3.895700000000000000e+04 3.882600000000000000e+04 3.910000000000000000e+04 3.903100000000000000e+04 3.884300000000000000e+04 3.899700000000000000e+04 3.878200000000000000e+04 3.901600000000000000e+04 3.891300000000000000e+04 3.899000000000000000e+04 3.897000000000000000e+04 3.904600000000000000e+04 3.905800000000000000e+04 3.946800000000000000e+04 3.915600000000000000e+04 3.953700000000000000e+04 3.927100000000000000e+04 3.961200000000000000e+04 3.959600000000000000e+04 3.935400000000000000e+04 3.958800000000000000e+04 3.948700000000000000e+04 3.950400000000000000e+04 3.947700000000000000e+04 3.952300000000000000e+04 3.970700000000000000e+04 3.954400000000000000e+04 4.003400000000000000e+04 3.960600000000000000e+04 3.945800000000000000e+04 3.945700000000000000e+04 3.947100000000000000e+04 3.952300000000000000e+04 3.972900000000000000e+04 3.971300000000000000e+04 3.934800000000000000e+04 3.953500000000000000e+04 3.965700000000000000e+04 3.986400000000000000e+04 4.002700000000000000e+04 3.996400000000000000e+04 3.931100000000000000e+04 4.016600000000000000e+04 3.993500000000000000e+04 3.989100000000000000e+04 3.988000000000000000e+04 3.968200000000000000e+04 3.986900000000000000e+04 3.959600000000000000e+04 3.953100000000000000e+04 3.961900000000000000e+04 3.951200000000000000e+04 3.957900000000000000e+04 3.942900000000000000e+04 3.953100000000000000e+04 3.944000000000000000e+04 3.916700000000000000e+04 3.919800000000000000e+04 3.950300000000000000e+04 3.921500000000000000e+04 4.029800000000000000e+04 3.974500000000000000e+04 4.017900000000000000e+04 4.049800000000000000e+04 4.000600000000000000e+04 3.978600000000000000e+04 3.991600000000000000e+04 4.007400000000000000e+04 4.016800000000000000e+04 3.969300000000000000e+04 3.992500000000000000e+04 3.970400000000000000e+04 3.963400000000000000e+04 3.968300000000000000e+04 3.966600000000000000e+04 3.979300000000000000e+04 3.974500000000000000e+04 3.980500000000000000e+04 4.012500000000000000e+04 3.982300000000000000e+04 4.008000000000000000e+04 3.972600000000000000e+04 3.963300000000000000e+04 4.033600000000000000e+04 3.970500000000000000e+04 3.970100000000000000e+04 3.959900000000000000e+04 4.000600000000000000e+04 3.979200000000000000e+04 3.983100000000000000e+04 3.992000000000000000e+04 4.024100000000000000e+04 3.965400000000000000e+04 4.002600000000000000e+04 4.030200000000000000e+04 4.000000000000000000e+04 3.993600000000000000e+04 3.981800000000000000e+04 4.015600000000000000e+04 3.984400000000000000e+04 3.984500000000000000e+04 4.009700000000000000e+04 3.984500000000000000e+04 3.987700000000000000e+04 4.010000000000000000e+04 4.038000000000000000e+04 3.994200000000000000e+04 3.958900000000000000e+04 4.003000000000000000e+04 4.004800000000000000e+04 4.022000000000000000e+04 3.990500000000000000e+04 3.978100000000000000e+04 4.023200000000000000e+04 4.001700000000000000e+04 3.997700000000000000e+04 3.991200000000000000e+04 4.054500000000000000e+04 3.991300000000000000e+04 4.004300000000000000e+04 4.007600000000000000e+04 3.996300000000000000e+04 4.006700000000000000e+04 4.016800000000000000e+04 4.033400000000000000e+04 3.991300000000000000e+04 3.993800000000000000e+04 4.054100000000000000e+04 4.049200000000000000e+04 3.989400000000000000e+04 4.002500000000000000e+04 3.992500000000000000e+04 3.980500000000000000e+04 3.994200000000000000e+04 4.014700000000000000e+04 3.982400000000000000e+04 4.013300000000000000e+04 3.983500000000000000e+04 3.993800000000000000e+04 3.963900000000000000e+04 3.954100000000000000e+04 4.005600000000000000e+04 3.950800000000000000e+04 4.000900000000000000e+04 3.964700000000000000e+04 4.026100000000000000e+04 4.007900000000000000e+04 3.976900000000000000e+04 4.006200000000000000e+04 4.032000000000000000e+04 4.013400000000000000e+04 4.032000000000000000e+04 4.020100000000000000e+04 4.055100000000000000e+04 4.033200000000000000e+04 4.013700000000000000e+04 4.052100000000000000e+04 4.029600000000000000e+04 4.024800000000000000e+04 4.083600000000000000e+04 4.078400000000000000e+04 4.106100000000000000e+04 4.063300000000000000e+04 4.070800000000000000e+04 4.062600000000000000e+04 4.089600000000000000e+04 4.042100000000000000e+04 4.056100000000000000e+04 4.016400000000000000e+04 4.080300000000000000e+04 4.092300000000000000e+04 4.083800000000000000e+04 4.079700000000000000e+04 4.036200000000000000e+04 4.056900000000000000e+04 4.014200000000000000e+04 4.077300000000000000e+04 4.053200000000000000e+04 4.058700000000000000e+04 4.073000000000000000e+04 4.091900000000000000e+04 4.039000000000000000e+04 4.066200000000000000e+04 4.097800000000000000e+04 4.087500000000000000e+04 4.099600000000000000e+04 4.040700000000000000e+04 4.015000000000000000e+04 4.045900000000000000e+04 4.027200000000000000e+04 4.045200000000000000e+04 4.005600000000000000e+04 4.028300000000000000e+04 4.014800000000000000e+04 4.003500000000000000e+04 3.994000000000000000e+04 4.006600000000000000e+04 4.031300000000000000e+04 4.049000000000000000e+04 4.056700000000000000e+04 4.056400000000000000e+04 4.026900000000000000e+04 4.013700000000000000e+04 4.055400000000000000e+04 4.034100000000000000e+04 4.076800000000000000e+04 4.018600000000000000e+04 4.003500000000000000e+04 4.107100000000000000e+04 4.014900000000000000e+04 4.039400000000000000e+04 4.025200000000000000e+04 4.026700000000000000e+04 4.068300000000000000e+04 4.017100000000000000e+04 4.018900000000000000e+04 4.012600000000000000e+04 4.053700000000000000e+04 4.061300000000000000e+04 4.032700000000000000e+04 4.063900000000000000e+04 4.086100000000000000e+04 4.062700000000000000e+04 4.074300000000000000e+04 4.051400000000000000e+04 4.074900000000000000e+04 4.071100000000000000e+04 4.061100000000000000e+04 4.029300000000000000e+04 4.053200000000000000e+04 4.038700000000000000e+04 4.071800000000000000e+04 4.100900000000000000e+04 4.035100000000000000e+04 4.045500000000000000e+04 4.068700000000000000e+04 4.092200000000000000e+04 4.057000000000000000e+04 4.018000000000000000e+04 4.041300000000000000e+04 4.023200000000000000e+04 4.049700000000000000e+04 4.076200000000000000e+04 4.017000000000000000e+04 4.058500000000000000e+04 4.049700000000000000e+04 4.058700000000000000e+04 4.084700000000000000e+04 4.040600000000000000e+04 4.053600000000000000e+04 4.016200000000000000e+04 4.035500000000000000e+04 4.057500000000000000e+04 4.070400000000000000e+04 4.051800000000000000e+04 4.038400000000000000e+04 3.978200000000000000e+04 4.025500000000000000e+04 4.038100000000000000e+04 4.036700000000000000e+04 4.069300000000000000e+04 4.021100000000000000e+04 4.051600000000000000e+04 4.032700000000000000e+04 4.006500000000000000e+04 4.049100000000000000e+04 4.031500000000000000e+04 4.058900000000000000e+04 4.067900000000000000e+04 4.073600000000000000e+04 4.069200000000000000e+04 4.048700000000000000e+04 4.059000000000000000e+04 4.075000000000000000e+04 4.083100000000000000e+04 4.068600000000000000e+04 4.134000000000000000e+04 4.055000000000000000e+04 4.090700000000000000e+04 4.072700000000000000e+04 4.109500000000000000e+04 4.097800000000000000e+04 4.095000000000000000e+04 4.101000000000000000e+04 4.082500000000000000e+04 4.073800000000000000e+04 4.055000000000000000e+04 4.069000000000000000e+04 4.120900000000000000e+04 4.137500000000000000e+04 4.105600000000000000e+04 4.138700000000000000e+04 4.067100000000000000e+04 4.134000000000000000e+04 4.136000000000000000e+04 4.102300000000000000e+04 4.132200000000000000e+04 4.114900000000000000e+04 4.115300000000000000e+04 4.114000000000000000e+04 4.165100000000000000e+04 4.178300000000000000e+04 4.152300000000000000e+04 4.188300000000000000e+04 4.152300000000000000e+04 4.164100000000000000e+04 4.145800000000000000e+04 4.141800000000000000e+04 4.146800000000000000e+04 4.145800000000000000e+04 4.143400000000000000e+04 4.160900000000000000e+04 4.118900000000000000e+04 4.152100000000000000e+04 4.170600000000000000e+04 4.123900000000000000e+04 4.150700000000000000e+04 4.139100000000000000e+04 4.173000000000000000e+04 4.138900000000000000e+04 4.182600000000000000e+04 4.187000000000000000e+04 4.154400000000000000e+04 4.129900000000000000e+04 4.177300000000000000e+04 4.165300000000000000e+04 4.132400000000000000e+04 4.174400000000000000e+04 4.165200000000000000e+04 4.166400000000000000e+04 4.115200000000000000e+04 4.138600000000000000e+04 4.103800000000000000e+04 4.149100000000000000e+04 4.108700000000000000e+04 4.092200000000000000e+04 4.118200000000000000e+04 4.081800000000000000e+04 4.138200000000000000e+04 4.042800000000000000e+04 4.093800000000000000e+04 4.105400000000000000e+04 4.135100000000000000e+04 4.100900000000000000e+04 4.123000000000000000e+04 4.099400000000000000e+04 4.121500000000000000e+04 4.126800000000000000e+04 4.106200000000000000e+04 4.045300000000000000e+04 4.096000000000000000e+04 4.065000000000000000e+04 4.107300000000000000e+04 4.129500000000000000e+04 4.148000000000000000e+04 4.095200000000000000e+04 4.087400000000000000e+04 4.153000000000000000e+04 4.112900000000000000e+04 4.106900000000000000e+04 4.047200000000000000e+04 4.115900000000000000e+04 4.126500000000000000e+04 4.105000000000000000e+04 4.150300000000000000e+04 4.114000000000000000e+04 4.133700000000000000e+04 4.139300000000000000e+04 4.146100000000000000e+04 4.159200000000000000e+04 4.160900000000000000e+04 4.131600000000000000e+04 4.135500000000000000e+04 4.134700000000000000e+04 4.142900000000000000e+04 4.174200000000000000e+04 4.162200000000000000e+04 4.156900000000000000e+04 4.159700000000000000e+04 4.137100000000000000e+04 4.143400000000000000e+04 4.168000000000000000e+04 4.147700000000000000e+04 4.160100000000000000e+04 4.139500000000000000e+04 4.156300000000000000e+04 4.171700000000000000e+04 4.132000000000000000e+04 4.138100000000000000e+04 4.154300000000000000e+04 4.148400000000000000e+04 4.123800000000000000e+04 4.142000000000000000e+04 4.087900000000000000e+04 4.161500000000000000e+04 4.137100000000000000e+04 4.165200000000000000e+04 4.130800000000000000e+04 4.171800000000000000e+04 4.164400000000000000e+04 4.184500000000000000e+04 4.157800000000000000e+04 4.147700000000000000e+04 4.136400000000000000e+04 4.180500000000000000e+04 4.171300000000000000e+04 4.170600000000000000e+04 4.141200000000000000e+04 4.174100000000000000e+04 4.162200000000000000e+04 4.160400000000000000e+04 4.191800000000000000e+04 4.140800000000000000e+04 4.172300000000000000e+04 4.167700000000000000e+04 4.105800000000000000e+04 4.128800000000000000e+04 4.191300000000000000e+04 4.125200000000000000e+04 4.152400000000000000e+04 4.118800000000000000e+04 4.167900000000000000e+04 4.125200000000000000e+04 4.147900000000000000e+04 4.195500000000000000e+04 4.186700000000000000e+04 4.176600000000000000e+04 4.187600000000000000e+04 4.193000000000000000e+04 4.166400000000000000e+04 4.156200000000000000e+04 4.189700000000000000e+04 4.182500000000000000e+04 4.215600000000000000e+04 4.182600000000000000e+04 4.201700000000000000e+04 4.176700000000000000e+04 4.177800000000000000e+04 4.148200000000000000e+04 4.172100000000000000e+04 4.165500000000000000e+04 4.180500000000000000e+04 4.162900000000000000e+04 4.171200000000000000e+04 4.098500000000000000e+04 4.099500000000000000e+04 4.124800000000000000e+04 4.113700000000000000e+04 4.116500000000000000e+04 4.107400000000000000e+04 4.119800000000000000e+04 4.128600000000000000e+04 4.115900000000000000e+04 4.146300000000000000e+04 4.164700000000000000e+04 4.179900000000000000e+04 4.169700000000000000e+04 4.132200000000000000e+04 4.151900000000000000e+04 4.141500000000000000e+04 4.157400000000000000e+04 4.120400000000000000e+04 4.167900000000000000e+04 4.152400000000000000e+04 4.101300000000000000e+04 4.139800000000000000e+04 4.129800000000000000e+04 4.108600000000000000e+04 4.139500000000000000e+04 4.149300000000000000e+04 4.121800000000000000e+04 4.143500000000000000e+04 4.124300000000000000e+04 4.123200000000000000e+04 4.134700000000000000e+04 4.114100000000000000e+04 4.138900000000000000e+04 4.140500000000000000e+04 4.153000000000000000e+04 4.160700000000000000e+04 4.146200000000000000e+04 4.129200000000000000e+04 4.135100000000000000e+04 4.165800000000000000e+04 4.106400000000000000e+04 4.130500000000000000e+04 4.181200000000000000e+04 4.172900000000000000e+04 4.127800000000000000e+04 4.136100000000000000e+04 4.113800000000000000e+04 4.150900000000000000e+04 4.141100000000000000e+04 4.122500000000000000e+04 4.119400000000000000e+04 4.157900000000000000e+04 4.153200000000000000e+04 4.142300000000000000e+04 4.136000000000000000e+04 4.116300000000000000e+04 4.120700000000000000e+04 4.136700000000000000e+04 4.149700000000000000e+04 4.122000000000000000e+04 4.086600000000000000e+04 4.147600000000000000e+04 4.179100000000000000e+04 4.163000000000000000e+04 4.129900000000000000e+04 4.162900000000000000e+04 4.109700000000000000e+04 4.165900000000000000e+04 4.143000000000000000e+04 4.185400000000000000e+04 4.166100000000000000e+04 4.193200000000000000e+04 4.167200000000000000e+04 4.163500000000000000e+04 4.204500000000000000e+04 4.151100000000000000e+04 4.166200000000000000e+04 4.179600000000000000e+04 4.171700000000000000e+04 4.207400000000000000e+04 4.183800000000000000e+04 4.210800000000000000e+04 4.179400000000000000e+04 4.197900000000000000e+04 4.190400000000000000e+04 4.157700000000000000e+04 4.198900000000000000e+04 4.225100000000000000e+04 4.225000000000000000e+04 4.223600000000000000e+04 4.194500000000000000e+04 4.222600000000000000e+04 4.221800000000000000e+04 4.263100000000000000e+04 4.196400000000000000e+04 4.239000000000000000e+04 4.277600000000000000e+04 4.188800000000000000e+04 4.234100000000000000e+04 4.232800000000000000e+04 4.202600000000000000e+04 4.266400000000000000e+04 4.264200000000000000e+04 4.193600000000000000e+04 4.196000000000000000e+04 4.206500000000000000e+04 4.208700000000000000e+04 4.228200000000000000e+04 4.183100000000000000e+04 4.222600000000000000e+04 4.182000000000000000e+04 4.220200000000000000e+04 4.199400000000000000e+04 4.233000000000000000e+04 4.221000000000000000e+04 4.169900000000000000e+04 4.204900000000000000e+04 4.170900000000000000e+04 4.167600000000000000e+04 4.161300000000000000e+04 4.158100000000000000e+04 4.202000000000000000e+04 4.262200000000000000e+04 4.247800000000000000e+04 4.232200000000000000e+04 4.185500000000000000e+04 4.192000000000000000e+04 4.222300000000000000e+04 4.222100000000000000e+04 4.203000000000000000e+04 4.185500000000000000e+04 4.173600000000000000e+04 4.170700000000000000e+04 4.194900000000000000e+04 4.161400000000000000e+04 4.231200000000000000e+04 4.161800000000000000e+04 4.161200000000000000e+04 4.155600000000000000e+04 4.157900000000000000e+04 4.204600000000000000e+04 4.193500000000000000e+04 4.161100000000000000e+04 4.231700000000000000e+04 4.172400000000000000e+04 4.181700000000000000e+04 4.191600000000000000e+04 4.228000000000000000e+04 4.189000000000000000e+04 4.243100000000000000e+04 4.228500000000000000e+04 4.199800000000000000e+04 4.185900000000000000e+04 4.207300000000000000e+04 4.191900000000000000e+04 4.208400000000000000e+04 4.171200000000000000e+04 4.238400000000000000e+04 4.199000000000000000e+04 4.187700000000000000e+04 4.221300000000000000e+04 4.226800000000000000e+04 4.246100000000000000e+04 4.222600000000000000e+04 4.238500000000000000e+04 4.273000000000000000e+04 4.266800000000000000e+04 4.287700000000000000e+04 4.273800000000000000e+04 4.298400000000000000e+04 4.261300000000000000e+04 4.326100000000000000e+04 4.277500000000000000e+04 4.313300000000000000e+04 4.288400000000000000e+04 4.286600000000000000e+04 4.321700000000000000e+04 4.281100000000000000e+04 4.293600000000000000e+04 4.332800000000000000e+04 4.332200000000000000e+04 4.315100000000000000e+04 4.303200000000000000e+04 4.366100000000000000e+04 4.285200000000000000e+04 4.352800000000000000e+04 4.337100000000000000e+04 4.320600000000000000e+04 4.325600000000000000e+04 4.332300000000000000e+04 4.333000000000000000e+04 4.264600000000000000e+04 4.276400000000000000e+04 4.259600000000000000e+04 4.279400000000000000e+04 4.303000000000000000e+04 4.294900000000000000e+04 4.314100000000000000e+04 4.295000000000000000e+04 4.309300000000000000e+04 4.290100000000000000e+04 4.273200000000000000e+04 4.278100000000000000e+04 4.278400000000000000e+04 4.249000000000000000e+04 4.267600000000000000e+04 4.269800000000000000e+04 4.262800000000000000e+04 4.306400000000000000e+04 4.260200000000000000e+04 4.296500000000000000e+04 4.317400000000000000e+04 4.352700000000000000e+04 4.335000000000000000e+04 4.270600000000000000e+04 4.337800000000000000e+04 4.313600000000000000e+04 4.343600000000000000e+04 4.313500000000000000e+04 4.313500000000000000e+04 4.348100000000000000e+04 4.339600000000000000e+04 4.332400000000000000e+04 4.311400000000000000e+04 4.322000000000000000e+04 4.313600000000000000e+04 4.254100000000000000e+04 4.358900000000000000e+04 4.335100000000000000e+04 4.341900000000000000e+04 4.355800000000000000e+04 4.293100000000000000e+04 4.312600000000000000e+04 4.337400000000000000e+04 4.297300000000000000e+04 4.318800000000000000e+04 4.298300000000000000e+04 4.326200000000000000e+04 4.342400000000000000e+04 4.339700000000000000e+04 4.342200000000000000e+04 4.346600000000000000e+04 4.346200000000000000e+04 4.361600000000000000e+04 4.337700000000000000e+04 4.345200000000000000e+04 4.346500000000000000e+04 4.331300000000000000e+04 4.374300000000000000e+04 4.366100000000000000e+04 4.338000000000000000e+04 4.299300000000000000e+04 4.334000000000000000e+04 4.318800000000000000e+04 4.289000000000000000e+04 4.362900000000000000e+04 4.326700000000000000e+04 4.371000000000000000e+04 4.368700000000000000e+04 4.353800000000000000e+04 4.341600000000000000e+04 4.338600000000000000e+04 4.331100000000000000e+04 4.340800000000000000e+04 4.330700000000000000e+04 4.301500000000000000e+04 4.304600000000000000e+04 4.299300000000000000e+04 4.334800000000000000e+04 4.358100000000000000e+04 4.348400000000000000e+04 4.348700000000000000e+04 4.358000000000000000e+04 4.370400000000000000e+04 4.414300000000000000e+04 4.375800000000000000e+04 4.362900000000000000e+04 4.322800000000000000e+04 4.338700000000000000e+04 4.356700000000000000e+04 4.380200000000000000e+04 4.340100000000000000e+04 4.373000000000000000e+04 4.362100000000000000e+04 4.367900000000000000e+04 4.331700000000000000e+04 4.312300000000000000e+04 4.352100000000000000e+04 4.331500000000000000e+04 4.366600000000000000e+04 4.349400000000000000e+04 4.339100000000000000e+04 4.332400000000000000e+04 4.330700000000000000e+04 4.324200000000000000e+04 4.325600000000000000e+04 4.315600000000000000e+04 4.301800000000000000e+04 4.307200000000000000e+04 4.273900000000000000e+04 4.343100000000000000e+04 4.307500000000000000e+04 4.298700000000000000e+04 4.317900000000000000e+04 4.290500000000000000e+04 4.317700000000000000e+04 4.276200000000000000e+04 4.303700000000000000e+04 4.316000000000000000e+04 4.334600000000000000e+04 4.341700000000000000e+04 4.332900000000000000e+04 4.380300000000000000e+04 4.312600000000000000e+04 4.331500000000000000e+04 4.351000000000000000e+04 4.374000000000000000e+04 4.372400000000000000e+04 4.348900000000000000e+04 4.349700000000000000e+04 4.346000000000000000e+04 4.354600000000000000e+04 4.397800000000000000e+04 4.380300000000000000e+04 4.402400000000000000e+04 4.422700000000000000e+04 4.402900000000000000e+04 4.410600000000000000e+04 4.422400000000000000e+04 4.416300000000000000e+04 4.417600000000000000e+04 4.402000000000000000e+04 4.416900000000000000e+04 4.413800000000000000e+04 4.376800000000000000e+04 4.384600000000000000e+04 4.394900000000000000e+04 4.443600000000000000e+04 4.412400000000000000e+04 4.388800000000000000e+04 4.468400000000000000e+04 4.392700000000000000e+04 4.389200000000000000e+04 4.394000000000000000e+04 4.379000000000000000e+04 4.396900000000000000e+04 4.392200000000000000e+04 4.371000000000000000e+04 4.407300000000000000e+04 4.377800000000000000e+04 4.389200000000000000e+04 4.371200000000000000e+04 4.419900000000000000e+04 4.326500000000000000e+04 4.339200000000000000e+04 4.352900000000000000e+04 4.354700000000000000e+04 4.387500000000000000e+04 4.383000000000000000e+04 4.367800000000000000e+04 4.328000000000000000e+04 4.380800000000000000e+04 4.351300000000000000e+04 4.356700000000000000e+04 4.373900000000000000e+04 4.397700000000000000e+04 4.385200000000000000e+04 4.385300000000000000e+04 4.332900000000000000e+04 4.402300000000000000e+04 4.403300000000000000e+04 4.392600000000000000e+04 4.422900000000000000e+04 4.397800000000000000e+04 4.410900000000000000e+04 4.337300000000000000e+04 4.423900000000000000e+04 4.396100000000000000e+04 4.404200000000000000e+04 4.411900000000000000e+04 4.390500000000000000e+04 4.360100000000000000e+04 4.371000000000000000e+04 4.352900000000000000e+04 4.339800000000000000e+04 4.329300000000000000e+04 4.379200000000000000e+04 4.337700000000000000e+04 4.345700000000000000e+04 4.364500000000000000e+04 4.383600000000000000e+04 4.366800000000000000e+04 4.358900000000000000e+04 4.368800000000000000e+04 4.364500000000000000e+04 4.390800000000000000e+04 4.300300000000000000e+04 4.350700000000000000e+04 4.360500000000000000e+04 4.363600000000000000e+04 4.397000000000000000e+04 4.347300000000000000e+04 4.353500000000000000e+04 4.373300000000000000e+04 4.331200000000000000e+04 4.346600000000000000e+04 4.351300000000000000e+04 4.360700000000000000e+04 4.368100000000000000e+04 4.404600000000000000e+04 4.377800000000000000e+04 4.411000000000000000e+04 4.352400000000000000e+04 4.396200000000000000e+04 4.381000000000000000e+04 4.342600000000000000e+04 4.360100000000000000e+04 4.385700000000000000e+04 4.385000000000000000e+04 4.368900000000000000e+04 4.357800000000000000e+04 4.395400000000000000e+04 4.440800000000000000e+04 4.393200000000000000e+04 4.419100000000000000e+04 4.401500000000000000e+04 4.397700000000000000e+04 4.411000000000000000e+04 4.431800000000000000e+04 4.429400000000000000e+04 4.430300000000000000e+04 4.387100000000000000e+04 4.447200000000000000e+04 4.449100000000000000e+04 4.411000000000000000e+04 4.486700000000000000e+04 4.485300000000000000e+04 4.457200000000000000e+04 4.431000000000000000e+04 4.477200000000000000e+04 4.435900000000000000e+04 4.482900000000000000e+04 4.439400000000000000e+04 4.443300000000000000e+04 4.484600000000000000e+04 4.454400000000000000e+04 4.459800000000000000e+04 4.484400000000000000e+04 4.495900000000000000e+04 4.484200000000000000e+04 4.515600000000000000e+04 4.475200000000000000e+04 4.525800000000000000e+04 4.503100000000000000e+04 4.536300000000000000e+04 4.490800000000000000e+04 4.469100000000000000e+04 4.476500000000000000e+04 4.465600000000000000e+04 4.505000000000000000e+04 4.488300000000000000e+04 4.480300000000000000e+04 4.477900000000000000e+04 4.484300000000000000e+04 4.506700000000000000e+04 4.503500000000000000e+04 4.494500000000000000e+04 4.504500000000000000e+04 4.506700000000000000e+04 4.528700000000000000e+04 4.509400000000000000e+04 4.504800000000000000e+04 4.538500000000000000e+04 4.545300000000000000e+04 4.534000000000000000e+04 4.519500000000000000e+04 4.522500000000000000e+04 4.507200000000000000e+04 4.491400000000000000e+04 4.519300000000000000e+04 4.486500000000000000e+04 4.502100000000000000e+04 4.533100000000000000e+04 4.530500000000000000e+04 4.525600000000000000e+04 4.537200000000000000e+04 4.513500000000000000e+04 4.523400000000000000e+04 4.520000000000000000e+04 4.527600000000000000e+04 4.497300000000000000e+04 4.496200000000000000e+04 4.514800000000000000e+04 4.537000000000000000e+04 4.521400000000000000e+04 4.549600000000000000e+04 4.555900000000000000e+04 4.492900000000000000e+04 4.488600000000000000e+04 4.523500000000000000e+04 4.504700000000000000e+04 4.541600000000000000e+04 4.496600000000000000e+04 4.477700000000000000e+04 4.483300000000000000e+04 4.507700000000000000e+04 4.519200000000000000e+04 4.505500000000000000e+04 4.517100000000000000e+04 4.489700000000000000e+04 4.507800000000000000e+04 4.561300000000000000e+04 4.532500000000000000e+04 4.495900000000000000e+04 4.541500000000000000e+04 4.582800000000000000e+04 4.535900000000000000e+04 4.546500000000000000e+04 4.539100000000000000e+04 4.549200000000000000e+04 4.567900000000000000e+04 4.514800000000000000e+04 4.587400000000000000e+04 4.513100000000000000e+04 4.518800000000000000e+04 4.545100000000000000e+04 4.552200000000000000e+04 4.569700000000000000e+04 4.545600000000000000e+04 4.520100000000000000e+04 4.513900000000000000e+04 4.544400000000000000e+04 4.551200000000000000e+04 4.529900000000000000e+04 4.552900000000000000e+04 4.581900000000000000e+04 4.543100000000000000e+04 4.515200000000000000e+04 4.538900000000000000e+04 4.530000000000000000e+04 4.500600000000000000e+04 4.486300000000000000e+04 4.516000000000000000e+04 4.544500000000000000e+04 4.506700000000000000e+04 4.537000000000000000e+04 4.524500000000000000e+04 4.523100000000000000e+04 4.543800000000000000e+04 4.471000000000000000e+04 4.521700000000000000e+04 4.498500000000000000e+04 4.539900000000000000e+04 4.514400000000000000e+04 4.509400000000000000e+04 4.490500000000000000e+04 4.489800000000000000e+04 4.489000000000000000e+04 4.510200000000000000e+04 4.526000000000000000e+04 4.497900000000000000e+04 4.493900000000000000e+04 4.477900000000000000e+04 4.519700000000000000e+04 4.507000000000000000e+04 4.489500000000000000e+04 4.466500000000000000e+04 4.497100000000000000e+04 4.527100000000000000e+04 4.469600000000000000e+04 4.464000000000000000e+04 4.460700000000000000e+04 4.488700000000000000e+04 4.490100000000000000e+04 4.466200000000000000e+04 4.456900000000000000e+04 4.465000000000000000e+04 4.474900000000000000e+04 4.465800000000000000e+04 4.478000000000000000e+04 4.454100000000000000e+04 4.539600000000000000e+04 4.494300000000000000e+04 4.493700000000000000e+04 4.465700000000000000e+04 4.480700000000000000e+04 4.499100000000000000e+04 4.532200000000000000e+04 4.537300000000000000e+04 4.569300000000000000e+04 4.527300000000000000e+04 4.563600000000000000e+04 4.525300000000000000e+04 4.574500000000000000e+04 4.553500000000000000e+04 4.581800000000000000e+04 4.576200000000000000e+04 4.566000000000000000e+04 4.579800000000000000e+04 4.563800000000000000e+04 4.596300000000000000e+04 4.581000000000000000e+04 4.558800000000000000e+04 4.615900000000000000e+04 4.582900000000000000e+04 4.592300000000000000e+04 4.585000000000000000e+04 4.572800000000000000e+04 4.611200000000000000e+04 4.577300000000000000e+04 4.579500000000000000e+04 4.574000000000000000e+04 4.600200000000000000e+04 4.616400000000000000e+04 4.589100000000000000e+04 4.550400000000000000e+04 4.575700000000000000e+04 4.611100000000000000e+04 4.576300000000000000e+04 4.614500000000000000e+04 4.576700000000000000e+04 4.586500000000000000e+04 4.565300000000000000e+04 4.612800000000000000e+04 4.608900000000000000e+04 4.547900000000000000e+04 4.576100000000000000e+04 4.599900000000000000e+04 4.607000000000000000e+04 4.567900000000000000e+04 4.596900000000000000e+04 4.586000000000000000e+04 4.617200000000000000e+04 4.583000000000000000e+04 4.556800000000000000e+04 4.545200000000000000e+04 4.558200000000000000e+04 4.559400000000000000e+04 4.594100000000000000e+04 4.534300000000000000e+04 4.604500000000000000e+04 4.622100000000000000e+04 4.603900000000000000e+04 4.609800000000000000e+04 4.609200000000000000e+04 4.627800000000000000e+04 4.617000000000000000e+04 4.604100000000000000e+04 4.650800000000000000e+04 4.591900000000000000e+04 4.627300000000000000e+04 4.597700000000000000e+04 4.635300000000000000e+04 4.620500000000000000e+04 4.619300000000000000e+04 4.619700000000000000e+04 4.608400000000000000e+04 4.540800000000000000e+04 4.592700000000000000e+04 4.585100000000000000e+04 4.556600000000000000e+04 4.550600000000000000e+04 4.606800000000000000e+04 4.566800000000000000e+04 4.564500000000000000e+04 4.623000000000000000e+04 4.637200000000000000e+04 4.611400000000000000e+04 4.640900000000000000e+04 4.581400000000000000e+04 4.595600000000000000e+04 4.619200000000000000e+04 4.648500000000000000e+04 4.586000000000000000e+04 4.680800000000000000e+04 4.615900000000000000e+04 4.601400000000000000e+04 4.568700000000000000e+04 4.623500000000000000e+04 4.580400000000000000e+04 4.551400000000000000e+04 4.575200000000000000e+04 4.579200000000000000e+04 4.579700000000000000e+04 4.590600000000000000e+04 4.607300000000000000e+04 4.617700000000000000e+04 4.616700000000000000e+04 4.620500000000000000e+04 4.622300000000000000e+04 4.645000000000000000e+04 4.639100000000000000e+04 4.589600000000000000e+04 4.559900000000000000e+04 4.544000000000000000e+04 4.533400000000000000e+04 4.547000000000000000e+04 4.569200000000000000e+04 4.596000000000000000e+04 4.618100000000000000e+04 4.607000000000000000e+04 4.582600000000000000e+04 4.610000000000000000e+04 4.610800000000000000e+04 4.614700000000000000e+04 4.597800000000000000e+04 4.608700000000000000e+04 4.605600000000000000e+04 4.580800000000000000e+04 4.577500000000000000e+04 4.598100000000000000e+04 4.582500000000000000e+04 4.629500000000000000e+04 4.622400000000000000e+04 4.585100000000000000e+04 4.574900000000000000e+04 4.610200000000000000e+04 4.565300000000000000e+04 4.590500000000000000e+04 4.592000000000000000e+04 4.559900000000000000e+04 4.604000000000000000e+04 4.568000000000000000e+04 4.575900000000000000e+04 4.554400000000000000e+04 4.618000000000000000e+04 4.589800000000000000e+04 4.583600000000000000e+04 4.589600000000000000e+04 4.571300000000000000e+04 4.595900000000000000e+04 4.608600000000000000e+04 4.571100000000000000e+04 4.530300000000000000e+04 4.556500000000000000e+04 4.534100000000000000e+04 4.581300000000000000e+04 4.572400000000000000e+04 4.564800000000000000e+04 4.534400000000000000e+04 4.522600000000000000e+04 4.594500000000000000e+04 4.500000000000000000e+04 4.526800000000000000e+04 4.547200000000000000e+04 4.590800000000000000e+04 4.569700000000000000e+04 4.560500000000000000e+04 4.573500000000000000e+04 4.592800000000000000e+04 4.577200000000000000e+04 4.590100000000000000e+04 4.553500000000000000e+04 4.608800000000000000e+04 4.595900000000000000e+04 4.570200000000000000e+04 4.589700000000000000e+04 4.538200000000000000e+04 4.548800000000000000e+04 4.584900000000000000e+04 4.572700000000000000e+04 4.548000000000000000e+04 4.535600000000000000e+04 4.577300000000000000e+04 4.575300000000000000e+04 4.548400000000000000e+04 4.574400000000000000e+04 4.525100000000000000e+04 4.566900000000000000e+04 4.508800000000000000e+04 4.566900000000000000e+04 4.562000000000000000e+04 4.570700000000000000e+04 4.577200000000000000e+04 4.566200000000000000e+04 4.555900000000000000e+04 4.532200000000000000e+04 4.557500000000000000e+04 4.539200000000000000e+04 4.548700000000000000e+04 4.526600000000000000e+04 4.561700000000000000e+04 4.555400000000000000e+04 4.526300000000000000e+04 4.615300000000000000e+04 4.611900000000000000e+04 4.573700000000000000e+04 4.580400000000000000e+04 4.567800000000000000e+04 4.574600000000000000e+04 4.616000000000000000e+04 4.610100000000000000e+04 4.583000000000000000e+04 4.605300000000000000e+04 4.607900000000000000e+04 4.566300000000000000e+04 4.566900000000000000e+04 4.630300000000000000e+04 4.545400000000000000e+04 4.587400000000000000e+04 4.559000000000000000e+04 4.584300000000000000e+04 4.581500000000000000e+04 4.562900000000000000e+04 4.549400000000000000e+04 4.576800000000000000e+04 4.586300000000000000e+04 4.580000000000000000e+04 4.578900000000000000e+04 4.608200000000000000e+04 4.601700000000000000e+04 4.609400000000000000e+04 4.591700000000000000e+04 4.574500000000000000e+04 4.609100000000000000e+04 4.602700000000000000e+04 4.562000000000000000e+04 4.587300000000000000e+04 4.598900000000000000e+04 4.620900000000000000e+04 4.638900000000000000e+04 4.607700000000000000e+04 4.575600000000000000e+04 4.639800000000000000e+04 4.611300000000000000e+04 4.563200000000000000e+04 4.605500000000000000e+04 4.565300000000000000e+04 4.538100000000000000e+04 4.540100000000000000e+04 4.619900000000000000e+04 4.565100000000000000e+04 4.568100000000000000e+04 4.599900000000000000e+04 4.596000000000000000e+04 4.621200000000000000e+04 4.609100000000000000e+04 4.619600000000000000e+04 4.613000000000000000e+04 4.595600000000000000e+04 4.641800000000000000e+04 4.608900000000000000e+04 4.570500000000000000e+04 4.545500000000000000e+04 4.594100000000000000e+04 4.565900000000000000e+04 4.610300000000000000e+04 4.563300000000000000e+04 4.599500000000000000e+04 4.585100000000000000e+04 4.565800000000000000e+04 4.584300000000000000e+04 4.540000000000000000e+04 4.567300000000000000e+04 4.551600000000000000e+04 4.563700000000000000e+04 4.522600000000000000e+04 4.540300000000000000e+04 4.580200000000000000e+04 4.582700000000000000e+04 4.545300000000000000e+04 4.538700000000000000e+04 4.546700000000000000e+04 4.558400000000000000e+04 4.533000000000000000e+04 4.588200000000000000e+04 4.583300000000000000e+04 4.522100000000000000e+04 4.566500000000000000e+04 4.557800000000000000e+04 4.600000000000000000e+04 4.567600000000000000e+04 4.606800000000000000e+04 4.576500000000000000e+04 4.574200000000000000e+04 4.567900000000000000e+04 4.570500000000000000e+04 4.577900000000000000e+04 4.598100000000000000e+04 4.613200000000000000e+04 4.601400000000000000e+04 4.588800000000000000e+04 4.575100000000000000e+04 4.575800000000000000e+04 4.598300000000000000e+04 4.622700000000000000e+04 4.622200000000000000e+04 4.619300000000000000e+04 4.628900000000000000e+04 4.643000000000000000e+04 4.590500000000000000e+04 4.582800000000000000e+04 4.599100000000000000e+04 4.594000000000000000e+04 4.587400000000000000e+04 4.577100000000000000e+04 4.562400000000000000e+04 4.582800000000000000e+04 4.634700000000000000e+04 4.606200000000000000e+04 4.620100000000000000e+04 4.571700000000000000e+04 4.585000000000000000e+04 4.595000000000000000e+04 4.596800000000000000e+04 4.605600000000000000e+04 4.633100000000000000e+04 4.612900000000000000e+04 4.581300000000000000e+04 4.592600000000000000e+04 4.604400000000000000e+04 4.592100000000000000e+04 4.540900000000000000e+04 4.599600000000000000e+04 4.572800000000000000e+04 4.585200000000000000e+04 4.609700000000000000e+04 4.607100000000000000e+04 4.566700000000000000e+04 4.605900000000000000e+04 4.578600000000000000e+04 4.585600000000000000e+04 4.543500000000000000e+04 4.561900000000000000e+04 4.620600000000000000e+04 4.636900000000000000e+04 4.595000000000000000e+04 4.526800000000000000e+04 4.547600000000000000e+04 4.613300000000000000e+04 4.582300000000000000e+04 4.592300000000000000e+04 4.569000000000000000e+04 4.627100000000000000e+04 4.585100000000000000e+04 4.597100000000000000e+04 4.593200000000000000e+04 4.587600000000000000e+04 4.587200000000000000e+04 4.627700000000000000e+04 4.574300000000000000e+04 4.595300000000000000e+04 4.602300000000000000e+04 4.596100000000000000e+04 4.602000000000000000e+04 4.608200000000000000e+04 4.585500000000000000e+04 4.599300000000000000e+04 4.572000000000000000e+04 4.594700000000000000e+04 4.594300000000000000e+04 4.561300000000000000e+04 4.597300000000000000e+04 4.582400000000000000e+04 4.585300000000000000e+04 4.644600000000000000e+04 4.612000000000000000e+04 4.584400000000000000e+04 4.602300000000000000e+04 4.580200000000000000e+04 4.660000000000000000e+04 4.599300000000000000e+04 4.644700000000000000e+04 4.632900000000000000e+04 4.631100000000000000e+04 4.623400000000000000e+04 4.659300000000000000e+04 4.646400000000000000e+04 4.646000000000000000e+04 4.618700000000000000e+04 4.635600000000000000e+04 4.654600000000000000e+04 4.658500000000000000e+04 4.652100000000000000e+04 4.660800000000000000e+04 4.689600000000000000e+04 4.690100000000000000e+04 4.677100000000000000e+04 4.630800000000000000e+04 4.667000000000000000e+04 4.644700000000000000e+04 4.639100000000000000e+04 4.657300000000000000e+04 4.704400000000000000e+04 4.635700000000000000e+04 4.641500000000000000e+04 4.674200000000000000e+04 4.660200000000000000e+04 4.735100000000000000e+04 4.700400000000000000e+04 4.668200000000000000e+04 4.715000000000000000e+04 4.701300000000000000e+04 4.705300000000000000e+04 4.711700000000000000e+04 4.689100000000000000e+04 4.711600000000000000e+04 4.683800000000000000e+04 4.726300000000000000e+04 4.720700000000000000e+04 4.747000000000000000e+04 4.779600000000000000e+04 4.724600000000000000e+04 4.697100000000000000e+04 4.716500000000000000e+04 4.699600000000000000e+04 4.687300000000000000e+04 4.692600000000000000e+04 4.760500000000000000e+04 4.717600000000000000e+04 4.746600000000000000e+04 4.701100000000000000e+04 4.681500000000000000e+04 4.744100000000000000e+04 4.750700000000000000e+04 4.746300000000000000e+04 4.747600000000000000e+04 4.730300000000000000e+04 4.727800000000000000e+04 4.741300000000000000e+04 4.697600000000000000e+04 4.715500000000000000e+04 4.700500000000000000e+04 4.738500000000000000e+04 4.731300000000000000e+04 4.722800000000000000e+04 4.720500000000000000e+04 4.747200000000000000e+04 4.736300000000000000e+04 4.718700000000000000e+04 4.729800000000000000e+04 4.706600000000000000e+04 4.707300000000000000e+04 4.718500000000000000e+04 4.718600000000000000e+04 4.800500000000000000e+04 4.702800000000000000e+04 4.751200000000000000e+04 4.734900000000000000e+04 4.753500000000000000e+04 4.744100000000000000e+04 4.715300000000000000e+04 4.690000000000000000e+04 4.691800000000000000e+04 4.686200000000000000e+04 4.680700000000000000e+04 4.741300000000000000e+04 4.728300000000000000e+04 4.697200000000000000e+04 4.689500000000000000e+04 4.689400000000000000e+04 4.696900000000000000e+04 4.697600000000000000e+04 4.674000000000000000e+04 4.674800000000000000e+04 4.687700000000000000e+04 4.696200000000000000e+04 4.687500000000000000e+04 4.694200000000000000e+04 4.697400000000000000e+04 4.713400000000000000e+04 4.685600000000000000e+04 4.707800000000000000e+04 4.743000000000000000e+04 4.723300000000000000e+04 4.670800000000000000e+04 4.730500000000000000e+04 4.692800000000000000e+04 4.714600000000000000e+04 4.707100000000000000e+04 4.711900000000000000e+04 4.731900000000000000e+04 4.725100000000000000e+04 4.724100000000000000e+04 4.706200000000000000e+04 4.722800000000000000e+04 4.692800000000000000e+04 4.677000000000000000e+04 4.715900000000000000e+04 4.727100000000000000e+04 4.721800000000000000e+04 4.772000000000000000e+04 4.723200000000000000e+04 4.734000000000000000e+04 4.721900000000000000e+04 4.754100000000000000e+04 4.700100000000000000e+04 4.729600000000000000e+04 4.687900000000000000e+04 4.721000000000000000e+04 4.701700000000000000e+04 4.705300000000000000e+04 4.705600000000000000e+04 4.757100000000000000e+04 4.711300000000000000e+04 4.752300000000000000e+04 4.717300000000000000e+04 4.728300000000000000e+04 4.723500000000000000e+04 4.698900000000000000e+04 4.695100000000000000e+04 4.711500000000000000e+04 4.745700000000000000e+04 4.777100000000000000e+04 4.761300000000000000e+04 4.717700000000000000e+04 4.749200000000000000e+04 4.752100000000000000e+04 4.761100000000000000e+04 4.721500000000000000e+04 4.690400000000000000e+04 4.697900000000000000e+04 4.745800000000000000e+04 4.741800000000000000e+04 4.729000000000000000e+04 4.732900000000000000e+04 4.739500000000000000e+04 4.717900000000000000e+04 4.670800000000000000e+04 4.737200000000000000e+04 4.686900000000000000e+04 4.726900000000000000e+04 4.723200000000000000e+04 4.690900000000000000e+04 4.718700000000000000e+04 4.680200000000000000e+04 4.697600000000000000e+04 4.732700000000000000e+04 4.726300000000000000e+04 4.766200000000000000e+04 4.696200000000000000e+04 4.721000000000000000e+04 4.699800000000000000e+04 4.688900000000000000e+04 4.727000000000000000e+04 4.727000000000000000e+04 4.729400000000000000e+04 4.719400000000000000e+04 4.756900000000000000e+04 4.733800000000000000e+04 4.742000000000000000e+04 4.726200000000000000e+04 4.762600000000000000e+04 4.734700000000000000e+04 4.759000000000000000e+04 4.730300000000000000e+04 4.717100000000000000e+04 4.735300000000000000e+04 4.760900000000000000e+04 4.697900000000000000e+04 4.727700000000000000e+04 4.663700000000000000e+04 4.712300000000000000e+04 4.721900000000000000e+04 4.693900000000000000e+04 4.694600000000000000e+04 4.700700000000000000e+04 4.736800000000000000e+04 4.755300000000000000e+04 4.759700000000000000e+04 4.683100000000000000e+04 4.752400000000000000e+04 4.723800000000000000e+04 4.706500000000000000e+04 4.722300000000000000e+04 4.735700000000000000e+04 4.767300000000000000e+04 4.753600000000000000e+04 4.842100000000000000e+04 4.746000000000000000e+04 4.752900000000000000e+04 4.783300000000000000e+04 4.742500000000000000e+04 4.759000000000000000e+04 4.774400000000000000e+04 4.791600000000000000e+04 4.766600000000000000e+04 4.767600000000000000e+04 4.721000000000000000e+04 4.743200000000000000e+04 4.724600000000000000e+04 4.785400000000000000e+04 4.761500000000000000e+04 4.773100000000000000e+04 4.756700000000000000e+04 4.759400000000000000e+04 4.786800000000000000e+04 4.791100000000000000e+04 4.810500000000000000e+04 4.733900000000000000e+04 4.767500000000000000e+04 4.771700000000000000e+04 4.768000000000000000e+04 4.772100000000000000e+04 4.742900000000000000e+04 4.731500000000000000e+04 4.737700000000000000e+04 4.735700000000000000e+04 4.699400000000000000e+04 4.713400000000000000e+04 4.747400000000000000e+04 4.748900000000000000e+04 4.781400000000000000e+04 4.771300000000000000e+04 4.735300000000000000e+04 4.781600000000000000e+04 4.784300000000000000e+04 4.764500000000000000e+04 4.787300000000000000e+04 4.768300000000000000e+04 4.771000000000000000e+04 4.732000000000000000e+04 4.762300000000000000e+04 4.734800000000000000e+04 4.769300000000000000e+04 4.753300000000000000e+04 4.742100000000000000e+04 4.726400000000000000e+04 4.715800000000000000e+04 4.690700000000000000e+04 4.770100000000000000e+04 4.716700000000000000e+04 4.761100000000000000e+04 4.773900000000000000e+04 4.760400000000000000e+04 4.741200000000000000e+04 4.799000000000000000e+04 4.770500000000000000e+04 4.777700000000000000e+04 4.747900000000000000e+04 4.774100000000000000e+04 4.764700000000000000e+04 4.754700000000000000e+04 4.783200000000000000e+04 4.771800000000000000e+04 4.781100000000000000e+04 4.786400000000000000e+04 4.836900000000000000e+04 4.788900000000000000e+04 4.760300000000000000e+04 4.751500000000000000e+04 4.810500000000000000e+04 4.804100000000000000e+04 4.763200000000000000e+04 4.778500000000000000e+04 4.775400000000000000e+04 4.763000000000000000e+04 4.745500000000000000e+04 4.717200000000000000e+04 4.762800000000000000e+04 4.776200000000000000e+04 4.841400000000000000e+04 4.785200000000000000e+04 4.762800000000000000e+04 4.777400000000000000e+04 4.784100000000000000e+04 4.781200000000000000e+04 4.794000000000000000e+04 4.783500000000000000e+04 4.820600000000000000e+04 4.787700000000000000e+04 4.763300000000000000e+04 4.799100000000000000e+04 4.816200000000000000e+04 4.799600000000000000e+04 4.831300000000000000e+04 4.738500000000000000e+04 4.761000000000000000e+04 4.794500000000000000e+04 4.791100000000000000e+04 4.785100000000000000e+04 4.778600000000000000e+04 4.762800000000000000e+04 4.744000000000000000e+04 4.751700000000000000e+04 4.776800000000000000e+04 4.742700000000000000e+04 4.745300000000000000e+04 4.741800000000000000e+04 4.767800000000000000e+04 4.798600000000000000e+04 4.805700000000000000e+04 4.804300000000000000e+04 4.800800000000000000e+04 4.756700000000000000e+04 4.837400000000000000e+04 4.768200000000000000e+04 4.777100000000000000e+04 4.760300000000000000e+04 4.753000000000000000e+04 4.775600000000000000e+04 4.793400000000000000e+04 4.816400000000000000e+04 4.771200000000000000e+04 4.775200000000000000e+04 4.790300000000000000e+04 4.791800000000000000e+04 4.762700000000000000e+04 4.746400000000000000e+04 4.734500000000000000e+04 4.807700000000000000e+04 4.806600000000000000e+04 4.765400000000000000e+04 4.778200000000000000e+04 4.808100000000000000e+04 4.746600000000000000e+04 4.751500000000000000e+04 4.760900000000000000e+04 4.767200000000000000e+04 4.791300000000000000e+04 4.789100000000000000e+04 4.789800000000000000e+04 4.799100000000000000e+04 4.791100000000000000e+04 4.790200000000000000e+04 4.777900000000000000e+04 4.800200000000000000e+04 4.804200000000000000e+04 4.818200000000000000e+04 4.812900000000000000e+04 4.761700000000000000e+04 4.822900000000000000e+04 4.794900000000000000e+04 4.795200000000000000e+04 4.783600000000000000e+04 4.764800000000000000e+04 4.799500000000000000e+04 4.823800000000000000e+04 4.826300000000000000e+04 4.808800000000000000e+04 4.820600000000000000e+04 4.745400000000000000e+04 4.781800000000000000e+04 4.791600000000000000e+04 4.749700000000000000e+04 4.732300000000000000e+04 4.757900000000000000e+04 4.820700000000000000e+04 4.787200000000000000e+04 4.834000000000000000e+04 4.746700000000000000e+04 4.710600000000000000e+04 4.753200000000000000e+04 4.795600000000000000e+04 4.776600000000000000e+04 4.757800000000000000e+04 4.769200000000000000e+04 4.765200000000000000e+04 4.749600000000000000e+04 4.797900000000000000e+04 4.791100000000000000e+04 4.774900000000000000e+04 4.800500000000000000e+04 4.813800000000000000e+04 4.787900000000000000e+04 4.798800000000000000e+04 4.783500000000000000e+04 4.805100000000000000e+04 4.790900000000000000e+04 4.747500000000000000e+04 4.802500000000000000e+04 4.754600000000000000e+04 4.767300000000000000e+04 4.798900000000000000e+04 4.779300000000000000e+04 4.750100000000000000e+04 4.792600000000000000e+04 4.827400000000000000e+04 4.782500000000000000e+04 4.814700000000000000e+04 4.788900000000000000e+04 4.762200000000000000e+04 4.790300000000000000e+04 4.776400000000000000e+04 4.825300000000000000e+04 4.832400000000000000e+04 4.797700000000000000e+04 4.797600000000000000e+04 4.808900000000000000e+04 4.823700000000000000e+04 4.817200000000000000e+04 4.834300000000000000e+04 4.823000000000000000e+04 4.789200000000000000e+04 4.863500000000000000e+04 4.770500000000000000e+04 4.779800000000000000e+04 4.858800000000000000e+04 4.766700000000000000e+04 4.764800000000000000e+04 4.837800000000000000e+04 4.798000000000000000e+04 4.794100000000000000e+04 4.801500000000000000e+04 4.813400000000000000e+04 4.800400000000000000e+04 4.807100000000000000e+04 4.787200000000000000e+04 4.829300000000000000e+04 4.860000000000000000e+04 4.820700000000000000e+04 4.823500000000000000e+04 4.863300000000000000e+04 4.860600000000000000e+04 4.832600000000000000e+04 4.779200000000000000e+04 4.802400000000000000e+04 4.794400000000000000e+04 4.778700000000000000e+04 4.769000000000000000e+04 4.812300000000000000e+04 4.814000000000000000e+04 4.810000000000000000e+04 4.792600000000000000e+04 4.780700000000000000e+04 4.777100000000000000e+04 4.755700000000000000e+04 4.764200000000000000e+04 4.743400000000000000e+04 4.768500000000000000e+04 4.765000000000000000e+04 4.759900000000000000e+04 4.774300000000000000e+04 4.772300000000000000e+04 4.794500000000000000e+04 4.757400000000000000e+04 4.770000000000000000e+04 4.744400000000000000e+04 4.748600000000000000e+04 4.806100000000000000e+04 4.728100000000000000e+04 4.759700000000000000e+04 4.814300000000000000e+04 4.777000000000000000e+04 4.744600000000000000e+04 4.821600000000000000e+04 4.812600000000000000e+04 4.824600000000000000e+04 4.788400000000000000e+04 4.815000000000000000e+04 4.814700000000000000e+04 4.795400000000000000e+04 4.799400000000000000e+04 4.771700000000000000e+04 4.804200000000000000e+04 4.794200000000000000e+04 4.758300000000000000e+04 4.726100000000000000e+04 4.751900000000000000e+04 4.760000000000000000e+04 4.745300000000000000e+04 4.763000000000000000e+04 4.796000000000000000e+04 4.721100000000000000e+04 4.777700000000000000e+04 4.763200000000000000e+04 4.765300000000000000e+04 4.743600000000000000e+04 4.756500000000000000e+04 4.742400000000000000e+04 4.719300000000000000e+04 4.739600000000000000e+04 4.717500000000000000e+04 4.764200000000000000e+04 4.809300000000000000e+04 4.772000000000000000e+04 4.774100000000000000e+04 4.747200000000000000e+04 4.794200000000000000e+04 4.787900000000000000e+04 4.712400000000000000e+04 4.740000000000000000e+04 4.741000000000000000e+04 4.764500000000000000e+04 4.735700000000000000e+04 4.781400000000000000e+04 4.790400000000000000e+04 4.779700000000000000e+04 4.776100000000000000e+04 4.736900000000000000e+04 4.772100000000000000e+04 4.758600000000000000e+04 4.773900000000000000e+04 4.797500000000000000e+04 4.769700000000000000e+04 4.770500000000000000e+04 4.757500000000000000e+04 4.788200000000000000e+04 4.801000000000000000e+04 4.827800000000000000e+04 4.822800000000000000e+04 4.813100000000000000e+04 4.781500000000000000e+04 4.771700000000000000e+04 4.786700000000000000e+04 4.784100000000000000e+04 4.787000000000000000e+04 4.759700000000000000e+04 4.745500000000000000e+04 4.759700000000000000e+04 4.774600000000000000e+04 4.737700000000000000e+04 4.738500000000000000e+04 4.761300000000000000e+04 4.788100000000000000e+04 4.740400000000000000e+04 4.763700000000000000e+04 4.726800000000000000e+04 4.754700000000000000e+04 4.796400000000000000e+04 4.784800000000000000e+04 4.773000000000000000e+04 4.772600000000000000e+04 4.782900000000000000e+04 4.769100000000000000e+04 4.775900000000000000e+04 4.774000000000000000e+04 4.836800000000000000e+04 4.796000000000000000e+04 4.787200000000000000e+04 4.806500000000000000e+04 4.792000000000000000e+04 4.780500000000000000e+04 4.792500000000000000e+04 4.783500000000000000e+04 4.822600000000000000e+04 4.803500000000000000e+04 4.792500000000000000e+04 4.805900000000000000e+04 4.830400000000000000e+04 4.836900000000000000e+04 4.799500000000000000e+04 4.827200000000000000e+04 4.831000000000000000e+04 4.811900000000000000e+04 4.851200000000000000e+04 4.815100000000000000e+04 4.856500000000000000e+04 4.867000000000000000e+04 4.887500000000000000e+04 4.811000000000000000e+04 4.789000000000000000e+04 4.798800000000000000e+04 4.815100000000000000e+04 4.824100000000000000e+04 4.770400000000000000e+04 4.797200000000000000e+04 4.798000000000000000e+04 4.778400000000000000e+04 4.803000000000000000e+04 4.781700000000000000e+04 4.767300000000000000e+04 4.818000000000000000e+04 4.813300000000000000e+04 4.856200000000000000e+04 4.842300000000000000e+04 4.833700000000000000e+04 4.856000000000000000e+04 4.863700000000000000e+04 4.806000000000000000e+04 4.808400000000000000e+04 4.799000000000000000e+04 4.845600000000000000e+04 4.817000000000000000e+04 4.847500000000000000e+04 4.850700000000000000e+04 4.886800000000000000e+04 4.838300000000000000e+04 4.831300000000000000e+04 4.881900000000000000e+04 4.825800000000000000e+04 4.836500000000000000e+04 4.882500000000000000e+04 4.863500000000000000e+04 4.874100000000000000e+04 4.851800000000000000e+04 4.830300000000000000e+04 4.831000000000000000e+04 4.823100000000000000e+04 4.858900000000000000e+04 4.825700000000000000e+04 4.861000000000000000e+04 4.844100000000000000e+04 4.793800000000000000e+04 4.810800000000000000e+04 4.801100000000000000e+04 4.817500000000000000e+04 4.816300000000000000e+04 4.814300000000000000e+04 4.797800000000000000e+04 4.786300000000000000e+04 4.788600000000000000e+04 4.800500000000000000e+04 4.784200000000000000e+04 4.761000000000000000e+04 4.744500000000000000e+04 4.779900000000000000e+04 4.747100000000000000e+04 4.767400000000000000e+04 4.805100000000000000e+04 4.789900000000000000e+04 4.798300000000000000e+04 4.776700000000000000e+04 4.774100000000000000e+04 4.807500000000000000e+04 4.817200000000000000e+04 4.761500000000000000e+04 4.776200000000000000e+04 4.830700000000000000e+04 4.829200000000000000e+04 4.769500000000000000e+04 4.793200000000000000e+04 4.801800000000000000e+04 4.820400000000000000e+04 4.796700000000000000e+04 4.836700000000000000e+04 4.797900000000000000e+04 4.795700000000000000e+04 4.826000000000000000e+04 4.765100000000000000e+04 4.791600000000000000e+04 4.818800000000000000e+04 4.826300000000000000e+04 4.774800000000000000e+04 4.807000000000000000e+04 4.814700000000000000e+04 4.857100000000000000e+04 4.816600000000000000e+04 4.850400000000000000e+04 4.816600000000000000e+04 4.830200000000000000e+04 4.799800000000000000e+04 4.781400000000000000e+04 4.810700000000000000e+04 4.775100000000000000e+04 4.819700000000000000e+04 4.807300000000000000e+04 4.767300000000000000e+04 4.758300000000000000e+04 4.788000000000000000e+04 4.793100000000000000e+04 4.792500000000000000e+04 4.818700000000000000e+04 4.761600000000000000e+04 4.776900000000000000e+04 4.761600000000000000e+04 4.791000000000000000e+04 4.776300000000000000e+04 4.790800000000000000e+04 4.789900000000000000e+04 4.755600000000000000e+04 4.807500000000000000e+04 4.793100000000000000e+04 4.824500000000000000e+04 4.752000000000000000e+04 4.804200000000000000e+04 4.817200000000000000e+04 4.793400000000000000e+04 4.842500000000000000e+04 4.814500000000000000e+04 4.818700000000000000e+04 4.786900000000000000e+04 4.809300000000000000e+04 4.794600000000000000e+04 4.826000000000000000e+04 4.784300000000000000e+04 4.811800000000000000e+04 4.813200000000000000e+04 4.800000000000000000e+04 4.798200000000000000e+04 4.831600000000000000e+04 4.838600000000000000e+04 4.770300000000000000e+04 4.809900000000000000e+04 4.811400000000000000e+04 4.808200000000000000e+04 4.821600000000000000e+04 4.845400000000000000e+04 4.848400000000000000e+04 4.840300000000000000e+04 4.850300000000000000e+04 4.794900000000000000e+04 4.838000000000000000e+04 4.812200000000000000e+04 4.784300000000000000e+04 4.823300000000000000e+04 4.796300000000000000e+04 4.772100000000000000e+04 4.780000000000000000e+04 4.785500000000000000e+04 4.830100000000000000e+04 4.828700000000000000e+04 4.769500000000000000e+04 4.772100000000000000e+04 4.764900000000000000e+04 4.770100000000000000e+04 4.776400000000000000e+04 4.770700000000000000e+04 4.798500000000000000e+04 4.798300000000000000e+04 4.792500000000000000e+04 4.830700000000000000e+04 4.810300000000000000e+04 4.795300000000000000e+04 4.741600000000000000e+04 4.778100000000000000e+04 4.771600000000000000e+04 4.796100000000000000e+04 4.776700000000000000e+04 4.778100000000000000e+04 4.749700000000000000e+04 4.761000000000000000e+04 4.771400000000000000e+04 4.763900000000000000e+04 4.792300000000000000e+04 4.796900000000000000e+04 4.783300000000000000e+04 4.761300000000000000e+04 4.790000000000000000e+04 4.760400000000000000e+04 4.748500000000000000e+04 4.802700000000000000e+04 4.791600000000000000e+04 4.782400000000000000e+04 4.764300000000000000e+04 4.762200000000000000e+04 4.739100000000000000e+04 4.732200000000000000e+04 4.690400000000000000e+04 4.713300000000000000e+04 4.759100000000000000e+04 4.717500000000000000e+04 4.726200000000000000e+04 4.792800000000000000e+04 4.777000000000000000e+04 4.783300000000000000e+04 4.845000000000000000e+04 4.821900000000000000e+04 4.776100000000000000e+04 4.845800000000000000e+04 4.858500000000000000e+04 4.845300000000000000e+04 4.850600000000000000e+04 4.853300000000000000e+04 4.852300000000000000e+04 4.814200000000000000e+04 4.828700000000000000e+04 4.873900000000000000e+04 4.857600000000000000e+04 4.828700000000000000e+04 4.797600000000000000e+04 4.789700000000000000e+04 4.833400000000000000e+04 4.834600000000000000e+04 4.827800000000000000e+04 4.784600000000000000e+04 4.776700000000000000e+04 4.765700000000000000e+04 4.766400000000000000e+04 4.791300000000000000e+04 4.776200000000000000e+04 4.800900000000000000e+04 4.817600000000000000e+04 4.797000000000000000e+04 4.810400000000000000e+04 4.858900000000000000e+04 4.849500000000000000e+04 4.869700000000000000e+04 4.832000000000000000e+04 4.796500000000000000e+04 4.872300000000000000e+04 4.837500000000000000e+04 4.859400000000000000e+04 4.851900000000000000e+04 4.860900000000000000e+04 4.861100000000000000e+04 4.863500000000000000e+04 4.907500000000000000e+04 4.871100000000000000e+04 4.854300000000000000e+04 4.867400000000000000e+04 4.823100000000000000e+04 4.846900000000000000e+04 4.822400000000000000e+04 4.917300000000000000e+04 4.787600000000000000e+04 4.778200000000000000e+04 4.809600000000000000e+04 4.801200000000000000e+04 4.771000000000000000e+04 4.838500000000000000e+04 4.809700000000000000e+04 4.824500000000000000e+04 4.821300000000000000e+04 4.762500000000000000e+04 4.798600000000000000e+04 4.787400000000000000e+04 4.763300000000000000e+04 4.790400000000000000e+04 4.828000000000000000e+04 4.794700000000000000e+04 4.820800000000000000e+04 4.843000000000000000e+04 4.860600000000000000e+04 4.836100000000000000e+04 4.898200000000000000e+04 4.816900000000000000e+04 4.847100000000000000e+04 4.843200000000000000e+04 4.875100000000000000e+04 4.851100000000000000e+04 4.898600000000000000e+04 4.851700000000000000e+04 4.893400000000000000e+04 4.854500000000000000e+04 4.832100000000000000e+04 4.842900000000000000e+04 4.879900000000000000e+04 4.897800000000000000e+04 4.855200000000000000e+04 4.888000000000000000e+04 4.881100000000000000e+04 4.869600000000000000e+04 4.828600000000000000e+04 4.835600000000000000e+04 4.831300000000000000e+04 4.883700000000000000e+04 4.884500000000000000e+04 4.872300000000000000e+04 4.930400000000000000e+04 4.901200000000000000e+04 4.892700000000000000e+04 4.901400000000000000e+04 4.929900000000000000e+04 4.898100000000000000e+04 4.891300000000000000e+04 4.859200000000000000e+04 4.912000000000000000e+04 4.869200000000000000e+04 4.914700000000000000e+04 4.880500000000000000e+04 4.885400000000000000e+04 4.878100000000000000e+04 4.883700000000000000e+04 4.892900000000000000e+04 4.904600000000000000e+04 4.937400000000000000e+04 4.879600000000000000e+04 4.882300000000000000e+04 4.927100000000000000e+04 4.920800000000000000e+04 4.850800000000000000e+04 4.916800000000000000e+04 4.892400000000000000e+04 4.885900000000000000e+04 4.900200000000000000e+04 4.891200000000000000e+04 4.884100000000000000e+04 4.883700000000000000e+04 4.926200000000000000e+04 4.944100000000000000e+04 4.899000000000000000e+04 4.905500000000000000e+04 4.930700000000000000e+04 4.914600000000000000e+04 4.882200000000000000e+04 4.943500000000000000e+04 4.902700000000000000e+04 4.906200000000000000e+04 4.865500000000000000e+04 4.898700000000000000e+04 4.880400000000000000e+04 4.915300000000000000e+04 4.920600000000000000e+04 4.900600000000000000e+04 4.931800000000000000e+04 4.883300000000000000e+04 4.944400000000000000e+04 4.931600000000000000e+04 4.926200000000000000e+04 4.874400000000000000e+04 4.904800000000000000e+04 4.940900000000000000e+04 4.886700000000000000e+04 4.908600000000000000e+04 4.899800000000000000e+04 4.922500000000000000e+04 4.894100000000000000e+04 4.958400000000000000e+04 4.917600000000000000e+04 4.878400000000000000e+04 4.896200000000000000e+04 4.941200000000000000e+04 4.901400000000000000e+04 4.892500000000000000e+04 4.870500000000000000e+04 4.876300000000000000e+04 4.908000000000000000e+04 4.930400000000000000e+04 4.916700000000000000e+04 4.886000000000000000e+04 4.948000000000000000e+04 4.879400000000000000e+04 4.894000000000000000e+04 4.874100000000000000e+04 4.921700000000000000e+04 4.903600000000000000e+04 4.923300000000000000e+04 4.906400000000000000e+04 4.874300000000000000e+04 4.908100000000000000e+04 4.889800000000000000e+04 4.851900000000000000e+04 4.864000000000000000e+04 4.867600000000000000e+04 4.861600000000000000e+04 4.902600000000000000e+04 4.879800000000000000e+04 4.871600000000000000e+04 4.857400000000000000e+04 4.910900000000000000e+04 4.890700000000000000e+04 4.878900000000000000e+04 4.882800000000000000e+04 4.873200000000000000e+04 4.909400000000000000e+04 4.896100000000000000e+04 4.910900000000000000e+04 4.898900000000000000e+04 4.872800000000000000e+04 4.902800000000000000e+04 4.932700000000000000e+04 4.897600000000000000e+04 4.926300000000000000e+04 4.923200000000000000e+04 4.895500000000000000e+04 4.960200000000000000e+04 4.949000000000000000e+04 4.948800000000000000e+04 4.931300000000000000e+04 4.960300000000000000e+04 4.934500000000000000e+04 4.973300000000000000e+04 4.928300000000000000e+04 4.929200000000000000e+04 4.969400000000000000e+04 4.918800000000000000e+04 4.928800000000000000e+04 4.913500000000000000e+04 4.930600000000000000e+04 4.915300000000000000e+04 4.978400000000000000e+04 4.939400000000000000e+04 4.986700000000000000e+04 4.972100000000000000e+04 4.982900000000000000e+04 4.987700000000000000e+04 4.951800000000000000e+04 4.991100000000000000e+04 4.979100000000000000e+04 4.956400000000000000e+04 4.978800000000000000e+04 4.961500000000000000e+04 4.928400000000000000e+04 4.932900000000000000e+04 4.991200000000000000e+04 4.988700000000000000e+04 4.944500000000000000e+04 4.959600000000000000e+04 4.893000000000000000e+04 4.909000000000000000e+04 4.895800000000000000e+04 4.894300000000000000e+04 4.911600000000000000e+04 4.966600000000000000e+04 4.957100000000000000e+04 4.928600000000000000e+04 4.927400000000000000e+04 4.963800000000000000e+04 4.947800000000000000e+04 4.918100000000000000e+04 4.951500000000000000e+04 4.919400000000000000e+04 4.923600000000000000e+04 4.963000000000000000e+04 4.929600000000000000e+04 4.920500000000000000e+04 4.989700000000000000e+04 4.923500000000000000e+04 4.943700000000000000e+04 4.987800000000000000e+04 5.025300000000000000e+04 4.947200000000000000e+04 4.880100000000000000e+04 4.937700000000000000e+04 4.889600000000000000e+04 4.903800000000000000e+04 4.901900000000000000e+04 4.860500000000000000e+04 4.906600000000000000e+04 4.903300000000000000e+04 4.896400000000000000e+04 4.927700000000000000e+04 4.951100000000000000e+04 4.940600000000000000e+04 4.905500000000000000e+04 4.951100000000000000e+04 4.893700000000000000e+04 4.908400000000000000e+04 4.914000000000000000e+04 4.907800000000000000e+04 4.934800000000000000e+04 4.936100000000000000e+04 4.897500000000000000e+04 4.907000000000000000e+04 4.866200000000000000e+04 4.875500000000000000e+04 4.874600000000000000e+04 4.901200000000000000e+04 4.870300000000000000e+04 4.879900000000000000e+04 4.883000000000000000e+04 4.909700000000000000e+04 4.905600000000000000e+04 4.881600000000000000e+04 4.857200000000000000e+04 4.897000000000000000e+04 4.933800000000000000e+04 4.948000000000000000e+04 4.950100000000000000e+04 4.865000000000000000e+04 4.917000000000000000e+04 4.936200000000000000e+04 4.902600000000000000e+04 4.937500000000000000e+04 4.911400000000000000e+04 4.945800000000000000e+04 4.892500000000000000e+04 4.947100000000000000e+04 4.922900000000000000e+04 4.902300000000000000e+04 4.873900000000000000e+04 4.927900000000000000e+04 4.869200000000000000e+04 4.902200000000000000e+04 4.915400000000000000e+04 4.914200000000000000e+04 4.894600000000000000e+04 4.902600000000000000e+04 4.881800000000000000e+04 4.900300000000000000e+04 4.914500000000000000e+04 4.852400000000000000e+04 4.876900000000000000e+04 4.853900000000000000e+04 4.828700000000000000e+04 4.834700000000000000e+04 4.886100000000000000e+04 4.862700000000000000e+04 4.890900000000000000e+04 4.867200000000000000e+04 4.908700000000000000e+04 4.868200000000000000e+04 4.866500000000000000e+04 4.920300000000000000e+04 4.911300000000000000e+04 4.916000000000000000e+04 4.893300000000000000e+04 4.934900000000000000e+04 4.901200000000000000e+04 4.867400000000000000e+04 4.859500000000000000e+04 4.856100000000000000e+04 4.903100000000000000e+04 4.853900000000000000e+04 4.921100000000000000e+04 4.931100000000000000e+04 4.936000000000000000e+04 4.948000000000000000e+04 4.952000000000000000e+04 4.893800000000000000e+04 4.914400000000000000e+04 4.934900000000000000e+04 4.933600000000000000e+04 4.919600000000000000e+04 4.923100000000000000e+04 4.927800000000000000e+04 4.943800000000000000e+04 4.930600000000000000e+04 4.933800000000000000e+04 4.966700000000000000e+04 4.938100000000000000e+04 4.938600000000000000e+04 4.938000000000000000e+04 4.968200000000000000e+04 4.925600000000000000e+04 4.951400000000000000e+04 4.942500000000000000e+04 4.895500000000000000e+04 4.900800000000000000e+04 4.905000000000000000e+04 4.940200000000000000e+04 4.914700000000000000e+04 4.941700000000000000e+04 4.920400000000000000e+04 4.910800000000000000e+04 4.906700000000000000e+04 4.931300000000000000e+04 4.962000000000000000e+04 4.951100000000000000e+04 4.942900000000000000e+04 4.948800000000000000e+04 4.905400000000000000e+04 4.937700000000000000e+04 4.925500000000000000e+04 4.932800000000000000e+04 4.905200000000000000e+04 4.923500000000000000e+04 4.949700000000000000e+04 4.944300000000000000e+04 4.929800000000000000e+04 4.939900000000000000e+04 4.974900000000000000e+04 4.927400000000000000e+04 4.930200000000000000e+04 4.895200000000000000e+04 4.903100000000000000e+04 4.921500000000000000e+04 4.931900000000000000e+04 4.933900000000000000e+04 4.899800000000000000e+04 4.869800000000000000e+04 4.980400000000000000e+04 4.901000000000000000e+04 4.931600000000000000e+04 4.916400000000000000e+04 4.918300000000000000e+04 4.905500000000000000e+04 4.941200000000000000e+04 4.934200000000000000e+04 4.942500000000000000e+04 4.923300000000000000e+04 4.944800000000000000e+04 4.947000000000000000e+04 4.951900000000000000e+04 4.943300000000000000e+04 4.955000000000000000e+04 4.953000000000000000e+04 4.972000000000000000e+04 4.926200000000000000e+04 4.895900000000000000e+04 4.938700000000000000e+04 4.947100000000000000e+04 4.917300000000000000e+04 4.948400000000000000e+04 4.905100000000000000e+04 4.927500000000000000e+04 4.945000000000000000e+04 4.918200000000000000e+04 4.974900000000000000e+04 4.953600000000000000e+04 4.920500000000000000e+04 4.935700000000000000e+04 4.915100000000000000e+04 4.936800000000000000e+04 4.909400000000000000e+04 4.937500000000000000e+04 4.946400000000000000e+04 4.971300000000000000e+04 4.917500000000000000e+04 4.927100000000000000e+04 4.950100000000000000e+04 4.934300000000000000e+04 4.927100000000000000e+04 4.967700000000000000e+04 4.929500000000000000e+04 4.966200000000000000e+04 4.975900000000000000e+04 4.921200000000000000e+04 4.933500000000000000e+04 4.914900000000000000e+04 4.920800000000000000e+04 4.928000000000000000e+04 4.932000000000000000e+04 4.926600000000000000e+04 4.897800000000000000e+04 4.907800000000000000e+04 4.897700000000000000e+04 4.908700000000000000e+04 4.928800000000000000e+04 4.889600000000000000e+04 4.947900000000000000e+04 4.891000000000000000e+04 4.966400000000000000e+04 4.874800000000000000e+04 4.913900000000000000e+04 4.916300000000000000e+04 4.889000000000000000e+04 4.952700000000000000e+04 4.886600000000000000e+04 4.918100000000000000e+04 4.886800000000000000e+04 4.896200000000000000e+04 4.955100000000000000e+04 4.916500000000000000e+04 4.974200000000000000e+04 4.988000000000000000e+04 4.929400000000000000e+04 4.948000000000000000e+04 4.944400000000000000e+04 4.928700000000000000e+04 4.953200000000000000e+04 4.965100000000000000e+04 4.921200000000000000e+04 4.952300000000000000e+04 4.932200000000000000e+04 4.970200000000000000e+04 4.944800000000000000e+04 4.952600000000000000e+04 4.920100000000000000e+04 4.948800000000000000e+04 4.935500000000000000e+04 4.951300000000000000e+04 4.927800000000000000e+04 4.899700000000000000e+04 4.965800000000000000e+04 4.921000000000000000e+04 4.930400000000000000e+04 4.918000000000000000e+04 4.898700000000000000e+04 4.949400000000000000e+04 4.966900000000000000e+04 4.955000000000000000e+04 4.970700000000000000e+04 4.980500000000000000e+04 4.959600000000000000e+04 4.958800000000000000e+04 4.914700000000000000e+04 4.957800000000000000e+04 4.961200000000000000e+04 4.972600000000000000e+04 4.969400000000000000e+04 4.905400000000000000e+04 4.954200000000000000e+04 4.925200000000000000e+04 4.964900000000000000e+04 4.926700000000000000e+04 4.983400000000000000e+04 4.986900000000000000e+04 4.947600000000000000e+04 4.957900000000000000e+04 4.986800000000000000e+04 4.958200000000000000e+04 4.948400000000000000e+04 4.960900000000000000e+04 4.975600000000000000e+04 4.966400000000000000e+04 4.957300000000000000e+04 4.925500000000000000e+04 4.996900000000000000e+04 4.981800000000000000e+04 4.928700000000000000e+04 5.002000000000000000e+04 5.030200000000000000e+04 5.008400000000000000e+04 4.939500000000000000e+04 4.982700000000000000e+04 5.005500000000000000e+04 4.967800000000000000e+04 5.004300000000000000e+04 5.007700000000000000e+04 4.937200000000000000e+04 4.957000000000000000e+04 4.985500000000000000e+04 4.988800000000000000e+04 4.949500000000000000e+04 4.975700000000000000e+04 5.010500000000000000e+04 4.952600000000000000e+04 4.952300000000000000e+04 4.989600000000000000e+04 4.952400000000000000e+04 4.939300000000000000e+04 4.958000000000000000e+04 4.971400000000000000e+04 4.999600000000000000e+04 4.920900000000000000e+04 4.968700000000000000e+04 5.016900000000000000e+04 5.004200000000000000e+04 4.979000000000000000e+04 4.972100000000000000e+04 4.991100000000000000e+04 4.988400000000000000e+04 4.974700000000000000e+04 4.970800000000000000e+04 4.973300000000000000e+04 4.989200000000000000e+04 4.895600000000000000e+04 4.962700000000000000e+04 4.975700000000000000e+04 4.908600000000000000e+04 4.956200000000000000e+04 4.941500000000000000e+04 4.937000000000000000e+04 4.912700000000000000e+04 4.900100000000000000e+04 4.900100000000000000e+04 4.959000000000000000e+04 4.979700000000000000e+04 4.991000000000000000e+04 4.981800000000000000e+04 4.983200000000000000e+04 4.989500000000000000e+04 5.014700000000000000e+04 4.940500000000000000e+04 4.967300000000000000e+04 4.926900000000000000e+04 4.948400000000000000e+04 4.949700000000000000e+04 4.943100000000000000e+04 4.930200000000000000e+04 4.915000000000000000e+04 4.951400000000000000e+04 4.943000000000000000e+04 4.933900000000000000e+04 4.943200000000000000e+04 4.978400000000000000e+04 4.971000000000000000e+04 5.023200000000000000e+04 4.977200000000000000e+04 4.977500000000000000e+04 4.972900000000000000e+04 4.986400000000000000e+04 5.003800000000000000e+04 4.966400000000000000e+04 4.980500000000000000e+04 4.992300000000000000e+04 5.021400000000000000e+04 5.024200000000000000e+04 5.057400000000000000e+04 5.053400000000000000e+04 5.006300000000000000e+04 4.995200000000000000e+04 5.032100000000000000e+04 5.026500000000000000e+04 5.035500000000000000e+04 5.031800000000000000e+04 5.109900000000000000e+04 5.032200000000000000e+04 5.029200000000000000e+04 5.027200000000000000e+04 5.005400000000000000e+04 5.006100000000000000e+04 5.061100000000000000e+04 5.011400000000000000e+04 5.018800000000000000e+04 5.054900000000000000e+04 5.064500000000000000e+04 5.052700000000000000e+04 5.042300000000000000e+04 5.065700000000000000e+04 5.017300000000000000e+04 5.051200000000000000e+04 5.036800000000000000e+04 5.054600000000000000e+04 5.086300000000000000e+04 5.052500000000000000e+04 5.057000000000000000e+04 5.036700000000000000e+04 5.044400000000000000e+04 5.014500000000000000e+04 5.028400000000000000e+04 5.005600000000000000e+04 5.027800000000000000e+04 5.020100000000000000e+04 5.042800000000000000e+04 5.047300000000000000e+04 5.056300000000000000e+04 5.015700000000000000e+04 5.037200000000000000e+04 5.010800000000000000e+04 5.019300000000000000e+04 5.024400000000000000e+04 5.039200000000000000e+04 5.009100000000000000e+04 5.004900000000000000e+04 4.993900000000000000e+04 4.978300000000000000e+04 5.035900000000000000e+04 5.077900000000000000e+04 4.989300000000000000e+04 5.018500000000000000e+04 5.032800000000000000e+04 5.005000000000000000e+04 5.027300000000000000e+04 5.003400000000000000e+04 5.068600000000000000e+04 5.025700000000000000e+04 4.996400000000000000e+04 5.020200000000000000e+04 4.990400000000000000e+04 4.967100000000000000e+04 5.028500000000000000e+04 4.995900000000000000e+04 4.991200000000000000e+04 5.012800000000000000e+04 4.944200000000000000e+04 4.948100000000000000e+04 4.979800000000000000e+04 4.970200000000000000e+04 4.980400000000000000e+04 4.977400000000000000e+04 4.953100000000000000e+04 4.973000000000000000e+04 4.954300000000000000e+04 4.930300000000000000e+04 4.921700000000000000e+04 4.908600000000000000e+04 4.948500000000000000e+04 4.982000000000000000e+04 4.925900000000000000e+04 4.933200000000000000e+04 4.939300000000000000e+04 4.969800000000000000e+04 4.937100000000000000e+04 4.949500000000000000e+04 4.946100000000000000e+04 4.923700000000000000e+04 4.955100000000000000e+04 4.940800000000000000e+04 4.961400000000000000e+04 4.923300000000000000e+04 4.963900000000000000e+04 4.923100000000000000e+04 4.945100000000000000e+04 5.037400000000000000e+04 4.965000000000000000e+04 4.958000000000000000e+04 4.939600000000000000e+04 4.942300000000000000e+04 4.948300000000000000e+04 4.955800000000000000e+04 4.934000000000000000e+04 4.977600000000000000e+04 5.023300000000000000e+04 4.962700000000000000e+04 4.978000000000000000e+04 4.937400000000000000e+04 4.954200000000000000e+04 4.995200000000000000e+04 4.979200000000000000e+04 4.993400000000000000e+04 4.955000000000000000e+04 4.968400000000000000e+04 5.005100000000000000e+04 4.981000000000000000e+04 5.008200000000000000e+04 4.996800000000000000e+04 5.027500000000000000e+04 5.014500000000000000e+04 4.985700000000000000e+04 4.985700000000000000e+04 4.993400000000000000e+04 4.958800000000000000e+04 4.994700000000000000e+04 4.979600000000000000e+04 4.999500000000000000e+04 4.971300000000000000e+04 4.978300000000000000e+04 4.990500000000000000e+04 4.957600000000000000e+04 4.973100000000000000e+04 4.941300000000000000e+04 4.952500000000000000e+04 4.953800000000000000e+04 5.003900000000000000e+04 4.948700000000000000e+04 4.957200000000000000e+04 4.988100000000000000e+04 4.933500000000000000e+04 4.931300000000000000e+04 4.950200000000000000e+04 4.977300000000000000e+04 5.018700000000000000e+04 4.971600000000000000e+04 4.981600000000000000e+04 5.030500000000000000e+04 4.998100000000000000e+04 5.008500000000000000e+04 5.024800000000000000e+04 5.002900000000000000e+04 5.034800000000000000e+04 5.019600000000000000e+04 5.022700000000000000e+04 4.980200000000000000e+04 5.020500000000000000e+04 5.020400000000000000e+04 4.994300000000000000e+04 4.999800000000000000e+04 4.964800000000000000e+04 4.987900000000000000e+04 5.035200000000000000e+04 5.018900000000000000e+04 4.978100000000000000e+04 4.966400000000000000e+04 5.012000000000000000e+04 5.015100000000000000e+04 5.019300000000000000e+04 5.027800000000000000e+04 5.002700000000000000e+04 4.990100000000000000e+04 5.013300000000000000e+04 5.004900000000000000e+04 4.951100000000000000e+04 5.030300000000000000e+04 5.007400000000000000e+04 5.062500000000000000e+04 4.983000000000000000e+04 5.002300000000000000e+04 4.994500000000000000e+04 4.985000000000000000e+04 5.094300000000000000e+04 5.000700000000000000e+04 5.031200000000000000e+04 5.029500000000000000e+04 5.019100000000000000e+04 5.028500000000000000e+04 5.022900000000000000e+04 5.009400000000000000e+04 4.991700000000000000e+04 5.005100000000000000e+04 4.973700000000000000e+04 5.020600000000000000e+04 4.968100000000000000e+04 5.037100000000000000e+04 4.999900000000000000e+04 4.976600000000000000e+04 5.013500000000000000e+04 5.014200000000000000e+04 5.018900000000000000e+04 5.042900000000000000e+04 5.055100000000000000e+04 5.011100000000000000e+04 5.062800000000000000e+04 4.998800000000000000e+04 5.070200000000000000e+04 5.026700000000000000e+04 5.064900000000000000e+04 5.074600000000000000e+04 5.035700000000000000e+04 5.064400000000000000e+04 5.036300000000000000e+04 5.040500000000000000e+04 5.021400000000000000e+04 5.022100000000000000e+04 5.058700000000000000e+04 5.063200000000000000e+04 5.052900000000000000e+04 5.041100000000000000e+04 5.032600000000000000e+04 5.083600000000000000e+04 5.094800000000000000e+04 5.107600000000000000e+04 5.083300000000000000e+04 5.034800000000000000e+04 5.108400000000000000e+04 5.141800000000000000e+04 5.126000000000000000e+04 5.083900000000000000e+04 5.104000000000000000e+04 5.090200000000000000e+04 5.071800000000000000e+04 5.063400000000000000e+04 5.098800000000000000e+04 5.077200000000000000e+04 5.054000000000000000e+04 5.106300000000000000e+04 5.071900000000000000e+04 5.029600000000000000e+04 5.053300000000000000e+04 5.051200000000000000e+04 5.089300000000000000e+04 5.048600000000000000e+04 5.008700000000000000e+04 5.043500000000000000e+04 5.015000000000000000e+04 5.026900000000000000e+04 5.067900000000000000e+04 5.045400000000000000e+04 5.044000000000000000e+04 5.075300000000000000e+04 5.034100000000000000e+04 5.098600000000000000e+04 5.041400000000000000e+04 5.061400000000000000e+04 5.050100000000000000e+04 4.967900000000000000e+04 5.036100000000000000e+04 4.999400000000000000e+04 4.997400000000000000e+04 5.019600000000000000e+04 5.049600000000000000e+04 5.059500000000000000e+04 5.068100000000000000e+04 5.053800000000000000e+04 5.092600000000000000e+04 5.060100000000000000e+04 5.034000000000000000e+04 5.052800000000000000e+04 5.037600000000000000e+04 5.055600000000000000e+04 5.042000000000000000e+04 5.045600000000000000e+04 5.070300000000000000e+04 5.019800000000000000e+04 5.039800000000000000e+04 5.024400000000000000e+04 5.007600000000000000e+04 4.979200000000000000e+04 4.985900000000000000e+04 4.957300000000000000e+04 5.051800000000000000e+04 5.067800000000000000e+04 5.038400000000000000e+04 5.100700000000000000e+04 5.053400000000000000e+04 5.074100000000000000e+04 5.072500000000000000e+04 5.054900000000000000e+04 5.073900000000000000e+04 5.046500000000000000e+04 5.094600000000000000e+04 5.047100000000000000e+04 5.035500000000000000e+04 5.056500000000000000e+04 5.050500000000000000e+04 5.097500000000000000e+04 5.069500000000000000e+04 5.084800000000000000e+04 5.034400000000000000e+04 5.058600000000000000e+04 5.049700000000000000e+04 5.061100000000000000e+04 5.034500000000000000e+04 5.032800000000000000e+04 5.065700000000000000e+04 5.062600000000000000e+04 5.092400000000000000e+04 5.102900000000000000e+04 5.052000000000000000e+04 5.061500000000000000e+04 5.112900000000000000e+04 5.041300000000000000e+04 5.062800000000000000e+04 5.044200000000000000e+04 5.073000000000000000e+04 5.033000000000000000e+04 5.079700000000000000e+04 5.048600000000000000e+04 5.047600000000000000e+04 5.049700000000000000e+04 5.005100000000000000e+04 5.051700000000000000e+04 5.024400000000000000e+04 5.030600000000000000e+04 4.995500000000000000e+04 5.019700000000000000e+04 5.000100000000000000e+04 5.025900000000000000e+04 5.016100000000000000e+04 4.967400000000000000e+04 4.988500000000000000e+04 5.040100000000000000e+04 5.047200000000000000e+04 5.034100000000000000e+04 5.042500000000000000e+04 5.027200000000000000e+04 5.045900000000000000e+04 5.055100000000000000e+04 5.085900000000000000e+04 5.093200000000000000e+04 5.093800000000000000e+04 5.055100000000000000e+04 5.101000000000000000e+04 5.090500000000000000e+04 5.095200000000000000e+04 5.084600000000000000e+04 5.086300000000000000e+04 5.084300000000000000e+04 5.060800000000000000e+04 5.065700000000000000e+04 5.089100000000000000e+04 5.046400000000000000e+04 5.059400000000000000e+04 5.069300000000000000e+04 5.062100000000000000e+04 5.058800000000000000e+04 5.035400000000000000e+04 5.083400000000000000e+04 5.083800000000000000e+04 5.017000000000000000e+04 5.096900000000000000e+04 5.103300000000000000e+04 5.053300000000000000e+04 5.086400000000000000e+04 5.066400000000000000e+04 5.039900000000000000e+04 5.071800000000000000e+04 5.009400000000000000e+04 5.058400000000000000e+04 5.112000000000000000e+04 5.038500000000000000e+04 5.076400000000000000e+04 5.066400000000000000e+04 5.052600000000000000e+04 5.130100000000000000e+04 5.126500000000000000e+04 5.083500000000000000e+04 5.085700000000000000e+04 5.045700000000000000e+04 5.019300000000000000e+04 5.046700000000000000e+04 5.067200000000000000e+04 5.079500000000000000e+04 5.096500000000000000e+04 5.076500000000000000e+04 5.063100000000000000e+04 5.147700000000000000e+04 5.099600000000000000e+04 5.131300000000000000e+04 5.097800000000000000e+04 5.117100000000000000e+04 5.085800000000000000e+04 5.132700000000000000e+04 5.060800000000000000e+04 5.085000000000000000e+04 5.088100000000000000e+04 5.114300000000000000e+04 5.059700000000000000e+04 5.104600000000000000e+04 5.068100000000000000e+04 5.091100000000000000e+04 5.110000000000000000e+04 5.113100000000000000e+04 5.081600000000000000e+04 5.072500000000000000e+04 5.073100000000000000e+04 5.118300000000000000e+04 5.062100000000000000e+04 5.103300000000000000e+04 5.057400000000000000e+04 5.069700000000000000e+04 5.060500000000000000e+04 5.101700000000000000e+04 5.058600000000000000e+04 5.128300000000000000e+04 5.087900000000000000e+04 5.102200000000000000e+04 5.079700000000000000e+04 5.125400000000000000e+04 5.054000000000000000e+04 5.075500000000000000e+04 5.082400000000000000e+04 5.101600000000000000e+04 5.106800000000000000e+04 5.102900000000000000e+04 5.083800000000000000e+04 5.040300000000000000e+04 5.064900000000000000e+04 5.039800000000000000e+04 5.047300000000000000e+04 5.057600000000000000e+04 5.061100000000000000e+04 5.044600000000000000e+04 5.064300000000000000e+04 5.066700000000000000e+04 5.062800000000000000e+04 5.049900000000000000e+04 5.039500000000000000e+04 5.022700000000000000e+04 4.988500000000000000e+04 5.014500000000000000e+04 5.007900000000000000e+04 5.048900000000000000e+04 5.003800000000000000e+04 4.999300000000000000e+04 5.021200000000000000e+04 5.051400000000000000e+04 5.074200000000000000e+04 5.050400000000000000e+04 5.049400000000000000e+04 5.088100000000000000e+04 5.081100000000000000e+04 5.041600000000000000e+04 5.026400000000000000e+04 5.005800000000000000e+04 5.017700000000000000e+04 4.987000000000000000e+04 5.026600000000000000e+04 5.046600000000000000e+04 5.019000000000000000e+04 5.017500000000000000e+04 5.028800000000000000e+04 5.004800000000000000e+04 5.030200000000000000e+04 5.060300000000000000e+04 5.046900000000000000e+04 5.034100000000000000e+04 5.060700000000000000e+04 5.054000000000000000e+04 5.018400000000000000e+04 5.086700000000000000e+04 5.033600000000000000e+04 5.076400000000000000e+04 5.055200000000000000e+04 5.024300000000000000e+04 5.079300000000000000e+04 5.072000000000000000e+04 5.078800000000000000e+04 5.046500000000000000e+04 5.087900000000000000e+04 5.041600000000000000e+04 5.047300000000000000e+04 5.029600000000000000e+04 5.049700000000000000e+04 5.102600000000000000e+04 5.103600000000000000e+04 5.082100000000000000e+04 5.130800000000000000e+04 5.103300000000000000e+04 5.079200000000000000e+04 5.101400000000000000e+04 5.081200000000000000e+04 5.083800000000000000e+04 5.033100000000000000e+04 5.078200000000000000e+04 5.053100000000000000e+04 5.106600000000000000e+04 5.110600000000000000e+04 5.123300000000000000e+04 5.089500000000000000e+04 5.116100000000000000e+04 5.053600000000000000e+04 5.102800000000000000e+04 5.097900000000000000e+04 5.110600000000000000e+04 5.121200000000000000e+04 5.106900000000000000e+04 5.116900000000000000e+04 5.088800000000000000e+04 5.060200000000000000e+04 5.115600000000000000e+04 5.112100000000000000e+04 5.098600000000000000e+04 5.201400000000000000e+04 5.135100000000000000e+04 5.160800000000000000e+04 5.131900000000000000e+04 5.129000000000000000e+04 5.165700000000000000e+04 5.150800000000000000e+04 5.148200000000000000e+04 5.133300000000000000e+04 5.153400000000000000e+04 5.117800000000000000e+04 5.124300000000000000e+04 5.141100000000000000e+04 5.106100000000000000e+04 5.118700000000000000e+04 5.102900000000000000e+04 5.159400000000000000e+04 5.111800000000000000e+04 5.167200000000000000e+04 5.106100000000000000e+04 5.115500000000000000e+04 5.128800000000000000e+04 5.081000000000000000e+04 5.169500000000000000e+04 5.065700000000000000e+04 5.104300000000000000e+04 5.151800000000000000e+04 5.131800000000000000e+04 5.120400000000000000e+04 5.102700000000000000e+04 5.120600000000000000e+04 5.120100000000000000e+04 5.126600000000000000e+04 5.123400000000000000e+04 5.131400000000000000e+04 5.121700000000000000e+04 5.129900000000000000e+04 5.119300000000000000e+04 5.111100000000000000e+04 5.156800000000000000e+04 5.121800000000000000e+04 5.172600000000000000e+04 5.109300000000000000e+04 5.152800000000000000e+04 5.115800000000000000e+04 5.096100000000000000e+04 5.170400000000000000e+04 5.133300000000000000e+04 5.148200000000000000e+04 5.137200000000000000e+04 5.131300000000000000e+04 5.142600000000000000e+04 5.117400000000000000e+04 5.114400000000000000e+04 5.147100000000000000e+04 5.148100000000000000e+04 5.153900000000000000e+04 5.135500000000000000e+04 5.123300000000000000e+04 5.156700000000000000e+04 5.153700000000000000e+04 5.143900000000000000e+04 5.125900000000000000e+04 5.124300000000000000e+04 5.110300000000000000e+04 5.118100000000000000e+04 5.111600000000000000e+04 5.159600000000000000e+04 5.150800000000000000e+04 5.143300000000000000e+04 5.138000000000000000e+04 5.146400000000000000e+04 5.118500000000000000e+04 5.105700000000000000e+04 5.165700000000000000e+04 5.076300000000000000e+04 5.091600000000000000e+04 5.116200000000000000e+04 5.139800000000000000e+04 5.168100000000000000e+04 5.108400000000000000e+04 5.118600000000000000e+04 5.097100000000000000e+04 5.117900000000000000e+04 5.099600000000000000e+04 5.110600000000000000e+04 5.107800000000000000e+04 5.127900000000000000e+04 5.146500000000000000e+04 5.156700000000000000e+04 5.163900000000000000e+04 5.149900000000000000e+04 5.162500000000000000e+04 5.150500000000000000e+04 5.176200000000000000e+04 5.130700000000000000e+04 5.140000000000000000e+04 5.136500000000000000e+04 5.113800000000000000e+04 5.110000000000000000e+04 5.178600000000000000e+04 5.137300000000000000e+04 5.124300000000000000e+04 5.112000000000000000e+04 5.138200000000000000e+04 5.178000000000000000e+04 5.122800000000000000e+04 5.161200000000000000e+04 5.153100000000000000e+04 5.176600000000000000e+04 5.168200000000000000e+04 5.151200000000000000e+04 5.129500000000000000e+04 5.118600000000000000e+04 5.146300000000000000e+04 5.125400000000000000e+04 5.131300000000000000e+04 5.111800000000000000e+04 5.131500000000000000e+04 5.121900000000000000e+04 5.111900000000000000e+04 5.127200000000000000e+04 5.118600000000000000e+04 5.146700000000000000e+04 5.129800000000000000e+04 5.081200000000000000e+04 5.103800000000000000e+04 5.124700000000000000e+04 5.095800000000000000e+04 5.127500000000000000e+04 5.063800000000000000e+04 5.092900000000000000e+04 5.126600000000000000e+04 5.092900000000000000e+04 5.131400000000000000e+04 5.119700000000000000e+04 5.094600000000000000e+04 5.111000000000000000e+04 5.136600000000000000e+04 5.085300000000000000e+04 5.136700000000000000e+04 5.107400000000000000e+04 5.090700000000000000e+04 5.123900000000000000e+04 5.147400000000000000e+04 5.124200000000000000e+04 5.143600000000000000e+04 5.100600000000000000e+04 5.115100000000000000e+04 5.168000000000000000e+04 5.100400000000000000e+04 5.113800000000000000e+04 5.123200000000000000e+04 5.096700000000000000e+04 5.094200000000000000e+04 5.082900000000000000e+04 5.118300000000000000e+04 5.114800000000000000e+04 5.101800000000000000e+04 5.118900000000000000e+04 5.096800000000000000e+04 5.130900000000000000e+04 5.112400000000000000e+04 5.167600000000000000e+04 5.136700000000000000e+04 5.119300000000000000e+04 5.145600000000000000e+04 5.179900000000000000e+04 5.166800000000000000e+04 5.114800000000000000e+04 5.165000000000000000e+04 5.137500000000000000e+04 5.101600000000000000e+04 5.096200000000000000e+04 5.118200000000000000e+04 5.108200000000000000e+04 5.128900000000000000e+04 5.072100000000000000e+04 5.111000000000000000e+04 5.102800000000000000e+04 5.152500000000000000e+04 5.150300000000000000e+04 5.140200000000000000e+04 5.095500000000000000e+04 5.109000000000000000e+04 5.078000000000000000e+04 5.124200000000000000e+04 5.118800000000000000e+04 5.124100000000000000e+04 5.160200000000000000e+04 5.098500000000000000e+04 5.143600000000000000e+04 5.115700000000000000e+04 5.119700000000000000e+04 5.131900000000000000e+04 5.121600000000000000e+04 5.103900000000000000e+04 5.108500000000000000e+04 5.125900000000000000e+04 5.107500000000000000e+04 5.126200000000000000e+04 5.141300000000000000e+04 5.099800000000000000e+04 5.135400000000000000e+04 5.138200000000000000e+04 5.091700000000000000e+04 5.114800000000000000e+04 5.094700000000000000e+04 5.091100000000000000e+04 5.100500000000000000e+04 5.142600000000000000e+04 5.088300000000000000e+04 5.061200000000000000e+04 5.088400000000000000e+04 5.080100000000000000e+04 5.053100000000000000e+04 5.048000000000000000e+04 5.092200000000000000e+04 5.102400000000000000e+04 5.077400000000000000e+04 5.114700000000000000e+04 5.080800000000000000e+04 5.077600000000000000e+04 5.083200000000000000e+04 5.106300000000000000e+04 5.136700000000000000e+04 5.107900000000000000e+04 5.095100000000000000e+04 5.150800000000000000e+04 5.097700000000000000e+04 5.091900000000000000e+04 5.142000000000000000e+04 5.099400000000000000e+04 5.103600000000000000e+04 5.042500000000000000e+04 5.050400000000000000e+04 5.076500000000000000e+04 5.073500000000000000e+04 5.086000000000000000e+04 5.045700000000000000e+04 5.087000000000000000e+04 5.033200000000000000e+04 5.058500000000000000e+04 5.046900000000000000e+04 5.062300000000000000e+04 5.089600000000000000e+04 5.109100000000000000e+04 5.148000000000000000e+04 5.138100000000000000e+04 5.128000000000000000e+04 5.204000000000000000e+04 5.138600000000000000e+04 5.115000000000000000e+04 5.116900000000000000e+04 5.131300000000000000e+04 5.141100000000000000e+04 5.139900000000000000e+04 5.148300000000000000e+04 5.201400000000000000e+04 5.177300000000000000e+04 5.144100000000000000e+04 5.144400000000000000e+04 5.116400000000000000e+04 5.173600000000000000e+04 5.156100000000000000e+04 5.147800000000000000e+04 5.156400000000000000e+04 5.134800000000000000e+04 5.132700000000000000e+04 5.121300000000000000e+04 5.100700000000000000e+04 5.142800000000000000e+04 5.123500000000000000e+04 5.121500000000000000e+04 5.093900000000000000e+04 5.162800000000000000e+04 5.095600000000000000e+04 5.093100000000000000e+04 5.141200000000000000e+04 5.009700000000000000e+04 5.112200000000000000e+04 5.104000000000000000e+04 5.093700000000000000e+04 5.095700000000000000e+04 5.104900000000000000e+04 5.154300000000000000e+04 5.149800000000000000e+04 5.114600000000000000e+04 5.099800000000000000e+04 5.088200000000000000e+04 5.089400000000000000e+04 5.074800000000000000e+04 5.083400000000000000e+04 5.110600000000000000e+04 5.111500000000000000e+04 5.067000000000000000e+04 5.106700000000000000e+04 5.081000000000000000e+04 5.086500000000000000e+04 5.109800000000000000e+04 5.126900000000000000e+04 5.144100000000000000e+04 5.107300000000000000e+04 5.123500000000000000e+04 5.107000000000000000e+04 5.088400000000000000e+04 5.161300000000000000e+04 5.136900000000000000e+04 5.102400000000000000e+04 5.083200000000000000e+04 5.148900000000000000e+04 5.110900000000000000e+04 5.104100000000000000e+04 5.102000000000000000e+04 5.142600000000000000e+04 5.148200000000000000e+04 5.144000000000000000e+04 5.129300000000000000e+04 5.110600000000000000e+04 5.156500000000000000e+04 5.115100000000000000e+04 5.137100000000000000e+04 5.105700000000000000e+04 5.137900000000000000e+04 5.180600000000000000e+04 5.096500000000000000e+04 5.116300000000000000e+04 5.068800000000000000e+04 5.149000000000000000e+04 5.146500000000000000e+04 5.071400000000000000e+04 5.127100000000000000e+04 5.110100000000000000e+04 5.166600000000000000e+04 5.088900000000000000e+04 5.160000000000000000e+04 5.102100000000000000e+04 5.092600000000000000e+04 5.097400000000000000e+04 5.166100000000000000e+04 5.099900000000000000e+04 5.113000000000000000e+04 5.083400000000000000e+04 5.123700000000000000e+04 5.073100000000000000e+04 5.126600000000000000e+04 5.142200000000000000e+04 5.140600000000000000e+04 5.139900000000000000e+04 5.116900000000000000e+04 5.074300000000000000e+04 5.067900000000000000e+04 5.078000000000000000e+04 5.085600000000000000e+04 5.076700000000000000e+04 5.103600000000000000e+04 5.076500000000000000e+04 5.062200000000000000e+04 5.129200000000000000e+04 5.091500000000000000e+04 5.115300000000000000e+04 5.082400000000000000e+04 5.091600000000000000e+04 5.091200000000000000e+04 5.107100000000000000e+04 5.089900000000000000e+04 5.130800000000000000e+04 5.129900000000000000e+04 5.097300000000000000e+04 5.171800000000000000e+04 5.140100000000000000e+04 5.135400000000000000e+04 5.165600000000000000e+04 5.129400000000000000e+04 5.130900000000000000e+04 5.178100000000000000e+04 5.134800000000000000e+04 5.151300000000000000e+04 5.152300000000000000e+04 5.165000000000000000e+04 5.120300000000000000e+04 5.146400000000000000e+04 5.149600000000000000e+04 5.118700000000000000e+04 5.116700000000000000e+04 5.172800000000000000e+04 5.145800000000000000e+04 5.111000000000000000e+04 5.163800000000000000e+04 5.141400000000000000e+04 5.145800000000000000e+04 5.152100000000000000e+04 5.085600000000000000e+04 5.172800000000000000e+04 5.140900000000000000e+04 5.135800000000000000e+04 5.119100000000000000e+04 5.165800000000000000e+04 5.161100000000000000e+04 5.164200000000000000e+04 5.131600000000000000e+04 5.137800000000000000e+04 5.084100000000000000e+04 5.095400000000000000e+04 5.096400000000000000e+04 5.073100000000000000e+04 5.098600000000000000e+04 5.123400000000000000e+04 5.081900000000000000e+04 5.115400000000000000e+04 5.114600000000000000e+04 5.112100000000000000e+04 5.100600000000000000e+04 5.094000000000000000e+04 5.077300000000000000e+04 5.084900000000000000e+04 5.066600000000000000e+04 5.053300000000000000e+04 5.070100000000000000e+04 5.076200000000000000e+04 5.074100000000000000e+04 5.082900000000000000e+04 5.113800000000000000e+04 5.097400000000000000e+04 5.099400000000000000e+04 5.141100000000000000e+04 5.100500000000000000e+04 5.143200000000000000e+04 5.129800000000000000e+04 5.127200000000000000e+04 5.096100000000000000e+04 5.068800000000000000e+04 5.107900000000000000e+04 5.149300000000000000e+04 5.123100000000000000e+04 5.145100000000000000e+04 5.135200000000000000e+04 5.098900000000000000e+04 5.148700000000000000e+04 5.117100000000000000e+04 5.147000000000000000e+04 5.115200000000000000e+04 5.161900000000000000e+04 5.106500000000000000e+04 5.159100000000000000e+04 5.135100000000000000e+04 5.130700000000000000e+04 5.134300000000000000e+04 5.126300000000000000e+04 5.100500000000000000e+04 5.123700000000000000e+04 5.116700000000000000e+04 5.142500000000000000e+04 5.121500000000000000e+04 5.130100000000000000e+04 5.102300000000000000e+04 5.106200000000000000e+04 5.068700000000000000e+04 5.108500000000000000e+04 5.102800000000000000e+04 5.071900000000000000e+04 5.062000000000000000e+04 5.068400000000000000e+04 5.107000000000000000e+04 5.091900000000000000e+04 5.089600000000000000e+04 5.125700000000000000e+04 5.145300000000000000e+04 5.104600000000000000e+04 5.129600000000000000e+04 5.111500000000000000e+04 5.116200000000000000e+04 5.123600000000000000e+04 5.123300000000000000e+04 5.161700000000000000e+04 5.119900000000000000e+04 5.158000000000000000e+04 5.113700000000000000e+04 5.187500000000000000e+04 5.185300000000000000e+04 5.167100000000000000e+04 5.169100000000000000e+04 5.229200000000000000e+04 5.145900000000000000e+04 5.159500000000000000e+04 5.197900000000000000e+04 5.191300000000000000e+04 5.173300000000000000e+04 5.198000000000000000e+04 5.192900000000000000e+04 5.191800000000000000e+04 5.167700000000000000e+04 5.156900000000000000e+04 5.159100000000000000e+04 5.150500000000000000e+04 5.180600000000000000e+04 5.229500000000000000e+04 5.203100000000000000e+04 5.217200000000000000e+04 5.151400000000000000e+04 5.181700000000000000e+04 5.202300000000000000e+04 5.189700000000000000e+04 5.181500000000000000e+04 5.228800000000000000e+04 5.187000000000000000e+04 5.181800000000000000e+04 5.234500000000000000e+04 5.177100000000000000e+04 5.179900000000000000e+04 5.195300000000000000e+04 5.218400000000000000e+04 5.157900000000000000e+04 5.137800000000000000e+04 5.180700000000000000e+04 5.196400000000000000e+04 5.159200000000000000e+04 5.144100000000000000e+04 5.147200000000000000e+04 5.136100000000000000e+04 5.181900000000000000e+04 5.143100000000000000e+04 5.108400000000000000e+04 5.166400000000000000e+04 5.138200000000000000e+04 5.145300000000000000e+04 5.181500000000000000e+04 5.166900000000000000e+04 5.170400000000000000e+04 5.142100000000000000e+04 5.181400000000000000e+04 5.185500000000000000e+04 5.116200000000000000e+04 5.158800000000000000e+04 5.154300000000000000e+04 5.155200000000000000e+04 5.148500000000000000e+04 5.163300000000000000e+04 5.139200000000000000e+04 5.147700000000000000e+04 5.174800000000000000e+04 5.121700000000000000e+04 5.176800000000000000e+04 5.147500000000000000e+04 5.181800000000000000e+04 5.128700000000000000e+04 5.118500000000000000e+04 5.128700000000000000e+04 5.168100000000000000e+04 5.109600000000000000e+04 5.098500000000000000e+04 5.148400000000000000e+04 5.150600000000000000e+04 5.098800000000000000e+04 5.115300000000000000e+04 5.113100000000000000e+04 5.129300000000000000e+04 5.160700000000000000e+04 5.138500000000000000e+04 5.134700000000000000e+04 5.135500000000000000e+04 5.131800000000000000e+04 5.152300000000000000e+04 5.166900000000000000e+04 5.175200000000000000e+04 5.199700000000000000e+04 5.134900000000000000e+04 5.179800000000000000e+04 5.158700000000000000e+04 5.162000000000000000e+04 5.134700000000000000e+04 5.076300000000000000e+04 4.979900000000000000e+04 4.909800000000000000e+04 4.821300000000000000e+04 4.748500000000000000e+04 4.703200000000000000e+04 4.645000000000000000e+04 4.583500000000000000e+04 4.553300000000000000e+04 4.532500000000000000e+04 4.426300000000000000e+04 4.386700000000000000e+04 4.347600000000000000e+04 4.301300000000000000e+04 4.257600000000000000e+04 4.208200000000000000e+04 4.181800000000000000e+04 4.138900000000000000e+04 4.107200000000000000e+04 4.085900000000000000e+04 4.037000000000000000e+04 3.989400000000000000e+04 3.934400000000000000e+04 3.952500000000000000e+04 3.973600000000000000e+04 3.922900000000000000e+04 3.893300000000000000e+04 3.875600000000000000e+04 3.831900000000000000e+04 3.805900000000000000e+04 3.819600000000000000e+04 3.766400000000000000e+04 3.745500000000000000e+04 3.729400000000000000e+04 3.778200000000000000e+04 3.686600000000000000e+04 3.709400000000000000e+04 3.694600000000000000e+04 3.653900000000000000e+04 3.668600000000000000e+04 3.630600000000000000e+04 3.633600000000000000e+04 3.622000000000000000e+04 3.617000000000000000e+04 3.581800000000000000e+04 3.564500000000000000e+04 3.562800000000000000e+04 3.543200000000000000e+04 3.504400000000000000e+04 3.548000000000000000e+04 3.504100000000000000e+04 3.496400000000000000e+04 3.440200000000000000e+04 3.457700000000000000e+04 3.418100000000000000e+04 3.410600000000000000e+04 3.436800000000000000e+04 3.436400000000000000e+04 3.391200000000000000e+04 3.387100000000000000e+04 3.391900000000000000e+04 3.392400000000000000e+04 3.316400000000000000e+04 3.357100000000000000e+04 3.343200000000000000e+04 3.335000000000000000e+04 3.311800000000000000e+04 3.297800000000000000e+04 3.280500000000000000e+04 3.277600000000000000e+04 3.246000000000000000e+04 3.287500000000000000e+04 3.252400000000000000e+04 3.202400000000000000e+04 3.213200000000000000e+04 3.186700000000000000e+04 3.173400000000000000e+04 3.182500000000000000e+04 3.197500000000000000e+04 3.183300000000000000e+04 3.182000000000000000e+04 3.157400000000000000e+04 3.127300000000000000e+04 3.122100000000000000e+04 3.129700000000000000e+04 3.116500000000000000e+04 3.114100000000000000e+04 3.124600000000000000e+04 3.129200000000000000e+04 3.086500000000000000e+04 3.085200000000000000e+04 3.060400000000000000e+04 3.069100000000000000e+04 3.035300000000000000e+04 3.034400000000000000e+04 3.046300000000000000e+04 3.007500000000000000e+04 3.007500000000000000e+04 3.026600000000000000e+04 2.980900000000000000e+04 3.017100000000000000e+04 2.958000000000000000e+04 2.961300000000000000e+04 2.940600000000000000e+04 2.935600000000000000e+04 2.949200000000000000e+04 2.952800000000000000e+04 2.940600000000000000e+04 2.927500000000000000e+04 2.919300000000000000e+04 2.897300000000000000e+04 2.852600000000000000e+04 2.872900000000000000e+04 2.885900000000000000e+04 2.859500000000000000e+04 2.869800000000000000e+04 2.850000000000000000e+04 2.865800000000000000e+04 2.797900000000000000e+04 2.821600000000000000e+04 2.816900000000000000e+04 2.818500000000000000e+04 2.817400000000000000e+04 2.806700000000000000e+04 2.792300000000000000e+04 2.807600000000000000e+04 2.770300000000000000e+04 2.788400000000000000e+04 2.765100000000000000e+04 2.737400000000000000e+04 2.741000000000000000e+04 2.740200000000000000e+04 2.705700000000000000e+04 2.722400000000000000e+04 2.743800000000000000e+04 2.690400000000000000e+04 2.717900000000000000e+04 2.720000000000000000e+04 2.733200000000000000e+04 2.696900000000000000e+04 2.716300000000000000e+04 2.679700000000000000e+04 2.686900000000000000e+04 2.684100000000000000e+04 2.680500000000000000e+04 2.696700000000000000e+04 2.680600000000000000e+04 2.652500000000000000e+04 2.670500000000000000e+04 2.655400000000000000e+04 2.630800000000000000e+04 2.592100000000000000e+04 2.616800000000000000e+04 2.645500000000000000e+04 2.612600000000000000e+04 2.608000000000000000e+04 2.635200000000000000e+04 2.622300000000000000e+04 2.599900000000000000e+04 2.590100000000000000e+04 2.591400000000000000e+04 2.581300000000000000e+04 2.582000000000000000e+04 2.572900000000000000e+04 2.580100000000000000e+04 2.585200000000000000e+04 2.590300000000000000e+04 2.571700000000000000e+04 2.560300000000000000e+04 2.551500000000000000e+04 2.545300000000000000e+04 2.546600000000000000e+04 2.541100000000000000e+04 2.544900000000000000e+04 2.523300000000000000e+04 2.542100000000000000e+04 2.527900000000000000e+04 2.546500000000000000e+04 2.503900000000000000e+04 2.519400000000000000e+04 2.484200000000000000e+04 2.489800000000000000e+04 2.492300000000000000e+04 2.500500000000000000e+04 2.465000000000000000e+04 2.464100000000000000e+04 2.461800000000000000e+04 2.471800000000000000e+04 2.460000000000000000e+04 2.452400000000000000e+04 2.468200000000000000e+04 2.486700000000000000e+04 2.447400000000000000e+04 2.442300000000000000e+04 2.439600000000000000e+04 2.433900000000000000e+04 2.449000000000000000e+04 2.412200000000000000e+04 2.405600000000000000e+04 2.447000000000000000e+04 2.429400000000000000e+04 2.401400000000000000e+04 2.398200000000000000e+04 2.407000000000000000e+04 2.381300000000000000e+04 2.393900000000000000e+04 2.422300000000000000e+04 2.400100000000000000e+04 2.385600000000000000e+04 2.405500000000000000e+04 2.370800000000000000e+04 2.379900000000000000e+04 2.368600000000000000e+04 2.353400000000000000e+04 2.368600000000000000e+04 2.346800000000000000e+04 2.364600000000000000e+04 2.366200000000000000e+04 2.345700000000000000e+04 2.355800000000000000e+04 2.345400000000000000e+04 2.343800000000000000e+04 2.351100000000000000e+04 2.333200000000000000e+04 2.338100000000000000e+04 2.324600000000000000e+04 2.325500000000000000e+04 2.317000000000000000e+04 2.358300000000000000e+04 2.301500000000000000e+04 2.312500000000000000e+04 2.320900000000000000e+04 2.304700000000000000e+04 2.298500000000000000e+04 2.298500000000000000e+04 2.289100000000000000e+04 2.280400000000000000e+04 2.266600000000000000e+04 2.276000000000000000e+04 2.259700000000000000e+04 2.261400000000000000e+04 2.251300000000000000e+04 2.240200000000000000e+04 2.233700000000000000e+04 2.275600000000000000e+04 2.254800000000000000e+04 2.247400000000000000e+04 2.260600000000000000e+04 2.262600000000000000e+04 2.241100000000000000e+04 2.263400000000000000e+04 2.226600000000000000e+04 2.239900000000000000e+04 2.246600000000000000e+04 2.219200000000000000e+04 2.257800000000000000e+04 2.231200000000000000e+04 2.241500000000000000e+04 2.224500000000000000e+04 2.217300000000000000e+04 2.191200000000000000e+04 2.235700000000000000e+04 2.210700000000000000e+04 2.219000000000000000e+04 2.216500000000000000e+04 2.209800000000000000e+04 2.199500000000000000e+04 2.224200000000000000e+04 2.190000000000000000e+04 2.205400000000000000e+04 2.183000000000000000e+04 2.179600000000000000e+04 2.197500000000000000e+04 2.195300000000000000e+04 2.197100000000000000e+04 2.180100000000000000e+04 2.201600000000000000e+04 2.162100000000000000e+04 2.184100000000000000e+04 2.190900000000000000e+04 2.159900000000000000e+04 2.148900000000000000e+04 2.155800000000000000e+04 2.145900000000000000e+04 2.157100000000000000e+04 2.125800000000000000e+04 2.159700000000000000e+04 2.151800000000000000e+04 2.181000000000000000e+04 2.147900000000000000e+04 2.142500000000000000e+04 2.128600000000000000e+04 2.136000000000000000e+04 2.128900000000000000e+04 2.120000000000000000e+04 2.109400000000000000e+04 2.104000000000000000e+04 2.150600000000000000e+04 2.102000000000000000e+04 2.161700000000000000e+04 2.135300000000000000e+04 2.112900000000000000e+04 2.081300000000000000e+04 2.122700000000000000e+04 2.098800000000000000e+04 2.138100000000000000e+04 2.129900000000000000e+04 2.090900000000000000e+04 2.102300000000000000e+04 2.101300000000000000e+04 2.094800000000000000e+04 2.087200000000000000e+04 2.099800000000000000e+04 2.091300000000000000e+04 2.090300000000000000e+04 2.086600000000000000e+04 2.073200000000000000e+04 2.077400000000000000e+04 2.086200000000000000e+04 2.079200000000000000e+04 2.075300000000000000e+04 2.087000000000000000e+04 2.065400000000000000e+04 2.058900000000000000e+04 2.070000000000000000e+04 2.036200000000000000e+04 2.061600000000000000e+04 2.051400000000000000e+04 2.038800000000000000e+04 2.056600000000000000e+04 2.034600000000000000e+04 2.050700000000000000e+04 2.006200000000000000e+04 2.047100000000000000e+04 2.024300000000000000e+04 2.045500000000000000e+04 2.051800000000000000e+04 2.036200000000000000e+04 2.022300000000000000e+04 2.026000000000000000e+04 2.024900000000000000e+04 2.022400000000000000e+04 2.022300000000000000e+04 1.997900000000000000e+04 2.042600000000000000e+04 2.015400000000000000e+04 2.016300000000000000e+04 2.000200000000000000e+04 1.998900000000000000e+04 1.982600000000000000e+04 2.025700000000000000e+04 1.974300000000000000e+04 1.991400000000000000e+04 2.005300000000000000e+04 2.005100000000000000e+04 2.002500000000000000e+04 2.008900000000000000e+04 2.007400000000000000e+04 1.974200000000000000e+04 1.988000000000000000e+04 2.000800000000000000e+04 1.982400000000000000e+04 2.023800000000000000e+04 1.990700000000000000e+04 1.990700000000000000e+04 2.019900000000000000e+04 2.005000000000000000e+04 1.983100000000000000e+04 1.965000000000000000e+04 1.981400000000000000e+04 1.986000000000000000e+04 1.990800000000000000e+04 1.970100000000000000e+04 1.984500000000000000e+04 1.933400000000000000e+04 1.989000000000000000e+04 1.963400000000000000e+04 1.975700000000000000e+04 1.946400000000000000e+04 1.936600000000000000e+04 1.967500000000000000e+04 1.934500000000000000e+04 1.959600000000000000e+04 1.937300000000000000e+04 1.923700000000000000e+04 1.957600000000000000e+04 1.951400000000000000e+04 1.951200000000000000e+04 1.951200000000000000e+04 1.937500000000000000e+04 1.937400000000000000e+04 1.936000000000000000e+04 1.941400000000000000e+04 1.944800000000000000e+04 1.937600000000000000e+04 1.920500000000000000e+04 1.917600000000000000e+04 1.906900000000000000e+04 1.924100000000000000e+04 1.936600000000000000e+04 1.928000000000000000e+04 1.916500000000000000e+04 1.951500000000000000e+04 1.919000000000000000e+04 1.906200000000000000e+04 1.929200000000000000e+04 1.922500000000000000e+04 1.914000000000000000e+04 1.910800000000000000e+04 1.912600000000000000e+04 1.906800000000000000e+04 1.906600000000000000e+04 1.902700000000000000e+04 1.910000000000000000e+04 1.921500000000000000e+04 1.917500000000000000e+04 1.901900000000000000e+04 1.912800000000000000e+04 1.922200000000000000e+04 1.888700000000000000e+04 1.897100000000000000e+04 1.864300000000000000e+04 1.905800000000000000e+04 1.892200000000000000e+04 1.889300000000000000e+04 1.883300000000000000e+04 1.885500000000000000e+04 1.866500000000000000e+04 1.889500000000000000e+04 1.877600000000000000e+04 1.869400000000000000e+04 1.891200000000000000e+04 1.875800000000000000e+04 1.867600000000000000e+04 1.894000000000000000e+04 1.870800000000000000e+04 1.874200000000000000e+04 1.883100000000000000e+04 1.868100000000000000e+04 1.866900000000000000e+04 1.862100000000000000e+04 1.866000000000000000e+04 1.870100000000000000e+04 1.872400000000000000e+04 1.867100000000000000e+04 1.871300000000000000e+04 1.870700000000000000e+04 1.864000000000000000e+04 1.850900000000000000e+04 1.869100000000000000e+04 1.855800000000000000e+04 1.830400000000000000e+04 1.832000000000000000e+04 1.856200000000000000e+04 1.851600000000000000e+04 1.860700000000000000e+04 1.836800000000000000e+04 1.810600000000000000e+04 1.858700000000000000e+04 1.844700000000000000e+04 1.846300000000000000e+04 1.823800000000000000e+04 1.815200000000000000e+04 1.831300000000000000e+04 1.838800000000000000e+04 1.812900000000000000e+04 1.831200000000000000e+04 1.822900000000000000e+04 1.826900000000000000e+04 1.808100000000000000e+04 1.824100000000000000e+04 1.852500000000000000e+04 1.829300000000000000e+04 1.803400000000000000e+04 1.810300000000000000e+04 1.836300000000000000e+04 1.838500000000000000e+04 1.820800000000000000e+04 1.810400000000000000e+04 1.819000000000000000e+04 1.817500000000000000e+04 1.806500000000000000e+04 1.829000000000000000e+04 1.831300000000000000e+04 1.819100000000000000e+04 1.818200000000000000e+04 1.817900000000000000e+04 1.801100000000000000e+04 1.788400000000000000e+04 1.805600000000000000e+04 1.789700000000000000e+04 1.799400000000000000e+04 1.828200000000000000e+04 1.810200000000000000e+04 1.809900000000000000e+04 1.781800000000000000e+04 1.803100000000000000e+04 1.789200000000000000e+04 1.807000000000000000e+04 1.791200000000000000e+04 1.771900000000000000e+04 1.789200000000000000e+04 1.802100000000000000e+04 1.786800000000000000e+04 1.798400000000000000e+04 1.777100000000000000e+04 1.769400000000000000e+04 1.765200000000000000e+04 1.775200000000000000e+04 1.777200000000000000e+04 1.776600000000000000e+04 1.763300000000000000e+04 1.767900000000000000e+04 1.771700000000000000e+04 1.787200000000000000e+04 1.758200000000000000e+04 1.745000000000000000e+04 1.761100000000000000e+04 1.742700000000000000e+04 1.750900000000000000e+04 1.765900000000000000e+04 1.764600000000000000e+04 1.764300000000000000e+04 1.747000000000000000e+04 1.755200000000000000e+04 1.784400000000000000e+04 1.764400000000000000e+04 1.772900000000000000e+04 1.768100000000000000e+04 1.743000000000000000e+04 1.751200000000000000e+04 1.753300000000000000e+04 1.757200000000000000e+04 1.755000000000000000e+04 1.749600000000000000e+04 1.760300000000000000e+04 1.748500000000000000e+04 1.739600000000000000e+04 1.768600000000000000e+04 1.717300000000000000e+04 1.730600000000000000e+04 1.730000000000000000e+04 1.723100000000000000e+04 1.738400000000000000e+04 1.757300000000000000e+04 1.745400000000000000e+04 1.744900000000000000e+04 1.740800000000000000e+04 1.748500000000000000e+04 1.740200000000000000e+04 1.732400000000000000e+04 1.739000000000000000e+04 1.721100000000000000e+04 1.710000000000000000e+04 1.731500000000000000e+04 1.744100000000000000e+04 1.743000000000000000e+04 1.731200000000000000e+04 1.710800000000000000e+04 1.724000000000000000e+04 1.727700000000000000e+04 1.731100000000000000e+04 1.724300000000000000e+04 1.718500000000000000e+04 1.740800000000000000e+04 1.742900000000000000e+04 1.728300000000000000e+04 1.731200000000000000e+04 1.736600000000000000e+04 1.696300000000000000e+04 1.718300000000000000e+04 1.721700000000000000e+04 1.711300000000000000e+04 1.721700000000000000e+04 1.697300000000000000e+04 1.699200000000000000e+04 1.705800000000000000e+04 1.701700000000000000e+04 1.686500000000000000e+04 1.702100000000000000e+04 1.714000000000000000e+04 1.683700000000000000e+04 1.703600000000000000e+04 1.685600000000000000e+04 1.716300000000000000e+04 1.694900000000000000e+04 1.685700000000000000e+04 1.691300000000000000e+04 1.682600000000000000e+04 1.714500000000000000e+04 1.699000000000000000e+04 1.678900000000000000e+04 1.688300000000000000e+04 1.678400000000000000e+04 1.697500000000000000e+04 1.692500000000000000e+04 1.683700000000000000e+04 1.709400000000000000e+04 1.690300000000000000e+04 1.696300000000000000e+04 1.699200000000000000e+04 1.680300000000000000e+04 1.658600000000000000e+04 1.672100000000000000e+04 1.687800000000000000e+04 1.659800000000000000e+04 1.653300000000000000e+04 1.669500000000000000e+04 1.666500000000000000e+04 1.673000000000000000e+04 1.669600000000000000e+04 1.659700000000000000e+04 1.670900000000000000e+04 1.671100000000000000e+04 1.664800000000000000e+04 1.666300000000000000e+04 1.672500000000000000e+04 1.678000000000000000e+04 1.661000000000000000e+04 1.645600000000000000e+04 1.643400000000000000e+04 1.666400000000000000e+04 1.678500000000000000e+04 1.645800000000000000e+04 1.669900000000000000e+04 1.630800000000000000e+04 1.650400000000000000e+04 1.638500000000000000e+04 1.657500000000000000e+04 1.670800000000000000e+04 1.672100000000000000e+04 1.649800000000000000e+04 1.667800000000000000e+04 1.656400000000000000e+04 1.661200000000000000e+04 1.672700000000000000e+04 1.642600000000000000e+04 1.648000000000000000e+04 1.663200000000000000e+04 1.655000000000000000e+04 1.657700000000000000e+04 1.659700000000000000e+04 1.658100000000000000e+04 1.634300000000000000e+04 1.631300000000000000e+04 1.632400000000000000e+04 1.650500000000000000e+04 1.679900000000000000e+04 1.644000000000000000e+04 1.642400000000000000e+04 1.629700000000000000e+04 1.670500000000000000e+04 1.668600000000000000e+04 1.641200000000000000e+04 1.639600000000000000e+04 1.655100000000000000e+04 1.643200000000000000e+04 1.617700000000000000e+04 1.639600000000000000e+04 1.653000000000000000e+04 1.630500000000000000e+04 1.627000000000000000e+04 1.665600000000000000e+04 1.619500000000000000e+04 1.631500000000000000e+04 1.630300000000000000e+04 1.631700000000000000e+04 1.637700000000000000e+04 1.637300000000000000e+04 1.629500000000000000e+04 1.603000000000000000e+04 1.625500000000000000e+04 1.616700000000000000e+04 1.614200000000000000e+04 1.614900000000000000e+04 1.618200000000000000e+04 1.618500000000000000e+04 1.621700000000000000e+04 1.613900000000000000e+04 1.618800000000000000e+04 1.626000000000000000e+04 1.602200000000000000e+04 1.616700000000000000e+04 1.624700000000000000e+04 1.604600000000000000e+04 1.594900000000000000e+04 1.613900000000000000e+04 1.600300000000000000e+04 1.606100000000000000e+04 1.607300000000000000e+04 1.597300000000000000e+04 1.617500000000000000e+04 1.637100000000000000e+04 1.642500000000000000e+04 1.609400000000000000e+04 1.593100000000000000e+04 1.602500000000000000e+04 1.602200000000000000e+04 1.581000000000000000e+04 1.605700000000000000e+04 1.609300000000000000e+04 1.590600000000000000e+04 1.595100000000000000e+04 1.580900000000000000e+04 1.596500000000000000e+04 1.588700000000000000e+04 1.592500000000000000e+04 1.620000000000000000e+04 1.590600000000000000e+04 1.571800000000000000e+04 1.582200000000000000e+04 1.575900000000000000e+04 1.594200000000000000e+04 1.573200000000000000e+04 1.588600000000000000e+04 1.577700000000000000e+04 1.590400000000000000e+04 1.568700000000000000e+04 1.583700000000000000e+04 1.611100000000000000e+04 1.555000000000000000e+04 1.584200000000000000e+04 1.588400000000000000e+04 1.574300000000000000e+04 1.577000000000000000e+04 1.556100000000000000e+04 1.557200000000000000e+04 1.593900000000000000e+04 1.563300000000000000e+04 1.582100000000000000e+04 1.533800000000000000e+04 1.573700000000000000e+04 1.560500000000000000e+04 1.561000000000000000e+04 1.579400000000000000e+04 1.538600000000000000e+04 1.568300000000000000e+04 1.571000000000000000e+04 1.582200000000000000e+04 1.551900000000000000e+04 1.561700000000000000e+04 1.538500000000000000e+04 1.566500000000000000e+04 1.547500000000000000e+04 1.533900000000000000e+04 1.546900000000000000e+04 1.538200000000000000e+04 1.524600000000000000e+04 1.542100000000000000e+04 1.566600000000000000e+04 1.547300000000000000e+04 1.570800000000000000e+04 1.546000000000000000e+04 1.540300000000000000e+04 1.547100000000000000e+04 1.536800000000000000e+04 1.537100000000000000e+04 1.562000000000000000e+04 1.554500000000000000e+04 1.538200000000000000e+04 1.541000000000000000e+04 1.530000000000000000e+04 1.534300000000000000e+04 1.540000000000000000e+04 1.528200000000000000e+04 1.541300000000000000e+04 1.526000000000000000e+04 1.508600000000000000e+04 1.534400000000000000e+04 1.529000000000000000e+04 1.505700000000000000e+04 1.501900000000000000e+04 1.526000000000000000e+04 1.531800000000000000e+04 1.527300000000000000e+04 1.516200000000000000e+04 1.511800000000000000e+04 1.542300000000000000e+04 1.518400000000000000e+04 1.523800000000000000e+04 1.516400000000000000e+04 1.546600000000000000e+04 1.523100000000000000e+04 1.521900000000000000e+04 1.507100000000000000e+04 1.525900000000000000e+04 1.510000000000000000e+04 1.498000000000000000e+04 1.509200000000000000e+04 1.517100000000000000e+04 1.511100000000000000e+04 1.502000000000000000e+04 1.494600000000000000e+04 1.507600000000000000e+04 1.495400000000000000e+04 1.513000000000000000e+04 1.511300000000000000e+04 1.526100000000000000e+04 1.505700000000000000e+04 1.491900000000000000e+04 1.515200000000000000e+04 1.505700000000000000e+04 1.509000000000000000e+04 1.469100000000000000e+04 1.496300000000000000e+04 1.470700000000000000e+04 1.498400000000000000e+04 1.509400000000000000e+04 1.502400000000000000e+04 1.486300000000000000e+04 1.490000000000000000e+04 1.502000000000000000e+04 1.467100000000000000e+04 1.475600000000000000e+04 1.492800000000000000e+04 1.488500000000000000e+04 1.493300000000000000e+04 1.474100000000000000e+04 1.486400000000000000e+04 1.477600000000000000e+04 1.465100000000000000e+04 1.493600000000000000e+04 1.490400000000000000e+04 1.473000000000000000e+04 1.465500000000000000e+04 1.462800000000000000e+04 1.482600000000000000e+04 1.467900000000000000e+04 1.474500000000000000e+04 1.465300000000000000e+04 1.484900000000000000e+04 1.480800000000000000e+04 1.468900000000000000e+04 1.480100000000000000e+04 1.478500000000000000e+04 1.458300000000000000e+04 1.456500000000000000e+04 1.455800000000000000e+04 1.474100000000000000e+04 1.467900000000000000e+04 1.481000000000000000e+04 1.447400000000000000e+04 1.494500000000000000e+04 1.469800000000000000e+04 1.444400000000000000e+04 1.475200000000000000e+04 1.459300000000000000e+04 1.457900000000000000e+04 1.447100000000000000e+04 1.453900000000000000e+04 1.441500000000000000e+04 1.473200000000000000e+04 1.465800000000000000e+04 1.451700000000000000e+04 1.457500000000000000e+04 1.439700000000000000e+04 1.450700000000000000e+04 1.450800000000000000e+04 1.442200000000000000e+04 1.446600000000000000e+04 1.433600000000000000e+04 1.449300000000000000e+04 1.469600000000000000e+04 1.423200000000000000e+04 1.447000000000000000e+04 1.441500000000000000e+04 1.441100000000000000e+04 1.450400000000000000e+04 1.427800000000000000e+04 1.439200000000000000e+04 1.447100000000000000e+04 1.420700000000000000e+04 1.423700000000000000e+04 1.418700000000000000e+04 1.436400000000000000e+04 1.438100000000000000e+04 1.439700000000000000e+04 1.450900000000000000e+04 1.413700000000000000e+04 1.439000000000000000e+04 1.410400000000000000e+04 1.416500000000000000e+04 1.430500000000000000e+04 1.415700000000000000e+04 1.400900000000000000e+04 1.430400000000000000e+04 1.412200000000000000e+04 1.424400000000000000e+04 1.410400000000000000e+04 1.417200000000000000e+04 1.425600000000000000e+04 1.416400000000000000e+04 1.421600000000000000e+04 1.409300000000000000e+04 1.399300000000000000e+04 1.405500000000000000e+04 1.398700000000000000e+04 1.404100000000000000e+04 1.416700000000000000e+04 1.395700000000000000e+04 1.412700000000000000e+04 1.426200000000000000e+04 1.380400000000000000e+04 1.374300000000000000e+04 1.374900000000000000e+04 1.409600000000000000e+04 1.417100000000000000e+04 1.401500000000000000e+04 1.408000000000000000e+04 1.399200000000000000e+04 1.396100000000000000e+04 1.406600000000000000e+04 1.390300000000000000e+04 1.402800000000000000e+04 1.388800000000000000e+04 1.404100000000000000e+04 1.390400000000000000e+04 1.408600000000000000e+04 1.391300000000000000e+04 1.384700000000000000e+04 1.398500000000000000e+04 1.389600000000000000e+04 1.385400000000000000e+04 1.392100000000000000e+04 1.387500000000000000e+04 1.395600000000000000e+04 1.368700000000000000e+04 1.384400000000000000e+04 1.378800000000000000e+04 1.356300000000000000e+04 1.371600000000000000e+04 1.377400000000000000e+04 1.381400000000000000e+04 1.380800000000000000e+04 1.398100000000000000e+04 1.400000000000000000e+04 1.380800000000000000e+04 1.390800000000000000e+04 1.380300000000000000e+04 1.379700000000000000e+04 1.381500000000000000e+04 1.381200000000000000e+04 1.384400000000000000e+04 1.357000000000000000e+04 1.352600000000000000e+04 1.373900000000000000e+04 1.380500000000000000e+04 1.375000000000000000e+04 1.359200000000000000e+04 1.354100000000000000e+04 1.356800000000000000e+04 1.379100000000000000e+04 1.347800000000000000e+04 1.363000000000000000e+04 1.338100000000000000e+04 1.375300000000000000e+04 1.346700000000000000e+04 1.358000000000000000e+04 1.363600000000000000e+04 1.352300000000000000e+04 1.375000000000000000e+04 1.366700000000000000e+04 1.345400000000000000e+04 1.362800000000000000e+04 1.338300000000000000e+04 1.334900000000000000e+04 1.330100000000000000e+04 1.338300000000000000e+04 1.353000000000000000e+04 1.358700000000000000e+04 1.363400000000000000e+04 1.373700000000000000e+04 1.353100000000000000e+04 1.327400000000000000e+04 1.334300000000000000e+04 1.357200000000000000e+04 1.329800000000000000e+04 1.348900000000000000e+04 1.359600000000000000e+04 1.314200000000000000e+04 1.336600000000000000e+04 1.350100000000000000e+04 1.348400000000000000e+04 1.318400000000000000e+04 1.318800000000000000e+04 1.355600000000000000e+04 1.334900000000000000e+04 1.341900000000000000e+04 1.337400000000000000e+04 1.352600000000000000e+04 1.340300000000000000e+04 1.326100000000000000e+04 1.347800000000000000e+04 1.321500000000000000e+04 1.319500000000000000e+04 1.320800000000000000e+04 1.340300000000000000e+04 1.311600000000000000e+04 1.328600000000000000e+04 1.321900000000000000e+04 1.321100000000000000e+04 1.310000000000000000e+04 1.319300000000000000e+04 1.341000000000000000e+04 1.341900000000000000e+04 1.321600000000000000e+04 1.330900000000000000e+04 1.307600000000000000e+04 1.318800000000000000e+04 1.302400000000000000e+04 1.316200000000000000e+04 1.329400000000000000e+04 1.305100000000000000e+04 1.301800000000000000e+04 1.300300000000000000e+04 1.302900000000000000e+04 1.308100000000000000e+04 1.309000000000000000e+04 1.325000000000000000e+04 1.321200000000000000e+04 1.310100000000000000e+04 1.302100000000000000e+04 1.304500000000000000e+04 1.325300000000000000e+04 1.310000000000000000e+04 1.316000000000000000e+04 1.292700000000000000e+04 1.307100000000000000e+04 1.285800000000000000e+04 1.286600000000000000e+04 1.317700000000000000e+04 1.309600000000000000e+04 1.318400000000000000e+04 1.315000000000000000e+04 1.311400000000000000e+04 1.301300000000000000e+04 1.316300000000000000e+04 1.310800000000000000e+04 1.295000000000000000e+04 1.266000000000000000e+04 1.306200000000000000e+04 1.319900000000000000e+04 1.297800000000000000e+04 1.297900000000000000e+04 1.298900000000000000e+04 1.298200000000000000e+04 1.273500000000000000e+04 1.291400000000000000e+04 1.284700000000000000e+04 1.260900000000000000e+04 1.301500000000000000e+04 1.272200000000000000e+04 1.269200000000000000e+04 1.298600000000000000e+04 1.293600000000000000e+04 1.287500000000000000e+04 1.292000000000000000e+04 1.276600000000000000e+04 1.266900000000000000e+04 1.283400000000000000e+04 1.271600000000000000e+04 1.274100000000000000e+04 1.276600000000000000e+04 1.264200000000000000e+04 1.275300000000000000e+04 1.275300000000000000e+04 1.277000000000000000e+04 1.258500000000000000e+04 1.268200000000000000e+04 1.262700000000000000e+04 1.266000000000000000e+04 1.301800000000000000e+04 1.268400000000000000e+04 1.290000000000000000e+04 1.285700000000000000e+04 1.252000000000000000e+04 1.291300000000000000e+04 1.231200000000000000e+04 1.273800000000000000e+04 1.249300000000000000e+04 1.247900000000000000e+04 1.255000000000000000e+04 1.271700000000000000e+04 1.254200000000000000e+04 1.264800000000000000e+04 1.253000000000000000e+04 1.254300000000000000e+04 1.241800000000000000e+04 1.277400000000000000e+04 1.272400000000000000e+04 1.251700000000000000e+04 1.253500000000000000e+04 1.267000000000000000e+04 1.258300000000000000e+04 1.245900000000000000e+04 1.257300000000000000e+04 1.248200000000000000e+04 1.242500000000000000e+04 1.258600000000000000e+04 1.257200000000000000e+04 1.258500000000000000e+04 1.249500000000000000e+04 1.254800000000000000e+04 1.240700000000000000e+04 1.248900000000000000e+04 1.240100000000000000e+04 1.249900000000000000e+04 1.233800000000000000e+04 1.239400000000000000e+04 1.236100000000000000e+04 1.245100000000000000e+04 1.211200000000000000e+04 1.249700000000000000e+04 1.246200000000000000e+04 1.252900000000000000e+04 1.238100000000000000e+04 1.238300000000000000e+04 1.232200000000000000e+04 1.246300000000000000e+04 1.250600000000000000e+04 1.240200000000000000e+04 1.253100000000000000e+04 1.234300000000000000e+04 1.221200000000000000e+04 1.238600000000000000e+04 1.216600000000000000e+04 1.244600000000000000e+04 1.231400000000000000e+04 1.230500000000000000e+04 1.237600000000000000e+04 1.233600000000000000e+04 1.242700000000000000e+04 1.229600000000000000e+04 1.240500000000000000e+04 1.216500000000000000e+04 1.217600000000000000e+04 1.227800000000000000e+04 1.226100000000000000e+04 1.225200000000000000e+04 1.196000000000000000e+04 1.205000000000000000e+04 1.212300000000000000e+04 1.191200000000000000e+04 1.210100000000000000e+04 1.243500000000000000e+04 1.223100000000000000e+04 1.248000000000000000e+04 1.226500000000000000e+04 1.237000000000000000e+04 1.239700000000000000e+04 1.208800000000000000e+04 1.220100000000000000e+04 1.212700000000000000e+04 1.224600000000000000e+04 1.195000000000000000e+04 1.220000000000000000e+04 1.212400000000000000e+04 1.191600000000000000e+04 1.221400000000000000e+04 1.209100000000000000e+04 1.196000000000000000e+04 1.225100000000000000e+04 1.222100000000000000e+04 1.205600000000000000e+04 1.199400000000000000e+04 1.219100000000000000e+04 1.222600000000000000e+04 1.189100000000000000e+04 1.190200000000000000e+04 1.205600000000000000e+04 1.200500000000000000e+04 1.202600000000000000e+04 1.222500000000000000e+04 1.193600000000000000e+04 1.196700000000000000e+04 1.211200000000000000e+04 1.190700000000000000e+04 1.201800000000000000e+04 1.195600000000000000e+04 1.179600000000000000e+04 1.174800000000000000e+04 1.194900000000000000e+04 1.190700000000000000e+04 1.207100000000000000e+04 1.190300000000000000e+04 1.186500000000000000e+04 1.186200000000000000e+04 1.191800000000000000e+04 1.209300000000000000e+04 1.175700000000000000e+04 1.198700000000000000e+04 1.189800000000000000e+04 1.174000000000000000e+04 1.180100000000000000e+04 1.178200000000000000e+04 1.185700000000000000e+04 1.166000000000000000e+04 1.193800000000000000e+04 1.179600000000000000e+04 1.166300000000000000e+04 1.195600000000000000e+04 1.183900000000000000e+04 1.163400000000000000e+04 1.188800000000000000e+04 1.178600000000000000e+04 1.168200000000000000e+04 1.175600000000000000e+04 1.171500000000000000e+04 1.166000000000000000e+04 1.192900000000000000e+04 1.177300000000000000e+04 1.200300000000000000e+04 1.170400000000000000e+04 1.171100000000000000e+04 1.167900000000000000e+04 1.179800000000000000e+04 1.163800000000000000e+04 1.153600000000000000e+04 1.165300000000000000e+04 1.158400000000000000e+04 1.195500000000000000e+04 1.165100000000000000e+04 1.171400000000000000e+04 1.180800000000000000e+04 1.162800000000000000e+04 1.144400000000000000e+04 1.164100000000000000e+04 1.175500000000000000e+04 1.172100000000000000e+04 1.189200000000000000e+04 1.152900000000000000e+04 1.162900000000000000e+04 1.165600000000000000e+04 1.154800000000000000e+04 1.141000000000000000e+04 1.162600000000000000e+04 1.159000000000000000e+04 1.147500000000000000e+04 1.161000000000000000e+04 1.142300000000000000e+04 1.143700000000000000e+04 1.160100000000000000e+04 1.166300000000000000e+04 1.171000000000000000e+04 1.164600000000000000e+04 1.132200000000000000e+04 1.152200000000000000e+04 1.144900000000000000e+04 1.165300000000000000e+04 1.157600000000000000e+04 1.144700000000000000e+04 1.160700000000000000e+04 1.160200000000000000e+04 1.152800000000000000e+04 1.138000000000000000e+04 1.159500000000000000e+04 1.176600000000000000e+04 1.143600000000000000e+04 1.145500000000000000e+04 1.151200000000000000e+04 1.152900000000000000e+04 1.145200000000000000e+04 1.131700000000000000e+04 1.162200000000000000e+04 1.150000000000000000e+04 1.150600000000000000e+04 1.147500000000000000e+04 1.154500000000000000e+04 1.143200000000000000e+04 1.150500000000000000e+04 1.146800000000000000e+04 1.127500000000000000e+04 1.134200000000000000e+04 1.127500000000000000e+04 1.119600000000000000e+04 1.118700000000000000e+04 1.129200000000000000e+04 1.132600000000000000e+04 1.119000000000000000e+04 1.127900000000000000e+04 1.143100000000000000e+04 1.141400000000000000e+04 1.138300000000000000e+04 1.142300000000000000e+04 1.145300000000000000e+04 1.144800000000000000e+04 1.115700000000000000e+04 1.117000000000000000e+04 1.122600000000000000e+04 1.122100000000000000e+04 1.126100000000000000e+04 1.111000000000000000e+04 1.111800000000000000e+04 1.120600000000000000e+04 1.118700000000000000e+04 1.140800000000000000e+04 1.107400000000000000e+04 1.134700000000000000e+04 1.083900000000000000e+04 1.098500000000000000e+04 1.127600000000000000e+04 1.107400000000000000e+04 1.125100000000000000e+04 1.104200000000000000e+04 1.100600000000000000e+04 1.108900000000000000e+04 1.104000000000000000e+04 1.121600000000000000e+04 1.113200000000000000e+04 1.102700000000000000e+04 1.124200000000000000e+04 1.111000000000000000e+04 1.111200000000000000e+04 1.114600000000000000e+04 1.124900000000000000e+04 1.124400000000000000e+04 1.109800000000000000e+04 1.105500000000000000e+04 1.118500000000000000e+04 1.107300000000000000e+04 1.103300000000000000e+04 1.112200000000000000e+04 1.101100000000000000e+04 1.111300000000000000e+04 1.105800000000000000e+04 1.105600000000000000e+04 1.089000000000000000e+04 1.097900000000000000e+04 1.114400000000000000e+04 1.118900000000000000e+04 1.103400000000000000e+04 1.091500000000000000e+04 1.090100000000000000e+04 1.095000000000000000e+04 1.091300000000000000e+04 1.103100000000000000e+04 1.094100000000000000e+04 1.090800000000000000e+04 1.102100000000000000e+04 1.116100000000000000e+04 1.096700000000000000e+04 1.071300000000000000e+04 1.065000000000000000e+04 1.116400000000000000e+04 1.090500000000000000e+04 1.080400000000000000e+04 1.086400000000000000e+04 1.091900000000000000e+04 1.072100000000000000e+04 1.098500000000000000e+04 1.085200000000000000e+04 1.110300000000000000e+04 1.094300000000000000e+04 1.075200000000000000e+04 1.083500000000000000e+04 1.071600000000000000e+04 1.099800000000000000e+04 1.079400000000000000e+04 1.076100000000000000e+04 1.092700000000000000e+04 1.081200000000000000e+04 1.075700000000000000e+04 1.075100000000000000e+04 1.091700000000000000e+04 1.075300000000000000e+04 1.090200000000000000e+04 1.060600000000000000e+04 1.082900000000000000e+04 1.069200000000000000e+04 1.079200000000000000e+04 1.078700000000000000e+04 1.065000000000000000e+04 1.076400000000000000e+04 1.075900000000000000e+04 1.062500000000000000e+04 1.075400000000000000e+04 1.060500000000000000e+04 1.064000000000000000e+04 1.076300000000000000e+04 1.079800000000000000e+04 1.060400000000000000e+04 1.071400000000000000e+04 1.071400000000000000e+04 1.050500000000000000e+04 1.046800000000000000e+04 1.072800000000000000e+04 1.056400000000000000e+04 1.054600000000000000e+04 1.059600000000000000e+04 1.041500000000000000e+04 1.075500000000000000e+04 1.048600000000000000e+04 1.069700000000000000e+04 1.061000000000000000e+04 1.061800000000000000e+04 1.069100000000000000e+04 1.042200000000000000e+04 1.049000000000000000e+04 1.078900000000000000e+04 1.058300000000000000e+04 1.053800000000000000e+04 1.036300000000000000e+04 1.047300000000000000e+04 1.032900000000000000e+04 1.052500000000000000e+04 1.053500000000000000e+04 1.053300000000000000e+04 1.051400000000000000e+04 1.046100000000000000e+04 1.033200000000000000e+04 1.050000000000000000e+04 1.048100000000000000e+04 1.035200000000000000e+04 1.048000000000000000e+04 1.046200000000000000e+04 1.047600000000000000e+04 1.073600000000000000e+04 1.027700000000000000e+04 1.030900000000000000e+04 1.040800000000000000e+04 1.037900000000000000e+04 1.030400000000000000e+04 1.031400000000000000e+04 1.032500000000000000e+04 1.029300000000000000e+04 1.025100000000000000e+04 1.039200000000000000e+04 1.029400000000000000e+04 1.027500000000000000e+04 1.026900000000000000e+04 1.043800000000000000e+04 1.039900000000000000e+04 1.018500000000000000e+04 1.025600000000000000e+04 1.025900000000000000e+04 1.026600000000000000e+04 1.027100000000000000e+04 1.022700000000000000e+04 1.031700000000000000e+04 1.031700000000000000e+04 1.015600000000000000e+04 1.028000000000000000e+04 1.029000000000000000e+04 1.004300000000000000e+04 1.010300000000000000e+04 1.024700000000000000e+04 1.012200000000000000e+04 1.019300000000000000e+04 1.012400000000000000e+04 1.009200000000000000e+04 1.013900000000000000e+04 9.996000000000000000e+03 1.013200000000000000e+04 1.007600000000000000e+04 1.014400000000000000e+04 1.010200000000000000e+04 1.023000000000000000e+04 1.015200000000000000e+04 1.026000000000000000e+04 1.014700000000000000e+04 1.038000000000000000e+04 1.010700000000000000e+04 1.016100000000000000e+04 1.010100000000000000e+04 1.006500000000000000e+04 9.974000000000000000e+03 9.952000000000000000e+03 1.027900000000000000e+04 1.004100000000000000e+04 1.014100000000000000e+04 1.019500000000000000e+04 1.011900000000000000e+04 1.020100000000000000e+04 9.914000000000000000e+03 1.003600000000000000e+04 1.024000000000000000e+04 1.013900000000000000e+04 1.014700000000000000e+04 1.003500000000000000e+04 1.008000000000000000e+04 9.990000000000000000e+03 1.013900000000000000e+04 1.014400000000000000e+04 1.006200000000000000e+04 9.982000000000000000e+03 1.010100000000000000e+04 9.955000000000000000e+03 9.851000000000000000e+03 9.892000000000000000e+03 1.020600000000000000e+04 1.014700000000000000e+04 9.951000000000000000e+03 1.007400000000000000e+04 1.014200000000000000e+04 1.000000000000000000e+04 9.953000000000000000e+03 9.951000000000000000e+03 9.916000000000000000e+03 9.926000000000000000e+03 9.802000000000000000e+03 9.998000000000000000e+03 9.887000000000000000e+03 1.005800000000000000e+04 9.940000000000000000e+03 9.844000000000000000e+03 1.009200000000000000e+04 9.986000000000000000e+03 9.839000000000000000e+03 9.832000000000000000e+03 9.931000000000000000e+03 9.967000000000000000e+03 1.001900000000000000e+04 9.630000000000000000e+03 9.953000000000000000e+03 9.922000000000000000e+03 9.970000000000000000e+03 9.862000000000000000e+03 9.977000000000000000e+03 9.725000000000000000e+03 9.968000000000000000e+03 9.815000000000000000e+03 9.807000000000000000e+03 9.906000000000000000e+03 9.746000000000000000e+03 9.822000000000000000e+03 9.955000000000000000e+03 9.901000000000000000e+03 9.710000000000000000e+03 9.635000000000000000e+03 9.803000000000000000e+03 9.863000000000000000e+03 9.628000000000000000e+03 9.772000000000000000e+03 9.848000000000000000e+03 9.498000000000000000e+03 9.822000000000000000e+03 9.735000000000000000e+03 9.747000000000000000e+03 9.688000000000000000e+03 9.529000000000000000e+03 9.684000000000000000e+03 9.620000000000000000e+03 9.653000000000000000e+03 9.589000000000000000e+03 9.734000000000000000e+03 9.559000000000000000e+03 9.672000000000000000e+03 9.507000000000000000e+03 9.708000000000000000e+03 9.705000000000000000e+03 9.668000000000000000e+03 9.621000000000000000e+03 9.651000000000000000e+03 9.585000000000000000e+03 9.674000000000000000e+03 9.387000000000000000e+03 9.592000000000000000e+03 9.627000000000000000e+03 9.437000000000000000e+03 9.664000000000000000e+03 9.533000000000000000e+03 9.438000000000000000e+03 9.666000000000000000e+03 9.394000000000000000e+03 9.566000000000000000e+03 9.578000000000000000e+03 9.500000000000000000e+03 9.447000000000000000e+03 9.720000000000000000e+03 9.385000000000000000e+03 9.481000000000000000e+03 9.358000000000000000e+03 9.332000000000000000e+03 9.299000000000000000e+03 9.635000000000000000e+03 9.515000000000000000e+03 9.577000000000000000e+03 9.439000000000000000e+03 9.283000000000000000e+03 9.494000000000000000e+03 9.451000000000000000e+03 9.669000000000000000e+03 9.401000000000000000e+03 9.380000000000000000e+03 9.463000000000000000e+03 9.519000000000000000e+03 9.486000000000000000e+03 9.333000000000000000e+03 9.354000000000000000e+03 9.627000000000000000e+03 9.573000000000000000e+03 9.472000000000000000e+03 9.518000000000000000e+03 9.486000000000000000e+03 9.434000000000000000e+03 9.413000000000000000e+03 9.339000000000000000e+03 9.271000000000000000e+03 9.450000000000000000e+03 9.378000000000000000e+03 9.416000000000000000e+03 9.340000000000000000e+03 9.269000000000000000e+03 9.311000000000000000e+03 9.458000000000000000e+03 9.387000000000000000e+03 9.288000000000000000e+03 9.354000000000000000e+03 9.260000000000000000e+03 9.517000000000000000e+03 9.396000000000000000e+03 9.350000000000000000e+03 9.257000000000000000e+03 9.251000000000000000e+03 9.348000000000000000e+03 9.094000000000000000e+03 9.322000000000000000e+03 9.292000000000000000e+03 9.206000000000000000e+03 9.148000000000000000e+03 9.522000000000000000e+03 9.216000000000000000e+03 9.237000000000000000e+03 9.387000000000000000e+03 9.325000000000000000e+03 9.125000000000000000e+03 9.239000000000000000e+03 9.254000000000000000e+03 9.079000000000000000e+03 9.245000000000000000e+03 9.338000000000000000e+03 9.289000000000000000e+03 9.322000000000000000e+03 9.338000000000000000e+03 9.322000000000000000e+03 9.305000000000000000e+03 9.279000000000000000e+03 9.329000000000000000e+03 9.322000000000000000e+03 9.366000000000000000e+03 9.195000000000000000e+03 9.127000000000000000e+03 9.190000000000000000e+03 9.362000000000000000e+03 9.146000000000000000e+03 9.360000000000000000e+03 9.175000000000000000e+03 9.199000000000000000e+03 9.143000000000000000e+03 9.171000000000000000e+03 9.243000000000000000e+03 9.277000000000000000e+03 9.119000000000000000e+03 9.052000000000000000e+03 9.164000000000000000e+03 9.194000000000000000e+03 9.232000000000000000e+03 9.044000000000000000e+03 8.957000000000000000e+03 9.053000000000000000e+03 9.121000000000000000e+03 9.259000000000000000e+03 9.211000000000000000e+03 9.208000000000000000e+03 9.381000000000000000e+03 9.090000000000000000e+03 9.349000000000000000e+03 9.078000000000000000e+03 9.081000000000000000e+03 9.236000000000000000e+03 9.038000000000000000e+03 9.001000000000000000e+03 9.020000000000000000e+03 9.020000000000000000e+03 9.089000000000000000e+03 9.050000000000000000e+03 9.049000000000000000e+03 9.100000000000000000e+03 8.797000000000000000e+03 8.912000000000000000e+03 9.114000000000000000e+03 8.987000000000000000e+03 9.064000000000000000e+03 9.005000000000000000e+03 8.899000000000000000e+03 8.998000000000000000e+03 8.970000000000000000e+03 8.913000000000000000e+03 9.038000000000000000e+03 9.037000000000000000e+03 9.021000000000000000e+03 8.957000000000000000e+03 8.909000000000000000e+03 9.135000000000000000e+03 8.985000000000000000e+03 8.932000000000000000e+03 8.874000000000000000e+03 8.933000000000000000e+03 8.702000000000000000e+03 9.148000000000000000e+03 8.963000000000000000e+03 8.982000000000000000e+03 9.065000000000000000e+03 8.916000000000000000e+03 8.970000000000000000e+03 8.961000000000000000e+03 8.953000000000000000e+03 8.913000000000000000e+03 8.765000000000000000e+03 8.864000000000000000e+03 8.837000000000000000e+03 8.908000000000000000e+03 8.753000000000000000e+03 8.896000000000000000e+03 8.944000000000000000e+03 9.005000000000000000e+03 8.715000000000000000e+03 8.917000000000000000e+03 8.897000000000000000e+03 8.752000000000000000e+03 8.925000000000000000e+03 8.694000000000000000e+03 8.873000000000000000e+03 8.750000000000000000e+03 8.946000000000000000e+03 8.859000000000000000e+03 8.930000000000000000e+03 8.968000000000000000e+03 8.812000000000000000e+03 9.002000000000000000e+03 8.944000000000000000e+03 8.954000000000000000e+03 8.714000000000000000e+03 8.851000000000000000e+03 8.921000000000000000e+03 8.806000000000000000e+03 8.818000000000000000e+03 8.847000000000000000e+03 8.753000000000000000e+03 8.887000000000000000e+03 8.830000000000000000e+03 8.817000000000000000e+03 8.749000000000000000e+03 8.911000000000000000e+03 8.559000000000000000e+03 8.660000000000000000e+03 8.788000000000000000e+03 8.621000000000000000e+03 8.827000000000000000e+03 8.600000000000000000e+03 8.594000000000000000e+03 8.708000000000000000e+03 8.696000000000000000e+03 8.714000000000000000e+03 8.770000000000000000e+03 8.725000000000000000e+03 8.753000000000000000e+03 8.770000000000000000e+03 8.733000000000000000e+03 8.768000000000000000e+03 8.770000000000000000e+03 8.737000000000000000e+03 8.874000000000000000e+03 8.852000000000000000e+03 8.637000000000000000e+03 8.644000000000000000e+03 8.695000000000000000e+03 8.723000000000000000e+03 8.529000000000000000e+03 8.574000000000000000e+03 8.704000000000000000e+03 8.673000000000000000e+03 8.698000000000000000e+03 8.697000000000000000e+03 8.678000000000000000e+03 8.671000000000000000e+03 8.584000000000000000e+03 8.498000000000000000e+03 8.571000000000000000e+03 8.808000000000000000e+03 8.635000000000000000e+03 8.768000000000000000e+03 8.489000000000000000e+03 8.624000000000000000e+03 8.589000000000000000e+03 8.632000000000000000e+03 8.679000000000000000e+03 8.556000000000000000e+03 8.670000000000000000e+03 8.627000000000000000e+03 8.701000000000000000e+03 8.666000000000000000e+03 8.733000000000000000e+03 8.499000000000000000e+03 8.578000000000000000e+03 8.663000000000000000e+03 8.520000000000000000e+03 8.555000000000000000e+03 8.387000000000000000e+03 8.497000000000000000e+03 8.646000000000000000e+03 8.417000000000000000e+03 8.451000000000000000e+03 8.530000000000000000e+03 8.417000000000000000e+03 8.443000000000000000e+03 8.633000000000000000e+03 8.470000000000000000e+03 8.431000000000000000e+03 8.621000000000000000e+03 8.391000000000000000e+03 8.599000000000000000e+03 8.483000000000000000e+03 8.240000000000000000e+03 8.738000000000000000e+03 8.541000000000000000e+03 8.386000000000000000e+03 8.443000000000000000e+03 8.472000000000000000e+03 8.491000000000000000e+03 8.382000000000000000e+03 8.556000000000000000e+03 8.701000000000000000e+03 8.575000000000000000e+03 8.517000000000000000e+03 8.502000000000000000e+03 8.271000000000000000e+03 8.451000000000000000e+03 8.289000000000000000e+03 8.414000000000000000e+03 8.383000000000000000e+03 8.351000000000000000e+03 8.498000000000000000e+03 8.414000000000000000e+03 8.297000000000000000e+03 8.526000000000000000e+03 8.561000000000000000e+03 8.414000000000000000e+03 8.485000000000000000e+03 8.565000000000000000e+03 8.474000000000000000e+03 8.281000000000000000e+03 8.422000000000000000e+03 8.292000000000000000e+03 8.372000000000000000e+03 8.496000000000000000e+03 8.252000000000000000e+03 8.283000000000000000e+03 8.515000000000000000e+03 8.426000000000000000e+03 8.413000000000000000e+03 8.336000000000000000e+03 8.406000000000000000e+03 8.333000000000000000e+03 8.241000000000000000e+03 8.458000000000000000e+03 8.410000000000000000e+03 8.301000000000000000e+03 8.388000000000000000e+03 8.312000000000000000e+03 8.340000000000000000e+03 8.316000000000000000e+03 8.343000000000000000e+03 8.279000000000000000e+03 8.096000000000000000e+03 8.390000000000000000e+03 8.244000000000000000e+03 8.186000000000000000e+03 8.263000000000000000e+03 8.196000000000000000e+03 8.230000000000000000e+03 8.271000000000000000e+03 8.136000000000000000e+03 8.391000000000000000e+03 8.228000000000000000e+03 8.254000000000000000e+03 7.976000000000000000e+03 8.199000000000000000e+03 8.199000000000000000e+03 8.221000000000000000e+03 8.199000000000000000e+03 8.080000000000000000e+03 8.367000000000000000e+03 8.280000000000000000e+03 8.200000000000000000e+03 8.263000000000000000e+03 8.125000000000000000e+03 8.224000000000000000e+03 8.391000000000000000e+03 8.319000000000000000e+03 8.069000000000000000e+03 8.121000000000000000e+03 8.091000000000000000e+03 8.210000000000000000e+03 8.321000000000000000e+03 8.078000000000000000e+03 7.996000000000000000e+03 8.079000000000000000e+03 8.126000000000000000e+03 8.129000000000000000e+03 8.088000000000000000e+03 8.165000000000000000e+03 8.062000000000000000e+03 8.110000000000000000e+03 8.212000000000000000e+03 8.053000000000000000e+03 7.997000000000000000e+03 8.091000000000000000e+03 8.096000000000000000e+03 7.964000000000000000e+03 8.090000000000000000e+03 8.020000000000000000e+03 7.983000000000000000e+03 8.013000000000000000e+03 8.033000000000000000e+03 8.082000000000000000e+03 8.016000000000000000e+03 8.062000000000000000e+03 8.138000000000000000e+03 8.094000000000000000e+03 7.953000000000000000e+03 8.086000000000000000e+03 7.958000000000000000e+03 8.076000000000000000e+03 7.973000000000000000e+03 8.190000000000000000e+03 8.143000000000000000e+03 8.156000000000000000e+03 8.042000000000000000e+03 8.025000000000000000e+03 8.036000000000000000e+03 8.084000000000000000e+03 8.001000000000000000e+03 7.893000000000000000e+03 7.886000000000000000e+03 7.945000000000000000e+03 7.925000000000000000e+03 7.970000000000000000e+03 7.831000000000000000e+03 7.948000000000000000e+03 7.988000000000000000e+03 7.825000000000000000e+03 7.922000000000000000e+03 8.038000000000000000e+03 7.862000000000000000e+03 7.879000000000000000e+03 7.744000000000000000e+03 7.799000000000000000e+03 7.948000000000000000e+03 7.709000000000000000e+03 7.643000000000000000e+03 7.763000000000000000e+03 7.708000000000000000e+03 7.958000000000000000e+03 7.775000000000000000e+03 7.788000000000000000e+03 7.820000000000000000e+03 7.784000000000000000e+03 7.805000000000000000e+03 7.789000000000000000e+03 7.921000000000000000e+03 7.650000000000000000e+03 7.809000000000000000e+03 7.784000000000000000e+03 7.885000000000000000e+03 7.863000000000000000e+03 7.878000000000000000e+03 7.818000000000000000e+03 7.786000000000000000e+03 7.892000000000000000e+03 7.722000000000000000e+03 7.852000000000000000e+03 7.728000000000000000e+03 7.676000000000000000e+03 7.823000000000000000e+03 7.768000000000000000e+03 7.631000000000000000e+03 7.852000000000000000e+03 7.873000000000000000e+03 7.798000000000000000e+03 7.821000000000000000e+03 7.674000000000000000e+03 7.576000000000000000e+03 7.793000000000000000e+03 7.652000000000000000e+03 7.703000000000000000e+03 7.627000000000000000e+03 7.704000000000000000e+03 7.828000000000000000e+03 7.651000000000000000e+03 7.686000000000000000e+03 7.656000000000000000e+03 7.753000000000000000e+03 7.657000000000000000e+03 7.756000000000000000e+03 7.656000000000000000e+03 7.771000000000000000e+03 7.632000000000000000e+03 7.632000000000000000e+03 7.928000000000000000e+03 7.520000000000000000e+03 7.649000000000000000e+03 7.614000000000000000e+03 7.627000000000000000e+03 7.590000000000000000e+03 7.637000000000000000e+03 7.714000000000000000e+03 7.572000000000000000e+03 7.522000000000000000e+03 7.689000000000000000e+03 7.679000000000000000e+03 7.526000000000000000e+03 7.696000000000000000e+03 7.552000000000000000e+03 7.657000000000000000e+03 7.579000000000000000e+03 7.516000000000000000e+03 7.647000000000000000e+03 7.500000000000000000e+03 7.605000000000000000e+03 7.579000000000000000e+03 7.568000000000000000e+03 7.514000000000000000e+03 7.691000000000000000e+03 7.581000000000000000e+03 7.495000000000000000e+03 7.663000000000000000e+03 7.621000000000000000e+03 7.640000000000000000e+03 7.556000000000000000e+03 7.377000000000000000e+03 7.405000000000000000e+03 7.310000000000000000e+03 7.450000000000000000e+03 7.639000000000000000e+03 7.505000000000000000e+03 7.547000000000000000e+03 7.410000000000000000e+03 7.334000000000000000e+03 7.457000000000000000e+03 7.238000000000000000e+03 7.505000000000000000e+03 7.367000000000000000e+03 7.484000000000000000e+03 7.416000000000000000e+03 7.428000000000000000e+03 7.394000000000000000e+03 7.276000000000000000e+03 7.378000000000000000e+03 7.323000000000000000e+03 7.400000000000000000e+03 7.357000000000000000e+03 7.232000000000000000e+03 7.388000000000000000e+03 7.425000000000000000e+03 7.330000000000000000e+03 7.162000000000000000e+03 7.445000000000000000e+03 7.449000000000000000e+03 7.294000000000000000e+03 7.470000000000000000e+03 7.542000000000000000e+03 7.336000000000000000e+03 7.451000000000000000e+03 7.357000000000000000e+03 7.431000000000000000e+03 7.357000000000000000e+03 7.406000000000000000e+03 7.408000000000000000e+03 7.323000000000000000e+03 7.467000000000000000e+03 7.119000000000000000e+03 7.335000000000000000e+03 7.388000000000000000e+03 7.301000000000000000e+03 7.467000000000000000e+03 7.425000000000000000e+03 7.311000000000000000e+03 7.297000000000000000e+03 7.257000000000000000e+03 7.197000000000000000e+03 7.370000000000000000e+03 7.365000000000000000e+03 7.312000000000000000e+03 7.291000000000000000e+03 7.218000000000000000e+03 7.291000000000000000e+03 7.269000000000000000e+03 7.291000000000000000e+03 7.398000000000000000e+03 7.304000000000000000e+03 7.407000000000000000e+03 7.272000000000000000e+03 7.303000000000000000e+03 7.214000000000000000e+03 7.180000000000000000e+03 7.195000000000000000e+03 7.175000000000000000e+03 7.036000000000000000e+03 7.150000000000000000e+03 7.360000000000000000e+03 7.278000000000000000e+03 7.311000000000000000e+03 7.199000000000000000e+03 7.116000000000000000e+03 7.282000000000000000e+03 7.161000000000000000e+03 7.104000000000000000e+03 7.226000000000000000e+03 7.192000000000000000e+03 7.182000000000000000e+03 7.231000000000000000e+03 7.146000000000000000e+03 7.083000000000000000e+03 7.218000000000000000e+03 7.216000000000000000e+03 7.137000000000000000e+03 6.990000000000000000e+03 7.180000000000000000e+03 7.214000000000000000e+03 7.076000000000000000e+03 7.113000000000000000e+03 7.126000000000000000e+03 7.122000000000000000e+03 7.101000000000000000e+03 6.960000000000000000e+03 7.184000000000000000e+03 7.244000000000000000e+03 7.014000000000000000e+03 7.033000000000000000e+03 7.217000000000000000e+03 7.112000000000000000e+03 7.180000000000000000e+03 6.932000000000000000e+03 7.169000000000000000e+03 7.023000000000000000e+03 7.026000000000000000e+03 7.206000000000000000e+03 6.822000000000000000e+03 6.965000000000000000e+03 7.048000000000000000e+03 6.957000000000000000e+03 7.036000000000000000e+03 7.025000000000000000e+03 6.917000000000000000e+03 6.906000000000000000e+03 6.999000000000000000e+03 7.066000000000000000e+03 7.035000000000000000e+03 7.105000000000000000e+03 6.862000000000000000e+03 7.058000000000000000e+03 6.823000000000000000e+03 6.991000000000000000e+03 7.068000000000000000e+03 6.977000000000000000e+03 6.937000000000000000e+03 6.985000000000000000e+03 7.009000000000000000e+03 7.091000000000000000e+03 6.806000000000000000e+03 6.936000000000000000e+03 6.860000000000000000e+03 6.955000000000000000e+03 6.896000000000000000e+03 6.872000000000000000e+03 6.832000000000000000e+03 6.967000000000000000e+03 6.681000000000000000e+03 7.062000000000000000e+03 6.882000000000000000e+03 7.070000000000000000e+03 7.028000000000000000e+03 6.819000000000000000e+03 6.985000000000000000e+03 6.882000000000000000e+03 6.832000000000000000e+03 6.828000000000000000e+03 6.926000000000000000e+03 6.972000000000000000e+03 6.897000000000000000e+03 6.799000000000000000e+03 6.936000000000000000e+03 6.909000000000000000e+03 6.855000000000000000e+03 6.809000000000000000e+03 6.861000000000000000e+03 6.818000000000000000e+03 6.933000000000000000e+03 6.975000000000000000e+03 6.786000000000000000e+03 6.846000000000000000e+03 6.840000000000000000e+03 6.790000000000000000e+03 6.914000000000000000e+03 6.761000000000000000e+03 6.770000000000000000e+03 6.749000000000000000e+03 6.713000000000000000e+03 6.832000000000000000e+03 6.865000000000000000e+03 6.871000000000000000e+03 6.831000000000000000e+03 6.684000000000000000e+03 6.762000000000000000e+03 6.698000000000000000e+03 6.630000000000000000e+03 6.671000000000000000e+03 6.699000000000000000e+03 6.827000000000000000e+03 6.695000000000000000e+03 6.732000000000000000e+03 6.753000000000000000e+03 6.712000000000000000e+03 6.744000000000000000e+03 6.733000000000000000e+03 6.556000000000000000e+03 6.743000000000000000e+03 6.716000000000000000e+03 6.741000000000000000e+03 6.549000000000000000e+03 6.734000000000000000e+03 6.681000000000000000e+03 6.799000000000000000e+03 6.532000000000000000e+03 6.580000000000000000e+03 6.819000000000000000e+03 6.628000000000000000e+03 6.698000000000000000e+03 6.647000000000000000e+03 6.588000000000000000e+03 6.549000000000000000e+03 6.626000000000000000e+03 6.512000000000000000e+03 6.639000000000000000e+03 6.513000000000000000e+03 6.594000000000000000e+03 6.516000000000000000e+03 6.638000000000000000e+03 6.566000000000000000e+03 6.513000000000000000e+03 6.793000000000000000e+03 6.541000000000000000e+03 6.482000000000000000e+03 6.631000000000000000e+03 6.599000000000000000e+03 6.456000000000000000e+03 6.607000000000000000e+03 6.572000000000000000e+03 6.574000000000000000e+03 6.617000000000000000e+03 6.659000000000000000e+03 6.635000000000000000e+03 6.463000000000000000e+03 6.509000000000000000e+03 6.504000000000000000e+03 6.365000000000000000e+03 6.466000000000000000e+03 6.596000000000000000e+03 6.518000000000000000e+03 6.473000000000000000e+03 6.360000000000000000e+03 6.581000000000000000e+03 6.476000000000000000e+03 6.635000000000000000e+03 6.642000000000000000e+03 6.508000000000000000e+03 6.499000000000000000e+03 6.324000000000000000e+03 6.649000000000000000e+03 6.572000000000000000e+03 6.550000000000000000e+03 6.392000000000000000e+03 6.407000000000000000e+03 6.436000000000000000e+03 6.347000000000000000e+03 6.324000000000000000e+03 6.507000000000000000e+03 6.486000000000000000e+03 6.437000000000000000e+03 6.548000000000000000e+03 6.292000000000000000e+03 6.523000000000000000e+03 6.495000000000000000e+03 6.460000000000000000e+03 6.358000000000000000e+03 6.398000000000000000e+03 6.380000000000000000e+03 6.357000000000000000e+03 6.421000000000000000e+03 6.469000000000000000e+03 6.425000000000000000e+03 6.346000000000000000e+03 6.468000000000000000e+03 6.239000000000000000e+03 6.278000000000000000e+03 6.314000000000000000e+03 6.475000000000000000e+03 6.493000000000000000e+03 6.456000000000000000e+03 6.369000000000000000e+03 6.311000000000000000e+03 6.270000000000000000e+03 6.386000000000000000e+03 6.321000000000000000e+03 6.401000000000000000e+03 6.293000000000000000e+03 6.351000000000000000e+03 6.228000000000000000e+03 6.291000000000000000e+03 6.319000000000000000e+03 6.305000000000000000e+03 6.258000000000000000e+03 6.374000000000000000e+03 6.250000000000000000e+03 6.211000000000000000e+03 6.339000000000000000e+03 6.373000000000000000e+03 6.264000000000000000e+03 6.264000000000000000e+03 6.432000000000000000e+03 6.285000000000000000e+03 6.283000000000000000e+03 6.255000000000000000e+03 6.203000000000000000e+03 6.206000000000000000e+03 6.344000000000000000e+03 6.263000000000000000e+03 6.203000000000000000e+03 6.245000000000000000e+03 6.208000000000000000e+03 6.196000000000000000e+03 6.337000000000000000e+03 6.210000000000000000e+03 6.265000000000000000e+03 6.285000000000000000e+03 6.248000000000000000e+03 6.195000000000000000e+03 6.225000000000000000e+03 6.214000000000000000e+03 6.107000000000000000e+03 6.319000000000000000e+03 6.197000000000000000e+03 6.115000000000000000e+03 6.289000000000000000e+03 6.124000000000000000e+03 6.035000000000000000e+03 6.303000000000000000e+03 6.285000000000000000e+03 6.191000000000000000e+03 6.244000000000000000e+03 6.123000000000000000e+03 6.088000000000000000e+03 6.299000000000000000e+03 6.182000000000000000e+03 6.084000000000000000e+03 6.044000000000000000e+03 6.242000000000000000e+03 5.941000000000000000e+03 6.236000000000000000e+03 6.257000000000000000e+03 6.123000000000000000e+03 6.089000000000000000e+03 6.093000000000000000e+03 6.134000000000000000e+03 6.238000000000000000e+03 6.120000000000000000e+03 6.144000000000000000e+03 6.115000000000000000e+03 6.207000000000000000e+03 6.092000000000000000e+03 6.046000000000000000e+03 6.135000000000000000e+03 6.142000000000000000e+03 6.148000000000000000e+03 6.032000000000000000e+03 6.242000000000000000e+03 6.171000000000000000e+03 6.035000000000000000e+03 6.147000000000000000e+03 6.106000000000000000e+03 6.023000000000000000e+03 6.209000000000000000e+03 6.084000000000000000e+03 6.112000000000000000e+03 6.071000000000000000e+03 6.112000000000000000e+03 6.002000000000000000e+03 5.929000000000000000e+03 6.004000000000000000e+03 6.006000000000000000e+03 5.981000000000000000e+03 6.184000000000000000e+03 6.115000000000000000e+03 5.977000000000000000e+03 5.996000000000000000e+03 5.936000000000000000e+03 5.965000000000000000e+03 5.993000000000000000e+03 6.022000000000000000e+03 6.043000000000000000e+03 5.906000000000000000e+03 5.965000000000000000e+03 5.993000000000000000e+03 5.968000000000000000e+03 5.965000000000000000e+03 5.852000000000000000e+03 5.971000000000000000e+03 5.940000000000000000e+03 5.996000000000000000e+03 6.013000000000000000e+03 6.089000000000000000e+03 6.088000000000000000e+03 6.036000000000000000e+03 6.148000000000000000e+03 6.090000000000000000e+03 6.107000000000000000e+03 5.852000000000000000e+03 6.023000000000000000e+03 6.086000000000000000e+03 5.929000000000000000e+03 5.970000000000000000e+03 5.932000000000000000e+03 5.863000000000000000e+03 6.037000000000000000e+03 6.049000000000000000e+03 5.869000000000000000e+03 5.916000000000000000e+03 6.001000000000000000e+03 5.965000000000000000e+03 5.943000000000000000e+03 5.787000000000000000e+03 5.925000000000000000e+03 5.900000000000000000e+03 5.942000000000000000e+03 5.971000000000000000e+03 5.973000000000000000e+03 5.955000000000000000e+03 5.948000000000000000e+03 5.997000000000000000e+03 5.898000000000000000e+03 5.958000000000000000e+03 5.818000000000000000e+03 5.783000000000000000e+03 5.734000000000000000e+03 5.827000000000000000e+03 5.852000000000000000e+03 5.764000000000000000e+03 5.694000000000000000e+03 5.762000000000000000e+03 5.879000000000000000e+03 5.843000000000000000e+03 5.676000000000000000e+03 5.882000000000000000e+03 5.844000000000000000e+03 5.917000000000000000e+03 5.827000000000000000e+03 5.762000000000000000e+03 6.039000000000000000e+03 5.869000000000000000e+03 6.011000000000000000e+03 5.829000000000000000e+03 5.970000000000000000e+03 5.896000000000000000e+03 5.882000000000000000e+03 5.934000000000000000e+03 5.795000000000000000e+03 5.895000000000000000e+03 5.859000000000000000e+03 5.875000000000000000e+03 5.789000000000000000e+03 5.726000000000000000e+03 5.718000000000000000e+03 5.736000000000000000e+03 5.784000000000000000e+03 5.808000000000000000e+03 5.788000000000000000e+03 5.889000000000000000e+03 5.880000000000000000e+03 5.768000000000000000e+03 5.853000000000000000e+03 5.733000000000000000e+03 5.822000000000000000e+03 5.718000000000000000e+03 5.792000000000000000e+03 5.720000000000000000e+03 5.704000000000000000e+03 5.795000000000000000e+03 5.732000000000000000e+03 5.748000000000000000e+03 5.672000000000000000e+03 5.715000000000000000e+03 5.667000000000000000e+03 5.622000000000000000e+03 5.770000000000000000e+03 5.765000000000000000e+03 5.785000000000000000e+03 5.715000000000000000e+03 5.606000000000000000e+03 5.732000000000000000e+03 5.764000000000000000e+03 5.548000000000000000e+03 5.683000000000000000e+03 5.702000000000000000e+03 5.696000000000000000e+03 5.612000000000000000e+03 5.731000000000000000e+03 5.676000000000000000e+03 5.545000000000000000e+03 5.582000000000000000e+03 5.629000000000000000e+03 5.771000000000000000e+03 5.662000000000000000e+03 5.536000000000000000e+03 5.755000000000000000e+03 5.789000000000000000e+03 5.681000000000000000e+03 5.584000000000000000e+03 5.571000000000000000e+03 5.582000000000000000e+03 5.587000000000000000e+03 5.604000000000000000e+03 5.521000000000000000e+03 5.560000000000000000e+03 5.556000000000000000e+03 5.432000000000000000e+03 5.619000000000000000e+03 5.542000000000000000e+03 5.545000000000000000e+03 5.706000000000000000e+03 5.579000000000000000e+03 5.497000000000000000e+03 5.565000000000000000e+03 5.432000000000000000e+03 5.589000000000000000e+03 5.648000000000000000e+03 5.540000000000000000e+03 5.725000000000000000e+03 5.610000000000000000e+03 5.547000000000000000e+03 5.535000000000000000e+03 5.645000000000000000e+03 5.500000000000000000e+03 5.528000000000000000e+03 5.522000000000000000e+03 5.479000000000000000e+03 5.509000000000000000e+03 5.500000000000000000e+03 5.418000000000000000e+03 5.521000000000000000e+03 5.486000000000000000e+03 5.454000000000000000e+03 5.455000000000000000e+03 5.450000000000000000e+03 5.513000000000000000e+03 5.552000000000000000e+03 5.402000000000000000e+03 5.664000000000000000e+03 5.463000000000000000e+03 5.552000000000000000e+03 5.429000000000000000e+03 5.468000000000000000e+03 5.461000000000000000e+03 5.664000000000000000e+03 5.475000000000000000e+03 5.466000000000000000e+03 5.456000000000000000e+03 5.539000000000000000e+03 5.462000000000000000e+03 5.555000000000000000e+03 5.397000000000000000e+03 5.572000000000000000e+03 5.461000000000000000e+03 5.540000000000000000e+03 5.371000000000000000e+03 5.449000000000000000e+03 5.439000000000000000e+03 5.544000000000000000e+03 5.428000000000000000e+03 5.471000000000000000e+03 5.420000000000000000e+03 5.352000000000000000e+03 5.364000000000000000e+03 5.453000000000000000e+03 5.351000000000000000e+03 5.306000000000000000e+03 5.291000000000000000e+03 5.388000000000000000e+03 5.307000000000000000e+03 5.347000000000000000e+03 5.433000000000000000e+03 5.526000000000000000e+03 5.352000000000000000e+03 5.434000000000000000e+03 5.485000000000000000e+03 5.384000000000000000e+03 5.392000000000000000e+03 5.493000000000000000e+03 5.430000000000000000e+03 5.476000000000000000e+03 5.332000000000000000e+03 5.429000000000000000e+03 5.414000000000000000e+03 5.426000000000000000e+03 5.482000000000000000e+03 5.449000000000000000e+03 5.384000000000000000e+03 5.499000000000000000e+03 5.419000000000000000e+03 5.406000000000000000e+03 5.384000000000000000e+03 5.324000000000000000e+03 5.379000000000000000e+03 5.323000000000000000e+03 5.431000000000000000e+03 5.356000000000000000e+03 5.392000000000000000e+03 5.371000000000000000e+03 5.322000000000000000e+03 5.386000000000000000e+03 5.296000000000000000e+03 5.336000000000000000e+03 5.287000000000000000e+03 5.345000000000000000e+03 5.385000000000000000e+03 5.277000000000000000e+03 5.276000000000000000e+03 5.387000000000000000e+03 5.274000000000000000e+03 5.415000000000000000e+03 5.343000000000000000e+03 5.289000000000000000e+03 5.263000000000000000e+03 5.412000000000000000e+03 5.175000000000000000e+03 5.348000000000000000e+03 5.306000000000000000e+03 5.289000000000000000e+03 5.287000000000000000e+03 5.362000000000000000e+03 5.209000000000000000e+03 5.225000000000000000e+03 5.277000000000000000e+03 5.234000000000000000e+03 5.311000000000000000e+03 5.189000000000000000e+03 5.198000000000000000e+03 5.320000000000000000e+03 5.305000000000000000e+03 5.243000000000000000e+03 5.161000000000000000e+03 5.415000000000000000e+03 5.051000000000000000e+03 5.184000000000000000e+03 5.253000000000000000e+03 5.186000000000000000e+03 5.339000000000000000e+03 5.255000000000000000e+03 5.362000000000000000e+03 5.343000000000000000e+03 5.221000000000000000e+03 5.256000000000000000e+03 5.257000000000000000e+03 5.290000000000000000e+03 5.188000000000000000e+03 5.249000000000000000e+03 5.207000000000000000e+03 5.366000000000000000e+03 5.264000000000000000e+03 5.219000000000000000e+03 5.176000000000000000e+03 5.334000000000000000e+03 5.215000000000000000e+03 5.209000000000000000e+03 5.316000000000000000e+03 5.351000000000000000e+03 5.296000000000000000e+03 5.241000000000000000e+03 5.206000000000000000e+03 5.396000000000000000e+03 5.235000000000000000e+03 5.218000000000000000e+03 5.259000000000000000e+03 5.184000000000000000e+03 5.277000000000000000e+03 5.146000000000000000e+03 5.276000000000000000e+03 5.230000000000000000e+03 5.282000000000000000e+03 5.213000000000000000e+03 5.046000000000000000e+03 5.255000000000000000e+03 5.158000000000000000e+03 5.217000000000000000e+03 5.198000000000000000e+03 5.040000000000000000e+03 5.337000000000000000e+03 5.245000000000000000e+03 5.293000000000000000e+03 5.258000000000000000e+03 5.151000000000000000e+03 5.282000000000000000e+03 5.202000000000000000e+03 5.228000000000000000e+03 5.216000000000000000e+03 5.160000000000000000e+03 5.206000000000000000e+03 5.179000000000000000e+03 5.174000000000000000e+03 5.093000000000000000e+03 5.148000000000000000e+03 5.262000000000000000e+03 5.230000000000000000e+03 5.187000000000000000e+03 5.193000000000000000e+03 5.153000000000000000e+03 5.085000000000000000e+03 5.177000000000000000e+03 5.240000000000000000e+03 5.100000000000000000e+03 5.201000000000000000e+03 5.031000000000000000e+03 5.198000000000000000e+03 5.217000000000000000e+03 5.132000000000000000e+03 5.057000000000000000e+03 5.180000000000000000e+03 5.158000000000000000e+03 5.029000000000000000e+03 5.038000000000000000e+03 5.146000000000000000e+03 5.091000000000000000e+03 5.056000000000000000e+03 5.227000000000000000e+03 5.175000000000000000e+03 5.071000000000000000e+03 5.025000000000000000e+03 5.017000000000000000e+03 5.105000000000000000e+03 5.029000000000000000e+03 5.082000000000000000e+03 5.076000000000000000e+03 5.095000000000000000e+03 4.969000000000000000e+03 5.047000000000000000e+03 5.082000000000000000e+03 5.037000000000000000e+03 5.184000000000000000e+03 5.050000000000000000e+03 5.005000000000000000e+03 4.931000000000000000e+03 5.021000000000000000e+03 4.994000000000000000e+03 5.096000000000000000e+03 5.019000000000000000e+03 5.199000000000000000e+03 5.126000000000000000e+03 5.043000000000000000e+03 4.917000000000000000e+03 5.036000000000000000e+03 4.943000000000000000e+03 5.034000000000000000e+03 4.979000000000000000e+03 4.956000000000000000e+03 5.061000000000000000e+03 4.847000000000000000e+03 5.135000000000000000e+03 5.126000000000000000e+03 5.000000000000000000e+03 4.992000000000000000e+03 5.037000000000000000e+03 5.009000000000000000e+03 4.910000000000000000e+03 5.034000000000000000e+03 5.089000000000000000e+03 4.910000000000000000e+03 4.838000000000000000e+03 5.026000000000000000e+03 5.082000000000000000e+03 4.947000000000000000e+03 5.084000000000000000e+03 4.992000000000000000e+03 4.835000000000000000e+03 4.985000000000000000e+03 4.919000000000000000e+03 5.022000000000000000e+03 4.988000000000000000e+03 4.930000000000000000e+03 4.998000000000000000e+03 4.916000000000000000e+03 5.020000000000000000e+03 4.945000000000000000e+03 4.996000000000000000e+03 4.991000000000000000e+03 5.003000000000000000e+03 4.991000000000000000e+03 4.862000000000000000e+03 4.898000000000000000e+03 4.946000000000000000e+03 4.982000000000000000e+03 4.837000000000000000e+03 4.854000000000000000e+03 4.864000000000000000e+03 4.956000000000000000e+03 4.916000000000000000e+03 4.823000000000000000e+03 4.936000000000000000e+03 4.958000000000000000e+03 4.911000000000000000e+03 4.715000000000000000e+03 4.859000000000000000e+03 4.868000000000000000e+03 5.039000000000000000e+03 4.853000000000000000e+03 4.831000000000000000e+03 4.890000000000000000e+03 4.875000000000000000e+03 4.939000000000000000e+03 5.030000000000000000e+03 4.883000000000000000e+03 4.985000000000000000e+03 4.974000000000000000e+03 4.833000000000000000e+03 4.899000000000000000e+03 4.921000000000000000e+03 4.789000000000000000e+03 4.989000000000000000e+03 4.786000000000000000e+03 4.919000000000000000e+03 4.964000000000000000e+03 4.852000000000000000e+03 4.912000000000000000e+03 4.921000000000000000e+03 4.871000000000000000e+03 4.818000000000000000e+03 4.983000000000000000e+03 4.808000000000000000e+03 4.839000000000000000e+03 4.900000000000000000e+03 4.823000000000000000e+03 4.715000000000000000e+03 4.834000000000000000e+03 4.877000000000000000e+03 4.815000000000000000e+03 4.867000000000000000e+03 4.741000000000000000e+03 4.823000000000000000e+03 4.809000000000000000e+03 4.969000000000000000e+03 4.834000000000000000e+03 4.754000000000000000e+03 4.678000000000000000e+03 4.755000000000000000e+03 4.752000000000000000e+03 4.808000000000000000e+03 4.807000000000000000e+03 4.814000000000000000e+03 5.021000000000000000e+03 4.811000000000000000e+03 4.751000000000000000e+03 4.854000000000000000e+03 4.791000000000000000e+03 4.765000000000000000e+03 4.826000000000000000e+03 4.661000000000000000e+03 4.858000000000000000e+03 4.826000000000000000e+03 4.775000000000000000e+03 4.754000000000000000e+03 4.736000000000000000e+03 4.802000000000000000e+03 4.751000000000000000e+03 4.783000000000000000e+03 4.806000000000000000e+03 4.832000000000000000e+03 4.815000000000000000e+03 4.818000000000000000e+03 4.763000000000000000e+03 4.720000000000000000e+03 4.741000000000000000e+03 4.801000000000000000e+03 4.711000000000000000e+03 4.678000000000000000e+03 4.805000000000000000e+03 4.810000000000000000e+03 4.804000000000000000e+03 4.663000000000000000e+03 4.698000000000000000e+03 4.748000000000000000e+03 4.742000000000000000e+03 4.663000000000000000e+03 4.626000000000000000e+03 4.708000000000000000e+03 4.745000000000000000e+03 4.701000000000000000e+03 4.627000000000000000e+03 4.661000000000000000e+03 4.796000000000000000e+03 4.698000000000000000e+03 4.669000000000000000e+03 4.739000000000000000e+03 4.693000000000000000e+03 4.696000000000000000e+03 4.587000000000000000e+03 4.727000000000000000e+03 4.679000000000000000e+03 4.688000000000000000e+03 4.573000000000000000e+03 4.670000000000000000e+03 4.602000000000000000e+03 4.899000000000000000e+03 4.606000000000000000e+03 4.594000000000000000e+03 4.584000000000000000e+03 4.633000000000000000e+03 4.588000000000000000e+03 4.569000000000000000e+03 4.702000000000000000e+03 4.681000000000000000e+03 4.636000000000000000e+03 4.878000000000000000e+03 4.590000000000000000e+03 4.632000000000000000e+03 4.521000000000000000e+03 4.509000000000000000e+03 4.508000000000000000e+03 4.459000000000000000e+03 4.686000000000000000e+03 4.500000000000000000e+03 4.610000000000000000e+03 4.697000000000000000e+03 4.507000000000000000e+03 4.416000000000000000e+03 4.586000000000000000e+03 4.647000000000000000e+03 4.674000000000000000e+03 4.662000000000000000e+03 4.635000000000000000e+03 4.478000000000000000e+03 4.644000000000000000e+03 4.670000000000000000e+03 4.651000000000000000e+03 4.481000000000000000e+03 4.383000000000000000e+03 4.566000000000000000e+03 4.466000000000000000e+03 4.581000000000000000e+03 4.456000000000000000e+03 4.558000000000000000e+03 4.496000000000000000e+03 4.554000000000000000e+03 4.423000000000000000e+03 4.516000000000000000e+03 4.575000000000000000e+03 4.564000000000000000e+03 4.577000000000000000e+03 4.558000000000000000e+03 4.637000000000000000e+03 4.540000000000000000e+03 4.539000000000000000e+03 4.515000000000000000e+03 4.436000000000000000e+03 4.608000000000000000e+03 4.444000000000000000e+03 4.387000000000000000e+03 4.593000000000000000e+03 4.431000000000000000e+03 4.415000000000000000e+03 4.502000000000000000e+03 4.416000000000000000e+03 4.576000000000000000e+03 4.390000000000000000e+03 4.442000000000000000e+03 4.517000000000000000e+03 4.450000000000000000e+03 4.349000000000000000e+03 4.416000000000000000e+03 4.421000000000000000e+03 4.368000000000000000e+03 4.368000000000000000e+03 4.462000000000000000e+03 4.489000000000000000e+03 4.427000000000000000e+03 4.471000000000000000e+03 4.423000000000000000e+03 4.416000000000000000e+03 4.455000000000000000e+03 4.491000000000000000e+03 4.384000000000000000e+03 4.502000000000000000e+03 4.461000000000000000e+03 4.543000000000000000e+03 4.431000000000000000e+03 4.380000000000000000e+03 4.435000000000000000e+03 4.465000000000000000e+03 4.545000000000000000e+03 4.352000000000000000e+03 4.587000000000000000e+03 4.466000000000000000e+03 4.464000000000000000e+03 4.456000000000000000e+03 4.513000000000000000e+03 4.351000000000000000e+03 4.391000000000000000e+03 4.400000000000000000e+03 4.342000000000000000e+03 4.448000000000000000e+03 4.399000000000000000e+03 4.308000000000000000e+03 4.353000000000000000e+03 4.442000000000000000e+03 4.343000000000000000e+03 4.399000000000000000e+03 4.334000000000000000e+03 4.357000000000000000e+03 4.486000000000000000e+03 4.422000000000000000e+03 4.391000000000000000e+03 4.272000000000000000e+03 4.447000000000000000e+03 4.435000000000000000e+03 4.450000000000000000e+03 4.285000000000000000e+03 4.331000000000000000e+03 4.372000000000000000e+03 4.387000000000000000e+03 4.235000000000000000e+03 4.383000000000000000e+03 4.416000000000000000e+03 4.382000000000000000e+03 4.467000000000000000e+03 4.331000000000000000e+03 4.413000000000000000e+03 4.275000000000000000e+03 4.421000000000000000e+03 4.258000000000000000e+03 4.196000000000000000e+03 4.273000000000000000e+03 4.310000000000000000e+03 4.313000000000000000e+03 4.294000000000000000e+03 4.306000000000000000e+03 4.315000000000000000e+03 4.347000000000000000e+03 4.336000000000000000e+03 4.349000000000000000e+03 4.372000000000000000e+03 4.326000000000000000e+03 4.347000000000000000e+03 4.266000000000000000e+03 4.248000000000000000e+03 4.295000000000000000e+03 4.272000000000000000e+03 4.219000000000000000e+03 4.325000000000000000e+03 4.320000000000000000e+03 4.309000000000000000e+03 4.221000000000000000e+03 4.199000000000000000e+03 4.184000000000000000e+03 4.213000000000000000e+03 4.254000000000000000e+03 4.247000000000000000e+03 4.316000000000000000e+03 4.177000000000000000e+03 4.262000000000000000e+03 4.186000000000000000e+03 4.172000000000000000e+03 4.291000000000000000e+03 4.265000000000000000e+03 4.336000000000000000e+03 4.293000000000000000e+03 4.223000000000000000e+03 4.315000000000000000e+03 4.250000000000000000e+03 4.238000000000000000e+03 4.236000000000000000e+03 4.217000000000000000e+03 4.401000000000000000e+03 4.271000000000000000e+03 4.165000000000000000e+03 4.245000000000000000e+03 4.239000000000000000e+03 4.182000000000000000e+03 4.285000000000000000e+03 4.111000000000000000e+03 4.262000000000000000e+03 4.224000000000000000e+03 4.346000000000000000e+03 4.205000000000000000e+03 4.224000000000000000e+03 4.318000000000000000e+03 4.300000000000000000e+03 4.205000000000000000e+03 4.351000000000000000e+03 4.224000000000000000e+03 4.125000000000000000e+03 4.196000000000000000e+03 4.185000000000000000e+03 4.180000000000000000e+03 4.189000000000000000e+03 4.292000000000000000e+03 4.233000000000000000e+03 4.271000000000000000e+03 4.097000000000000000e+03 4.127000000000000000e+03 4.223000000000000000e+03 4.216000000000000000e+03 4.184000000000000000e+03 4.131000000000000000e+03 4.222000000000000000e+03 4.142000000000000000e+03 4.124000000000000000e+03 4.258000000000000000e+03 4.170000000000000000e+03 4.220000000000000000e+03 4.125000000000000000e+03 4.119000000000000000e+03 4.111000000000000000e+03 4.173000000000000000e+03 4.190000000000000000e+03 4.218000000000000000e+03 4.286000000000000000e+03 4.165000000000000000e+03 4.186000000000000000e+03 4.173000000000000000e+03 4.179000000000000000e+03 4.165000000000000000e+03 4.115000000000000000e+03 4.087000000000000000e+03 4.174000000000000000e+03 4.294000000000000000e+03 4.169000000000000000e+03 4.212000000000000000e+03 4.128000000000000000e+03 4.116000000000000000e+03 4.145000000000000000e+03 4.150000000000000000e+03 4.137000000000000000e+03 4.059000000000000000e+03 4.102000000000000000e+03 4.140000000000000000e+03 4.174000000000000000e+03 4.293000000000000000e+03 4.217000000000000000e+03 4.254000000000000000e+03 4.243000000000000000e+03 4.143000000000000000e+03 4.244000000000000000e+03 4.053000000000000000e+03 4.160000000000000000e+03 3.990000000000000000e+03 4.085000000000000000e+03 4.086000000000000000e+03 4.188000000000000000e+03 4.152000000000000000e+03 4.089000000000000000e+03 4.172000000000000000e+03 4.123000000000000000e+03 4.139000000000000000e+03 4.061000000000000000e+03 4.106000000000000000e+03 4.183000000000000000e+03 4.099000000000000000e+03 4.111000000000000000e+03 3.994000000000000000e+03 4.043000000000000000e+03 4.238000000000000000e+03 4.109000000000000000e+03 4.047000000000000000e+03 4.133000000000000000e+03 4.218000000000000000e+03 4.189000000000000000e+03 4.081000000000000000e+03 4.023000000000000000e+03 4.059000000000000000e+03 4.073000000000000000e+03 4.059000000000000000e+03 3.944000000000000000e+03 4.095000000000000000e+03 4.192000000000000000e+03 3.955000000000000000e+03 4.142000000000000000e+03 3.891000000000000000e+03 4.165000000000000000e+03 4.076000000000000000e+03 3.979000000000000000e+03 4.032000000000000000e+03 4.014000000000000000e+03 3.902000000000000000e+03 3.977000000000000000e+03 3.993000000000000000e+03 4.108000000000000000e+03 4.127000000000000000e+03 4.009000000000000000e+03 3.986000000000000000e+03 3.969000000000000000e+03 4.026000000000000000e+03 3.936000000000000000e+03 4.045000000000000000e+03 4.034000000000000000e+03 4.061000000000000000e+03 4.031000000000000000e+03 4.011000000000000000e+03 3.940000000000000000e+03 4.042000000000000000e+03 3.836000000000000000e+03 3.958000000000000000e+03 3.924000000000000000e+03 4.057000000000000000e+03 4.079000000000000000e+03 4.022000000000000000e+03 4.087000000000000000e+03 4.046000000000000000e+03 4.086000000000000000e+03 4.018000000000000000e+03 3.959000000000000000e+03 4.006000000000000000e+03 4.021000000000000000e+03 4.154000000000000000e+03 3.883000000000000000e+03 4.084000000000000000e+03 4.097000000000000000e+03 4.026000000000000000e+03 4.073000000000000000e+03 3.963000000000000000e+03 3.889000000000000000e+03 4.007000000000000000e+03 3.969000000000000000e+03 4.098000000000000000e+03 3.919000000000000000e+03 3.882000000000000000e+03 3.950000000000000000e+03 4.000000000000000000e+03 4.057000000000000000e+03 3.872000000000000000e+03 3.925000000000000000e+03 3.918000000000000000e+03 3.876000000000000000e+03 3.950000000000000000e+03 3.934000000000000000e+03 3.914000000000000000e+03 3.826000000000000000e+03 3.980000000000000000e+03 3.961000000000000000e+03 3.956000000000000000e+03 3.942000000000000000e+03 3.867000000000000000e+03 3.881000000000000000e+03 3.991000000000000000e+03 3.940000000000000000e+03 3.984000000000000000e+03 3.914000000000000000e+03 3.897000000000000000e+03 4.032000000000000000e+03 3.933000000000000000e+03 3.956000000000000000e+03 3.899000000000000000e+03 3.935000000000000000e+03 3.911000000000000000e+03 3.987000000000000000e+03 3.955000000000000000e+03 3.813000000000000000e+03 3.786000000000000000e+03 3.851000000000000000e+03 3.877000000000000000e+03 3.949000000000000000e+03 3.922000000000000000e+03 3.810000000000000000e+03 3.967000000000000000e+03 3.900000000000000000e+03 3.905000000000000000e+03 3.986000000000000000e+03 3.838000000000000000e+03 3.846000000000000000e+03 3.931000000000000000e+03 3.888000000000000000e+03 3.877000000000000000e+03 3.887000000000000000e+03 3.832000000000000000e+03 3.860000000000000000e+03 3.808000000000000000e+03 3.978000000000000000e+03 3.864000000000000000e+03 3.914000000000000000e+03 3.888000000000000000e+03 3.802000000000000000e+03 3.840000000000000000e+03 3.891000000000000000e+03 3.888000000000000000e+03 3.966000000000000000e+03 3.855000000000000000e+03 3.856000000000000000e+03 3.853000000000000000e+03 3.892000000000000000e+03 3.861000000000000000e+03 3.931000000000000000e+03 3.770000000000000000e+03 3.905000000000000000e+03 3.837000000000000000e+03 3.889000000000000000e+03 3.782000000000000000e+03 3.804000000000000000e+03 3.668000000000000000e+03 3.830000000000000000e+03 3.892000000000000000e+03 3.836000000000000000e+03 3.777000000000000000e+03 3.790000000000000000e+03 3.902000000000000000e+03 3.819000000000000000e+03 3.798000000000000000e+03 3.735000000000000000e+03 3.823000000000000000e+03 3.793000000000000000e+03 3.821000000000000000e+03 3.788000000000000000e+03 3.744000000000000000e+03 3.763000000000000000e+03 3.778000000000000000e+03 3.797000000000000000e+03 3.647000000000000000e+03 3.793000000000000000e+03 3.608000000000000000e+03 3.929000000000000000e+03 3.780000000000000000e+03 3.738000000000000000e+03 3.640000000000000000e+03 3.602000000000000000e+03 3.735000000000000000e+03 3.589000000000000000e+03 3.876000000000000000e+03 3.809000000000000000e+03 3.641000000000000000e+03 3.758000000000000000e+03 3.748000000000000000e+03 3.745000000000000000e+03 3.627000000000000000e+03 3.742000000000000000e+03 3.723000000000000000e+03 3.787000000000000000e+03 3.725000000000000000e+03 3.769000000000000000e+03 3.729000000000000000e+03 3.785000000000000000e+03 3.756000000000000000e+03 3.714000000000000000e+03 3.676000000000000000e+03 3.668000000000000000e+03 3.615000000000000000e+03 3.759000000000000000e+03 3.640000000000000000e+03 3.713000000000000000e+03 3.849000000000000000e+03 3.737000000000000000e+03 3.706000000000000000e+03 3.700000000000000000e+03 3.606000000000000000e+03 3.755000000000000000e+03 3.610000000000000000e+03 3.760000000000000000e+03 3.712000000000000000e+03 3.601000000000000000e+03 3.737000000000000000e+03 3.707000000000000000e+03 3.728000000000000000e+03 3.692000000000000000e+03 3.677000000000000000e+03 3.609000000000000000e+03 3.672000000000000000e+03 3.694000000000000000e+03 3.654000000000000000e+03 3.688000000000000000e+03 3.640000000000000000e+03 3.774000000000000000e+03 3.562000000000000000e+03 3.587000000000000000e+03 3.634000000000000000e+03 3.836000000000000000e+03 3.562000000000000000e+03 3.663000000000000000e+03 3.574000000000000000e+03 3.698000000000000000e+03 3.650000000000000000e+03 3.733000000000000000e+03 3.596000000000000000e+03 3.762000000000000000e+03 3.803000000000000000e+03 3.626000000000000000e+03 3.549000000000000000e+03 3.735000000000000000e+03 3.649000000000000000e+03 3.529000000000000000e+03 3.638000000000000000e+03 3.539000000000000000e+03 3.677000000000000000e+03 3.655000000000000000e+03 3.672000000000000000e+03 3.556000000000000000e+03 3.546000000000000000e+03 3.499000000000000000e+03 3.553000000000000000e+03 3.572000000000000000e+03 3.587000000000000000e+03 3.689000000000000000e+03 3.574000000000000000e+03 3.584000000000000000e+03 3.474000000000000000e+03 3.681000000000000000e+03 3.572000000000000000e+03 3.584000000000000000e+03 3.555000000000000000e+03 3.500000000000000000e+03 3.510000000000000000e+03 3.523000000000000000e+03 3.588000000000000000e+03 3.480000000000000000e+03 3.632000000000000000e+03 3.505000000000000000e+03 3.479000000000000000e+03 3.573000000000000000e+03 3.606000000000000000e+03 3.543000000000000000e+03 3.462000000000000000e+03 3.528000000000000000e+03 3.543000000000000000e+03 3.489000000000000000e+03 3.557000000000000000e+03 3.493000000000000000e+03 3.485000000000000000e+03 3.634000000000000000e+03 3.497000000000000000e+03 3.548000000000000000e+03 3.613000000000000000e+03 3.500000000000000000e+03 3.517000000000000000e+03 3.459000000000000000e+03 3.559000000000000000e+03 3.587000000000000000e+03 3.678000000000000000e+03 3.578000000000000000e+03 3.569000000000000000e+03 3.538000000000000000e+03 3.464000000000000000e+03 3.551000000000000000e+03 3.501000000000000000e+03 3.473000000000000000e+03 3.490000000000000000e+03 3.462000000000000000e+03 3.440000000000000000e+03 3.520000000000000000e+03 3.555000000000000000e+03 3.440000000000000000e+03 3.552000000000000000e+03 3.460000000000000000e+03 3.542000000000000000e+03 3.570000000000000000e+03 3.536000000000000000e+03 3.528000000000000000e+03 3.519000000000000000e+03 3.455000000000000000e+03 3.381000000000000000e+03 3.425000000000000000e+03 3.562000000000000000e+03 3.499000000000000000e+03 3.390000000000000000e+03 3.509000000000000000e+03 3.535000000000000000e+03 3.508000000000000000e+03 3.525000000000000000e+03 3.473000000000000000e+03 3.449000000000000000e+03 3.443000000000000000e+03 3.511000000000000000e+03 3.451000000000000000e+03 3.493000000000000000e+03 3.447000000000000000e+03 3.519000000000000000e+03 3.451000000000000000e+03 3.391000000000000000e+03 3.405000000000000000e+03 3.491000000000000000e+03 3.523000000000000000e+03 3.476000000000000000e+03 3.452000000000000000e+03 3.537000000000000000e+03 3.449000000000000000e+03 3.453000000000000000e+03 3.446000000000000000e+03 3.363000000000000000e+03 3.502000000000000000e+03 3.446000000000000000e+03 3.449000000000000000e+03 3.420000000000000000e+03 3.431000000000000000e+03 3.532000000000000000e+03 3.509000000000000000e+03 3.513000000000000000e+03 3.417000000000000000e+03 3.469000000000000000e+03 3.487000000000000000e+03 3.447000000000000000e+03 3.448000000000000000e+03 3.473000000000000000e+03 3.393000000000000000e+03 3.492000000000000000e+03 3.395000000000000000e+03 3.404000000000000000e+03 3.521000000000000000e+03 3.432000000000000000e+03 3.434000000000000000e+03 3.501000000000000000e+03 3.390000000000000000e+03 3.379000000000000000e+03 3.438000000000000000e+03 3.334000000000000000e+03 3.350000000000000000e+03 3.456000000000000000e+03 3.388000000000000000e+03 3.374000000000000000e+03 3.501000000000000000e+03 3.345000000000000000e+03 3.389000000000000000e+03 3.377000000000000000e+03 3.394000000000000000e+03 3.396000000000000000e+03 3.393000000000000000e+03 3.424000000000000000e+03 3.438000000000000000e+03 3.304000000000000000e+03 3.441000000000000000e+03 3.336000000000000000e+03 3.358000000000000000e+03 3.338000000000000000e+03 3.352000000000000000e+03 3.336000000000000000e+03 3.435000000000000000e+03 3.229000000000000000e+03 3.395000000000000000e+03 3.430000000000000000e+03 3.397000000000000000e+03 3.261000000000000000e+03 3.425000000000000000e+03 3.390000000000000000e+03 3.467000000000000000e+03 3.303000000000000000e+03 3.382000000000000000e+03 3.330000000000000000e+03 3.370000000000000000e+03 3.225000000000000000e+03 3.344000000000000000e+03 3.297000000000000000e+03 3.329000000000000000e+03 3.370000000000000000e+03 3.230000000000000000e+03 3.313000000000000000e+03 3.333000000000000000e+03 3.297000000000000000e+03 3.346000000000000000e+03 3.348000000000000000e+03 3.464000000000000000e+03 3.334000000000000000e+03 3.396000000000000000e+03 3.288000000000000000e+03 3.347000000000000000e+03 3.343000000000000000e+03 3.326000000000000000e+03 3.345000000000000000e+03 3.277000000000000000e+03 3.446000000000000000e+03 3.361000000000000000e+03 3.300000000000000000e+03 3.336000000000000000e+03 3.332000000000000000e+03 3.372000000000000000e+03 3.285000000000000000e+03 3.314000000000000000e+03 3.192000000000000000e+03 3.278000000000000000e+03 3.424000000000000000e+03 3.254000000000000000e+03 3.199000000000000000e+03 3.256000000000000000e+03 3.306000000000000000e+03 3.411000000000000000e+03 3.238000000000000000e+03 3.174000000000000000e+03 3.317000000000000000e+03 3.283000000000000000e+03 3.361000000000000000e+03 3.343000000000000000e+03 3.252000000000000000e+03 3.301000000000000000e+03 3.318000000000000000e+03 3.297000000000000000e+03 3.268000000000000000e+03 3.290000000000000000e+03 3.299000000000000000e+03 3.317000000000000000e+03 3.192000000000000000e+03 3.294000000000000000e+03 3.255000000000000000e+03 3.301000000000000000e+03 3.262000000000000000e+03 3.319000000000000000e+03 3.253000000000000000e+03 3.256000000000000000e+03 3.325000000000000000e+03 3.327000000000000000e+03 3.427000000000000000e+03 3.244000000000000000e+03 3.191000000000000000e+03 3.273000000000000000e+03 3.350000000000000000e+03 3.288000000000000000e+03 3.310000000000000000e+03 3.213000000000000000e+03 3.163000000000000000e+03 3.290000000000000000e+03 3.273000000000000000e+03 3.223000000000000000e+03 3.182000000000000000e+03 3.273000000000000000e+03 3.333000000000000000e+03 3.157000000000000000e+03 3.143000000000000000e+03 3.256000000000000000e+03 3.239000000000000000e+03 3.214000000000000000e+03 3.231000000000000000e+03 3.175000000000000000e+03 3.283000000000000000e+03 3.235000000000000000e+03 3.188000000000000000e+03 3.297000000000000000e+03 3.245000000000000000e+03 3.286000000000000000e+03 3.313000000000000000e+03 3.326000000000000000e+03 3.237000000000000000e+03 3.159000000000000000e+03 3.289000000000000000e+03 3.291000000000000000e+03 3.259000000000000000e+03 3.306000000000000000e+03 3.310000000000000000e+03 3.360000000000000000e+03 3.201000000000000000e+03 3.231000000000000000e+03 3.142000000000000000e+03 3.307000000000000000e+03 3.250000000000000000e+03 3.248000000000000000e+03 3.337000000000000000e+03 3.264000000000000000e+03 3.175000000000000000e+03 3.193000000000000000e+03 3.281000000000000000e+03 3.319000000000000000e+03 3.372000000000000000e+03 3.271000000000000000e+03 3.249000000000000000e+03 3.132000000000000000e+03 3.149000000000000000e+03 3.308000000000000000e+03 3.205000000000000000e+03 3.269000000000000000e+03 3.079000000000000000e+03 3.167000000000000000e+03 3.125000000000000000e+03 3.217000000000000000e+03 3.287000000000000000e+03 3.173000000000000000e+03 3.204000000000000000e+03 3.144000000000000000e+03 3.258000000000000000e+03 3.204000000000000000e+03 3.106000000000000000e+03 3.179000000000000000e+03 3.177000000000000000e+03 3.148000000000000000e+03 3.129000000000000000e+03 3.106000000000000000e+03 3.124000000000000000e+03 3.228000000000000000e+03 3.217000000000000000e+03 3.267000000000000000e+03 3.066000000000000000e+03 3.067000000000000000e+03 3.070000000000000000e+03 3.149000000000000000e+03 3.090000000000000000e+03 3.092000000000000000e+03 3.040000000000000000e+03 3.102000000000000000e+03 3.068000000000000000e+03 3.150000000000000000e+03 3.103000000000000000e+03 3.067000000000000000e+03 2.977000000000000000e+03 3.115000000000000000e+03 3.068000000000000000e+03 3.072000000000000000e+03 3.127000000000000000e+03 3.041000000000000000e+03 3.124000000000000000e+03 3.046000000000000000e+03 3.138000000000000000e+03 3.102000000000000000e+03 3.052000000000000000e+03 3.115000000000000000e+03 3.184000000000000000e+03 3.112000000000000000e+03 3.012000000000000000e+03 3.133000000000000000e+03 3.168000000000000000e+03 3.081000000000000000e+03 3.078000000000000000e+03 3.095000000000000000e+03 3.160000000000000000e+03 3.071000000000000000e+03 3.166000000000000000e+03 3.036000000000000000e+03 3.128000000000000000e+03 3.081000000000000000e+03 3.080000000000000000e+03 3.093000000000000000e+03 3.134000000000000000e+03 3.095000000000000000e+03 2.938000000000000000e+03 3.172000000000000000e+03 3.147000000000000000e+03 3.101000000000000000e+03 3.017000000000000000e+03 3.095000000000000000e+03 3.084000000000000000e+03 2.971000000000000000e+03 3.029000000000000000e+03 3.012000000000000000e+03 3.008000000000000000e+03 3.047000000000000000e+03 3.050000000000000000e+03 3.040000000000000000e+03 3.086000000000000000e+03 3.119000000000000000e+03 3.069000000000000000e+03 3.095000000000000000e+03 3.061000000000000000e+03 2.959000000000000000e+03 2.996000000000000000e+03 2.994000000000000000e+03 3.030000000000000000e+03 3.074000000000000000e+03 3.008000000000000000e+03 3.060000000000000000e+03 3.035000000000000000e+03 3.069000000000000000e+03 3.152000000000000000e+03 3.034000000000000000e+03 2.928000000000000000e+03 2.964000000000000000e+03 3.131000000000000000e+03 2.961000000000000000e+03 3.056000000000000000e+03 3.028000000000000000e+03 3.006000000000000000e+03 2.992000000000000000e+03 3.013000000000000000e+03 3.000000000000000000e+03 2.976000000000000000e+03 2.987000000000000000e+03 3.084000000000000000e+03 2.951000000000000000e+03 3.124000000000000000e+03 3.117000000000000000e+03 3.028000000000000000e+03 3.047000000000000000e+03 3.014000000000000000e+03 3.089000000000000000e+03 3.083000000000000000e+03 3.045000000000000000e+03 2.988000000000000000e+03 3.127000000000000000e+03 3.097000000000000000e+03 3.088000000000000000e+03 2.979000000000000000e+03 3.114000000000000000e+03 3.102000000000000000e+03 2.912000000000000000e+03 2.918000000000000000e+03 2.963000000000000000e+03 2.892000000000000000e+03 2.962000000000000000e+03 2.880000000000000000e+03 2.991000000000000000e+03 2.958000000000000000e+03 3.080000000000000000e+03 2.915000000000000000e+03 2.942000000000000000e+03 2.996000000000000000e+03 3.067000000000000000e+03 2.962000000000000000e+03 2.929000000000000000e+03 2.945000000000000000e+03 3.024000000000000000e+03 2.937000000000000000e+03 2.967000000000000000e+03 3.022000000000000000e+03 3.044000000000000000e+03 3.005000000000000000e+03 2.966000000000000000e+03 2.921000000000000000e+03 2.950000000000000000e+03 2.984000000000000000e+03 2.887000000000000000e+03 2.954000000000000000e+03 2.988000000000000000e+03 2.933000000000000000e+03 2.923000000000000000e+03 2.970000000000000000e+03 3.017000000000000000e+03 2.912000000000000000e+03 2.823000000000000000e+03 2.946000000000000000e+03 2.878000000000000000e+03 2.941000000000000000e+03 2.947000000000000000e+03 2.870000000000000000e+03 2.957000000000000000e+03 2.969000000000000000e+03 2.980000000000000000e+03 2.994000000000000000e+03 2.931000000000000000e+03 2.934000000000000000e+03 2.874000000000000000e+03 2.980000000000000000e+03 2.960000000000000000e+03 2.932000000000000000e+03 3.031000000000000000e+03 2.965000000000000000e+03 2.995000000000000000e+03 2.813000000000000000e+03 2.919000000000000000e+03 2.897000000000000000e+03 2.872000000000000000e+03 2.885000000000000000e+03 2.831000000000000000e+03 2.878000000000000000e+03 2.975000000000000000e+03 2.973000000000000000e+03 2.897000000000000000e+03 2.858000000000000000e+03 2.885000000000000000e+03 2.954000000000000000e+03 2.865000000000000000e+03 2.833000000000000000e+03 2.843000000000000000e+03 2.873000000000000000e+03 2.912000000000000000e+03 2.855000000000000000e+03 2.877000000000000000e+03 2.955000000000000000e+03 2.802000000000000000e+03 2.864000000000000000e+03 2.970000000000000000e+03 2.862000000000000000e+03 2.901000000000000000e+03 2.918000000000000000e+03 2.791000000000000000e+03 2.845000000000000000e+03 2.781000000000000000e+03 2.861000000000000000e+03 2.835000000000000000e+03 2.887000000000000000e+03 2.890000000000000000e+03 2.816000000000000000e+03 2.918000000000000000e+03 2.916000000000000000e+03 2.901000000000000000e+03 2.766000000000000000e+03 2.827000000000000000e+03 2.830000000000000000e+03 2.845000000000000000e+03 2.742000000000000000e+03 2.799000000000000000e+03 2.845000000000000000e+03 2.750000000000000000e+03 2.806000000000000000e+03 2.785000000000000000e+03 2.731000000000000000e+03 2.824000000000000000e+03 2.808000000000000000e+03 2.801000000000000000e+03 2.816000000000000000e+03 2.823000000000000000e+03 2.735000000000000000e+03 2.922000000000000000e+03 2.772000000000000000e+03 2.763000000000000000e+03 2.761000000000000000e+03 2.804000000000000000e+03 2.866000000000000000e+03 2.825000000000000000e+03 2.807000000000000000e+03 2.849000000000000000e+03 2.718000000000000000e+03 2.716000000000000000e+03 2.757000000000000000e+03 2.780000000000000000e+03 2.810000000000000000e+03 2.791000000000000000e+03 2.824000000000000000e+03 2.759000000000000000e+03 2.825000000000000000e+03 2.737000000000000000e+03 2.811000000000000000e+03 2.725000000000000000e+03 2.876000000000000000e+03 2.815000000000000000e+03 2.774000000000000000e+03 2.741000000000000000e+03 2.811000000000000000e+03 2.807000000000000000e+03 2.780000000000000000e+03 2.711000000000000000e+03 2.719000000000000000e+03 2.761000000000000000e+03 2.829000000000000000e+03 2.738000000000000000e+03 2.827000000000000000e+03 2.718000000000000000e+03 2.737000000000000000e+03 2.840000000000000000e+03 2.666000000000000000e+03 2.734000000000000000e+03 2.754000000000000000e+03 2.713000000000000000e+03 2.755000000000000000e+03 2.815000000000000000e+03 2.760000000000000000e+03 2.678000000000000000e+03 2.769000000000000000e+03 2.663000000000000000e+03 2.663000000000000000e+03 2.635000000000000000e+03 2.716000000000000000e+03 2.640000000000000000e+03 2.711000000000000000e+03 2.773000000000000000e+03 2.733000000000000000e+03 2.781000000000000000e+03 2.773000000000000000e+03 2.723000000000000000e+03 2.838000000000000000e+03 2.673000000000000000e+03 2.706000000000000000e+03 2.752000000000000000e+03 2.749000000000000000e+03 2.677000000000000000e+03 2.782000000000000000e+03 2.673000000000000000e+03 2.716000000000000000e+03 2.715000000000000000e+03 2.792000000000000000e+03 2.738000000000000000e+03 2.718000000000000000e+03 2.770000000000000000e+03 2.676000000000000000e+03 2.740000000000000000e+03 2.644000000000000000e+03 2.677000000000000000e+03 2.717000000000000000e+03 2.805000000000000000e+03 2.707000000000000000e+03 2.617000000000000000e+03 2.724000000000000000e+03 2.726000000000000000e+03 2.761000000000000000e+03 2.727000000000000000e+03 2.816000000000000000e+03 2.770000000000000000e+03 2.707000000000000000e+03 2.667000000000000000e+03 2.670000000000000000e+03 2.695000000000000000e+03 2.795000000000000000e+03 2.679000000000000000e+03 2.714000000000000000e+03 2.723000000000000000e+03 2.628000000000000000e+03 2.760000000000000000e+03 2.715000000000000000e+03 2.649000000000000000e+03 2.713000000000000000e+03 2.638000000000000000e+03 2.784000000000000000e+03 2.640000000000000000e+03 2.796000000000000000e+03 2.673000000000000000e+03 2.647000000000000000e+03 2.669000000000000000e+03 2.675000000000000000e+03 2.658000000000000000e+03 2.673000000000000000e+03 2.698000000000000000e+03 2.585000000000000000e+03 2.753000000000000000e+03 2.631000000000000000e+03 2.622000000000000000e+03 2.751000000000000000e+03 2.749000000000000000e+03 2.678000000000000000e+03 2.661000000000000000e+03 2.612000000000000000e+03 2.571000000000000000e+03 2.614000000000000000e+03 2.702000000000000000e+03 2.715000000000000000e+03 2.656000000000000000e+03 2.695000000000000000e+03 2.591000000000000000e+03 2.605000000000000000e+03 2.690000000000000000e+03 2.645000000000000000e+03 2.686000000000000000e+03 2.664000000000000000e+03 2.617000000000000000e+03 2.616000000000000000e+03 2.646000000000000000e+03 2.739000000000000000e+03 2.636000000000000000e+03 2.550000000000000000e+03 2.651000000000000000e+03 2.656000000000000000e+03 2.572000000000000000e+03 2.594000000000000000e+03 2.617000000000000000e+03 2.567000000000000000e+03 2.613000000000000000e+03 2.582000000000000000e+03 2.731000000000000000e+03 2.632000000000000000e+03 2.584000000000000000e+03 2.550000000000000000e+03 2.641000000000000000e+03 2.584000000000000000e+03 2.630000000000000000e+03 2.679000000000000000e+03 2.628000000000000000e+03 2.612000000000000000e+03 2.603000000000000000e+03 2.643000000000000000e+03 2.596000000000000000e+03 2.702000000000000000e+03 2.682000000000000000e+03 2.656000000000000000e+03 2.580000000000000000e+03 2.678000000000000000e+03 2.579000000000000000e+03 2.587000000000000000e+03 2.600000000000000000e+03 2.624000000000000000e+03 2.583000000000000000e+03 2.645000000000000000e+03 2.659000000000000000e+03 2.644000000000000000e+03 2.528000000000000000e+03 2.545000000000000000e+03 2.632000000000000000e+03 2.677000000000000000e+03 2.561000000000000000e+03 2.543000000000000000e+03 2.552000000000000000e+03 2.550000000000000000e+03 2.543000000000000000e+03 2.679000000000000000e+03 2.537000000000000000e+03 2.517000000000000000e+03 2.574000000000000000e+03 2.566000000000000000e+03 2.480000000000000000e+03 2.577000000000000000e+03 2.556000000000000000e+03 2.573000000000000000e+03 2.539000000000000000e+03 2.515000000000000000e+03 2.552000000000000000e+03 2.512000000000000000e+03 2.496000000000000000e+03 2.519000000000000000e+03 2.612000000000000000e+03 2.537000000000000000e+03 2.547000000000000000e+03 2.499000000000000000e+03 2.585000000000000000e+03 2.548000000000000000e+03 2.510000000000000000e+03 2.500000000000000000e+03 2.455000000000000000e+03 2.422000000000000000e+03 2.637000000000000000e+03 2.537000000000000000e+03 2.527000000000000000e+03 2.529000000000000000e+03 2.505000000000000000e+03 2.505000000000000000e+03 2.480000000000000000e+03 2.527000000000000000e+03 2.470000000000000000e+03 2.570000000000000000e+03 2.456000000000000000e+03 2.540000000000000000e+03 2.452000000000000000e+03 2.437000000000000000e+03 2.493000000000000000e+03 2.510000000000000000e+03 2.519000000000000000e+03 2.556000000000000000e+03 2.457000000000000000e+03 2.525000000000000000e+03 2.465000000000000000e+03 2.456000000000000000e+03 2.549000000000000000e+03 2.446000000000000000e+03 2.498000000000000000e+03 2.482000000000000000e+03 2.433000000000000000e+03 2.380000000000000000e+03 2.528000000000000000e+03 2.412000000000000000e+03 2.451000000000000000e+03 2.552000000000000000e+03 2.466000000000000000e+03 2.483000000000000000e+03 2.499000000000000000e+03 2.518000000000000000e+03 2.486000000000000000e+03 2.480000000000000000e+03 2.438000000000000000e+03 2.436000000000000000e+03 2.332000000000000000e+03 2.348000000000000000e+03 2.402000000000000000e+03 2.441000000000000000e+03 2.487000000000000000e+03 2.498000000000000000e+03 2.475000000000000000e+03 2.432000000000000000e+03 2.430000000000000000e+03 2.462000000000000000e+03 2.463000000000000000e+03 2.471000000000000000e+03 2.431000000000000000e+03 2.388000000000000000e+03 2.345000000000000000e+03 2.440000000000000000e+03 2.391000000000000000e+03 2.450000000000000000e+03 2.448000000000000000e+03 2.486000000000000000e+03 2.428000000000000000e+03 2.402000000000000000e+03 2.437000000000000000e+03 2.456000000000000000e+03 2.405000000000000000e+03 2.389000000000000000e+03 2.479000000000000000e+03 2.462000000000000000e+03 2.478000000000000000e+03 2.367000000000000000e+03 2.353000000000000000e+03 2.379000000000000000e+03 2.432000000000000000e+03 2.353000000000000000e+03 2.408000000000000000e+03 2.396000000000000000e+03 2.317000000000000000e+03 2.410000000000000000e+03 2.323000000000000000e+03 2.429000000000000000e+03 2.335000000000000000e+03 2.397000000000000000e+03 2.422000000000000000e+03 2.346000000000000000e+03 2.362000000000000000e+03 2.352000000000000000e+03 2.406000000000000000e+03 2.372000000000000000e+03 2.534000000000000000e+03 2.434000000000000000e+03 2.405000000000000000e+03 2.443000000000000000e+03 2.336000000000000000e+03 2.436000000000000000e+03 2.369000000000000000e+03 2.323000000000000000e+03 2.424000000000000000e+03 2.335000000000000000e+03 2.368000000000000000e+03 2.312000000000000000e+03 2.347000000000000000e+03 2.350000000000000000e+03 2.360000000000000000e+03 2.332000000000000000e+03 2.392000000000000000e+03 2.371000000000000000e+03 2.423000000000000000e+03 2.379000000000000000e+03 2.427000000000000000e+03 2.371000000000000000e+03 2.314000000000000000e+03 2.420000000000000000e+03 2.337000000000000000e+03 2.342000000000000000e+03 2.371000000000000000e+03 2.394000000000000000e+03 2.402000000000000000e+03 2.297000000000000000e+03 2.305000000000000000e+03 2.364000000000000000e+03 2.281000000000000000e+03 2.405000000000000000e+03 2.367000000000000000e+03 2.450000000000000000e+03 2.363000000000000000e+03 2.354000000000000000e+03 2.352000000000000000e+03 2.323000000000000000e+03 2.326000000000000000e+03 2.342000000000000000e+03 2.319000000000000000e+03 2.286000000000000000e+03 2.387000000000000000e+03 2.382000000000000000e+03 2.390000000000000000e+03 2.337000000000000000e+03 2.361000000000000000e+03 2.371000000000000000e+03 2.384000000000000000e+03 2.351000000000000000e+03 2.261000000000000000e+03 2.354000000000000000e+03 2.372000000000000000e+03 2.293000000000000000e+03 2.323000000000000000e+03 2.353000000000000000e+03 2.291000000000000000e+03 2.314000000000000000e+03 2.336000000000000000e+03 2.331000000000000000e+03 2.267000000000000000e+03 2.327000000000000000e+03 2.322000000000000000e+03 2.278000000000000000e+03 2.384000000000000000e+03 2.387000000000000000e+03 2.297000000000000000e+03 2.279000000000000000e+03 2.323000000000000000e+03 2.287000000000000000e+03 2.425000000000000000e+03 2.353000000000000000e+03 2.232000000000000000e+03 2.255000000000000000e+03 2.237000000000000000e+03 2.337000000000000000e+03 2.332000000000000000e+03 2.260000000000000000e+03 2.302000000000000000e+03 2.298000000000000000e+03 2.244000000000000000e+03 2.352000000000000000e+03 2.309000000000000000e+03 2.314000000000000000e+03 2.377000000000000000e+03 2.254000000000000000e+03 2.262000000000000000e+03 2.220000000000000000e+03 2.231000000000000000e+03 2.308000000000000000e+03 2.274000000000000000e+03 2.223000000000000000e+03 2.312000000000000000e+03 2.306000000000000000e+03 2.246000000000000000e+03 2.364000000000000000e+03 2.184000000000000000e+03 2.282000000000000000e+03 2.261000000000000000e+03 2.291000000000000000e+03 2.250000000000000000e+03 2.248000000000000000e+03 2.229000000000000000e+03 2.234000000000000000e+03 2.286000000000000000e+03 2.261000000000000000e+03 2.271000000000000000e+03 2.230000000000000000e+03 2.238000000000000000e+03 2.304000000000000000e+03 2.278000000000000000e+03 2.239000000000000000e+03 2.317000000000000000e+03 2.282000000000000000e+03 2.274000000000000000e+03 2.247000000000000000e+03 2.172000000000000000e+03 2.282000000000000000e+03 2.116000000000000000e+03 2.299000000000000000e+03 2.198000000000000000e+03 2.235000000000000000e+03 2.277000000000000000e+03 2.212000000000000000e+03 2.247000000000000000e+03 2.285000000000000000e+03 2.296000000000000000e+03 2.203000000000000000e+03 2.184000000000000000e+03 2.238000000000000000e+03 2.296000000000000000e+03 2.270000000000000000e+03 2.239000000000000000e+03 2.215000000000000000e+03 2.189000000000000000e+03 2.183000000000000000e+03 2.180000000000000000e+03 2.274000000000000000e+03 2.213000000000000000e+03 2.242000000000000000e+03 2.286000000000000000e+03 2.310000000000000000e+03 2.184000000000000000e+03 2.219000000000000000e+03 2.186000000000000000e+03 2.240000000000000000e+03 2.180000000000000000e+03 2.148000000000000000e+03 2.176000000000000000e+03 2.176000000000000000e+03 2.282000000000000000e+03 2.249000000000000000e+03 2.145000000000000000e+03 2.185000000000000000e+03 2.169000000000000000e+03 2.194000000000000000e+03 2.112000000000000000e+03 2.246000000000000000e+03 2.274000000000000000e+03 2.223000000000000000e+03 2.174000000000000000e+03 2.121000000000000000e+03 2.137000000000000000e+03 2.212000000000000000e+03 2.110000000000000000e+03 2.234000000000000000e+03 2.175000000000000000e+03 2.155000000000000000e+03 2.217000000000000000e+03 2.170000000000000000e+03 2.175000000000000000e+03 2.224000000000000000e+03 2.166000000000000000e+03 2.137000000000000000e+03 2.270000000000000000e+03 2.180000000000000000e+03 2.136000000000000000e+03 2.199000000000000000e+03 2.177000000000000000e+03 2.187000000000000000e+03 2.193000000000000000e+03 2.219000000000000000e+03 2.199000000000000000e+03 2.221000000000000000e+03 2.174000000000000000e+03 2.211000000000000000e+03 2.182000000000000000e+03 2.203000000000000000e+03 2.168000000000000000e+03 2.267000000000000000e+03 2.241000000000000000e+03 2.256000000000000000e+03 2.200000000000000000e+03 2.228000000000000000e+03 2.215000000000000000e+03 2.209000000000000000e+03 2.196000000000000000e+03 2.229000000000000000e+03 2.050000000000000000e+03 2.167000000000000000e+03 2.173000000000000000e+03 2.266000000000000000e+03 2.207000000000000000e+03 2.191000000000000000e+03 2.136000000000000000e+03 2.228000000000000000e+03 2.265000000000000000e+03 2.204000000000000000e+03 2.178000000000000000e+03 2.143000000000000000e+03 2.203000000000000000e+03 2.221000000000000000e+03 2.183000000000000000e+03 2.218000000000000000e+03 2.136000000000000000e+03 2.154000000000000000e+03 2.175000000000000000e+03 2.195000000000000000e+03 2.231000000000000000e+03 2.197000000000000000e+03 2.261000000000000000e+03 2.231000000000000000e+03 2.187000000000000000e+03 2.225000000000000000e+03 2.146000000000000000e+03 2.156000000000000000e+03 2.161000000000000000e+03 2.218000000000000000e+03 2.180000000000000000e+03 2.196000000000000000e+03 2.151000000000000000e+03 2.218000000000000000e+03 2.189000000000000000e+03 2.201000000000000000e+03 2.175000000000000000e+03 2.172000000000000000e+03 2.167000000000000000e+03 2.159000000000000000e+03 2.178000000000000000e+03 2.120000000000000000e+03 2.200000000000000000e+03 2.098000000000000000e+03 2.227000000000000000e+03 2.148000000000000000e+03 2.099000000000000000e+03 2.161000000000000000e+03 2.208000000000000000e+03 2.127000000000000000e+03 2.233000000000000000e+03 2.062000000000000000e+03 2.088000000000000000e+03 2.220000000000000000e+03 2.142000000000000000e+03 2.113000000000000000e+03 2.113000000000000000e+03 2.148000000000000000e+03 2.129000000000000000e+03 2.096000000000000000e+03 2.244000000000000000e+03 2.240000000000000000e+03 2.135000000000000000e+03 2.138000000000000000e+03 2.102000000000000000e+03 2.198000000000000000e+03 2.179000000000000000e+03 2.127000000000000000e+03 2.129000000000000000e+03 2.161000000000000000e+03 2.149000000000000000e+03 2.273000000000000000e+03 2.255000000000000000e+03 2.249000000000000000e+03 2.073000000000000000e+03 2.094000000000000000e+03 2.173000000000000000e+03 2.091000000000000000e+03 2.113000000000000000e+03 2.182000000000000000e+03 2.126000000000000000e+03 2.115000000000000000e+03 2.027000000000000000e+03 2.145000000000000000e+03 2.183000000000000000e+03 2.182000000000000000e+03 2.095000000000000000e+03 2.197000000000000000e+03 2.158000000000000000e+03 2.056000000000000000e+03 2.167000000000000000e+03 2.115000000000000000e+03 2.045000000000000000e+03 2.103000000000000000e+03 2.089000000000000000e+03 2.071000000000000000e+03 2.131000000000000000e+03 2.125000000000000000e+03 2.069000000000000000e+03 2.101000000000000000e+03 2.178000000000000000e+03 2.207000000000000000e+03 2.107000000000000000e+03 2.161000000000000000e+03 2.175000000000000000e+03 2.104000000000000000e+03 2.127000000000000000e+03 2.051000000000000000e+03 2.025000000000000000e+03 2.107000000000000000e+03 2.101000000000000000e+03 2.103000000000000000e+03 2.101000000000000000e+03 2.104000000000000000e+03 2.155000000000000000e+03 2.131000000000000000e+03 2.173000000000000000e+03 2.162000000000000000e+03 1.994000000000000000e+03 2.106000000000000000e+03 2.107000000000000000e+03 2.041000000000000000e+03 2.052000000000000000e+03 2.126000000000000000e+03 2.047000000000000000e+03 2.183000000000000000e+03 2.060000000000000000e+03 2.091000000000000000e+03 2.103000000000000000e+03 2.100000000000000000e+03 2.112000000000000000e+03 2.111000000000000000e+03 2.095000000000000000e+03 2.127000000000000000e+03 2.127000000000000000e+03 2.107000000000000000e+03 2.106000000000000000e+03 2.042000000000000000e+03 2.131000000000000000e+03 2.088000000000000000e+03 2.102000000000000000e+03 2.138000000000000000e+03 2.078000000000000000e+03 2.047000000000000000e+03 2.055000000000000000e+03 2.042000000000000000e+03 2.027000000000000000e+03 2.031000000000000000e+03 2.023000000000000000e+03 2.130000000000000000e+03 2.110000000000000000e+03 2.016000000000000000e+03 2.036000000000000000e+03 2.022000000000000000e+03 2.064000000000000000e+03 2.050000000000000000e+03 2.021000000000000000e+03 2.059000000000000000e+03 2.029000000000000000e+03 2.061000000000000000e+03 1.966000000000000000e+03 2.062000000000000000e+03 2.076000000000000000e+03 1.960000000000000000e+03 2.014000000000000000e+03 2.092000000000000000e+03 1.983000000000000000e+03 2.021000000000000000e+03 2.028000000000000000e+03 2.088000000000000000e+03 2.043000000000000000e+03 2.107000000000000000e+03 1.919000000000000000e+03 2.030000000000000000e+03 2.034000000000000000e+03 2.038000000000000000e+03 2.084000000000000000e+03 2.026000000000000000e+03 2.004000000000000000e+03 2.059000000000000000e+03 2.039000000000000000e+03 2.088000000000000000e+03 2.080000000000000000e+03 2.010000000000000000e+03 2.017000000000000000e+03 2.040000000000000000e+03 1.987000000000000000e+03 2.024000000000000000e+03 2.046000000000000000e+03 2.076000000000000000e+03 2.063000000000000000e+03 2.005000000000000000e+03 2.026000000000000000e+03 2.045000000000000000e+03 2.017000000000000000e+03 2.044000000000000000e+03 1.936000000000000000e+03 2.083000000000000000e+03 2.037000000000000000e+03 1.989000000000000000e+03 2.009000000000000000e+03 2.036000000000000000e+03 1.936000000000000000e+03 1.983000000000000000e+03 2.052000000000000000e+03 2.055000000000000000e+03 2.020000000000000000e+03 1.979000000000000000e+03 2.007000000000000000e+03 2.119000000000000000e+03 2.033000000000000000e+03 2.001000000000000000e+03 2.086000000000000000e+03 1.967000000000000000e+03 1.994000000000000000e+03 1.965000000000000000e+03 2.023000000000000000e+03 1.984000000000000000e+03 1.979000000000000000e+03 2.058000000000000000e+03 1.949000000000000000e+03 2.028000000000000000e+03 1.976000000000000000e+03 2.046000000000000000e+03 1.909000000000000000e+03 1.945000000000000000e+03 1.977000000000000000e+03 1.975000000000000000e+03 1.985000000000000000e+03 2.026000000000000000e+03 1.982000000000000000e+03 2.013000000000000000e+03 1.976000000000000000e+03 1.927000000000000000e+03 1.901000000000000000e+03 1.935000000000000000e+03 1.910000000000000000e+03 1.994000000000000000e+03 1.946000000000000000e+03 1.993000000000000000e+03 1.926000000000000000e+03 2.001000000000000000e+03 1.910000000000000000e+03 1.977000000000000000e+03 1.900000000000000000e+03 1.981000000000000000e+03 1.997000000000000000e+03 1.978000000000000000e+03 1.914000000000000000e+03 1.939000000000000000e+03 1.919000000000000000e+03 1.940000000000000000e+03 1.870000000000000000e+03 1.987000000000000000e+03 1.952000000000000000e+03 1.939000000000000000e+03 1.937000000000000000e+03 1.927000000000000000e+03 1.925000000000000000e+03 1.942000000000000000e+03 1.866000000000000000e+03 1.962000000000000000e+03 1.903000000000000000e+03 1.916000000000000000e+03 1.857000000000000000e+03 1.905000000000000000e+03 1.834000000000000000e+03 1.907000000000000000e+03 1.909000000000000000e+03 1.919000000000000000e+03 1.897000000000000000e+03 1.890000000000000000e+03 1.903000000000000000e+03 1.947000000000000000e+03 1.903000000000000000e+03 1.905000000000000000e+03 1.926000000000000000e+03 1.963000000000000000e+03 1.907000000000000000e+03 1.869000000000000000e+03 1.923000000000000000e+03 2.018000000000000000e+03 1.838000000000000000e+03 1.915000000000000000e+03 1.871000000000000000e+03 1.850000000000000000e+03 1.841000000000000000e+03 1.944000000000000000e+03 1.882000000000000000e+03 1.847000000000000000e+03 1.888000000000000000e+03 1.829000000000000000e+03 1.795000000000000000e+03 1.842000000000000000e+03 1.816000000000000000e+03 1.760000000000000000e+03 1.839000000000000000e+03 1.915000000000000000e+03 1.842000000000000000e+03 1.840000000000000000e+03 1.871000000000000000e+03 1.842000000000000000e+03 1.807000000000000000e+03 1.900000000000000000e+03 1.844000000000000000e+03 1.801000000000000000e+03 1.913000000000000000e+03 1.837000000000000000e+03 1.838000000000000000e+03 1.771000000000000000e+03 1.856000000000000000e+03 1.836000000000000000e+03 1.813000000000000000e+03 1.894000000000000000e+03 1.794000000000000000e+03 1.773000000000000000e+03 1.845000000000000000e+03 1.867000000000000000e+03 1.806000000000000000e+03 1.788000000000000000e+03 1.796000000000000000e+03 1.833000000000000000e+03 1.865000000000000000e+03 1.869000000000000000e+03 1.771000000000000000e+03 1.819000000000000000e+03 1.796000000000000000e+03 1.818000000000000000e+03 1.832000000000000000e+03 1.863000000000000000e+03 1.690000000000000000e+03 1.836000000000000000e+03 1.835000000000000000e+03 1.869000000000000000e+03 1.852000000000000000e+03 1.883000000000000000e+03 1.839000000000000000e+03 1.813000000000000000e+03 1.862000000000000000e+03 1.848000000000000000e+03 1.843000000000000000e+03 1.789000000000000000e+03 1.798000000000000000e+03 1.792000000000000000e+03 1.796000000000000000e+03 1.719000000000000000e+03 1.813000000000000000e+03 1.773000000000000000e+03 1.832000000000000000e+03 1.878000000000000000e+03 1.812000000000000000e+03 1.835000000000000000e+03 1.790000000000000000e+03 1.825000000000000000e+03 1.738000000000000000e+03 1.866000000000000000e+03 1.871000000000000000e+03 1.804000000000000000e+03 1.819000000000000000e+03 1.796000000000000000e+03 1.826000000000000000e+03 1.849000000000000000e+03 1.690000000000000000e+03 1.742000000000000000e+03 1.815000000000000000e+03 1.742000000000000000e+03 1.761000000000000000e+03 1.770000000000000000e+03 1.815000000000000000e+03 1.804000000000000000e+03 1.730000000000000000e+03 1.735000000000000000e+03 1.753000000000000000e+03 1.779000000000000000e+03 1.758000000000000000e+03 1.790000000000000000e+03 1.756000000000000000e+03 1.739000000000000000e+03 1.741000000000000000e+03 1.747000000000000000e+03 1.780000000000000000e+03 1.805000000000000000e+03 1.717000000000000000e+03 1.783000000000000000e+03 1.743000000000000000e+03 1.800000000000000000e+03 1.708000000000000000e+03 1.750000000000000000e+03 1.739000000000000000e+03 1.774000000000000000e+03 1.823000000000000000e+03 1.689000000000000000e+03 1.775000000000000000e+03 1.740000000000000000e+03 1.701000000000000000e+03 1.790000000000000000e+03 1.681000000000000000e+03 1.786000000000000000e+03 1.756000000000000000e+03 1.750000000000000000e+03 1.693000000000000000e+03 1.716000000000000000e+03 1.572000000000000000e+03 1.739000000000000000e+03 1.749000000000000000e+03 1.720000000000000000e+03 1.669000000000000000e+03 1.723000000000000000e+03 1.717000000000000000e+03 1.708000000000000000e+03 1.756000000000000000e+03 1.727000000000000000e+03 1.686000000000000000e+03 1.683000000000000000e+03 1.773000000000000000e+03 1.703000000000000000e+03 1.738000000000000000e+03 1.688000000000000000e+03 1.734000000000000000e+03 1.780000000000000000e+03 1.661000000000000000e+03 1.705000000000000000e+03 1.705000000000000000e+03 1.734000000000000000e+03 1.623000000000000000e+03 1.726000000000000000e+03 1.648000000000000000e+03 1.617000000000000000e+03 1.660000000000000000e+03 1.606000000000000000e+03 1.732000000000000000e+03 1.725000000000000000e+03 1.750000000000000000e+03 1.691000000000000000e+03 1.712000000000000000e+03 1.691000000000000000e+03 1.658000000000000000e+03 1.657000000000000000e+03 1.704000000000000000e+03 1.719000000000000000e+03 1.699000000000000000e+03 1.673000000000000000e+03 1.607000000000000000e+03 1.753000000000000000e+03 1.617000000000000000e+03 1.658000000000000000e+03 1.721000000000000000e+03 1.662000000000000000e+03 1.629000000000000000e+03 1.647000000000000000e+03 1.658000000000000000e+03 1.701000000000000000e+03 1.677000000000000000e+03 1.678000000000000000e+03 1.688000000000000000e+03 1.648000000000000000e+03 1.699000000000000000e+03 1.597000000000000000e+03 1.662000000000000000e+03 1.683000000000000000e+03 1.626000000000000000e+03 1.598000000000000000e+03 1.643000000000000000e+03 1.647000000000000000e+03 1.655000000000000000e+03 1.624000000000000000e+03 1.707000000000000000e+03 1.570000000000000000e+03 1.661000000000000000e+03 1.615000000000000000e+03 1.553000000000000000e+03 1.692000000000000000e+03 1.562000000000000000e+03 1.631000000000000000e+03 1.626000000000000000e+03 1.642000000000000000e+03 1.619000000000000000e+03 1.647000000000000000e+03 1.578000000000000000e+03 1.592000000000000000e+03 1.586000000000000000e+03 1.602000000000000000e+03 1.641000000000000000e+03 1.621000000000000000e+03 1.627000000000000000e+03 1.569000000000000000e+03 1.672000000000000000e+03 1.615000000000000000e+03 1.588000000000000000e+03 1.579000000000000000e+03 1.614000000000000000e+03 1.601000000000000000e+03 1.605000000000000000e+03 1.648000000000000000e+03 1.577000000000000000e+03 1.628000000000000000e+03 1.580000000000000000e+03 1.594000000000000000e+03 1.541000000000000000e+03 1.596000000000000000e+03 1.598000000000000000e+03 1.607000000000000000e+03 1.579000000000000000e+03 1.583000000000000000e+03 1.559000000000000000e+03 1.537000000000000000e+03 1.488000000000000000e+03 1.557000000000000000e+03 1.608000000000000000e+03 1.633000000000000000e+03 1.555000000000000000e+03 1.585000000000000000e+03 1.629000000000000000e+03 1.615000000000000000e+03 1.644000000000000000e+03 1.474000000000000000e+03 1.601000000000000000e+03 1.530000000000000000e+03 1.490000000000000000e+03 1.578000000000000000e+03 1.572000000000000000e+03 1.575000000000000000e+03 1.549000000000000000e+03 1.533000000000000000e+03 1.580000000000000000e+03 1.521000000000000000e+03 1.569000000000000000e+03 1.544000000000000000e+03 1.600000000000000000e+03 1.642000000000000000e+03 1.618000000000000000e+03 1.545000000000000000e+03 1.611000000000000000e+03 1.602000000000000000e+03 1.534000000000000000e+03 1.617000000000000000e+03 1.690000000000000000e+03 1.620000000000000000e+03 1.516000000000000000e+03 1.531000000000000000e+03 1.615000000000000000e+03 1.597000000000000000e+03 1.556000000000000000e+03 1.564000000000000000e+03 1.542000000000000000e+03 1.592000000000000000e+03 1.552000000000000000e+03 1.625000000000000000e+03 1.600000000000000000e+03 1.554000000000000000e+03 1.569000000000000000e+03 1.591000000000000000e+03 1.590000000000000000e+03 1.554000000000000000e+03 1.609000000000000000e+03 1.632000000000000000e+03 1.567000000000000000e+03 1.557000000000000000e+03 1.609000000000000000e+03 1.549000000000000000e+03 1.671000000000000000e+03 1.549000000000000000e+03 1.536000000000000000e+03 1.580000000000000000e+03 1.505000000000000000e+03 1.497000000000000000e+03 1.531000000000000000e+03 1.560000000000000000e+03 1.535000000000000000e+03 1.482000000000000000e+03 1.574000000000000000e+03 1.590000000000000000e+03 1.532000000000000000e+03 1.521000000000000000e+03 1.686000000000000000e+03 1.574000000000000000e+03 1.489000000000000000e+03 1.570000000000000000e+03 1.483000000000000000e+03 1.563000000000000000e+03 1.497000000000000000e+03 1.525000000000000000e+03 1.463000000000000000e+03 1.507000000000000000e+03 1.541000000000000000e+03 1.571000000000000000e+03 1.542000000000000000e+03 1.517000000000000000e+03 1.543000000000000000e+03 1.546000000000000000e+03 1.473000000000000000e+03 1.496000000000000000e+03 1.525000000000000000e+03 1.437000000000000000e+03 1.419000000000000000e+03 1.509000000000000000e+03 1.525000000000000000e+03 1.564000000000000000e+03 1.547000000000000000e+03 1.548000000000000000e+03 1.527000000000000000e+03 1.499000000000000000e+03 1.447000000000000000e+03 1.492000000000000000e+03 1.439000000000000000e+03 1.516000000000000000e+03 1.485000000000000000e+03 1.498000000000000000e+03 1.443000000000000000e+03 1.572000000000000000e+03 1.463000000000000000e+03 1.540000000000000000e+03 1.501000000000000000e+03 1.533000000000000000e+03 1.504000000000000000e+03 1.506000000000000000e+03 1.460000000000000000e+03 1.454000000000000000e+03 1.522000000000000000e+03 1.454000000000000000e+03 1.466000000000000000e+03 1.469000000000000000e+03 1.525000000000000000e+03 1.463000000000000000e+03 1.436000000000000000e+03 1.540000000000000000e+03 1.468000000000000000e+03 1.445000000000000000e+03 1.426000000000000000e+03 1.467000000000000000e+03 1.485000000000000000e+03 1.425000000000000000e+03 1.456000000000000000e+03 1.454000000000000000e+03 1.509000000000000000e+03 1.435000000000000000e+03 1.458000000000000000e+03 1.473000000000000000e+03 1.470000000000000000e+03 1.428000000000000000e+03 1.380000000000000000e+03 1.432000000000000000e+03 1.396000000000000000e+03 1.440000000000000000e+03 1.397000000000000000e+03 1.445000000000000000e+03 1.437000000000000000e+03 1.411000000000000000e+03 1.439000000000000000e+03 1.467000000000000000e+03 1.442000000000000000e+03 1.435000000000000000e+03 1.405000000000000000e+03 1.364000000000000000e+03 1.471000000000000000e+03 1.405000000000000000e+03 1.394000000000000000e+03 1.385000000000000000e+03 1.367000000000000000e+03 1.348000000000000000e+03 1.408000000000000000e+03 1.395000000000000000e+03 1.427000000000000000e+03 1.398000000000000000e+03 1.437000000000000000e+03 1.390000000000000000e+03 1.415000000000000000e+03 1.443000000000000000e+03 1.434000000000000000e+03 1.375000000000000000e+03 1.459000000000000000e+03 1.348000000000000000e+03 1.408000000000000000e+03 1.425000000000000000e+03 1.467000000000000000e+03 1.360000000000000000e+03 1.368000000000000000e+03 1.426000000000000000e+03 1.342000000000000000e+03 1.423000000000000000e+03 1.403000000000000000e+03 1.364000000000000000e+03 1.413000000000000000e+03 1.381000000000000000e+03 1.376000000000000000e+03 1.392000000000000000e+03 1.378000000000000000e+03 1.383000000000000000e+03 1.330000000000000000e+03 1.396000000000000000e+03 1.426000000000000000e+03 1.410000000000000000e+03 1.434000000000000000e+03 1.443000000000000000e+03 1.397000000000000000e+03 1.380000000000000000e+03 1.394000000000000000e+03 1.432000000000000000e+03 1.400000000000000000e+03 1.373000000000000000e+03 1.370000000000000000e+03 1.364000000000000000e+03 1.373000000000000000e+03 1.431000000000000000e+03 1.386000000000000000e+03 1.419000000000000000e+03 1.352000000000000000e+03 1.411000000000000000e+03 1.377000000000000000e+03 1.348000000000000000e+03 1.376000000000000000e+03 1.414000000000000000e+03 1.362000000000000000e+03 1.418000000000000000e+03 1.371000000000000000e+03 1.396000000000000000e+03 1.306000000000000000e+03 1.427000000000000000e+03 1.425000000000000000e+03 1.381000000000000000e+03 1.406000000000000000e+03 1.389000000000000000e+03 1.404000000000000000e+03 1.417000000000000000e+03 1.405000000000000000e+03 1.380000000000000000e+03 1.338000000000000000e+03 1.336000000000000000e+03 1.427000000000000000e+03 1.437000000000000000e+03 1.354000000000000000e+03 1.420000000000000000e+03 1.411000000000000000e+03 1.385000000000000000e+03 1.293000000000000000e+03 1.466000000000000000e+03 1.348000000000000000e+03 1.327000000000000000e+03 1.376000000000000000e+03 1.341000000000000000e+03 1.420000000000000000e+03 1.422000000000000000e+03 1.411000000000000000e+03 1.408000000000000000e+03 1.323000000000000000e+03 1.367000000000000000e+03 1.382000000000000000e+03 1.362000000000000000e+03 1.423000000000000000e+03 1.368000000000000000e+03 1.358000000000000000e+03 1.378000000000000000e+03 1.374000000000000000e+03 1.411000000000000000e+03 1.401000000000000000e+03 1.367000000000000000e+03 1.345000000000000000e+03 1.347000000000000000e+03 1.348000000000000000e+03 1.321000000000000000e+03 1.427000000000000000e+03 1.399000000000000000e+03 1.395000000000000000e+03 1.324000000000000000e+03 1.330000000000000000e+03 1.443000000000000000e+03 1.381000000000000000e+03 1.429000000000000000e+03 1.382000000000000000e+03 1.439000000000000000e+03 1.429000000000000000e+03 1.348000000000000000e+03 1.365000000000000000e+03 1.400000000000000000e+03 1.404000000000000000e+03 1.342000000000000000e+03 1.407000000000000000e+03 1.399000000000000000e+03 1.339000000000000000e+03 1.398000000000000000e+03 1.359000000000000000e+03 1.379000000000000000e+03 1.449000000000000000e+03 1.360000000000000000e+03 1.302000000000000000e+03 1.388000000000000000e+03 1.374000000000000000e+03 1.346000000000000000e+03 1.401000000000000000e+03 1.327000000000000000e+03 1.295000000000000000e+03 1.314000000000000000e+03 1.335000000000000000e+03 1.296000000000000000e+03 1.292000000000000000e+03 1.353000000000000000e+03 1.290000000000000000e+03 1.321000000000000000e+03 1.330000000000000000e+03 1.323000000000000000e+03 1.345000000000000000e+03 1.371000000000000000e+03 1.392000000000000000e+03 1.360000000000000000e+03 1.334000000000000000e+03 1.365000000000000000e+03 1.372000000000000000e+03 1.278000000000000000e+03 1.310000000000000000e+03 1.328000000000000000e+03 1.330000000000000000e+03 1.298000000000000000e+03 1.313000000000000000e+03 1.377000000000000000e+03 1.314000000000000000e+03 1.244000000000000000e+03 1.270000000000000000e+03 1.279000000000000000e+03 1.313000000000000000e+03 1.285000000000000000e+03 1.282000000000000000e+03 1.317000000000000000e+03 1.322000000000000000e+03 1.272000000000000000e+03 1.236000000000000000e+03 1.287000000000000000e+03 1.321000000000000000e+03 1.355000000000000000e+03 1.296000000000000000e+03 1.306000000000000000e+03 1.305000000000000000e+03 1.358000000000000000e+03 1.290000000000000000e+03 1.243000000000000000e+03 1.296000000000000000e+03 1.304000000000000000e+03 1.255000000000000000e+03 1.315000000000000000e+03 1.228000000000000000e+03 1.311000000000000000e+03 1.284000000000000000e+03 1.226000000000000000e+03 1.319000000000000000e+03 1.212000000000000000e+03 1.281000000000000000e+03 1.237000000000000000e+03 1.371000000000000000e+03 1.254000000000000000e+03 1.239000000000000000e+03 1.240000000000000000e+03 1.249000000000000000e+03 1.249000000000000000e+03 1.336000000000000000e+03 1.252000000000000000e+03 1.241000000000000000e+03 1.289000000000000000e+03 1.229000000000000000e+03 1.263000000000000000e+03 1.224000000000000000e+03 1.209000000000000000e+03 1.214000000000000000e+03 1.239000000000000000e+03 1.286000000000000000e+03 1.285000000000000000e+03 1.214000000000000000e+03 1.290000000000000000e+03 1.261000000000000000e+03 1.306000000000000000e+03 1.228000000000000000e+03 1.223000000000000000e+03 1.251000000000000000e+03 1.296000000000000000e+03 1.253000000000000000e+03 1.193000000000000000e+03 1.271000000000000000e+03 1.274000000000000000e+03 1.235000000000000000e+03 1.211000000000000000e+03 1.202000000000000000e+03 1.229000000000000000e+03 1.241000000000000000e+03 1.183000000000000000e+03 1.214000000000000000e+03 1.271000000000000000e+03 1.213000000000000000e+03 1.235000000000000000e+03 1.212000000000000000e+03 1.263000000000000000e+03 1.191000000000000000e+03 1.220000000000000000e+03 1.275000000000000000e+03 1.223000000000000000e+03 1.268000000000000000e+03 1.179000000000000000e+03 1.230000000000000000e+03 1.207000000000000000e+03 1.240000000000000000e+03 1.282000000000000000e+03 1.254000000000000000e+03 1.266000000000000000e+03 1.144000000000000000e+03 1.201000000000000000e+03 1.169000000000000000e+03 1.199000000000000000e+03 1.189000000000000000e+03 1.218000000000000000e+03 1.247000000000000000e+03 1.171000000000000000e+03 1.209000000000000000e+03 1.212000000000000000e+03 1.178000000000000000e+03 1.293000000000000000e+03 1.161000000000000000e+03 1.197000000000000000e+03 1.166000000000000000e+03 1.247000000000000000e+03 1.169000000000000000e+03 1.186000000000000000e+03 1.180000000000000000e+03 1.202000000000000000e+03 1.184000000000000000e+03 1.137000000000000000e+03 1.209000000000000000e+03 1.166000000000000000e+03 1.191000000000000000e+03 1.199000000000000000e+03 1.268000000000000000e+03 1.172000000000000000e+03 1.187000000000000000e+03 1.136000000000000000e+03 1.230000000000000000e+03 1.212000000000000000e+03 1.246000000000000000e+03 1.253000000000000000e+03 1.173000000000000000e+03 1.258000000000000000e+03 1.193000000000000000e+03 1.153000000000000000e+03 1.136000000000000000e+03 1.224000000000000000e+03 1.181000000000000000e+03 1.216000000000000000e+03 1.237000000000000000e+03 1.177000000000000000e+03 1.241000000000000000e+03 1.224000000000000000e+03 1.207000000000000000e+03 1.199000000000000000e+03 1.192000000000000000e+03 1.275000000000000000e+03 1.194000000000000000e+03 1.247000000000000000e+03 1.230000000000000000e+03 1.190000000000000000e+03 1.157000000000000000e+03 1.177000000000000000e+03 1.232000000000000000e+03 1.190000000000000000e+03 1.178000000000000000e+03 1.152000000000000000e+03 1.199000000000000000e+03 1.226000000000000000e+03 1.158000000000000000e+03 1.183000000000000000e+03 1.116000000000000000e+03 1.182000000000000000e+03 1.217000000000000000e+03 1.250000000000000000e+03 1.171000000000000000e+03 1.205000000000000000e+03 1.174000000000000000e+03 1.168000000000000000e+03 1.250000000000000000e+03 1.132000000000000000e+03 1.224000000000000000e+03 1.131000000000000000e+03 1.172000000000000000e+03 1.218000000000000000e+03 1.112000000000000000e+03 1.218000000000000000e+03 1.183000000000000000e+03 1.150000000000000000e+03 1.183000000000000000e+03 1.204000000000000000e+03 1.156000000000000000e+03 1.152000000000000000e+03 1.125000000000000000e+03 1.252000000000000000e+03 1.140000000000000000e+03 1.176000000000000000e+03 1.134000000000000000e+03 1.142000000000000000e+03 1.120000000000000000e+03 1.216000000000000000e+03 1.179000000000000000e+03 1.140000000000000000e+03 1.118000000000000000e+03 1.121000000000000000e+03 1.111000000000000000e+03 1.126000000000000000e+03 1.104000000000000000e+03 1.134000000000000000e+03 1.098000000000000000e+03 1.157000000000000000e+03 1.119000000000000000e+03 1.121000000000000000e+03 1.137000000000000000e+03 1.142000000000000000e+03 1.142000000000000000e+03 1.167000000000000000e+03 1.043000000000000000e+03 1.089000000000000000e+03 1.051000000000000000e+03 1.121000000000000000e+03 1.100000000000000000e+03 1.090000000000000000e+03 1.140000000000000000e+03 1.156000000000000000e+03 1.176000000000000000e+03 1.118000000000000000e+03 1.114000000000000000e+03 1.083000000000000000e+03 1.085000000000000000e+03 1.142000000000000000e+03 1.174000000000000000e+03 1.105000000000000000e+03 1.134000000000000000e+03 1.071000000000000000e+03 1.148000000000000000e+03 1.154000000000000000e+03 1.112000000000000000e+03 1.162000000000000000e+03 1.123000000000000000e+03 1.136000000000000000e+03 1.142000000000000000e+03 1.096000000000000000e+03 1.095000000000000000e+03 1.208000000000000000e+03 1.089000000000000000e+03 1.105000000000000000e+03 1.085000000000000000e+03 1.088000000000000000e+03 1.090000000000000000e+03 1.069000000000000000e+03 1.073000000000000000e+03 1.140000000000000000e+03 1.104000000000000000e+03 1.119000000000000000e+03 1.021000000000000000e+03 1.065000000000000000e+03 1.076000000000000000e+03 1.092000000000000000e+03 1.039000000000000000e+03 1.095000000000000000e+03 1.072000000000000000e+03 1.041000000000000000e+03 1.114000000000000000e+03 1.076000000000000000e+03 1.094000000000000000e+03 9.960000000000000000e+02 1.086000000000000000e+03 1.063000000000000000e+03 1.096000000000000000e+03 1.025000000000000000e+03 1.018000000000000000e+03 1.046000000000000000e+03 1.115000000000000000e+03 1.047000000000000000e+03 1.048000000000000000e+03 1.079000000000000000e+03 1.079000000000000000e+03 1.017000000000000000e+03 1.073000000000000000e+03 1.041000000000000000e+03 1.035000000000000000e+03 1.058000000000000000e+03 9.930000000000000000e+02 1.033000000000000000e+03 1.094000000000000000e+03 9.860000000000000000e+02 1.032000000000000000e+03 1.079000000000000000e+03 1.023000000000000000e+03 1.043000000000000000e+03 1.032000000000000000e+03 1.052000000000000000e+03 1.015000000000000000e+03 1.041000000000000000e+03 1.006000000000000000e+03 1.075000000000000000e+03 1.037000000000000000e+03 9.920000000000000000e+02 1.093000000000000000e+03 1.082000000000000000e+03 1.011000000000000000e+03 1.018000000000000000e+03 1.070000000000000000e+03 1.059000000000000000e+03 1.026000000000000000e+03 9.880000000000000000e+02 1.016000000000000000e+03 9.910000000000000000e+02 1.066000000000000000e+03 1.038000000000000000e+03 1.053000000000000000e+03 1.048000000000000000e+03 1.027000000000000000e+03 1.010000000000000000e+03 1.064000000000000000e+03 1.002000000000000000e+03 9.380000000000000000e+02 1.033000000000000000e+03 1.113000000000000000e+03 1.059000000000000000e+03 1.068000000000000000e+03 1.038000000000000000e+03 1.028000000000000000e+03 1.033000000000000000e+03 1.064000000000000000e+03 1.065000000000000000e+03 1.116000000000000000e+03 1.039000000000000000e+03 1.034000000000000000e+03 1.036000000000000000e+03 1.048000000000000000e+03 1.078000000000000000e+03 1.010000000000000000e+03 1.014000000000000000e+03 1.049000000000000000e+03 1.018000000000000000e+03 1.069000000000000000e+03 1.034000000000000000e+03 9.900000000000000000e+02 1.031000000000000000e+03 1.016000000000000000e+03 1.081000000000000000e+03 1.060000000000000000e+03 1.024000000000000000e+03 1.024000000000000000e+03 1.089000000000000000e+03 1.058000000000000000e+03 1.032000000000000000e+03 1.039000000000000000e+03 9.880000000000000000e+02 1.000000000000000000e+03 1.062000000000000000e+03 1.038000000000000000e+03 9.650000000000000000e+02 1.009000000000000000e+03 1.038000000000000000e+03 9.970000000000000000e+02 1.040000000000000000e+03 9.880000000000000000e+02 9.620000000000000000e+02 1.049000000000000000e+03 1.022000000000000000e+03 1.015000000000000000e+03 9.880000000000000000e+02 1.038000000000000000e+03 1.055000000000000000e+03 1.016000000000000000e+03 1.024000000000000000e+03 1.032000000000000000e+03 1.060000000000000000e+03 1.026000000000000000e+03 1.023000000000000000e+03 1.038000000000000000e+03 1.001000000000000000e+03 9.800000000000000000e+02 1.023000000000000000e+03 1.007000000000000000e+03 9.980000000000000000e+02 1.003000000000000000e+03 1.014000000000000000e+03 1.015000000000000000e+03 1.001000000000000000e+03 1.047000000000000000e+03 1.029000000000000000e+03 9.850000000000000000e+02 1.012000000000000000e+03 1.003000000000000000e+03 9.970000000000000000e+02 9.850000000000000000e+02 9.650000000000000000e+02 9.850000000000000000e+02 1.033000000000000000e+03 9.910000000000000000e+02 1.068000000000000000e+03 9.790000000000000000e+02 1.006000000000000000e+03 1.052000000000000000e+03 9.420000000000000000e+02 9.920000000000000000e+02 1.030000000000000000e+03 9.680000000000000000e+02 9.930000000000000000e+02 9.310000000000000000e+02 9.790000000000000000e+02 1.040000000000000000e+03 9.370000000000000000e+02 1.024000000000000000e+03 9.680000000000000000e+02 9.360000000000000000e+02 1.019000000000000000e+03 1.023000000000000000e+03 9.700000000000000000e+02 9.540000000000000000e+02 8.930000000000000000e+02 9.820000000000000000e+02 9.250000000000000000e+02 1.023000000000000000e+03 9.410000000000000000e+02 9.420000000000000000e+02 9.500000000000000000e+02 9.960000000000000000e+02 9.320000000000000000e+02 9.820000000000000000e+02 9.090000000000000000e+02 9.330000000000000000e+02 9.650000000000000000e+02 9.500000000000000000e+02 9.140000000000000000e+02 9.960000000000000000e+02 9.770000000000000000e+02 1.024000000000000000e+03 9.860000000000000000e+02 9.570000000000000000e+02 9.610000000000000000e+02 9.780000000000000000e+02 9.560000000000000000e+02 9.510000000000000000e+02 9.710000000000000000e+02 9.140000000000000000e+02 9.280000000000000000e+02 9.280000000000000000e+02 9.030000000000000000e+02 9.460000000000000000e+02 1.002000000000000000e+03 9.390000000000000000e+02 9.840000000000000000e+02 9.330000000000000000e+02 9.610000000000000000e+02 9.510000000000000000e+02 9.560000000000000000e+02 9.140000000000000000e+02 9.700000000000000000e+02 9.770000000000000000e+02 9.580000000000000000e+02 9.760000000000000000e+02 9.590000000000000000e+02 8.910000000000000000e+02 9.180000000000000000e+02 9.740000000000000000e+02 9.100000000000000000e+02 9.410000000000000000e+02 9.510000000000000000e+02 9.860000000000000000e+02 9.930000000000000000e+02 8.850000000000000000e+02 9.770000000000000000e+02 9.620000000000000000e+02 9.550000000000000000e+02 9.180000000000000000e+02 8.940000000000000000e+02 9.340000000000000000e+02 9.230000000000000000e+02 9.190000000000000000e+02 9.360000000000000000e+02 1.005000000000000000e+03 8.940000000000000000e+02 9.850000000000000000e+02 8.940000000000000000e+02 8.910000000000000000e+02 9.620000000000000000e+02 9.290000000000000000e+02 9.520000000000000000e+02 8.770000000000000000e+02 9.670000000000000000e+02 9.100000000000000000e+02 9.560000000000000000e+02 9.300000000000000000e+02 9.850000000000000000e+02 9.080000000000000000e+02 8.660000000000000000e+02 9.060000000000000000e+02 9.800000000000000000e+02 8.560000000000000000e+02 9.170000000000000000e+02 9.130000000000000000e+02 9.380000000000000000e+02 9.400000000000000000e+02 8.750000000000000000e+02 9.220000000000000000e+02 9.740000000000000000e+02 9.020000000000000000e+02 9.690000000000000000e+02 9.450000000000000000e+02 8.910000000000000000e+02 8.990000000000000000e+02 9.120000000000000000e+02 8.960000000000000000e+02 8.730000000000000000e+02 8.680000000000000000e+02 9.100000000000000000e+02 9.150000000000000000e+02 8.930000000000000000e+02 9.880000000000000000e+02 9.040000000000000000e+02 9.000000000000000000e+02 8.820000000000000000e+02 9.640000000000000000e+02 9.400000000000000000e+02 9.140000000000000000e+02 9.380000000000000000e+02 9.670000000000000000e+02 9.580000000000000000e+02 9.080000000000000000e+02 9.150000000000000000e+02 9.140000000000000000e+02 9.050000000000000000e+02 9.000000000000000000e+02 9.290000000000000000e+02 9.210000000000000000e+02 9.260000000000000000e+02 9.180000000000000000e+02 9.060000000000000000e+02 8.870000000000000000e+02 8.740000000000000000e+02 8.790000000000000000e+02 9.170000000000000000e+02 9.270000000000000000e+02 9.200000000000000000e+02 9.050000000000000000e+02 9.220000000000000000e+02 8.570000000000000000e+02 8.870000000000000000e+02 8.610000000000000000e+02 8.050000000000000000e+02 9.750000000000000000e+02 8.890000000000000000e+02 9.440000000000000000e+02 9.450000000000000000e+02 8.530000000000000000e+02 8.830000000000000000e+02 9.090000000000000000e+02 9.440000000000000000e+02 8.490000000000000000e+02 9.040000000000000000e+02 9.350000000000000000e+02 8.770000000000000000e+02 8.870000000000000000e+02 8.870000000000000000e+02 8.570000000000000000e+02 9.130000000000000000e+02 8.790000000000000000e+02 9.170000000000000000e+02 8.920000000000000000e+02 8.920000000000000000e+02 8.970000000000000000e+02 8.340000000000000000e+02 9.070000000000000000e+02 8.950000000000000000e+02 8.920000000000000000e+02 8.690000000000000000e+02 8.580000000000000000e+02 8.500000000000000000e+02 9.180000000000000000e+02 9.180000000000000000e+02 9.250000000000000000e+02 8.440000000000000000e+02 9.410000000000000000e+02 8.720000000000000000e+02 8.560000000000000000e+02 8.740000000000000000e+02 8.660000000000000000e+02 9.320000000000000000e+02 9.220000000000000000e+02 8.230000000000000000e+02 9.180000000000000000e+02 8.970000000000000000e+02 8.790000000000000000e+02 8.800000000000000000e+02 8.700000000000000000e+02 8.820000000000000000e+02 8.950000000000000000e+02 8.160000000000000000e+02 8.650000000000000000e+02 8.950000000000000000e+02 8.400000000000000000e+02 8.860000000000000000e+02 8.840000000000000000e+02 8.690000000000000000e+02 8.850000000000000000e+02 8.720000000000000000e+02 8.980000000000000000e+02 8.640000000000000000e+02 8.440000000000000000e+02 9.000000000000000000e+02 8.590000000000000000e+02 8.550000000000000000e+02 8.520000000000000000e+02 9.100000000000000000e+02 8.990000000000000000e+02 8.620000000000000000e+02 8.830000000000000000e+02 9.120000000000000000e+02 8.650000000000000000e+02 8.550000000000000000e+02 8.600000000000000000e+02 8.550000000000000000e+02 8.470000000000000000e+02 8.530000000000000000e+02 8.470000000000000000e+02 8.990000000000000000e+02 8.410000000000000000e+02 8.630000000000000000e+02 8.610000000000000000e+02 8.930000000000000000e+02 8.740000000000000000e+02 8.820000000000000000e+02 8.530000000000000000e+02 7.910000000000000000e+02 9.150000000000000000e+02 8.880000000000000000e+02 9.110000000000000000e+02 8.700000000000000000e+02 8.270000000000000000e+02 8.600000000000000000e+02 8.750000000000000000e+02 8.560000000000000000e+02 8.500000000000000000e+02 8.670000000000000000e+02 8.720000000000000000e+02 8.500000000000000000e+02 8.710000000000000000e+02 8.640000000000000000e+02 8.480000000000000000e+02 8.410000000000000000e+02 8.360000000000000000e+02 8.380000000000000000e+02 8.450000000000000000e+02 8.740000000000000000e+02 8.780000000000000000e+02 8.500000000000000000e+02 8.470000000000000000e+02 8.460000000000000000e+02 8.560000000000000000e+02 8.650000000000000000e+02 8.420000000000000000e+02 8.750000000000000000e+02 8.210000000000000000e+02 8.430000000000000000e+02 8.100000000000000000e+02 8.620000000000000000e+02 8.470000000000000000e+02 8.210000000000000000e+02 8.460000000000000000e+02 8.440000000000000000e+02 8.610000000000000000e+02 8.280000000000000000e+02 8.590000000000000000e+02 8.040000000000000000e+02 8.550000000000000000e+02 8.920000000000000000e+02 8.700000000000000000e+02 8.560000000000000000e+02 8.250000000000000000e+02 8.500000000000000000e+02 9.040000000000000000e+02 8.700000000000000000e+02 8.780000000000000000e+02 8.580000000000000000e+02 8.940000000000000000e+02 8.390000000000000000e+02 8.540000000000000000e+02 8.100000000000000000e+02 8.600000000000000000e+02 8.760000000000000000e+02 8.040000000000000000e+02 8.420000000000000000e+02 8.030000000000000000e+02 8.830000000000000000e+02 8.350000000000000000e+02 8.260000000000000000e+02 8.250000000000000000e+02 7.920000000000000000e+02 8.100000000000000000e+02 8.350000000000000000e+02 8.900000000000000000e+02 8.280000000000000000e+02 8.220000000000000000e+02 8.620000000000000000e+02 8.480000000000000000e+02 8.010000000000000000e+02 8.430000000000000000e+02 8.460000000000000000e+02 7.980000000000000000e+02 8.610000000000000000e+02 8.410000000000000000e+02 8.320000000000000000e+02 8.350000000000000000e+02 8.330000000000000000e+02 8.060000000000000000e+02 8.340000000000000000e+02 8.890000000000000000e+02 8.240000000000000000e+02 8.320000000000000000e+02 8.590000000000000000e+02 9.100000000000000000e+02 8.160000000000000000e+02 8.280000000000000000e+02 8.220000000000000000e+02 8.000000000000000000e+02 8.360000000000000000e+02 8.390000000000000000e+02 7.990000000000000000e+02 8.020000000000000000e+02 8.150000000000000000e+02 7.820000000000000000e+02 8.820000000000000000e+02 8.400000000000000000e+02 7.730000000000000000e+02 8.350000000000000000e+02 8.350000000000000000e+02 8.620000000000000000e+02 8.730000000000000000e+02 7.950000000000000000e+02 7.680000000000000000e+02 8.600000000000000000e+02 8.100000000000000000e+02 8.580000000000000000e+02 8.250000000000000000e+02 7.920000000000000000e+02 7.820000000000000000e+02 7.790000000000000000e+02 8.720000000000000000e+02 7.900000000000000000e+02 8.460000000000000000e+02 8.360000000000000000e+02 7.920000000000000000e+02 7.930000000000000000e+02 8.210000000000000000e+02 8.740000000000000000e+02 8.390000000000000000e+02 8.370000000000000000e+02 8.220000000000000000e+02 8.210000000000000000e+02 8.140000000000000000e+02 8.170000000000000000e+02 8.510000000000000000e+02 8.480000000000000000e+02 8.450000000000000000e+02 8.220000000000000000e+02 7.780000000000000000e+02 8.370000000000000000e+02 8.810000000000000000e+02 7.830000000000000000e+02 8.280000000000000000e+02 8.230000000000000000e+02 8.000000000000000000e+02 8.300000000000000000e+02 7.960000000000000000e+02 8.010000000000000000e+02 8.140000000000000000e+02 8.630000000000000000e+02 7.700000000000000000e+02 7.760000000000000000e+02 7.930000000000000000e+02 7.690000000000000000e+02 8.300000000000000000e+02 7.580000000000000000e+02 8.330000000000000000e+02 8.130000000000000000e+02 7.770000000000000000e+02 8.260000000000000000e+02 8.350000000000000000e+02 7.760000000000000000e+02 8.180000000000000000e+02 8.100000000000000000e+02 8.400000000000000000e+02 8.250000000000000000e+02 7.930000000000000000e+02 7.850000000000000000e+02 8.510000000000000000e+02 7.870000000000000000e+02 7.630000000000000000e+02 7.680000000000000000e+02 7.720000000000000000e+02 8.460000000000000000e+02 8.040000000000000000e+02 7.670000000000000000e+02 7.970000000000000000e+02 8.370000000000000000e+02 8.140000000000000000e+02 7.730000000000000000e+02 7.690000000000000000e+02 8.450000000000000000e+02 7.850000000000000000e+02 8.410000000000000000e+02 7.610000000000000000e+02 8.180000000000000000e+02 7.560000000000000000e+02 7.620000000000000000e+02 7.730000000000000000e+02 8.680000000000000000e+02 7.550000000000000000e+02 8.560000000000000000e+02 7.850000000000000000e+02 8.370000000000000000e+02 7.720000000000000000e+02 7.630000000000000000e+02 8.100000000000000000e+02 7.850000000000000000e+02 7.990000000000000000e+02 8.200000000000000000e+02 8.510000000000000000e+02 7.590000000000000000e+02 7.490000000000000000e+02 7.830000000000000000e+02 8.060000000000000000e+02 7.930000000000000000e+02 7.870000000000000000e+02 7.980000000000000000e+02 7.650000000000000000e+02 8.270000000000000000e+02 8.130000000000000000e+02 8.080000000000000000e+02 7.900000000000000000e+02 7.920000000000000000e+02 7.750000000000000000e+02 7.940000000000000000e+02 7.780000000000000000e+02 8.090000000000000000e+02 8.080000000000000000e+02 8.240000000000000000e+02 8.160000000000000000e+02 8.320000000000000000e+02 8.380000000000000000e+02 8.560000000000000000e+02 7.900000000000000000e+02 8.260000000000000000e+02 7.750000000000000000e+02 7.610000000000000000e+02 8.460000000000000000e+02 7.490000000000000000e+02 7.950000000000000000e+02 7.640000000000000000e+02 7.600000000000000000e+02 7.840000000000000000e+02 7.270000000000000000e+02 7.860000000000000000e+02 7.470000000000000000e+02 8.040000000000000000e+02 7.880000000000000000e+02 8.000000000000000000e+02 7.970000000000000000e+02 8.340000000000000000e+02 8.140000000000000000e+02 7.800000000000000000e+02 7.660000000000000000e+02 7.900000000000000000e+02 8.220000000000000000e+02 8.050000000000000000e+02 8.110000000000000000e+02 7.910000000000000000e+02 7.850000000000000000e+02 8.220000000000000000e+02 7.910000000000000000e+02 7.450000000000000000e+02 7.660000000000000000e+02 8.280000000000000000e+02 8.180000000000000000e+02 7.480000000000000000e+02 7.510000000000000000e+02 8.270000000000000000e+02 7.890000000000000000e+02 7.840000000000000000e+02 7.410000000000000000e+02 7.880000000000000000e+02 7.460000000000000000e+02 7.810000000000000000e+02 7.630000000000000000e+02 7.500000000000000000e+02 8.000000000000000000e+02 8.190000000000000000e+02 7.590000000000000000e+02 7.610000000000000000e+02 7.740000000000000000e+02 8.240000000000000000e+02 7.810000000000000000e+02 7.750000000000000000e+02 7.770000000000000000e+02 7.680000000000000000e+02 7.810000000000000000e+02 7.750000000000000000e+02 7.530000000000000000e+02 7.820000000000000000e+02 7.160000000000000000e+02 7.600000000000000000e+02 7.400000000000000000e+02 7.590000000000000000e+02 7.630000000000000000e+02 7.480000000000000000e+02 6.930000000000000000e+02 7.510000000000000000e+02 7.070000000000000000e+02 7.570000000000000000e+02 7.310000000000000000e+02 7.620000000000000000e+02 7.910000000000000000e+02 7.240000000000000000e+02 7.980000000000000000e+02 7.300000000000000000e+02 8.140000000000000000e+02 7.550000000000000000e+02 7.880000000000000000e+02 7.320000000000000000e+02 6.830000000000000000e+02 7.700000000000000000e+02 7.560000000000000000e+02 7.140000000000000000e+02 7.920000000000000000e+02 7.330000000000000000e+02 7.760000000000000000e+02 7.570000000000000000e+02 8.300000000000000000e+02 7.630000000000000000e+02 7.190000000000000000e+02 7.490000000000000000e+02 7.430000000000000000e+02 7.400000000000000000e+02 7.670000000000000000e+02 7.520000000000000000e+02 7.570000000000000000e+02 7.670000000000000000e+02 7.290000000000000000e+02 7.630000000000000000e+02 7.290000000000000000e+02 7.200000000000000000e+02 7.140000000000000000e+02 7.060000000000000000e+02 7.420000000000000000e+02 7.670000000000000000e+02 7.700000000000000000e+02 7.530000000000000000e+02 7.340000000000000000e+02 7.790000000000000000e+02 8.000000000000000000e+02 7.750000000000000000e+02 7.230000000000000000e+02 7.320000000000000000e+02 7.350000000000000000e+02 7.660000000000000000e+02 7.800000000000000000e+02 7.480000000000000000e+02 7.270000000000000000e+02 7.230000000000000000e+02 6.810000000000000000e+02 7.670000000000000000e+02 6.930000000000000000e+02 6.890000000000000000e+02 7.430000000000000000e+02 7.420000000000000000e+02 7.440000000000000000e+02 7.570000000000000000e+02 7.920000000000000000e+02 7.140000000000000000e+02 7.000000000000000000e+02 7.010000000000000000e+02 7.220000000000000000e+02 7.310000000000000000e+02 7.220000000000000000e+02 6.990000000000000000e+02 7.610000000000000000e+02 6.500000000000000000e+02 6.950000000000000000e+02 7.800000000000000000e+02 6.950000000000000000e+02 7.390000000000000000e+02 7.080000000000000000e+02 7.290000000000000000e+02 7.110000000000000000e+02 7.100000000000000000e+02 7.100000000000000000e+02 7.420000000000000000e+02 7.080000000000000000e+02 6.600000000000000000e+02 7.010000000000000000e+02 7.160000000000000000e+02 7.880000000000000000e+02 7.470000000000000000e+02 7.230000000000000000e+02 7.580000000000000000e+02 7.440000000000000000e+02 6.850000000000000000e+02 7.570000000000000000e+02 7.280000000000000000e+02 7.390000000000000000e+02 7.210000000000000000e+02 7.050000000000000000e+02 7.110000000000000000e+02 7.670000000000000000e+02 7.120000000000000000e+02 6.830000000000000000e+02 7.380000000000000000e+02 7.490000000000000000e+02 6.910000000000000000e+02 7.310000000000000000e+02 7.650000000000000000e+02 7.360000000000000000e+02 7.480000000000000000e+02 7.460000000000000000e+02 6.860000000000000000e+02 7.300000000000000000e+02 6.740000000000000000e+02 6.610000000000000000e+02 6.880000000000000000e+02 7.080000000000000000e+02 7.020000000000000000e+02 7.340000000000000000e+02 7.150000000000000000e+02 7.330000000000000000e+02 6.920000000000000000e+02 7.620000000000000000e+02 6.700000000000000000e+02 7.190000000000000000e+02 7.410000000000000000e+02 7.210000000000000000e+02 6.870000000000000000e+02 7.090000000000000000e+02 7.020000000000000000e+02 7.110000000000000000e+02 7.090000000000000000e+02 6.920000000000000000e+02 7.380000000000000000e+02 6.900000000000000000e+02 6.970000000000000000e+02 7.820000000000000000e+02 6.820000000000000000e+02 6.970000000000000000e+02 6.720000000000000000e+02 6.710000000000000000e+02 6.860000000000000000e+02 6.830000000000000000e+02 6.950000000000000000e+02 6.780000000000000000e+02 6.850000000000000000e+02 7.090000000000000000e+02 6.980000000000000000e+02 7.230000000000000000e+02 6.790000000000000000e+02 7.020000000000000000e+02 7.440000000000000000e+02 6.570000000000000000e+02 7.030000000000000000e+02 7.460000000000000000e+02 7.360000000000000000e+02 7.230000000000000000e+02 7.120000000000000000e+02 6.750000000000000000e+02 7.270000000000000000e+02 7.100000000000000000e+02 6.580000000000000000e+02 7.190000000000000000e+02 6.760000000000000000e+02 6.900000000000000000e+02 6.620000000000000000e+02 6.580000000000000000e+02 6.740000000000000000e+02 7.240000000000000000e+02 6.340000000000000000e+02 6.860000000000000000e+02 6.480000000000000000e+02 7.140000000000000000e+02 6.660000000000000000e+02 6.950000000000000000e+02 6.930000000000000000e+02 6.400000000000000000e+02 6.790000000000000000e+02 7.120000000000000000e+02 6.800000000000000000e+02 6.550000000000000000e+02 6.610000000000000000e+02 6.770000000000000000e+02 6.840000000000000000e+02 6.530000000000000000e+02 6.630000000000000000e+02 6.880000000000000000e+02 6.660000000000000000e+02 6.590000000000000000e+02 6.510000000000000000e+02 6.900000000000000000e+02 7.140000000000000000e+02 6.730000000000000000e+02 7.080000000000000000e+02 6.850000000000000000e+02 7.030000000000000000e+02 6.780000000000000000e+02 6.510000000000000000e+02 6.800000000000000000e+02 6.770000000000000000e+02 6.710000000000000000e+02 6.570000000000000000e+02 6.650000000000000000e+02 6.910000000000000000e+02 6.800000000000000000e+02 6.750000000000000000e+02 6.590000000000000000e+02 6.880000000000000000e+02 6.880000000000000000e+02 6.610000000000000000e+02 6.660000000000000000e+02 6.810000000000000000e+02 6.150000000000000000e+02 6.760000000000000000e+02 6.750000000000000000e+02 6.730000000000000000e+02 6.410000000000000000e+02 6.690000000000000000e+02 6.450000000000000000e+02 6.630000000000000000e+02 6.360000000000000000e+02 6.310000000000000000e+02 6.430000000000000000e+02 6.780000000000000000e+02 6.310000000000000000e+02 6.710000000000000000e+02 6.010000000000000000e+02 6.660000000000000000e+02 6.500000000000000000e+02 6.390000000000000000e+02 6.420000000000000000e+02 6.820000000000000000e+02 6.880000000000000000e+02 6.530000000000000000e+02 6.580000000000000000e+02 6.640000000000000000e+02 6.540000000000000000e+02 6.440000000000000000e+02 6.510000000000000000e+02 6.230000000000000000e+02 6.360000000000000000e+02 6.430000000000000000e+02 6.570000000000000000e+02 6.500000000000000000e+02 6.890000000000000000e+02 6.500000000000000000e+02 6.960000000000000000e+02 6.650000000000000000e+02 6.350000000000000000e+02 6.470000000000000000e+02 6.210000000000000000e+02 6.380000000000000000e+02 7.170000000000000000e+02 6.690000000000000000e+02 6.260000000000000000e+02 6.600000000000000000e+02 6.210000000000000000e+02 6.330000000000000000e+02 6.660000000000000000e+02 6.170000000000000000e+02 6.690000000000000000e+02 6.280000000000000000e+02 6.090000000000000000e+02 6.490000000000000000e+02 6.760000000000000000e+02 6.320000000000000000e+02 6.080000000000000000e+02 5.910000000000000000e+02 6.630000000000000000e+02 6.440000000000000000e+02 5.960000000000000000e+02 6.330000000000000000e+02 6.440000000000000000e+02 6.080000000000000000e+02 6.830000000000000000e+02 6.800000000000000000e+02 6.350000000000000000e+02 5.990000000000000000e+02 6.730000000000000000e+02 6.010000000000000000e+02 6.730000000000000000e+02 6.060000000000000000e+02 6.120000000000000000e+02 6.180000000000000000e+02 6.160000000000000000e+02 6.270000000000000000e+02 6.790000000000000000e+02 6.470000000000000000e+02 6.300000000000000000e+02 6.130000000000000000e+02 5.970000000000000000e+02 6.130000000000000000e+02 6.090000000000000000e+02 6.070000000000000000e+02 6.840000000000000000e+02 6.080000000000000000e+02 6.450000000000000000e+02 6.440000000000000000e+02 6.160000000000000000e+02 6.120000000000000000e+02 6.090000000000000000e+02 6.370000000000000000e+02 5.940000000000000000e+02 6.410000000000000000e+02 5.850000000000000000e+02 6.320000000000000000e+02 6.750000000000000000e+02 6.210000000000000000e+02 5.860000000000000000e+02 6.410000000000000000e+02 6.230000000000000000e+02 5.760000000000000000e+02 5.930000000000000000e+02 6.590000000000000000e+02 6.230000000000000000e+02 6.100000000000000000e+02 6.190000000000000000e+02 5.740000000000000000e+02 6.580000000000000000e+02 5.930000000000000000e+02 6.230000000000000000e+02 5.960000000000000000e+02 5.890000000000000000e+02 5.830000000000000000e+02 6.100000000000000000e+02 5.710000000000000000e+02 6.240000000000000000e+02 5.890000000000000000e+02 5.990000000000000000e+02 5.950000000000000000e+02 6.110000000000000000e+02 6.470000000000000000e+02 5.750000000000000000e+02 6.260000000000000000e+02 6.220000000000000000e+02 6.030000000000000000e+02 6.120000000000000000e+02 5.720000000000000000e+02 5.960000000000000000e+02 5.890000000000000000e+02 5.910000000000000000e+02 5.960000000000000000e+02 5.680000000000000000e+02 6.160000000000000000e+02 5.630000000000000000e+02 6.020000000000000000e+02 6.030000000000000000e+02 6.140000000000000000e+02 6.110000000000000000e+02 6.190000000000000000e+02 5.760000000000000000e+02 6.260000000000000000e+02 5.810000000000000000e+02 6.330000000000000000e+02 5.870000000000000000e+02 5.870000000000000000e+02 6.280000000000000000e+02 5.650000000000000000e+02 5.840000000000000000e+02 6.590000000000000000e+02 5.920000000000000000e+02 5.940000000000000000e+02 5.920000000000000000e+02 6.360000000000000000e+02 6.150000000000000000e+02 5.900000000000000000e+02 5.810000000000000000e+02 5.940000000000000000e+02 6.210000000000000000e+02 5.860000000000000000e+02 6.190000000000000000e+02 5.880000000000000000e+02 6.480000000000000000e+02 5.800000000000000000e+02 5.990000000000000000e+02 6.110000000000000000e+02 5.750000000000000000e+02 6.270000000000000000e+02 5.640000000000000000e+02 5.920000000000000000e+02 5.530000000000000000e+02 5.900000000000000000e+02 5.800000000000000000e+02 6.230000000000000000e+02 6.270000000000000000e+02 5.900000000000000000e+02 6.280000000000000000e+02 6.020000000000000000e+02 6.210000000000000000e+02 5.870000000000000000e+02 6.260000000000000000e+02 5.960000000000000000e+02 5.990000000000000000e+02 5.360000000000000000e+02 6.160000000000000000e+02 6.030000000000000000e+02 5.970000000000000000e+02 5.720000000000000000e+02 6.050000000000000000e+02 5.580000000000000000e+02 5.770000000000000000e+02 5.610000000000000000e+02 6.140000000000000000e+02 5.970000000000000000e+02 6.100000000000000000e+02 5.810000000000000000e+02 6.050000000000000000e+02 5.950000000000000000e+02 6.060000000000000000e+02 6.300000000000000000e+02 5.720000000000000000e+02 5.870000000000000000e+02 6.450000000000000000e+02 5.750000000000000000e+02 5.990000000000000000e+02 6.160000000000000000e+02 6.100000000000000000e+02 6.440000000000000000e+02 5.810000000000000000e+02 5.620000000000000000e+02 6.200000000000000000e+02 6.120000000000000000e+02 6.100000000000000000e+02 5.950000000000000000e+02 6.550000000000000000e+02 6.280000000000000000e+02 6.070000000000000000e+02 5.810000000000000000e+02 5.810000000000000000e+02 6.150000000000000000e+02 5.860000000000000000e+02 6.040000000000000000e+02 6.030000000000000000e+02 5.960000000000000000e+02 6.140000000000000000e+02 6.150000000000000000e+02 5.930000000000000000e+02 5.950000000000000000e+02 5.390000000000000000e+02 5.260000000000000000e+02 5.620000000000000000e+02 5.990000000000000000e+02 5.810000000000000000e+02 5.820000000000000000e+02 5.960000000000000000e+02 6.020000000000000000e+02 5.750000000000000000e+02 6.000000000000000000e+02 5.820000000000000000e+02 6.360000000000000000e+02 6.010000000000000000e+02 6.270000000000000000e+02 5.600000000000000000e+02 5.860000000000000000e+02 5.980000000000000000e+02 5.530000000000000000e+02 5.660000000000000000e+02 6.260000000000000000e+02 5.920000000000000000e+02 5.690000000000000000e+02 6.290000000000000000e+02 5.700000000000000000e+02 5.980000000000000000e+02 5.790000000000000000e+02 5.940000000000000000e+02 5.680000000000000000e+02 5.510000000000000000e+02 5.880000000000000000e+02 6.030000000000000000e+02 5.900000000000000000e+02 5.990000000000000000e+02 5.920000000000000000e+02 6.190000000000000000e+02 6.020000000000000000e+02 5.720000000000000000e+02 5.640000000000000000e+02 5.580000000000000000e+02 5.970000000000000000e+02 5.680000000000000000e+02 5.910000000000000000e+02 5.490000000000000000e+02 6.130000000000000000e+02 5.940000000000000000e+02 6.120000000000000000e+02 6.080000000000000000e+02 6.000000000000000000e+02 5.480000000000000000e+02 5.590000000000000000e+02 5.490000000000000000e+02 5.580000000000000000e+02 5.990000000000000000e+02 5.950000000000000000e+02 5.580000000000000000e+02 5.830000000000000000e+02 5.830000000000000000e+02 5.680000000000000000e+02 5.690000000000000000e+02 5.660000000000000000e+02 5.850000000000000000e+02 5.240000000000000000e+02 5.880000000000000000e+02 5.660000000000000000e+02 5.390000000000000000e+02 5.160000000000000000e+02 5.910000000000000000e+02 6.120000000000000000e+02 5.810000000000000000e+02 5.910000000000000000e+02 5.620000000000000000e+02 5.840000000000000000e+02 5.630000000000000000e+02 5.960000000000000000e+02 5.610000000000000000e+02 5.610000000000000000e+02 5.590000000000000000e+02 5.880000000000000000e+02 5.840000000000000000e+02 5.380000000000000000e+02 5.700000000000000000e+02 5.570000000000000000e+02 5.770000000000000000e+02 5.560000000000000000e+02 5.740000000000000000e+02 5.850000000000000000e+02 5.510000000000000000e+02 5.390000000000000000e+02 6.310000000000000000e+02 5.670000000000000000e+02 5.460000000000000000e+02 5.920000000000000000e+02 5.160000000000000000e+02 5.090000000000000000e+02 5.750000000000000000e+02 5.610000000000000000e+02 5.740000000000000000e+02 5.680000000000000000e+02 5.840000000000000000e+02 5.720000000000000000e+02 5.750000000000000000e+02 5.910000000000000000e+02 5.900000000000000000e+02 5.330000000000000000e+02 5.580000000000000000e+02 5.620000000000000000e+02 5.790000000000000000e+02 5.720000000000000000e+02 5.590000000000000000e+02 5.610000000000000000e+02 5.780000000000000000e+02 5.990000000000000000e+02 6.050000000000000000e+02 5.870000000000000000e+02 5.690000000000000000e+02 5.660000000000000000e+02 5.610000000000000000e+02 5.950000000000000000e+02 5.480000000000000000e+02 5.530000000000000000e+02 5.720000000000000000e+02 5.390000000000000000e+02 5.940000000000000000e+02 5.500000000000000000e+02 5.880000000000000000e+02 5.320000000000000000e+02 5.440000000000000000e+02 5.640000000000000000e+02 5.430000000000000000e+02 5.220000000000000000e+02 5.290000000000000000e+02 5.520000000000000000e+02 5.480000000000000000e+02 5.000000000000000000e+02 5.630000000000000000e+02 5.790000000000000000e+02 5.550000000000000000e+02 5.560000000000000000e+02 5.380000000000000000e+02 5.490000000000000000e+02 5.690000000000000000e+02 5.100000000000000000e+02 5.890000000000000000e+02 5.400000000000000000e+02 5.580000000000000000e+02 5.820000000000000000e+02 5.610000000000000000e+02 5.300000000000000000e+02 5.300000000000000000e+02 5.310000000000000000e+02 4.860000000000000000e+02 5.780000000000000000e+02 5.700000000000000000e+02 5.140000000000000000e+02 6.020000000000000000e+02 5.850000000000000000e+02 5.850000000000000000e+02 5.380000000000000000e+02 5.840000000000000000e+02 5.250000000000000000e+02 5.430000000000000000e+02 5.640000000000000000e+02 5.450000000000000000e+02 5.300000000000000000e+02 5.190000000000000000e+02 5.660000000000000000e+02 5.330000000000000000e+02 5.410000000000000000e+02 5.200000000000000000e+02 5.220000000000000000e+02 5.430000000000000000e+02 5.740000000000000000e+02 5.180000000000000000e+02 5.190000000000000000e+02 5.190000000000000000e+02 5.420000000000000000e+02 5.150000000000000000e+02 5.390000000000000000e+02 5.440000000000000000e+02 5.580000000000000000e+02 5.200000000000000000e+02 5.540000000000000000e+02 5.490000000000000000e+02 4.900000000000000000e+02 5.410000000000000000e+02 5.660000000000000000e+02 5.250000000000000000e+02 5.340000000000000000e+02 5.730000000000000000e+02 5.060000000000000000e+02 5.620000000000000000e+02 5.430000000000000000e+02 5.400000000000000000e+02 5.340000000000000000e+02 5.660000000000000000e+02 5.340000000000000000e+02 5.220000000000000000e+02 5.060000000000000000e+02 5.940000000000000000e+02 5.600000000000000000e+02 4.860000000000000000e+02 5.550000000000000000e+02 5.540000000000000000e+02 4.970000000000000000e+02 5.150000000000000000e+02 5.520000000000000000e+02 5.200000000000000000e+02 5.330000000000000000e+02 5.340000000000000000e+02 5.010000000000000000e+02 4.920000000000000000e+02 4.920000000000000000e+02 4.940000000000000000e+02 5.480000000000000000e+02 5.270000000000000000e+02 5.030000000000000000e+02 5.340000000000000000e+02 5.120000000000000000e+02 5.250000000000000000e+02 5.100000000000000000e+02 5.380000000000000000e+02 5.270000000000000000e+02 5.330000000000000000e+02 5.090000000000000000e+02 5.360000000000000000e+02 5.040000000000000000e+02 5.320000000000000000e+02 4.940000000000000000e+02 5.170000000000000000e+02 5.100000000000000000e+02 4.630000000000000000e+02 5.130000000000000000e+02 5.260000000000000000e+02 5.270000000000000000e+02 5.450000000000000000e+02 5.720000000000000000e+02 5.430000000000000000e+02 4.920000000000000000e+02 5.430000000000000000e+02 4.990000000000000000e+02 5.150000000000000000e+02 5.080000000000000000e+02 5.480000000000000000e+02 5.430000000000000000e+02 4.900000000000000000e+02 5.340000000000000000e+02 4.800000000000000000e+02 5.370000000000000000e+02 5.160000000000000000e+02 4.910000000000000000e+02 5.410000000000000000e+02 5.970000000000000000e+02 5.180000000000000000e+02 4.440000000000000000e+02 5.180000000000000000e+02 4.750000000000000000e+02 4.860000000000000000e+02 4.980000000000000000e+02 5.360000000000000000e+02 5.140000000000000000e+02 4.940000000000000000e+02 5.030000000000000000e+02 5.080000000000000000e+02 4.890000000000000000e+02 5.300000000000000000e+02 5.120000000000000000e+02 4.940000000000000000e+02 5.260000000000000000e+02 5.280000000000000000e+02 5.370000000000000000e+02 4.840000000000000000e+02 5.010000000000000000e+02 5.060000000000000000e+02 5.140000000000000000e+02 4.810000000000000000e+02 4.870000000000000000e+02 5.350000000000000000e+02 5.160000000000000000e+02 5.030000000000000000e+02 5.380000000000000000e+02 5.080000000000000000e+02 5.220000000000000000e+02 5.130000000000000000e+02 4.990000000000000000e+02 4.950000000000000000e+02 4.790000000000000000e+02 5.650000000000000000e+02 4.960000000000000000e+02 5.030000000000000000e+02 5.120000000000000000e+02 4.890000000000000000e+02 4.960000000000000000e+02 4.900000000000000000e+02 5.170000000000000000e+02 5.420000000000000000e+02 5.180000000000000000e+02 5.120000000000000000e+02 5.410000000000000000e+02 5.100000000000000000e+02 4.990000000000000000e+02 5.560000000000000000e+02 4.440000000000000000e+02 4.830000000000000000e+02 5.250000000000000000e+02 4.820000000000000000e+02 5.210000000000000000e+02 5.160000000000000000e+02 4.810000000000000000e+02 5.030000000000000000e+02 4.810000000000000000e+02 5.550000000000000000e+02 4.820000000000000000e+02 5.410000000000000000e+02 4.920000000000000000e+02 5.110000000000000000e+02 4.860000000000000000e+02 4.680000000000000000e+02 4.960000000000000000e+02 4.780000000000000000e+02 5.020000000000000000e+02 4.940000000000000000e+02 5.460000000000000000e+02 4.980000000000000000e+02 5.370000000000000000e+02 4.550000000000000000e+02 4.960000000000000000e+02 5.150000000000000000e+02 4.980000000000000000e+02 5.020000000000000000e+02 4.970000000000000000e+02 4.770000000000000000e+02 4.860000000000000000e+02 4.830000000000000000e+02 4.900000000000000000e+02 4.770000000000000000e+02 5.030000000000000000e+02 4.930000000000000000e+02 5.290000000000000000e+02 5.220000000000000000e+02 5.190000000000000000e+02 5.340000000000000000e+02 4.770000000000000000e+02 5.190000000000000000e+02 5.080000000000000000e+02 4.850000000000000000e+02 5.270000000000000000e+02 5.130000000000000000e+02 5.200000000000000000e+02 5.220000000000000000e+02 5.150000000000000000e+02 4.710000000000000000e+02 4.910000000000000000e+02 4.980000000000000000e+02 5.530000000000000000e+02 5.050000000000000000e+02 5.320000000000000000e+02 5.130000000000000000e+02 5.150000000000000000e+02 4.940000000000000000e+02 5.040000000000000000e+02 4.670000000000000000e+02 5.030000000000000000e+02 4.790000000000000000e+02 5.280000000000000000e+02 5.030000000000000000e+02 4.490000000000000000e+02 4.830000000000000000e+02 5.090000000000000000e+02 4.770000000000000000e+02 5.470000000000000000e+02 4.950000000000000000e+02 4.700000000000000000e+02 4.840000000000000000e+02 4.850000000000000000e+02 4.960000000000000000e+02 5.050000000000000000e+02 4.900000000000000000e+02 5.100000000000000000e+02 4.980000000000000000e+02 4.640000000000000000e+02 4.700000000000000000e+02 5.230000000000000000e+02 4.960000000000000000e+02 5.200000000000000000e+02 5.110000000000000000e+02 4.960000000000000000e+02 4.480000000000000000e+02 5.060000000000000000e+02 5.270000000000000000e+02 4.800000000000000000e+02 5.060000000000000000e+02 4.820000000000000000e+02 4.980000000000000000e+02 4.860000000000000000e+02 4.670000000000000000e+02 4.780000000000000000e+02 5.060000000000000000e+02 4.800000000000000000e+02 4.900000000000000000e+02 5.170000000000000000e+02 4.400000000000000000e+02 4.760000000000000000e+02 5.160000000000000000e+02 5.210000000000000000e+02 5.050000000000000000e+02 5.040000000000000000e+02 4.960000000000000000e+02 4.990000000000000000e+02 5.290000000000000000e+02 5.110000000000000000e+02 4.940000000000000000e+02 4.580000000000000000e+02 5.140000000000000000e+02 5.280000000000000000e+02 4.700000000000000000e+02 4.490000000000000000e+02 4.850000000000000000e+02 4.660000000000000000e+02 4.510000000000000000e+02 4.810000000000000000e+02 5.310000000000000000e+02 4.950000000000000000e+02 4.990000000000000000e+02 4.680000000000000000e+02 4.830000000000000000e+02 4.370000000000000000e+02 5.210000000000000000e+02 4.840000000000000000e+02 5.130000000000000000e+02 4.940000000000000000e+02 4.690000000000000000e+02 4.570000000000000000e+02 5.380000000000000000e+02 4.640000000000000000e+02 4.530000000000000000e+02 4.500000000000000000e+02 4.790000000000000000e+02 5.150000000000000000e+02 4.920000000000000000e+02 4.560000000000000000e+02 4.640000000000000000e+02 4.760000000000000000e+02 4.840000000000000000e+02 5.090000000000000000e+02 5.010000000000000000e+02 4.820000000000000000e+02 5.210000000000000000e+02 4.990000000000000000e+02 4.330000000000000000e+02 4.660000000000000000e+02 5.100000000000000000e+02 4.630000000000000000e+02 4.800000000000000000e+02 4.830000000000000000e+02 4.800000000000000000e+02 4.740000000000000000e+02 5.010000000000000000e+02 5.060000000000000000e+02 4.970000000000000000e+02 4.800000000000000000e+02 4.670000000000000000e+02 4.870000000000000000e+02 4.710000000000000000e+02 5.070000000000000000e+02 4.790000000000000000e+02 4.680000000000000000e+02 4.840000000000000000e+02 4.850000000000000000e+02 4.540000000000000000e+02 5.210000000000000000e+02 4.570000000000000000e+02 4.850000000000000000e+02 4.260000000000000000e+02 4.620000000000000000e+02 4.850000000000000000e+02 4.920000000000000000e+02 4.450000000000000000e+02 4.590000000000000000e+02 4.430000000000000000e+02 4.980000000000000000e+02 4.900000000000000000e+02 4.870000000000000000e+02 4.720000000000000000e+02 4.780000000000000000e+02 4.840000000000000000e+02 4.510000000000000000e+02 4.670000000000000000e+02 4.770000000000000000e+02 4.630000000000000000e+02 4.380000000000000000e+02 4.690000000000000000e+02 5.300000000000000000e+02 4.620000000000000000e+02 4.900000000000000000e+02 4.180000000000000000e+02 4.930000000000000000e+02 4.580000000000000000e+02 4.520000000000000000e+02 4.950000000000000000e+02 4.580000000000000000e+02 4.780000000000000000e+02 4.830000000000000000e+02 4.960000000000000000e+02 4.470000000000000000e+02 4.740000000000000000e+02 4.380000000000000000e+02 4.450000000000000000e+02 4.480000000000000000e+02 4.640000000000000000e+02 4.730000000000000000e+02 4.580000000000000000e+02 4.880000000000000000e+02 4.370000000000000000e+02 5.010000000000000000e+02 4.610000000000000000e+02 4.560000000000000000e+02 4.510000000000000000e+02 4.460000000000000000e+02 4.740000000000000000e+02 4.440000000000000000e+02 4.750000000000000000e+02 4.560000000000000000e+02 4.780000000000000000e+02 4.400000000000000000e+02 4.520000000000000000e+02 4.550000000000000000e+02 4.790000000000000000e+02 4.820000000000000000e+02 4.370000000000000000e+02 4.180000000000000000e+02 4.730000000000000000e+02 4.320000000000000000e+02 4.960000000000000000e+02 4.710000000000000000e+02 4.740000000000000000e+02 4.190000000000000000e+02 4.540000000000000000e+02 4.510000000000000000e+02 5.030000000000000000e+02 4.750000000000000000e+02 5.060000000000000000e+02 4.780000000000000000e+02 4.560000000000000000e+02 4.730000000000000000e+02 4.730000000000000000e+02 4.770000000000000000e+02 4.490000000000000000e+02 4.940000000000000000e+02 4.790000000000000000e+02 4.690000000000000000e+02 4.460000000000000000e+02 4.520000000000000000e+02 4.510000000000000000e+02 4.430000000000000000e+02 4.560000000000000000e+02 4.410000000000000000e+02 4.120000000000000000e+02 4.530000000000000000e+02 4.380000000000000000e+02 4.460000000000000000e+02 4.250000000000000000e+02 4.680000000000000000e+02 4.410000000000000000e+02 4.620000000000000000e+02 4.250000000000000000e+02 4.480000000000000000e+02 4.600000000000000000e+02 4.520000000000000000e+02 4.450000000000000000e+02 4.390000000000000000e+02 4.700000000000000000e+02 4.670000000000000000e+02 4.450000000000000000e+02 4.250000000000000000e+02 4.680000000000000000e+02 4.100000000000000000e+02 4.690000000000000000e+02 4.430000000000000000e+02 4.430000000000000000e+02 4.730000000000000000e+02 4.330000000000000000e+02 4.820000000000000000e+02 4.320000000000000000e+02 4.810000000000000000e+02 4.430000000000000000e+02 4.430000000000000000e+02 4.080000000000000000e+02 4.560000000000000000e+02 3.940000000000000000e+02 4.520000000000000000e+02 4.440000000000000000e+02 4.300000000000000000e+02 4.570000000000000000e+02 4.520000000000000000e+02 4.230000000000000000e+02 4.500000000000000000e+02 4.740000000000000000e+02 4.190000000000000000e+02 4.170000000000000000e+02 4.390000000000000000e+02 4.530000000000000000e+02 4.430000000000000000e+02 3.830000000000000000e+02 4.250000000000000000e+02 4.430000000000000000e+02 4.420000000000000000e+02 4.360000000000000000e+02 4.670000000000000000e+02 4.770000000000000000e+02 4.250000000000000000e+02 4.210000000000000000e+02 4.390000000000000000e+02 4.470000000000000000e+02 4.570000000000000000e+02 4.460000000000000000e+02 4.530000000000000000e+02 4.260000000000000000e+02 4.210000000000000000e+02 4.060000000000000000e+02 4.300000000000000000e+02 4.010000000000000000e+02 4.430000000000000000e+02 4.180000000000000000e+02 4.310000000000000000e+02 4.040000000000000000e+02 4.170000000000000000e+02 4.200000000000000000e+02 4.240000000000000000e+02 3.980000000000000000e+02 4.280000000000000000e+02 4.110000000000000000e+02 4.370000000000000000e+02 4.340000000000000000e+02 4.370000000000000000e+02 4.610000000000000000e+02 4.230000000000000000e+02 4.100000000000000000e+02 4.290000000000000000e+02 4.330000000000000000e+02 4.230000000000000000e+02 4.470000000000000000e+02 4.160000000000000000e+02 4.010000000000000000e+02 4.290000000000000000e+02 4.550000000000000000e+02 4.100000000000000000e+02 4.050000000000000000e+02 4.550000000000000000e+02 4.370000000000000000e+02 4.340000000000000000e+02 4.160000000000000000e+02 3.910000000000000000e+02 4.520000000000000000e+02 4.320000000000000000e+02 4.190000000000000000e+02 4.420000000000000000e+02 4.370000000000000000e+02 4.350000000000000000e+02 4.080000000000000000e+02 3.640000000000000000e+02 4.630000000000000000e+02 4.000000000000000000e+02 4.310000000000000000e+02 4.090000000000000000e+02 4.330000000000000000e+02 4.390000000000000000e+02 4.040000000000000000e+02 4.670000000000000000e+02 3.990000000000000000e+02 4.290000000000000000e+02 4.030000000000000000e+02 4.020000000000000000e+02 4.110000000000000000e+02 4.520000000000000000e+02 4.540000000000000000e+02 4.400000000000000000e+02 4.330000000000000000e+02 4.580000000000000000e+02 4.310000000000000000e+02 4.410000000000000000e+02 3.870000000000000000e+02 4.260000000000000000e+02 4.300000000000000000e+02 4.240000000000000000e+02 4.280000000000000000e+02 4.260000000000000000e+02 4.410000000000000000e+02 4.180000000000000000e+02 4.140000000000000000e+02 4.010000000000000000e+02 4.230000000000000000e+02 4.410000000000000000e+02 3.850000000000000000e+02 4.590000000000000000e+02 4.050000000000000000e+02 4.470000000000000000e+02 4.500000000000000000e+02 4.820000000000000000e+02 4.470000000000000000e+02 4.450000000000000000e+02 4.430000000000000000e+02 4.320000000000000000e+02 4.370000000000000000e+02 4.030000000000000000e+02 4.480000000000000000e+02 4.180000000000000000e+02 4.520000000000000000e+02 4.280000000000000000e+02 4.570000000000000000e+02 4.470000000000000000e+02 4.150000000000000000e+02 4.420000000000000000e+02 4.340000000000000000e+02 4.050000000000000000e+02 3.850000000000000000e+02 4.280000000000000000e+02 4.310000000000000000e+02 4.440000000000000000e+02 3.950000000000000000e+02 4.380000000000000000e+02 4.290000000000000000e+02 4.430000000000000000e+02 4.300000000000000000e+02 4.390000000000000000e+02 4.530000000000000000e+02 4.160000000000000000e+02 4.370000000000000000e+02 4.580000000000000000e+02 4.210000000000000000e+02 4.180000000000000000e+02 4.220000000000000000e+02 4.410000000000000000e+02 4.260000000000000000e+02 4.220000000000000000e+02 4.510000000000000000e+02 4.430000000000000000e+02 4.440000000000000000e+02 4.480000000000000000e+02 4.310000000000000000e+02 4.470000000000000000e+02 3.980000000000000000e+02 4.910000000000000000e+02 4.170000000000000000e+02 4.280000000000000000e+02 4.520000000000000000e+02 4.440000000000000000e+02 4.070000000000000000e+02 4.260000000000000000e+02 4.260000000000000000e+02 4.410000000000000000e+02 4.290000000000000000e+02 4.370000000000000000e+02 4.540000000000000000e+02 4.220000000000000000e+02 4.470000000000000000e+02 4.130000000000000000e+02 3.920000000000000000e+02 4.320000000000000000e+02 4.180000000000000000e+02 4.040000000000000000e+02 4.160000000000000000e+02 4.250000000000000000e+02 4.650000000000000000e+02 4.160000000000000000e+02 4.550000000000000000e+02 4.010000000000000000e+02 4.100000000000000000e+02 4.010000000000000000e+02 4.120000000000000000e+02 4.230000000000000000e+02 4.360000000000000000e+02 4.440000000000000000e+02 4.190000000000000000e+02 4.400000000000000000e+02 4.150000000000000000e+02 4.380000000000000000e+02 4.310000000000000000e+02 4.390000000000000000e+02 4.200000000000000000e+02 4.290000000000000000e+02 4.040000000000000000e+02 4.040000000000000000e+02 4.170000000000000000e+02 4.230000000000000000e+02 4.490000000000000000e+02 4.390000000000000000e+02 4.400000000000000000e+02 4.520000000000000000e+02 4.590000000000000000e+02 4.110000000000000000e+02 4.750000000000000000e+02 4.300000000000000000e+02 4.700000000000000000e+02 4.360000000000000000e+02 3.860000000000000000e+02 4.190000000000000000e+02 4.040000000000000000e+02 4.470000000000000000e+02 4.160000000000000000e+02 4.180000000000000000e+02 4.280000000000000000e+02 3.910000000000000000e+02 4.330000000000000000e+02 4.620000000000000000e+02 4.240000000000000000e+02 4.370000000000000000e+02 4.350000000000000000e+02 4.180000000000000000e+02 3.920000000000000000e+02 4.400000000000000000e+02 4.030000000000000000e+02 4.350000000000000000e+02 4.420000000000000000e+02 4.290000000000000000e+02 4.010000000000000000e+02 4.350000000000000000e+02 4.180000000000000000e+02 4.510000000000000000e+02 4.210000000000000000e+02 4.080000000000000000e+02 4.230000000000000000e+02 3.720000000000000000e+02 4.010000000000000000e+02 4.290000000000000000e+02 4.210000000000000000e+02 4.330000000000000000e+02 4.430000000000000000e+02 4.090000000000000000e+02 4.170000000000000000e+02 4.380000000000000000e+02 4.770000000000000000e+02 4.210000000000000000e+02 4.410000000000000000e+02 4.000000000000000000e+02 4.130000000000000000e+02 4.390000000000000000e+02 4.620000000000000000e+02 4.620000000000000000e+02 4.120000000000000000e+02 4.150000000000000000e+02 4.460000000000000000e+02 4.200000000000000000e+02 4.310000000000000000e+02 3.860000000000000000e+02 4.070000000000000000e+02 4.020000000000000000e+02 4.120000000000000000e+02 4.170000000000000000e+02 4.290000000000000000e+02 4.220000000000000000e+02 4.250000000000000000e+02 4.420000000000000000e+02 4.150000000000000000e+02 4.170000000000000000e+02 4.110000000000000000e+02 4.540000000000000000e+02 4.430000000000000000e+02 4.300000000000000000e+02 4.030000000000000000e+02 3.840000000000000000e+02 4.250000000000000000e+02 4.040000000000000000e+02 4.000000000000000000e+02 4.130000000000000000e+02 3.600000000000000000e+02 4.530000000000000000e+02 4.500000000000000000e+02 4.170000000000000000e+02 3.830000000000000000e+02 4.020000000000000000e+02 4.150000000000000000e+02 4.310000000000000000e+02 4.090000000000000000e+02 3.990000000000000000e+02 3.890000000000000000e+02 4.130000000000000000e+02 4.310000000000000000e+02 4.040000000000000000e+02 4.110000000000000000e+02 4.220000000000000000e+02 4.500000000000000000e+02 4.310000000000000000e+02 4.180000000000000000e+02 4.340000000000000000e+02 4.010000000000000000e+02 3.560000000000000000e+02 3.980000000000000000e+02 3.930000000000000000e+02 4.450000000000000000e+02 3.970000000000000000e+02 4.120000000000000000e+02 4.090000000000000000e+02 4.380000000000000000e+02 4.160000000000000000e+02 4.330000000000000000e+02 4.150000000000000000e+02 4.660000000000000000e+02 4.230000000000000000e+02 4.170000000000000000e+02 4.430000000000000000e+02 4.460000000000000000e+02 4.300000000000000000e+02 4.030000000000000000e+02 3.760000000000000000e+02 4.240000000000000000e+02 4.050000000000000000e+02 4.400000000000000000e+02 3.600000000000000000e+02 4.080000000000000000e+02 4.110000000000000000e+02 4.150000000000000000e+02 3.970000000000000000e+02 3.700000000000000000e+02 3.840000000000000000e+02 3.940000000000000000e+02 3.970000000000000000e+02 4.390000000000000000e+02 3.820000000000000000e+02 4.250000000000000000e+02 4.190000000000000000e+02 3.970000000000000000e+02 4.100000000000000000e+02 4.140000000000000000e+02 4.140000000000000000e+02 3.950000000000000000e+02 4.180000000000000000e+02 4.020000000000000000e+02 4.150000000000000000e+02 4.190000000000000000e+02 4.020000000000000000e+02 4.080000000000000000e+02 3.750000000000000000e+02 4.320000000000000000e+02 4.680000000000000000e+02 4.320000000000000000e+02 4.250000000000000000e+02 3.570000000000000000e+02 4.190000000000000000e+02 3.990000000000000000e+02 4.220000000000000000e+02 4.020000000000000000e+02 4.000000000000000000e+02 4.110000000000000000e+02 4.020000000000000000e+02 3.720000000000000000e+02 3.910000000000000000e+02 4.000000000000000000e+02 4.200000000000000000e+02 3.930000000000000000e+02 4.140000000000000000e+02 4.510000000000000000e+02 4.160000000000000000e+02 3.880000000000000000e+02 3.800000000000000000e+02 3.980000000000000000e+02 4.040000000000000000e+02 4.060000000000000000e+02 3.900000000000000000e+02 3.840000000000000000e+02 3.910000000000000000e+02 3.920000000000000000e+02 4.180000000000000000e+02 3.940000000000000000e+02 3.960000000000000000e+02 3.640000000000000000e+02 3.900000000000000000e+02 3.990000000000000000e+02 3.790000000000000000e+02 3.810000000000000000e+02 3.810000000000000000e+02 3.890000000000000000e+02 4.120000000000000000e+02 4.140000000000000000e+02 3.630000000000000000e+02 3.590000000000000000e+02 4.080000000000000000e+02 3.920000000000000000e+02 3.650000000000000000e+02 3.500000000000000000e+02 3.730000000000000000e+02 4.080000000000000000e+02 4.050000000000000000e+02 3.620000000000000000e+02 3.780000000000000000e+02 3.590000000000000000e+02 3.850000000000000000e+02 4.010000000000000000e+02 3.860000000000000000e+02 3.810000000000000000e+02 3.790000000000000000e+02 3.800000000000000000e+02 3.710000000000000000e+02 3.950000000000000000e+02 3.860000000000000000e+02 3.620000000000000000e+02 3.540000000000000000e+02 3.990000000000000000e+02 3.490000000000000000e+02 3.660000000000000000e+02 4.200000000000000000e+02 3.410000000000000000e+02 3.900000000000000000e+02 3.430000000000000000e+02 3.510000000000000000e+02 3.780000000000000000e+02 4.010000000000000000e+02 3.900000000000000000e+02 4.020000000000000000e+02 3.840000000000000000e+02 3.490000000000000000e+02 3.610000000000000000e+02 3.830000000000000000e+02 3.570000000000000000e+02 3.700000000000000000e+02 3.290000000000000000e+02 3.510000000000000000e+02 3.430000000000000000e+02 3.660000000000000000e+02 3.710000000000000000e+02 3.630000000000000000e+02 3.070000000000000000e+02 3.770000000000000000e+02 3.410000000000000000e+02 3.540000000000000000e+02 3.440000000000000000e+02 3.240000000000000000e+02 3.540000000000000000e+02 3.610000000000000000e+02 3.550000000000000000e+02 3.630000000000000000e+02 3.300000000000000000e+02 3.760000000000000000e+02 3.510000000000000000e+02 3.680000000000000000e+02 3.730000000000000000e+02 3.630000000000000000e+02 3.510000000000000000e+02 3.970000000000000000e+02 4.080000000000000000e+02 3.640000000000000000e+02 3.250000000000000000e+02 3.830000000000000000e+02 3.710000000000000000e+02 3.600000000000000000e+02 3.650000000000000000e+02 3.470000000000000000e+02 3.290000000000000000e+02 3.390000000000000000e+02 3.640000000000000000e+02 3.600000000000000000e+02 3.500000000000000000e+02 3.770000000000000000e+02 3.680000000000000000e+02 3.270000000000000000e+02 3.600000000000000000e+02 3.480000000000000000e+02 3.240000000000000000e+02 3.660000000000000000e+02 3.510000000000000000e+02 3.540000000000000000e+02 3.490000000000000000e+02 3.430000000000000000e+02 3.470000000000000000e+02 3.760000000000000000e+02 3.660000000000000000e+02 3.280000000000000000e+02 3.490000000000000000e+02 3.340000000000000000e+02 3.860000000000000000e+02 3.060000000000000000e+02 3.550000000000000000e+02 3.470000000000000000e+02 3.490000000000000000e+02 3.520000000000000000e+02 3.400000000000000000e+02 3.290000000000000000e+02 3.530000000000000000e+02 3.880000000000000000e+02 3.400000000000000000e+02 3.430000000000000000e+02 3.390000000000000000e+02 3.280000000000000000e+02 3.470000000000000000e+02 3.670000000000000000e+02 3.360000000000000000e+02 3.720000000000000000e+02 3.520000000000000000e+02 3.600000000000000000e+02 3.320000000000000000e+02 3.410000000000000000e+02 3.630000000000000000e+02 3.270000000000000000e+02 3.510000000000000000e+02 3.540000000000000000e+02 3.410000000000000000e+02 3.700000000000000000e+02 3.470000000000000000e+02 3.610000000000000000e+02 3.050000000000000000e+02 3.600000000000000000e+02 3.390000000000000000e+02 3.140000000000000000e+02 3.580000000000000000e+02 3.650000000000000000e+02 3.530000000000000000e+02 3.470000000000000000e+02 3.660000000000000000e+02 3.590000000000000000e+02 3.700000000000000000e+02 3.510000000000000000e+02 3.500000000000000000e+02 3.270000000000000000e+02 3.420000000000000000e+02 3.280000000000000000e+02 3.270000000000000000e+02 3.960000000000000000e+02 3.410000000000000000e+02 3.470000000000000000e+02 3.350000000000000000e+02 3.750000000000000000e+02 3.760000000000000000e+02 3.700000000000000000e+02 3.270000000000000000e+02 3.780000000000000000e+02 3.370000000000000000e+02 3.620000000000000000e+02 3.470000000000000000e+02 3.340000000000000000e+02 3.580000000000000000e+02 3.370000000000000000e+02 3.530000000000000000e+02 3.470000000000000000e+02 3.420000000000000000e+02 3.430000000000000000e+02 3.620000000000000000e+02 3.570000000000000000e+02 3.080000000000000000e+02 3.330000000000000000e+02 3.480000000000000000e+02 3.600000000000000000e+02 3.210000000000000000e+02 3.400000000000000000e+02 3.430000000000000000e+02 3.240000000000000000e+02 3.270000000000000000e+02 3.370000000000000000e+02 3.090000000000000000e+02 3.490000000000000000e+02 3.520000000000000000e+02 3.320000000000000000e+02 3.510000000000000000e+02 3.610000000000000000e+02 3.290000000000000000e+02 3.420000000000000000e+02 3.530000000000000000e+02 3.280000000000000000e+02 3.390000000000000000e+02 3.200000000000000000e+02 3.210000000000000000e+02 3.400000000000000000e+02 3.370000000000000000e+02 3.480000000000000000e+02 3.390000000000000000e+02 3.580000000000000000e+02 3.370000000000000000e+02 3.630000000000000000e+02 3.140000000000000000e+02 3.810000000000000000e+02 3.550000000000000000e+02 3.810000000000000000e+02 3.470000000000000000e+02 3.250000000000000000e+02 3.880000000000000000e+02 3.350000000000000000e+02 3.130000000000000000e+02 3.490000000000000000e+02 3.880000000000000000e+02 3.440000000000000000e+02 3.370000000000000000e+02 3.430000000000000000e+02 3.210000000000000000e+02 3.750000000000000000e+02 3.450000000000000000e+02 3.360000000000000000e+02 3.310000000000000000e+02 3.410000000000000000e+02 3.500000000000000000e+02 3.150000000000000000e+02 3.050000000000000000e+02 3.510000000000000000e+02 3.410000000000000000e+02 3.400000000000000000e+02 3.190000000000000000e+02 3.650000000000000000e+02 3.590000000000000000e+02 3.300000000000000000e+02 3.390000000000000000e+02 3.500000000000000000e+02 3.370000000000000000e+02 3.180000000000000000e+02 3.060000000000000000e+02 3.200000000000000000e+02 3.470000000000000000e+02 3.680000000000000000e+02 3.420000000000000000e+02 3.190000000000000000e+02 3.110000000000000000e+02 3.390000000000000000e+02 3.360000000000000000e+02 3.390000000000000000e+02 3.440000000000000000e+02 3.250000000000000000e+02 3.360000000000000000e+02 3.380000000000000000e+02 3.210000000000000000e+02 3.050000000000000000e+02 3.420000000000000000e+02 3.360000000000000000e+02 3.610000000000000000e+02 3.650000000000000000e+02 3.270000000000000000e+02 3.380000000000000000e+02 3.500000000000000000e+02 3.140000000000000000e+02 3.070000000000000000e+02 3.170000000000000000e+02 3.250000000000000000e+02 3.220000000000000000e+02 3.170000000000000000e+02 3.160000000000000000e+02 3.100000000000000000e+02 3.410000000000000000e+02 3.200000000000000000e+02 3.370000000000000000e+02 3.330000000000000000e+02 3.130000000000000000e+02 3.220000000000000000e+02 3.310000000000000000e+02 3.370000000000000000e+02 3.430000000000000000e+02 3.120000000000000000e+02 3.320000000000000000e+02 2.990000000000000000e+02 3.480000000000000000e+02 3.710000000000000000e+02 3.320000000000000000e+02 3.360000000000000000e+02 3.550000000000000000e+02 3.180000000000000000e+02 3.520000000000000000e+02 2.980000000000000000e+02 3.150000000000000000e+02 3.510000000000000000e+02 3.070000000000000000e+02 3.200000000000000000e+02 3.030000000000000000e+02 3.200000000000000000e+02 3.290000000000000000e+02 3.150000000000000000e+02 3.270000000000000000e+02 3.320000000000000000e+02 3.360000000000000000e+02 2.910000000000000000e+02 3.280000000000000000e+02 3.340000000000000000e+02 2.810000000000000000e+02 3.270000000000000000e+02 3.310000000000000000e+02 3.190000000000000000e+02 3.090000000000000000e+02 3.220000000000000000e+02 3.690000000000000000e+02 3.190000000000000000e+02 2.950000000000000000e+02 3.600000000000000000e+02 3.400000000000000000e+02 3.270000000000000000e+02 3.500000000000000000e+02 3.670000000000000000e+02 3.350000000000000000e+02 3.010000000000000000e+02 3.460000000000000000e+02 3.210000000000000000e+02 2.930000000000000000e+02 3.060000000000000000e+02 3.150000000000000000e+02 3.120000000000000000e+02 3.380000000000000000e+02 3.050000000000000000e+02 3.180000000000000000e+02 3.250000000000000000e+02 2.970000000000000000e+02 3.260000000000000000e+02 3.120000000000000000e+02 3.410000000000000000e+02 3.330000000000000000e+02 3.390000000000000000e+02 3.530000000000000000e+02 3.340000000000000000e+02 3.050000000000000000e+02 3.320000000000000000e+02 3.020000000000000000e+02 3.180000000000000000e+02 2.980000000000000000e+02 3.550000000000000000e+02 3.440000000000000000e+02 3.340000000000000000e+02 3.200000000000000000e+02 3.190000000000000000e+02 3.100000000000000000e+02 3.110000000000000000e+02 3.130000000000000000e+02 3.060000000000000000e+02 3.320000000000000000e+02 3.270000000000000000e+02 3.310000000000000000e+02 3.320000000000000000e+02 3.320000000000000000e+02 2.950000000000000000e+02 3.240000000000000000e+02 3.080000000000000000e+02 2.880000000000000000e+02 3.240000000000000000e+02 3.150000000000000000e+02 3.180000000000000000e+02 2.870000000000000000e+02 3.290000000000000000e+02 3.000000000000000000e+02 3.250000000000000000e+02 3.070000000000000000e+02 3.030000000000000000e+02 3.190000000000000000e+02 3.150000000000000000e+02 3.170000000000000000e+02 3.540000000000000000e+02 3.260000000000000000e+02 3.110000000000000000e+02 3.540000000000000000e+02 3.440000000000000000e+02 3.000000000000000000e+02 3.100000000000000000e+02 3.140000000000000000e+02 3.270000000000000000e+02 3.260000000000000000e+02 3.090000000000000000e+02 3.440000000000000000e+02 3.480000000000000000e+02 3.100000000000000000e+02 2.870000000000000000e+02 3.020000000000000000e+02 2.740000000000000000e+02 3.150000000000000000e+02 3.190000000000000000e+02 3.200000000000000000e+02 2.870000000000000000e+02 3.290000000000000000e+02 2.880000000000000000e+02 3.300000000000000000e+02 2.660000000000000000e+02 2.840000000000000000e+02 3.200000000000000000e+02 3.040000000000000000e+02 3.200000000000000000e+02 3.130000000000000000e+02 3.010000000000000000e+02 3.160000000000000000e+02 3.130000000000000000e+02 3.120000000000000000e+02 2.860000000000000000e+02 3.120000000000000000e+02 2.880000000000000000e+02 2.880000000000000000e+02 2.990000000000000000e+02 3.130000000000000000e+02 3.150000000000000000e+02 3.560000000000000000e+02 3.110000000000000000e+02 3.050000000000000000e+02 3.010000000000000000e+02 3.180000000000000000e+02 3.000000000000000000e+02 3.090000000000000000e+02 2.850000000000000000e+02 2.820000000000000000e+02 2.790000000000000000e+02 3.000000000000000000e+02 3.200000000000000000e+02 3.060000000000000000e+02 2.990000000000000000e+02 3.050000000000000000e+02 3.280000000000000000e+02 2.990000000000000000e+02 2.890000000000000000e+02 3.260000000000000000e+02 3.040000000000000000e+02 2.840000000000000000e+02 3.410000000000000000e+02 2.810000000000000000e+02 3.100000000000000000e+02 2.810000000000000000e+02 2.830000000000000000e+02 2.950000000000000000e+02 3.120000000000000000e+02 2.780000000000000000e+02 3.090000000000000000e+02 3.240000000000000000e+02 2.970000000000000000e+02 3.290000000000000000e+02 2.980000000000000000e+02 2.870000000000000000e+02 2.890000000000000000e+02 3.100000000000000000e+02 2.900000000000000000e+02 3.130000000000000000e+02 3.100000000000000000e+02 3.040000000000000000e+02 2.980000000000000000e+02 2.820000000000000000e+02 2.730000000000000000e+02 3.270000000000000000e+02 3.200000000000000000e+02 3.050000000000000000e+02 3.050000000000000000e+02 3.000000000000000000e+02 3.080000000000000000e+02 3.110000000000000000e+02 3.040000000000000000e+02 3.030000000000000000e+02 3.040000000000000000e+02 2.930000000000000000e+02 3.110000000000000000e+02 3.100000000000000000e+02 2.990000000000000000e+02 3.010000000000000000e+02 2.830000000000000000e+02 2.860000000000000000e+02 2.940000000000000000e+02 2.800000000000000000e+02 3.310000000000000000e+02 2.990000000000000000e+02 3.180000000000000000e+02 3.030000000000000000e+02 3.440000000000000000e+02 3.010000000000000000e+02 3.070000000000000000e+02 3.230000000000000000e+02 3.190000000000000000e+02 3.020000000000000000e+02 3.190000000000000000e+02 2.970000000000000000e+02 3.050000000000000000e+02 3.080000000000000000e+02 3.060000000000000000e+02 3.030000000000000000e+02 2.680000000000000000e+02 2.950000000000000000e+02 2.850000000000000000e+02 3.110000000000000000e+02 3.410000000000000000e+02 3.020000000000000000e+02 2.750000000000000000e+02 2.880000000000000000e+02 3.040000000000000000e+02 2.860000000000000000e+02 3.070000000000000000e+02 2.830000000000000000e+02 2.960000000000000000e+02 2.940000000000000000e+02 2.820000000000000000e+02 3.210000000000000000e+02 3.040000000000000000e+02 2.910000000000000000e+02 2.790000000000000000e+02 3.260000000000000000e+02 2.870000000000000000e+02 3.170000000000000000e+02 3.140000000000000000e+02 3.100000000000000000e+02 3.140000000000000000e+02 3.030000000000000000e+02 3.040000000000000000e+02 3.120000000000000000e+02 3.100000000000000000e+02 2.820000000000000000e+02 3.170000000000000000e+02 3.010000000000000000e+02 3.160000000000000000e+02 3.110000000000000000e+02 3.070000000000000000e+02 2.840000000000000000e+02 3.030000000000000000e+02 3.040000000000000000e+02 2.700000000000000000e+02 3.220000000000000000e+02 3.110000000000000000e+02 3.120000000000000000e+02 3.050000000000000000e+02 2.840000000000000000e+02 2.600000000000000000e+02 3.140000000000000000e+02 2.750000000000000000e+02 2.900000000000000000e+02 2.620000000000000000e+02 2.710000000000000000e+02 3.250000000000000000e+02 2.960000000000000000e+02 2.840000000000000000e+02 2.660000000000000000e+02 3.030000000000000000e+02 2.960000000000000000e+02 3.030000000000000000e+02 2.870000000000000000e+02 2.580000000000000000e+02 2.770000000000000000e+02 2.900000000000000000e+02 2.810000000000000000e+02 2.880000000000000000e+02 2.620000000000000000e+02 2.950000000000000000e+02 2.840000000000000000e+02 3.060000000000000000e+02 3.090000000000000000e+02 2.780000000000000000e+02 2.790000000000000000e+02 2.950000000000000000e+02 3.070000000000000000e+02 2.960000000000000000e+02 2.650000000000000000e+02 3.000000000000000000e+02 2.810000000000000000e+02 2.830000000000000000e+02 2.950000000000000000e+02 3.050000000000000000e+02 2.860000000000000000e+02 2.770000000000000000e+02 3.070000000000000000e+02 2.770000000000000000e+02 2.800000000000000000e+02 2.870000000000000000e+02 2.800000000000000000e+02 3.010000000000000000e+02 3.060000000000000000e+02 2.800000000000000000e+02 2.540000000000000000e+02 2.650000000000000000e+02 2.730000000000000000e+02 2.940000000000000000e+02 2.940000000000000000e+02 2.580000000000000000e+02 2.800000000000000000e+02 2.620000000000000000e+02 2.980000000000000000e+02 2.560000000000000000e+02 2.970000000000000000e+02 2.590000000000000000e+02 2.670000000000000000e+02 2.810000000000000000e+02 3.110000000000000000e+02 2.850000000000000000e+02 2.830000000000000000e+02 2.630000000000000000e+02 2.860000000000000000e+02 2.950000000000000000e+02 2.760000000000000000e+02 2.980000000000000000e+02 2.510000000000000000e+02 2.770000000000000000e+02 2.870000000000000000e+02 2.900000000000000000e+02 2.870000000000000000e+02 2.940000000000000000e+02 3.020000000000000000e+02 2.740000000000000000e+02 3.090000000000000000e+02 2.770000000000000000e+02 2.680000000000000000e+02 2.780000000000000000e+02 2.880000000000000000e+02 2.970000000000000000e+02 2.940000000000000000e+02 2.860000000000000000e+02 2.850000000000000000e+02 2.790000000000000000e+02 2.780000000000000000e+02 3.130000000000000000e+02 2.880000000000000000e+02 2.670000000000000000e+02 3.090000000000000000e+02 2.930000000000000000e+02 2.830000000000000000e+02 2.770000000000000000e+02 3.080000000000000000e+02 2.640000000000000000e+02 3.120000000000000000e+02 2.850000000000000000e+02 2.540000000000000000e+02 2.970000000000000000e+02 3.030000000000000000e+02 2.830000000000000000e+02 2.830000000000000000e+02 3.270000000000000000e+02 2.600000000000000000e+02 2.740000000000000000e+02 2.790000000000000000e+02 2.980000000000000000e+02 2.750000000000000000e+02 2.950000000000000000e+02 2.750000000000000000e+02 3.240000000000000000e+02 3.130000000000000000e+02 3.110000000000000000e+02 2.480000000000000000e+02 3.140000000000000000e+02 2.920000000000000000e+02 2.720000000000000000e+02 2.720000000000000000e+02 2.560000000000000000e+02 2.830000000000000000e+02 2.720000000000000000e+02 2.800000000000000000e+02 2.680000000000000000e+02 2.720000000000000000e+02 2.910000000000000000e+02 2.820000000000000000e+02 2.750000000000000000e+02 2.580000000000000000e+02 2.740000000000000000e+02 2.790000000000000000e+02 2.730000000000000000e+02 2.520000000000000000e+02 2.840000000000000000e+02 2.840000000000000000e+02 3.000000000000000000e+02 2.920000000000000000e+02 2.930000000000000000e+02 2.880000000000000000e+02 2.780000000000000000e+02 2.880000000000000000e+02 2.590000000000000000e+02 2.650000000000000000e+02 2.660000000000000000e+02 3.010000000000000000e+02 2.670000000000000000e+02 2.750000000000000000e+02 2.660000000000000000e+02 2.600000000000000000e+02 2.810000000000000000e+02 2.800000000000000000e+02 2.730000000000000000e+02 2.680000000000000000e+02 2.850000000000000000e+02 2.970000000000000000e+02 2.730000000000000000e+02 3.050000000000000000e+02 2.770000000000000000e+02 2.430000000000000000e+02 2.470000000000000000e+02 2.770000000000000000e+02 2.590000000000000000e+02 2.790000000000000000e+02 2.820000000000000000e+02 2.560000000000000000e+02 3.080000000000000000e+02 2.840000000000000000e+02 2.830000000000000000e+02 2.900000000000000000e+02 2.980000000000000000e+02 3.000000000000000000e+02 2.810000000000000000e+02 2.790000000000000000e+02 2.780000000000000000e+02 2.710000000000000000e+02 2.870000000000000000e+02 2.670000000000000000e+02 2.730000000000000000e+02 2.700000000000000000e+02 2.900000000000000000e+02 2.550000000000000000e+02 2.860000000000000000e+02 2.580000000000000000e+02 2.900000000000000000e+02 2.890000000000000000e+02 2.880000000000000000e+02 2.910000000000000000e+02 3.090000000000000000e+02 2.870000000000000000e+02 2.920000000000000000e+02 2.550000000000000000e+02 2.590000000000000000e+02 2.870000000000000000e+02 3.090000000000000000e+02 2.930000000000000000e+02 2.630000000000000000e+02 3.050000000000000000e+02 2.660000000000000000e+02 2.870000000000000000e+02 2.870000000000000000e+02 2.950000000000000000e+02 3.030000000000000000e+02 2.660000000000000000e+02 3.010000000000000000e+02 2.990000000000000000e+02 2.920000000000000000e+02 2.780000000000000000e+02 2.900000000000000000e+02 2.860000000000000000e+02 2.800000000000000000e+02 2.740000000000000000e+02 2.530000000000000000e+02 2.940000000000000000e+02 2.590000000000000000e+02 2.770000000000000000e+02 2.860000000000000000e+02 2.820000000000000000e+02 2.680000000000000000e+02 2.660000000000000000e+02 2.790000000000000000e+02 2.410000000000000000e+02 2.630000000000000000e+02 2.920000000000000000e+02 2.760000000000000000e+02 3.070000000000000000e+02 2.860000000000000000e+02 2.820000000000000000e+02 2.920000000000000000e+02 2.700000000000000000e+02 2.780000000000000000e+02 2.560000000000000000e+02 2.820000000000000000e+02 2.880000000000000000e+02 2.580000000000000000e+02 2.870000000000000000e+02 2.620000000000000000e+02 2.700000000000000000e+02 2.350000000000000000e+02 2.690000000000000000e+02 2.680000000000000000e+02 2.680000000000000000e+02 2.650000000000000000e+02 2.850000000000000000e+02 2.490000000000000000e+02 2.690000000000000000e+02 2.600000000000000000e+02 2.810000000000000000e+02 2.780000000000000000e+02 3.090000000000000000e+02 2.710000000000000000e+02 3.010000000000000000e+02 2.640000000000000000e+02 2.770000000000000000e+02 2.580000000000000000e+02 2.720000000000000000e+02 3.000000000000000000e+02 2.760000000000000000e+02 2.900000000000000000e+02 2.730000000000000000e+02 2.620000000000000000e+02 2.830000000000000000e+02 3.040000000000000000e+02 2.980000000000000000e+02 2.880000000000000000e+02 2.860000000000000000e+02 2.870000000000000000e+02 2.960000000000000000e+02 3.120000000000000000e+02 2.550000000000000000e+02 2.920000000000000000e+02 2.840000000000000000e+02 3.090000000000000000e+02 2.740000000000000000e+02 2.420000000000000000e+02 2.870000000000000000e+02 2.690000000000000000e+02 3.010000000000000000e+02 2.790000000000000000e+02 2.890000000000000000e+02 2.930000000000000000e+02 3.070000000000000000e+02 2.440000000000000000e+02 2.860000000000000000e+02 2.680000000000000000e+02 2.970000000000000000e+02 3.110000000000000000e+02 3.050000000000000000e+02 2.750000000000000000e+02 2.720000000000000000e+02 2.800000000000000000e+02 2.740000000000000000e+02 2.650000000000000000e+02 2.580000000000000000e+02 2.970000000000000000e+02 2.770000000000000000e+02 2.690000000000000000e+02 2.660000000000000000e+02 2.740000000000000000e+02 2.730000000000000000e+02 2.610000000000000000e+02 3.110000000000000000e+02 2.420000000000000000e+02 2.690000000000000000e+02 2.610000000000000000e+02 2.720000000000000000e+02 2.750000000000000000e+02 2.980000000000000000e+02 2.730000000000000000e+02 2.620000000000000000e+02 2.730000000000000000e+02 2.780000000000000000e+02 2.590000000000000000e+02 2.890000000000000000e+02 2.640000000000000000e+02 2.740000000000000000e+02 2.640000000000000000e+02 2.830000000000000000e+02 2.500000000000000000e+02 2.680000000000000000e+02 2.860000000000000000e+02 2.690000000000000000e+02 3.140000000000000000e+02 2.630000000000000000e+02 3.010000000000000000e+02 2.880000000000000000e+02 2.770000000000000000e+02 2.870000000000000000e+02 2.800000000000000000e+02 2.570000000000000000e+02 2.590000000000000000e+02 2.650000000000000000e+02 2.400000000000000000e+02 2.680000000000000000e+02 2.650000000000000000e+02 2.590000000000000000e+02 2.560000000000000000e+02 2.880000000000000000e+02 2.640000000000000000e+02 2.760000000000000000e+02 2.520000000000000000e+02 2.880000000000000000e+02 2.620000000000000000e+02 2.820000000000000000e+02 2.740000000000000000e+02 2.660000000000000000e+02 2.850000000000000000e+02 2.840000000000000000e+02 2.620000000000000000e+02 2.570000000000000000e+02 2.900000000000000000e+02 2.610000000000000000e+02 2.730000000000000000e+02 2.500000000000000000e+02 2.210000000000000000e+02 2.680000000000000000e+02 2.570000000000000000e+02 2.440000000000000000e+02 2.450000000000000000e+02 2.770000000000000000e+02 2.640000000000000000e+02 2.620000000000000000e+02 2.500000000000000000e+02 2.810000000000000000e+02 2.800000000000000000e+02 2.820000000000000000e+02 2.400000000000000000e+02 2.590000000000000000e+02 2.530000000000000000e+02 2.600000000000000000e+02 2.300000000000000000e+02 2.690000000000000000e+02 2.560000000000000000e+02 2.690000000000000000e+02 2.620000000000000000e+02 2.510000000000000000e+02 2.680000000000000000e+02 2.750000000000000000e+02 2.720000000000000000e+02 2.690000000000000000e+02 2.360000000000000000e+02 2.540000000000000000e+02 2.490000000000000000e+02 2.970000000000000000e+02 2.720000000000000000e+02 2.630000000000000000e+02 2.860000000000000000e+02 2.680000000000000000e+02 2.750000000000000000e+02 2.770000000000000000e+02 2.610000000000000000e+02 2.410000000000000000e+02 2.590000000000000000e+02 2.440000000000000000e+02 2.460000000000000000e+02 2.560000000000000000e+02 2.400000000000000000e+02 2.470000000000000000e+02 2.420000000000000000e+02 2.540000000000000000e+02 2.430000000000000000e+02 2.470000000000000000e+02 2.270000000000000000e+02 2.430000000000000000e+02 2.260000000000000000e+02 2.340000000000000000e+02 2.220000000000000000e+02 2.610000000000000000e+02 2.360000000000000000e+02 2.350000000000000000e+02 2.600000000000000000e+02 2.260000000000000000e+02 2.220000000000000000e+02 2.460000000000000000e+02 2.390000000000000000e+02 2.290000000000000000e+02 2.380000000000000000e+02 2.920000000000000000e+02 2.380000000000000000e+02 2.390000000000000000e+02 2.520000000000000000e+02 2.590000000000000000e+02 2.450000000000000000e+02 2.420000000000000000e+02 2.420000000000000000e+02 2.390000000000000000e+02 2.410000000000000000e+02 2.490000000000000000e+02 2.300000000000000000e+02 2.600000000000000000e+02 2.540000000000000000e+02 2.390000000000000000e+02 2.500000000000000000e+02 2.780000000000000000e+02 2.430000000000000000e+02 2.530000000000000000e+02 2.470000000000000000e+02 2.260000000000000000e+02 2.540000000000000000e+02 2.560000000000000000e+02 2.290000000000000000e+02 2.180000000000000000e+02 2.550000000000000000e+02 2.460000000000000000e+02 2.650000000000000000e+02 2.740000000000000000e+02 2.510000000000000000e+02 2.460000000000000000e+02 2.190000000000000000e+02 2.110000000000000000e+02 2.250000000000000000e+02 2.830000000000000000e+02 2.160000000000000000e+02 2.610000000000000000e+02 2.550000000000000000e+02 2.350000000000000000e+02 2.700000000000000000e+02 2.620000000000000000e+02 2.520000000000000000e+02 2.580000000000000000e+02 2.550000000000000000e+02 2.600000000000000000e+02 2.600000000000000000e+02 2.580000000000000000e+02 2.350000000000000000e+02 2.530000000000000000e+02 2.230000000000000000e+02 2.220000000000000000e+02 2.560000000000000000e+02 2.390000000000000000e+02 2.080000000000000000e+02 2.410000000000000000e+02 2.320000000000000000e+02 2.060000000000000000e+02 2.330000000000000000e+02 2.350000000000000000e+02 2.350000000000000000e+02 2.310000000000000000e+02 2.310000000000000000e+02 2.190000000000000000e+02 2.130000000000000000e+02 2.240000000000000000e+02 2.530000000000000000e+02 2.400000000000000000e+02 2.340000000000000000e+02 2.190000000000000000e+02 2.200000000000000000e+02 2.400000000000000000e+02 2.520000000000000000e+02 2.270000000000000000e+02 2.470000000000000000e+02 2.250000000000000000e+02 2.280000000000000000e+02 2.220000000000000000e+02 2.310000000000000000e+02 2.350000000000000000e+02 2.320000000000000000e+02 2.480000000000000000e+02 2.090000000000000000e+02 2.360000000000000000e+02 2.430000000000000000e+02 2.060000000000000000e+02 2.120000000000000000e+02 2.260000000000000000e+02 2.190000000000000000e+02 2.450000000000000000e+02 2.380000000000000000e+02 2.270000000000000000e+02 2.250000000000000000e+02 2.230000000000000000e+02 2.320000000000000000e+02 2.310000000000000000e+02 2.130000000000000000e+02 2.520000000000000000e+02 2.460000000000000000e+02 2.480000000000000000e+02 2.390000000000000000e+02 2.190000000000000000e+02 2.260000000000000000e+02 2.260000000000000000e+02 2.120000000000000000e+02 2.760000000000000000e+02 2.350000000000000000e+02 2.410000000000000000e+02 2.180000000000000000e+02 2.250000000000000000e+02 2.280000000000000000e+02 2.330000000000000000e+02 2.200000000000000000e+02 2.130000000000000000e+02 2.420000000000000000e+02 2.540000000000000000e+02 2.350000000000000000e+02 2.050000000000000000e+02 2.370000000000000000e+02 2.120000000000000000e+02 2.180000000000000000e+02 2.500000000000000000e+02 2.150000000000000000e+02 2.270000000000000000e+02 2.200000000000000000e+02 2.400000000000000000e+02 2.310000000000000000e+02 2.390000000000000000e+02 2.210000000000000000e+02 2.810000000000000000e+02 2.340000000000000000e+02 2.150000000000000000e+02 2.240000000000000000e+02 2.110000000000000000e+02 2.610000000000000000e+02 2.360000000000000000e+02 2.370000000000000000e+02 2.190000000000000000e+02 2.270000000000000000e+02 2.530000000000000000e+02 2.530000000000000000e+02 2.480000000000000000e+02 2.320000000000000000e+02 2.180000000000000000e+02 2.340000000000000000e+02 2.510000000000000000e+02 2.040000000000000000e+02 2.300000000000000000e+02 2.360000000000000000e+02 2.600000000000000000e+02 1.990000000000000000e+02 2.290000000000000000e+02 2.360000000000000000e+02 2.310000000000000000e+02 2.230000000000000000e+02 2.330000000000000000e+02 2.540000000000000000e+02 2.260000000000000000e+02 2.130000000000000000e+02 2.200000000000000000e+02 2.270000000000000000e+02 2.270000000000000000e+02 2.210000000000000000e+02 2.410000000000000000e+02 2.250000000000000000e+02 1.990000000000000000e+02 2.540000000000000000e+02 2.250000000000000000e+02 2.350000000000000000e+02 2.100000000000000000e+02 2.270000000000000000e+02 2.240000000000000000e+02 2.260000000000000000e+02 2.100000000000000000e+02 2.190000000000000000e+02 1.870000000000000000e+02 2.620000000000000000e+02 2.260000000000000000e+02 1.950000000000000000e+02 2.210000000000000000e+02 2.400000000000000000e+02 2.200000000000000000e+02 2.060000000000000000e+02 2.110000000000000000e+02 2.020000000000000000e+02 2.170000000000000000e+02 2.290000000000000000e+02 2.450000000000000000e+02 2.200000000000000000e+02 2.100000000000000000e+02 2.380000000000000000e+02 2.440000000000000000e+02 2.210000000000000000e+02 2.470000000000000000e+02 1.970000000000000000e+02 2.190000000000000000e+02 1.950000000000000000e+02 2.690000000000000000e+02 2.230000000000000000e+02 2.180000000000000000e+02 2.350000000000000000e+02 2.170000000000000000e+02 2.090000000000000000e+02 2.270000000000000000e+02 2.310000000000000000e+02 2.230000000000000000e+02 2.250000000000000000e+02 2.360000000000000000e+02 2.230000000000000000e+02 2.090000000000000000e+02 2.020000000000000000e+02 2.150000000000000000e+02 2.360000000000000000e+02 2.200000000000000000e+02 2.150000000000000000e+02 2.320000000000000000e+02 2.290000000000000000e+02 2.190000000000000000e+02 2.470000000000000000e+02 2.240000000000000000e+02 2.270000000000000000e+02 2.330000000000000000e+02 2.090000000000000000e+02 2.330000000000000000e+02 2.070000000000000000e+02 2.440000000000000000e+02 2.140000000000000000e+02 2.320000000000000000e+02 2.120000000000000000e+02 2.050000000000000000e+02 2.160000000000000000e+02 2.240000000000000000e+02 2.320000000000000000e+02 2.580000000000000000e+02 2.160000000000000000e+02 2.170000000000000000e+02 2.350000000000000000e+02 2.210000000000000000e+02 1.980000000000000000e+02 2.220000000000000000e+02 2.450000000000000000e+02 2.110000000000000000e+02 1.910000000000000000e+02 2.100000000000000000e+02 2.180000000000000000e+02 2.100000000000000000e+02 2.490000000000000000e+02 2.420000000000000000e+02 2.400000000000000000e+02 1.920000000000000000e+02 2.220000000000000000e+02 2.100000000000000000e+02 2.370000000000000000e+02 2.020000000000000000e+02 2.100000000000000000e+02 1.960000000000000000e+02 2.100000000000000000e+02 2.040000000000000000e+02 2.090000000000000000e+02 2.050000000000000000e+02 2.140000000000000000e+02 2.170000000000000000e+02 2.150000000000000000e+02 2.370000000000000000e+02 2.060000000000000000e+02 2.230000000000000000e+02 2.260000000000000000e+02 2.100000000000000000e+02 1.930000000000000000e+02 2.260000000000000000e+02 2.010000000000000000e+02 2.180000000000000000e+02 2.150000000000000000e+02 2.150000000000000000e+02 2.040000000000000000e+02 1.930000000000000000e+02 2.130000000000000000e+02 2.210000000000000000e+02 2.210000000000000000e+02 2.190000000000000000e+02 2.650000000000000000e+02 2.240000000000000000e+02 1.940000000000000000e+02 2.430000000000000000e+02 2.180000000000000000e+02 2.310000000000000000e+02 1.890000000000000000e+02 2.010000000000000000e+02 2.300000000000000000e+02 2.230000000000000000e+02 1.830000000000000000e+02 2.070000000000000000e+02 2.170000000000000000e+02 1.980000000000000000e+02 2.240000000000000000e+02 1.840000000000000000e+02 1.900000000000000000e+02 2.190000000000000000e+02 2.090000000000000000e+02 1.880000000000000000e+02 2.060000000000000000e+02 1.840000000000000000e+02 2.050000000000000000e+02 2.450000000000000000e+02 2.010000000000000000e+02 2.360000000000000000e+02 2.050000000000000000e+02 2.380000000000000000e+02 2.140000000000000000e+02 2.180000000000000000e+02 2.170000000000000000e+02 2.260000000000000000e+02 2.040000000000000000e+02 2.310000000000000000e+02 2.150000000000000000e+02 2.090000000000000000e+02 1.890000000000000000e+02 2.090000000000000000e+02 1.840000000000000000e+02 2.290000000000000000e+02 2.000000000000000000e+02 1.960000000000000000e+02 2.100000000000000000e+02 2.170000000000000000e+02 2.200000000000000000e+02 2.260000000000000000e+02 2.160000000000000000e+02 1.870000000000000000e+02 2.000000000000000000e+02 2.310000000000000000e+02 1.910000000000000000e+02 2.380000000000000000e+02 2.340000000000000000e+02 2.000000000000000000e+02 2.090000000000000000e+02 2.080000000000000000e+02 2.260000000000000000e+02 2.210000000000000000e+02 2.080000000000000000e+02 2.070000000000000000e+02 1.890000000000000000e+02 1.890000000000000000e+02 1.970000000000000000e+02 2.030000000000000000e+02 1.900000000000000000e+02 1.670000000000000000e+02 2.070000000000000000e+02 2.180000000000000000e+02 2.020000000000000000e+02 2.320000000000000000e+02 1.840000000000000000e+02 2.170000000000000000e+02 2.180000000000000000e+02 2.130000000000000000e+02 2.130000000000000000e+02 2.030000000000000000e+02 2.000000000000000000e+02 1.960000000000000000e+02 2.090000000000000000e+02 1.800000000000000000e+02 2.000000000000000000e+02 2.020000000000000000e+02 2.100000000000000000e+02 2.060000000000000000e+02 1.810000000000000000e+02 1.810000000000000000e+02 1.900000000000000000e+02 1.910000000000000000e+02 1.950000000000000000e+02 2.170000000000000000e+02 1.810000000000000000e+02 2.030000000000000000e+02 2.070000000000000000e+02 2.230000000000000000e+02 2.050000000000000000e+02 2.130000000000000000e+02 1.800000000000000000e+02 2.040000000000000000e+02 1.990000000000000000e+02 2.020000000000000000e+02 1.940000000000000000e+02 2.030000000000000000e+02 1.930000000000000000e+02 2.130000000000000000e+02 1.970000000000000000e+02 1.740000000000000000e+02 1.900000000000000000e+02 1.970000000000000000e+02 1.810000000000000000e+02 2.070000000000000000e+02 1.780000000000000000e+02 2.020000000000000000e+02 1.900000000000000000e+02 1.790000000000000000e+02 1.910000000000000000e+02 1.650000000000000000e+02 2.000000000000000000e+02 1.980000000000000000e+02 1.770000000000000000e+02 1.950000000000000000e+02 1.920000000000000000e+02 1.920000000000000000e+02 1.760000000000000000e+02 2.040000000000000000e+02 1.960000000000000000e+02 1.710000000000000000e+02 1.660000000000000000e+02 1.730000000000000000e+02 1.760000000000000000e+02 1.780000000000000000e+02 1.670000000000000000e+02 1.990000000000000000e+02 2.030000000000000000e+02 2.020000000000000000e+02 1.850000000000000000e+02 1.910000000000000000e+02 1.730000000000000000e+02 1.730000000000000000e+02 1.820000000000000000e+02 1.990000000000000000e+02 1.840000000000000000e+02 1.920000000000000000e+02 1.820000000000000000e+02 1.990000000000000000e+02 1.810000000000000000e+02 1.620000000000000000e+02 1.690000000000000000e+02 1.720000000000000000e+02 1.850000000000000000e+02 1.810000000000000000e+02 1.780000000000000000e+02 1.910000000000000000e+02 2.070000000000000000e+02 1.970000000000000000e+02 2.050000000000000000e+02 1.880000000000000000e+02 1.830000000000000000e+02 1.810000000000000000e+02 1.860000000000000000e+02 2.060000000000000000e+02 1.800000000000000000e+02 1.860000000000000000e+02 1.740000000000000000e+02 1.830000000000000000e+02 2.040000000000000000e+02 2.020000000000000000e+02 1.730000000000000000e+02 2.040000000000000000e+02 1.860000000000000000e+02 1.910000000000000000e+02 1.550000000000000000e+02 2.120000000000000000e+02 1.870000000000000000e+02 1.750000000000000000e+02 1.910000000000000000e+02 1.770000000000000000e+02 1.930000000000000000e+02 1.700000000000000000e+02 1.740000000000000000e+02 1.920000000000000000e+02 2.050000000000000000e+02 1.750000000000000000e+02 1.690000000000000000e+02 1.860000000000000000e+02 2.100000000000000000e+02 1.740000000000000000e+02 1.770000000000000000e+02 1.950000000000000000e+02 1.920000000000000000e+02 1.760000000000000000e+02 1.820000000000000000e+02 1.660000000000000000e+02 1.870000000000000000e+02 1.450000000000000000e+02 1.990000000000000000e+02 1.890000000000000000e+02 1.700000000000000000e+02 1.670000000000000000e+02 1.640000000000000000e+02 1.790000000000000000e+02 1.670000000000000000e+02 1.640000000000000000e+02 1.740000000000000000e+02 1.640000000000000000e+02 1.690000000000000000e+02 1.630000000000000000e+02 1.920000000000000000e+02 1.530000000000000000e+02 1.770000000000000000e+02 1.890000000000000000e+02 1.820000000000000000e+02 1.600000000000000000e+02 1.660000000000000000e+02 1.820000000000000000e+02 1.910000000000000000e+02 1.790000000000000000e+02 1.610000000000000000e+02 1.910000000000000000e+02 1.670000000000000000e+02 1.580000000000000000e+02 1.830000000000000000e+02 1.680000000000000000e+02 1.500000000000000000e+02 1.760000000000000000e+02 1.810000000000000000e+02 1.480000000000000000e+02 1.700000000000000000e+02 1.840000000000000000e+02 1.700000000000000000e+02 1.530000000000000000e+02 1.530000000000000000e+02 1.690000000000000000e+02 1.520000000000000000e+02 1.770000000000000000e+02 1.730000000000000000e+02 1.470000000000000000e+02 1.890000000000000000e+02 1.990000000000000000e+02 1.520000000000000000e+02 1.710000000000000000e+02 1.940000000000000000e+02 1.410000000000000000e+02 1.670000000000000000e+02 1.600000000000000000e+02 1.600000000000000000e+02 1.620000000000000000e+02 1.520000000000000000e+02 1.480000000000000000e+02 1.730000000000000000e+02 1.690000000000000000e+02 1.310000000000000000e+02 1.480000000000000000e+02 1.610000000000000000e+02 1.720000000000000000e+02 1.600000000000000000e+02 1.740000000000000000e+02 1.830000000000000000e+02 1.370000000000000000e+02 1.430000000000000000e+02 1.640000000000000000e+02 1.460000000000000000e+02 1.560000000000000000e+02 1.550000000000000000e+02 1.660000000000000000e+02 1.460000000000000000e+02 1.390000000000000000e+02 1.590000000000000000e+02 1.390000000000000000e+02 1.680000000000000000e+02 1.350000000000000000e+02 1.310000000000000000e+02 1.450000000000000000e+02 1.300000000000000000e+02 1.460000000000000000e+02 1.450000000000000000e+02 1.610000000000000000e+02 1.580000000000000000e+02 1.600000000000000000e+02 1.590000000000000000e+02 1.750000000000000000e+02 1.150000000000000000e+02 1.470000000000000000e+02 1.500000000000000000e+02 1.390000000000000000e+02 1.620000000000000000e+02 1.270000000000000000e+02 1.610000000000000000e+02 1.580000000000000000e+02 1.480000000000000000e+02 1.340000000000000000e+02 1.580000000000000000e+02 1.300000000000000000e+02 1.560000000000000000e+02 1.420000000000000000e+02 1.490000000000000000e+02 1.460000000000000000e+02 1.300000000000000000e+02 1.450000000000000000e+02 1.390000000000000000e+02 1.430000000000000000e+02 1.520000000000000000e+02 1.270000000000000000e+02 1.320000000000000000e+02 1.290000000000000000e+02 1.680000000000000000e+02 1.470000000000000000e+02 1.340000000000000000e+02 1.460000000000000000e+02 1.370000000000000000e+02 9.800000000000000000e+01 1.320000000000000000e+02 1.410000000000000000e+02 1.330000000000000000e+02 1.390000000000000000e+02 1.440000000000000000e+02 1.400000000000000000e+02 1.480000000000000000e+02 1.460000000000000000e+02 1.370000000000000000e+02 1.350000000000000000e+02 1.550000000000000000e+02 1.100000000000000000e+02 1.200000000000000000e+02 1.450000000000000000e+02 1.410000000000000000e+02 1.660000000000000000e+02 1.350000000000000000e+02 1.410000000000000000e+02 1.290000000000000000e+02 1.290000000000000000e+02 1.490000000000000000e+02 1.450000000000000000e+02 1.490000000000000000e+02 1.420000000000000000e+02 1.260000000000000000e+02 1.600000000000000000e+02 1.420000000000000000e+02 1.160000000000000000e+02 1.520000000000000000e+02 1.340000000000000000e+02 1.600000000000000000e+02 1.340000000000000000e+02 1.470000000000000000e+02 1.490000000000000000e+02 1.300000000000000000e+02 1.430000000000000000e+02 1.270000000000000000e+02 1.420000000000000000e+02 1.470000000000000000e+02 1.250000000000000000e+02 1.350000000000000000e+02 1.260000000000000000e+02 1.230000000000000000e+02 1.470000000000000000e+02 1.560000000000000000e+02 1.280000000000000000e+02 1.480000000000000000e+02 1.640000000000000000e+02 1.410000000000000000e+02 1.310000000000000000e+02 1.320000000000000000e+02 1.280000000000000000e+02 1.300000000000000000e+02 1.600000000000000000e+02 1.390000000000000000e+02 1.530000000000000000e+02 1.370000000000000000e+02 1.540000000000000000e+02 1.360000000000000000e+02 1.310000000000000000e+02 1.350000000000000000e+02 1.430000000000000000e+02 1.200000000000000000e+02 1.450000000000000000e+02 1.570000000000000000e+02 1.540000000000000000e+02 1.320000000000000000e+02 1.660000000000000000e+02 1.370000000000000000e+02 1.500000000000000000e+02 1.440000000000000000e+02 1.590000000000000000e+02 1.470000000000000000e+02 1.280000000000000000e+02 1.590000000000000000e+02 1.240000000000000000e+02 1.370000000000000000e+02 1.320000000000000000e+02 1.440000000000000000e+02 1.400000000000000000e+02 1.410000000000000000e+02 1.390000000000000000e+02 1.410000000000000000e+02 1.510000000000000000e+02 1.410000000000000000e+02 1.330000000000000000e+02 1.460000000000000000e+02 1.330000000000000000e+02 1.330000000000000000e+02 1.290000000000000000e+02 1.360000000000000000e+02 1.350000000000000000e+02 1.540000000000000000e+02 1.700000000000000000e+02 1.290000000000000000e+02 1.180000000000000000e+02 1.630000000000000000e+02 1.400000000000000000e+02 1.560000000000000000e+02 1.330000000000000000e+02 1.600000000000000000e+02 1.470000000000000000e+02 1.490000000000000000e+02 1.330000000000000000e+02 1.250000000000000000e+02 1.470000000000000000e+02 1.520000000000000000e+02 1.390000000000000000e+02 1.190000000000000000e+02 1.390000000000000000e+02 1.550000000000000000e+02 1.260000000000000000e+02 1.470000000000000000e+02 1.440000000000000000e+02 1.510000000000000000e+02 1.460000000000000000e+02 1.290000000000000000e+02 1.190000000000000000e+02 1.470000000000000000e+02 1.600000000000000000e+02 1.270000000000000000e+02 1.340000000000000000e+02 1.560000000000000000e+02 1.390000000000000000e+02 1.300000000000000000e+02 1.410000000000000000e+02 1.350000000000000000e+02 1.340000000000000000e+02 1.300000000000000000e+02 1.420000000000000000e+02 1.280000000000000000e+02 1.640000000000000000e+02 1.270000000000000000e+02 1.230000000000000000e+02 1.290000000000000000e+02 1.540000000000000000e+02 1.450000000000000000e+02 1.410000000000000000e+02 1.650000000000000000e+02 1.460000000000000000e+02 1.460000000000000000e+02 1.320000000000000000e+02 1.270000000000000000e+02 1.280000000000000000e+02 1.320000000000000000e+02 1.590000000000000000e+02 1.530000000000000000e+02 1.470000000000000000e+02 1.390000000000000000e+02 1.370000000000000000e+02 1.540000000000000000e+02 1.360000000000000000e+02 1.430000000000000000e+02 1.530000000000000000e+02 1.330000000000000000e+02 1.160000000000000000e+02 1.350000000000000000e+02 1.530000000000000000e+02 1.280000000000000000e+02 1.280000000000000000e+02 1.400000000000000000e+02 1.410000000000000000e+02 1.320000000000000000e+02 1.270000000000000000e+02 1.540000000000000000e+02 1.150000000000000000e+02 1.400000000000000000e+02 1.150000000000000000e+02 1.240000000000000000e+02 1.440000000000000000e+02 1.490000000000000000e+02 1.260000000000000000e+02 1.300000000000000000e+02 1.350000000000000000e+02 1.460000000000000000e+02 1.460000000000000000e+02 1.330000000000000000e+02 1.470000000000000000e+02 1.720000000000000000e+02 1.380000000000000000e+02 1.420000000000000000e+02 1.380000000000000000e+02 1.300000000000000000e+02 1.320000000000000000e+02 1.310000000000000000e+02 1.480000000000000000e+02 1.610000000000000000e+02 1.290000000000000000e+02 1.400000000000000000e+02 1.390000000000000000e+02 1.540000000000000000e+02 1.620000000000000000e+02 1.550000000000000000e+02 1.460000000000000000e+02 1.490000000000000000e+02 1.410000000000000000e+02 1.200000000000000000e+02 1.500000000000000000e+02 1.300000000000000000e+02 1.490000000000000000e+02 1.500000000000000000e+02 1.270000000000000000e+02 1.530000000000000000e+02 1.350000000000000000e+02 1.500000000000000000e+02 1.540000000000000000e+02 1.380000000000000000e+02 1.450000000000000000e+02 1.510000000000000000e+02 1.480000000000000000e+02 1.600000000000000000e+02 1.440000000000000000e+02 1.490000000000000000e+02 1.080000000000000000e+02 1.210000000000000000e+02 1.400000000000000000e+02 1.610000000000000000e+02 1.330000000000000000e+02 1.210000000000000000e+02 1.180000000000000000e+02 1.620000000000000000e+02 1.300000000000000000e+02 1.180000000000000000e+02 1.420000000000000000e+02 1.190000000000000000e+02 1.180000000000000000e+02 1.300000000000000000e+02 1.150000000000000000e+02 1.120000000000000000e+02 1.320000000000000000e+02 1.300000000000000000e+02 1.250000000000000000e+02 1.330000000000000000e+02 1.180000000000000000e+02 1.240000000000000000e+02 1.000000000000000000e+02 1.400000000000000000e+02 1.240000000000000000e+02 1.220000000000000000e+02 1.410000000000000000e+02 1.180000000000000000e+02 1.210000000000000000e+02 1.300000000000000000e+02 1.360000000000000000e+02 1.120000000000000000e+02 1.210000000000000000e+02 1.330000000000000000e+02 1.240000000000000000e+02 1.390000000000000000e+02 1.170000000000000000e+02 1.330000000000000000e+02 1.170000000000000000e+02 1.190000000000000000e+02 1.140000000000000000e+02 1.170000000000000000e+02 1.440000000000000000e+02 1.240000000000000000e+02 1.330000000000000000e+02 1.410000000000000000e+02 1.410000000000000000e+02 1.290000000000000000e+02 1.300000000000000000e+02 1.350000000000000000e+02 1.170000000000000000e+02 1.300000000000000000e+02 1.100000000000000000e+02 1.210000000000000000e+02 1.450000000000000000e+02 1.330000000000000000e+02 1.280000000000000000e+02 1.250000000000000000e+02 1.120000000000000000e+02 1.000000000000000000e+02 1.080000000000000000e+02 1.200000000000000000e+02 1.350000000000000000e+02 1.270000000000000000e+02 1.210000000000000000e+02 1.220000000000000000e+02 1.260000000000000000e+02 1.140000000000000000e+02 1.070000000000000000e+02 1.180000000000000000e+02 1.280000000000000000e+02 1.200000000000000000e+02 1.110000000000000000e+02 1.330000000000000000e+02 1.330000000000000000e+02 1.450000000000000000e+02 1.290000000000000000e+02 1.260000000000000000e+02 1.140000000000000000e+02 1.040000000000000000e+02 1.180000000000000000e+02 1.340000000000000000e+02 1.340000000000000000e+02 1.290000000000000000e+02 1.250000000000000000e+02 1.200000000000000000e+02 1.270000000000000000e+02 1.160000000000000000e+02 1.200000000000000000e+02 1.290000000000000000e+02 1.200000000000000000e+02 1.300000000000000000e+02 1.280000000000000000e+02 1.400000000000000000e+02 1.520000000000000000e+02 1.130000000000000000e+02 1.140000000000000000e+02 1.210000000000000000e+02 1.330000000000000000e+02 1.300000000000000000e+02 1.320000000000000000e+02 1.200000000000000000e+02 1.200000000000000000e+02 1.270000000000000000e+02 1.280000000000000000e+02 1.170000000000000000e+02 1.120000000000000000e+02 1.100000000000000000e+02 1.170000000000000000e+02 1.220000000000000000e+02 1.070000000000000000e+02 1.150000000000000000e+02 1.380000000000000000e+02 1.280000000000000000e+02 1.210000000000000000e+02 1.360000000000000000e+02 1.100000000000000000e+02 1.350000000000000000e+02 1.100000000000000000e+02 1.180000000000000000e+02 1.260000000000000000e+02 1.120000000000000000e+02 9.600000000000000000e+01 1.050000000000000000e+02 9.000000000000000000e+01 1.160000000000000000e+02 1.120000000000000000e+02 1.230000000000000000e+02 1.180000000000000000e+02 1.160000000000000000e+02 1.290000000000000000e+02 1.160000000000000000e+02 1.230000000000000000e+02 1.150000000000000000e+02 1.360000000000000000e+02 1.260000000000000000e+02 1.280000000000000000e+02 1.090000000000000000e+02 1.120000000000000000e+02 1.020000000000000000e+02 1.150000000000000000e+02 1.180000000000000000e+02 1.090000000000000000e+02 1.110000000000000000e+02 1.430000000000000000e+02 1.180000000000000000e+02 1.110000000000000000e+02 8.800000000000000000e+01 1.160000000000000000e+02 1.030000000000000000e+02 1.210000000000000000e+02 1.320000000000000000e+02 1.030000000000000000e+02 1.300000000000000000e+02 1.250000000000000000e+02 1.210000000000000000e+02 1.030000000000000000e+02 1.240000000000000000e+02 1.370000000000000000e+02 1.010000000000000000e+02 1.090000000000000000e+02 1.110000000000000000e+02 1.170000000000000000e+02 1.150000000000000000e+02 1.270000000000000000e+02 1.280000000000000000e+02 1.340000000000000000e+02 1.140000000000000000e+02 1.180000000000000000e+02 1.210000000000000000e+02 1.100000000000000000e+02 9.600000000000000000e+01 1.140000000000000000e+02 1.290000000000000000e+02 1.130000000000000000e+02 1.250000000000000000e+02 1.370000000000000000e+02 1.290000000000000000e+02 1.180000000000000000e+02 1.300000000000000000e+02 1.170000000000000000e+02 1.070000000000000000e+02 1.130000000000000000e+02 1.060000000000000000e+02 1.180000000000000000e+02 1.190000000000000000e+02 1.060000000000000000e+02 1.150000000000000000e+02 1.290000000000000000e+02 1.120000000000000000e+02 1.210000000000000000e+02 1.270000000000000000e+02 1.170000000000000000e+02 1.020000000000000000e+02 1.110000000000000000e+02 1.180000000000000000e+02 1.230000000000000000e+02 1.100000000000000000e+02 1.070000000000000000e+02 1.020000000000000000e+02 1.180000000000000000e+02 1.130000000000000000e+02 9.600000000000000000e+01 1.110000000000000000e+02 9.800000000000000000e+01 1.030000000000000000e+02 1.120000000000000000e+02 1.150000000000000000e+02 1.080000000000000000e+02 1.130000000000000000e+02 9.800000000000000000e+01 1.030000000000000000e+02 1.110000000000000000e+02 1.220000000000000000e+02 1.070000000000000000e+02 1.090000000000000000e+02 1.110000000000000000e+02 9.600000000000000000e+01 1.110000000000000000e+02 1.070000000000000000e+02 1.140000000000000000e+02 1.090000000000000000e+02 1.130000000000000000e+02 1.140000000000000000e+02 1.160000000000000000e+02 1.040000000000000000e+02 9.300000000000000000e+01 1.120000000000000000e+02 1.060000000000000000e+02 9.700000000000000000e+01 9.900000000000000000e+01 9.900000000000000000e+01 9.700000000000000000e+01 1.310000000000000000e+02 1.140000000000000000e+02 1.220000000000000000e+02 1.160000000000000000e+02 1.050000000000000000e+02 1.120000000000000000e+02 1.090000000000000000e+02 1.180000000000000000e+02 1.180000000000000000e+02 9.500000000000000000e+01 1.050000000000000000e+02 1.100000000000000000e+02 1.050000000000000000e+02 9.800000000000000000e+01 1.100000000000000000e+02 8.400000000000000000e+01 1.080000000000000000e+02 9.800000000000000000e+01 9.200000000000000000e+01 9.300000000000000000e+01 1.030000000000000000e+02 1.050000000000000000e+02 9.900000000000000000e+01 9.800000000000000000e+01 9.000000000000000000e+01 9.800000000000000000e+01 1.040000000000000000e+02 1.030000000000000000e+02 1.000000000000000000e+02 1.000000000000000000e+02 1.140000000000000000e+02 1.050000000000000000e+02 1.020000000000000000e+02 1.240000000000000000e+02 1.130000000000000000e+02 9.200000000000000000e+01 1.070000000000000000e+02 7.600000000000000000e+01 1.120000000000000000e+02 1.080000000000000000e+02 1.190000000000000000e+02 9.600000000000000000e+01 8.600000000000000000e+01 1.060000000000000000e+02 1.030000000000000000e+02 9.500000000000000000e+01 9.500000000000000000e+01 1.090000000000000000e+02 1.010000000000000000e+02 1.010000000000000000e+02 9.300000000000000000e+01 1.140000000000000000e+02 1.060000000000000000e+02 1.040000000000000000e+02 1.040000000000000000e+02 8.800000000000000000e+01 1.130000000000000000e+02 1.020000000000000000e+02 7.500000000000000000e+01 1.130000000000000000e+02 9.100000000000000000e+01 8.700000000000000000e+01 9.400000000000000000e+01 1.040000000000000000e+02 8.200000000000000000e+01 1.120000000000000000e+02 9.200000000000000000e+01 9.700000000000000000e+01 9.900000000000000000e+01 1.030000000000000000e+02 9.900000000000000000e+01 1.040000000000000000e+02 1.070000000000000000e+02 1.040000000000000000e+02 1.060000000000000000e+02 9.800000000000000000e+01 1.030000000000000000e+02 1.090000000000000000e+02 9.400000000000000000e+01 9.900000000000000000e+01 9.000000000000000000e+01 1.000000000000000000e+02 9.300000000000000000e+01 1.100000000000000000e+02 1.040000000000000000e+02 9.700000000000000000e+01 1.050000000000000000e+02 1.160000000000000000e+02 9.800000000000000000e+01 9.100000000000000000e+01 9.100000000000000000e+01 9.800000000000000000e+01 1.070000000000000000e+02 1.180000000000000000e+02 9.700000000000000000e+01 9.900000000000000000e+01 1.030000000000000000e+02 1.160000000000000000e+02 1.060000000000000000e+02 1.000000000000000000e+02 1.080000000000000000e+02 8.700000000000000000e+01 9.400000000000000000e+01 9.200000000000000000e+01 8.700000000000000000e+01 1.130000000000000000e+02 9.900000000000000000e+01 8.700000000000000000e+01 9.600000000000000000e+01 9.500000000000000000e+01 9.200000000000000000e+01 9.700000000000000000e+01 9.000000000000000000e+01 1.040000000000000000e+02 8.400000000000000000e+01 9.700000000000000000e+01 1.040000000000000000e+02 1.130000000000000000e+02 1.040000000000000000e+02 7.600000000000000000e+01 9.700000000000000000e+01 1.110000000000000000e+02 7.500000000000000000e+01 1.060000000000000000e+02 9.400000000000000000e+01 1.030000000000000000e+02 1.080000000000000000e+02 1.030000000000000000e+02 9.400000000000000000e+01 9.100000000000000000e+01 1.050000000000000000e+02 1.130000000000000000e+02 1.050000000000000000e+02 1.060000000000000000e+02 1.230000000000000000e+02 1.010000000000000000e+02 1.130000000000000000e+02 1.070000000000000000e+02 1.130000000000000000e+02 1.140000000000000000e+02 9.000000000000000000e+01 9.000000000000000000e+01 8.400000000000000000e+01 9.200000000000000000e+01 9.700000000000000000e+01 1.050000000000000000e+02 1.010000000000000000e+02 1.030000000000000000e+02 9.600000000000000000e+01 9.800000000000000000e+01 1.020000000000000000e+02 1.130000000000000000e+02 9.600000000000000000e+01 1.110000000000000000e+02 7.600000000000000000e+01 9.600000000000000000e+01 8.200000000000000000e+01 8.200000000000000000e+01 9.300000000000000000e+01 9.200000000000000000e+01 8.800000000000000000e+01 8.800000000000000000e+01 1.060000000000000000e+02 8.600000000000000000e+01 9.300000000000000000e+01 8.600000000000000000e+01 7.500000000000000000e+01 9.000000000000000000e+01 8.200000000000000000e+01 1.010000000000000000e+02 7.700000000000000000e+01 9.800000000000000000e+01 8.300000000000000000e+01 9.900000000000000000e+01 1.010000000000000000e+02 8.200000000000000000e+01 7.900000000000000000e+01 9.700000000000000000e+01 8.600000000000000000e+01 8.700000000000000000e+01 8.500000000000000000e+01 7.300000000000000000e+01 9.900000000000000000e+01 1.030000000000000000e+02 8.500000000000000000e+01 8.800000000000000000e+01 9.200000000000000000e+01 1.040000000000000000e+02 8.600000000000000000e+01 1.130000000000000000e+02 8.800000000000000000e+01 8.900000000000000000e+01 8.300000000000000000e+01 9.700000000000000000e+01 1.030000000000000000e+02 9.200000000000000000e+01 1.010000000000000000e+02 7.800000000000000000e+01 7.700000000000000000e+01 8.300000000000000000e+01 9.600000000000000000e+01 8.200000000000000000e+01 9.400000000000000000e+01 9.000000000000000000e+01 7.900000000000000000e+01 9.200000000000000000e+01 9.000000000000000000e+01 9.000000000000000000e+01 8.800000000000000000e+01 9.400000000000000000e+01 8.100000000000000000e+01 8.900000000000000000e+01 8.800000000000000000e+01 8.500000000000000000e+01 9.300000000000000000e+01 9.300000000000000000e+01 8.600000000000000000e+01 8.900000000000000000e+01 7.200000000000000000e+01 8.500000000000000000e+01 9.100000000000000000e+01 8.400000000000000000e+01 8.700000000000000000e+01 8.500000000000000000e+01 8.500000000000000000e+01 1.020000000000000000e+02 7.900000000000000000e+01 9.500000000000000000e+01 9.200000000000000000e+01 1.000000000000000000e+02 8.800000000000000000e+01 9.800000000000000000e+01 9.700000000000000000e+01 1.010000000000000000e+02 9.600000000000000000e+01 8.300000000000000000e+01 7.600000000000000000e+01 8.800000000000000000e+01 8.200000000000000000e+01 9.500000000000000000e+01 8.900000000000000000e+01 8.400000000000000000e+01 9.000000000000000000e+01 1.020000000000000000e+02 9.600000000000000000e+01 7.300000000000000000e+01 8.700000000000000000e+01 8.500000000000000000e+01 8.500000000000000000e+01 8.500000000000000000e+01 9.400000000000000000e+01 1.130000000000000000e+02 9.100000000000000000e+01 9.000000000000000000e+01 7.700000000000000000e+01 9.000000000000000000e+01 9.200000000000000000e+01 9.800000000000000000e+01 8.700000000000000000e+01 1.020000000000000000e+02 8.200000000000000000e+01 7.700000000000000000e+01 8.700000000000000000e+01 7.800000000000000000e+01 8.400000000000000000e+01 8.100000000000000000e+01 1.050000000000000000e+02 8.600000000000000000e+01 8.300000000000000000e+01 7.300000000000000000e+01 8.300000000000000000e+01 7.900000000000000000e+01 7.900000000000000000e+01 8.100000000000000000e+01 8.200000000000000000e+01 8.700000000000000000e+01 6.900000000000000000e+01 7.600000000000000000e+01 8.200000000000000000e+01 9.200000000000000000e+01 8.100000000000000000e+01 8.800000000000000000e+01 9.300000000000000000e+01 7.000000000000000000e+01 8.800000000000000000e+01 8.300000000000000000e+01 9.300000000000000000e+01 8.400000000000000000e+01 1.010000000000000000e+02 8.400000000000000000e+01 8.200000000000000000e+01 8.700000000000000000e+01 7.000000000000000000e+01 7.900000000000000000e+01 8.200000000000000000e+01 8.300000000000000000e+01 7.600000000000000000e+01 7.000000000000000000e+01 8.200000000000000000e+01 8.600000000000000000e+01 8.200000000000000000e+01 8.900000000000000000e+01 9.600000000000000000e+01 9.400000000000000000e+01 7.600000000000000000e+01 9.900000000000000000e+01 9.200000000000000000e+01 7.300000000000000000e+01 9.300000000000000000e+01 1.080000000000000000e+02 1.070000000000000000e+02 8.000000000000000000e+01 6.500000000000000000e+01 9.100000000000000000e+01 8.900000000000000000e+01 7.800000000000000000e+01 7.300000000000000000e+01 7.900000000000000000e+01 8.400000000000000000e+01 6.600000000000000000e+01 7.500000000000000000e+01 8.700000000000000000e+01 8.200000000000000000e+01 8.200000000000000000e+01 6.200000000000000000e+01 6.900000000000000000e+01 8.800000000000000000e+01 7.900000000000000000e+01 8.500000000000000000e+01 1.000000000000000000e+02 7.000000000000000000e+01 7.800000000000000000e+01 7.300000000000000000e+01 7.700000000000000000e+01 8.100000000000000000e+01 9.100000000000000000e+01 8.200000000000000000e+01 6.600000000000000000e+01 7.500000000000000000e+01 9.000000000000000000e+01 9.600000000000000000e+01 7.700000000000000000e+01 8.400000000000000000e+01 7.700000000000000000e+01 7.100000000000000000e+01 7.400000000000000000e+01 6.200000000000000000e+01 6.800000000000000000e+01 7.600000000000000000e+01 7.500000000000000000e+01 6.600000000000000000e+01 6.200000000000000000e+01 8.400000000000000000e+01 6.100000000000000000e+01 6.900000000000000000e+01 6.000000000000000000e+01 8.000000000000000000e+01 7.500000000000000000e+01 7.500000000000000000e+01 7.100000000000000000e+01 6.600000000000000000e+01 9.000000000000000000e+01 7.500000000000000000e+01 8.800000000000000000e+01 7.900000000000000000e+01 8.300000000000000000e+01 7.300000000000000000e+01 6.900000000000000000e+01 6.400000000000000000e+01 7.900000000000000000e+01 6.700000000000000000e+01 8.900000000000000000e+01 6.100000000000000000e+01 8.600000000000000000e+01 6.300000000000000000e+01 8.200000000000000000e+01 7.600000000000000000e+01 6.200000000000000000e+01 7.900000000000000000e+01 8.000000000000000000e+01 7.600000000000000000e+01 1.010000000000000000e+02 7.100000000000000000e+01 8.200000000000000000e+01 8.800000000000000000e+01 7.700000000000000000e+01 8.500000000000000000e+01 7.600000000000000000e+01 6.000000000000000000e+01 9.000000000000000000e+01 5.800000000000000000e+01 8.100000000000000000e+01 7.700000000000000000e+01 7.800000000000000000e+01 6.900000000000000000e+01 7.100000000000000000e+01 9.200000000000000000e+01 8.100000000000000000e+01 7.500000000000000000e+01 6.800000000000000000e+01 6.400000000000000000e+01 7.200000000000000000e+01 6.400000000000000000e+01 7.600000000000000000e+01 9.100000000000000000e+01 5.600000000000000000e+01 7.300000000000000000e+01 8.100000000000000000e+01 6.000000000000000000e+01 8.200000000000000000e+01 7.600000000000000000e+01 7.400000000000000000e+01 7.200000000000000000e+01 8.200000000000000000e+01 7.300000000000000000e+01 7.100000000000000000e+01 7.800000000000000000e+01 8.100000000000000000e+01 6.800000000000000000e+01 6.200000000000000000e+01 7.600000000000000000e+01 7.200000000000000000e+01 6.400000000000000000e+01 8.300000000000000000e+01 8.100000000000000000e+01 6.900000000000000000e+01 6.600000000000000000e+01 7.900000000000000000e+01 7.200000000000000000e+01 6.300000000000000000e+01 7.300000000000000000e+01 7.300000000000000000e+01 5.600000000000000000e+01 7.200000000000000000e+01 5.700000000000000000e+01 7.100000000000000000e+01 6.100000000000000000e+01 7.700000000000000000e+01 7.600000000000000000e+01 7.000000000000000000e+01 6.600000000000000000e+01 6.100000000000000000e+01 4.900000000000000000e+01 6.900000000000000000e+01 6.400000000000000000e+01 6.900000000000000000e+01 6.900000000000000000e+01 6.000000000000000000e+01 7.200000000000000000e+01 7.000000000000000000e+01 7.600000000000000000e+01 7.500000000000000000e+01 7.400000000000000000e+01 6.700000000000000000e+01 6.000000000000000000e+01 6.600000000000000000e+01 7.200000000000000000e+01 7.600000000000000000e+01 7.000000000000000000e+01 6.100000000000000000e+01 6.000000000000000000e+01 5.400000000000000000e+01 6.200000000000000000e+01 6.700000000000000000e+01 5.400000000000000000e+01 4.600000000000000000e+01 5.700000000000000000e+01 6.300000000000000000e+01 7.700000000000000000e+01 5.100000000000000000e+01 6.600000000000000000e+01 6.200000000000000000e+01 6.000000000000000000e+01 7.000000000000000000e+01 6.500000000000000000e+01 5.200000000000000000e+01 8.100000000000000000e+01 7.200000000000000000e+01 5.100000000000000000e+01 7.200000000000000000e+01 5.500000000000000000e+01 4.900000000000000000e+01 5.900000000000000000e+01 4.300000000000000000e+01 5.900000000000000000e+01 6.600000000000000000e+01 6.300000000000000000e+01 5.100000000000000000e+01 7.400000000000000000e+01 5.700000000000000000e+01 5.800000000000000000e+01 4.900000000000000000e+01 6.400000000000000000e+01 5.000000000000000000e+01 5.300000000000000000e+01 6.700000000000000000e+01 6.200000000000000000e+01 5.400000000000000000e+01 6.300000000000000000e+01 6.900000000000000000e+01 6.400000000000000000e+01 6.000000000000000000e+01 6.800000000000000000e+01 6.900000000000000000e+01 3.700000000000000000e+01 5.400000000000000000e+01 5.700000000000000000e+01 6.800000000000000000e+01 6.400000000000000000e+01 6.200000000000000000e+01 6.900000000000000000e+01 6.600000000000000000e+01 5.500000000000000000e+01 6.500000000000000000e+01 5.700000000000000000e+01 6.600000000000000000e+01 6.600000000000000000e+01 5.500000000000000000e+01 5.700000000000000000e+01 5.600000000000000000e+01 5.400000000000000000e+01 5.400000000000000000e+01 5.200000000000000000e+01 6.400000000000000000e+01
[truncated: 3,599,776 more chars]
