# Supplementary material for: Bayesian inference of kinetic schemes for ion channels by Kalman filtering
Source: eLife. 2022 May 4;11:e62714. doi: 10.7554/eLife.62714 (PMC9342998; doi:10.7554/eLife.62714)
Supplement: Figure 7—source data 2. — Each of them has 10 ligand concentrations. The number in the file name reports the amount of ion channels in the patch. [file elife-62714-fig7-data2.zip › 1000fluor.txt]

0.000000000000000000e+00 0.000000000000000000e+00 0.000000000000000000e+00 0.000000000000000000e+00 0.000000000000000000e+00 0.000000000000000000e+00 0.000000000000000000e+00 0.000000000000000000e+00 0.000000000000000000e+00 0.000000000000000000e+00 0.000000000000000000e+00 0.000000000000000000e+00 0.000000000000000000e+00 0.000000000000000000e+00 0.000000000000000000e+00 0.000000000000000000e+00 0.000000000000000000e+00 0.000000000000000000e+00 0.000000000000000000e+00 0.000000000000000000e+00 0.000000000000000000e+00 0.000000000000000000e+00 0.000000000000000000e+00 0.000000000000000000e+00 0.000000000000000000e+00 0.000000000000000000e+00 0.000000000000000000e+00 0.000000000000000000e+00 0.000000000000000000e+00 0.000000000000000000e+00 0.000000000000000000e+00 0.000000000000000000e+00 0.000000000000000000e+00 0.000000000000000000e+00 0.000000000000000000e+00 0.000000000000000000e+00 0.000000000000000000e+00 0.000000000000000000e+00 0.000000000000000000e+00 0.000000000000000000e+00 0.000000000000000000e+00 0.000000000000000000e+00 0.000000000000000000e+00 0.000000000000000000e+00 0.000000000000000000e+00 0.000000000000000000e+00 0.000000000000000000e+00 0.000000000000000000e+00 0.000000000000000000e+00 0.000000000000000000e+00 0.000000000000000000e+00 0.000000000000000000e+00 0.000000000000000000e+00 0.000000000000000000e+00 0.000000000000000000e+00 0.000000000000000000e+00 0.000000000000000000e+00 0.000000000000000000e+00 0.000000000000000000e+00 0.000000000000000000e+00 0.000000000000000000e+00 0.000000000000000000e+00 0.000000000000000000e+00 0.000000000000000000e+00 0.000000000000000000e+00 0.000000000000000000e+00 0.000000000000000000e+00 0.000000000000000000e+00 0.000000000000000000e+00 0.000000000000000000e+00 0.000000000000000000e+00 0.000000000000000000e+00 0.000000000000000000e+00 0.000000000000000000e+00 0.000000000000000000e+00 0.000000000000000000e+00 0.000000000000000000e+00 0.000000000000000000e+00 0.000000000000000000e+00 0.000000000000000000e+00 0.000000000000000000e+00 0.000000000000000000e+00 0.000000000000000000e+00 0.000000000000000000e+00 0.000000000000000000e+00 0.000000000000000000e+00 0.000000000000000000e+00 0.000000000000000000e+00 0.000000000000000000e+00 0.000000000000000000e+00 0.000000000000000000e+00 0.000000000000000000e+00 0.000000000000000000e+00 0.000000000000000000e+00 0.000000000000000000e+00 0.000000000000000000e+00 0.000000000000000000e+00 0.000000000000000000e+00 0.000000000000000000e+00 0.000000000000000000e+00 0.000000000000000000e+00 0.000000000000000000e+00 0.000000000000000000e+00 0.000000000000000000e+00 0.000000000000000000e+00 0.000000000000000000e+00 0.000000000000000000e+00 0.000000000000000000e+00 0.000000000000000000e+00 0.000000000000000000e+00 0.000000000000000000e+00 0.000000000000000000e+00 0.000000000000000000e+00 0.000000000000000000e+00 0.000000000000000000e+00 0.000000000000000000e+00 0.000000000000000000e+00 0.000000000000000000e+00 0.000000000000000000e+00 0.000000000000000000e+00 0.000000000000000000e+00 0.000000000000000000e+00 0.000000000000000000e+00 0.000000000000000000e+00 0.000000000000000000e+00 0.000000000000000000e+00 0.000000000000000000e+00 0.000000000000000000e+00 0.000000000000000000e+00 0.000000000000000000e+00 0.000000000000000000e+00 0.000000000000000000e+00 0.000000000000000000e+00 0.000000000000000000e+00 0.000000000000000000e+00 0.000000000000000000e+00 0.000000000000000000e+00 0.000000000000000000e+00 0.000000000000000000e+00 0.000000000000000000e+00 0.000000000000000000e+00 0.000000000000000000e+00 0.000000000000000000e+00 0.000000000000000000e+00 0.000000000000000000e+00 0.000000000000000000e+00 0.000000000000000000e+00 0.000000000000000000e+00 0.000000000000000000e+00 0.000000000000000000e+00 0.000000000000000000e+00 0.000000000000000000e+00 0.000000000000000000e+00 0.000000000000000000e+00 0.000000000000000000e+00 0.000000000000000000e+00 0.000000000000000000e+00 0.000000000000000000e+00 0.000000000000000000e+00 0.000000000000000000e+00 0.000000000000000000e+00 0.000000000000000000e+00 0.000000000000000000e+00 0.000000000000000000e+00 0.000000000000000000e+00 0.000000000000000000e+00 0.000000000000000000e+00 0.000000000000000000e+00 0.000000000000000000e+00 0.000000000000000000e+00 0.000000000000000000e+00 0.000000000000000000e+00 0.000000000000000000e+00 0.000000000000000000e+00 0.000000000000000000e+00 0.000000000000000000e+00 0.000000000000000000e+00 0.000000000000000000e+00 0.000000000000000000e+00 0.000000000000000000e+00 0.000000000000000000e+00 0.000000000000000000e+00 0.000000000000000000e+00 0.000000000000000000e+00 0.000000000000000000e+00 0.000000000000000000e+00 0.000000000000000000e+00 0.000000000000000000e+00 0.000000000000000000e+00 0.000000000000000000e+00 0.000000000000000000e+00 0.000000000000000000e+00 0.000000000000000000e+00 0.000000000000000000e+00 0.000000000000000000e+00 0.000000000000000000e+00 0.000000000000000000e+00 0.000000000000000000e+00 0.000000000000000000e+00 0.000000000000000000e+00 0.000000000000000000e+00 0.000000000000000000e+00 0.000000000000000000e+00 0.000000000000000000e+00 0.000000000000000000e+00 0.000000000000000000e+00 0.000000000000000000e+00 0.000000000000000000e+00 0.000000000000000000e+00 0.000000000000000000e+00 0.000000000000000000e+00 0.000000000000000000e+00 0.000000000000000000e+00 0.000000000000000000e+00 0.000000000000000000e+00 0.000000000000000000e+00 0.000000000000000000e+00 0.000000000000000000e+00 0.000000000000000000e+00 0.000000000000000000e+00 0.000000000000000000e+00 0.000000000000000000e+00 0.000000000000000000e+00 0.000000000000000000e+00 0.000000000000000000e+00 0.000000000000000000e+00 0.000000000000000000e+00 0.000000000000000000e+00 0.000000000000000000e+00 0.000000000000000000e+00 0.000000000000000000e+00 0.000000000000000000e+00 0.000000000000000000e+00 0.000000000000000000e+00 0.000000000000000000e+00 0.000000000000000000e+00 0.000000000000000000e+00 0.000000000000000000e+00 0.000000000000000000e+00 0.000000000000000000e+00 0.000000000000000000e+00 0.000000000000000000e+00 0.000000000000000000e+00 0.000000000000000000e+00 0.000000000000000000e+00 0.000000000000000000e+00 0.000000000000000000e+00 0.000000000000000000e+00 0.000000000000000000e+00 0.000000000000000000e+00 0.000000000000000000e+00 0.000000000000000000e+00 0.000000000000000000e+00 0.000000000000000000e+00 0.000000000000000000e+00 0.000000000000000000e+00 0.000000000000000000e+00 0.000000000000000000e+00 0.000000000000000000e+00 0.000000000000000000e+00 0.000000000000000000e+00 0.000000000000000000e+00 0.000000000000000000e+00 0.000000000000000000e+00 0.000000000000000000e+00 0.000000000000000000e+00 0.000000000000000000e+00 0.000000000000000000e+00 0.000000000000000000e+00 0.000000000000000000e+00 0.000000000000000000e+00 0.000000000000000000e+00 0.000000000000000000e+00 0.000000000000000000e+00 0.000000000000000000e+00 0.000000000000000000e+00 0.000000000000000000e+00 0.000000000000000000e+00 0.000000000000000000e+00 0.000000000000000000e+00 0.000000000000000000e+00 0.000000000000000000e+00 0.000000000000000000e+00 0.000000000000000000e+00 0.000000000000000000e+00 0.000000000000000000e+00 0.000000000000000000e+00 0.000000000000000000e+00 0.000000000000000000e+00 0.000000000000000000e+00 0.000000000000000000e+00 0.000000000000000000e+00 0.000000000000000000e+00 0.000000000000000000e+00 0.000000000000000000e+00 0.000000000000000000e+00 0.000000000000000000e+00 0.000000000000000000e+00 0.000000000000000000e+00 0.000000000000000000e+00 0.000000000000000000e+00 0.000000000000000000e+00 0.000000000000000000e+00 0.000000000000000000e+00 0.000000000000000000e+00 0.000000000000000000e+00 0.000000000000000000e+00 0.000000000000000000e+00 0.000000000000000000e+00 0.000000000000000000e+00 0.000000000000000000e+00 0.000000000000000000e+00 0.000000000000000000e+00 0.000000000000000000e+00 0.000000000000000000e+00 0.000000000000000000e+00 0.000000000000000000e+00 0.000000000000000000e+00 0.000000000000000000e+00 0.000000000000000000e+00 0.000000000000000000e+00 0.000000000000000000e+00 0.000000000000000000e+00 0.000000000000000000e+00 0.000000000000000000e+00 0.000000000000000000e+00 0.000000000000000000e+00 0.000000000000000000e+00 0.000000000000000000e+00 0.000000000000000000e+00 0.000000000000000000e+00 0.000000000000000000e+00 0.000000000000000000e+00 0.000000000000000000e+00 0.000000000000000000e+00 0.000000000000000000e+00 0.000000000000000000e+00 0.000000000000000000e+00 0.000000000000000000e+00 0.000000000000000000e+00 0.000000000000000000e+00 0.000000000000000000e+00 0.000000000000000000e+00 0.000000000000000000e+00 0.000000000000000000e+00 0.000000000000000000e+00 0.000000000000000000e+00 0.000000000000000000e+00 0.000000000000000000e+00 0.000000000000000000e+00 0.000000000000000000e+00 0.000000000000000000e+00 0.000000000000000000e+00 0.000000000000000000e+00 0.000000000000000000e+00 0.000000000000000000e+00 0.000000000000000000e+00 0.000000000000000000e+00 0.000000000000000000e+00 0.000000000000000000e+00 0.000000000000000000e+00 0.000000000000000000e+00 0.000000000000000000e+00 0.000000000000000000e+00 0.000000000000000000e+00 0.000000000000000000e+00 0.000000000000000000e+00 0.000000000000000000e+00 0.000000000000000000e+00 0.000000000000000000e+00 0.000000000000000000e+00 0.000000000000000000e+00 0.000000000000000000e+00 0.000000000000000000e+00 0.000000000000000000e+00 0.000000000000000000e+00 0.000000000000000000e+00 0.000000000000000000e+00 0.000000000000000000e+00 0.000000000000000000e+00 0.000000000000000000e+00 0.000000000000000000e+00 0.000000000000000000e+00 0.000000000000000000e+00 0.000000000000000000e+00 0.000000000000000000e+00 0.000000000000000000e+00 0.000000000000000000e+00 0.000000000000000000e+00 0.000000000000000000e+00 0.000000000000000000e+00 0.000000000000000000e+00 0.000000000000000000e+00 0.000000000000000000e+00 0.000000000000000000e+00 0.000000000000000000e+00 0.000000000000000000e+00 0.000000000000000000e+00 0.000000000000000000e+00 0.000000000000000000e+00 0.000000000000000000e+00 0.000000000000000000e+00 0.000000000000000000e+00 0.000000000000000000e+00 0.000000000000000000e+00 0.000000000000000000e+00 0.000000000000000000e+00 0.000000000000000000e+00 0.000000000000000000e+00 0.000000000000000000e+00 0.000000000000000000e+00 0.000000000000000000e+00 0.000000000000000000e+00 0.000000000000000000e+00 0.000000000000000000e+00 0.000000000000000000e+00 0.000000000000000000e+00 0.000000000000000000e+00 0.000000000000000000e+00 0.000000000000000000e+00 0.000000000000000000e+00 0.000000000000000000e+00 0.000000000000000000e+00 0.000000000000000000e+00 0.000000000000000000e+00 0.000000000000000000e+00 0.000000000000000000e+00 0.000000000000000000e+00 0.000000000000000000e+00 0.000000000000000000e+00 0.000000000000000000e+00 0.000000000000000000e+00 0.000000000000000000e+00 0.000000000000000000e+00 0.000000000000000000e+00 0.000000000000000000e+00 0.000000000000000000e+00 0.000000000000000000e+00 0.000000000000000000e+00 0.000000000000000000e+00 0.000000000000000000e+00 0.000000000000000000e+00 0.000000000000000000e+00 0.000000000000000000e+00 0.000000000000000000e+00 0.000000000000000000e+00 0.000000000000000000e+00 0.000000000000000000e+00 0.000000000000000000e+00 0.000000000000000000e+00 0.000000000000000000e+00 0.000000000000000000e+00 0.000000000000000000e+00 0.000000000000000000e+00 0.000000000000000000e+00 0.000000000000000000e+00 0.000000000000000000e+00 0.000000000000000000e+00 0.000000000000000000e+00 0.000000000000000000e+00 0.000000000000000000e+00 0.000000000000000000e+00 0.000000000000000000e+00 0.000000000000000000e+00 0.000000000000000000e+00 0.000000000000000000e+00 0.000000000000000000e+00 0.000000000000000000e+00 0.000000000000000000e+00 0.000000000000000000e+00 0.000000000000000000e+00 0.000000000000000000e+00 0.000000000000000000e+00 0.000000000000000000e+00 0.000000000000000000e+00 0.000000000000000000e+00 0.000000000000000000e+00 0.000000000000000000e+00 0.000000000000000000e+00 0.000000000000000000e+00 0.000000000000000000e+00 0.000000000000000000e+00 0.000000000000000000e+00 0.000000000000000000e+00 0.000000000000000000e+00 0.000000000000000000e+00 0.000000000000000000e+00 0.000000000000000000e+00 0.000000000000000000e+00 0.000000000000000000e+00 0.000000000000000000e+00 0.000000000000000000e+00 0.000000000000000000e+00 0.000000000000000000e+00 0.000000000000000000e+00 0.000000000000000000e+00 0.000000000000000000e+00 0.000000000000000000e+00 0.000000000000000000e+00 0.000000000000000000e+00 0.000000000000000000e+00 0.000000000000000000e+00 0.000000000000000000e+00 0.000000000000000000e+00 0.000000000000000000e+00 0.000000000000000000e+00 0.000000000000000000e+00 0.000000000000000000e+00 0.000000000000000000e+00 0.000000000000000000e+00 0.000000000000000000e+00 0.000000000000000000e+00 0.000000000000000000e+00 0.000000000000000000e+00 0.000000000000000000e+00 0.000000000000000000e+00 0.000000000000000000e+00 0.000000000000000000e+00 0.000000000000000000e+00 0.000000000000000000e+00 0.000000000000000000e+00 0.000000000000000000e+00 0.000000000000000000e+00 0.000000000000000000e+00 0.000000000000000000e+00 0.000000000000000000e+00 0.000000000000000000e+00 0.000000000000000000e+00 0.000000000000000000e+00 0.000000000000000000e+00 0.000000000000000000e+00 0.000000000000000000e+00 0.000000000000000000e+00 0.000000000000000000e+00 0.000000000000000000e+00 0.000000000000000000e+00 0.000000000000000000e+00 0.000000000000000000e+00 0.000000000000000000e+00 0.000000000000000000e+00 0.000000000000000000e+00 0.000000000000000000e+00 0.000000000000000000e+00 0.000000000000000000e+00 0.000000000000000000e+00 0.000000000000000000e+00 0.000000000000000000e+00 0.000000000000000000e+00 0.000000000000000000e+00 0.000000000000000000e+00 0.000000000000000000e+00 0.000000000000000000e+00 0.000000000000000000e+00 0.000000000000000000e+00 0.000000000000000000e+00 0.000000000000000000e+00 0.000000000000000000e+00 0.000000000000000000e+00 0.000000000000000000e+00 0.000000000000000000e+00 0.000000000000000000e+00 0.000000000000000000e+00 0.000000000000000000e+00 0.000000000000000000e+00 0.000000000000000000e+00 0.000000000000000000e+00 0.000000000000000000e+00 0.000000000000000000e+00 0.000000000000000000e+00 0.000000000000000000e+00 0.000000000000000000e+00 0.000000000000000000e+00 0.000000000000000000e+00 0.000000000000000000e+00 0.000000000000000000e+00 0.000000000000000000e+00 0.000000000000000000e+00 0.000000000000000000e+00 0.000000000000000000e+00 0.000000000000000000e+00 0.000000000000000000e+00 0.000000000000000000e+00 0.000000000000000000e+00 0.000000000000000000e+00 0.000000000000000000e+00 0.000000000000000000e+00 0.000000000000000000e+00 0.000000000000000000e+00 0.000000000000000000e+00 0.000000000000000000e+00 0.000000000000000000e+00 0.000000000000000000e+00 0.000000000000000000e+00 0.000000000000000000e+00 0.000000000000000000e+00 0.000000000000000000e+00 0.000000000000000000e+00 0.000000000000000000e+00 0.000000000000000000e+00 0.000000000000000000e+00 0.000000000000000000e+00 0.000000000000000000e+00 0.000000000000000000e+00 0.000000000000000000e+00 0.000000000000000000e+00 0.000000000000000000e+00 0.000000000000000000e+00 0.000000000000000000e+00 0.000000000000000000e+00 0.000000000000000000e+00 0.000000000000000000e+00 0.000000000000000000e+00 0.000000000000000000e+00 0.000000000000000000e+00 0.000000000000000000e+00 0.000000000000000000e+00 0.000000000000000000e+00 0.000000000000000000e+00 0.000000000000000000e+00 0.000000000000000000e+00 0.000000000000000000e+00 0.000000000000000000e+00 0.000000000000000000e+00 0.000000000000000000e+00 0.000000000000000000e+00 0.000000000000000000e+00 0.000000000000000000e+00 0.000000000000000000e+00 0.000000000000000000e+00 0.000000000000000000e+00 0.000000000000000000e+00 0.000000000000000000e+00 0.000000000000000000e+00 0.000000000000000000e+00 0.000000000000000000e+00 0.000000000000000000e+00 0.000000000000000000e+00 0.000000000000000000e+00 0.000000000000000000e+00 0.000000000000000000e+00 0.000000000000000000e+00 0.000000000000000000e+00 0.000000000000000000e+00 0.000000000000000000e+00 0.000000000000000000e+00 0.000000000000000000e+00 0.000000000000000000e+00 0.000000000000000000e+00 0.000000000000000000e+00 0.000000000000000000e+00 0.000000000000000000e+00 0.000000000000000000e+00 0.000000000000000000e+00 0.000000000000000000e+00 0.000000000000000000e+00 0.000000000000000000e+00 0.000000000000000000e+00 0.000000000000000000e+00 0.000000000000000000e+00 0.000000000000000000e+00 0.000000000000000000e+00 0.000000000000000000e+00 0.000000000000000000e+00 0.000000000000000000e+00 0.000000000000000000e+00 0.000000000000000000e+00 0.000000000000000000e+00 0.000000000000000000e+00 0.000000000000000000e+00 0.000000000000000000e+00 0.000000000000000000e+00 0.000000000000000000e+00 0.000000000000000000e+00 0.000000000000000000e+00 0.000000000000000000e+00 0.000000000000000000e+00 0.000000000000000000e+00 0.000000000000000000e+00 0.000000000000000000e+00 0.000000000000000000e+00 0.000000000000000000e+00 0.000000000000000000e+00 0.000000000000000000e+00 0.000000000000000000e+00 0.000000000000000000e+00 0.000000000000000000e+00 0.000000000000000000e+00 0.000000000000000000e+00 0.000000000000000000e+00 0.000000000000000000e+00 0.000000000000000000e+00 0.000000000000000000e+00 0.000000000000000000e+00 0.000000000000000000e+00 0.000000000000000000e+00 0.000000000000000000e+00 0.000000000000000000e+00 0.000000000000000000e+00 0.000000000000000000e+00 0.000000000000000000e+00 0.000000000000000000e+00 0.000000000000000000e+00 0.000000000000000000e+00 0.000000000000000000e+00 0.000000000000000000e+00 0.000000000000000000e+00 0.000000000000000000e+00 0.000000000000000000e+00 0.000000000000000000e+00 0.000000000000000000e+00 0.000000000000000000e+00 0.000000000000000000e+00 0.000000000000000000e+00 0.000000000000000000e+00 0.000000000000000000e+00 0.000000000000000000e+00 0.000000000000000000e+00 0.000000000000000000e+00 0.000000000000000000e+00 0.000000000000000000e+00 0.000000000000000000e+00 0.000000000000000000e+00 0.000000000000000000e+00 0.000000000000000000e+00 0.000000000000000000e+00 0.000000000000000000e+00 0.000000000000000000e+00 0.000000000000000000e+00 0.000000000000000000e+00 0.000000000000000000e+00 0.000000000000000000e+00 0.000000000000000000e+00 0.000000000000000000e+00 0.000000000000000000e+00 0.000000000000000000e+00 0.000000000000000000e+00 0.000000000000000000e+00 0.000000000000000000e+00 0.000000000000000000e+00 0.000000000000000000e+00 0.000000000000000000e+00 0.000000000000000000e+00 0.000000000000000000e+00 0.000000000000000000e+00 0.000000000000000000e+00 0.000000000000000000e+00 0.000000000000000000e+00 0.000000000000000000e+00 0.000000000000000000e+00 0.000000000000000000e+00 0.000000000000000000e+00 0.000000000000000000e+00 0.000000000000000000e+00 0.000000000000000000e+00 0.000000000000000000e+00 0.000000000000000000e+00 0.000000000000000000e+00 0.000000000000000000e+00 0.000000000000000000e+00 0.000000000000000000e+00 0.000000000000000000e+00 0.000000000000000000e+00 0.000000000000000000e+00 0.000000000000000000e+00 0.000000000000000000e+00 0.000000000000000000e+00 0.000000000000000000e+00 0.000000000000000000e+00 0.000000000000000000e+00 0.000000000000000000e+00 0.000000000000000000e+00 0.000000000000000000e+00 0.000000000000000000e+00 0.000000000000000000e+00 0.000000000000000000e+00 0.000000000000000000e+00 0.000000000000000000e+00 0.000000000000000000e+00 0.000000000000000000e+00 0.000000000000000000e+00 0.000000000000000000e+00 0.000000000000000000e+00 0.000000000000000000e+00 0.000000000000000000e+00 0.000000000000000000e+00 0.000000000000000000e+00 0.000000000000000000e+00 0.000000000000000000e+00 0.000000000000000000e+00 0.000000000000000000e+00 0.000000000000000000e+00 0.000000000000000000e+00 0.000000000000000000e+00 0.000000000000000000e+00 0.000000000000000000e+00 0.000000000000000000e+00 0.000000000000000000e+00 0.000000000000000000e+00 0.000000000000000000e+00 0.000000000000000000e+00 0.000000000000000000e+00 0.000000000000000000e+00 0.000000000000000000e+00 0.000000000000000000e+00 0.000000000000000000e+00 0.000000000000000000e+00 0.000000000000000000e+00 0.000000000000000000e+00 0.000000000000000000e+00 0.000000000000000000e+00 0.000000000000000000e+00 0.000000000000000000e+00 0.000000000000000000e+00 0.000000000000000000e+00 0.000000000000000000e+00 0.000000000000000000e+00 0.000000000000000000e+00 0.000000000000000000e+00 0.000000000000000000e+00 0.000000000000000000e+00 0.000000000000000000e+00 0.000000000000000000e+00 0.000000000000000000e+00 0.000000000000000000e+00 0.000000000000000000e+00 0.000000000000000000e+00 0.000000000000000000e+00 0.000000000000000000e+00 0.000000000000000000e+00 0.000000000000000000e+00 0.000000000000000000e+00 0.000000000000000000e+00 0.000000000000000000e+00 0.000000000000000000e+00 0.000000000000000000e+00 0.000000000000000000e+00 0.000000000000000000e+00 0.000000000000000000e+00 0.000000000000000000e+00 0.000000000000000000e+00 0.000000000000000000e+00 0.000000000000000000e+00 0.000000000000000000e+00 0.000000000000000000e+00 0.000000000000000000e+00 0.000000000000000000e+00 0.000000000000000000e+00 0.000000000000000000e+00 0.000000000000000000e+00 0.000000000000000000e+00 0.000000000000000000e+00 0.000000000000000000e+00 0.000000000000000000e+00 0.000000000000000000e+00 0.000000000000000000e+00 0.000000000000000000e+00 0.000000000000000000e+00 0.000000000000000000e+00 0.000000000000000000e+00 0.000000000000000000e+00 0.000000000000000000e+00 0.000000000000000000e+00 0.000000000000000000e+00 0.000000000000000000e+00 0.000000000000000000e+00 0.000000000000000000e+00 0.000000000000000000e+00 0.000000000000000000e+00 0.000000000000000000e+00 0.000000000000000000e+00 0.000000000000000000e+00 0.000000000000000000e+00 0.000000000000000000e+00 0.000000000000000000e+00 0.000000000000000000e+00 0.000000000000000000e+00 0.000000000000000000e+00 0.000000000000000000e+00 0.000000000000000000e+00 0.000000000000000000e+00 0.000000000000000000e+00 0.000000000000000000e+00 0.000000000000000000e+00 0.000000000000000000e+00 0.000000000000000000e+00 0.000000000000000000e+00 0.000000000000000000e+00 0.000000000000000000e+00 0.000000000000000000e+00 0.000000000000000000e+00 0.000000000000000000e+00 0.000000000000000000e+00 0.000000000000000000e+00 0.000000000000000000e+00 0.000000000000000000e+00 0.000000000000000000e+00 0.000000000000000000e+00 0.000000000000000000e+00 0.000000000000000000e+00 0.000000000000000000e+00 0.000000000000000000e+00 0.000000000000000000e+00 0.000000000000000000e+00 0.000000000000000000e+00 0.000000000000000000e+00 0.000000000000000000e+00 0.000000000000000000e+00 0.000000000000000000e+00 0.000000000000000000e+00 0.000000000000000000e+00 0.000000000000000000e+00 0.000000000000000000e+00 0.000000000000000000e+00 0.000000000000000000e+00 0.000000000000000000e+00 0.000000000000000000e+00 0.000000000000000000e+00 0.000000000000000000e+00 0.000000000000000000e+00 0.000000000000000000e+00 0.000000000000000000e+00 0.000000000000000000e+00 0.000000000000000000e+00 0.000000000000000000e+00 0.000000000000000000e+00 0.000000000000000000e+00 0.000000000000000000e+00 0.000000000000000000e+00 0.000000000000000000e+00 0.000000000000000000e+00 0.000000000000000000e+00 0.000000000000000000e+00 0.000000000000000000e+00 0.000000000000000000e+00 0.000000000000000000e+00 0.000000000000000000e+00 0.000000000000000000e+00 0.000000000000000000e+00 0.000000000000000000e+00 0.000000000000000000e+00 0.000000000000000000e+00 0.000000000000000000e+00 0.000000000000000000e+00 0.000000000000000000e+00 0.000000000000000000e+00 0.000000000000000000e+00 0.000000000000000000e+00 0.000000000000000000e+00 0.000000000000000000e+00 0.000000000000000000e+00 0.000000000000000000e+00 0.000000000000000000e+00 0.000000000000000000e+00 0.000000000000000000e+00 0.000000000000000000e+00 0.000000000000000000e+00 0.000000000000000000e+00 0.000000000000000000e+00 0.000000000000000000e+00 0.000000000000000000e+00 0.000000000000000000e+00 0.000000000000000000e+00 0.000000000000000000e+00 0.000000000000000000e+00 0.000000000000000000e+00 0.000000000000000000e+00 0.000000000000000000e+00 0.000000000000000000e+00 0.000000000000000000e+00 0.000000000000000000e+00 0.000000000000000000e+00 0.000000000000000000e+00 0.000000000000000000e+00 0.000000000000000000e+00 0.000000000000000000e+00 0.000000000000000000e+00 0.000000000000000000e+00 0.000000000000000000e+00 0.000000000000000000e+00 0.000000000000000000e+00 0.000000000000000000e+00 0.000000000000000000e+00 0.000000000000000000e+00 0.000000000000000000e+00 0.000000000000000000e+00 0.000000000000000000e+00 0.000000000000000000e+00 0.000000000000000000e+00 0.000000000000000000e+00 0.000000000000000000e+00 0.000000000000000000e+00 0.000000000000000000e+00 0.000000000000000000e+00 0.000000000000000000e+00 0.000000000000000000e+00 0.000000000000000000e+00 0.000000000000000000e+00 0.000000000000000000e+00 0.000000000000000000e+00 1.000000000000000000e+00 7.000000000000000000e+00 9.000000000000000000e+00 1.800000000000000000e+01 2.200000000000000000e+01 4.100000000000000000e+01 4.500000000000000000e+01 4.000000000000000000e+01 5.400000000000000000e+01 6.200000000000000000e+01 5.900000000000000000e+01 6.700000000000000000e+01 7.000000000000000000e+01 8.700000000000000000e+01 6.100000000000000000e+01 6.900000000000000000e+01 8.200000000000000000e+01 8.300000000000000000e+01 7.300000000000000000e+01 8.400000000000000000e+01 1.290000000000000000e+02 1.260000000000000000e+02 1.220000000000000000e+02 1.050000000000000000e+02 9.600000000000000000e+01 1.230000000000000000e+02 1.270000000000000000e+02 1.430000000000000000e+02 1.200000000000000000e+02 1.090000000000000000e+02 9.400000000000000000e+01 1.260000000000000000e+02 1.390000000000000000e+02 1.100000000000000000e+02 1.140000000000000000e+02 1.060000000000000000e+02 1.200000000000000000e+02 1.330000000000000000e+02 1.190000000000000000e+02 1.240000000000000000e+02 1.180000000000000000e+02 1.430000000000000000e+02 1.490000000000000000e+02 1.490000000000000000e+02 1.470000000000000000e+02 1.530000000000000000e+02 1.450000000000000000e+02 1.550000000000000000e+02 1.720000000000000000e+02 1.710000000000000000e+02 1.640000000000000000e+02 1.780000000000000000e+02 1.800000000000000000e+02 1.530000000000000000e+02 1.780000000000000000e+02 1.870000000000000000e+02 1.940000000000000000e+02 1.670000000000000000e+02 1.520000000000000000e+02 1.590000000000000000e+02 1.400000000000000000e+02 1.520000000000000000e+02 1.820000000000000000e+02 1.610000000000000000e+02 1.420000000000000000e+02 1.930000000000000000e+02 1.520000000000000000e+02 1.500000000000000000e+02 1.670000000000000000e+02 1.420000000000000000e+02 1.360000000000000000e+02 1.470000000000000000e+02 1.510000000000000000e+02 1.230000000000000000e+02 1.650000000000000000e+02 1.630000000000000000e+02 1.850000000000000000e+02 1.800000000000000000e+02 1.880000000000000000e+02 1.810000000000000000e+02 1.540000000000000000e+02 1.430000000000000000e+02 1.430000000000000000e+02 1.620000000000000000e+02 1.590000000000000000e+02 1.560000000000000000e+02 1.750000000000000000e+02 1.680000000000000000e+02 1.410000000000000000e+02 1.220000000000000000e+02 1.470000000000000000e+02 1.360000000000000000e+02 1.690000000000000000e+02 1.560000000000000000e+02 1.860000000000000000e+02 1.690000000000000000e+02 1.830000000000000000e+02 1.880000000000000000e+02 1.850000000000000000e+02 1.430000000000000000e+02 1.520000000000000000e+02 1.810000000000000000e+02 1.780000000000000000e+02 1.860000000000000000e+02 2.020000000000000000e+02 1.970000000000000000e+02 1.660000000000000000e+02 1.770000000000000000e+02 1.670000000000000000e+02 1.760000000000000000e+02 1.980000000000000000e+02 1.840000000000000000e+02 1.940000000000000000e+02 1.770000000000000000e+02 1.410000000000000000e+02 1.550000000000000000e+02 1.560000000000000000e+02 1.590000000000000000e+02 1.780000000000000000e+02 1.910000000000000000e+02 1.910000000000000000e+02 2.150000000000000000e+02 1.890000000000000000e+02 2.170000000000000000e+02 1.730000000000000000e+02 2.100000000000000000e+02 2.610000000000000000e+02 2.390000000000000000e+02 2.280000000000000000e+02 2.020000000000000000e+02 2.330000000000000000e+02 2.410000000000000000e+02 2.580000000000000000e+02 2.580000000000000000e+02 2.310000000000000000e+02 2.400000000000000000e+02 2.160000000000000000e+02 1.940000000000000000e+02 2.150000000000000000e+02 2.310000000000000000e+02 2.300000000000000000e+02 2.510000000000000000e+02 2.090000000000000000e+02 2.180000000000000000e+02 2.380000000000000000e+02 2.290000000000000000e+02 2.310000000000000000e+02 2.000000000000000000e+02 2.250000000000000000e+02 2.670000000000000000e+02 2.230000000000000000e+02 2.700000000000000000e+02 2.500000000000000000e+02 2.720000000000000000e+02 2.540000000000000000e+02 2.760000000000000000e+02 2.850000000000000000e+02 2.640000000000000000e+02 2.780000000000000000e+02 2.540000000000000000e+02 2.840000000000000000e+02 2.750000000000000000e+02 3.000000000000000000e+02 2.800000000000000000e+02 2.500000000000000000e+02 3.060000000000000000e+02 2.600000000000000000e+02 2.470000000000000000e+02 2.790000000000000000e+02 2.540000000000000000e+02 2.450000000000000000e+02 2.350000000000000000e+02 2.330000000000000000e+02 2.350000000000000000e+02 2.440000000000000000e+02 2.570000000000000000e+02 2.490000000000000000e+02 2.650000000000000000e+02 2.990000000000000000e+02 2.720000000000000000e+02 2.410000000000000000e+02 2.860000000000000000e+02 2.650000000000000000e+02 2.550000000000000000e+02 2.550000000000000000e+02 2.460000000000000000e+02 2.470000000000000000e+02 2.480000000000000000e+02 2.510000000000000000e+02 2.560000000000000000e+02 2.220000000000000000e+02 2.170000000000000000e+02 2.340000000000000000e+02 2.350000000000000000e+02 2.360000000000000000e+02 2.370000000000000000e+02 2.230000000000000000e+02 2.260000000000000000e+02 2.230000000000000000e+02 2.160000000000000000e+02 2.250000000000000000e+02 2.330000000000000000e+02 2.550000000000000000e+02 2.380000000000000000e+02 2.570000000000000000e+02 2.150000000000000000e+02 2.310000000000000000e+02 2.440000000000000000e+02 2.540000000000000000e+02 2.420000000000000000e+02 2.080000000000000000e+02 1.970000000000000000e+02 1.820000000000000000e+02 1.840000000000000000e+02 1.910000000000000000e+02 1.870000000000000000e+02 1.550000000000000000e+02 1.920000000000000000e+02 1.920000000000000000e+02 2.010000000000000000e+02 1.780000000000000000e+02 1.990000000000000000e+02 2.080000000000000000e+02 2.320000000000000000e+02 2.160000000000000000e+02 2.200000000000000000e+02 2.270000000000000000e+02 2.300000000000000000e+02 2.440000000000000000e+02 2.280000000000000000e+02 2.270000000000000000e+02 2.190000000000000000e+02 2.190000000000000000e+02 2.390000000000000000e+02 2.270000000000000000e+02 2.150000000000000000e+02 2.370000000000000000e+02 2.270000000000000000e+02 2.130000000000000000e+02 2.420000000000000000e+02 2.170000000000000000e+02 2.380000000000000000e+02 2.450000000000000000e+02 2.190000000000000000e+02 2.200000000000000000e+02 2.390000000000000000e+02 2.140000000000000000e+02 1.890000000000000000e+02 2.070000000000000000e+02 2.150000000000000000e+02 2.080000000000000000e+02 2.200000000000000000e+02 2.180000000000000000e+02 2.190000000000000000e+02 2.420000000000000000e+02 2.700000000000000000e+02 2.610000000000000000e+02 2.230000000000000000e+02 2.430000000000000000e+02 2.340000000000000000e+02 2.560000000000000000e+02 2.680000000000000000e+02 2.630000000000000000e+02 2.660000000000000000e+02 2.520000000000000000e+02 2.560000000000000000e+02 2.640000000000000000e+02 2.480000000000000000e+02 2.660000000000000000e+02 2.570000000000000000e+02 2.570000000000000000e+02 2.930000000000000000e+02 2.990000000000000000e+02 2.710000000000000000e+02 2.720000000000000000e+02 2.790000000000000000e+02 2.920000000000000000e+02 2.990000000000000000e+02 2.540000000000000000e+02 2.320000000000000000e+02 2.330000000000000000e+02 2.370000000000000000e+02 2.840000000000000000e+02 2.370000000000000000e+02 2.700000000000000000e+02 2.810000000000000000e+02 2.850000000000000000e+02 2.930000000000000000e+02 2.340000000000000000e+02 2.810000000000000000e+02 2.530000000000000000e+02 2.390000000000000000e+02 2.380000000000000000e+02 2.260000000000000000e+02 2.090000000000000000e+02 1.950000000000000000e+02 2.170000000000000000e+02 2.280000000000000000e+02 2.150000000000000000e+02 2.100000000000000000e+02 2.150000000000000000e+02 2.410000000000000000e+02 2.620000000000000000e+02 2.160000000000000000e+02 1.910000000000000000e+02 2.070000000000000000e+02 1.870000000000000000e+02 1.920000000000000000e+02 2.170000000000000000e+02 2.620000000000000000e+02 2.060000000000000000e+02 2.080000000000000000e+02 2.520000000000000000e+02 2.460000000000000000e+02 2.540000000000000000e+02 2.550000000000000000e+02 2.570000000000000000e+02 2.540000000000000000e+02 2.660000000000000000e+02 2.900000000000000000e+02 2.730000000000000000e+02 2.570000000000000000e+02 2.520000000000000000e+02 2.510000000000000000e+02 2.420000000000000000e+02 2.930000000000000000e+02 2.390000000000000000e+02 2.370000000000000000e+02 2.770000000000000000e+02 2.690000000000000000e+02 2.670000000000000000e+02 2.990000000000000000e+02 2.740000000000000000e+02 2.880000000000000000e+02 2.720000000000000000e+02 3.060000000000000000e+02 2.650000000000000000e+02 2.970000000000000000e+02 2.640000000000000000e+02 3.070000000000000000e+02 3.080000000000000000e+02 3.110000000000000000e+02 2.670000000000000000e+02 2.690000000000000000e+02 3.080000000000000000e+02 2.800000000000000000e+02 3.080000000000000000e+02 2.950000000000000000e+02 2.700000000000000000e+02 2.550000000000000000e+02 2.840000000000000000e+02 3.180000000000000000e+02 3.140000000000000000e+02 3.290000000000000000e+02 3.140000000000000000e+02 3.080000000000000000e+02 3.220000000000000000e+02 3.330000000000000000e+02 3.420000000000000000e+02 3.820000000000000000e+02 3.240000000000000000e+02 3.100000000000000000e+02 3.210000000000000000e+02 3.350000000000000000e+02 3.520000000000000000e+02 3.390000000000000000e+02 3.180000000000000000e+02 3.280000000000000000e+02 3.330000000000000000e+02 3.550000000000000000e+02 3.100000000000000000e+02 3.170000000000000000e+02 3.360000000000000000e+02 3.680000000000000000e+02 2.970000000000000000e+02 3.410000000000000000e+02 3.780000000000000000e+02 3.210000000000000000e+02 2.900000000000000000e+02 3.200000000000000000e+02 2.970000000000000000e+02 3.170000000000000000e+02 3.450000000000000000e+02 3.080000000000000000e+02 2.700000000000000000e+02 2.870000000000000000e+02 3.170000000000000000e+02 3.350000000000000000e+02 3.080000000000000000e+02 3.110000000000000000e+02 3.140000000000000000e+02 2.930000000000000000e+02 2.890000000000000000e+02 2.970000000000000000e+02 3.310000000000000000e+02 2.810000000000000000e+02 3.100000000000000000e+02 2.930000000000000000e+02 3.130000000000000000e+02 3.350000000000000000e+02 3.400000000000000000e+02 2.980000000000000000e+02 3.010000000000000000e+02 3.110000000000000000e+02 3.130000000000000000e+02 3.040000000000000000e+02 3.420000000000000000e+02 2.930000000000000000e+02 2.830000000000000000e+02 2.980000000000000000e+02 3.330000000000000000e+02 2.910000000000000000e+02 3.380000000000000000e+02 3.000000000000000000e+02 3.240000000000000000e+02 3.070000000000000000e+02 3.070000000000000000e+02 2.940000000000000000e+02 3.020000000000000000e+02 3.020000000000000000e+02 3.420000000000000000e+02 3.160000000000000000e+02 3.010000000000000000e+02 2.890000000000000000e+02 3.100000000000000000e+02 3.130000000000000000e+02 3.170000000000000000e+02 3.550000000000000000e+02 2.730000000000000000e+02 2.910000000000000000e+02 2.630000000000000000e+02 2.890000000000000000e+02 3.190000000000000000e+02 3.100000000000000000e+02 3.160000000000000000e+02 3.100000000000000000e+02 3.400000000000000000e+02 3.500000000000000000e+02 3.660000000000000000e+02 3.250000000000000000e+02 3.510000000000000000e+02 3.320000000000000000e+02 3.910000000000000000e+02 3.550000000000000000e+02 3.660000000000000000e+02 3.570000000000000000e+02 3.430000000000000000e+02 3.120000000000000000e+02 3.510000000000000000e+02 3.320000000000000000e+02 3.670000000000000000e+02 3.700000000000000000e+02 3.800000000000000000e+02 3.740000000000000000e+02 3.860000000000000000e+02 3.950000000000000000e+02 3.540000000000000000e+02 3.550000000000000000e+02 3.840000000000000000e+02 3.590000000000000000e+02 3.260000000000000000e+02 3.360000000000000000e+02 3.180000000000000000e+02 3.130000000000000000e+02 3.320000000000000000e+02 3.930000000000000000e+02 3.560000000000000000e+02 3.700000000000000000e+02 3.260000000000000000e+02 3.280000000000000000e+02 3.640000000000000000e+02 3.470000000000000000e+02 3.410000000000000000e+02 3.490000000000000000e+02 3.440000000000000000e+02 3.410000000000000000e+02 3.600000000000000000e+02 3.840000000000000000e+02 3.560000000000000000e+02 3.470000000000000000e+02 3.730000000000000000e+02 3.650000000000000000e+02 3.610000000000000000e+02 3.410000000000000000e+02 3.540000000000000000e+02 3.910000000000000000e+02 3.810000000000000000e+02 3.560000000000000000e+02 3.820000000000000000e+02 3.840000000000000000e+02 3.670000000000000000e+02 3.960000000000000000e+02 3.300000000000000000e+02 3.510000000000000000e+02 3.770000000000000000e+02 3.410000000000000000e+02 3.400000000000000000e+02 3.730000000000000000e+02 3.730000000000000000e+02 3.830000000000000000e+02 3.490000000000000000e+02 4.220000000000000000e+02 4.060000000000000000e+02 4.040000000000000000e+02 4.040000000000000000e+02 4.460000000000000000e+02 3.750000000000000000e+02 4.470000000000000000e+02 4.290000000000000000e+02 4.470000000000000000e+02 4.320000000000000000e+02 4.370000000000000000e+02 4.840000000000000000e+02 5.040000000000000000e+02 4.580000000000000000e+02 4.450000000000000000e+02 4.810000000000000000e+02 4.750000000000000000e+02 4.510000000000000000e+02 4.890000000000000000e+02 4.240000000000000000e+02 4.670000000000000000e+02 4.690000000000000000e+02 4.070000000000000000e+02 4.640000000000000000e+02 4.450000000000000000e+02 4.730000000000000000e+02 4.420000000000000000e+02 3.940000000000000000e+02 3.870000000000000000e+02 3.750000000000000000e+02 4.040000000000000000e+02 4.020000000000000000e+02 4.170000000000000000e+02 4.330000000000000000e+02 4.150000000000000000e+02 4.300000000000000000e+02 3.920000000000000000e+02 4.270000000000000000e+02 4.100000000000000000e+02 3.600000000000000000e+02 3.810000000000000000e+02 3.880000000000000000e+02 4.190000000000000000e+02 3.690000000000000000e+02 4.170000000000000000e+02 4.180000000000000000e+02 3.570000000000000000e+02 3.390000000000000000e+02 4.330000000000000000e+02 4.100000000000000000e+02 4.430000000000000000e+02 4.140000000000000000e+02 4.630000000000000000e+02 4.270000000000000000e+02 4.190000000000000000e+02 4.820000000000000000e+02 4.420000000000000000e+02 4.370000000000000000e+02 4.210000000000000000e+02 4.010000000000000000e+02 4.050000000000000000e+02 3.880000000000000000e+02 3.960000000000000000e+02 3.850000000000000000e+02 3.880000000000000000e+02 3.870000000000000000e+02 3.840000000000000000e+02 3.840000000000000000e+02 3.630000000000000000e+02 4.030000000000000000e+02 3.850000000000000000e+02 4.010000000000000000e+02 4.400000000000000000e+02 4.090000000000000000e+02 4.120000000000000000e+02 3.930000000000000000e+02 4.450000000000000000e+02 4.640000000000000000e+02 4.120000000000000000e+02 4.170000000000000000e+02 4.870000000000000000e+02 4.270000000000000000e+02 4.290000000000000000e+02 4.310000000000000000e+02 4.210000000000000000e+02 4.290000000000000000e+02 4.550000000000000000e+02 4.390000000000000000e+02 4.360000000000000000e+02 4.590000000000000000e+02 4.600000000000000000e+02 4.260000000000000000e+02 4.760000000000000000e+02 4.420000000000000000e+02 4.000000000000000000e+02 4.190000000000000000e+02 3.730000000000000000e+02 4.150000000000000000e+02 3.900000000000000000e+02 4.220000000000000000e+02 3.610000000000000000e+02 3.750000000000000000e+02 3.970000000000000000e+02 3.990000000000000000e+02 3.890000000000000000e+02 4.080000000000000000e+02 4.500000000000000000e+02 4.160000000000000000e+02 4.140000000000000000e+02 4.640000000000000000e+02 4.110000000000000000e+02 4.520000000000000000e+02 4.220000000000000000e+02 4.330000000000000000e+02 4.320000000000000000e+02 4.150000000000000000e+02 4.360000000000000000e+02 4.450000000000000000e+02 4.560000000000000000e+02 4.810000000000000000e+02 4.680000000000000000e+02 4.390000000000000000e+02 4.400000000000000000e+02 4.320000000000000000e+02 4.320000000000000000e+02 4.800000000000000000e+02 4.250000000000000000e+02 3.920000000000000000e+02 4.240000000000000000e+02 3.960000000000000000e+02 4.510000000000000000e+02 4.820000000000000000e+02 4.530000000000000000e+02 4.540000000000000000e+02 4.890000000000000000e+02 4.250000000000000000e+02 4.570000000000000000e+02 4.300000000000000000e+02 4.330000000000000000e+02 4.140000000000000000e+02 3.630000000000000000e+02 3.940000000000000000e+02 3.930000000000000000e+02 3.620000000000000000e+02 3.940000000000000000e+02 4.320000000000000000e+02 4.130000000000000000e+02 4.120000000000000000e+02 4.280000000000000000e+02 4.170000000000000000e+02 4.560000000000000000e+02 4.370000000000000000e+02 4.610000000000000000e+02 4.480000000000000000e+02 4.030000000000000000e+02 4.210000000000000000e+02 3.980000000000000000e+02 4.530000000000000000e+02 3.630000000000000000e+02 4.120000000000000000e+02 4.060000000000000000e+02 4.060000000000000000e+02 3.770000000000000000e+02 3.860000000000000000e+02 3.990000000000000000e+02 4.140000000000000000e+02 4.490000000000000000e+02 4.240000000000000000e+02 4.280000000000000000e+02 4.550000000000000000e+02 4.280000000000000000e+02 4.520000000000000000e+02 4.380000000000000000e+02 4.740000000000000000e+02 4.680000000000000000e+02 4.520000000000000000e+02 4.370000000000000000e+02 4.170000000000000000e+02 4.050000000000000000e+02 4.000000000000000000e+02 4.170000000000000000e+02 4.150000000000000000e+02 4.290000000000000000e+02 3.910000000000000000e+02 4.030000000000000000e+02 3.840000000000000000e+02 4.190000000000000000e+02 4.160000000000000000e+02 3.630000000000000000e+02 4.270000000000000000e+02 4.380000000000000000e+02 3.840000000000000000e+02 3.900000000000000000e+02 3.570000000000000000e+02 3.430000000000000000e+02 3.460000000000000000e+02 3.560000000000000000e+02 3.680000000000000000e+02 3.430000000000000000e+02 3.820000000000000000e+02 3.850000000000000000e+02 3.970000000000000000e+02 3.980000000000000000e+02 4.110000000000000000e+02 3.610000000000000000e+02 3.600000000000000000e+02 3.880000000000000000e+02 4.020000000000000000e+02 3.920000000000000000e+02 3.900000000000000000e+02 4.280000000000000000e+02 3.860000000000000000e+02 4.130000000000000000e+02 4.470000000000000000e+02 4.500000000000000000e+02 4.300000000000000000e+02 4.500000000000000000e+02 4.450000000000000000e+02 4.320000000000000000e+02 4.330000000000000000e+02 3.950000000000000000e+02 4.130000000000000000e+02 3.910000000000000000e+02 3.740000000000000000e+02 4.060000000000000000e+02 4.210000000000000000e+02 3.910000000000000000e+02 4.080000000000000000e+02 3.980000000000000000e+02 3.690000000000000000e+02 3.890000000000000000e+02 3.890000000000000000e+02 4.710000000000000000e+02 4.300000000000000000e+02 4.480000000000000000e+02 4.890000000000000000e+02 4.510000000000000000e+02 4.290000000000000000e+02 4.470000000000000000e+02 4.210000000000000000e+02 3.870000000000000000e+02 4.270000000000000000e+02 4.410000000000000000e+02 4.060000000000000000e+02 4.450000000000000000e+02 4.290000000000000000e+02 3.880000000000000000e+02 4.100000000000000000e+02 4.390000000000000000e+02 4.070000000000000000e+02 4.080000000000000000e+02 4.360000000000000000e+02 3.910000000000000000e+02 4.040000000000000000e+02 3.800000000000000000e+02 3.900000000000000000e+02 3.820000000000000000e+02 3.960000000000000000e+02 3.870000000000000000e+02 3.910000000000000000e+02 4.110000000000000000e+02 4.230000000000000000e+02 4.130000000000000000e+02 3.920000000000000000e+02 4.500000000000000000e+02 4.120000000000000000e+02 4.300000000000000000e+02 4.080000000000000000e+02 4.150000000000000000e+02 4.000000000000000000e+02 3.930000000000000000e+02 4.170000000000000000e+02 3.540000000000000000e+02 3.510000000000000000e+02 4.040000000000000000e+02 4.270000000000000000e+02 3.900000000000000000e+02 4.330000000000000000e+02 3.830000000000000000e+02 3.760000000000000000e+02 4.140000000000000000e+02 3.990000000000000000e+02 4.250000000000000000e+02 4.000000000000000000e+02 4.000000000000000000e+02 3.970000000000000000e+02 3.400000000000000000e+02 3.910000000000000000e+02 4.170000000000000000e+02 4.170000000000000000e+02 4.350000000000000000e+02 4.210000000000000000e+02 4.160000000000000000e+02 4.150000000000000000e+02 3.820000000000000000e+02 4.130000000000000000e+02 4.340000000000000000e+02 4.830000000000000000e+02 4.150000000000000000e+02 4.100000000000000000e+02 4.250000000000000000e+02 4.460000000000000000e+02 4.430000000000000000e+02 4.180000000000000000e+02 4.630000000000000000e+02 4.110000000000000000e+02 3.930000000000000000e+02 4.310000000000000000e+02 4.150000000000000000e+02 4.350000000000000000e+02 4.160000000000000000e+02 4.140000000000000000e+02 4.230000000000000000e+02 4.510000000000000000e+02 4.180000000000000000e+02 4.130000000000000000e+02 4.540000000000000000e+02 4.450000000000000000e+02 4.780000000000000000e+02 4.870000000000000000e+02 4.580000000000000000e+02 4.410000000000000000e+02 4.360000000000000000e+02 4.570000000000000000e+02 4.200000000000000000e+02 4.710000000000000000e+02 4.960000000000000000e+02 4.490000000000000000e+02 4.230000000000000000e+02 4.300000000000000000e+02 4.420000000000000000e+02 4.030000000000000000e+02 4.330000000000000000e+02 4.620000000000000000e+02 4.380000000000000000e+02 4.420000000000000000e+02 4.410000000000000000e+02 4.100000000000000000e+02 4.130000000000000000e+02 4.250000000000000000e+02 4.590000000000000000e+02 4.670000000000000000e+02 4.730000000000000000e+02 4.570000000000000000e+02 4.880000000000000000e+02 4.830000000000000000e+02 5.110000000000000000e+02 4.840000000000000000e+02 5.190000000000000000e+02 4.790000000000000000e+02 4.800000000000000000e+02 4.870000000000000000e+02 4.790000000000000000e+02 4.450000000000000000e+02 4.570000000000000000e+02 4.170000000000000000e+02 4.830000000000000000e+02 4.480000000000000000e+02 4.210000000000000000e+02 4.330000000000000000e+02 4.050000000000000000e+02 4.360000000000000000e+02 3.850000000000000000e+02 4.500000000000000000e+02 4.400000000000000000e+02 4.050000000000000000e+02 4.340000000000000000e+02 4.690000000000000000e+02 4.620000000000000000e+02 4.290000000000000000e+02 4.310000000000000000e+02 4.470000000000000000e+02 4.370000000000000000e+02 4.540000000000000000e+02 4.760000000000000000e+02 4.380000000000000000e+02 4.340000000000000000e+02 4.470000000000000000e+02 4.200000000000000000e+02 4.720000000000000000e+02 4.590000000000000000e+02 4.870000000000000000e+02 4.920000000000000000e+02 4.730000000000000000e+02 4.520000000000000000e+02 4.510000000000000000e+02 4.270000000000000000e+02 4.270000000000000000e+02 4.280000000000000000e+02 4.290000000000000000e+02 4.590000000000000000e+02 4.150000000000000000e+02 4.620000000000000000e+02 4.120000000000000000e+02 4.190000000000000000e+02 4.070000000000000000e+02 4.320000000000000000e+02 4.120000000000000000e+02 4.170000000000000000e+02 4.360000000000000000e+02 4.060000000000000000e+02 3.880000000000000000e+02 3.990000000000000000e+02 3.770000000000000000e+02 4.150000000000000000e+02 4.170000000000000000e+02 4.070000000000000000e+02 3.860000000000000000e+02 3.920000000000000000e+02 3.970000000000000000e+02 4.160000000000000000e+02 3.950000000000000000e+02 3.870000000000000000e+02 4.050000000000000000e+02 4.420000000000000000e+02 4.730000000000000000e+02 4.470000000000000000e+02 4.280000000000000000e+02 4.180000000000000000e+02 4.080000000000000000e+02 4.050000000000000000e+02 4.030000000000000000e+02 4.120000000000000000e+02 4.220000000000000000e+02 4.520000000000000000e+02 3.870000000000000000e+02 4.440000000000000000e+02 4.270000000000000000e+02 4.380000000000000000e+02 4.470000000000000000e+02 3.780000000000000000e+02 4.510000000000000000e+02 4.270000000000000000e+02 4.640000000000000000e+02 4.760000000000000000e+02 4.290000000000000000e+02 4.230000000000000000e+02 4.310000000000000000e+02 4.010000000000000000e+02 4.090000000000000000e+02 4.430000000000000000e+02 4.370000000000000000e+02 3.970000000000000000e+02 4.430000000000000000e+02 4.320000000000000000e+02 4.680000000000000000e+02 4.290000000000000000e+02 4.240000000000000000e+02 4.240000000000000000e+02 4.390000000000000000e+02 4.400000000000000000e+02 4.430000000000000000e+02 4.360000000000000000e+02 3.980000000000000000e+02 4.430000000000000000e+02 3.820000000000000000e+02 3.760000000000000000e+02 3.950000000000000000e+02 3.830000000000000000e+02 3.910000000000000000e+02 4.050000000000000000e+02 4.390000000000000000e+02 4.180000000000000000e+02 4.030000000000000000e+02 4.240000000000000000e+02 3.880000000000000000e+02 3.720000000000000000e+02 3.950000000000000000e+02 3.810000000000000000e+02 3.800000000000000000e+02 3.700000000000000000e+02 3.630000000000000000e+02 3.690000000000000000e+02 3.180000000000000000e+02 3.750000000000000000e+02 3.480000000000000000e+02 3.710000000000000000e+02 3.540000000000000000e+02 3.480000000000000000e+02 3.230000000000000000e+02 3.170000000000000000e+02 3.190000000000000000e+02 3.020000000000000000e+02 3.230000000000000000e+02 3.420000000000000000e+02 3.570000000000000000e+02 3.440000000000000000e+02 3.710000000000000000e+02 3.180000000000000000e+02 3.350000000000000000e+02 3.200000000000000000e+02 3.330000000000000000e+02 3.030000000000000000e+02 3.330000000000000000e+02 3.040000000000000000e+02 3.540000000000000000e+02 3.560000000000000000e+02 3.350000000000000000e+02 3.690000000000000000e+02 3.450000000000000000e+02 3.470000000000000000e+02 3.540000000000000000e+02 3.050000000000000000e+02 3.340000000000000000e+02 3.530000000000000000e+02 3.220000000000000000e+02 3.450000000000000000e+02 3.230000000000000000e+02 3.160000000000000000e+02 3.130000000000000000e+02 3.270000000000000000e+02 3.300000000000000000e+02 2.760000000000000000e+02 3.500000000000000000e+02 3.130000000000000000e+02 3.400000000000000000e+02 3.580000000000000000e+02 3.560000000000000000e+02 3.520000000000000000e+02 3.180000000000000000e+02 3.580000000000000000e+02 3.870000000000000000e+02 3.320000000000000000e+02 3.530000000000000000e+02 3.450000000000000000e+02 3.790000000000000000e+02 3.560000000000000000e+02 3.760000000000000000e+02 4.020000000000000000e+02 3.850000000000000000e+02 4.280000000000000000e+02 3.780000000000000000e+02 4.050000000000000000e+02 3.840000000000000000e+02 3.400000000000000000e+02 4.270000000000000000e+02 3.890000000000000000e+02 4.270000000000000000e+02 3.880000000000000000e+02 4.000000000000000000e+02 3.710000000000000000e+02 3.700000000000000000e+02 3.860000000000000000e+02 3.740000000000000000e+02 4.470000000000000000e+02 3.930000000000000000e+02 3.900000000000000000e+02 3.890000000000000000e+02 4.230000000000000000e+02 3.860000000000000000e+02 3.800000000000000000e+02 4.100000000000000000e+02 4.100000000000000000e+02 3.950000000000000000e+02 3.910000000000000000e+02 3.980000000000000000e+02 3.800000000000000000e+02 3.830000000000000000e+02 4.110000000000000000e+02 4.430000000000000000e+02 3.920000000000000000e+02 3.610000000000000000e+02 3.800000000000000000e+02 3.910000000000000000e+02 3.740000000000000000e+02 4.130000000000000000e+02 4.170000000000000000e+02 4.510000000000000000e+02 4.310000000000000000e+02 4.290000000000000000e+02 4.050000000000000000e+02 3.970000000000000000e+02 4.060000000000000000e+02 3.720000000000000000e+02 4.290000000000000000e+02 4.100000000000000000e+02 4.170000000000000000e+02 4.050000000000000000e+02 4.300000000000000000e+02 3.890000000000000000e+02 4.100000000000000000e+02 3.790000000000000000e+02 3.930000000000000000e+02 3.710000000000000000e+02 3.940000000000000000e+02 3.800000000000000000e+02 3.640000000000000000e+02 4.170000000000000000e+02 3.440000000000000000e+02 3.780000000000000000e+02 3.690000000000000000e+02 3.410000000000000000e+02 3.740000000000000000e+02 3.950000000000000000e+02 3.910000000000000000e+02 3.900000000000000000e+02 3.940000000000000000e+02 4.140000000000000000e+02 4.160000000000000000e+02 4.100000000000000000e+02 3.630000000000000000e+02 4.070000000000000000e+02 3.560000000000000000e+02 3.830000000000000000e+02 4.110000000000000000e+02 3.640000000000000000e+02 3.530000000000000000e+02 3.560000000000000000e+02 4.150000000000000000e+02 3.710000000000000000e+02 3.730000000000000000e+02 3.600000000000000000e+02 3.690000000000000000e+02 3.430000000000000000e+02 4.000000000000000000e+02 3.920000000000000000e+02 4.230000000000000000e+02 3.350000000000000000e+02 3.810000000000000000e+02 3.610000000000000000e+02 3.510000000000000000e+02 3.740000000000000000e+02 3.770000000000000000e+02 3.270000000000000000e+02 3.480000000000000000e+02 3.160000000000000000e+02 3.500000000000000000e+02 3.180000000000000000e+02 3.680000000000000000e+02 3.550000000000000000e+02 3.400000000000000000e+02 3.680000000000000000e+02 3.470000000000000000e+02 3.300000000000000000e+02 3.420000000000000000e+02 3.310000000000000000e+02 3.450000000000000000e+02 3.390000000000000000e+02 3.790000000000000000e+02 3.620000000000000000e+02 3.970000000000000000e+02 4.000000000000000000e+02 3.780000000000000000e+02 3.880000000000000000e+02 3.850000000000000000e+02 3.770000000000000000e+02 4.340000000000000000e+02 3.630000000000000000e+02 3.700000000000000000e+02 3.990000000000000000e+02 3.460000000000000000e+02 3.960000000000000000e+02 4.090000000000000000e+02 4.020000000000000000e+02 3.680000000000000000e+02 3.950000000000000000e+02 3.730000000000000000e+02 4.150000000000000000e+02 4.200000000000000000e+02 4.060000000000000000e+02 4.190000000000000000e+02 3.650000000000000000e+02 4.460000000000000000e+02 3.860000000000000000e+02 3.900000000000000000e+02 3.910000000000000000e+02 3.460000000000000000e+02 4.300000000000000000e+02 3.780000000000000000e+02 4.130000000000000000e+02 3.850000000000000000e+02 3.870000000000000000e+02 3.930000000000000000e+02 4.140000000000000000e+02 4.120000000000000000e+02 3.890000000000000000e+02 3.640000000000000000e+02 3.840000000000000000e+02 3.750000000000000000e+02 3.830000000000000000e+02 3.560000000000000000e+02 3.670000000000000000e+02 4.160000000000000000e+02 4.120000000000000000e+02 4.120000000000000000e+02 4.060000000000000000e+02 3.870000000000000000e+02 3.870000000000000000e+02 3.910000000000000000e+02 3.810000000000000000e+02 3.800000000000000000e+02 3.770000000000000000e+02 3.900000000000000000e+02 3.530000000000000000e+02 4.270000000000000000e+02 4.170000000000000000e+02 4.100000000000000000e+02 3.790000000000000000e+02 3.920000000000000000e+02 4.050000000000000000e+02 3.810000000000000000e+02 4.160000000000000000e+02 3.840000000000000000e+02 4.030000000000000000e+02 4.080000000000000000e+02 4.140000000000000000e+02 4.410000000000000000e+02 4.280000000000000000e+02 4.340000000000000000e+02 4.730000000000000000e+02 4.520000000000000000e+02 4.090000000000000000e+02 4.440000000000000000e+02 4.200000000000000000e+02 4.410000000000000000e+02 4.020000000000000000e+02 4.280000000000000000e+02 4.560000000000000000e+02 4.570000000000000000e+02 3.940000000000000000e+02 4.470000000000000000e+02 4.020000000000000000e+02 4.440000000000000000e+02 3.980000000000000000e+02 4.140000000000000000e+02 3.920000000000000000e+02 4.460000000000000000e+02 4.230000000000000000e+02 4.470000000000000000e+02 4.150000000000000000e+02 4.020000000000000000e+02 4.440000000000000000e+02 4.200000000000000000e+02 4.440000000000000000e+02 4.380000000000000000e+02 4.340000000000000000e+02 4.410000000000000000e+02 4.850000000000000000e+02 4.590000000000000000e+02 3.970000000000000000e+02 4.680000000000000000e+02 4.120000000000000000e+02 4.340000000000000000e+02 4.260000000000000000e+02 4.190000000000000000e+02 4.940000000000000000e+02 4.540000000000000000e+02 4.680000000000000000e+02 4.670000000000000000e+02 4.950000000000000000e+02 4.340000000000000000e+02 4.050000000000000000e+02 4.320000000000000000e+02 3.920000000000000000e+02 4.230000000000000000e+02 4.190000000000000000e+02 4.450000000000000000e+02 4.090000000000000000e+02 4.040000000000000000e+02 4.230000000000000000e+02 3.670000000000000000e+02 3.930000000000000000e+02 4.130000000000000000e+02 3.620000000000000000e+02 4.380000000000000000e+02 3.910000000000000000e+02 3.990000000000000000e+02 4.380000000000000000e+02 3.950000000000000000e+02 4.480000000000000000e+02 3.730000000000000000e+02 4.070000000000000000e+02 3.980000000000000000e+02 3.530000000000000000e+02 4.020000000000000000e+02 4.060000000000000000e+02 3.890000000000000000e+02 4.460000000000000000e+02 4.650000000000000000e+02 4.150000000000000000e+02 4.440000000000000000e+02 4.400000000000000000e+02 4.210000000000000000e+02 4.400000000000000000e+02 4.160000000000000000e+02 4.260000000000000000e+02 4.110000000000000000e+02 4.060000000000000000e+02 3.870000000000000000e+02 4.190000000000000000e+02 4.110000000000000000e+02 3.910000000000000000e+02 3.870000000000000000e+02 4.020000000000000000e+02 3.950000000000000000e+02 4.070000000000000000e+02 4.160000000000000000e+02 4.180000000000000000e+02 4.150000000000000000e+02 3.790000000000000000e+02 3.780000000000000000e+02 3.680000000000000000e+02 4.110000000000000000e+02 4.130000000000000000e+02 3.840000000000000000e+02 3.430000000000000000e+02 3.710000000000000000e+02 3.480000000000000000e+02 3.640000000000000000e+02 3.840000000000000000e+02 3.570000000000000000e+02 3.900000000000000000e+02 3.810000000000000000e+02 3.740000000000000000e+02 4.040000000000000000e+02 4.150000000000000000e+02 4.200000000000000000e+02 3.790000000000000000e+02 3.750000000000000000e+02 4.140000000000000000e+02 3.700000000000000000e+02 3.940000000000000000e+02 3.940000000000000000e+02 4.270000000000000000e+02 3.860000000000000000e+02 4.260000000000000000e+02 4.240000000000000000e+02 4.060000000000000000e+02 4.120000000000000000e+02 4.290000000000000000e+02 4.180000000000000000e+02 4.090000000000000000e+02 4.380000000000000000e+02 4.220000000000000000e+02 3.590000000000000000e+02 4.360000000000000000e+02 4.260000000000000000e+02 4.110000000000000000e+02 4.040000000000000000e+02 4.270000000000000000e+02 4.070000000000000000e+02 4.410000000000000000e+02 4.210000000000000000e+02 4.000000000000000000e+02 4.550000000000000000e+02 3.910000000000000000e+02 4.070000000000000000e+02 4.420000000000000000e+02 4.520000000000000000e+02 4.300000000000000000e+02 4.330000000000000000e+02 4.630000000000000000e+02 4.200000000000000000e+02 4.700000000000000000e+02 4.550000000000000000e+02 4.900000000000000000e+02 4.550000000000000000e+02 4.510000000000000000e+02 4.520000000000000000e+02 4.540000000000000000e+02 4.320000000000000000e+02 4.710000000000000000e+02 4.790000000000000000e+02 4.570000000000000000e+02 4.720000000000000000e+02 4.410000000000000000e+02 4.450000000000000000e+02 4.780000000000000000e+02 4.530000000000000000e+02 4.230000000000000000e+02 4.710000000000000000e+02 4.380000000000000000e+02 3.990000000000000000e+02 4.400000000000000000e+02 4.460000000000000000e+02 4.200000000000000000e+02 4.390000000000000000e+02 4.120000000000000000e+02 4.010000000000000000e+02 4.060000000000000000e+02 4.350000000000000000e+02 4.170000000000000000e+02 4.260000000000000000e+02 3.790000000000000000e+02 3.830000000000000000e+02 4.350000000000000000e+02 4.190000000000000000e+02 4.170000000000000000e+02 3.890000000000000000e+02 3.830000000000000000e+02 3.610000000000000000e+02 4.140000000000000000e+02 4.030000000000000000e+02 4.070000000000000000e+02 4.420000000000000000e+02 4.530000000000000000e+02 4.230000000000000000e+02 4.280000000000000000e+02 4.290000000000000000e+02 3.830000000000000000e+02 3.730000000000000000e+02 4.200000000000000000e+02 3.490000000000000000e+02 3.980000000000000000e+02 4.250000000000000000e+02 3.970000000000000000e+02 4.090000000000000000e+02 4.540000000000000000e+02 4.330000000000000000e+02 4.060000000000000000e+02 4.220000000000000000e+02 4.150000000000000000e+02 3.870000000000000000e+02 3.910000000000000000e+02 4.460000000000000000e+02 4.160000000000000000e+02 3.950000000000000000e+02 4.270000000000000000e+02 4.060000000000000000e+02 3.970000000000000000e+02 4.460000000000000000e+02 4.760000000000000000e+02 4.240000000000000000e+02 4.550000000000000000e+02 4.940000000000000000e+02 4.420000000000000000e+02 4.260000000000000000e+02 4.600000000000000000e+02 4.090000000000000000e+02 4.390000000000000000e+02 4.940000000000000000e+02 4.530000000000000000e+02 4.370000000000000000e+02 4.620000000000000000e+02 4.760000000000000000e+02 4.570000000000000000e+02 4.330000000000000000e+02 4.380000000000000000e+02 4.600000000000000000e+02 4.200000000000000000e+02 4.280000000000000000e+02 4.730000000000000000e+02 4.610000000000000000e+02 4.490000000000000000e+02 4.570000000000000000e+02 4.050000000000000000e+02 4.600000000000000000e+02 4.260000000000000000e+02 3.730000000000000000e+02 4.380000000000000000e+02 4.240000000000000000e+02 4.510000000000000000e+02 4.450000000000000000e+02 4.580000000000000000e+02 4.260000000000000000e+02 4.410000000000000000e+02 4.300000000000000000e+02 4.340000000000000000e+02 4.360000000000000000e+02 4.630000000000000000e+02 4.430000000000000000e+02 4.130000000000000000e+02 4.420000000000000000e+02 4.700000000000000000e+02 4.310000000000000000e+02 4.420000000000000000e+02 4.220000000000000000e+02 4.440000000000000000e+02 4.670000000000000000e+02 4.310000000000000000e+02 4.340000000000000000e+02 4.850000000000000000e+02 4.190000000000000000e+02 4.320000000000000000e+02 4.270000000000000000e+02 4.060000000000000000e+02 3.990000000000000000e+02 3.940000000000000000e+02 4.290000000000000000e+02 4.290000000000000000e+02 4.290000000000000000e+02 3.880000000000000000e+02 4.390000000000000000e+02 3.960000000000000000e+02 4.020000000000000000e+02 4.340000000000000000e+02 3.800000000000000000e+02 4.150000000000000000e+02 4.330000000000000000e+02 4.090000000000000000e+02 3.850000000000000000e+02 4.360000000000000000e+02 4.270000000000000000e+02 3.900000000000000000e+02 4.020000000000000000e+02 4.200000000000000000e+02 4.460000000000000000e+02 4.170000000000000000e+02 3.930000000000000000e+02 4.370000000000000000e+02 3.680000000000000000e+02 3.860000000000000000e+02 3.730000000000000000e+02 4.040000000000000000e+02 3.460000000000000000e+02 3.720000000000000000e+02 3.600000000000000000e+02 3.580000000000000000e+02 3.580000000000000000e+02 4.090000000000000000e+02 3.990000000000000000e+02 3.770000000000000000e+02 3.950000000000000000e+02 3.990000000000000000e+02 3.440000000000000000e+02 4.000000000000000000e+02 3.750000000000000000e+02 3.630000000000000000e+02 3.770000000000000000e+02 3.990000000000000000e+02 3.660000000000000000e+02 4.010000000000000000e+02 3.600000000000000000e+02 3.690000000000000000e+02 3.860000000000000000e+02 4.360000000000000000e+02 4.150000000000000000e+02 4.060000000000000000e+02 4.300000000000000000e+02 4.100000000000000000e+02 4.020000000000000000e+02 4.470000000000000000e+02 4.500000000000000000e+02 4.290000000000000000e+02 4.430000000000000000e+02 4.640000000000000000e+02 4.650000000000000000e+02 4.320000000000000000e+02 4.230000000000000000e+02 4.350000000000000000e+02 4.510000000000000000e+02 4.410000000000000000e+02 4.200000000000000000e+02 4.290000000000000000e+02 3.800000000000000000e+02 4.210000000000000000e+02 4.130000000000000000e+02 4.840000000000000000e+02 4.130000000000000000e+02 4.060000000000000000e+02 4.830000000000000000e+02 4.380000000000000000e+02 4.110000000000000000e+02 3.880000000000000000e+02 4.150000000000000000e+02 4.370000000000000000e+02 3.810000000000000000e+02 4.190000000000000000e+02 4.190000000000000000e+02 4.630000000000000000e+02 4.410000000000000000e+02 4.140000000000000000e+02 4.230000000000000000e+02 4.620000000000000000e+02 4.780000000000000000e+02 4.460000000000000000e+02 4.420000000000000000e+02 4.530000000000000000e+02 3.990000000000000000e+02 4.410000000000000000e+02 4.570000000000000000e+02 4.470000000000000000e+02 4.330000000000000000e+02 4.810000000000000000e+02 4.720000000000000000e+02 4.660000000000000000e+02 4.460000000000000000e+02 4.660000000000000000e+02 4.700000000000000000e+02 4.080000000000000000e+02 4.220000000000000000e+02 4.480000000000000000e+02 4.810000000000000000e+02 4.590000000000000000e+02 4.750000000000000000e+02 3.920000000000000000e+02 3.950000000000000000e+02 4.350000000000000000e+02 4.450000000000000000e+02 4.460000000000000000e+02 4.010000000000000000e+02 4.270000000000000000e+02 4.560000000000000000e+02 4.530000000000000000e+02 3.910000000000000000e+02 3.970000000000000000e+02 4.310000000000000000e+02 4.060000000000000000e+02 4.000000000000000000e+02 4.010000000000000000e+02 4.690000000000000000e+02 3.890000000000000000e+02 4.160000000000000000e+02 4.040000000000000000e+02 4.660000000000000000e+02 4.050000000000000000e+02 4.130000000000000000e+02 4.440000000000000000e+02 4.260000000000000000e+02 4.770000000000000000e+02 4.510000000000000000e+02 4.260000000000000000e+02 4.330000000000000000e+02 4.430000000000000000e+02 4.580000000000000000e+02 4.460000000000000000e+02 4.140000000000000000e+02 4.590000000000000000e+02 4.390000000000000000e+02 4.390000000000000000e+02 4.450000000000000000e+02 4.720000000000000000e+02 4.330000000000000000e+02 4.760000000000000000e+02 4.480000000000000000e+02 4.500000000000000000e+02 4.800000000000000000e+02 4.790000000000000000e+02 4.300000000000000000e+02 4.240000000000000000e+02 4.180000000000000000e+02 4.600000000000000000e+02 4.660000000000000000e+02 4.020000000000000000e+02 4.500000000000000000e+02 4.520000000000000000e+02 4.460000000000000000e+02 4.550000000000000000e+02 4.520000000000000000e+02 4.280000000000000000e+02 4.070000000000000000e+02 4.210000000000000000e+02 4.190000000000000000e+02 4.520000000000000000e+02 4.020000000000000000e+02 4.080000000000000000e+02 4.100000000000000000e+02 4.150000000000000000e+02 3.920000000000000000e+02 3.850000000000000000e+02 3.650000000000000000e+02 3.870000000000000000e+02 3.890000000000000000e+02 3.810000000000000000e+02 3.840000000000000000e+02 3.700000000000000000e+02 4.180000000000000000e+02 4.190000000000000000e+02 3.890000000000000000e+02 3.730000000000000000e+02 3.870000000000000000e+02 3.910000000000000000e+02 4.060000000000000000e+02 4.320000000000000000e+02 3.910000000000000000e+02 3.900000000000000000e+02 4.190000000000000000e+02 4.340000000000000000e+02 4.100000000000000000e+02 4.010000000000000000e+02 4.120000000000000000e+02 4.190000000000000000e+02 4.630000000000000000e+02 4.530000000000000000e+02 4.330000000000000000e+02 4.260000000000000000e+02 4.300000000000000000e+02 4.350000000000000000e+02 4.390000000000000000e+02 4.010000000000000000e+02 4.180000000000000000e+02 4.200000000000000000e+02 4.400000000000000000e+02 4.270000000000000000e+02 4.540000000000000000e+02 4.630000000000000000e+02 4.220000000000000000e+02 4.270000000000000000e+02 4.440000000000000000e+02 4.090000000000000000e+02 4.580000000000000000e+02 3.930000000000000000e+02 4.400000000000000000e+02 3.980000000000000000e+02 4.190000000000000000e+02 3.880000000000000000e+02 3.890000000000000000e+02 3.780000000000000000e+02 4.190000000000000000e+02 3.840000000000000000e+02 3.970000000000000000e+02 4.010000000000000000e+02 4.160000000000000000e+02 3.710000000000000000e+02 3.780000000000000000e+02 3.700000000000000000e+02 3.970000000000000000e+02 4.310000000000000000e+02 3.820000000000000000e+02 3.800000000000000000e+02 4.130000000000000000e+02 4.170000000000000000e+02 3.660000000000000000e+02 4.020000000000000000e+02 3.900000000000000000e+02 4.560000000000000000e+02 3.960000000000000000e+02 3.840000000000000000e+02 4.520000000000000000e+02 3.940000000000000000e+02 4.070000000000000000e+02 3.460000000000000000e+02 3.780000000000000000e+02 4.060000000000000000e+02 4.180000000000000000e+02 3.830000000000000000e+02 4.450000000000000000e+02 3.730000000000000000e+02 4.440000000000000000e+02 3.650000000000000000e+02 3.670000000000000000e+02 3.880000000000000000e+02 3.770000000000000000e+02 3.450000000000000000e+02 4.300000000000000000e+02 3.940000000000000000e+02 4.040000000000000000e+02 3.850000000000000000e+02 4.110000000000000000e+02 3.890000000000000000e+02 4.000000000000000000e+02 3.830000000000000000e+02 4.040000000000000000e+02 4.390000000000000000e+02 4.160000000000000000e+02 4.130000000000000000e+02 4.210000000000000000e+02 3.800000000000000000e+02 4.120000000000000000e+02 4.130000000000000000e+02 4.220000000000000000e+02 4.240000000000000000e+02 4.160000000000000000e+02 4.080000000000000000e+02 4.070000000000000000e+02 4.430000000000000000e+02 4.240000000000000000e+02 4.210000000000000000e+02 4.180000000000000000e+02 4.060000000000000000e+02 4.110000000000000000e+02 3.810000000000000000e+02 3.840000000000000000e+02 3.850000000000000000e+02 3.940000000000000000e+02 4.270000000000000000e+02 4.410000000000000000e+02 4.330000000000000000e+02 4.390000000000000000e+02 4.410000000000000000e+02 4.790000000000000000e+02 4.590000000000000000e+02 4.860000000000000000e+02 5.230000000000000000e+02 4.750000000000000000e+02 4.760000000000000000e+02 4.480000000000000000e+02 4.800000000000000000e+02 4.190000000000000000e+02 4.840000000000000000e+02 4.900000000000000000e+02 4.750000000000000000e+02 4.980000000000000000e+02 4.820000000000000000e+02 4.550000000000000000e+02 4.710000000000000000e+02 4.450000000000000000e+02 4.600000000000000000e+02 4.760000000000000000e+02 4.800000000000000000e+02 4.920000000000000000e+02 4.850000000000000000e+02 4.670000000000000000e+02 4.130000000000000000e+02 4.420000000000000000e+02 4.830000000000000000e+02 4.960000000000000000e+02 4.820000000000000000e+02 4.810000000000000000e+02 4.470000000000000000e+02 4.720000000000000000e+02 4.430000000000000000e+02 4.400000000000000000e+02 4.150000000000000000e+02 4.670000000000000000e+02 4.210000000000000000e+02 4.400000000000000000e+02 4.090000000000000000e+02 3.940000000000000000e+02 4.050000000000000000e+02 4.230000000000000000e+02 4.200000000000000000e+02 4.220000000000000000e+02 4.500000000000000000e+02 4.060000000000000000e+02 4.120000000000000000e+02 3.590000000000000000e+02 4.300000000000000000e+02 4.310000000000000000e+02 3.670000000000000000e+02 3.980000000000000000e+02 4.010000000000000000e+02 4.170000000000000000e+02 4.190000000000000000e+02 3.940000000000000000e+02 4.240000000000000000e+02 3.820000000000000000e+02 4.230000000000000000e+02 4.190000000000000000e+02 3.740000000000000000e+02 3.560000000000000000e+02 3.740000000000000000e+02 3.550000000000000000e+02 3.430000000000000000e+02 3.610000000000000000e+02 3.420000000000000000e+02 3.420000000000000000e+02 3.440000000000000000e+02 3.340000000000000000e+02 3.640000000000000000e+02 3.710000000000000000e+02 3.710000000000000000e+02 3.570000000000000000e+02 3.720000000000000000e+02 3.620000000000000000e+02 3.540000000000000000e+02 3.610000000000000000e+02 3.220000000000000000e+02 3.050000000000000000e+02 3.840000000000000000e+02 3.500000000000000000e+02 3.700000000000000000e+02 3.780000000000000000e+02 3.970000000000000000e+02 4.060000000000000000e+02 4.010000000000000000e+02 4.160000000000000000e+02 3.720000000000000000e+02 3.640000000000000000e+02 4.120000000000000000e+02 4.280000000000000000e+02 3.750000000000000000e+02 3.620000000000000000e+02 3.520000000000000000e+02 3.700000000000000000e+02 3.160000000000000000e+02 3.740000000000000000e+02 3.800000000000000000e+02 3.480000000000000000e+02 3.920000000000000000e+02 3.800000000000000000e+02 3.340000000000000000e+02 3.830000000000000000e+02 3.300000000000000000e+02 3.840000000000000000e+02 3.540000000000000000e+02 3.450000000000000000e+02 3.870000000000000000e+02 3.780000000000000000e+02 3.790000000000000000e+02 3.590000000000000000e+02 3.730000000000000000e+02 3.610000000000000000e+02 3.810000000000000000e+02 3.670000000000000000e+02 4.070000000000000000e+02 3.960000000000000000e+02 3.770000000000000000e+02 3.630000000000000000e+02 3.200000000000000000e+02 3.670000000000000000e+02 3.570000000000000000e+02 3.490000000000000000e+02 3.230000000000000000e+02 2.760000000000000000e+02 3.020000000000000000e+02 3.350000000000000000e+02 3.640000000000000000e+02 3.440000000000000000e+02 3.820000000000000000e+02 3.860000000000000000e+02 3.710000000000000000e+02 3.700000000000000000e+02 3.790000000000000000e+02 3.420000000000000000e+02 3.690000000000000000e+02 3.840000000000000000e+02 3.670000000000000000e+02 3.620000000000000000e+02 3.810000000000000000e+02 3.840000000000000000e+02 3.590000000000000000e+02 3.540000000000000000e+02 3.670000000000000000e+02 3.820000000000000000e+02 4.240000000000000000e+02 3.880000000000000000e+02 4.290000000000000000e+02 4.370000000000000000e+02 4.210000000000000000e+02 4.310000000000000000e+02 3.990000000000000000e+02 3.740000000000000000e+02 3.970000000000000000e+02 4.240000000000000000e+02 4.250000000000000000e+02 4.350000000000000000e+02 3.970000000000000000e+02 3.960000000000000000e+02 4.100000000000000000e+02 4.500000000000000000e+02 3.910000000000000000e+02 4.050000000000000000e+02 4.000000000000000000e+02 4.040000000000000000e+02 4.130000000000000000e+02 3.930000000000000000e+02 3.450000000000000000e+02 3.860000000000000000e+02 3.790000000000000000e+02 3.950000000000000000e+02 3.580000000000000000e+02 3.990000000000000000e+02 3.600000000000000000e+02 3.710000000000000000e+02 3.770000000000000000e+02 3.870000000000000000e+02 4.030000000000000000e+02 3.700000000000000000e+02 4.130000000000000000e+02 4.310000000000000000e+02 3.850000000000000000e+02 4.200000000000000000e+02 4.390000000000000000e+02 3.800000000000000000e+02 3.990000000000000000e+02 3.770000000000000000e+02 3.400000000000000000e+02 3.940000000000000000e+02 4.070000000000000000e+02 3.850000000000000000e+02 4.130000000000000000e+02 4.280000000000000000e+02 4.170000000000000000e+02 4.030000000000000000e+02 3.710000000000000000e+02 3.850000000000000000e+02 3.960000000000000000e+02 4.190000000000000000e+02 3.880000000000000000e+02 3.920000000000000000e+02 4.360000000000000000e+02 4.390000000000000000e+02 4.230000000000000000e+02 3.990000000000000000e+02 4.070000000000000000e+02 4.260000000000000000e+02 3.980000000000000000e+02 3.930000000000000000e+02 4.370000000000000000e+02 4.390000000000000000e+02 3.880000000000000000e+02 3.670000000000000000e+02 3.740000000000000000e+02 4.020000000000000000e+02 4.070000000000000000e+02 3.580000000000000000e+02 3.710000000000000000e+02 3.750000000000000000e+02 3.510000000000000000e+02 3.730000000000000000e+02 3.810000000000000000e+02 3.650000000000000000e+02 3.780000000000000000e+02 3.970000000000000000e+02 4.170000000000000000e+02 3.850000000000000000e+02 4.110000000000000000e+02 4.020000000000000000e+02 4.000000000000000000e+02 3.930000000000000000e+02 3.980000000000000000e+02 3.970000000000000000e+02 3.820000000000000000e+02 3.250000000000000000e+02 3.570000000000000000e+02 3.720000000000000000e+02 3.740000000000000000e+02 4.130000000000000000e+02 3.700000000000000000e+02 3.710000000000000000e+02 3.650000000000000000e+02 3.890000000000000000e+02 3.840000000000000000e+02 3.720000000000000000e+02 3.350000000000000000e+02 3.710000000000000000e+02 3.930000000000000000e+02 3.760000000000000000e+02 3.740000000000000000e+02 3.720000000000000000e+02 4.080000000000000000e+02 4.000000000000000000e+02 4.030000000000000000e+02 3.710000000000000000e+02 3.630000000000000000e+02 3.880000000000000000e+02 3.460000000000000000e+02 3.170000000000000000e+02 3.550000000000000000e+02 3.380000000000000000e+02 3.510000000000000000e+02 3.840000000000000000e+02 3.410000000000000000e+02 3.470000000000000000e+02 3.320000000000000000e+02 3.330000000000000000e+02 3.550000000000000000e+02 3.680000000000000000e+02 3.730000000000000000e+02 3.820000000000000000e+02 3.580000000000000000e+02 3.650000000000000000e+02 4.060000000000000000e+02 3.590000000000000000e+02 4.030000000000000000e+02 3.540000000000000000e+02 3.350000000000000000e+02 3.320000000000000000e+02 3.350000000000000000e+02 3.750000000000000000e+02 3.700000000000000000e+02 3.800000000000000000e+02 4.050000000000000000e+02 3.470000000000000000e+02 3.370000000000000000e+02 3.230000000000000000e+02 3.690000000000000000e+02 3.390000000000000000e+02 3.310000000000000000e+02 3.390000000000000000e+02 3.620000000000000000e+02 4.010000000000000000e+02 3.560000000000000000e+02 3.710000000000000000e+02 3.710000000000000000e+02 3.560000000000000000e+02 3.960000000000000000e+02 3.960000000000000000e+02 3.370000000000000000e+02 3.620000000000000000e+02 3.790000000000000000e+02 3.530000000000000000e+02 3.640000000000000000e+02 3.650000000000000000e+02 3.670000000000000000e+02 3.560000000000000000e+02 3.980000000000000000e+02 3.860000000000000000e+02 3.630000000000000000e+02 3.700000000000000000e+02 4.050000000000000000e+02 3.680000000000000000e+02 3.730000000000000000e+02 3.650000000000000000e+02 3.750000000000000000e+02 3.620000000000000000e+02 3.360000000000000000e+02 3.310000000000000000e+02 3.570000000000000000e+02 3.610000000000000000e+02 3.330000000000000000e+02 3.350000000000000000e+02 3.210000000000000000e+02 3.320000000000000000e+02 3.520000000000000000e+02 3.510000000000000000e+02 3.610000000000000000e+02 3.770000000000000000e+02 3.680000000000000000e+02 3.310000000000000000e+02 2.980000000000000000e+02 3.490000000000000000e+02 3.340000000000000000e+02 3.550000000000000000e+02 3.520000000000000000e+02 3.220000000000000000e+02 3.890000000000000000e+02 3.460000000000000000e+02 3.100000000000000000e+02 3.200000000000000000e+02 3.360000000000000000e+02 3.520000000000000000e+02 3.730000000000000000e+02 3.720000000000000000e+02 3.640000000000000000e+02 3.780000000000000000e+02 3.930000000000000000e+02 4.080000000000000000e+02 3.280000000000000000e+02 3.180000000000000000e+02 3.220000000000000000e+02 3.540000000000000000e+02 3.480000000000000000e+02 3.260000000000000000e+02 3.900000000000000000e+02 3.550000000000000000e+02 3.540000000000000000e+02 3.590000000000000000e+02 3.400000000000000000e+02 3.530000000000000000e+02 3.620000000000000000e+02 3.690000000000000000e+02 3.100000000000000000e+02 3.690000000000000000e+02 3.480000000000000000e+02 3.490000000000000000e+02 3.510000000000000000e+02 3.800000000000000000e+02 3.800000000000000000e+02 3.500000000000000000e+02 3.720000000000000000e+02 3.480000000000000000e+02 3.060000000000000000e+02 3.480000000000000000e+02 3.450000000000000000e+02 3.450000000000000000e+02 3.630000000000000000e+02 3.390000000000000000e+02 3.480000000000000000e+02 3.390000000000000000e+02 3.450000000000000000e+02 3.610000000000000000e+02 3.410000000000000000e+02 3.420000000000000000e+02 3.490000000000000000e+02 3.770000000000000000e+02 3.940000000000000000e+02 3.600000000000000000e+02 3.940000000000000000e+02 3.500000000000000000e+02 3.350000000000000000e+02 3.360000000000000000e+02 3.370000000000000000e+02 2.900000000000000000e+02 2.830000000000000000e+02 3.020000000000000000e+02 3.130000000000000000e+02 2.860000000000000000e+02 3.190000000000000000e+02 3.320000000000000000e+02 3.070000000000000000e+02 3.490000000000000000e+02 2.820000000000000000e+02 3.380000000000000000e+02 3.460000000000000000e+02 3.170000000000000000e+02 2.840000000000000000e+02 3.180000000000000000e+02 3.110000000000000000e+02 3.360000000000000000e+02 3.080000000000000000e+02 3.060000000000000000e+02 3.350000000000000000e+02 3.240000000000000000e+02 3.460000000000000000e+02 3.450000000000000000e+02 3.430000000000000000e+02 3.270000000000000000e+02 3.500000000000000000e+02 3.000000000000000000e+02 3.420000000000000000e+02 3.230000000000000000e+02 3.230000000000000000e+02 3.430000000000000000e+02 3.610000000000000000e+02 3.810000000000000000e+02 3.150000000000000000e+02 3.640000000000000000e+02 3.370000000000000000e+02 3.800000000000000000e+02 3.280000000000000000e+02 3.980000000000000000e+02 4.030000000000000000e+02 3.830000000000000000e+02 4.120000000000000000e+02 3.990000000000000000e+02 3.930000000000000000e+02 4.400000000000000000e+02 3.920000000000000000e+02 4.240000000000000000e+02 4.110000000000000000e+02 3.850000000000000000e+02 3.620000000000000000e+02 3.910000000000000000e+02 4.040000000000000000e+02 4.160000000000000000e+02 4.350000000000000000e+02 3.960000000000000000e+02 4.370000000000000000e+02 4.280000000000000000e+02 4.040000000000000000e+02 3.840000000000000000e+02 3.410000000000000000e+02 3.730000000000000000e+02 3.940000000000000000e+02 3.810000000000000000e+02 4.080000000000000000e+02 4.180000000000000000e+02 3.410000000000000000e+02 3.800000000000000000e+02 4.060000000000000000e+02 3.620000000000000000e+02 4.200000000000000000e+02 4.270000000000000000e+02 3.830000000000000000e+02 4.140000000000000000e+02 3.790000000000000000e+02 3.950000000000000000e+02 4.120000000000000000e+02 4.280000000000000000e+02 3.890000000000000000e+02 4.050000000000000000e+02 3.990000000000000000e+02 4.080000000000000000e+02 3.820000000000000000e+02 3.850000000000000000e+02 3.960000000000000000e+02 3.920000000000000000e+02 4.470000000000000000e+02 4.120000000000000000e+02 3.900000000000000000e+02 4.240000000000000000e+02 3.660000000000000000e+02 3.840000000000000000e+02 3.720000000000000000e+02 3.880000000000000000e+02 3.650000000000000000e+02 3.900000000000000000e+02 3.760000000000000000e+02 3.890000000000000000e+02 3.660000000000000000e+02 4.000000000000000000e+02 4.160000000000000000e+02 4.210000000000000000e+02 3.990000000000000000e+02 4.130000000000000000e+02 3.590000000000000000e+02 3.800000000000000000e+02 3.660000000000000000e+02 4.120000000000000000e+02 4.140000000000000000e+02 3.830000000000000000e+02 4.040000000000000000e+02 3.710000000000000000e+02 3.990000000000000000e+02 4.410000000000000000e+02 4.420000000000000000e+02 3.690000000000000000e+02 4.040000000000000000e+02 4.130000000000000000e+02 4.180000000000000000e+02 4.420000000000000000e+02 4.400000000000000000e+02 4.050000000000000000e+02 4.490000000000000000e+02 4.720000000000000000e+02 4.310000000000000000e+02 4.330000000000000000e+02 4.430000000000000000e+02 4.700000000000000000e+02 4.530000000000000000e+02 5.040000000000000000e+02 4.760000000000000000e+02 4.750000000000000000e+02 4.690000000000000000e+02 4.230000000000000000e+02 4.770000000000000000e+02 3.970000000000000000e+02 4.620000000000000000e+02 4.280000000000000000e+02 4.220000000000000000e+02 4.380000000000000000e+02 4.340000000000000000e+02 4.810000000000000000e+02 4.040000000000000000e+02 4.590000000000000000e+02 4.440000000000000000e+02 4.530000000000000000e+02 4.600000000000000000e+02 4.790000000000000000e+02 4.440000000000000000e+02 4.530000000000000000e+02 4.460000000000000000e+02 4.110000000000000000e+02 4.600000000000000000e+02 4.460000000000000000e+02 4.230000000000000000e+02 4.460000000000000000e+02 4.380000000000000000e+02 4.160000000000000000e+02 4.110000000000000000e+02 3.850000000000000000e+02 4.310000000000000000e+02 4.440000000000000000e+02 3.620000000000000000e+02 4.180000000000000000e+02 4.010000000000000000e+02 3.830000000000000000e+02 4.460000000000000000e+02 4.100000000000000000e+02 4.370000000000000000e+02 3.670000000000000000e+02 4.300000000000000000e+02 4.030000000000000000e+02 4.370000000000000000e+02 3.810000000000000000e+02 4.110000000000000000e+02 4.490000000000000000e+02 4.750000000000000000e+02 4.270000000000000000e+02 4.460000000000000000e+02 4.400000000000000000e+02 3.890000000000000000e+02 3.950000000000000000e+02 4.290000000000000000e+02 5.100000000000000000e+02 4.350000000000000000e+02 4.260000000000000000e+02 4.490000000000000000e+02 4.130000000000000000e+02 4.260000000000000000e+02 4.170000000000000000e+02 4.720000000000000000e+02 4.500000000000000000e+02 4.380000000000000000e+02 4.280000000000000000e+02 3.940000000000000000e+02 4.600000000000000000e+02 4.270000000000000000e+02 4.470000000000000000e+02 4.280000000000000000e+02 4.460000000000000000e+02 4.560000000000000000e+02 4.590000000000000000e+02 4.450000000000000000e+02 4.560000000000000000e+02 5.080000000000000000e+02 4.580000000000000000e+02 4.740000000000000000e+02 5.330000000000000000e+02 4.480000000000000000e+02 5.030000000000000000e+02 4.770000000000000000e+02 5.000000000000000000e+02 4.270000000000000000e+02 4.630000000000000000e+02 4.860000000000000000e+02 4.610000000000000000e+02 4.710000000000000000e+02 4.760000000000000000e+02 4.340000000000000000e+02 4.640000000000000000e+02 4.660000000000000000e+02 4.670000000000000000e+02 4.550000000000000000e+02 4.720000000000000000e+02 4.540000000000000000e+02 4.460000000000000000e+02 4.790000000000000000e+02 4.450000000000000000e+02 4.430000000000000000e+02 4.650000000000000000e+02 4.430000000000000000e+02 4.340000000000000000e+02 4.460000000000000000e+02 4.150000000000000000e+02 4.390000000000000000e+02 4.360000000000000000e+02 4.010000000000000000e+02 4.100000000000000000e+02 4.350000000000000000e+02 3.950000000000000000e+02 4.540000000000000000e+02 4.160000000000000000e+02 3.900000000000000000e+02 4.180000000000000000e+02 4.580000000000000000e+02 4.510000000000000000e+02 4.240000000000000000e+02 4.370000000000000000e+02 4.750000000000000000e+02 4.010000000000000000e+02 4.130000000000000000e+02 4.180000000000000000e+02 4.040000000000000000e+02 4.360000000000000000e+02 4.620000000000000000e+02 4.750000000000000000e+02 4.530000000000000000e+02 4.490000000000000000e+02 4.530000000000000000e+02 4.720000000000000000e+02 4.390000000000000000e+02 4.630000000000000000e+02 4.020000000000000000e+02 4.350000000000000000e+02 3.920000000000000000e+02 4.740000000000000000e+02 4.480000000000000000e+02 4.070000000000000000e+02 4.240000000000000000e+02 4.030000000000000000e+02 4.220000000000000000e+02 4.660000000000000000e+02 4.690000000000000000e+02 4.670000000000000000e+02 4.190000000000000000e+02 4.830000000000000000e+02 4.560000000000000000e+02 4.860000000000000000e+02 4.600000000000000000e+02 4.290000000000000000e+02 4.390000000000000000e+02 4.510000000000000000e+02 4.390000000000000000e+02 4.520000000000000000e+02 4.230000000000000000e+02 4.130000000000000000e+02 4.440000000000000000e+02 4.490000000000000000e+02 4.400000000000000000e+02 4.220000000000000000e+02 4.600000000000000000e+02 4.560000000000000000e+02 4.780000000000000000e+02 4.340000000000000000e+02 4.610000000000000000e+02 4.730000000000000000e+02 4.660000000000000000e+02 4.630000000000000000e+02 4.560000000000000000e+02 4.680000000000000000e+02 4.240000000000000000e+02 4.270000000000000000e+02 4.590000000000000000e+02 4.840000000000000000e+02 4.750000000000000000e+02 5.000000000000000000e+02 4.600000000000000000e+02 4.690000000000000000e+02 4.670000000000000000e+02 4.650000000000000000e+02 4.210000000000000000e+02 4.640000000000000000e+02 4.660000000000000000e+02 4.110000000000000000e+02 4.450000000000000000e+02 4.520000000000000000e+02 4.390000000000000000e+02 4.000000000000000000e+02 4.820000000000000000e+02 4.660000000000000000e+02 4.910000000000000000e+02 4.710000000000000000e+02 4.490000000000000000e+02 4.260000000000000000e+02 4.330000000000000000e+02 4.390000000000000000e+02 4.320000000000000000e+02 4.570000000000000000e+02 4.500000000000000000e+02 4.090000000000000000e+02 4.210000000000000000e+02 3.860000000000000000e+02 4.630000000000000000e+02 4.630000000000000000e+02 4.120000000000000000e+02 4.280000000000000000e+02 4.600000000000000000e+02 4.070000000000000000e+02 4.910000000000000000e+02 4.260000000000000000e+02 4.710000000000000000e+02 4.630000000000000000e+02 4.430000000000000000e+02 4.330000000000000000e+02 4.410000000000000000e+02 4.700000000000000000e+02 4.790000000000000000e+02 4.340000000000000000e+02 4.370000000000000000e+02 4.650000000000000000e+02 4.610000000000000000e+02 4.490000000000000000e+02 4.760000000000000000e+02 4.630000000000000000e+02 4.960000000000000000e+02 5.180000000000000000e+02 4.320000000000000000e+02 4.620000000000000000e+02 4.880000000000000000e+02 4.670000000000000000e+02 4.490000000000000000e+02 4.470000000000000000e+02 4.760000000000000000e+02 4.640000000000000000e+02 4.450000000000000000e+02 4.290000000000000000e+02 4.290000000000000000e+02 4.430000000000000000e+02 4.300000000000000000e+02 4.170000000000000000e+02 4.060000000000000000e+02 4.190000000000000000e+02 4.530000000000000000e+02 4.500000000000000000e+02 4.420000000000000000e+02 4.940000000000000000e+02 4.960000000000000000e+02 4.630000000000000000e+02 4.810000000000000000e+02 4.660000000000000000e+02 4.610000000000000000e+02 4.480000000000000000e+02 4.870000000000000000e+02 4.810000000000000000e+02 4.770000000000000000e+02 4.530000000000000000e+02 4.730000000000000000e+02 4.590000000000000000e+02 4.340000000000000000e+02 4.740000000000000000e+02 4.410000000000000000e+02 4.650000000000000000e+02 4.930000000000000000e+02 5.030000000000000000e+02 4.660000000000000000e+02 5.270000000000000000e+02 5.250000000000000000e+02 5.460000000000000000e+02 4.930000000000000000e+02 5.050000000000000000e+02 4.440000000000000000e+02 4.880000000000000000e+02 5.250000000000000000e+02 5.070000000000000000e+02 4.860000000000000000e+02 4.980000000000000000e+02 5.260000000000000000e+02 5.150000000000000000e+02 5.010000000000000000e+02 5.060000000000000000e+02 5.160000000000000000e+02 4.750000000000000000e+02 4.670000000000000000e+02 4.750000000000000000e+02 4.770000000000000000e+02 5.040000000000000000e+02 4.440000000000000000e+02 4.830000000000000000e+02 4.370000000000000000e+02 4.670000000000000000e+02 5.020000000000000000e+02 5.020000000000000000e+02 4.440000000000000000e+02 4.580000000000000000e+02 4.330000000000000000e+02 4.510000000000000000e+02 4.240000000000000000e+02 4.060000000000000000e+02 4.060000000000000000e+02 4.340000000000000000e+02 3.880000000000000000e+02 3.990000000000000000e+02 4.230000000000000000e+02 3.950000000000000000e+02 4.240000000000000000e+02 4.640000000000000000e+02 4.550000000000000000e+02 4.210000000000000000e+02 4.070000000000000000e+02 4.000000000000000000e+02 4.180000000000000000e+02 4.230000000000000000e+02 4.080000000000000000e+02 4.500000000000000000e+02 4.460000000000000000e+02 4.530000000000000000e+02 4.240000000000000000e+02 4.290000000000000000e+02 4.220000000000000000e+02 4.100000000000000000e+02 4.150000000000000000e+02 4.220000000000000000e+02 4.010000000000000000e+02 3.970000000000000000e+02 4.230000000000000000e+02 4.440000000000000000e+02 3.810000000000000000e+02 4.210000000000000000e+02 4.300000000000000000e+02 4.300000000000000000e+02 4.370000000000000000e+02 4.360000000000000000e+02 4.040000000000000000e+02 4.380000000000000000e+02 4.490000000000000000e+02 4.350000000000000000e+02 4.340000000000000000e+02 4.800000000000000000e+02 4.840000000000000000e+02 4.520000000000000000e+02 4.730000000000000000e+02 4.310000000000000000e+02 4.770000000000000000e+02 5.050000000000000000e+02 4.950000000000000000e+02 5.000000000000000000e+02 4.690000000000000000e+02 4.620000000000000000e+02 4.260000000000000000e+02 4.490000000000000000e+02 4.240000000000000000e+02 3.750000000000000000e+02 4.340000000000000000e+02 4.300000000000000000e+02 4.250000000000000000e+02 4.340000000000000000e+02 4.580000000000000000e+02 4.490000000000000000e+02 4.300000000000000000e+02 4.450000000000000000e+02 4.540000000000000000e+02 4.470000000000000000e+02 4.560000000000000000e+02 4.620000000000000000e+02 4.390000000000000000e+02 3.950000000000000000e+02 4.170000000000000000e+02 3.830000000000000000e+02 3.770000000000000000e+02 4.260000000000000000e+02 3.940000000000000000e+02 3.880000000000000000e+02 3.940000000000000000e+02 4.000000000000000000e+02 4.310000000000000000e+02 3.870000000000000000e+02 4.010000000000000000e+02 4.160000000000000000e+02 4.570000000000000000e+02 4.150000000000000000e+02 3.810000000000000000e+02 4.530000000000000000e+02 4.470000000000000000e+02 4.210000000000000000e+02 4.100000000000000000e+02 4.270000000000000000e+02 4.160000000000000000e+02 4.220000000000000000e+02 4.480000000000000000e+02 3.990000000000000000e+02 4.480000000000000000e+02 4.340000000000000000e+02 4.410000000000000000e+02 4.150000000000000000e+02 4.030000000000000000e+02 4.790000000000000000e+02 4.480000000000000000e+02 4.490000000000000000e+02 4.050000000000000000e+02 4.160000000000000000e+02 4.400000000000000000e+02 4.360000000000000000e+02 4.800000000000000000e+02 4.320000000000000000e+02 4.330000000000000000e+02 4.110000000000000000e+02 4.140000000000000000e+02 3.950000000000000000e+02 4.390000000000000000e+02 3.430000000000000000e+02 4.370000000000000000e+02 4.380000000000000000e+02 4.530000000000000000e+02 4.790000000000000000e+02 4.800000000000000000e+02 4.080000000000000000e+02 4.170000000000000000e+02 4.730000000000000000e+02 4.560000000000000000e+02 4.540000000000000000e+02 4.920000000000000000e+02 4.670000000000000000e+02 4.670000000000000000e+02 4.470000000000000000e+02 5.240000000000000000e+02 4.840000000000000000e+02 4.920000000000000000e+02 4.750000000000000000e+02 4.850000000000000000e+02 5.190000000000000000e+02 5.210000000000000000e+02 5.010000000000000000e+02 4.980000000000000000e+02 4.850000000000000000e+02 4.930000000000000000e+02 4.780000000000000000e+02 4.260000000000000000e+02 4.680000000000000000e+02 4.400000000000000000e+02 4.540000000000000000e+02 4.440000000000000000e+02 4.270000000000000000e+02 4.530000000000000000e+02 4.440000000000000000e+02 4.390000000000000000e+02 4.250000000000000000e+02 4.090000000000000000e+02 4.170000000000000000e+02 4.280000000000000000e+02 4.000000000000000000e+02 4.010000000000000000e+02 4.180000000000000000e+02 4.560000000000000000e+02 4.450000000000000000e+02 3.900000000000000000e+02 4.600000000000000000e+02 4.080000000000000000e+02 4.310000000000000000e+02 4.720000000000000000e+02 4.540000000000000000e+02 4.840000000000000000e+02 4.890000000000000000e+02 4.870000000000000000e+02 4.460000000000000000e+02 4.620000000000000000e+02 4.490000000000000000e+02 4.650000000000000000e+02 4.790000000000000000e+02 4.720000000000000000e+02 4.630000000000000000e+02 4.770000000000000000e+02 4.190000000000000000e+02 4.370000000000000000e+02 4.240000000000000000e+02 4.480000000000000000e+02 4.550000000000000000e+02 4.730000000000000000e+02 4.270000000000000000e+02 4.390000000000000000e+02 3.990000000000000000e+02 4.420000000000000000e+02 4.330000000000000000e+02 4.110000000000000000e+02 4.170000000000000000e+02 3.840000000000000000e+02 4.080000000000000000e+02 4.550000000000000000e+02 4.020000000000000000e+02 4.280000000000000000e+02 4.560000000000000000e+02 4.180000000000000000e+02 4.540000000000000000e+02 4.550000000000000000e+02 3.940000000000000000e+02 4.310000000000000000e+02 4.250000000000000000e+02 4.350000000000000000e+02 4.540000000000000000e+02 4.290000000000000000e+02 4.600000000000000000e+02 4.890000000000000000e+02 4.220000000000000000e+02 4.210000000000000000e+02 4.300000000000000000e+02 4.410000000000000000e+02 4.180000000000000000e+02 4.190000000000000000e+02 4.600000000000000000e+02 4.190000000000000000e+02 3.810000000000000000e+02 4.230000000000000000e+02 3.890000000000000000e+02 4.000000000000000000e+02 4.480000000000000000e+02 4.530000000000000000e+02 4.160000000000000000e+02 4.130000000000000000e+02 4.600000000000000000e+02 4.340000000000000000e+02 3.940000000000000000e+02 4.540000000000000000e+02 4.270000000000000000e+02 4.210000000000000000e+02 3.790000000000000000e+02 4.070000000000000000e+02 4.160000000000000000e+02 4.370000000000000000e+02 3.960000000000000000e+02 3.900000000000000000e+02 3.920000000000000000e+02 4.260000000000000000e+02 3.890000000000000000e+02 3.700000000000000000e+02 3.490000000000000000e+02 3.990000000000000000e+02 3.770000000000000000e+02 4.080000000000000000e+02 3.940000000000000000e+02 4.090000000000000000e+02 3.960000000000000000e+02 3.750000000000000000e+02 3.520000000000000000e+02 3.960000000000000000e+02 4.540000000000000000e+02 4.160000000000000000e+02 4.450000000000000000e+02 4.070000000000000000e+02 3.950000000000000000e+02 4.110000000000000000e+02 4.100000000000000000e+02 3.980000000000000000e+02 4.140000000000000000e+02 4.220000000000000000e+02 3.800000000000000000e+02 4.090000000000000000e+02 4.160000000000000000e+02 4.010000000000000000e+02 4.210000000000000000e+02 4.080000000000000000e+02 3.970000000000000000e+02 4.510000000000000000e+02 4.290000000000000000e+02 3.840000000000000000e+02 3.980000000000000000e+02 3.660000000000000000e+02 3.940000000000000000e+02 3.970000000000000000e+02 4.110000000000000000e+02 4.280000000000000000e+02 4.430000000000000000e+02 3.900000000000000000e+02 4.130000000000000000e+02 4.290000000000000000e+02 4.770000000000000000e+02 4.630000000000000000e+02 4.270000000000000000e+02 4.270000000000000000e+02 4.180000000000000000e+02 4.280000000000000000e+02 4.280000000000000000e+02 4.320000000000000000e+02 4.550000000000000000e+02 4.310000000000000000e+02 4.430000000000000000e+02 4.610000000000000000e+02 4.910000000000000000e+02 4.490000000000000000e+02 4.670000000000000000e+02 4.820000000000000000e+02 4.220000000000000000e+02 4.330000000000000000e+02 4.540000000000000000e+02 4.600000000000000000e+02 4.710000000000000000e+02 4.510000000000000000e+02 4.230000000000000000e+02 4.230000000000000000e+02 4.140000000000000000e+02 4.540000000000000000e+02 4.580000000000000000e+02 4.910000000000000000e+02 4.790000000000000000e+02 4.650000000000000000e+02 4.830000000000000000e+02 4.670000000000000000e+02 4.680000000000000000e+02 4.340000000000000000e+02 4.890000000000000000e+02 4.860000000000000000e+02 4.020000000000000000e+02 4.320000000000000000e+02 4.530000000000000000e+02 4.900000000000000000e+02 4.140000000000000000e+02 4.190000000000000000e+02 4.370000000000000000e+02 4.640000000000000000e+02 4.020000000000000000e+02 4.070000000000000000e+02 4.500000000000000000e+02 4.160000000000000000e+02 4.370000000000000000e+02 4.420000000000000000e+02 4.320000000000000000e+02 4.680000000000000000e+02 4.440000000000000000e+02 4.520000000000000000e+02 4.760000000000000000e+02 4.200000000000000000e+02 4.680000000000000000e+02 4.370000000000000000e+02 4.390000000000000000e+02 4.360000000000000000e+02 4.060000000000000000e+02 3.950000000000000000e+02 4.110000000000000000e+02 4.390000000000000000e+02 4.340000000000000000e+02 4.050000000000000000e+02 4.000000000000000000e+02 4.330000000000000000e+02 4.240000000000000000e+02 3.900000000000000000e+02 4.140000000000000000e+02 3.760000000000000000e+02 3.800000000000000000e+02 4.050000000000000000e+02 4.160000000000000000e+02 4.000000000000000000e+02 4.400000000000000000e+02 4.000000000000000000e+02 3.850000000000000000e+02 3.510000000000000000e+02 3.680000000000000000e+02 3.700000000000000000e+02 3.780000000000000000e+02 3.740000000000000000e+02 3.520000000000000000e+02 3.860000000000000000e+02 3.750000000000000000e+02 3.710000000000000000e+02 3.710000000000000000e+02 4.050000000000000000e+02 3.860000000000000000e+02 4.390000000000000000e+02 4.360000000000000000e+02 4.180000000000000000e+02 4.050000000000000000e+02 4.180000000000000000e+02 4.650000000000000000e+02 4.480000000000000000e+02 4.590000000000000000e+02 4.170000000000000000e+02 4.040000000000000000e+02 4.690000000000000000e+02 4.260000000000000000e+02 4.580000000000000000e+02 4.410000000000000000e+02 4.380000000000000000e+02 4.160000000000000000e+02 4.600000000000000000e+02 4.600000000000000000e+02 4.680000000000000000e+02 4.630000000000000000e+02 4.620000000000000000e+02 4.650000000000000000e+02 4.370000000000000000e+02 4.660000000000000000e+02 5.050000000000000000e+02 4.820000000000000000e+02 4.670000000000000000e+02 5.030000000000000000e+02 5.150000000000000000e+02 4.700000000000000000e+02 4.440000000000000000e+02 4.570000000000000000e+02 4.310000000000000000e+02 4.210000000000000000e+02 4.790000000000000000e+02 4.360000000000000000e+02 4.420000000000000000e+02 4.720000000000000000e+02 4.480000000000000000e+02 5.270000000000000000e+02 4.450000000000000000e+02 5.360000000000000000e+02 4.800000000000000000e+02 4.760000000000000000e+02 5.000000000000000000e+02 5.020000000000000000e+02 5.160000000000000000e+02 4.840000000000000000e+02 4.790000000000000000e+02 4.420000000000000000e+02 4.670000000000000000e+02 4.470000000000000000e+02 4.900000000000000000e+02 4.530000000000000000e+02 4.660000000000000000e+02 4.930000000000000000e+02 4.800000000000000000e+02 4.580000000000000000e+02 4.900000000000000000e+02 4.780000000000000000e+02 4.670000000000000000e+02 5.120000000000000000e+02 4.920000000000000000e+02 4.810000000000000000e+02 4.630000000000000000e+02 4.800000000000000000e+02 4.740000000000000000e+02 4.990000000000000000e+02 4.500000000000000000e+02 4.430000000000000000e+02 4.370000000000000000e+02 4.430000000000000000e+02 4.430000000000000000e+02 4.220000000000000000e+02 3.980000000000000000e+02 4.250000000000000000e+02 3.880000000000000000e+02 4.240000000000000000e+02 4.500000000000000000e+02 4.330000000000000000e+02 4.240000000000000000e+02 3.790000000000000000e+02 3.740000000000000000e+02 3.900000000000000000e+02 3.820000000000000000e+02 3.680000000000000000e+02 3.950000000000000000e+02 3.970000000000000000e+02 3.680000000000000000e+02 4.350000000000000000e+02 4.040000000000000000e+02 4.410000000000000000e+02 4.170000000000000000e+02 3.840000000000000000e+02 4.110000000000000000e+02 3.920000000000000000e+02 3.790000000000000000e+02 4.240000000000000000e+02 3.840000000000000000e+02 3.930000000000000000e+02 3.940000000000000000e+02 3.520000000000000000e+02 4.130000000000000000e+02 3.770000000000000000e+02 3.590000000000000000e+02 4.570000000000000000e+02 4.260000000000000000e+02 4.090000000000000000e+02 3.960000000000000000e+02 4.110000000000000000e+02 4.200000000000000000e+02 4.240000000000000000e+02 4.120000000000000000e+02 4.300000000000000000e+02 4.220000000000000000e+02 4.350000000000000000e+02 4.580000000000000000e+02 4.460000000000000000e+02 4.670000000000000000e+02 4.260000000000000000e+02 3.960000000000000000e+02 4.390000000000000000e+02 4.330000000000000000e+02 3.910000000000000000e+02 3.930000000000000000e+02 4.370000000000000000e+02 4.060000000000000000e+02 4.110000000000000000e+02 3.980000000000000000e+02 3.980000000000000000e+02 3.900000000000000000e+02 3.530000000000000000e+02 3.740000000000000000e+02 3.590000000000000000e+02 4.010000000000000000e+02 3.520000000000000000e+02 4.370000000000000000e+02 3.930000000000000000e+02 3.670000000000000000e+02 3.950000000000000000e+02 4.010000000000000000e+02 3.830000000000000000e+02 3.890000000000000000e+02 3.740000000000000000e+02 3.780000000000000000e+02 3.610000000000000000e+02 3.700000000000000000e+02 3.510000000000000000e+02 4.020000000000000000e+02 3.560000000000000000e+02 3.640000000000000000e+02 3.570000000000000000e+02 3.680000000000000000e+02 3.440000000000000000e+02 3.740000000000000000e+02 3.710000000000000000e+02 3.740000000000000000e+02 3.160000000000000000e+02 3.570000000000000000e+02 4.040000000000000000e+02 3.630000000000000000e+02 3.730000000000000000e+02 3.540000000000000000e+02 3.360000000000000000e+02 3.590000000000000000e+02 3.810000000000000000e+02 3.610000000000000000e+02 3.890000000000000000e+02 3.650000000000000000e+02 3.850000000000000000e+02 4.360000000000000000e+02 3.800000000000000000e+02 3.710000000000000000e+02 3.790000000000000000e+02 3.610000000000000000e+02 3.900000000000000000e+02 3.970000000000000000e+02 4.070000000000000000e+02 4.140000000000000000e+02 4.160000000000000000e+02 4.220000000000000000e+02 4.160000000000000000e+02 4.280000000000000000e+02 3.740000000000000000e+02 4.690000000000000000e+02 4.300000000000000000e+02 4.180000000000000000e+02 4.780000000000000000e+02 4.490000000000000000e+02 4.700000000000000000e+02 4.410000000000000000e+02 4.390000000000000000e+02 4.470000000000000000e+02 4.150000000000000000e+02 4.490000000000000000e+02 4.330000000000000000e+02 4.290000000000000000e+02 4.560000000000000000e+02 4.450000000000000000e+02 4.240000000000000000e+02 4.670000000000000000e+02 4.520000000000000000e+02 4.190000000000000000e+02 4.220000000000000000e+02 4.730000000000000000e+02 4.190000000000000000e+02 4.950000000000000000e+02 4.510000000000000000e+02 4.310000000000000000e+02 4.410000000000000000e+02 4.210000000000000000e+02 4.170000000000000000e+02 4.560000000000000000e+02 3.680000000000000000e+02 4.160000000000000000e+02 4.290000000000000000e+02 4.290000000000000000e+02 4.180000000000000000e+02 4.200000000000000000e+02 4.020000000000000000e+02 4.820000000000000000e+02 4.250000000000000000e+02 4.640000000000000000e+02 4.900000000000000000e+02 4.650000000000000000e+02 4.830000000000000000e+02 4.870000000000000000e+02 5.100000000000000000e+02 4.770000000000000000e+02 4.890000000000000000e+02 4.610000000000000000e+02 5.060000000000000000e+02 4.560000000000000000e+02 4.460000000000000000e+02 4.750000000000000000e+02 4.730000000000000000e+02 4.430000000000000000e+02 4.620000000000000000e+02 4.900000000000000000e+02 4.630000000000000000e+02 4.850000000000000000e+02 4.180000000000000000e+02 4.670000000000000000e+02 4.450000000000000000e+02 4.100000000000000000e+02 3.950000000000000000e+02 4.160000000000000000e+02 4.050000000000000000e+02 4.260000000000000000e+02 4.310000000000000000e+02 4.160000000000000000e+02 4.250000000000000000e+02 4.480000000000000000e+02 4.450000000000000000e+02 3.890000000000000000e+02 4.190000000000000000e+02 4.480000000000000000e+02 4.660000000000000000e+02 4.430000000000000000e+02 4.400000000000000000e+02 4.110000000000000000e+02 4.840000000000000000e+02 4.770000000000000000e+02 4.390000000000000000e+02 4.440000000000000000e+02 4.550000000000000000e+02 4.260000000000000000e+02 4.590000000000000000e+02 4.430000000000000000e+02 4.570000000000000000e+02 4.650000000000000000e+02 5.000000000000000000e+02 4.690000000000000000e+02 4.470000000000000000e+02 4.530000000000000000e+02 4.570000000000000000e+02 4.860000000000000000e+02 4.390000000000000000e+02 4.630000000000000000e+02 4.390000000000000000e+02 4.530000000000000000e+02 4.470000000000000000e+02 4.980000000000000000e+02 4.770000000000000000e+02 5.000000000000000000e+02 4.630000000000000000e+02 4.470000000000000000e+02 4.350000000000000000e+02 4.470000000000000000e+02 4.260000000000000000e+02 4.330000000000000000e+02 4.530000000000000000e+02 4.520000000000000000e+02 4.710000000000000000e+02 4.140000000000000000e+02 4.400000000000000000e+02 4.600000000000000000e+02 4.430000000000000000e+02 4.800000000000000000e+02 4.290000000000000000e+02 4.720000000000000000e+02 5.280000000000000000e+02 4.990000000000000000e+02 5.320000000000000000e+02 4.640000000000000000e+02 5.530000000000000000e+02 5.370000000000000000e+02 4.750000000000000000e+02 5.200000000000000000e+02 5.120000000000000000e+02 4.500000000000000000e+02 4.670000000000000000e+02 4.320000000000000000e+02 4.660000000000000000e+02 4.480000000000000000e+02 4.590000000000000000e+02 4.250000000000000000e+02 5.050000000000000000e+02 4.560000000000000000e+02 4.430000000000000000e+02 4.890000000000000000e+02 4.810000000000000000e+02 4.510000000000000000e+02 4.720000000000000000e+02 4.710000000000000000e+02 4.490000000000000000e+02 4.740000000000000000e+02 4.690000000000000000e+02 4.730000000000000000e+02 4.730000000000000000e+02 4.750000000000000000e+02 4.400000000000000000e+02 4.830000000000000000e+02 4.900000000000000000e+02 4.550000000000000000e+02 4.260000000000000000e+02 4.830000000000000000e+02 4.710000000000000000e+02 4.830000000000000000e+02 4.420000000000000000e+02 4.610000000000000000e+02 4.630000000000000000e+02 4.670000000000000000e+02 4.130000000000000000e+02 4.860000000000000000e+02 4.760000000000000000e+02 4.890000000000000000e+02 4.550000000000000000e+02 4.490000000000000000e+02 5.030000000000000000e+02 4.840000000000000000e+02 4.480000000000000000e+02 4.570000000000000000e+02 4.710000000000000000e+02 5.360000000000000000e+02 5.360000000000000000e+02 5.180000000000000000e+02 5.160000000000000000e+02 4.630000000000000000e+02 5.280000000000000000e+02 5.360000000000000000e+02 4.860000000000000000e+02 4.340000000000000000e+02 5.030000000000000000e+02 4.920000000000000000e+02 4.960000000000000000e+02 5.140000000000000000e+02 5.060000000000000000e+02 5.300000000000000000e+02 5.410000000000000000e+02 5.530000000000000000e+02 4.990000000000000000e+02 5.290000000000000000e+02 5.370000000000000000e+02 5.150000000000000000e+02 4.900000000000000000e+02 5.330000000000000000e+02 5.610000000000000000e+02 5.400000000000000000e+02 5.060000000000000000e+02 5.180000000000000000e+02 5.610000000000000000e+02 5.340000000000000000e+02 5.500000000000000000e+02 5.230000000000000000e+02 4.790000000000000000e+02 5.350000000000000000e+02 4.680000000000000000e+02 4.900000000000000000e+02 4.450000000000000000e+02 4.990000000000000000e+02 4.950000000000000000e+02 5.140000000000000000e+02 4.580000000000000000e+02 4.700000000000000000e+02 4.930000000000000000e+02 4.830000000000000000e+02 4.620000000000000000e+02 4.830000000000000000e+02 5.070000000000000000e+02 4.720000000000000000e+02 4.790000000000000000e+02 4.750000000000000000e+02 4.710000000000000000e+02 4.730000000000000000e+02 4.680000000000000000e+02 5.230000000000000000e+02 4.780000000000000000e+02 4.250000000000000000e+02 4.450000000000000000e+02 4.690000000000000000e+02 4.550000000000000000e+02 4.400000000000000000e+02 4.640000000000000000e+02 4.510000000000000000e+02 4.550000000000000000e+02 4.640000000000000000e+02 4.150000000000000000e+02 4.580000000000000000e+02 4.720000000000000000e+02 4.800000000000000000e+02 4.700000000000000000e+02 5.110000000000000000e+02 4.870000000000000000e+02 4.480000000000000000e+02 4.750000000000000000e+02 4.490000000000000000e+02 4.520000000000000000e+02 4.610000000000000000e+02 4.140000000000000000e+02 4.650000000000000000e+02 4.520000000000000000e+02 4.850000000000000000e+02 4.490000000000000000e+02 4.290000000000000000e+02 4.410000000000000000e+02 4.730000000000000000e+02 5.050000000000000000e+02 5.050000000000000000e+02 4.940000000000000000e+02 4.730000000000000000e+02 5.130000000000000000e+02 5.040000000000000000e+02 4.820000000000000000e+02 5.270000000000000000e+02 5.000000000000000000e+02 5.160000000000000000e+02 5.200000000000000000e+02 5.050000000000000000e+02 5.160000000000000000e+02 4.840000000000000000e+02 5.260000000000000000e+02 5.200000000000000000e+02 5.530000000000000000e+02 4.770000000000000000e+02 4.910000000000000000e+02 4.890000000000000000e+02 5.030000000000000000e+02 4.950000000000000000e+02 4.650000000000000000e+02 5.130000000000000000e+02 5.230000000000000000e+02 5.650000000000000000e+02 4.880000000000000000e+02 5.170000000000000000e+02 5.040000000000000000e+02 5.280000000000000000e+02 4.700000000000000000e+02 4.790000000000000000e+02 5.240000000000000000e+02 5.440000000000000000e+02 4.700000000000000000e+02 5.010000000000000000e+02 4.780000000000000000e+02 5.150000000000000000e+02 4.490000000000000000e+02 5.420000000000000000e+02 5.550000000000000000e+02 5.510000000000000000e+02 4.930000000000000000e+02 5.680000000000000000e+02 5.310000000000000000e+02 5.030000000000000000e+02 5.170000000000000000e+02 5.080000000000000000e+02 5.040000000000000000e+02 5.020000000000000000e+02 4.740000000000000000e+02 5.170000000000000000e+02 4.490000000000000000e+02 4.740000000000000000e+02 5.480000000000000000e+02 5.760000000000000000e+02 5.170000000000000000e+02 5.150000000000000000e+02 4.730000000000000000e+02 4.180000000000000000e+02 4.760000000000000000e+02 4.330000000000000000e+02 5.040000000000000000e+02 4.670000000000000000e+02 4.690000000000000000e+02 4.680000000000000000e+02 4.740000000000000000e+02 4.650000000000000000e+02 4.820000000000000000e+02 4.520000000000000000e+02 4.470000000000000000e+02 4.330000000000000000e+02 4.510000000000000000e+02 4.630000000000000000e+02 4.420000000000000000e+02 4.140000000000000000e+02 4.380000000000000000e+02 4.920000000000000000e+02 4.330000000000000000e+02 4.380000000000000000e+02 4.590000000000000000e+02 4.630000000000000000e+02 4.530000000000000000e+02 4.360000000000000000e+02 4.460000000000000000e+02 4.470000000000000000e+02 4.310000000000000000e+02 4.400000000000000000e+02 4.660000000000000000e+02 4.490000000000000000e+02 4.340000000000000000e+02 4.360000000000000000e+02 4.460000000000000000e+02 4.260000000000000000e+02 4.870000000000000000e+02 4.280000000000000000e+02 4.200000000000000000e+02 4.200000000000000000e+02 5.050000000000000000e+02 4.490000000000000000e+02 4.390000000000000000e+02 4.800000000000000000e+02 5.070000000000000000e+02 4.750000000000000000e+02 4.600000000000000000e+02 4.600000000000000000e+02 4.670000000000000000e+02 4.390000000000000000e+02 4.900000000000000000e+02 4.780000000000000000e+02 4.880000000000000000e+02 4.850000000000000000e+02 4.800000000000000000e+02 4.630000000000000000e+02 4.870000000000000000e+02 4.680000000000000000e+02 4.770000000000000000e+02 4.800000000000000000e+02 4.860000000000000000e+02 4.920000000000000000e+02 4.710000000000000000e+02 4.970000000000000000e+02 4.990000000000000000e+02 5.020000000000000000e+02 4.870000000000000000e+02 4.670000000000000000e+02 4.580000000000000000e+02 4.670000000000000000e+02 5.080000000000000000e+02 4.860000000000000000e+02 4.010000000000000000e+02 4.290000000000000000e+02 4.820000000000000000e+02 4.730000000000000000e+02 4.390000000000000000e+02 4.560000000000000000e+02 4.900000000000000000e+02 4.720000000000000000e+02 4.890000000000000000e+02 4.520000000000000000e+02 4.660000000000000000e+02 4.700000000000000000e+02 4.570000000000000000e+02 4.150000000000000000e+02 4.520000000000000000e+02 4.510000000000000000e+02 4.700000000000000000e+02 4.690000000000000000e+02 4.460000000000000000e+02 4.360000000000000000e+02 4.320000000000000000e+02 4.500000000000000000e+02 4.420000000000000000e+02 4.580000000000000000e+02 4.380000000000000000e+02 4.350000000000000000e+02 4.200000000000000000e+02 4.200000000000000000e+02 4.280000000000000000e+02 4.500000000000000000e+02 4.350000000000000000e+02 4.430000000000000000e+02 4.120000000000000000e+02 4.530000000000000000e+02 4.770000000000000000e+02 4.140000000000000000e+02 4.020000000000000000e+02 4.280000000000000000e+02 4.110000000000000000e+02 4.630000000000000000e+02 4.890000000000000000e+02 4.220000000000000000e+02 3.950000000000000000e+02 4.130000000000000000e+02 4.000000000000000000e+02 3.850000000000000000e+02 4.170000000000000000e+02 4.110000000000000000e+02 3.870000000000000000e+02 3.750000000000000000e+02 3.650000000000000000e+02 4.180000000000000000e+02 4.450000000000000000e+02 4.660000000000000000e+02 4.920000000000000000e+02 4.320000000000000000e+02 4.490000000000000000e+02 4.470000000000000000e+02 4.400000000000000000e+02 4.860000000000000000e+02 5.090000000000000000e+02 4.280000000000000000e+02 4.730000000000000000e+02 4.870000000000000000e+02 4.620000000000000000e+02 4.880000000000000000e+02 4.650000000000000000e+02 4.200000000000000000e+02 3.970000000000000000e+02 4.220000000000000000e+02 4.140000000000000000e+02 4.070000000000000000e+02 4.510000000000000000e+02 4.560000000000000000e+02 4.550000000000000000e+02 4.660000000000000000e+02 4.070000000000000000e+02 4.450000000000000000e+02 4.100000000000000000e+02 3.880000000000000000e+02 3.720000000000000000e+02 4.080000000000000000e+02 4.070000000000000000e+02 4.180000000000000000e+02 4.430000000000000000e+02 3.930000000000000000e+02 4.140000000000000000e+02 4.360000000000000000e+02 4.000000000000000000e+02 4.060000000000000000e+02 4.180000000000000000e+02 4.210000000000000000e+02 4.360000000000000000e+02 4.220000000000000000e+02 3.800000000000000000e+02 4.150000000000000000e+02 4.140000000000000000e+02 4.420000000000000000e+02 4.420000000000000000e+02 4.020000000000000000e+02 4.030000000000000000e+02 4.860000000000000000e+02 4.900000000000000000e+02 4.600000000000000000e+02 4.380000000000000000e+02 4.510000000000000000e+02 4.510000000000000000e+02 4.570000000000000000e+02 4.170000000000000000e+02 4.740000000000000000e+02 5.000000000000000000e+02 4.900000000000000000e+02 5.020000000000000000e+02 4.490000000000000000e+02 4.790000000000000000e+02 4.580000000000000000e+02 4.660000000000000000e+02 4.840000000000000000e+02 4.280000000000000000e+02 4.590000000000000000e+02 4.900000000000000000e+02 4.480000000000000000e+02 4.580000000000000000e+02 4.400000000000000000e+02 4.550000000000000000e+02 4.530000000000000000e+02 4.580000000000000000e+02 4.410000000000000000e+02 5.020000000000000000e+02 4.820000000000000000e+02 4.770000000000000000e+02 4.830000000000000000e+02 4.660000000000000000e+02 4.830000000000000000e+02 4.970000000000000000e+02 4.570000000000000000e+02 4.850000000000000000e+02 4.500000000000000000e+02 4.780000000000000000e+02 5.080000000000000000e+02 5.090000000000000000e+02 4.550000000000000000e+02 4.920000000000000000e+02 5.030000000000000000e+02 4.750000000000000000e+02 5.000000000000000000e+02 5.050000000000000000e+02 4.840000000000000000e+02 5.070000000000000000e+02 5.340000000000000000e+02 4.750000000000000000e+02 4.730000000000000000e+02 4.580000000000000000e+02 4.560000000000000000e+02 4.780000000000000000e+02 4.490000000000000000e+02 4.590000000000000000e+02 4.940000000000000000e+02 4.720000000000000000e+02 4.990000000000000000e+02 5.060000000000000000e+02 4.670000000000000000e+02 4.590000000000000000e+02 4.840000000000000000e+02 4.570000000000000000e+02 4.420000000000000000e+02 4.500000000000000000e+02 4.890000000000000000e+02 4.220000000000000000e+02 4.610000000000000000e+02 4.680000000000000000e+02 4.520000000000000000e+02 5.010000000000000000e+02 4.650000000000000000e+02 4.990000000000000000e+02 5.860000000000000000e+02 5.250000000000000000e+02 4.810000000000000000e+02 5.620000000000000000e+02 4.750000000000000000e+02 4.920000000000000000e+02 5.030000000000000000e+02 4.880000000000000000e+02 5.110000000000000000e+02 5.100000000000000000e+02 5.000000000000000000e+02 4.930000000000000000e+02 5.220000000000000000e+02 5.030000000000000000e+02 5.020000000000000000e+02 5.070000000000000000e+02 5.210000000000000000e+02 5.090000000000000000e+02 5.570000000000000000e+02 5.490000000000000000e+02 5.400000000000000000e+02 5.360000000000000000e+02 5.140000000000000000e+02 5.150000000000000000e+02 5.130000000000000000e+02 5.400000000000000000e+02 5.350000000000000000e+02 5.260000000000000000e+02 5.690000000000000000e+02 5.160000000000000000e+02 5.530000000000000000e+02 5.600000000000000000e+02 5.230000000000000000e+02 5.720000000000000000e+02 5.330000000000000000e+02 6.100000000000000000e+02 5.240000000000000000e+02 5.560000000000000000e+02 5.770000000000000000e+02 5.550000000000000000e+02 5.830000000000000000e+02 5.620000000000000000e+02 5.310000000000000000e+02 5.370000000000000000e+02 5.650000000000000000e+02 4.920000000000000000e+02 5.050000000000000000e+02 4.840000000000000000e+02 5.290000000000000000e+02 4.640000000000000000e+02 4.370000000000000000e+02 5.130000000000000000e+02 4.810000000000000000e+02 4.850000000000000000e+02 4.870000000000000000e+02 4.630000000000000000e+02 4.660000000000000000e+02 4.560000000000000000e+02 4.820000000000000000e+02 4.350000000000000000e+02 4.500000000000000000e+02 4.630000000000000000e+02 4.590000000000000000e+02 4.440000000000000000e+02 4.290000000000000000e+02 4.400000000000000000e+02 4.660000000000000000e+02 4.440000000000000000e+02 4.700000000000000000e+02 4.420000000000000000e+02 4.160000000000000000e+02 4.610000000000000000e+02 4.400000000000000000e+02 4.520000000000000000e+02 4.680000000000000000e+02 4.700000000000000000e+02 4.640000000000000000e+02 4.620000000000000000e+02 4.780000000000000000e+02 4.530000000000000000e+02 4.710000000000000000e+02 5.260000000000000000e+02 4.870000000000000000e+02 4.970000000000000000e+02 4.960000000000000000e+02 4.580000000000000000e+02 5.030000000000000000e+02 4.420000000000000000e+02 4.550000000000000000e+02 4.960000000000000000e+02 4.990000000000000000e+02 4.630000000000000000e+02 4.880000000000000000e+02 4.530000000000000000e+02 4.530000000000000000e+02 4.240000000000000000e+02 4.870000000000000000e+02 4.960000000000000000e+02 4.360000000000000000e+02 4.650000000000000000e+02 4.190000000000000000e+02 4.310000000000000000e+02 4.650000000000000000e+02 4.570000000000000000e+02 4.290000000000000000e+02 4.460000000000000000e+02 4.350000000000000000e+02 4.060000000000000000e+02 4.490000000000000000e+02 4.100000000000000000e+02 4.600000000000000000e+02 4.590000000000000000e+02 4.660000000000000000e+02 4.440000000000000000e+02 3.980000000000000000e+02 4.710000000000000000e+02 5.200000000000000000e+02 5.190000000000000000e+02 4.740000000000000000e+02 4.680000000000000000e+02 5.100000000000000000e+02 4.940000000000000000e+02 4.710000000000000000e+02 4.810000000000000000e+02 4.800000000000000000e+02 4.990000000000000000e+02 4.870000000000000000e+02 5.010000000000000000e+02 4.640000000000000000e+02 4.740000000000000000e+02 4.620000000000000000e+02 4.750000000000000000e+02 4.570000000000000000e+02 4.870000000000000000e+02 4.530000000000000000e+02 4.240000000000000000e+02 4.040000000000000000e+02 4.480000000000000000e+02 4.300000000000000000e+02 4.900000000000000000e+02 4.850000000000000000e+02 4.760000000000000000e+02 4.580000000000000000e+02 4.980000000000000000e+02 4.660000000000000000e+02 4.430000000000000000e+02 4.800000000000000000e+02 4.260000000000000000e+02 4.590000000000000000e+02 4.600000000000000000e+02 4.390000000000000000e+02 4.620000000000000000e+02 4.930000000000000000e+02 5.020000000000000000e+02 5.060000000000000000e+02 4.670000000000000000e+02 4.740000000000000000e+02 4.560000000000000000e+02 4.980000000000000000e+02 4.570000000000000000e+02 4.750000000000000000e+02 5.080000000000000000e+02 4.610000000000000000e+02 4.360000000000000000e+02 4.750000000000000000e+02 4.620000000000000000e+02 5.060000000000000000e+02 4.680000000000000000e+02 4.650000000000000000e+02 5.420000000000000000e+02 5.020000000000000000e+02 5.120000000000000000e+02 4.970000000000000000e+02 4.950000000000000000e+02 5.090000000000000000e+02 5.200000000000000000e+02 5.000000000000000000e+02 4.810000000000000000e+02 5.330000000000000000e+02 4.610000000000000000e+02 4.320000000000000000e+02 4.640000000000000000e+02 4.470000000000000000e+02 4.260000000000000000e+02 4.820000000000000000e+02 4.890000000000000000e+02 5.130000000000000000e+02 4.720000000000000000e+02 4.940000000000000000e+02 5.140000000000000000e+02 4.670000000000000000e+02 4.940000000000000000e+02 4.660000000000000000e+02 4.930000000000000000e+02 4.790000000000000000e+02 5.220000000000000000e+02 5.440000000000000000e+02 5.380000000000000000e+02 5.070000000000000000e+02 4.850000000000000000e+02 4.800000000000000000e+02 4.930000000000000000e+02 4.700000000000000000e+02 5.070000000000000000e+02 4.910000000000000000e+02 5.480000000000000000e+02 5.450000000000000000e+02 5.740000000000000000e+02 5.600000000000000000e+02 5.260000000000000000e+02 4.990000000000000000e+02 5.090000000000000000e+02 5.300000000000000000e+02 4.930000000000000000e+02 5.320000000000000000e+02 4.970000000000000000e+02 5.270000000000000000e+02 5.560000000000000000e+02 5.910000000000000000e+02 5.300000000000000000e+02 5.230000000000000000e+02 5.370000000000000000e+02 5.720000000000000000e+02 5.540000000000000000e+02 5.040000000000000000e+02 5.360000000000000000e+02 5.670000000000000000e+02 5.820000000000000000e+02 5.460000000000000000e+02 5.310000000000000000e+02 5.270000000000000000e+02 5.490000000000000000e+02 5.530000000000000000e+02 5.620000000000000000e+02 5.140000000000000000e+02 5.100000000000000000e+02 4.820000000000000000e+02 4.870000000000000000e+02 5.580000000000000000e+02 4.740000000000000000e+02 5.370000000000000000e+02 4.800000000000000000e+02 4.790000000000000000e+02 5.290000000000000000e+02 5.070000000000000000e+02 5.230000000000000000e+02 4.770000000000000000e+02 5.070000000000000000e+02 5.020000000000000000e+02 5.220000000000000000e+02 4.850000000000000000e+02 4.800000000000000000e+02 5.160000000000000000e+02 4.990000000000000000e+02 4.630000000000000000e+02 4.770000000000000000e+02 5.180000000000000000e+02 4.700000000000000000e+02 4.770000000000000000e+02 4.310000000000000000e+02 4.300000000000000000e+02 4.630000000000000000e+02 4.910000000000000000e+02 4.760000000000000000e+02 4.410000000000000000e+02 4.870000000000000000e+02 4.620000000000000000e+02 4.610000000000000000e+02 5.050000000000000000e+02 4.930000000000000000e+02 4.780000000000000000e+02 5.050000000000000000e+02 4.790000000000000000e+02 4.510000000000000000e+02 4.380000000000000000e+02 4.500000000000000000e+02 5.000000000000000000e+02 4.840000000000000000e+02 4.920000000000000000e+02 5.410000000000000000e+02 4.610000000000000000e+02 4.980000000000000000e+02 4.740000000000000000e+02 5.170000000000000000e+02 5.080000000000000000e+02 5.670000000000000000e+02 5.120000000000000000e+02 5.330000000000000000e+02 5.400000000000000000e+02 4.930000000000000000e+02 5.360000000000000000e+02 5.020000000000000000e+02 5.170000000000000000e+02 5.410000000000000000e+02 5.180000000000000000e+02 4.850000000000000000e+02 4.920000000000000000e+02 5.070000000000000000e+02 5.130000000000000000e+02 4.920000000000000000e+02 5.060000000000000000e+02 4.770000000000000000e+02 4.450000000000000000e+02 5.050000000000000000e+02 4.500000000000000000e+02 4.530000000000000000e+02 4.700000000000000000e+02 4.800000000000000000e+02 4.320000000000000000e+02 4.890000000000000000e+02 4.370000000000000000e+02 4.590000000000000000e+02 4.530000000000000000e+02 4.880000000000000000e+02 5.070000000000000000e+02 4.940000000000000000e+02 5.190000000000000000e+02 4.710000000000000000e+02 4.830000000000000000e+02 5.190000000000000000e+02 5.130000000000000000e+02 5.330000000000000000e+02 5.520000000000000000e+02 5.430000000000000000e+02 5.470000000000000000e+02 4.650000000000000000e+02 5.280000000000000000e+02 5.600000000000000000e+02 5.250000000000000000e+02 4.990000000000000000e+02 5.440000000000000000e+02 5.200000000000000000e+02 5.460000000000000000e+02 5.390000000000000000e+02 5.430000000000000000e+02 4.870000000000000000e+02 5.160000000000000000e+02 4.730000000000000000e+02 5.020000000000000000e+02 4.690000000000000000e+02 5.130000000000000000e+02 5.700000000000000000e+02 5.050000000000000000e+02 5.330000000000000000e+02 5.780000000000000000e+02 5.550000000000000000e+02 4.990000000000000000e+02 5.460000000000000000e+02 5.540000000000000000e+02 5.300000000000000000e+02 5.670000000000000000e+02 5.170000000000000000e+02 5.420000000000000000e+02 5.550000000000000000e+02 5.430000000000000000e+02 5.110000000000000000e+02 5.030000000000000000e+02 4.840000000000000000e+02 5.440000000000000000e+02 5.000000000000000000e+02 4.940000000000000000e+02 4.940000000000000000e+02 4.920000000000000000e+02 5.160000000000000000e+02 4.790000000000000000e+02 5.040000000000000000e+02 5.050000000000000000e+02 4.560000000000000000e+02 5.040000000000000000e+02 5.180000000000000000e+02 5.100000000000000000e+02 5.070000000000000000e+02 4.930000000000000000e+02 5.380000000000000000e+02 5.110000000000000000e+02 5.450000000000000000e+02 5.190000000000000000e+02 4.930000000000000000e+02 5.540000000000000000e+02 5.330000000000000000e+02 5.320000000000000000e+02 5.380000000000000000e+02 5.320000000000000000e+02 5.510000000000000000e+02 4.770000000000000000e+02 5.010000000000000000e+02 5.290000000000000000e+02 5.190000000000000000e+02 5.340000000000000000e+02 5.320000000000000000e+02 4.900000000000000000e+02 4.970000000000000000e+02 5.040000000000000000e+02 5.190000000000000000e+02 4.980000000000000000e+02 5.450000000000000000e+02 5.160000000000000000e+02 5.030000000000000000e+02 4.770000000000000000e+02 5.310000000000000000e+02 4.720000000000000000e+02 5.440000000000000000e+02 4.940000000000000000e+02 4.810000000000000000e+02 5.400000000000000000e+02 4.850000000000000000e+02 4.720000000000000000e+02 4.650000000000000000e+02 4.690000000000000000e+02 4.500000000000000000e+02 4.410000000000000000e+02 4.120000000000000000e+02 4.450000000000000000e+02 4.250000000000000000e+02 3.880000000000000000e+02 4.240000000000000000e+02 4.230000000000000000e+02 4.470000000000000000e+02 3.930000000000000000e+02 4.490000000000000000e+02 4.180000000000000000e+02 4.940000000000000000e+02 4.550000000000000000e+02 4.620000000000000000e+02 4.980000000000000000e+02 4.720000000000000000e+02 4.890000000000000000e+02 4.790000000000000000e+02 4.950000000000000000e+02 5.180000000000000000e+02 5.090000000000000000e+02 5.400000000000000000e+02 5.060000000000000000e+02 5.300000000000000000e+02 5.140000000000000000e+02 4.640000000000000000e+02 4.340000000000000000e+02 4.990000000000000000e+02 4.890000000000000000e+02 4.750000000000000000e+02 5.200000000000000000e+02 5.090000000000000000e+02 5.150000000000000000e+02 5.260000000000000000e+02 5.170000000000000000e+02 4.990000000000000000e+02 5.550000000000000000e+02 5.390000000000000000e+02 5.310000000000000000e+02 5.180000000000000000e+02 5.000000000000000000e+02 5.190000000000000000e+02 4.660000000000000000e+02 5.250000000000000000e+02 5.020000000000000000e+02 4.850000000000000000e+02 5.570000000000000000e+02 5.020000000000000000e+02 4.840000000000000000e+02 4.780000000000000000e+02 4.700000000000000000e+02 4.510000000000000000e+02 4.830000000000000000e+02 5.260000000000000000e+02 4.640000000000000000e+02 4.640000000000000000e+02 4.730000000000000000e+02 4.660000000000000000e+02 5.000000000000000000e+02 5.260000000000000000e+02 4.940000000000000000e+02 4.650000000000000000e+02 4.990000000000000000e+02 4.870000000000000000e+02 5.090000000000000000e+02 4.540000000000000000e+02 5.020000000000000000e+02 5.100000000000000000e+02 4.770000000000000000e+02 4.790000000000000000e+02 4.630000000000000000e+02 4.660000000000000000e+02 4.420000000000000000e+02 4.720000000000000000e+02 4.130000000000000000e+02 4.640000000000000000e+02 4.440000000000000000e+02 4.920000000000000000e+02 5.080000000000000000e+02 4.620000000000000000e+02 4.850000000000000000e+02 4.930000000000000000e+02 5.180000000000000000e+02 4.130000000000000000e+02 4.310000000000000000e+02 4.750000000000000000e+02 4.760000000000000000e+02 4.790000000000000000e+02 4.840000000000000000e+02 4.950000000000000000e+02 4.400000000000000000e+02 4.230000000000000000e+02 4.580000000000000000e+02 4.540000000000000000e+02 4.470000000000000000e+02 4.650000000000000000e+02 4.350000000000000000e+02 4.750000000000000000e+02 4.320000000000000000e+02 4.540000000000000000e+02 4.200000000000000000e+02 4.780000000000000000e+02 4.280000000000000000e+02 4.600000000000000000e+02 4.520000000000000000e+02 4.280000000000000000e+02 5.280000000000000000e+02 4.530000000000000000e+02 4.770000000000000000e+02 4.350000000000000000e+02 4.570000000000000000e+02 4.580000000000000000e+02 4.300000000000000000e+02 4.110000000000000000e+02 4.160000000000000000e+02 4.320000000000000000e+02 3.790000000000000000e+02 4.360000000000000000e+02 3.780000000000000000e+02 4.290000000000000000e+02 4.200000000000000000e+02 3.760000000000000000e+02 4.000000000000000000e+02 4.140000000000000000e+02 3.930000000000000000e+02 4.210000000000000000e+02 4.540000000000000000e+02 4.380000000000000000e+02 4.230000000000000000e+02 4.110000000000000000e+02 4.570000000000000000e+02 4.510000000000000000e+02 4.520000000000000000e+02 4.520000000000000000e+02 4.400000000000000000e+02 4.330000000000000000e+02 4.330000000000000000e+02 4.390000000000000000e+02 3.900000000000000000e+02 4.750000000000000000e+02 4.600000000000000000e+02 4.140000000000000000e+02 4.290000000000000000e+02 4.660000000000000000e+02 4.240000000000000000e+02 4.170000000000000000e+02 4.290000000000000000e+02 4.230000000000000000e+02 4.140000000000000000e+02 4.110000000000000000e+02 4.780000000000000000e+02 4.710000000000000000e+02 4.650000000000000000e+02 4.420000000000000000e+02 4.700000000000000000e+02 4.730000000000000000e+02 5.060000000000000000e+02 4.810000000000000000e+02 4.590000000000000000e+02 5.070000000000000000e+02 4.720000000000000000e+02 4.730000000000000000e+02 4.730000000000000000e+02 4.540000000000000000e+02 4.380000000000000000e+02 4.570000000000000000e+02 4.530000000000000000e+02 4.630000000000000000e+02 4.900000000000000000e+02 4.640000000000000000e+02 4.850000000000000000e+02 4.580000000000000000e+02 4.470000000000000000e+02 5.000000000000000000e+02 4.670000000000000000e+02 4.440000000000000000e+02 4.660000000000000000e+02 4.120000000000000000e+02 4.000000000000000000e+02 4.540000000000000000e+02 4.380000000000000000e+02 4.810000000000000000e+02 4.290000000000000000e+02 4.170000000000000000e+02 4.590000000000000000e+02 4.810000000000000000e+02 4.550000000000000000e+02 4.440000000000000000e+02 4.230000000000000000e+02 4.290000000000000000e+02 3.960000000000000000e+02 4.720000000000000000e+02 4.350000000000000000e+02 4.330000000000000000e+02 4.300000000000000000e+02 4.270000000000000000e+02 3.910000000000000000e+02 4.360000000000000000e+02 4.190000000000000000e+02 3.990000000000000000e+02 4.480000000000000000e+02 4.370000000000000000e+02 4.430000000000000000e+02 4.330000000000000000e+02 4.540000000000000000e+02 4.720000000000000000e+02 4.490000000000000000e+02 4.980000000000000000e+02 4.690000000000000000e+02 4.900000000000000000e+02 4.920000000000000000e+02 4.530000000000000000e+02 4.600000000000000000e+02 4.660000000000000000e+02 4.660000000000000000e+02 5.230000000000000000e+02 5.340000000000000000e+02 4.910000000000000000e+02 5.060000000000000000e+02 5.090000000000000000e+02 5.060000000000000000e+02 4.680000000000000000e+02 5.000000000000000000e+02 5.570000000000000000e+02 5.170000000000000000e+02 5.310000000000000000e+02 5.120000000000000000e+02 4.930000000000000000e+02 5.040000000000000000e+02 4.970000000000000000e+02 4.200000000000000000e+02 4.550000000000000000e+02 4.630000000000000000e+02 4.610000000000000000e+02 4.810000000000000000e+02 4.660000000000000000e+02 4.730000000000000000e+02 4.530000000000000000e+02 3.880000000000000000e+02 4.370000000000000000e+02 4.450000000000000000e+02 4.290000000000000000e+02 4.210000000000000000e+02 4.690000000000000000e+02 4.650000000000000000e+02 4.370000000000000000e+02 4.440000000000000000e+02 4.750000000000000000e+02 4.530000000000000000e+02 4.570000000000000000e+02 4.440000000000000000e+02 4.950000000000000000e+02 4.810000000000000000e+02 4.520000000000000000e+02 4.500000000000000000e+02 4.490000000000000000e+02 4.250000000000000000e+02 4.510000000000000000e+02 4.530000000000000000e+02 4.390000000000000000e+02 3.900000000000000000e+02 4.300000000000000000e+02 4.010000000000000000e+02 4.160000000000000000e+02 4.260000000000000000e+02 4.330000000000000000e+02 3.930000000000000000e+02 3.870000000000000000e+02 3.900000000000000000e+02 4.180000000000000000e+02 3.610000000000000000e+02 4.110000000000000000e+02 4.200000000000000000e+02 3.970000000000000000e+02 4.220000000000000000e+02 3.930000000000000000e+02 3.790000000000000000e+02 3.940000000000000000e+02 4.220000000000000000e+02 3.690000000000000000e+02 3.570000000000000000e+02 3.480000000000000000e+02 3.760000000000000000e+02 3.840000000000000000e+02 3.780000000000000000e+02 3.950000000000000000e+02 3.990000000000000000e+02 3.780000000000000000e+02 3.430000000000000000e+02 3.640000000000000000e+02 3.570000000000000000e+02 3.430000000000000000e+02 3.450000000000000000e+02 3.720000000000000000e+02 3.320000000000000000e+02 3.530000000000000000e+02 3.790000000000000000e+02 3.270000000000000000e+02 3.460000000000000000e+02 3.620000000000000000e+02 3.940000000000000000e+02 4.040000000000000000e+02 3.980000000000000000e+02 4.000000000000000000e+02 4.220000000000000000e+02 3.930000000000000000e+02 4.110000000000000000e+02 4.040000000000000000e+02 4.260000000000000000e+02 4.210000000000000000e+02 4.360000000000000000e+02 4.210000000000000000e+02 4.140000000000000000e+02 4.210000000000000000e+02 4.570000000000000000e+02 3.930000000000000000e+02 4.360000000000000000e+02 4.500000000000000000e+02 4.470000000000000000e+02 4.300000000000000000e+02 4.630000000000000000e+02 4.460000000000000000e+02 4.350000000000000000e+02 4.270000000000000000e+02 4.290000000000000000e+02 4.020000000000000000e+02 4.170000000000000000e+02 3.950000000000000000e+02 4.560000000000000000e+02 4.550000000000000000e+02 4.510000000000000000e+02 4.350000000000000000e+02 4.210000000000000000e+02 4.450000000000000000e+02 4.480000000000000000e+02 4.440000000000000000e+02 4.750000000000000000e+02 4.350000000000000000e+02 4.290000000000000000e+02 4.480000000000000000e+02 4.320000000000000000e+02 4.000000000000000000e+02 4.180000000000000000e+02 4.120000000000000000e+02 4.410000000000000000e+02 3.830000000000000000e+02 4.250000000000000000e+02 4.390000000000000000e+02 4.420000000000000000e+02 4.150000000000000000e+02 4.470000000000000000e+02 4.410000000000000000e+02 4.250000000000000000e+02 4.370000000000000000e+02 3.920000000000000000e+02 4.090000000000000000e+02 4.350000000000000000e+02 4.730000000000000000e+02 4.140000000000000000e+02 4.600000000000000000e+02 4.100000000000000000e+02 4.540000000000000000e+02 4.180000000000000000e+02 4.080000000000000000e+02 4.400000000000000000e+02 4.330000000000000000e+02 4.220000000000000000e+02 4.140000000000000000e+02 4.180000000000000000e+02 4.470000000000000000e+02 4.190000000000000000e+02 4.240000000000000000e+02 4.710000000000000000e+02 4.550000000000000000e+02 4.330000000000000000e+02 4.790000000000000000e+02 4.090000000000000000e+02 4.010000000000000000e+02 4.550000000000000000e+02 4.420000000000000000e+02 4.670000000000000000e+02 4.440000000000000000e+02 4.210000000000000000e+02 4.480000000000000000e+02 4.040000000000000000e+02 4.360000000000000000e+02 4.410000000000000000e+02 4.460000000000000000e+02 4.050000000000000000e+02 4.350000000000000000e+02 4.190000000000000000e+02 3.850000000000000000e+02 3.890000000000000000e+02 3.910000000000000000e+02 3.880000000000000000e+02 3.800000000000000000e+02 4.180000000000000000e+02 3.640000000000000000e+02 3.730000000000000000e+02 4.110000000000000000e+02 4.060000000000000000e+02 4.160000000000000000e+02 3.620000000000000000e+02 3.980000000000000000e+02 3.980000000000000000e+02 3.980000000000000000e+02 4.170000000000000000e+02 4.120000000000000000e+02 4.130000000000000000e+02 3.930000000000000000e+02 3.980000000000000000e+02 4.070000000000000000e+02 4.210000000000000000e+02 4.110000000000000000e+02 4.680000000000000000e+02 4.220000000000000000e+02 4.040000000000000000e+02 4.590000000000000000e+02 4.380000000000000000e+02 4.280000000000000000e+02 4.420000000000000000e+02 4.180000000000000000e+02 4.140000000000000000e+02 4.620000000000000000e+02 4.170000000000000000e+02 3.780000000000000000e+02 3.700000000000000000e+02 4.180000000000000000e+02 3.460000000000000000e+02 4.170000000000000000e+02 4.010000000000000000e+02 4.370000000000000000e+02 4.310000000000000000e+02 4.050000000000000000e+02 4.580000000000000000e+02 4.640000000000000000e+02 4.450000000000000000e+02 4.650000000000000000e+02 4.310000000000000000e+02 4.280000000000000000e+02 4.360000000000000000e+02 3.990000000000000000e+02 4.520000000000000000e+02 4.370000000000000000e+02 4.790000000000000000e+02 4.700000000000000000e+02 4.660000000000000000e+02 4.670000000000000000e+02 4.600000000000000000e+02 4.940000000000000000e+02 4.570000000000000000e+02 4.920000000000000000e+02 4.760000000000000000e+02 4.250000000000000000e+02 4.290000000000000000e+02 4.440000000000000000e+02 4.180000000000000000e+02 4.550000000000000000e+02 4.320000000000000000e+02 4.340000000000000000e+02 4.460000000000000000e+02 4.300000000000000000e+02 4.230000000000000000e+02 4.170000000000000000e+02 4.920000000000000000e+02 5.100000000000000000e+02 4.470000000000000000e+02 4.330000000000000000e+02 4.520000000000000000e+02 4.550000000000000000e+02 4.990000000000000000e+02 4.510000000000000000e+02 4.610000000000000000e+02 4.140000000000000000e+02 4.420000000000000000e+02 4.580000000000000000e+02 4.350000000000000000e+02 4.520000000000000000e+02 4.450000000000000000e+02 4.470000000000000000e+02 4.100000000000000000e+02 4.440000000000000000e+02 4.140000000000000000e+02 4.500000000000000000e+02 4.590000000000000000e+02 4.680000000000000000e+02 4.380000000000000000e+02 4.750000000000000000e+02 4.690000000000000000e+02 4.990000000000000000e+02 4.860000000000000000e+02 4.860000000000000000e+02 5.160000000000000000e+02 5.060000000000000000e+02 5.040000000000000000e+02 4.760000000000000000e+02 4.800000000000000000e+02 4.820000000000000000e+02 4.880000000000000000e+02 5.030000000000000000e+02 5.130000000000000000e+02 5.040000000000000000e+02 4.950000000000000000e+02 4.850000000000000000e+02 5.180000000000000000e+02 4.910000000000000000e+02 4.710000000000000000e+02 5.060000000000000000e+02 4.540000000000000000e+02 4.480000000000000000e+02 4.570000000000000000e+02 4.450000000000000000e+02 4.680000000000000000e+02 4.300000000000000000e+02 4.420000000000000000e+02 4.140000000000000000e+02 3.860000000000000000e+02 4.810000000000000000e+02 4.710000000000000000e+02 4.170000000000000000e+02 4.340000000000000000e+02 4.750000000000000000e+02 4.150000000000000000e+02 4.490000000000000000e+02 4.520000000000000000e+02 4.260000000000000000e+02 4.740000000000000000e+02 4.630000000000000000e+02 4.790000000000000000e+02 4.410000000000000000e+02 4.480000000000000000e+02 4.140000000000000000e+02 4.560000000000000000e+02 4.080000000000000000e+02 4.440000000000000000e+02 4.220000000000000000e+02 4.470000000000000000e+02 4.940000000000000000e+02 5.040000000000000000e+02 4.570000000000000000e+02 4.350000000000000000e+02 4.210000000000000000e+02 4.550000000000000000e+02 4.690000000000000000e+02 4.550000000000000000e+02 4.530000000000000000e+02 4.550000000000000000e+02 5.110000000000000000e+02 4.980000000000000000e+02 4.620000000000000000e+02 4.510000000000000000e+02 4.320000000000000000e+02 4.200000000000000000e+02 4.770000000000000000e+02 4.710000000000000000e+02 4.320000000000000000e+02 4.520000000000000000e+02 4.670000000000000000e+02 4.610000000000000000e+02 4.460000000000000000e+02 4.240000000000000000e+02 4.870000000000000000e+02 4.410000000000000000e+02 4.560000000000000000e+02 4.220000000000000000e+02 4.750000000000000000e+02 4.440000000000000000e+02 4.590000000000000000e+02 4.360000000000000000e+02 5.160000000000000000e+02 4.750000000000000000e+02 4.760000000000000000e+02 5.000000000000000000e+02 5.040000000000000000e+02 5.100000000000000000e+02 4.910000000000000000e+02 5.150000000000000000e+02 4.400000000000000000e+02 4.370000000000000000e+02 4.560000000000000000e+02 4.670000000000000000e+02 4.600000000000000000e+02 4.610000000000000000e+02 4.360000000000000000e+02 4.660000000000000000e+02 4.590000000000000000e+02 4.080000000000000000e+02 4.620000000000000000e+02 4.810000000000000000e+02 4.750000000000000000e+02 4.260000000000000000e+02 4.840000000000000000e+02 4.700000000000000000e+02 4.530000000000000000e+02 3.810000000000000000e+02 3.720000000000000000e+02 4.310000000000000000e+02 4.180000000000000000e+02 4.220000000000000000e+02 4.130000000000000000e+02 4.340000000000000000e+02 4.060000000000000000e+02 4.070000000000000000e+02 4.500000000000000000e+02 4.950000000000000000e+02 4.460000000000000000e+02 4.260000000000000000e+02 4.280000000000000000e+02 4.200000000000000000e+02 3.880000000000000000e+02 4.700000000000000000e+02 4.000000000000000000e+02 4.060000000000000000e+02 4.400000000000000000e+02 4.260000000000000000e+02 4.090000000000000000e+02 4.180000000000000000e+02 4.010000000000000000e+02 3.860000000000000000e+02 3.990000000000000000e+02 3.610000000000000000e+02 4.020000000000000000e+02 4.340000000000000000e+02 3.770000000000000000e+02 3.940000000000000000e+02 4.130000000000000000e+02 4.180000000000000000e+02 4.180000000000000000e+02 3.820000000000000000e+02 4.300000000000000000e+02 4.070000000000000000e+02 3.950000000000000000e+02 3.930000000000000000e+02 4.500000000000000000e+02 4.170000000000000000e+02 4.370000000000000000e+02 4.390000000000000000e+02 4.680000000000000000e+02 4.550000000000000000e+02 4.470000000000000000e+02 4.610000000000000000e+02 4.470000000000000000e+02 4.850000000000000000e+02 4.540000000000000000e+02 4.300000000000000000e+02 4.300000000000000000e+02 4.450000000000000000e+02 4.770000000000000000e+02 4.530000000000000000e+02 4.410000000000000000e+02 4.610000000000000000e+02 4.610000000000000000e+02 4.230000000000000000e+02 4.710000000000000000e+02 4.910000000000000000e+02 4.570000000000000000e+02 4.330000000000000000e+02 4.600000000000000000e+02 5.070000000000000000e+02 4.730000000000000000e+02 4.900000000000000000e+02 4.670000000000000000e+02 4.190000000000000000e+02 4.450000000000000000e+02 4.960000000000000000e+02 4.850000000000000000e+02 4.490000000000000000e+02 4.400000000000000000e+02 5.120000000000000000e+02 4.910000000000000000e+02 5.060000000000000000e+02 5.210000000000000000e+02 5.430000000000000000e+02 5.060000000000000000e+02 5.170000000000000000e+02 5.180000000000000000e+02 5.540000000000000000e+02 5.140000000000000000e+02 5.380000000000000000e+02 5.370000000000000000e+02 5.090000000000000000e+02 5.060000000000000000e+02 5.620000000000000000e+02 5.310000000000000000e+02 5.460000000000000000e+02 5.210000000000000000e+02 5.130000000000000000e+02 5.610000000000000000e+02 5.060000000000000000e+02 5.900000000000000000e+02 4.950000000000000000e+02 5.630000000000000000e+02 5.800000000000000000e+02 5.240000000000000000e+02 5.460000000000000000e+02 5.490000000000000000e+02 5.000000000000000000e+02 5.570000000000000000e+02 5.300000000000000000e+02 5.640000000000000000e+02 5.440000000000000000e+02 5.660000000000000000e+02 5.940000000000000000e+02 5.740000000000000000e+02 5.970000000000000000e+02 5.230000000000000000e+02 5.360000000000000000e+02 5.170000000000000000e+02 4.910000000000000000e+02 5.550000000000000000e+02 4.810000000000000000e+02 4.900000000000000000e+02 4.550000000000000000e+02 5.020000000000000000e+02 4.780000000000000000e+02 4.890000000000000000e+02 4.510000000000000000e+02 4.990000000000000000e+02 5.080000000000000000e+02 5.220000000000000000e+02 4.900000000000000000e+02 5.400000000000000000e+02 5.920000000000000000e+02 4.920000000000000000e+02 4.910000000000000000e+02 4.410000000000000000e+02 5.150000000000000000e+02 4.970000000000000000e+02 4.720000000000000000e+02 4.770000000000000000e+02 4.520000000000000000e+02 4.940000000000000000e+02 4.780000000000000000e+02 4.920000000000000000e+02 4.900000000000000000e+02 5.140000000000000000e+02 5.190000000000000000e+02 5.370000000000000000e+02 4.910000000000000000e+02 5.170000000000000000e+02 5.190000000000000000e+02 5.120000000000000000e+02 5.220000000000000000e+02 5.280000000000000000e+02 5.840000000000000000e+02 5.300000000000000000e+02 5.370000000000000000e+02 5.320000000000000000e+02 5.140000000000000000e+02 5.000000000000000000e+02 5.260000000000000000e+02 5.220000000000000000e+02 4.910000000000000000e+02 5.280000000000000000e+02 4.930000000000000000e+02 4.940000000000000000e+02 4.720000000000000000e+02 4.900000000000000000e+02 5.090000000000000000e+02 4.750000000000000000e+02 5.460000000000000000e+02 5.340000000000000000e+02 5.350000000000000000e+02 5.540000000000000000e+02 5.380000000000000000e+02 5.650000000000000000e+02 5.580000000000000000e+02 4.990000000000000000e+02 5.010000000000000000e+02 5.030000000000000000e+02 5.720000000000000000e+02 5.090000000000000000e+02 5.150000000000000000e+02 4.640000000000000000e+02 4.860000000000000000e+02 4.430000000000000000e+02 4.710000000000000000e+02 4.630000000000000000e+02 4.400000000000000000e+02 4.560000000000000000e+02 4.620000000000000000e+02 4.620000000000000000e+02 4.960000000000000000e+02 4.830000000000000000e+02 4.540000000000000000e+02 4.730000000000000000e+02 4.940000000000000000e+02 4.830000000000000000e+02 5.070000000000000000e+02 4.470000000000000000e+02 4.890000000000000000e+02 4.710000000000000000e+02 4.610000000000000000e+02 4.780000000000000000e+02 4.780000000000000000e+02 4.970000000000000000e+02 4.960000000000000000e+02 5.480000000000000000e+02 5.360000000000000000e+02 5.520000000000000000e+02 5.010000000000000000e+02 5.070000000000000000e+02 5.190000000000000000e+02 4.990000000000000000e+02 5.500000000000000000e+02 5.170000000000000000e+02 5.180000000000000000e+02 5.120000000000000000e+02 5.520000000000000000e+02 5.360000000000000000e+02 4.760000000000000000e+02 5.230000000000000000e+02 5.140000000000000000e+02 4.660000000000000000e+02 4.590000000000000000e+02 5.120000000000000000e+02 4.600000000000000000e+02 4.920000000000000000e+02 4.810000000000000000e+02 4.750000000000000000e+02 4.650000000000000000e+02 4.560000000000000000e+02 4.340000000000000000e+02 3.920000000000000000e+02 4.260000000000000000e+02 4.220000000000000000e+02 4.270000000000000000e+02 4.150000000000000000e+02 4.240000000000000000e+02 4.290000000000000000e+02 4.140000000000000000e+02 4.370000000000000000e+02 4.450000000000000000e+02 4.370000000000000000e+02 4.550000000000000000e+02 4.540000000000000000e+02 4.620000000000000000e+02 4.550000000000000000e+02 4.970000000000000000e+02 4.740000000000000000e+02 4.970000000000000000e+02 4.840000000000000000e+02 4.810000000000000000e+02 4.680000000000000000e+02 4.940000000000000000e+02 4.430000000000000000e+02 5.140000000000000000e+02 4.890000000000000000e+02 4.940000000000000000e+02 4.850000000000000000e+02 4.820000000000000000e+02 5.040000000000000000e+02 4.690000000000000000e+02 4.410000000000000000e+02 4.870000000000000000e+02 4.680000000000000000e+02 4.400000000000000000e+02 4.180000000000000000e+02 4.370000000000000000e+02 4.250000000000000000e+02 4.370000000000000000e+02 4.170000000000000000e+02 4.620000000000000000e+02 4.540000000000000000e+02 4.380000000000000000e+02 4.360000000000000000e+02 4.440000000000000000e+02 4.730000000000000000e+02 4.920000000000000000e+02 4.580000000000000000e+02 4.740000000000000000e+02 4.550000000000000000e+02 4.540000000000000000e+02 4.910000000000000000e+02 4.720000000000000000e+02 4.560000000000000000e+02 4.780000000000000000e+02 4.980000000000000000e+02 4.480000000000000000e+02 4.310000000000000000e+02 4.530000000000000000e+02 4.470000000000000000e+02 4.580000000000000000e+02 4.500000000000000000e+02 4.580000000000000000e+02 4.810000000000000000e+02 4.680000000000000000e+02 4.490000000000000000e+02 4.520000000000000000e+02 4.600000000000000000e+02 4.470000000000000000e+02 4.570000000000000000e+02 4.150000000000000000e+02 4.110000000000000000e+02 4.120000000000000000e+02 4.100000000000000000e+02 4.120000000000000000e+02 3.700000000000000000e+02 3.350000000000000000e+02 3.480000000000000000e+02 3.130000000000000000e+02 3.300000000000000000e+02 3.650000000000000000e+02 3.300000000000000000e+02 3.510000000000000000e+02 3.500000000000000000e+02 3.540000000000000000e+02 3.410000000000000000e+02 3.400000000000000000e+02 3.310000000000000000e+02 2.830000000000000000e+02 3.180000000000000000e+02 2.870000000000000000e+02 3.180000000000000000e+02 3.000000000000000000e+02 3.170000000000000000e+02 2.920000000000000000e+02 3.190000000000000000e+02 2.930000000000000000e+02 2.640000000000000000e+02 3.070000000000000000e+02 2.970000000000000000e+02 2.960000000000000000e+02 2.800000000000000000e+02 2.740000000000000000e+02 2.930000000000000000e+02 2.460000000000000000e+02 2.360000000000000000e+02 2.630000000000000000e+02 2.620000000000000000e+02 2.920000000000000000e+02 2.850000000000000000e+02 2.780000000000000000e+02 2.820000000000000000e+02 2.820000000000000000e+02 2.600000000000000000e+02 2.470000000000000000e+02 2.460000000000000000e+02 2.560000000000000000e+02 2.470000000000000000e+02 2.520000000000000000e+02 2.730000000000000000e+02 2.500000000000000000e+02 2.460000000000000000e+02 2.160000000000000000e+02 2.300000000000000000e+02 2.440000000000000000e+02 2.370000000000000000e+02 2.570000000000000000e+02 2.560000000000000000e+02 2.330000000000000000e+02 2.400000000000000000e+02 2.690000000000000000e+02 2.180000000000000000e+02 2.440000000000000000e+02 2.370000000000000000e+02 2.790000000000000000e+02 2.390000000000000000e+02 2.170000000000000000e+02 2.420000000000000000e+02 2.180000000000000000e+02 2.510000000000000000e+02 2.350000000000000000e+02 2.840000000000000000e+02 2.310000000000000000e+02 2.170000000000000000e+02 2.350000000000000000e+02 2.300000000000000000e+02 2.260000000000000000e+02 2.000000000000000000e+02 2.410000000000000000e+02 2.030000000000000000e+02 2.230000000000000000e+02 2.210000000000000000e+02 2.020000000000000000e+02 2.260000000000000000e+02 2.060000000000000000e+02 2.220000000000000000e+02 2.190000000000000000e+02 2.330000000000000000e+02 2.090000000000000000e+02 2.470000000000000000e+02 2.020000000000000000e+02 2.140000000000000000e+02 2.170000000000000000e+02 2.110000000000000000e+02 2.100000000000000000e+02 1.790000000000000000e+02 1.980000000000000000e+02 2.100000000000000000e+02 2.010000000000000000e+02 2.030000000000000000e+02 2.040000000000000000e+02 2.020000000000000000e+02 1.920000000000000000e+02 1.980000000000000000e+02 1.780000000000000000e+02 1.920000000000000000e+02 2.070000000000000000e+02 2.010000000000000000e+02 2.080000000000000000e+02 2.130000000000000000e+02 1.930000000000000000e+02 1.970000000000000000e+02 1.910000000000000000e+02 1.920000000000000000e+02 1.780000000000000000e+02 1.940000000000000000e+02 1.950000000000000000e+02 1.970000000000000000e+02 1.780000000000000000e+02 1.810000000000000000e+02 1.970000000000000000e+02 1.780000000000000000e+02 2.040000000000000000e+02 2.030000000000000000e+02 1.910000000000000000e+02 1.900000000000000000e+02 1.990000000000000000e+02 1.950000000000000000e+02 2.020000000000000000e+02 2.150000000000000000e+02 1.860000000000000000e+02 1.750000000000000000e+02 1.690000000000000000e+02 1.860000000000000000e+02 1.900000000000000000e+02 1.900000000000000000e+02 1.690000000000000000e+02 1.820000000000000000e+02 1.700000000000000000e+02 1.990000000000000000e+02 1.690000000000000000e+02 2.090000000000000000e+02 1.950000000000000000e+02 1.910000000000000000e+02 1.860000000000000000e+02 1.700000000000000000e+02 1.680000000000000000e+02 1.850000000000000000e+02 1.880000000000000000e+02 1.470000000000000000e+02 1.740000000000000000e+02 1.760000000000000000e+02 1.780000000000000000e+02 1.740000000000000000e+02 1.770000000000000000e+02 1.720000000000000000e+02 1.730000000000000000e+02 1.820000000000000000e+02 1.700000000000000000e+02 1.790000000000000000e+02 1.770000000000000000e+02 1.920000000000000000e+02 1.530000000000000000e+02 1.810000000000000000e+02 1.680000000000000000e+02 2.010000000000000000e+02 1.480000000000000000e+02 1.630000000000000000e+02 1.870000000000000000e+02 1.800000000000000000e+02 1.950000000000000000e+02 1.940000000000000000e+02 1.680000000000000000e+02 1.830000000000000000e+02 1.840000000000000000e+02 1.790000000000000000e+02 1.730000000000000000e+02 1.850000000000000000e+02 1.840000000000000000e+02 1.810000000000000000e+02 1.870000000000000000e+02 1.630000000000000000e+02 1.720000000000000000e+02 1.800000000000000000e+02 1.810000000000000000e+02 1.570000000000000000e+02 1.690000000000000000e+02 1.750000000000000000e+02 1.880000000000000000e+02 1.450000000000000000e+02 1.700000000000000000e+02 1.870000000000000000e+02 1.510000000000000000e+02 1.660000000000000000e+02 1.630000000000000000e+02 1.460000000000000000e+02 1.530000000000000000e+02 1.810000000000000000e+02 1.490000000000000000e+02 1.670000000000000000e+02 1.470000000000000000e+02 1.640000000000000000e+02 1.730000000000000000e+02 1.680000000000000000e+02 1.630000000000000000e+02 1.490000000000000000e+02 1.900000000000000000e+02 1.650000000000000000e+02 1.450000000000000000e+02 1.560000000000000000e+02 1.660000000000000000e+02 1.620000000000000000e+02 1.590000000000000000e+02 1.910000000000000000e+02 1.630000000000000000e+02 1.590000000000000000e+02 1.720000000000000000e+02 1.860000000000000000e+02 1.830000000000000000e+02 1.440000000000000000e+02 1.490000000000000000e+02 1.380000000000000000e+02 1.520000000000000000e+02 1.640000000000000000e+02 1.710000000000000000e+02 1.460000000000000000e+02 1.590000000000000000e+02 1.440000000000000000e+02 1.450000000000000000e+02 1.600000000000000000e+02 1.400000000000000000e+02 1.590000000000000000e+02 1.480000000000000000e+02 1.650000000000000000e+02 1.570000000000000000e+02 1.660000000000000000e+02 1.620000000000000000e+02 1.510000000000000000e+02 1.550000000000000000e+02 1.510000000000000000e+02 1.600000000000000000e+02 1.580000000000000000e+02 1.360000000000000000e+02 1.540000000000000000e+02 1.750000000000000000e+02 1.580000000000000000e+02 1.650000000000000000e+02 1.390000000000000000e+02 1.490000000000000000e+02 1.490000000000000000e+02 1.790000000000000000e+02 1.520000000000000000e+02 1.750000000000000000e+02 1.570000000000000000e+02 1.860000000000000000e+02 1.450000000000000000e+02 1.530000000000000000e+02 1.600000000000000000e+02 1.720000000000000000e+02 1.390000000000000000e+02 1.470000000000000000e+02 1.640000000000000000e+02 1.570000000000000000e+02 1.640000000000000000e+02 1.490000000000000000e+02 1.570000000000000000e+02 1.370000000000000000e+02 1.600000000000000000e+02 1.520000000000000000e+02 1.770000000000000000e+02 1.750000000000000000e+02 1.440000000000000000e+02 1.500000000000000000e+02 1.480000000000000000e+02 1.420000000000000000e+02 1.580000000000000000e+02 1.570000000000000000e+02 1.610000000000000000e+02 1.420000000000000000e+02 1.330000000000000000e+02 1.490000000000000000e+02 1.630000000000000000e+02 1.440000000000000000e+02 1.360000000000000000e+02 1.540000000000000000e+02 1.570000000000000000e+02 1.590000000000000000e+02 1.460000000000000000e+02 1.390000000000000000e+02 1.340000000000000000e+02 1.360000000000000000e+02 1.420000000000000000e+02 1.500000000000000000e+02 1.640000000000000000e+02 1.680000000000000000e+02 1.280000000000000000e+02 1.490000000000000000e+02 1.430000000000000000e+02 1.360000000000000000e+02 1.440000000000000000e+02 1.510000000000000000e+02 1.410000000000000000e+02 1.430000000000000000e+02 1.460000000000000000e+02 1.480000000000000000e+02 1.420000000000000000e+02 1.450000000000000000e+02 1.450000000000000000e+02 1.470000000000000000e+02 1.430000000000000000e+02 1.630000000000000000e+02 1.400000000000000000e+02 1.570000000000000000e+02 1.400000000000000000e+02 1.520000000000000000e+02 1.590000000000000000e+02 1.580000000000000000e+02 1.520000000000000000e+02 1.410000000000000000e+02 1.540000000000000000e+02 1.350000000000000000e+02 1.410000000000000000e+02 1.400000000000000000e+02 1.670000000000000000e+02 1.310000000000000000e+02 1.690000000000000000e+02 1.380000000000000000e+02 1.580000000000000000e+02 1.600000000000000000e+02 1.390000000000000000e+02 1.560000000000000000e+02 1.380000000000000000e+02 1.620000000000000000e+02 1.280000000000000000e+02 1.350000000000000000e+02 1.660000000000000000e+02 1.410000000000000000e+02 1.590000000000000000e+02 1.430000000000000000e+02 1.550000000000000000e+02 1.530000000000000000e+02 1.450000000000000000e+02 1.330000000000000000e+02 1.480000000000000000e+02 1.310000000000000000e+02 1.490000000000000000e+02 1.440000000000000000e+02 1.410000000000000000e+02 1.320000000000000000e+02 1.570000000000000000e+02 1.600000000000000000e+02 1.410000000000000000e+02 1.520000000000000000e+02 1.690000000000000000e+02 1.390000000000000000e+02 1.510000000000000000e+02 1.750000000000000000e+02 1.490000000000000000e+02 1.440000000000000000e+02 1.460000000000000000e+02 1.480000000000000000e+02 1.420000000000000000e+02 1.280000000000000000e+02 1.490000000000000000e+02 1.450000000000000000e+02 1.570000000000000000e+02 1.410000000000000000e+02 1.370000000000000000e+02 1.360000000000000000e+02 1.310000000000000000e+02 1.400000000000000000e+02 1.590000000000000000e+02 1.290000000000000000e+02 1.370000000000000000e+02 1.370000000000000000e+02 1.290000000000000000e+02 1.370000000000000000e+02 1.310000000000000000e+02 1.550000000000000000e+02 1.710000000000000000e+02 1.190000000000000000e+02 1.290000000000000000e+02 1.310000000000000000e+02 1.290000000000000000e+02 1.450000000000000000e+02 1.350000000000000000e+02 1.170000000000000000e+02 1.380000000000000000e+02 1.310000000000000000e+02 1.190000000000000000e+02 1.350000000000000000e+02 1.210000000000000000e+02 1.460000000000000000e+02 1.440000000000000000e+02 1.460000000000000000e+02 1.240000000000000000e+02 1.400000000000000000e+02 1.440000000000000000e+02 1.370000000000000000e+02 1.460000000000000000e+02 1.260000000000000000e+02 1.370000000000000000e+02 1.420000000000000000e+02 1.510000000000000000e+02 1.260000000000000000e+02 1.440000000000000000e+02 1.270000000000000000e+02 1.350000000000000000e+02 1.290000000000000000e+02 1.320000000000000000e+02 1.320000000000000000e+02 1.260000000000000000e+02 1.380000000000000000e+02 1.410000000000000000e+02 1.260000000000000000e+02 9.300000000000000000e+01 1.220000000000000000e+02 1.230000000000000000e+02 1.150000000000000000e+02 1.240000000000000000e+02 1.260000000000000000e+02 1.210000000000000000e+02 1.140000000000000000e+02 9.700000000000000000e+01 1.330000000000000000e+02 9.700000000000000000e+01 1.250000000000000000e+02 1.350000000000000000e+02 1.160000000000000000e+02 1.290000000000000000e+02 1.200000000000000000e+02 1.050000000000000000e+02 1.160000000000000000e+02 1.300000000000000000e+02 1.200000000000000000e+02 1.220000000000000000e+02 1.130000000000000000e+02 1.400000000000000000e+02 1.380000000000000000e+02 1.020000000000000000e+02 1.310000000000000000e+02 1.030000000000000000e+02 1.180000000000000000e+02 1.200000000000000000e+02 1.280000000000000000e+02 1.200000000000000000e+02 1.120000000000000000e+02 1.060000000000000000e+02 1.130000000000000000e+02 1.440000000000000000e+02 1.020000000000000000e+02 1.290000000000000000e+02 1.230000000000000000e+02 1.220000000000000000e+02 9.700000000000000000e+01 1.190000000000000000e+02 1.190000000000000000e+02 1.140000000000000000e+02 1.260000000000000000e+02 1.190000000000000000e+02 1.160000000000000000e+02 9.600000000000000000e+01 1.140000000000000000e+02 1.450000000000000000e+02 1.180000000000000000e+02 1.240000000000000000e+02 9.600000000000000000e+01 1.250000000000000000e+02 1.140000000000000000e+02 1.450000000000000000e+02 1.190000000000000000e+02 1.210000000000000000e+02 1.080000000000000000e+02 1.290000000000000000e+02 1.270000000000000000e+02 1.360000000000000000e+02 1.010000000000000000e+02 1.380000000000000000e+02 1.100000000000000000e+02 1.280000000000000000e+02 1.130000000000000000e+02 1.220000000000000000e+02 1.070000000000000000e+02 1.260000000000000000e+02 1.070000000000000000e+02 1.390000000000000000e+02 1.020000000000000000e+02 1.190000000000000000e+02 1.310000000000000000e+02 1.160000000000000000e+02 1.120000000000000000e+02 1.090000000000000000e+02 1.320000000000000000e+02 1.190000000000000000e+02 1.200000000000000000e+02 1.250000000000000000e+02 1.070000000000000000e+02 1.200000000000000000e+02 1.060000000000000000e+02 1.330000000000000000e+02 1.110000000000000000e+02 1.270000000000000000e+02 9.500000000000000000e+01 1.140000000000000000e+02 1.080000000000000000e+02 1.230000000000000000e+02 1.100000000000000000e+02 1.240000000000000000e+02 1.190000000000000000e+02 1.210000000000000000e+02 1.030000000000000000e+02 1.240000000000000000e+02 1.050000000000000000e+02 1.200000000000000000e+02 1.220000000000000000e+02 1.210000000000000000e+02 9.900000000000000000e+01 1.140000000000000000e+02 1.040000000000000000e+02 1.100000000000000000e+02 1.020000000000000000e+02 1.140000000000000000e+02 1.150000000000000000e+02 1.120000000000000000e+02 1.140000000000000000e+02 1.370000000000000000e+02 1.100000000000000000e+02 1.140000000000000000e+02 1.230000000000000000e+02 1.210000000000000000e+02 1.140000000000000000e+02 1.200000000000000000e+02 1.200000000000000000e+02 1.310000000000000000e+02 1.350000000000000000e+02 1.080000000000000000e+02 1.100000000000000000e+02 1.280000000000000000e+02 1.050000000000000000e+02 1.080000000000000000e+02 1.120000000000000000e+02 1.220000000000000000e+02 9.200000000000000000e+01 9.800000000000000000e+01 1.220000000000000000e+02 1.020000000000000000e+02 1.230000000000000000e+02 7.800000000000000000e+01 1.010000000000000000e+02 1.390000000000000000e+02 1.010000000000000000e+02 1.120000000000000000e+02 9.400000000000000000e+01 1.120000000000000000e+02 1.300000000000000000e+02 1.200000000000000000e+02 1.150000000000000000e+02 1.090000000000000000e+02 1.360000000000000000e+02 1.200000000000000000e+02 1.250000000000000000e+02 1.070000000000000000e+02 1.120000000000000000e+02 1.290000000000000000e+02 1.090000000000000000e+02 1.250000000000000000e+02 1.130000000000000000e+02 1.210000000000000000e+02 1.310000000000000000e+02 1.330000000000000000e+02 1.290000000000000000e+02 1.180000000000000000e+02 1.100000000000000000e+02 1.160000000000000000e+02 9.800000000000000000e+01 1.170000000000000000e+02 1.010000000000000000e+02 1.090000000000000000e+02 1.160000000000000000e+02 1.270000000000000000e+02 1.280000000000000000e+02 1.030000000000000000e+02 1.140000000000000000e+02 1.330000000000000000e+02 1.220000000000000000e+02 1.110000000000000000e+02 9.800000000000000000e+01 1.220000000000000000e+02 1.310000000000000000e+02 1.110000000000000000e+02 1.120000000000000000e+02 1.120000000000000000e+02 1.170000000000000000e+02 1.160000000000000000e+02 1.190000000000000000e+02 1.300000000000000000e+02 9.900000000000000000e+01 1.070000000000000000e+02 1.090000000000000000e+02 1.130000000000000000e+02 1.270000000000000000e+02 1.140000000000000000e+02 1.120000000000000000e+02 1.130000000000000000e+02 1.210000000000000000e+02 1.020000000000000000e+02 1.010000000000000000e+02 1.100000000000000000e+02 1.100000000000000000e+02 1.170000000000000000e+02 1.080000000000000000e+02 9.700000000000000000e+01 1.080000000000000000e+02 1.210000000000000000e+02 9.000000000000000000e+01 1.200000000000000000e+02 1.180000000000000000e+02 1.190000000000000000e+02 1.150000000000000000e+02 1.160000000000000000e+02 1.100000000000000000e+02 1.190000000000000000e+02 1.020000000000000000e+02 1.110000000000000000e+02 1.090000000000000000e+02 1.090000000000000000e+02 1.110000000000000000e+02 1.280000000000000000e+02 1.210000000000000000e+02 1.280000000000000000e+02 1.200000000000000000e+02 1.250000000000000000e+02 8.500000000000000000e+01 1.120000000000000000e+02 1.070000000000000000e+02 1.040000000000000000e+02 1.090000000000000000e+02 9.300000000000000000e+01 1.010000000000000000e+02 7.300000000000000000e+01 1.130000000000000000e+02 8.800000000000000000e+01 7.800000000000000000e+01 1.120000000000000000e+02 1.000000000000000000e+02 1.170000000000000000e+02 8.100000000000000000e+01 1.140000000000000000e+02 1.010000000000000000e+02 8.700000000000000000e+01 1.190000000000000000e+02 9.100000000000000000e+01 8.600000000000000000e+01 1.030000000000000000e+02 8.300000000000000000e+01 9.400000000000000000e+01 8.300000000000000000e+01 9.100000000000000000e+01 8.800000000000000000e+01 8.200000000000000000e+01 9.700000000000000000e+01 8.800000000000000000e+01 9.400000000000000000e+01 1.020000000000000000e+02 8.600000000000000000e+01 1.060000000000000000e+02 9.500000000000000000e+01 1.000000000000000000e+02 8.700000000000000000e+01 9.100000000000000000e+01 8.100000000000000000e+01 9.500000000000000000e+01 9.600000000000000000e+01 9.500000000000000000e+01 9.000000000000000000e+01 8.300000000000000000e+01 9.500000000000000000e+01 1.020000000000000000e+02 9.300000000000000000e+01 1.070000000000000000e+02 8.400000000000000000e+01 1.020000000000000000e+02 1.150000000000000000e+02 9.300000000000000000e+01 8.700000000000000000e+01 8.000000000000000000e+01 1.030000000000000000e+02 9.900000000000000000e+01 9.300000000000000000e+01 1.060000000000000000e+02 8.500000000000000000e+01 9.500000000000000000e+01 9.000000000000000000e+01 8.400000000000000000e+01 8.800000000000000000e+01 1.120000000000000000e+02 9.800000000000000000e+01 8.000000000000000000e+01 9.800000000000000000e+01 9.100000000000000000e+01 9.700000000000000000e+01 1.040000000000000000e+02 9.100000000000000000e+01 8.700000000000000000e+01 9.800000000000000000e+01 1.030000000000000000e+02 1.050000000000000000e+02 1.060000000000000000e+02 1.040000000000000000e+02 1.000000000000000000e+02 1.110000000000000000e+02 1.090000000000000000e+02 9.800000000000000000e+01 8.400000000000000000e+01 1.120000000000000000e+02 1.050000000000000000e+02 1.120000000000000000e+02 8.900000000000000000e+01 9.900000000000000000e+01 8.500000000000000000e+01 8.000000000000000000e+01 8.500000000000000000e+01 9.800000000000000000e+01 9.900000000000000000e+01 9.800000000000000000e+01 1.020000000000000000e+02 1.020000000000000000e+02 1.000000000000000000e+02 8.800000000000000000e+01 8.300000000000000000e+01 9.000000000000000000e+01 1.010000000000000000e+02 9.300000000000000000e+01 9.600000000000000000e+01 7.700000000000000000e+01 9.700000000000000000e+01 1.050000000000000000e+02 9.500000000000000000e+01 9.300000000000000000e+01 8.500000000000000000e+01 9.400000000000000000e+01 9.300000000000000000e+01 9.100000000000000000e+01 1.080000000000000000e+02 7.900000000000000000e+01 1.020000000000000000e+02 1.070000000000000000e+02 8.100000000000000000e+01 1.010000000000000000e+02 9.300000000000000000e+01 8.300000000000000000e+01 9.700000000000000000e+01 1.060000000000000000e+02 9.500000000000000000e+01 1.130000000000000000e+02 9.900000000000000000e+01 1.070000000000000000e+02 9.000000000000000000e+01 9.600000000000000000e+01 1.010000000000000000e+02 9.400000000000000000e+01 1.110000000000000000e+02 8.500000000000000000e+01 9.300000000000000000e+01 8.500000000000000000e+01 8.400000000000000000e+01 9.600000000000000000e+01 9.200000000000000000e+01 1.090000000000000000e+02 9.300000000000000000e+01 9.000000000000000000e+01 9.500000000000000000e+01 1.030000000000000000e+02 1.070000000000000000e+02 9.500000000000000000e+01 8.900000000000000000e+01 9.200000000000000000e+01 9.200000000000000000e+01 8.100000000000000000e+01 1.230000000000000000e+02 1.040000000000000000e+02 8.400000000000000000e+01 9.200000000000000000e+01 8.600000000000000000e+01 1.040000000000000000e+02 8.600000000000000000e+01 8.300000000000000000e+01 9.400000000000000000e+01 1.040000000000000000e+02 1.030000000000000000e+02 9.600000000000000000e+01 9.100000000000000000e+01 1.010000000000000000e+02 1.020000000000000000e+02 1.070000000000000000e+02 1.080000000000000000e+02 8.400000000000000000e+01 8.400000000000000000e+01 9.100000000000000000e+01 9.300000000000000000e+01 1.090000000000000000e+02 7.800000000000000000e+01 9.400000000000000000e+01 1.010000000000000000e+02 8.700000000000000000e+01 8.700000000000000000e+01 9.300000000000000000e+01 8.400000000000000000e+01 1.020000000000000000e+02 9.900000000000000000e+01 9.600000000000000000e+01 8.500000000000000000e+01 8.200000000000000000e+01 8.500000000000000000e+01 1.070000000000000000e+02 7.200000000000000000e+01 9.200000000000000000e+01 8.800000000000000000e+01 9.400000000000000000e+01 9.400000000000000000e+01 7.300000000000000000e+01 1.120000000000000000e+02 8.000000000000000000e+01 1.020000000000000000e+02 8.600000000000000000e+01 7.300000000000000000e+01 8.400000000000000000e+01 7.800000000000000000e+01 8.100000000000000000e+01 9.300000000000000000e+01 8.500000000000000000e+01 7.400000000000000000e+01 9.500000000000000000e+01 7.900000000000000000e+01 9.700000000000000000e+01 9.900000000000000000e+01 8.100000000000000000e+01 1.020000000000000000e+02 1.020000000000000000e+02 7.900000000000000000e+01 8.200000000000000000e+01 8.500000000000000000e+01 8.200000000000000000e+01 7.400000000000000000e+01 1.040000000000000000e+02 8.500000000000000000e+01 8.400000000000000000e+01 9.500000000000000000e+01 1.120000000000000000e+02 7.500000000000000000e+01 9.100000000000000000e+01 1.060000000000000000e+02 7.700000000000000000e+01 9.700000000000000000e+01 9.000000000000000000e+01 8.200000000000000000e+01 7.700000000000000000e+01 7.000000000000000000e+01 9.500000000000000000e+01 9.100000000000000000e+01 1.130000000000000000e+02 9.600000000000000000e+01 9.400000000000000000e+01 7.900000000000000000e+01 1.080000000000000000e+02 1.040000000000000000e+02 9.300000000000000000e+01 1.050000000000000000e+02 9.500000000000000000e+01 6.700000000000000000e+01 8.700000000000000000e+01 8.000000000000000000e+01 9.400000000000000000e+01 1.050000000000000000e+02 1.020000000000000000e+02 9.100000000000000000e+01 8.700000000000000000e+01 8.200000000000000000e+01 1.080000000000000000e+02 1.080000000000000000e+02 8.100000000000000000e+01 9.500000000000000000e+01 1.110000000000000000e+02 8.000000000000000000e+01 9.900000000000000000e+01 8.200000000000000000e+01 8.600000000000000000e+01 8.400000000000000000e+01 8.100000000000000000e+01 9.300000000000000000e+01 8.300000000000000000e+01 9.000000000000000000e+01 8.500000000000000000e+01 9.400000000000000000e+01 8.500000000000000000e+01 1.090000000000000000e+02 1.010000000000000000e+02 9.800000000000000000e+01 9.200000000000000000e+01 9.400000000000000000e+01 9.100000000000000000e+01 1.060000000000000000e+02 7.100000000000000000e+01 9.600000000000000000e+01 1.070000000000000000e+02 8.300000000000000000e+01 1.030000000000000000e+02 9.600000000000000000e+01 8.000000000000000000e+01 8.300000000000000000e+01 9.100000000000000000e+01 8.300000000000000000e+01 6.800000000000000000e+01 8.500000000000000000e+01 1.060000000000000000e+02 1.000000000000000000e+02 7.800000000000000000e+01 1.050000000000000000e+02 9.800000000000000000e+01 8.700000000000000000e+01 8.000000000000000000e+01 8.100000000000000000e+01 1.120000000000000000e+02 8.800000000000000000e+01 1.000000000000000000e+02 9.500000000000000000e+01 9.200000000000000000e+01 8.700000000000000000e+01 8.600000000000000000e+01 1.030000000000000000e+02 7.600000000000000000e+01 8.600000000000000000e+01 1.030000000000000000e+02 1.030000000000000000e+02 9.800000000000000000e+01 8.600000000000000000e+01 8.100000000000000000e+01 8.800000000000000000e+01 8.600000000000000000e+01 7.900000000000000000e+01 8.200000000000000000e+01 9.200000000000000000e+01 8.500000000000000000e+01 8.000000000000000000e+01 9.900000000000000000e+01 9.000000000000000000e+01 9.400000000000000000e+01 1.070000000000000000e+02 7.700000000000000000e+01 8.400000000000000000e+01 8.900000000000000000e+01 1.150000000000000000e+02 9.300000000000000000e+01 1.000000000000000000e+02 9.500000000000000000e+01 1.000000000000000000e+02 8.100000000000000000e+01 9.200000000000000000e+01 8.400000000000000000e+01 9.000000000000000000e+01 9.000000000000000000e+01 9.100000000000000000e+01 9.800000000000000000e+01 9.500000000000000000e+01 7.500000000000000000e+01 8.800000000000000000e+01 8.800000000000000000e+01 1.010000000000000000e+02 8.300000000000000000e+01 8.500000000000000000e+01 1.020000000000000000e+02 1.010000000000000000e+02 7.000000000000000000e+01 8.700000000000000000e+01 8.500000000000000000e+01 1.120000000000000000e+02 7.100000000000000000e+01 8.200000000000000000e+01 7.900000000000000000e+01 8.200000000000000000e+01 8.300000000000000000e+01 8.300000000000000000e+01 7.200000000000000000e+01 1.000000000000000000e+02 7.200000000000000000e+01 1.040000000000000000e+02 1.020000000000000000e+02 1.010000000000000000e+02 8.100000000000000000e+01 6.900000000000000000e+01 9.000000000000000000e+01 1.060000000000000000e+02 9.200000000000000000e+01 1.000000000000000000e+02 9.800000000000000000e+01 8.400000000000000000e+01 9.200000000000000000e+01 8.000000000000000000e+01 1.030000000000000000e+02 9.200000000000000000e+01 9.100000000000000000e+01 7.100000000000000000e+01 8.500000000000000000e+01 8.400000000000000000e+01 7.100000000000000000e+01 7.600000000000000000e+01 7.600000000000000000e+01 7.800000000000000000e+01 1.000000000000000000e+02 9.700000000000000000e+01 7.800000000000000000e+01 6.500000000000000000e+01 9.300000000000000000e+01 8.700000000000000000e+01 8.900000000000000000e+01 9.600000000000000000e+01 8.300000000000000000e+01 9.600000000000000000e+01 7.400000000000000000e+01 8.600000000000000000e+01 5.700000000000000000e+01 7.900000000000000000e+01 1.040000000000000000e+02 9.800000000000000000e+01 9.100000000000000000e+01 8.000000000000000000e+01 7.300000000000000000e+01 9.400000000000000000e+01 7.900000000000000000e+01 1.010000000000000000e+02 7.600000000000000000e+01 8.000000000000000000e+01 7.900000000000000000e+01 9.800000000000000000e+01 8.200000000000000000e+01 8.600000000000000000e+01 7.900000000000000000e+01 8.800000000000000000e+01 9.100000000000000000e+01 7.600000000000000000e+01 7.700000000000000000e+01 9.000000000000000000e+01 8.700000000000000000e+01 8.200000000000000000e+01 8.500000000000000000e+01 7.500000000000000000e+01 9.100000000000000000e+01 7.200000000000000000e+01 8.500000000000000000e+01 8.300000000000000000e+01 7.700000000000000000e+01 1.000000000000000000e+02 8.500000000000000000e+01 8.200000000000000000e+01 7.100000000000000000e+01 7.100000000000000000e+01 8.000000000000000000e+01 7.600000000000000000e+01 6.400000000000000000e+01 7.000000000000000000e+01 6.400000000000000000e+01 7.400000000000000000e+01 8.800000000000000000e+01 8.100000000000000000e+01 6.300000000000000000e+01 6.700000000000000000e+01 6.600000000000000000e+01 6.300000000000000000e+01 7.100000000000000000e+01 7.500000000000000000e+01 7.800000000000000000e+01 8.100000000000000000e+01 6.900000000000000000e+01 6.500000000000000000e+01 7.500000000000000000e+01 4.600000000000000000e+01 7.500000000000000000e+01 6.900000000000000000e+01 7.100000000000000000e+01 7.200000000000000000e+01 6.600000000000000000e+01 7.800000000000000000e+01 6.100000000000000000e+01 6.200000000000000000e+01 7.200000000000000000e+01 8.100000000000000000e+01 5.900000000000000000e+01 6.400000000000000000e+01 6.400000000000000000e+01 7.800000000000000000e+01 7.900000000000000000e+01 6.200000000000000000e+01 8.100000000000000000e+01 7.700000000000000000e+01 6.000000000000000000e+01 6.100000000000000000e+01 7.100000000000000000e+01 5.300000000000000000e+01 6.600000000000000000e+01 7.400000000000000000e+01 8.300000000000000000e+01 7.400000000000000000e+01 7.300000000000000000e+01 7.000000000000000000e+01 5.900000000000000000e+01 7.800000000000000000e+01 7.000000000000000000e+01 8.100000000000000000e+01 6.500000000000000000e+01 6.200000000000000000e+01 7.600000000000000000e+01 6.200000000000000000e+01 7.900000000000000000e+01 6.900000000000000000e+01 6.800000000000000000e+01 6.600000000000000000e+01 7.600000000000000000e+01 6.800000000000000000e+01 7.800000000000000000e+01 6.600000000000000000e+01 6.200000000000000000e+01 7.100000000000000000e+01 7.100000000000000000e+01 6.900000000000000000e+01 8.300000000000000000e+01 7.700000000000000000e+01 9.900000000000000000e+01 6.200000000000000000e+01 6.800000000000000000e+01 7.500000000000000000e+01 5.700000000000000000e+01 6.400000000000000000e+01 6.200000000000000000e+01 7.600000000000000000e+01 5.800000000000000000e+01 5.800000000000000000e+01 5.500000000000000000e+01 7.200000000000000000e+01 7.000000000000000000e+01 7.900000000000000000e+01 7.200000000000000000e+01 8.200000000000000000e+01 6.600000000000000000e+01 6.000000000000000000e+01 5.800000000000000000e+01 7.600000000000000000e+01 6.600000000000000000e+01 7.100000000000000000e+01 7.700000000000000000e+01 6.000000000000000000e+01 6.800000000000000000e+01 5.300000000000000000e+01 7.300000000000000000e+01 5.800000000000000000e+01 7.400000000000000000e+01 8.200000000000000000e+01 6.800000000000000000e+01 5.400000000000000000e+01 7.400000000000000000e+01 7.100000000000000000e+01 7.500000000000000000e+01 7.400000000000000000e+01 5.100000000000000000e+01 7.500000000000000000e+01 5.700000000000000000e+01 8.100000000000000000e+01 8.000000000000000000e+01 8.000000000000000000e+01 7.700000000000000000e+01 6.300000000000000000e+01 6.600000000000000000e+01 6.300000000000000000e+01 6.400000000000000000e+01 7.100000000000000000e+01 7.800000000000000000e+01 7.900000000000000000e+01 7.600000000000000000e+01 7.200000000000000000e+01 6.500000000000000000e+01 6.300000000000000000e+01 7.400000000000000000e+01 7.300000000000000000e+01 5.700000000000000000e+01 6.000000000000000000e+01 6.100000000000000000e+01 6.500000000000000000e+01 7.000000000000000000e+01 5.200000000000000000e+01 6.900000000000000000e+01 6.900000000000000000e+01 6.300000000000000000e+01 7.600000000000000000e+01 6.300000000000000000e+01 8.300000000000000000e+01 6.700000000000000000e+01 6.500000000000000000e+01 6.900000000000000000e+01 6.100000000000000000e+01 7.200000000000000000e+01 7.900000000000000000e+01 5.600000000000000000e+01 6.100000000000000000e+01 7.300000000000000000e+01 7.000000000000000000e+01 7.500000000000000000e+01 6.800000000000000000e+01 7.600000000000000000e+01 5.600000000000000000e+01 6.200000000000000000e+01 6.500000000000000000e+01 6.500000000000000000e+01 6.200000000000000000e+01 7.800000000000000000e+01 6.600000000000000000e+01 6.700000000000000000e+01 7.800000000000000000e+01 6.000000000000000000e+01 5.700000000000000000e+01 5.700000000000000000e+01 6.700000000000000000e+01 6.900000000000000000e+01 8.400000000000000000e+01 7.200000000000000000e+01 6.000000000000000000e+01 6.300000000000000000e+01 8.100000000000000000e+01 7.100000000000000000e+01 6.200000000000000000e+01 9.300000000000000000e+01 6.800000000000000000e+01 6.700000000000000000e+01 7.200000000000000000e+01 5.800000000000000000e+01 6.700000000000000000e+01 8.800000000000000000e+01 7.200000000000000000e+01 6.800000000000000000e+01 6.600000000000000000e+01 7.100000000000000000e+01 6.500000000000000000e+01 7.400000000000000000e+01 7.100000000000000000e+01 7.700000000000000000e+01 7.400000000000000000e+01 7.000000000000000000e+01 8.700000000000000000e+01 6.600000000000000000e+01 6.800000000000000000e+01 8.600000000000000000e+01 6.500000000000000000e+01 8.300000000000000000e+01 7.200000000000000000e+01 6.900000000000000000e+01 6.600000000000000000e+01 5.400000000000000000e+01 7.900000000000000000e+01 7.800000000000000000e+01 6.900000000000000000e+01 6.600000000000000000e+01 6.400000000000000000e+01 7.500000000000000000e+01 6.800000000000000000e+01 6.900000000000000000e+01 7.000000000000000000e+01 5.500000000000000000e+01 7.600000000000000000e+01 6.500000000000000000e+01 6.800000000000000000e+01 8.500000000000000000e+01 6.700000000000000000e+01 5.500000000000000000e+01 7.100000000000000000e+01 7.100000000000000000e+01 6.300000000000000000e+01 5.000000000000000000e+01 4.900000000000000000e+01 8.800000000000000000e+01 6.600000000000000000e+01 7.800000000000000000e+01 7.100000000000000000e+01 7.900000000000000000e+01 7.600000000000000000e+01 6.900000000000000000e+01 7.500000000000000000e+01 6.400000000000000000e+01 6.100000000000000000e+01 7.700000000000000000e+01 7.600000000000000000e+01 5.800000000000000000e+01 7.700000000000000000e+01 7.700000000000000000e+01 7.600000000000000000e+01 6.300000000000000000e+01 8.500000000000000000e+01 6.900000000000000000e+01 6.800000000000000000e+01 8.200000000000000000e+01 7.000000000000000000e+01 7.300000000000000000e+01 7.000000000000000000e+01 7.700000000000000000e+01 6.800000000000000000e+01 6.400000000000000000e+01 7.800000000000000000e+01 6.500000000000000000e+01 7.400000000000000000e+01 5.500000000000000000e+01 6.700000000000000000e+01 7.000000000000000000e+01 7.900000000000000000e+01 7.300000000000000000e+01 6.700000000000000000e+01 7.800000000000000000e+01 6.600000000000000000e+01 6.800000000000000000e+01 6.800000000000000000e+01 9.200000000000000000e+01 6.700000000000000000e+01 6.700000000000000000e+01 6.600000000000000000e+01 6.100000000000000000e+01 7.200000000000000000e+01 6.500000000000000000e+01 6.800000000000000000e+01 4.700000000000000000e+01 6.000000000000000000e+01 6.600000000000000000e+01 7.000000000000000000e+01 7.600000000000000000e+01 6.900000000000000000e+01 7.100000000000000000e+01 6.100000000000000000e+01 5.500000000000000000e+01 7.700000000000000000e+01 6.800000000000000000e+01 7.300000000000000000e+01 5.600000000000000000e+01 5.900000000000000000e+01 6.800000000000000000e+01 5.700000000000000000e+01 7.200000000000000000e+01 5.300000000000000000e+01 7.000000000000000000e+01 6.600000000000000000e+01 5.700000000000000000e+01 6.800000000000000000e+01 5.400000000000000000e+01 6.200000000000000000e+01 6.700000000000000000e+01 7.500000000000000000e+01 6.000000000000000000e+01 5.800000000000000000e+01 4.700000000000000000e+01 5.400000000000000000e+01 6.800000000000000000e+01 6.300000000000000000e+01 6.800000000000000000e+01 4.600000000000000000e+01 5.100000000000000000e+01 6.400000000000000000e+01 7.600000000000000000e+01 6.200000000000000000e+01 6.700000000000000000e+01 6.400000000000000000e+01 6.000000000000000000e+01 6.300000000000000000e+01 8.000000000000000000e+01 4.900000000000000000e+01 6.700000000000000000e+01 5.900000000000000000e+01 4.400000000000000000e+01 6.400000000000000000e+01 6.500000000000000000e+01 5.700000000000000000e+01 5.000000000000000000e+01 5.500000000000000000e+01 5.000000000000000000e+01 5.800000000000000000e+01 7.000000000000000000e+01 6.900000000000000000e+01 6.500000000000000000e+01 5.700000000000000000e+01 5.200000000000000000e+01 4.500000000000000000e+01 4.800000000000000000e+01 6.200000000000000000e+01 6.700000000000000000e+01 6.000000000000000000e+01 7.300000000000000000e+01 6.100000000000000000e+01 5.700000000000000000e+01 7.100000000000000000e+01 6.200000000000000000e+01 7.200000000000000000e+01 5.500000000000000000e+01 6.000000000000000000e+01 6.000000000000000000e+01 6.500000000000000000e+01 5.000000000000000000e+01 6.800000000000000000e+01 7.100000000000000000e+01 7.300000000000000000e+01 6.700000000000000000e+01 5.700000000000000000e+01 6.400000000000000000e+01 4.800000000000000000e+01 6.600000000000000000e+01 5.500000000000000000e+01 5.800000000000000000e+01 4.900000000000000000e+01 5.000000000000000000e+01 5.000000000000000000e+01 5.000000000000000000e+01 7.200000000000000000e+01 6.600000000000000000e+01 7.900000000000000000e+01 5.000000000000000000e+01 5.800000000000000000e+01 6.100000000000000000e+01 5.300000000000000000e+01 6.900000000000000000e+01 6.200000000000000000e+01 5.100000000000000000e+01 6.300000000000000000e+01 7.400000000000000000e+01 5.400000000000000000e+01 5.400000000000000000e+01 7.500000000000000000e+01 6.500000000000000000e+01 6.900000000000000000e+01 6.300000000000000000e+01 5.200000000000000000e+01 5.900000000000000000e+01 6.300000000000000000e+01 6.100000000000000000e+01 5.500000000000000000e+01 4.700000000000000000e+01 5.900000000000000000e+01 5.400000000000000000e+01 5.700000000000000000e+01 5.900000000000000000e+01 5.800000000000000000e+01 5.500000000000000000e+01 5.500000000000000000e+01 5.300000000000000000e+01 6.200000000000000000e+01 6.500000000000000000e+01 5.700000000000000000e+01 5.500000000000000000e+01 5.000000000000000000e+01 6.200000000000000000e+01 6.400000000000000000e+01 5.700000000000000000e+01 8.000000000000000000e+01 4.700000000000000000e+01 5.100000000000000000e+01 5.200000000000000000e+01 7.000000000000000000e+01 5.600000000000000000e+01 5.600000000000000000e+01 5.000000000000000000e+01 5.800000000000000000e+01 4.900000000000000000e+01 5.000000000000000000e+01 7.600000000000000000e+01 6.800000000000000000e+01 6.200000000000000000e+01 5.100000000000000000e+01 5.300000000000000000e+01 5.900000000000000000e+01 5.600000000000000000e+01 6.300000000000000000e+01 3.800000000000000000e+01 6.800000000000000000e+01 5.000000000000000000e+01 5.300000000000000000e+01 5.500000000000000000e+01 6.500000000000000000e+01 5.400000000000000000e+01 6.500000000000000000e+01 6.900000000000000000e+01 5.900000000000000000e+01 6.000000000000000000e+01 5.400000000000000000e+01 6.100000000000000000e+01 5.200000000000000000e+01 6.300000000000000000e+01 6.200000000000000000e+01 4.600000000000000000e+01 6.300000000000000000e+01 6.000000000000000000e+01 6.900000000000000000e+01 6.400000000000000000e+01 6.900000000000000000e+01 5.500000000000000000e+01 6.200000000000000000e+01 5.800000000000000000e+01 3.900000000000000000e+01 5.500000000000000000e+01 6.400000000000000000e+01 6.200000000000000000e+01 6.800000000000000000e+01 6.700000000000000000e+01 5.800000000000000000e+01 5.200000000000000000e+01 4.500000000000000000e+01 4.400000000000000000e+01 5.200000000000000000e+01 5.400000000000000000e+01 5.600000000000000000e+01 6.200000000000000000e+01 5.700000000000000000e+01 6.400000000000000000e+01 6.100000000000000000e+01 5.400000000000000000e+01 5.700000000000000000e+01 5.600000000000000000e+01 6.300000000000000000e+01 4.700000000000000000e+01 6.200000000000000000e+01 6.000000000000000000e+01 5.600000000000000000e+01 4.500000000000000000e+01 4.700000000000000000e+01 4.900000000000000000e+01 4.900000000000000000e+01 6.000000000000000000e+01 6.900000000000000000e+01 5.400000000000000000e+01 5.200000000000000000e+01 4.500000000000000000e+01 5.700000000000000000e+01 5.300000000000000000e+01 6.200000000000000000e+01 5.000000000000000000e+01 5.500000000000000000e+01 4.400000000000000000e+01 5.400000000000000000e+01 4.800000000000000000e+01 5.600000000000000000e+01 5.200000000000000000e+01 6.600000000000000000e+01 5.900000000000000000e+01 5.300000000000000000e+01 6.400000000000000000e+01 4.800000000000000000e+01 5.500000000000000000e+01 5.500000000000000000e+01 5.700000000000000000e+01 5.000000000000000000e+01 5.700000000000000000e+01 4.700000000000000000e+01 5.500000000000000000e+01 5.100000000000000000e+01 4.700000000000000000e+01 4.600000000000000000e+01 5.700000000000000000e+01 4.300000000000000000e+01 4.500000000000000000e+01 5.000000000000000000e+01 4.700000000000000000e+01 5.800000000000000000e+01 4.200000000000000000e+01 5.200000000000000000e+01 6.200000000000000000e+01 5.100000000000000000e+01 5.800000000000000000e+01 5.800000000000000000e+01 5.600000000000000000e+01 4.900000000000000000e+01 5.200000000000000000e+01 3.500000000000000000e+01 4.600000000000000000e+01 4.700000000000000000e+01 4.400000000000000000e+01 5.800000000000000000e+01 4.200000000000000000e+01 5.600000000000000000e+01 4.300000000000000000e+01 5.300000000000000000e+01 6.500000000000000000e+01 6.800000000000000000e+01 5.800000000000000000e+01 4.400000000000000000e+01 6.400000000000000000e+01 4.700000000000000000e+01 6.200000000000000000e+01 5.200000000000000000e+01 5.200000000000000000e+01 4.900000000000000000e+01 5.000000000000000000e+01 5.100000000000000000e+01 5.200000000000000000e+01 5.500000000000000000e+01 5.000000000000000000e+01 4.800000000000000000e+01 4.500000000000000000e+01 4.500000000000000000e+01 6.200000000000000000e+01 4.900000000000000000e+01 4.500000000000000000e+01 6.000000000000000000e+01 3.500000000000000000e+01 5.400000000000000000e+01 4.400000000000000000e+01 4.700000000000000000e+01 5.300000000000000000e+01 4.800000000000000000e+01 5.000000000000000000e+01 3.600000000000000000e+01 4.300000000000000000e+01 5.800000000000000000e+01 5.800000000000000000e+01 3.800000000000000000e+01 5.000000000000000000e+01 5.300000000000000000e+01 5.900000000000000000e+01 4.500000000000000000e+01 4.500000000000000000e+01 4.900000000000000000e+01 4.800000000000000000e+01 4.900000000000000000e+01 6.200000000000000000e+01 5.200000000000000000e+01 5.200000000000000000e+01 3.600000000000000000e+01 5.600000000000000000e+01 5.600000000000000000e+01 4.800000000000000000e+01 6.000000000000000000e+01 4.600000000000000000e+01 6.400000000000000000e+01 4.800000000000000000e+01 4.300000000000000000e+01 5.200000000000000000e+01 4.600000000000000000e+01 5.800000000000000000e+01 6.600000000000000000e+01 4.700000000000000000e+01 5.000000000000000000e+01 5.100000000000000000e+01 4.900000000000000000e+01 3.900000000000000000e+01 5.700000000000000000e+01 6.000000000000000000e+01 4.500000000000000000e+01 5.700000000000000000e+01 4.700000000000000000e+01 4.300000000000000000e+01 6.000000000000000000e+01 4.800000000000000000e+01 5.300000000000000000e+01 4.300000000000000000e+01 5.600000000000000000e+01 4.100000000000000000e+01 4.900000000000000000e+01 3.600000000000000000e+01 4.900000000000000000e+01 4.900000000000000000e+01 4.200000000000000000e+01 5.300000000000000000e+01 5.000000000000000000e+01 3.500000000000000000e+01 4.800000000000000000e+01 4.400000000000000000e+01 5.800000000000000000e+01 4.100000000000000000e+01 6.200000000000000000e+01 5.200000000000000000e+01 4.500000000000000000e+01 5.500000000000000000e+01 4.800000000000000000e+01 6.500000000000000000e+01 4.900000000000000000e+01 4.300000000000000000e+01 3.200000000000000000e+01 3.600000000000000000e+01 5.000000000000000000e+01 4.700000000000000000e+01 4.100000000000000000e+01 4.800000000000000000e+01 4.300000000000000000e+01 4.700000000000000000e+01 3.500000000000000000e+01 4.400000000000000000e+01 4.000000000000000000e+01 4.500000000000000000e+01 4.900000000000000000e+01 4.600000000000000000e+01 4.700000000000000000e+01 5.300000000000000000e+01 3.900000000000000000e+01 4.200000000000000000e+01 4.600000000000000000e+01 3.500000000000000000e+01 4.200000000000000000e+01 4.800000000000000000e+01 3.100000000000000000e+01 5.600000000000000000e+01 5.200000000000000000e+01 4.700000000000000000e+01 4.100000000000000000e+01 3.300000000000000000e+01 4.600000000000000000e+01 4.500000000000000000e+01 3.900000000000000000e+01 4.500000000000000000e+01 3.200000000000000000e+01 4.600000000000000000e+01 4.800000000000000000e+01 4.400000000000000000e+01 4.200000000000000000e+01 4.500000000000000000e+01 3.600000000000000000e+01 4.100000000000000000e+01 3.100000000000000000e+01 3.300000000000000000e+01 3.100000000000000000e+01 2.100000000000000000e+01 4.500000000000000000e+01 3.400000000000000000e+01 4.500000000000000000e+01 3.500000000000000000e+01 2.900000000000000000e+01 4.600000000000000000e+01 2.800000000000000000e+01 4.300000000000000000e+01 4.300000000000000000e+01 3.600000000000000000e+01 3.700000000000000000e+01 4.100000000000000000e+01 4.300000000000000000e+01 3.400000000000000000e+01 3.400000000000000000e+01 4.200000000000000000e+01 2.800000000000000000e+01 3.700000000000000000e+01 3.300000000000000000e+01 3.400000000000000000e+01 3.500000000000000000e+01 2.400000000000000000e+01 3.200000000000000000e+01 4.100000000000000000e+01 3.900000000000000000e+01 3.600000000000000000e+01 3.200000000000000000e+01 2.000000000000000000e+01 2.700000000000000000e+01 2.800000000000000000e+01 3.800000000000000000e+01 3.600000000000000000e+01 2.600000000000000000e+01 3.900000000000000000e+01 3.400000000000000000e+01 3.300000000000000000e+01 3.500000000000000000e+01 2.400000000000000000e+01 3.900000000000000000e+01 4.200000000000000000e+01 3.800000000000000000e+01 3.500000000000000000e+01 3.500000000000000000e+01 2.400000000000000000e+01 2.600000000000000000e+01 3.100000000000000000e+01 3.300000000000000000e+01 2.200000000000000000e+01 3.400000000000000000e+01 4.100000000000000000e+01 3.400000000000000000e+01 3.400000000000000000e+01 2.400000000000000000e+01 2.600000000000000000e+01 2.700000000000000000e+01 3.600000000000000000e+01 3.200000000000000000e+01 2.300000000000000000e+01 2.400000000000000000e+01 2.600000000000000000e+01 3.300000000000000000e+01 4.100000000000000000e+01 2.500000000000000000e+01 4.000000000000000000e+01 2.900000000000000000e+01 4.600000000000000000e+01 3.700000000000000000e+01 3.900000000000000000e+01 3.300000000000000000e+01 4.000000000000000000e+01 3.000000000000000000e+01 3.600000000000000000e+01 2.700000000000000000e+01 4.600000000000000000e+01 3.500000000000000000e+01 3.100000000000000000e+01 3.800000000000000000e+01 4.200000000000000000e+01 3.000000000000000000e+01 2.700000000000000000e+01 2.800000000000000000e+01 1.900000000000000000e+01 2.300000000000000000e+01 2.500000000000000000e+01 3.900000000000000000e+01 3.100000000000000000e+01 3.100000000000000000e+01 2.900000000000000000e+01 3.300000000000000000e+01 2.100000000000000000e+01 3.200000000000000000e+01 2.300000000000000000e+01 3.000000000000000000e+01 3.400000000000000000e+01 3.500000000000000000e+01 3.800000000000000000e+01 4.000000000000000000e+01 2.800000000000000000e+01 3.500000000000000000e+01 1.500000000000000000e+01 2.900000000000000000e+01 3.000000000000000000e+01 3.600000000000000000e+01 3.200000000000000000e+01 2.500000000000000000e+01 3.200000000000000000e+01 3.600000000000000000e+01 3.500000000000000000e+01 3.600000000000000000e+01 3.000000000000000000e+01 2.600000000000000000e+01 3.600000000000000000e+01 1.800000000000000000e+01 3.600000000000000000e+01 3.200000000000000000e+01 2.500000000000000000e+01 3.700000000000000000e+01 3.200000000000000000e+01 3.100000000000000000e+01 2.500000000000000000e+01 3.300000000000000000e+01 2.500000000000000000e+01 2.200000000000000000e+01 2.600000000000000000e+01 3.200000000000000000e+01 2.600000000000000000e+01 2.900000000000000000e+01 4.400000000000000000e+01 3.000000000000000000e+01 3.000000000000000000e+01 2.600000000000000000e+01 2.700000000000000000e+01 3.200000000000000000e+01 2.500000000000000000e+01 3.100000000000000000e+01 3.000000000000000000e+01 2.700000000000000000e+01 2.300000000000000000e+01 3.200000000000000000e+01 2.600000000000000000e+01 2.400000000000000000e+01 4.100000000000000000e+01 2.800000000000000000e+01 3.600000000000000000e+01 2.800000000000000000e+01 3.400000000000000000e+01 2.600000000000000000e+01 3.500000000000000000e+01 3.200000000000000000e+01 3.200000000000000000e+01 2.300000000000000000e+01 3.400000000000000000e+01 3.500000000000000000e+01 2.400000000000000000e+01 2.300000000000000000e+01 2.400000000000000000e+01 2.900000000000000000e+01 2.900000000000000000e+01 2.900000000000000000e+01 3.000000000000000000e+01 3.800000000000000000e+01 2.100000000000000000e+01 2.100000000000000000e+01 3.200000000000000000e+01 3.100000000000000000e+01 2.700000000000000000e+01 3.800000000000000000e+01 3.700000000000000000e+01 2.100000000000000000e+01 3.500000000000000000e+01 2.700000000000000000e+01 2.700000000000000000e+01 3.400000000000000000e+01 2.800000000000000000e+01 4.500000000000000000e+01 3.100000000000000000e+01 2.500000000000000000e+01 2.600000000000000000e+01 2.500000000000000000e+01 2.300000000000000000e+01 2.700000000000000000e+01 3.300000000000000000e+01 3.500000000000000000e+01 3.700000000000000000e+01 1.600000000000000000e+01 3.200000000000000000e+01 3.200000000000000000e+01 2.600000000000000000e+01 3.200000000000000000e+01 2.700000000000000000e+01 3.200000000000000000e+01 3.000000000000000000e+01 4.100000000000000000e+01 3.700000000000000000e+01 3.500000000000000000e+01 2.500000000000000000e+01 2.600000000000000000e+01 2.800000000000000000e+01 2.500000000000000000e+01 3.200000000000000000e+01 2.800000000000000000e+01 2.900000000000000000e+01 4.300000000000000000e+01 2.700000000000000000e+01 3.000000000000000000e+01 3.100000000000000000e+01 4.000000000000000000e+01 3.400000000000000000e+01 4.100000000000000000e+01 3.300000000000000000e+01 3.000000000000000000e+01 3.400000000000000000e+01 2.600000000000000000e+01 2.500000000000000000e+01 3.500000000000000000e+01 4.400000000000000000e+01 2.700000000000000000e+01 3.300000000000000000e+01 2.300000000000000000e+01 2.600000000000000000e+01 3.000000000000000000e+01 2.800000000000000000e+01 3.400000000000000000e+01 2.400000000000000000e+01 2.700000000000000000e+01 3.100000000000000000e+01 2.000000000000000000e+01 4.000000000000000000e+01 2.700000000000000000e+01 3.900000000000000000e+01 2.400000000000000000e+01 2.600000000000000000e+01 3.700000000000000000e+01 3.400000000000000000e+01 2.700000000000000000e+01 3.200000000000000000e+01 2.900000000000000000e+01 2.200000000000000000e+01 3.600000000000000000e+01 2.300000000000000000e+01 3.000000000000000000e+01 3.400000000000000000e+01 3.800000000000000000e+01 2.400000000000000000e+01 2.600000000000000000e+01 2.700000000000000000e+01 2.000000000000000000e+01 2.100000000000000000e+01 3.700000000000000000e+01 3.200000000000000000e+01 3.900000000000000000e+01 3.400000000000000000e+01 3.500000000000000000e+01 3.600000000000000000e+01 2.800000000000000000e+01 2.800000000000000000e+01 3.300000000000000000e+01 2.600000000000000000e+01 4.000000000000000000e+01 2.700000000000000000e+01 4.200000000000000000e+01 3.500000000000000000e+01 3.600000000000000000e+01 2.500000000000000000e+01 2.700000000000000000e+01 3.200000000000000000e+01 2.900000000000000000e+01 2.500000000000000000e+01 3.100000000000000000e+01 2.800000000000000000e+01 2.100000000000000000e+01 3.700000000000000000e+01 2.500000000000000000e+01 3.100000000000000000e+01 3.100000000000000000e+01 2.900000000000000000e+01 2.700000000000000000e+01 3.500000000000000000e+01 3.200000000000000000e+01 1.900000000000000000e+01 3.300000000000000000e+01 2.500000000000000000e+01 2.900000000000000000e+01 3.600000000000000000e+01 3.500000000000000000e+01 3.100000000000000000e+01 4.200000000000000000e+01 2.900000000000000000e+01 2.400000000000000000e+01 2.600000000000000000e+01 2.200000000000000000e+01 3.300000000000000000e+01 2.600000000000000000e+01 2.800000000000000000e+01 3.100000000000000000e+01 3.500000000000000000e+01 3.700000000000000000e+01 2.700000000000000000e+01 2.500000000000000000e+01 2.700000000000000000e+01 3.200000000000000000e+01 2.300000000000000000e+01 3.300000000000000000e+01 3.100000000000000000e+01 4.500000000000000000e+01 2.500000000000000000e+01 3.700000000000000000e+01 3.900000000000000000e+01 2.600000000000000000e+01 3.000000000000000000e+01 4.100000000000000000e+01 4.000000000000000000e+01 2.100000000000000000e+01 2.500000000000000000e+01 2.700000000000000000e+01 3.400000000000000000e+01 2.200000000000000000e+01 3.000000000000000000e+01 2.500000000000000000e+01 3.400000000000000000e+01 3.500000000000000000e+01 3.200000000000000000e+01 3.000000000000000000e+01 2.900000000000000000e+01 3.500000000000000000e+01 3.500000000000000000e+01 3.300000000000000000e+01 3.500000000000000000e+01 3.100000000000000000e+01 2.700000000000000000e+01 2.700000000000000000e+01 2.700000000000000000e+01 3.600000000000000000e+01 3.700000000000000000e+01 3.500000000000000000e+01 2.400000000000000000e+01 3.000000000000000000e+01 3.300000000000000000e+01 3.100000000000000000e+01 2.500000000000000000e+01 3.000000000000000000e+01 2.500000000000000000e+01 2.400000000000000000e+01 4.200000000000000000e+01 2.100000000000000000e+01 2.300000000000000000e+01 3.600000000000000000e+01 2.300000000000000000e+01 2.700000000000000000e+01 2.700000000000000000e+01 3.300000000000000000e+01 2.100000000000000000e+01 3.400000000000000000e+01 2.900000000000000000e+01 3.600000000000000000e+01 3.200000000000000000e+01 3.700000000000000000e+01 3.000000000000000000e+01 3.300000000000000000e+01 2.400000000000000000e+01 3.700000000000000000e+01 3.200000000000000000e+01 3.500000000000000000e+01 2.400000000000000000e+01 2.600000000000000000e+01 4.000000000000000000e+01 3.200000000000000000e+01 3.200000000000000000e+01 2.600000000000000000e+01 2.500000000000000000e+01 2.700000000000000000e+01 1.800000000000000000e+01 2.900000000000000000e+01 3.100000000000000000e+01 2.800000000000000000e+01 2.500000000000000000e+01 2.900000000000000000e+01 2.500000000000000000e+01 3.200000000000000000e+01 1.900000000000000000e+01 4.700000000000000000e+01 2.600000000000000000e+01 3.400000000000000000e+01 2.100000000000000000e+01 4.200000000000000000e+01 2.600000000000000000e+01 2.900000000000000000e+01 2.400000000000000000e+01 2.500000000000000000e+01 2.300000000000000000e+01 2.500000000000000000e+01 3.200000000000000000e+01 2.700000000000000000e+01 3.600000000000000000e+01 4.100000000000000000e+01 3.000000000000000000e+01 3.500000000000000000e+01 2.600000000000000000e+01 2.800000000000000000e+01 3.200000000000000000e+01 3.200000000000000000e+01 3.100000000000000000e+01 2.500000000000000000e+01 2.800000000000000000e+01 3.200000000000000000e+01 3.800000000000000000e+01 3.300000000000000000e+01 2.500000000000000000e+01 3.100000000000000000e+01 2.400000000000000000e+01 3.200000000000000000e+01 2.500000000000000000e+01 2.500000000000000000e+01 2.700000000000000000e+01 3.200000000000000000e+01 2.100000000000000000e+01 2.500000000000000000e+01 2.300000000000000000e+01 3.100000000000000000e+01 2.600000000000000000e+01 3.600000000000000000e+01 4.200000000000000000e+01 3.400000000000000000e+01 2.900000000000000000e+01 3.200000000000000000e+01 2.900000000000000000e+01 3.600000000000000000e+01 2.100000000000000000e+01 2.700000000000000000e+01 3.500000000000000000e+01 2.700000000000000000e+01 2.800000000000000000e+01 2.200000000000000000e+01 2.200000000000000000e+01 3.400000000000000000e+01 4.400000000000000000e+01 1.800000000000000000e+01 2.600000000000000000e+01 2.400000000000000000e+01 2.700000000000000000e+01 3.000000000000000000e+01 2.600000000000000000e+01 3.200000000000000000e+01 3.400000000000000000e+01 2.700000000000000000e+01 3.100000000000000000e+01 3.200000000000000000e+01 4.200000000000000000e+01 3.400000000000000000e+01 2.200000000000000000e+01 2.700000000000000000e+01 2.300000000000000000e+01 3.300000000000000000e+01 3.400000000000000000e+01 3.200000000000000000e+01 3.200000000000000000e+01 3.400000000000000000e+01 1.900000000000000000e+01 3.400000000000000000e+01 3.300000000000000000e+01 3.100000000000000000e+01 3.300000000000000000e+01 3.500000000000000000e+01 2.900000000000000000e+01 2.600000000000000000e+01 2.500000000000000000e+01 3.300000000000000000e+01 2.600000000000000000e+01 2.600000000000000000e+01 2.200000000000000000e+01 3.300000000000000000e+01 3.700000000000000000e+01 3.500000000000000000e+01 2.900000000000000000e+01 2.900000000000000000e+01 3.100000000000000000e+01 2.900000000000000000e+01 2.300000000000000000e+01 2.600000000000000000e+01 2.900000000000000000e+01 3.000000000000000000e+01 2.900000000000000000e+01 3.300000000000000000e+01 2.700000000000000000e+01 3.200000000000000000e+01 2.800000000000000000e+01 2.800000000000000000e+01 2.800000000000000000e+01 3.100000000000000000e+01 2.400000000000000000e+01 2.600000000000000000e+01 3.400000000000000000e+01 3.400000000000000000e+01 2.300000000000000000e+01 3.600000000000000000e+01 3.400000000000000000e+01 2.700000000000000000e+01 3.500000000000000000e+01 3.000000000000000000e+01 3.100000000000000000e+01 2.500000000000000000e+01 2.800000000000000000e+01 2.900000000000000000e+01 2.800000000000000000e+01 2.900000000000000000e+01 3.300000000000000000e+01 3.400000000000000000e+01 3.000000000000000000e+01 3.400000000000000000e+01 3.600000000000000000e+01 3.800000000000000000e+01 3.400000000000000000e+01 3.300000000000000000e+01 2.500000000000000000e+01 2.900000000000000000e+01 3.000000000000000000e+01 2.300000000000000000e+01 3.000000000000000000e+01 2.000000000000000000e+01 2.900000000000000000e+01 3.500000000000000000e+01 3.300000000000000000e+01 3.000000000000000000e+01 2.600000000000000000e+01 2.500000000000000000e+01 3.300000000000000000e+01 3.000000000000000000e+01 2.600000000000000000e+01 3.000000000000000000e+01 3.700000000000000000e+01 2.300000000000000000e+01 3.600000000000000000e+01 3.500000000000000000e+01 3.400000000000000000e+01 3.000000000000000000e+01 2.900000000000000000e+01 3.300000000000000000e+01 2.700000000000000000e+01 2.700000000000000000e+01 3.300000000000000000e+01 3.100000000000000000e+01 4.000000000000000000e+01 2.700000000000000000e+01 2.800000000000000000e+01 3.000000000000000000e+01 3.400000000000000000e+01 2.900000000000000000e+01 3.200000000000000000e+01 2.700000000000000000e+01 2.800000000000000000e+01 4.500000000000000000e+01 2.800000000000000000e+01 3.200000000000000000e+01 2.500000000000000000e+01 3.100000000000000000e+01 3.400000000000000000e+01 2.700000000000000000e+01 3.300000000000000000e+01 3.700000000000000000e+01 3.300000000000000000e+01 1.800000000000000000e+01 2.500000000000000000e+01 3.500000000000000000e+01 2.700000000000000000e+01 2.700000000000000000e+01 2.900000000000000000e+01 3.500000000000000000e+01 3.400000000000000000e+01 2.800000000000000000e+01 3.700000000000000000e+01 3.300000000000000000e+01 2.700000000000000000e+01 2.400000000000000000e+01 2.900000000000000000e+01 3.100000000000000000e+01 3.200000000000000000e+01 2.800000000000000000e+01 3.000000000000000000e+01 2.700000000000000000e+01 2.900000000000000000e+01 2.300000000000000000e+01 2.700000000000000000e+01 3.000000000000000000e+01 3.300000000000000000e+01 2.500000000000000000e+01 2.500000000000000000e+01 3.400000000000000000e+01 2.900000000000000000e+01 3.300000000000000000e+01 4.100000000000000000e+01 3.800000000000000000e+01 3.100000000000000000e+01 3.200000000000000000e+01 2.900000000000000000e+01 2.600000000000000000e+01 3.500000000000000000e+01 3.200000000000000000e+01 3.300000000000000000e+01 3.100000000000000000e+01 3.300000000000000000e+01 3.200000000000000000e+01 2.600000000000000000e+01 2.800000000000000000e+01 2.400000000000000000e+01 3.100000000000000000e+01 2.000000000000000000e+01 2.800000000000000000e+01 3.200000000000000000e+01 3.300000000000000000e+01 2.000000000000000000e+01 3.600000000000000000e+01 3.100000000000000000e+01 2.600000000000000000e+01 3.200000000000000000e+01 3.100000000000000000e+01 3.700000000000000000e+01 3.600000000000000000e+01 2.900000000000000000e+01 3.900000000000000000e+01 1.800000000000000000e+01 3.800000000000000000e+01 3.700000000000000000e+01 2.900000000000000000e+01 3.400000000000000000e+01 2.700000000000000000e+01 3.500000000000000000e+01 3.200000000000000000e+01 3.400000000000000000e+01 3.400000000000000000e+01 2.400000000000000000e+01 2.100000000000000000e+01 2.300000000000000000e+01 2.800000000000000000e+01 3.100000000000000000e+01 3.500000000000000000e+01 2.100000000000000000e+01 1.800000000000000000e+01 1.900000000000000000e+01 3.500000000000000000e+01 2.200000000000000000e+01 3.400000000000000000e+01 2.900000000000000000e+01 2.200000000000000000e+01 2.800000000000000000e+01 2.400000000000000000e+01 3.300000000000000000e+01 2.900000000000000000e+01 3.100000000000000000e+01 2.600000000000000000e+01 3.900000000000000000e+01 2.500000000000000000e+01 3.200000000000000000e+01 3.000000000000000000e+01 3.100000000000000000e+01 2.400000000000000000e+01 2.900000000000000000e+01 3.900000000000000000e+01 3.700000000000000000e+01 3.100000000000000000e+01 2.400000000000000000e+01 4.000000000000000000e+01 3.600000000000000000e+01 2.900000000000000000e+01 2.300000000000000000e+01 3.000000000000000000e+01 2.700000000000000000e+01 3.200000000000000000e+01 3.500000000000000000e+01 3.300000000000000000e+01 2.700000000000000000e+01 2.800000000000000000e+01 2.600000000000000000e+01 2.900000000000000000e+01 3.200000000000000000e+01 3.600000000000000000e+01 2.800000000000000000e+01 3.300000000000000000e+01 3.100000000000000000e+01 2.900000000000000000e+01 2.900000000000000000e+01 2.900000000000000000e+01 2.600000000000000000e+01 2.900000000000000000e+01 3.200000000000000000e+01 2.600000000000000000e+01 4.300000000000000000e+01 3.400000000000000000e+01 3.500000000000000000e+01 2.900000000000000000e+01 3.500000000000000000e+01 3.100000000000000000e+01 2.900000000000000000e+01 3.600000000000000000e+01 3.100000000000000000e+01 3.800000000000000000e+01 3.500000000000000000e+01 3.100000000000000000e+01 3.700000000000000000e+01 3.600000000000000000e+01 2.700000000000000000e+01 2.200000000000000000e+01 2.600000000000000000e+01 2.400000000000000000e+01 4.300000000000000000e+01 2.900000000000000000e+01 4.200000000000000000e+01 2.700000000000000000e+01 3.600000000000000000e+01 3.000000000000000000e+01 2.700000000000000000e+01 2.800000000000000000e+01 2.500000000000000000e+01 2.800000000000000000e+01 2.400000000000000000e+01 3.400000000000000000e+01 2.600000000000000000e+01 2.700000000000000000e+01 2.500000000000000000e+01 3.300000000000000000e+01 2.600000000000000000e+01 3.000000000000000000e+01 3.200000000000000000e+01 3.000000000000000000e+01 3.200000000000000000e+01 4.000000000000000000e+01 2.700000000000000000e+01 2.500000000000000000e+01 3.900000000000000000e+01 3.700000000000000000e+01 3.200000000000000000e+01 3.400000000000000000e+01 3.400000000000000000e+01 2.600000000000000000e+01 2.800000000000000000e+01 3.900000000000000000e+01 2.300000000000000000e+01 3.100000000000000000e+01 3.700000000000000000e+01 3.300000000000000000e+01 1.900000000000000000e+01 2.900000000000000000e+01 3.700000000000000000e+01 2.700000000000000000e+01 3.600000000000000000e+01 3.000000000000000000e+01 2.500000000000000000e+01 2.700000000000000000e+01 3.100000000000000000e+01 3.000000000000000000e+01 2.800000000000000000e+01 3.700000000000000000e+01 3.300000000000000000e+01 3.500000000000000000e+01 2.200000000000000000e+01 2.800000000000000000e+01 3.200000000000000000e+01 3.500000000000000000e+01 3.900000000000000000e+01 3.600000000000000000e+01 3.100000000000000000e+01 3.100000000000000000e+01 3.300000000000000000e+01 3.100000000000000000e+01 3.200000000000000000e+01 3.600000000000000000e+01 3.100000000000000000e+01 2.900000000000000000e+01 3.100000000000000000e+01 2.600000000000000000e+01 3.500000000000000000e+01 1.700000000000000000e+01 2.400000000000000000e+01 3.300000000000000000e+01 2.300000000000000000e+01 2.400000000000000000e+01 2.100000000000000000e+01 2.300000000000000000e+01 1.300000000000000000e+01 2.400000000000000000e+01 2.800000000000000000e+01 2.300000000000000000e+01 2.500000000000000000e+01 2.600000000000000000e+01 2.000000000000000000e+01 2.400000000000000000e+01 2.400000000000000000e+01 2.300000000000000000e+01 1.700000000000000000e+01 1.900000000000000000e+01 1.800000000000000000e+01 2.300000000000000000e+01 3.300000000000000000e+01 2.800000000000000000e+01 2.800000000000000000e+01 2.300000000000000000e+01 1.900000000000000000e+01 2.500000000000000000e+01 1.400000000000000000e+01 2.300000000000000000e+01 2.900000000000000000e+01 2.900000000000000000e+01 3.200000000000000000e+01 1.800000000000000000e+01 1.700000000000000000e+01 3.100000000000000000e+01 3.000000000000000000e+01 2.500000000000000000e+01 1.900000000000000000e+01 2.300000000000000000e+01 2.700000000000000000e+01 1.900000000000000000e+01 2.300000000000000000e+01 2.300000000000000000e+01 2.500000000000000000e+01 2.200000000000000000e+01 2.700000000000000000e+01 2.500000000000000000e+01 2.900000000000000000e+01 1.800000000000000000e+01 2.700000000000000000e+01 2.800000000000000000e+01 2.200000000000000000e+01 1.100000000000000000e+01 2.400000000000000000e+01 2.900000000000000000e+01 2.300000000000000000e+01 1.800000000000000000e+01 2.600000000000000000e+01 2.000000000000000000e+01 2.900000000000000000e+01 1.500000000000000000e+01 1.800000000000000000e+01 1.400000000000000000e+01 1.500000000000000000e+01 2.200000000000000000e+01 1.600000000000000000e+01 2.100000000000000000e+01 2.200000000000000000e+01 2.300000000000000000e+01 1.800000000000000000e+01 1.400000000000000000e+01 1.300000000000000000e+01 2.100000000000000000e+01 2.000000000000000000e+01 1.800000000000000000e+01 2.300000000000000000e+01 1.500000000000000000e+01 2.800000000000000000e+01 2.400000000000000000e+01 2.200000000000000000e+01 1.500000000000000000e+01 2.200000000000000000e+01 1.900000000000000000e+01 2.800000000000000000e+01 1.800000000000000000e+01 1.800000000000000000e+01 1.400000000000000000e+01 2.800000000000000000e+01 2.000000000000000000e+01 1.700000000000000000e+01 1.600000000000000000e+01 1.500000000000000000e+01 2.300000000000000000e+01 1.600000000000000000e+01 2.900000000000000000e+01 1.400000000000000000e+01 1.700000000000000000e+01 1.900000000000000000e+01 1.000000000000000000e+01 1.600000000000000000e+01 2.300000000000000000e+01 2.300000000000000000e+01 1.600000000000000000e+01 2.000000000000000000e+01 2.700000000000000000e+01 1.700000000000000000e+01 2.500000000000000000e+01 1.600000000000000000e+01 2.700000000000000000e+01 2.600000000000000000e+01 2.000000000000000000e+01 2.200000000000000000e+01 2.200000000000000000e+01 1.700000000000000000e+01 2.500000000000000000e+01 1.700000000000000000e+01 2.000000000000000000e+01 1.900000000000000000e+01 1.800000000000000000e+01 2.400000000000000000e+01 2.300000000000000000e+01 2.200000000000000000e+01 2.400000000000000000e+01 2.500000000000000000e+01 1.700000000000000000e+01 2.100000000000000000e+01 1.800000000000000000e+01 1.700000000000000000e+01 1.600000000000000000e+01 1.400000000000000000e+01 1.800000000000000000e+01 2.200000000000000000e+01 2.300000000000000000e+01 2.200000000000000000e+01 1.500000000000000000e+01 3.400000000000000000e+01 3.000000000000000000e+01 2.000000000000000000e+01 1.800000000000000000e+01 1.800000000000000000e+01 2.400000000000000000e+01 2.100000000000000000e+01 1.400000000000000000e+01 1.800000000000000000e+01 2.000000000000000000e+01 1.900000000000000000e+01 1.600000000000000000e+01 2.400000000000000000e+01 2.300000000000000000e+01 2.200000000000000000e+01 1.700000000000000000e+01 2.400000000000000000e+01 1.500000000000000000e+01 2.400000000000000000e+01 2.600000000000000000e+01 2.200000000000000000e+01 2.000000000000000000e+01 1.300000000000000000e+01 1.400000000000000000e+01 1.800000000000000000e+01 1.900000000000000000e+01 2.300000000000000000e+01 2.300000000000000000e+01 1.900000000000000000e+01 2.000000000000000000e+01 2.400000000000000000e+01 1.600000000000000000e+01 2.600000000000000000e+01 2.100000000000000000e+01 1.900000000000000000e+01 1.800000000000000000e+01 1.700000000000000000e+01 2.000000000000000000e+01 2.600000000000000000e+01 1.800000000000000000e+01 2.100000000000000000e+01 1.100000000000000000e+01 2.500000000000000000e+01 1.700000000000000000e+01 1.900000000000000000e+01 2.500000000000000000e+01 1.900000000000000000e+01 1.500000000000000000e+01 2.000000000000000000e+01 1.400000000000000000e+01 2.000000000000000000e+01 2.100000000000000000e+01 2.000000000000000000e+01 2.300000000000000000e+01 2.000000000000000000e+01 9.000000000000000000e+00 1.900000000000000000e+01 1.800000000000000000e+01 1.700000000000000000e+01 2.300000000000000000e+01 2.100000000000000000e+01 1.900000000000000000e+01 2.700000000000000000e+01 1.600000000000000000e+01 2.000000000000000000e+01 2.700000000000000000e+01 2.000000000000000000e+01 2.800000000000000000e+01 2.300000000000000000e+01 2.200000000000000000e+01 1.900000000000000000e+01 1.600000000000000000e+01 2.400000000000000000e+01 1.600000000000000000e+01 1.300000000000000000e+01 2.400000000000000000e+01 2.900000000000000000e+01 2.100000000000000000e+01 1.300000000000000000e+01 2.000000000000000000e+01 1.400000000000000000e+01 2.200000000000000000e+01 1.800000000000000000e+01 1.700000000000000000e+01 1.600000000000000000e+01 1.900000000000000000e+01 1.700000000000000000e+01 2.800000000000000000e+01 1.400000000000000000e+01 1.600000000000000000e+01 1.700000000000000000e+01 2.600000000000000000e+01 1.700000000000000000e+01 1.000000000000000000e+01 2.100000000000000000e+01 2.500000000000000000e+01 1.000000000000000000e+01 2.700000000000000000e+01 2.800000000000000000e+01 1.700000000000000000e+01 1.500000000000000000e+01 1.900000000000000000e+01 2.100000000000000000e+01 2.200000000000000000e+01 2.500000000000000000e+01 1.600000000000000000e+01 2.400000000000000000e+01 2.400000000000000000e+01 2.100000000000000000e+01 1.900000000000000000e+01 2.300000000000000000e+01 1.300000000000000000e+01 1.300000000000000000e+01 2.000000000000000000e+01 1.600000000000000000e+01 1.900000000000000000e+01 1.900000000000000000e+01 2.600000000000000000e+01 2.200000000000000000e+01 2.000000000000000000e+01 2.300000000000000000e+01 2.000000000000000000e+01 2.700000000000000000e+01 1.600000000000000000e+01 1.800000000000000000e+01 2.300000000000000000e+01 1.200000000000000000e+01 1.600000000000000000e+01 1.900000000000000000e+01 1.700000000000000000e+01 2.800000000000000000e+01 1.800000000000000000e+01 1.500000000000000000e+01 1.900000000000000000e+01 1.300000000000000000e+01 2.200000000000000000e+01 1.600000000000000000e+01 1.700000000000000000e+01 2.400000000000000000e+01 2.300000000000000000e+01 1.400000000000000000e+01 2.500000000000000000e+01 1.500000000000000000e+01 2.600000000000000000e+01 1.900000000000000000e+01 1.600000000000000000e+01 1.100000000000000000e+01 1.700000000000000000e+01 2.400000000000000000e+01 2.300000000000000000e+01 2.300000000000000000e+01 1.700000000000000000e+01 2.400000000000000000e+01 2.300000000000000000e+01 2.000000000000000000e+01 2.100000000000000000e+01 3.300000000000000000e+01 2.000000000000000000e+01 2.800000000000000000e+01 2.600000000000000000e+01 1.700000000000000000e+01 1.300000000000000000e+01 1.500000000000000000e+01 1.200000000000000000e+01 2.500000000000000000e+01 2.100000000000000000e+01 2.600000000000000000e+01 1.200000000000000000e+01 2.200000000000000000e+01 3.100000000000000000e+01 1.400000000000000000e+01 2.300000000000000000e+01 2.300000000000000000e+01 2.200000000000000000e+01 2.600000000000000000e+01 1.600000000000000000e+01 2.300000000000000000e+01 2.500000000000000000e+01 2.500000000000000000e+01 2.400000000000000000e+01 1.500000000000000000e+01 1.900000000000000000e+01 1.100000000000000000e+01 2.100000000000000000e+01 2.600000000000000000e+01 1.200000000000000000e+01 2.200000000000000000e+01 2.000000000000000000e+01 2.200000000000000000e+01 2.100000000000000000e+01 2.600000000000000000e+01 2.500000000000000000e+01 2.200000000000000000e+01 1.800000000000000000e+01 2.900000000000000000e+01 1.200000000000000000e+01 2.100000000000000000e+01 1.400000000000000000e+01 2.000000000000000000e+01 1.900000000000000000e+01 1.700000000000000000e+01 2.400000000000000000e+01 2.100000000000000000e+01 1.500000000000000000e+01 1.900000000000000000e+01 1.200000000000000000e+01 2.000000000000000000e+01 1.300000000000000000e+01 1.700000000000000000e+01 1.000000000000000000e+01 2.600000000000000000e+01 1.800000000000000000e+01 2.200000000000000000e+01 1.500000000000000000e+01 2.100000000000000000e+01 2.300000000000000000e+01 2.400000000000000000e+01 1.900000000000000000e+01 1.200000000000000000e+01 2.000000000000000000e+01 1.400000000000000000e+01 1.800000000000000000e+01 1.800000000000000000e+01 2.000000000000000000e+01 1.800000000000000000e+01 1.600000000000000000e+01 1.700000000000000000e+01 9.000000000000000000e+00 2.400000000000000000e+01 1.800000000000000000e+01 1.600000000000000000e+01 1.800000000000000000e+01 1.900000000000000000e+01 2.400000000000000000e+01 2.800000000000000000e+01 2.100000000000000000e+01 2.300000000000000000e+01 1.500000000000000000e+01 1.200000000000000000e+01 2.000000000000000000e+01 2.200000000000000000e+01 2.300000000000000000e+01 1.300000000000000000e+01 1.600000000000000000e+01 9.000000000000000000e+00 1.600000000000000000e+01 1.500000000000000000e+01 1.900000000000000000e+01 7.000000000000000000e+00 1.200000000000000000e+01 1.300000000000000000e+01 1.300000000000000000e+01 1.400000000000000000e+01 1.200000000000000000e+01 1.800000000000000000e+01 2.000000000000000000e+01 1.500000000000000000e+01 1.100000000000000000e+01 1.600000000000000000e+01 1.600000000000000000e+01 8.000000000000000000e+00 1.200000000000000000e+01 1.500000000000000000e+01 1.100000000000000000e+01 1.000000000000000000e+01 1.000000000000000000e+01 1.400000000000000000e+01 1.600000000000000000e+01 1.600000000000000000e+01 1.700000000000000000e+01 1.300000000000000000e+01 1.200000000000000000e+01 1.500000000000000000e+01 1.600000000000000000e+01 1.200000000000000000e+01 1.500000000000000000e+01 1.500000000000000000e+01 1.200000000000000000e+01 2.100000000000000000e+01 1.300000000000000000e+01 1.800000000000000000e+01 1.300000000000000000e+01 1.700000000000000000e+01 7.000000000000000000e+00 1.600000000000000000e+01 1.200000000000000000e+01 1.700000000000000000e+01 1.000000000000000000e+01 1.200000000000000000e+01 1.200000000000000000e+01 2.000000000000000000e+01 1.100000000000000000e+01 1.500000000000000000e+01 1.100000000000000000e+01 1.900000000000000000e+01 1.500000000000000000e+01 1.200000000000000000e+01 2.300000000000000000e+01 2.000000000000000000e+01 1.400000000000000000e+01 1.400000000000000000e+01 1.400000000000000000e+01 1.400000000000000000e+01 1.100000000000000000e+01 1.400000000000000000e+01 1.500000000000000000e+01 1.700000000000000000e+01 1.900000000000000000e+01 1.500000000000000000e+01 1.700000000000000000e+01 1.100000000000000000e+01 1.400000000000000000e+01 1.300000000000000000e+01 1.900000000000000000e+01 1.800000000000000000e+01 1.100000000000000000e+01 7.000000000000000000e+00 1.100000000000000000e+01 1.500000000000000000e+01 1.400000000000000000e+01 1.300000000000000000e+01 1.400000000000000000e+01 1.900000000000000000e+01 1.800000000000000000e+01 1.700000000000000000e+01 1.200000000000000000e+01 2.700000000000000000e+01 1.800000000000000000e+01 1.800000000000000000e+01 1.100000000000000000e+01 1.700000000000000000e+01 2.600000000000000000e+01 1.600000000000000000e+01 1.300000000000000000e+01 9.000000000000000000e+00 1.100000000000000000e+01 1.500000000000000000e+01 1.500000000000000000e+01 1.600000000000000000e+01 1.100000000000000000e+01 9.000000000000000000e+00 1.400000000000000000e+01 1.700000000000000000e+01 1.600000000000000000e+01 2.100000000000000000e+01 1.400000000000000000e+01 2.200000000000000000e+01 1.700000000000000000e+01 1.900000000000000000e+01 2.100000000000000000e+01 1.700000000000000000e+01 1.400000000000000000e+01 1.500000000000000000e+01 1.300000000000000000e+01 1.200000000000000000e+01 1.300000000000000000e+01 1.900000000000000000e+01 1.400000000000000000e+01 1.700000000000000000e+01 1.800000000000000000e+01 1.900000000000000000e+01 1.400000000000000000e+01 2.100000000000000000e+01 1.900000000000000000e+01 1.400000000000000000e+01 1.800000000000000000e+01 2.200000000000000000e+01 1.400000000000000000e+01 1.400000000000000000e+01 1.400000000000000000e+01 2.000000000000000000e+01 1.300000000000000000e+01 1.500000000000000000e+01 8.000000000000000000e+00 1.200000000000000000e+01 1.000000000000000000e+01 1.100000000000000000e+01 6.000000000000000000e+00 1.300000000000000000e+01 1.700000000000000000e+01 8.000000000000000000e+00 1.100000000000000000e+01 9.000000000000000000e+00 9.000000000000000000e+00 7.000000000000000000e+00 9.000000000000000000e+00 8.000000000000000000e+00 1.300000000000000000e+01 1.600000000000000000e+01 1.300000000000000000e+01 1.200000000000000000e+01 8.000000000000000000e+00 1.300000000000000000e+01 1.400000000000000000e+01 8.000000000000000000e+00 1.100000000000000000e+01 1.700000000000000000e+01 8.000000000000000000e+00 9.000000000000000000e+00 7.000000000000000000e+00 8.000000000000000000e+00 1.000000000000000000e+01 9.000000000000000000e+00 1.100000000000000000e+01 8.000000000000000000e+00 1.000000000000000000e+01 1.100000000000000000e+01 1.200000000000000000e+01 9.000000000000000000e+00 1.300000000000000000e+01 7.000000000000000000e+00 1.000000000000000000e+01 1.600000000000000000e+01 9.000000000000000000e+00 8.000000000000000000e+00 1.300000000000000000e+01 1.000000000000000000e+01 7.000000000000000000e+00 1.000000000000000000e+01 8.000000000000000000e+00 1.600000000000000000e+01 5.000000000000000000e+00 7.000000000000000000e+00 9.000000000000000000e+00 1.100000000000000000e+01 1.100000000000000000e+01 1.400000000000000000e+01 1.500000000000000000e+01 1.100000000000000000e+01 4.000000000000000000e+00 1.300000000000000000e+01 5.000000000000000000e+00 1.400000000000000000e+01 9.000000000000000000e+00 1.300000000000000000e+01 1.500000000000000000e+01 6.000000000000000000e+00 1.200000000000000000e+01 1.100000000000000000e+01 9.000000000000000000e+00 1.400000000000000000e+01 9.000000000000000000e+00 5.000000000000000000e+00 1.100000000000000000e+01 8.000000000000000000e+00 8.000000000000000000e+00 7.000000000000000000e+00 9.000000000000000000e+00 1.300000000000000000e+01 6.000000000000000000e+00 9.000000000000000000e+00 7.000000000000000000e+00 1.400000000000000000e+01 1.400000000000000000e+01 1.200000000000000000e+01 1.300000000000000000e+01 1.100000000000000000e+01 7.000000000000000000e+00 9.000000000000000000e+00 1.000000000000000000e+00 1.200000000000000000e+01 8.000000000000000000e+00 1.400000000000000000e+01 8.000000000000000000e+00 1.200000000000000000e+01 1.000000000000000000e+01 5.000000000000000000e+00 1.200000000000000000e+01 7.000000000000000000e+00 7.000000000000000000e+00 1.900000000000000000e+01 7.000000000000000000e+00 1.300000000000000000e+01 1.100000000000000000e+01 7.000000000000000000e+00 1.500000000000000000e+01 7.000000000000000000e+00 7.000000000000000000e+00 1.100000000000000000e+01 1.200000000000000000e+01 1.000000000000000000e+01 1.300000000000000000e+01 5.000000000000000000e+00 1.200000000000000000e+01 8.000000000000000000e+00 1.100000000000000000e+01 3.000000000000000000e+00 1.400000000000000000e+01 1.000000000000000000e+01 1.500000000000000000e+01 6.000000000000000000e+00 1.000000000000000000e+01 1.400000000000000000e+01 1.000000000000000000e+01 8.000000000000000000e+00 1.000000000000000000e+01 1.100000000000000000e+01 1.200000000000000000e+01 5.000000000000000000e+00 1.200000000000000000e+01 1.500000000000000000e+01 1.000000000000000000e+01 1.800000000000000000e+01 6.000000000000000000e+00 1.000000000000000000e+01 8.000000000000000000e+00 6.000000000000000000e+00 1.300000000000000000e+01 1.500000000000000000e+01 6.000000000000000000e+00 8.000000000000000000e+00 9.000000000000000000e+00 1.000000000000000000e+01 5.000000000000000000e+00 8.000000000000000000e+00 1.100000000000000000e+01 7.000000000000000000e+00 9.000000000000000000e+00 9.000000000000000000e+00 6.000000000000000000e+00 1.100000000000000000e+01 8.000000000000000000e+00 1.300000000000000000e+01 1.500000000000000000e+01 1.100000000000000000e+01 8.000000000000000000e+00 1.100000000000000000e+01 9.000000000000000000e+00 1.100000000000000000e+01 8.000000000000000000e+00 5.000000000000000000e+00 1.400000000000000000e+01 8.000000000000000000e+00 7.000000000000000000e+00 9.000000000000000000e+00 9.000000000000000000e+00 1.100000000000000000e+01 1.000000000000000000e+01 6.000000000000000000e+00 4.000000000000000000e+00 8.000000000000000000e+00 1.000000000000000000e+01 9.000000000000000000e+00 8.000000000000000000e+00 7.000000000000000000e+00 1.600000000000000000e+01 9.000000000000000000e+00 1.100000000000000000e+01 1.200000000000000000e+01 1.100000000000000000e+01 9.000000000000000000e+00 1.000000000000000000e+01 1.200000000000000000e+01 1.200000000000000000e+01 3.000000000000000000e+00 8.000000000000000000e+00 6.000000000000000000e+00 7.000000000000000000e+00 7.000000000000000000e+00 1.000000000000000000e+01 1.600000000000000000e+01 7.000000000000000000e+00 1.800000000000000000e+01 1.200000000000000000e+01 9.000000000000000000e+00 7.000000000000000000e+00 5.000000000000000000e+00 1.000000000000000000e+01 1.500000000000000000e+01 1.800000000000000000e+01 1.200000000000000000e+01 8.000000000000000000e+00 5.000000000000000000e+00 1.400000000000000000e+01 9.000000000000000000e+00 8.000000000000000000e+00 8.000000000000000000e+00 1.400000000000000000e+01 9.000000000000000000e+00 7.000000000000000000e+00 1.000000000000000000e+01 6.000000000000000000e+00 1.300000000000000000e+01 1.300000000000000000e+01 7.000000000000000000e+00 1.400000000000000000e+01 1.300000000000000000e+01 1.200000000000000000e+01 8.000000000000000000e+00 6.000000000000000000e+00 4.000000000000000000e+00 1.100000000000000000e+01 1.000000000000000000e+01 1.100000000000000000e+01 5.000000000000000000e+00 1.100000000000000000e+01 4.000000000000000000e+00 8.000000000000000000e+00 1.000000000000000000e+01 1.000000000000000000e+01 5.000000000000000000e+00 1.000000000000000000e+01 1.200000000000000000e+01 1.200000000000000000e+01 7.000000000000000000e+00 1.200000000000000000e+01 9.000000000000000000e+00 5.000000000000000000e+00 8.000000000000000000e+00 8.000000000000000000e+00 1.100000000000000000e+01 4.000000000000000000e+00 7.000000000000000000e+00 7.000000000000000000e+00 8.000000000000000000e+00 8.000000000000000000e+00 1.300000000000000000e+01 1.200000000000000000e+01 1.500000000000000000e+01 1.500000000000000000e+01 1.100000000000000000e+01 4.000000000000000000e+00 1.300000000000000000e+01 8.000000000000000000e+00 4.000000000000000000e+00 8.000000000000000000e+00 1.100000000000000000e+01 1.000000000000000000e+01 1.300000000000000000e+01 8.000000000000000000e+00 1.100000000000000000e+01 8.000000000000000000e+00 8.000000000000000000e+00 8.000000000000000000e+00 1.300000000000000000e+01 8.000000000000000000e+00 1.000000000000000000e+01 1.300000000000000000e+01 1.000000000000000000e+01 1.400000000000000000e+01 1.000000000000000000e+01 1.100000000000000000e+01 1.200000000000000000e+01 9.000000000000000000e+00 7.000000000000000000e+00 7.000000000000000000e+00 7.000000000000000000e+00 1.500000000000000000e+01 6.000000000000000000e+00 1.000000000000000000e+01 1.200000000000000000e+01 1.100000000000000000e+01 8.000000000000000000e+00 1.000000000000000000e+01 1.000000000000000000e+01 1.100000000000000000e+01 1.000000000000000000e+01 7.000000000000000000e+00 1.000000000000000000e+01 1.100000000000000000e+01 3.000000000000000000e+00 1.300000000000000000e+01 2.000000000000000000e+00 5.000000000000000000e+00 1.200000000000000000e+01 9.000000000000000000e+00 1.100000000000000000e+01 1.200000000000000000e+01 1.900000000000000000e+01 1.200000000000000000e+01 5.000000000000000000e+00 1.400000000000000000e+01 1.900000000000000000e+01 8.000000000000000000e+00 1.000000000000000000e+01 1.400000000000000000e+01 9.000000000000000000e+00 1.500000000000000000e+01 1.300000000000000000e+01 1.100000000000000000e+01 1.500000000000000000e+01 1.400000000000000000e+01 1.100000000000000000e+01 1.000000000000000000e+01 9.000000000000000000e+00 9.000000000000000000e+00 1.100000000000000000e+01 1.000000000000000000e+01 7.000000000000000000e+00 8.000000000000000000e+00 8.000000000000000000e+00 9.000000000000000000e+00 1.000000000000000000e+01 1.100000000000000000e+01 1.400000000000000000e+01 1.400000000000000000e+01 7.000000000000000000e+00 1.300000000000000000e+01 1.400000000000000000e+01 1.300000000000000000e+01 1.300000000000000000e+01 9.000000000000000000e+00 9.000000000000000000e+00 7.000000000000000000e+00 1.400000000000000000e+01 9.000000000000000000e+00 9.000000000000000000e+00 8.000000000000000000e+00 1.300000000000000000e+01 1.300000000000000000e+01 8.000000000000000000e+00 9.000000000000000000e+00 1.500000000000000000e+01 1.000000000000000000e+01 1.000000000000000000e+01 1.000000000000000000e+01 1.000000000000000000e+01 9.000000000000000000e+00 1.400000000000000000e+01 1.400000000000000000e+01 1.300000000000000000e+01 7.000000000000000000e+00 9.000000000000000000e+00 1.100000000000000000e+01 1.300000000000000000e+01 8.000000000000000000e+00 9.000000000000000000e+00 1.000000000000000000e+01 8.000000000000000000e+00 1.100000000000000000e+01 1.500000000000000000e+01 1.000000000000000000e+01 7.000000000000000000e+00 1.000000000000000000e+01 1.000000000000000000e+01 8.000000000000000000e+00 9.000000000000000000e+00 1.600000000000000000e+01 9.000000000000000000e+00 1.000000000000000000e+01 1.000000000000000000e+01 9.000000000000000000e+00 1.100000000000000000e+01 1.000000000000000000e+01 7.000000000000000000e+00 7.000000000000000000e+00 8.000000000000000000e+00 1.100000000000000000e+01 1.800000000000000000e+01 1.200000000000000000e+01 9.000000000000000000e+00 4.000000000000000000e+00 1.000000000000000000e+01 5.000000000000000000e+00 8.000000000000000000e+00 9.000000000000000000e+00 6.000000000000000000e+00 1.500000000000000000e+01 8.000000000000000000e+00 7.000000000000000000e+00 1.200000000000000000e+01 7.000000000000000000e+00 8.000000000000000000e+00 9.000000000000000000e+00 1.400000000000000000e+01 7.000000000000000000e+00 5.000000000000000000e+00 7.000000000000000000e+00 9.000000000000000000e+00 7.000000000000000000e+00 9.000000000000000000e+00 9.000000000000000000e+00 9.000000000000000000e+00 1.300000000000000000e+01 1.000000000000000000e+01 7.000000000000000000e+00 1.000000000000000000e+01 1.200000000000000000e+01 1.100000000000000000e+01 9.000000000000000000e+00 1.000000000000000000e+01 1.300000000000000000e+01 7.000000000000000000e+00 9.000000000000000000e+00 1.400000000000000000e+01 5.000000000000000000e+00 8.000000000000000000e+00 8.000000000000000000e+00 1.600000000000000000e+01 1.000000000000000000e+01 1.100000000000000000e+01 2.000000000000000000e+00 1.300000000000000000e+01 9.000000000000000000e+00 1.000000000000000000e+01 7.000000000000000000e+00 1.000000000000000000e+01 9.000000000000000000e+00 1.100000000000000000e+01 6.000000000000000000e+00 1.100000000000000000e+01 1.500000000000000000e+01 9.000000000000000000e+00 9.000000000000000000e+00 1.800000000000000000e+01 1.100000000000000000e+01 1.300000000000000000e+01 1.200000000000000000e+01 1.200000000000000000e+01 9.000000000000000000e+00 9.000000000000000000e+00 8.000000000000000000e+00 1.300000000000000000e+01 1.000000000000000000e+01 1.000000000000000000e+01 7.000000000000000000e+00 1.500000000000000000e+01 9.000000000000000000e+00 1.100000000000000000e+01 8.000000000000000000e+00 1.200000000000000000e+01 7.000000000000000000e+00 1.100000000000000000e+01 1.100000000000000000e+01 9.000000000000000000e+00 1.100000000000000000e+01 1.400000000000000000e+01 8.000000000000000000e+00 9.000000000000000000e+00 1.700000000000000000e+01 1.100000000000000000e+01 4.000000000000000000e+00 1.200000000000000000e+01 1.000000000000000000e+01 5.000000000000000000e+00 1.300000000000000000e+01 7.000000000000000000e+00 1.400000000000000000e+01 1.100000000000000000e+01 7.000000000000000000e+00 1.200000000000000000e+01 6.000000000000000000e+00 9.000000000000000000e+00 7.000000000000000000e+00 1.200000000000000000e+01 1.500000000000000000e+01 8.000000000000000000e+00 6.000000000000000000e+00 1.400000000000000000e+01 1.200000000000000000e+01 7.000000000000000000e+00 7.000000000000000000e+00 1.100000000000000000e+01 1.000000000000000000e+01 7.000000000000000000e+00 7.000000000000000000e+00 1.200000000000000000e+01 8.000000000000000000e+00 6.000000000000000000e+00 5.000000000000000000e+00 7.000000000000000000e+00 1.300000000000000000e+01 9.000000000000000000e+00 9.000000000000000000e+00 1.000000000000000000e+01 8.000000000000000000e+00 7.000000000000000000e+00 7.000000000000000000e+00 8.000000000000000000e+00 1.100000000000000000e+01 1.100000000000000000e+01 1.400000000000000000e+01 9.000000000000000000e+00 7.000000000000000000e+00 1.300000000000000000e+01 1.200000000000000000e+01 1.200000000000000000e+01 1.400000000000000000e+01 7.000000000000000000e+00 1.100000000000000000e+01 5.000000000000000000e+00 6.000000000000000000e+00 4.000000000000000000e+00 5.000000000000000000e+00 5.000000000000000000e+00 2.000000000000000000e+00 5.000000000000000000e+00 5.000000000000000000e+00 6.000000000000000000e+00 6.000000000000000000e+00 6.000000000000000000e+00 9.000000000000000000e+00 2.000000000000000000e+00 9.000000000000000000e+00 1.100000000000000000e+01 7.000000000000000000e+00 6.000000000000000000e+00 6.000000000000000000e+00 5.000000000000000000e+00 4.000000000000000000e+00 7.000000000000000000e+00 5.000000000000000000e+00 6.000000000000000000e+00 8.000000000000000000e+00 2.000000000000000000e+00 4.000000000000000000e+00 3.000000000000000000e+00 5.000000000000000000e+00 7.000000000000000000e+00 1.000000000000000000e+00 5.000000000000000000e+00 3.000000000000000000e+00 6.000000000000000000e+00 5.000000000000000000e+00 4.000000000000000000e+00 3.000000000000000000e+00 7.000000000000000000e+00 6.000000000000000000e+00 6.000000000000000000e+00 3.000000000000000000e+00 3.000000000000000000e+00 3.000000000000000000e+00 3.000000000000000000e+00 2.000000000000000000e+00 4.000000000000000000e+00 4.000000000000000000e+00 8.000000000000000000e+00 5.000000000000000000e+00 6.000000000000000000e+00 6.000000000000000000e+00 7.000000000000000000e+00 0.000000000000000000e+00 0.000000000000000000e+00 0.000000000000000000e+00 0.000000000000000000e+00 0.000000000000000000e+00 0.000000000000000000e+00 0.000000000000000000e+00 0.000000000000000000e+00 0.000000000000000000e+00 0.000000000000000000e+00 0.000000000000000000e+00 0.000000000000000000e+00 0.000000000000000000e+00 0.000000000000000000e+00 0.000000000000000000e+00 0.000000000000000000e+00 0.000000000000000000e+00 0.000000000000000000e+00 0.000000000000000000e+00 0.000000000000000000e+00 0.000000000000000000e+00 0.000000000000000000e+00 0.000000000000000000e+00 0.000000000000000000e+00 0.000000000000000000e+00 0.000000000000000000e+00 0.000000000000000000e+00 0.000000000000000000e+00 0.000000000000000000e+00 0.000000000000000000e+00 0.000000000000000000e+00 0.000000000000000000e+00 0.000000000000000000e+00 0.000000000000000000e+00 0.000000000000000000e+00 0.000000000000000000e+00 0.000000000000000000e+00 0.000000000000000000e+00 0.000000000000000000e+00 0.000000000000000000e+00 0.000000000000000000e+00 0.000000000000000000e+00 0.000000000000000000e+00 0.000000000000000000e+00 0.000000000000000000e+00 0.000000000000000000e+00 0.000000000000000000e+00 0.000000000000000000e+00 0.000000000000000000e+00 0.000000000000000000e+00 0.000000000000000000e+00 0.000000000000000000e+00 0.000000000000000000e+00 0.000000000000000000e+00 0.000000000000000000e+00 0.000000000000000000e+00 0.000000000000000000e+00 0.000000000000000000e+00 0.000000000000000000e+00 0.000000000000000000e+00 0.000000000000000000e+00 0.000000000000000000e+00 0.000000000000000000e+00 0.000000000000000000e+00 0.000000000000000000e+00 0.000000000000000000e+00 0.000000000000000000e+00 0.000000000000000000e+00 0.000000000000000000e+00 0.000000000000000000e+00 0.000000000000000000e+00 0.000000000000000000e+00 0.000000000000000000e+00 0.000000000000000000e+00 0.000000000000000000e+00 0.000000000000000000e+00 0.000000000000000000e+00 0.000000000000000000e+00 0.000000000000000000e+00 0.000000000000000000e+00 0.000000000000000000e+00 0.000000000000000000e+00 0.000000000000000000e+00 0.000000000000000000e+00 0.000000000000000000e+00 0.000000000000000000e+00 0.000000000000000000e+00 0.000000000000000000e+00 0.000000000000000000e+00 0.000000000000000000e+00 0.000000000000000000e+00 0.000000000000000000e+00 0.000000000000000000e+00 0.000000000000000000e+00 0.000000000000000000e+00 0.000000000000000000e+00 0.000000000000000000e+00 0.000000000000000000e+00 0.000000000000000000e+00 0.000000000000000000e+00 0.000000000000000000e+00 0.000000000000000000e+00 0.000000000000000000e+00 0.000000000000000000e+00 0.000000000000000000e+00 0.000000000000000000e+00 0.000000000000000000e+00 0.000000000000000000e+00 0.000000000000000000e+00 0.000000000000000000e+00 0.000000000000000000e+00 0.000000000000000000e+00 0.000000000000000000e+00 0.000000000000000000e+00 0.000000000000000000e+00 0.000000000000000000e+00 0.000000000000000000e+00 0.000000000000000000e+00 0.000000000000000000e+00 0.000000000000000000e+00 0.000000000000000000e+00 0.000000000000000000e+00 0.000000000000000000e+00 0.000000000000000000e+00 0.000000000000000000e+00 0.000000000000000000e+00 0.000000000000000000e+00 0.000000000000000000e+00 0.000000000000000000e+00 0.000000000000000000e+00 0.000000000000000000e+00 0.000000000000000000e+00 0.000000000000000000e+00 0.000000000000000000e+00 0.000000000000000000e+00 0.000000000000000000e+00 0.000000000000000000e+00 0.000000000000000000e+00 0.000000000000000000e+00 0.000000000000000000e+00 0.000000000000000000e+00 0.000000000000000000e+00 0.000000000000000000e+00 0.000000000000000000e+00 0.000000000000000000e+00 0.000000000000000000e+00 0.000000000000000000e+00 0.000000000000000000e+00 0.000000000000000000e+00 0.000000000000000000e+00 0.000000000000000000e+00 0.000000000000000000e+00 0.000000000000000000e+00 0.000000000000000000e+00 0.000000000000000000e+00 0.000000000000000000e+00 0.000000000000000000e+00 0.000000000000000000e+00 0.000000000000000000e+00 0.000000000000000000e+00 0.000000000000000000e+00 0.000000000000000000e+00 0.000000000000000000e+00 0.000000000000000000e+00 0.000000000000000000e+00 0.000000000000000000e+00 0.000000000000000000e+00 0.000000000000000000e+00 0.000000000000000000e+00 0.000000000000000000e+00 0.000000000000000000e+00 0.000000000000000000e+00 0.000000000000000000e+00 0.000000000000000000e+00 0.000000000000000000e+00 0.000000000000000000e+00 0.000000000000000000e+00 0.000000000000000000e+00 0.000000000000000000e+00 0.000000000000000000e+00 0.000000000000000000e+00 0.000000000000000000e+00 0.000000000000000000e+00 0.000000000000000000e+00 0.000000000000000000e+00 0.000000000000000000e+00 0.000000000000000000e+00 0.000000000000000000e+00 0.000000000000000000e+00 0.000000000000000000e+00 0.000000000000000000e+00 0.000000000000000000e+00 0.000000000000000000e+00 0.000000000000000000e+00 0.000000000000000000e+00 0.000000000000000000e+00 0.000000000000000000e+00 0.000000000000000000e+00 0.000000000000000000e+00 0.000000000000000000e+00 0.000000000000000000e+00 0.000000000000000000e+00 0.000000000000000000e+00 0.000000000000000000e+00 0.000000000000000000e+00 0.000000000000000000e+00 0.000000000000000000e+00 0.000000000000000000e+00 0.000000000000000000e+00 0.000000000000000000e+00 0.000000000000000000e+00 0.000000000000000000e+00 0.000000000000000000e+00 0.000000000000000000e+00 0.000000000000000000e+00 0.000000000000000000e+00 0.000000000000000000e+00 0.000000000000000000e+00 0.000000000000000000e+00 0.000000000000000000e+00 0.000000000000000000e+00 0.000000000000000000e+00 0.000000000000000000e+00 0.000000000000000000e+00 0.000000000000000000e+00 0.000000000000000000e+00 0.000000000000000000e+00 0.000000000000000000e+00 0.000000000000000000e+00 0.000000000000000000e+00 0.000000000000000000e+00 0.000000000000000000e+00 0.000000000000000000e+00 0.000000000000000000e+00 0.000000000000000000e+00 0.000000000000000000e+00 0.000000000000000000e+00 0.000000000000000000e+00 0.000000000000000000e+00 0.000000000000000000e+00 0.000000000000000000e+00 0.000000000000000000e+00 0.000000000000000000e+00 0.000000000000000000e+00 0.000000000000000000e+00 0.000000000000000000e+00 0.000000000000000000e+00 0.000000000000000000e+00 0.000000000000000000e+00 0.000000000000000000e+00 0.000000000000000000e+00 0.000000000000000000e+00 0.000000000000000000e+00 0.000000000000000000e+00 0.000000000000000000e+00 0.000000000000000000e+00 0.000000000000000000e+00 0.000000000000000000e+00 0.000000000000000000e+00 0.000000000000000000e+00 0.000000000000000000e+00 0.000000000000000000e+00 0.000000000000000000e+00 0.000000000000000000e+00 0.000000000000000000e+00 0.000000000000000000e+00 0.000000000000000000e+00 0.000000000000000000e+00 0.000000000000000000e+00 0.000000000000000000e+00 0.000000000000000000e+00 0.000000000000000000e+00 0.000000000000000000e+00 0.000000000000000000e+00 0.000000000000000000e+00 0.000000000000000000e+00 0.000000000000000000e+00 0.000000000000000000e+00 0.000000000000000000e+00 0.000000000000000000e+00 0.000000000000000000e+00 0.000000000000000000e+00 0.000000000000000000e+00 0.000000000000000000e+00 0.000000000000000000e+00 0.000000000000000000e+00 0.000000000000000000e+00 0.000000000000000000e+00 0.000000000000000000e+00 0.000000000000000000e+00 0.000000000000000000e+00 0.000000000000000000e+00 0.000000000000000000e+00 0.000000000000000000e+00 0.000000000000000000e+00 0.000000000000000000e+00 0.000000000000000000e+00 0.000000000000000000e+00 0.000000000000000000e+00 0.000000000000000000e+00 0.000000000000000000e+00 0.000000000000000000e+00 0.000000000000000000e+00 0.000000000000000000e+00 0.000000000000000000e+00 0.000000000000000000e+00 0.000000000000000000e+00 0.000000000000000000e+00 0.000000000000000000e+00 0.000000000000000000e+00 0.000000000000000000e+00 0.000000000000000000e+00 0.000000000000000000e+00 0.000000000000000000e+00 0.000000000000000000e+00 0.000000000000000000e+00 0.000000000000000000e+00 0.000000000000000000e+00 0.000000000000000000e+00 0.000000000000000000e+00 0.000000000000000000e+00 0.000000000000000000e+00 0.000000000000000000e+00 0.000000000000000000e+00 0.000000000000000000e+00 0.000000000000000000e+00 0.000000000000000000e+00 0.000000000000000000e+00 0.000000000000000000e+00 0.000000000000000000e+00 0.000000000000000000e+00 0.000000000000000000e+00 0.000000000000000000e+00 0.000000000000000000e+00 0.000000000000000000e+00 0.000000000000000000e+00 0.000000000000000000e+00 0.000000000000000000e+00 0.000000000000000000e+00 0.000000000000000000e+00 0.000000000000000000e+00 0.000000000000000000e+00 0.000000000000000000e+00 0.000000000000000000e+00 0.000000000000000000e+00 0.000000000000000000e+00 0.000000000000000000e+00 0.000000000000000000e+00 0.000000000000000000e+00 0.000000000000000000e+00 0.000000000000000000e+00 0.000000000000000000e+00 0.000000000000000000e+00 0.000000000000000000e+00 0.000000000000000000e+00 0.000000000000000000e+00 0.000000000000000000e+00 0.000000000000000000e+00 0.000000000000000000e+00 0.000000000000000000e+00 0.000000000000000000e+00 0.000000000000000000e+00 0.000000000000000000e+00 0.000000000000000000e+00 0.000000000000000000e+00 0.000000000000000000e+00 0.000000000000000000e+00 0.000000000000000000e+00 0.000000000000000000e+00 0.000000000000000000e+00 0.000000000000000000e+00 0.000000000000000000e+00 0.000000000000000000e+00 0.000000000000000000e+00 0.000000000000000000e+00 0.000000000000000000e+00 0.000000000000000000e+00 0.000000000000000000e+00 0.000000000000000000e+00 0.000000000000000000e+00 0.000000000000000000e+00 0.000000000000000000e+00 0.000000000000000000e+00 0.000000000000000000e+00 0.000000000000000000e+00 0.000000000000000000e+00 0.000000000000000000e+00 0.000000000000000000e+00 0.000000000000000000e+00 0.000000000000000000e+00 0.000000000000000000e+00 0.000000000000000000e+00 0.000000000000000000e+00 0.000000000000000000e+00 0.000000000000000000e+00 0.000000000000000000e+00 0.000000000000000000e+00 0.000000000000000000e+00 0.000000000000000000e+00 0.000000000000000000e+00 0.000000000000000000e+00 0.000000000000000000e+00 0.000000000000000000e+00 0.000000000000000000e+00 0.000000000000000000e+00 0.000000000000000000e+00 0.000000000000000000e+00 0.000000000000000000e+00 0.000000000000000000e+00 0.000000000000000000e+00 0.000000000000000000e+00 0.000000000000000000e+00 0.000000000000000000e+00 0.000000000000000000e+00 0.000000000000000000e+00 0.000000000000000000e+00 0.000000000000000000e+00 0.000000000000000000e+00 0.000000000000000000e+00 0.000000000000000000e+00 0.000000000000000000e+00 0.000000000000000000e+00 0.000000000000000000e+00 0.000000000000000000e+00 0.000000000000000000e+00 0.000000000000000000e+00 0.000000000000000000e+00 0.000000000000000000e+00 0.000000000000000000e+00 0.000000000000000000e+00 0.000000000000000000e+00 0.000000000000000000e+00 0.000000000000000000e+00 0.000000000000000000e+00 0.000000000000000000e+00 0.000000000000000000e+00 0.000000000000000000e+00 0.000000000000000000e+00 0.000000000000000000e+00 0.000000000000000000e+00 0.000000000000000000e+00 0.000000000000000000e+00 0.000000000000000000e+00 0.000000000000000000e+00 0.000000000000000000e+00 0.000000000000000000e+00 0.000000000000000000e+00 0.000000000000000000e+00 0.000000000000000000e+00 0.000000000000000000e+00 0.000000000000000000e+00 0.000000000000000000e+00 0.000000000000000000e+00 0.000000000000000000e+00 0.000000000000000000e+00 0.000000000000000000e+00 0.000000000000000000e+00 0.000000000000000000e+00 0.000000000000000000e+00 0.000000000000000000e+00 0.000000000000000000e+00 0.000000000000000000e+00 0.000000000000000000e+00 0.000000000000000000e+00 0.000000000000000000e+00 0.000000000000000000e+00 0.000000000000000000e+00 0.000000000000000000e+00 0.000000000000000000e+00 0.000000000000000000e+00 0.000000000000000000e+00 0.000000000000000000e+00 0.000000000000000000e+00 0.000000000000000000e+00 0.000000000000000000e+00 0.000000000000000000e+00 0.000000000000000000e+00 0.000000000000000000e+00 0.000000000000000000e+00 0.000000000000000000e+00 0.000000000000000000e+00 0.000000000000000000e+00 0.000000000000000000e+00 0.000000000000000000e+00 0.000000000000000000e+00 0.000000000000000000e+00 0.000000000000000000e+00 0.000000000000000000e+00 0.000000000000000000e+00 0.000000000000000000e+00 0.000000000000000000e+00 0.000000000000000000e+00 0.000000000000000000e+00 0.000000000000000000e+00 0.000000000000000000e+00 0.000000000000000000e+00 0.000000000000000000e+00 0.000000000000000000e+00 0.000000000000000000e+00 0.000000000000000000e+00 0.000000000000000000e+00 0.000000000000000000e+00 0.000000000000000000e+00 0.000000000000000000e+00 0.000000000000000000e+00 0.000000000000000000e+00 0.000000000000000000e+00 0.000000000000000000e+00 0.000000000000000000e+00 0.000000000000000000e+00 0.000000000000000000e+00 0.000000000000000000e+00 0.000000000000000000e+00 0.000000000000000000e+00 0.000000000000000000e+00 0.000000000000000000e+00 0.000000000000000000e+00 0.000000000000000000e+00 0.000000000000000000e+00 0.000000000000000000e+00 0.000000000000000000e+00 0.000000000000000000e+00 0.000000000000000000e+00 0.000000000000000000e+00 0.000000000000000000e+00 0.000000000000000000e+00 0.000000000000000000e+00 0.000000000000000000e+00 0.000000000000000000e+00 0.000000000000000000e+00 0.000000000000000000e+00 0.000000000000000000e+00 0.000000000000000000e+00 0.000000000000000000e+00 0.000000000000000000e+00 0.000000000000000000e+00 0.000000000000000000e+00 0.000000000000000000e+00 0.000000000000000000e+00 0.000000000000000000e+00 0.000000000000000000e+00 0.000000000000000000e+00 0.000000000000000000e+00 0.000000000000000000e+00 0.000000000000000000e+00 0.000000000000000000e+00 0.000000000000000000e+00 0.000000000000000000e+00 0.000000000000000000e+00 0.000000000000000000e+00 0.000000000000000000e+00 0.000000000000000000e+00 0.000000000000000000e+00 0.000000000000000000e+00 0.000000000000000000e+00 0.000000000000000000e+00 0.000000000000000000e+00 0.000000000000000000e+00 0.000000000000000000e+00 0.000000000000000000e+00 0.000000000000000000e+00 0.000000000000000000e+00 0.000000000000000000e+00 0.000000000000000000e+00 0.000000000000000000e+00 0.000000000000000000e+00 0.000000000000000000e+00 0.000000000000000000e+00 0.000000000000000000e+00 0.000000000000000000e+00 0.000000000000000000e+00 0.000000000000000000e+00 0.000000000000000000e+00 0.000000000000000000e+00 0.000000000000000000e+00 0.000000000000000000e+00 0.000000000000000000e+00 0.000000000000000000e+00 0.000000000000000000e+00 0.000000000000000000e+00 0.000000000000000000e+00 0.000000000000000000e+00 0.000000000000000000e+00 0.000000000000000000e+00 0.000000000000000000e+00 0.000000000000000000e+00 0.000000000000000000e+00 0.000000000000000000e+00 0.000000000000000000e+00 0.000000000000000000e+00 0.000000000000000000e+00 0.000000000000000000e+00 0.000000000000000000e+00 0.000000000000000000e+00 0.000000000000000000e+00 0.000000000000000000e+00 0.000000000000000000e+00 0.000000000000000000e+00 0.000000000000000000e+00 0.000000000000000000e+00 0.000000000000000000e+00 0.000000000000000000e+00 0.000000000000000000e+00 0.000000000000000000e+00 0.000000000000000000e+00 0.000000000000000000e+00 0.000000000000000000e+00 0.000000000000000000e+00 0.000000000000000000e+00 0.000000000000000000e+00 0.000000000000000000e+00 0.000000000000000000e+00 0.000000000000000000e+00 0.000000000000000000e+00 0.000000000000000000e+00 0.000000000000000000e+00 0.000000000000000000e+00 0.000000000000000000e+00 0.000000000000000000e+00 0.000000000000000000e+00 0.000000000000000000e+00 0.000000000000000000e+00 0.000000000000000000e+00 0.000000000000000000e+00 0.000000000000000000e+00 0.000000000000000000e+00 0.000000000000000000e+00 0.000000000000000000e+00 0.000000000000000000e+00 0.000000000000000000e+00 0.000000000000000000e+00 0.000000000000000000e+00 0.000000000000000000e+00 0.000000000000000000e+00 0.000000000000000000e+00 0.000000000000000000e+00 0.000000000000000000e+00 0.000000000000000000e+00 0.000000000000000000e+00 0.000000000000000000e+00 0.000000000000000000e+00 0.000000000000000000e+00 0.000000000000000000e+00 0.000000000000000000e+00 0.000000000000000000e+00 0.000000000000000000e+00 0.000000000000000000e+00 0.000000000000000000e+00 0.000000000000000000e+00 0.000000000000000000e+00 0.000000000000000000e+00 0.000000000000000000e+00 0.000000000000000000e+00 0.000000000000000000e+00 0.000000000000000000e+00 0.000000000000000000e+00 0.000000000000000000e+00 0.000000000000000000e+00 0.000000000000000000e+00 0.000000000000000000e+00 0.000000000000000000e+00 0.000000000000000000e+00 0.000000000000000000e+00 0.000000000000000000e+00 0.000000000000000000e+00 0.000000000000000000e+00 0.000000000000000000e+00 0.000000000000000000e+00 0.000000000000000000e+00 0.000000000000000000e+00 0.000000000000000000e+00 0.000000000000000000e+00 0.000000000000000000e+00 0.000000000000000000e+00 0.000000000000000000e+00 0.000000000000000000e+00 0.000000000000000000e+00 0.000000000000000000e+00 0.000000000000000000e+00 0.000000000000000000e+00 0.000000000000000000e+00 0.000000000000000000e+00 0.000000000000000000e+00 0.000000000000000000e+00 0.000000000000000000e+00 0.000000000000000000e+00 0.000000000000000000e+00 0.000000000000000000e+00 0.000000000000000000e+00 0.000000000000000000e+00 0.000000000000000000e+00 0.000000000000000000e+00 0.000000000000000000e+00 0.000000000000000000e+00 0.000000000000000000e+00 0.000000000000000000e+00 0.000000000000000000e+00 0.000000000000000000e+00 0.000000000000000000e+00 0.000000000000000000e+00 0.000000000000000000e+00 0.000000000000000000e+00 0.000000000000000000e+00 0.000000000000000000e+00 0.000000000000000000e+00 0.000000000000000000e+00 0.000000000000000000e+00 0.000000000000000000e+00 0.000000000000000000e+00 0.000000000000000000e+00 0.000000000000000000e+00 0.000000000000000000e+00 0.000000000000000000e+00 0.000000000000000000e+00 0.000000000000000000e+00 0.000000000000000000e+00 0.000000000000000000e+00 0.000000000000000000e+00 0.000000000000000000e+00 0.000000000000000000e+00 0.000000000000000000e+00 0.000000000000000000e+00 0.000000000000000000e+00 0.000000000000000000e+00 0.000000000000000000e+00 0.000000000000000000e+00 0.000000000000000000e+00 0.000000000000000000e+00 0.000000000000000000e+00 0.000000000000000000e+00 0.000000000000000000e+00 0.000000000000000000e+00 0.000000000000000000e+00 0.000000000000000000e+00 0.000000000000000000e+00 0.000000000000000000e+00 0.000000000000000000e+00 0.000000000000000000e+00 0.000000000000000000e+00 0.000000000000000000e+00 0.000000000000000000e+00 0.000000000000000000e+00 0.000000000000000000e+00 0.000000000000000000e+00 0.000000000000000000e+00 0.000000000000000000e+00 0.000000000000000000e+00 0.000000000000000000e+00 0.000000000000000000e+00 0.000000000000000000e+00 0.000000000000000000e+00 0.000000000000000000e+00 0.000000000000000000e+00 0.000000000000000000e+00 0.000000000000000000e+00 0.000000000000000000e+00 0.000000000000000000e+00 0.000000000000000000e+00 0.000000000000000000e+00 0.000000000000000000e+00 0.000000000000000000e+00 0.000000000000000000e+00 0.000000000000000000e+00 0.000000000000000000e+00 0.000000000000000000e+00 0.000000000000000000e+00 0.000000000000000000e+00 0.000000000000000000e+00 0.000000000000000000e+00 0.000000000000000000e+00 0.000000000000000000e+00 0.000000000000000000e+00 0.000000000000000000e+00 0.000000000000000000e+00 0.000000000000000000e+00 0.000000000000000000e+00 0.000000000000000000e+00 0.000000000000000000e+00 0.000000000000000000e+00 0.000000000000000000e+00 0.000000000000000000e+00 0.000000000000000000e+00 0.000000000000000000e+00 0.000000000000000000e+00 0.000000000000000000e+00 0.000000000000000000e+00 0.000000000000000000e+00 0.000000000000000000e+00 0.000000000000000000e+00 0.000000000000000000e+00 0.000000000000000000e+00 0.000000000000000000e+00 0.000000000000000000e+00 0.000000000000000000e+00 0.000000000000000000e+00 0.000000000000000000e+00 0.000000000000000000e+00 0.000000000000000000e+00 0.000000000000000000e+00 0.000000000000000000e+00 0.000000000000000000e+00 0.000000000000000000e+00 0.000000000000000000e+00 0.000000000000000000e+00 0.000000000000000000e+00 0.000000000000000000e+00 0.000000000000000000e+00 0.000000000000000000e+00 0.000000000000000000e+00 0.000000000000000000e+00 0.000000000000000000e+00 0.000000000000000000e+00 0.000000000000000000e+00 0.000000000000000000e+00 0.000000000000000000e+00 0.000000000000000000e+00 0.000000000000000000e+00 0.000000000000000000e+00 0.000000000000000000e+00 0.000000000000000000e+00 0.000000000000000000e+00 0.000000000000000000e+00 0.000000000000000000e+00 0.000000000000000000e+00 0.000000000000000000e+00 0.000000000000000000e+00 0.000000000000000000e+00 0.000000000000000000e+00 0.000000000000000000e+00 0.000000000000000000e+00 0.000000000000000000e+00 0.000000000000000000e+00 0.000000000000000000e+00 0.000000000000000000e+00 0.000000000000000000e+00 0.000000000000000000e+00 0.000000000000000000e+00 0.000000000000000000e+00 0.000000000000000000e+00 0.000000000000000000e+00 0.000000000000000000e+00 0.000000000000000000e+00 0.000000000000000000e+00 0.000000000000000000e+00 0.000000000000000000e+00 0.000000000000000000e+00 0.000000000000000000e+00 0.000000000000000000e+00 0.000000000000000000e+00 0.000000000000000000e+00 0.000000000000000000e+00 0.000000000000000000e+00 0.000000000000000000e+00 0.000000000000000000e+00 0.000000000000000000e+00 0.000000000000000000e+00 0.000000000000000000e+00 0.000000000000000000e+00 0.000000000000000000e+00 0.000000000000000000e+00 0.000000000000000000e+00 0.000000000000000000e+00 0.000000000000000000e+00 0.000000000000000000e+00 0.000000000000000000e+00 0.000000000000000000e+00 0.000000000000000000e+00 0.000000000000000000e+00 0.000000000000000000e+00 0.000000000000000000e+00 0.000000000000000000e+00 0.000000000000000000e+00 0.000000000000000000e+00 0.000000000000000000e+00 0.000000000000000000e+00 0.000000000000000000e+00 0.000000000000000000e+00 0.000000000000000000e+00 0.000000000000000000e+00 0.000000000000000000e+00 0.000000000000000000e+00 0.000000000000000000e+00 0.000000000000000000e+00 0.000000000000000000e+00 0.000000000000000000e+00 0.000000000000000000e+00 0.000000000000000000e+00 0.000000000000000000e+00 0.000000000000000000e+00 0.000000000000000000e+00 0.000000000000000000e+00 0.000000000000000000e+00 0.000000000000000000e+00 0.000000000000000000e+00 0.000000000000000000e+00 0.000000000000000000e+00 0.000000000000000000e+00 0.000000000000000000e+00 0.000000000000000000e+00 0.000000000000000000e+00 0.000000000000000000e+00 0.000000000000000000e+00 0.000000000000000000e+00 0.000000000000000000e+00 0.000000000000000000e+00 0.000000000000000000e+00 0.000000000000000000e+00 0.000000000000000000e+00 0.000000000000000000e+00 0.000000000000000000e+00 0.000000000000000000e+00 0.000000000000000000e+00 0.000000000000000000e+00 0.000000000000000000e+00 0.000000000000000000e+00 0.000000000000000000e+00 0.000000000000000000e+00 0.000000000000000000e+00 0.000000000000000000e+00 0.000000000000000000e+00 0.000000000000000000e+00 0.000000000000000000e+00 0.000000000000000000e+00 0.000000000000000000e+00 0.000000000000000000e+00 0.000000000000000000e+00 0.000000000000000000e+00 0.000000000000000000e+00 0.000000000000000000e+00 0.000000000000000000e+00 0.000000000000000000e+00 0.000000000000000000e+00 0.000000000000000000e+00 0.000000000000000000e+00 0.000000000000000000e+00 0.000000000000000000e+00 0.000000000000000000e+00 0.000000000000000000e+00 0.000000000000000000e+00 0.000000000000000000e+00 0.000000000000000000e+00 0.000000000000000000e+00 0.000000000000000000e+00 0.000000000000000000e+00 0.000000000000000000e+00 0.000000000000000000e+00 0.000000000000000000e+00 0.000000000000000000e+00 0.000000000000000000e+00 0.000000000000000000e+00 0.000000000000000000e+00 0.000000000000000000e+00 0.000000000000000000e+00 0.000000000000000000e+00 0.000000000000000000e+00 0.000000000000000000e+00 0.000000000000000000e+00 0.000000000000000000e+00 0.000000000000000000e+00 0.000000000000000000e+00 0.000000000000000000e+00 0.000000000000000000e+00 0.000000000000000000e+00 0.000000000000000000e+00 0.000000000000000000e+00 0.000000000000000000e+00 0.000000000000000000e+00 0.000000000000000000e+00 0.000000000000000000e+00 0.000000000000000000e+00 0.000000000000000000e+00 0.000000000000000000e+00 0.000000000000000000e+00 0.000000000000000000e+00 0.000000000000000000e+00 0.000000000000000000e+00 0.000000000000000000e+00 0.000000000000000000e+00 0.000000000000000000e+00 0.000000000000000000e+00 0.000000000000000000e+00 0.000000000000000000e+00 0.000000000000000000e+00 0.000000000000000000e+00 0.000000000000000000e+00 0.000000000000000000e+00 0.000000000000000000e+00 0.000000000000000000e+00 0.000000000000000000e+00 0.000000000000000000e+00 0.000000000000000000e+00 0.000000000000000000e+00 0.000000000000000000e+00 0.000000000000000000e+00 0.000000000000000000e+00 0.000000000000000000e+00 0.000000000000000000e+00 0.000000000000000000e+00 0.000000000000000000e+00 0.000000000000000000e+00 0.000000000000000000e+00 0.000000000000000000e+00 0.000000000000000000e+00 0.000000000000000000e+00 0.000000000000000000e+00 0.000000000000000000e+00 0.000000000000000000e+00 0.000000000000000000e+00 0.000000000000000000e+00 0.000000000000000000e+00 0.000000000000000000e+00 0.000000000000000000e+00 0.000000000000000000e+00 0.000000000000000000e+00 0.000000000000000000e+00 0.000000000000000000e+00 0.000000000000000000e+00 0.000000000000000000e+00 0.000000000000000000e+00 0.000000000000000000e+00 0.000000000000000000e+00 0.000000000000000000e+00 0.000000000000000000e+00 0.000000000000000000e+00 0.000000000000000000e+00 0.000000000000000000e+00 0.000000000000000000e+00 0.000000000000000000e+00 0.000000000000000000e+00 0.000000000000000000e+00 0.000000000000000000e+00 0.000000000000000000e+00 0.000000000000000000e+00 0.000000000000000000e+00 0.000000000000000000e+00 0.000000000000000000e+00 0.000000000000000000e+00 0.000000000000000000e+00 0.000000000000000000e+00 0.000000000000000000e+00 0.000000000000000000e+00 0.000000000000000000e+00 0.000000000000000000e+00 0.000000000000000000e+00 0.000000000000000000e+00 0.000000000000000000e+00 0.000000000000000000e+00 0.000000000000000000e+00 0.000000000000000000e+00 0.000000000000000000e+00 0.000000000000000000e+00 0.000000000000000000e+00 0.000000000000000000e+00 0.000000000000000000e+00 0.000000000000000000e+00 0.000000000000000000e+00 0.000000000000000000e+00 0.000000000000000000e+00 0.000000000000000000e+00 0.000000000000000000e+00 0.000000000000000000e+00 0.000000000000000000e+00 0.000000000000000000e+00 0.000000000000000000e+00 0.000000000000000000e+00 0.000000000000000000e+00 0.000000000000000000e+00 0.000000000000000000e+00 0.000000000000000000e+00 0.000000000000000000e+00 0.000000000000000000e+00 0.000000000000000000e+00 0.000000000000000000e+00 0.000000000000000000e+00 0.000000000000000000e+00 0.000000000000000000e+00 0.000000000000000000e+00 0.000000000000000000e+00 0.000000000000000000e+00 0.000000000000000000e+00 0.000000000000000000e+00 0.000000000000000000e+00 0.000000000000000000e+00 0.000000000000000000e+00 0.000000000000000000e+00 0.000000000000000000e+00 0.000000000000000000e+00 0.000000000000000000e+00 0.000000000000000000e+00 0.000000000000000000e+00 0.000000000000000000e+00 0.000000000000000000e+00 0.000000000000000000e+00 0.000000000000000000e+00 0.000000000000000000e+00 0.000000000000000000e+00 0.000000000000000000e+00 0.000000000000000000e+00 0.000000000000000000e+00 0.000000000000000000e+00 0.000000000000000000e+00 0.000000000000000000e+00 0.000000000000000000e+00 0.000000000000000000e+00 0.000000000000000000e+00 0.000000000000000000e+00 0.000000000000000000e+00 0.000000000000000000e+00 0.000000000000000000e+00 0.000000000000000000e+00 0.000000000000000000e+00 0.000000000000000000e+00 0.000000000000000000e+00 0.000000000000000000e+00 0.000000000000000000e+00 0.000000000000000000e+00 0.000000000000000000e+00 0.000000000000000000e+00 0.000000000000000000e+00 0.000000000000000000e+00 0.000000000000000000e+00 0.000000000000000000e+00 0.000000000000000000e+00 0.000000000000000000e+00 0.000000000000000000e+00 0.000000000000000000e+00 0.000000000000000000e+00 0.000000000000000000e+00 0.000000000000000000e+00 0.000000000000000000e+00 0.000000000000000000e+00 0.000000000000000000e+00 0.000000000000000000e+00 0.000000000000000000e+00 0.000000000000000000e+00 0.000000000000000000e+00 0.000000000000000000e+00 0.000000000000000000e+00 0.000000000000000000e+00 0.000000000000000000e+00 0.000000000000000000e+00 0.000000000000000000e+00 0.000000000000000000e+00 0.000000000000000000e+00 0.000000000000000000e+00 0.000000000000000000e+00 0.000000000000000000e+00 0.000000000000000000e+00 0.000000000000000000e+00 0.000000000000000000e+00 0.000000000000000000e+00 0.000000000000000000e+00 0.000000000000000000e+00 0.000000000000000000e+00 0.000000000000000000e+00 0.000000000000000000e+00 0.000000000000000000e+00 0.000000000000000000e+00 0.000000000000000000e+00 0.000000000000000000e+00 0.000000000000000000e+00 0.000000000000000000e+00 0.000000000000000000e+00 0.000000000000000000e+00 0.000000000000000000e+00 0.000000000000000000e+00 0.000000000000000000e+00 0.000000000000000000e+00 0.000000000000000000e+00 0.000000000000000000e+00 0.000000000000000000e+00 0.000000000000000000e+00 0.000000000000000000e+00 0.000000000000000000e+00 0.000000000000000000e+00 0.000000000000000000e+00 0.000000000000000000e+00 0.000000000000000000e+00 0.000000000000000000e+00 0.000000000000000000e+00 0.000000000000000000e+00 0.000000000000000000e+00 0.000000000000000000e+00 0.000000000000000000e+00 0.000000000000000000e+00 0.000000000000000000e+00 0.000000000000000000e+00 0.000000000000000000e+00 0.000000000000000000e+00 0.000000000000000000e+00 0.000000000000000000e+00 0.000000000000000000e+00 0.000000000000000000e+00 0.000000000000000000e+00 0.000000000000000000e+00 0.000000000000000000e+00 0.000000000000000000e+00 0.000000000000000000e+00 0.000000000000000000e+00 0.000000000000000000e+00 0.000000000000000000e+00 0.000000000000000000e+00 0.000000000000000000e+00 0.000000000000000000e+00 0.000000000000000000e+00 0.000000000000000000e+00 0.000000000000000000e+00 0.000000000000000000e+00 0.000000000000000000e+00 0.000000000000000000e+00 0.000000000000000000e+00 0.000000000000000000e+00 0.000000000000000000e+00 0.000000000000000000e+00 0.000000000000000000e+00 0.000000000000000000e+00 0.000000000000000000e+00 0.000000000000000000e+00 0.000000000000000000e+00 0.000000000000000000e+00 0.000000000000000000e+00 0.000000000000000000e+00 0.000000000000000000e+00 0.000000000000000000e+00 0.000000000000000000e+00 0.000000000000000000e+00 0.000000000000000000e+00 0.000000000000000000e+00 0.000000000000000000e+00 0.000000000000000000e+00 0.000000000000000000e+00 0.000000000000000000e+00 0.000000000000000000e+00 0.000000000000000000e+00 0.000000000000000000e+00 0.000000000000000000e+00 0.000000000000000000e+00 0.000000000000000000e+00 0.000000000000000000e+00 0.000000000000000000e+00 0.000000000000000000e+00 0.000000000000000000e+00 0.000000000000000000e+00 0.000000000000000000e+00 0.000000000000000000e+00 0.000000000000000000e+00 0.000000000000000000e+00 0.000000000000000000e+00 0.000000000000000000e+00 0.000000000000000000e+00 0.000000000000000000e+00 0.000000000000000000e+00 0.000000000000000000e+00 0.000000000000000000e+00 0.000000000000000000e+00 0.000000000000000000e+00 0.000000000000000000e+00 0.000000000000000000e+00 0.000000000000000000e+00 0.000000000000000000e+00 0.000000000000000000e+00 0.000000000000000000e+00 0.000000000000000000e+00 0.000000000000000000e+00 0.000000000000000000e+00 0.000000000000000000e+00 0.000000000000000000e+00 0.000000000000000000e+00 0.000000000000000000e+00 0.000000000000000000e+00 0.000000000000000000e+00 0.000000000000000000e+00 0.000000000000000000e+00 0.000000000000000000e+00 0.000000000000000000e+00 0.000000000000000000e+00 0.000000000000000000e+00 0.000000000000000000e+00 0.000000000000000000e+00 0.000000000000000000e+00 0.000000000000000000e+00 0.000000000000000000e+00 0.000000000000000000e+00 0.000000000000000000e+00 0.000000000000000000e+00 0.000000000000000000e+00 0.000000000000000000e+00 0.000000000000000000e+00 0.000000000000000000e+00 0.000000000000000000e+00 0.000000000000000000e+00 0.000000000000000000e+00 0.000000000000000000e+00 0.000000000000000000e+00 0.000000000000000000e+00 0.000000000000000000e+00 0.000000000000000000e+00 0.000000000000000000e+00 0.000000000000000000e+00 0.000000000000000000e+00 0.000000000000000000e+00 0.000000000000000000e+00 0.000000000000000000e+00 0.000000000000000000e+00 0.000000000000000000e+00 0.000000000000000000e+00 0.000000000000000000e+00 0.000000000000000000e+00 0.000000000000000000e+00 0.000000000000000000e+00 0.000000000000000000e+00 0.000000000000000000e+00 0.000000000000000000e+00 0.000000000000000000e+00 0.000000000000000000e+00 0.000000000000000000e+00 0.000000000000000000e+00 0.000000000000000000e+00 0.000000000000000000e+00 0.000000000000000000e+00 0.000000000000000000e+00 0.000000000000000000e+00 0.000000000000000000e+00 0.000000000000000000e+00 0.000000000000000000e+00 0.000000000000000000e+00 0.000000000000000000e+00 0.000000000000000000e+00 0.000000000000000000e+00 0.000000000000000000e+00 0.000000000000000000e+00 0.000000000000000000e+00 0.000000000000000000e+00 0.000000000000000000e+00 0.000000000000000000e+00 0.000000000000000000e+00 0.000000000000000000e+00 0.000000000000000000e+00 0.000000000000000000e+00 0.000000000000000000e+00 0.000000000000000000e+00 0.000000000000000000e+00 0.000000000000000000e+00 0.000000000000000000e+00 0.000000000000000000e+00 0.000000000000000000e+00 0.000000000000000000e+00 0.000000000000000000e+00 0.000000000000000000e+00 0.000000000000000000e+00 0.000000000000000000e+00 0.000000000000000000e+00 0.000000000000000000e+00 0.000000000000000000e+00 0.000000000000000000e+00 0.000000000000000000e+00 0.000000000000000000e+00 0.000000000000000000e+00 0.000000000000000000e+00 0.000000000000000000e+00 0.000000000000000000e+00 0.000000000000000000e+00 0.000000000000000000e+00 0.000000000000000000e+00 0.000000000000000000e+00 0.000000000000000000e+00 0.000000000000000000e+00 0.000000000000000000e+00 0.000000000000000000e+00 0.000000000000000000e+00 0.000000000000000000e+00 0.000000000000000000e+00 0.000000000000000000e+00 0.000000000000000000e+00 0.000000000000000000e+00 0.000000000000000000e+00 0.000000000000000000e+00 0.000000000000000000e+00 0.000000000000000000e+00 0.000000000000000000e+00 0.000000000000000000e+00 0.000000000000000000e+00 0.000000000000000000e+00 0.000000000000000000e+00 0.000000000000000000e+00 0.000000000000000000e+00 0.000000000000000000e+00 0.000000000000000000e+00 0.000000000000000000e+00 0.000000000000000000e+00 0.000000000000000000e+00 0.000000000000000000e+00 0.000000000000000000e+00 0.000000000000000000e+00 0.000000000000000000e+00 0.000000000000000000e+00 0.000000000000000000e+00 0.000000000000000000e+00 0.000000000000000000e+00 0.000000000000000000e+00 0.000000000000000000e+00 0.000000000000000000e+00 0.000000000000000000e+00 0.000000000000000000e+00 0.000000000000000000e+00 0.000000000000000000e+00 0.000000000000000000e+00 0.000000000000000000e+00 0.000000000000000000e+00 0.000000000000000000e+00 0.000000000000000000e+00 0.000000000000000000e+00 0.000000000000000000e+00 0.000000000000000000e+00 0.000000000000000000e+00 0.000000000000000000e+00 0.000000000000000000e+00 0.000000000000000000e+00 0.000000000000000000e+00 0.000000000000000000e+00 0.000000000000000000e+00 0.000000000000000000e+00 0.000000000000000000e+00 0.000000000000000000e+00 0.000000000000000000e+00 0.000000000000000000e+00 0.000000000000000000e+00 0.000000000000000000e+00 0.000000000000000000e+00 0.000000000000000000e+00 0.000000000000000000e+00 0.000000000000000000e+00 0.000000000000000000e+00 0.000000000000000000e+00 0.000000000000000000e+00 0.000000000000000000e+00 0.000000000000000000e+00 0.000000000000000000e+00 0.000000000000000000e+00 0.000000000000000000e+00 0.000000000000000000e+00 0.000000000000000000e+00 0.000000000000000000e+00 0.000000000000000000e+00 0.000000000000000000e+00 0.000000000000000000e+00 0.000000000000000000e+00 0.000000000000000000e+00 0.000000000000000000e+00 0.000000000000000000e+00 0.000000000000000000e+00 0.000000000000000000e+00 0.000000000000000000e+00 0.000000000000000000e+00 0.000000000000000000e+00 0.000000000000000000e+00 0.000000000000000000e+00 0.000000000000000000e+00 0.000000000000000000e+00 0.000000000000000000e+00 0.000000000000000000e+00 0.000000000000000000e+00 0.000000000000000000e+00 0.000000000000000000e+00 0.000000000000000000e+00 0.000000000000000000e+00 0.000000000000000000e+00 0.000000000000000000e+00 0.000000000000000000e+00 0.000000000000000000e+00 0.000000000000000000e+00 0.000000000000000000e+00 0.000000000000000000e+00 0.000000000000000000e+00 0.000000000000000000e+00 0.000000000000000000e+00 0.000000000000000000e+00 0.000000000000000000e+00 0.000000000000000000e+00 0.000000000000000000e+00 0.000000000000000000e+00 0.000000000000000000e+00 0.000000000000000000e+00 0.000000000000000000e+00 0.000000000000000000e+00 0.000000000000000000e+00 0.000000000000000000e+00 0.000000000000000000e+00 0.000000000000000000e+00 0.000000000000000000e+00 0.000000000000000000e+00 0.000000000000000000e+00 0.000000000000000000e+00 0.000000000000000000e+00 0.000000000000000000e+00 0.000000000000000000e+00 0.000000000000000000e+00 0.000000000000000000e+00 0.000000000000000000e+00 0.000000000000000000e+00 0.000000000000000000e+00 0.000000000000000000e+00 0.000000000000000000e+00 0.000000000000000000e+00 0.000000000000000000e+00 0.000000000000000000e+00 0.000000000000000000e+00 0.000000000000000000e+00 0.000000000000000000e+00 0.000000000000000000e+00 0.000000000000000000e+00 0.000000000000000000e+00 0.000000000000000000e+00 0.000000000000000000e+00 0.000000000000000000e+00 0.000000000000000000e+00 0.000000000000000000e+00 0.000000000000000000e+00 0.000000000000000000e+00 0.000000000000000000e+00 0.000000000000000000e+00 0.000000000000000000e+00 0.000000000000000000e+00 0.000000000000000000e+00 0.000000000000000000e+00 0.000000000000000000e+00 0.000000000000000000e+00 0.000000000000000000e+00 0.000000000000000000e+00 0.000000000000000000e+00 0.000000000000000000e+00 0.000000000000000000e+00 0.000000000000000000e+00 0.000000000000000000e+00 0.000000000000000000e+00 0.000000000000000000e+00 0.000000000000000000e+00 0.000000000000000000e+00 0.000000000000000000e+00 0.000000000000000000e+00 0.000000000000000000e+00 0.000000000000000000e+00 0.000000000000000000e+00 0.000000000000000000e+00 0.000000000000000000e+00 0.000000000000000000e+00 0.000000000000000000e+00 0.000000000000000000e+00 0.000000000000000000e+00 0.000000000000000000e+00 0.000000000000000000e+00 0.000000000000000000e+00 0.000000000000000000e+00 0.000000000000000000e+00 0.000000000000000000e+00 0.000000000000000000e+00 0.000000000000000000e+00 0.000000000000000000e+00 0.000000000000000000e+00 0.000000000000000000e+00 0.000000000000000000e+00 0.000000000000000000e+00 0.000000000000000000e+00 0.000000000000000000e+00 0.000000000000000000e+00 0.000000000000000000e+00 0.000000000000000000e+00 0.000000000000000000e+00 0.000000000000000000e+00 0.000000000000000000e+00 0.000000000000000000e+00 0.000000000000000000e+00 0.000000000000000000e+00 0.000000000000000000e+00 0.000000000000000000e+00 0.000000000000000000e+00 0.000000000000000000e+00 0.000000000000000000e+00 0.000000000000000000e+00 0.000000000000000000e+00 0.000000000000000000e+00 0.000000000000000000e+00 0.000000000000000000e+00 0.000000000000000000e+00 0.000000000000000000e+00 0.000000000000000000e+00 0.000000000000000000e+00 0.000000000000000000e+00 0.000000000000000000e+00 0.000000000000000000e+00 0.000000000000000000e+00 0.000000000000000000e+00 0.000000000000000000e+00 0.000000000000000000e+00 0.000000000000000000e+00 0.000000000000000000e+00 0.000000000000000000e+00 0.000000000000000000e+00 0.000000000000000000e+00 0.000000000000000000e+00 0.000000000000000000e+00 0.000000000000000000e+00 0.000000000000000000e+00 0.000000000000000000e+00 0.000000000000000000e+00 0.000000000000000000e+00 0.000000000000000000e+00 0.000000000000000000e+00 0.000000000000000000e+00 0.000000000000000000e+00 0.000000000000000000e+00 0.000000000000000000e+00 0.000000000000000000e+00 0.000000000000000000e+00 0.000000000000000000e+00 0.000000000000000000e+00 0.000000000000000000e+00 0.000000000000000000e+00 0.000000000000000000e+00 0.000000000000000000e+00 0.000000000000000000e+00 0.000000000000000000e+00 0.000000000000000000e+00 0.000000000000000000e+00 0.000000000000000000e+00 0.000000000000000000e+00 0.000000000000000000e+00 0.000000000000000000e+00 0.000000000000000000e+00 0.000000000000000000e+00 0.000000000000000000e+00 0.000000000000000000e+00 0.000000000000000000e+00 0.000000000000000000e+00 0.000000000000000000e+00 0.000000000000000000e+00 0.000000000000000000e+00 0.000000000000000000e+00 0.000000000000000000e+00 0.000000000000000000e+00 0.000000000000000000e+00 0.000000000000000000e+00 0.000000000000000000e+00 0.000000000000000000e+00 0.000000000000000000e+00 0.000000000000000000e+00 0.000000000000000000e+00 0.000000000000000000e+00 0.000000000000000000e+00 0.000000000000000000e+00 0.000000000000000000e+00 0.000000000000000000e+00 0.000000000000000000e+00 0.000000000000000000e+00 0.000000000000000000e+00 0.000000000000000000e+00 0.000000000000000000e+00 0.000000000000000000e+00 0.000000000000000000e+00 0.000000000000000000e+00 0.000000000000000000e+00 0.000000000000000000e+00 0.000000000000000000e+00 0.000000000000000000e+00 0.000000000000000000e+00 0.000000000000000000e+00 0.000000000000000000e+00 0.000000000000000000e+00 0.000000000000000000e+00 0.000000000000000000e+00 0.000000000000000000e+00 0.000000000000000000e+00 0.000000000000000000e+00 0.000000000000000000e+00 0.000000000000000000e+00 0.000000000000000000e+00 0.000000000000000000e+00 0.000000000000000000e+00 0.000000000000000000e+00 0.000000000000000000e+00 0.000000000000000000e+00 0.000000000000000000e+00 0.000000000000000000e+00 0.000000000000000000e+00 0.000000000000000000e+00 0.000000000000000000e+00 0.000000000000000000e+00 0.000000000000000000e+00 0.000000000000000000e+00 0.000000000000000000e+00 0.000000000000000000e+00 0.000000000000000000e+00 0.000000000000000000e+00 0.000000000000000000e+00 0.000000000000000000e+00 0.000000000000000000e+00 0.000000000000000000e+00 0.000000000000000000e+00 0.000000000000000000e+00 0.000000000000000000e+00 0.000000000000000000e+00 0.000000000000000000e+00 0.000000000000000000e+00 0.000000000000000000e+00 0.000000000000000000e+00 0.000000000000000000e+00 0.000000000000000000e+00 0.000000000000000000e+00 0.000000000000000000e+00 0.000000000000000000e+00 0.000000000000000000e+00 0.000000000000000000e+00 0.000000000000000000e+00 0.000000000000000000e+00 0.000000000000000000e+00 0.000000000000000000e+00 0.000000000000000000e+00 0.000000000000000000e+00 0.000000000000000000e+00 0.000000000000000000e+00 0.000000000000000000e+00 0.000000000000000000e+00 0.000000000000000000e+00 0.000000000000000000e+00 0.000000000000000000e+00 0.000000000000000000e+00 0.000000000000000000e+00 0.000000000000000000e+00 0.000000000000000000e+00 0.000000000000000000e+00 0.000000000000000000e+00 0.000000000000000000e+00 0.000000000000000000e+00 0.000000000000000000e+00 0.000000000000000000e+00 0.000000000000000000e+00 0.000000000000000000e+00 0.000000000000000000e+00 0.000000000000000000e+00 0.000000000000000000e+00 0.000000000000000000e+00 0.000000000000000000e+00 0.000000000000000000e+00 0.000000000000000000e+00 0.000000000000000000e+00 0.000000000000000000e+00 0.000000000000000000e+00 0.000000000000000000e+00 0.000000000000000000e+00 0.000000000000000000e+00 0.000000000000000000e+00 0.000000000000000000e+00 0.000000000000000000e+00 0.000000000000000000e+00 0.000000000000000000e+00 0.000000000000000000e+00 0.000000000000000000e+00 0.000000000000000000e+00 0.000000000000000000e+00 0.000000000000000000e+00 0.000000000000000000e+00 0.000000000000000000e+00 0.000000000000000000e+00 0.000000000000000000e+00 0.000000000000000000e+00 0.000000000000000000e+00 0.000000000000000000e+00 0.000000000000000000e+00 0.000000000000000000e+00 0.000000000000000000e+00 0.000000000000000000e+00 0.000000000000000000e+00 0.000000000000000000e+00 0.000000000000000000e+00 0.000000000000000000e+00 0.000000000000000000e+00 0.000000000000000000e+00 0.000000000000000000e+00 0.000000000000000000e+00 0.000000000000000000e+00 0.000000000000000000e+00 0.000000000000000000e+00 0.000000000000000000e+00 0.000000000000000000e+00 0.000000000000000000e+00 0.000000000000000000e+00 0.000000000000000000e+00 0.000000000000000000e+00 0.000000000000000000e+00 0.000000000000000000e+00 0.000000000000000000e+00 0.000000000000000000e+00 0.000000000000000000e+00 0.000000000000000000e+00 0.000000000000000000e+00 0.000000000000000000e+00 0.000000000000000000e+00 0.000000000000000000e+00 0.000000000000000000e+00 0.000000000000000000e+00 0.000000000000000000e+00 0.000000000000000000e+00 0.000000000000000000e+00 0.000000000000000000e+00 0.000000000000000000e+00 0.000000000000000000e+00 0.000000000000000000e+00 0.000000000000000000e+00 0.000000000000000000e+00 0.000000000000000000e+00 0.000000000000000000e+00 0.000000000000000000e+00 0.000000000000000000e+00 0.000000000000000000e+00 0.000000000000000000e+00 0.000000000000000000e+00 0.000000000000000000e+00 0.000000000000000000e+00 0.000000000000000000e+00 0.000000000000000000e+00 0.000000000000000000e+00 0.000000000000000000e+00 0.000000000000000000e+00 0.000000000000000000e+00 0.000000000000000000e+00 0.000000000000000000e+00 0.000000000000000000e+00 0.000000000000000000e+00 0.000000000000000000e+00 0.000000000000000000e+00 0.000000000000000000e+00 0.000000000000000000e+00 0.000000000000000000e+00 0.000000000000000000e+00 0.000000000000000000e+00 0.000000000000000000e+00 0.000000000000000000e+00 0.000000000000000000e+00 0.000000000000000000e+00 0.000000000000000000e+00 0.000000000000000000e+00 0.000000000000000000e+00 0.000000000000000000e+00 0.000000000000000000e+00 0.000000000000000000e+00 0.000000000000000000e+00 0.000000000000000000e+00 0.000000000000000000e+00 0.000000000000000000e+00 0.000000000000000000e+00 0.000000000000000000e+00 0.000000000000000000e+00 0.000000000000000000e+00 0.000000000000000000e+00 0.000000000000000000e+00 0.000000000000000000e+00 0.000000000000000000e+00 0.000000000000000000e+00 0.000000000000000000e+00 0.000000000000000000e+00 0.000000000000000000e+00 0.000000000000000000e+00 0.000000000000000000e+00 0.000000000000000000e+00 0.000000000000000000e+00 0.000000000000000000e+00 0.000000000000000000e+00 0.000000000000000000e+00 0.000000000000000000e+00 0.000000000000000000e+00 0.000000000000000000e+00 0.000000000000000000e+00 0.000000000000000000e+00 0.000000000000000000e+00 0.000000000000000000e+00 0.000000000000000000e+00 0.000000000000000000e+00 0.000000000000000000e+00 0.000000000000000000e+00 0.000000000000000000e+00 0.000000000000000000e+00 0.000000000000000000e+00 0.000000000000000000e+00 0.000000000000000000e+00 0.000000000000000000e+00 0.000000000000000000e+00 0.000000000000000000e+00 0.000000000000000000e+00 0.000000000000000000e+00 0.000000000000000000e+00 0.000000000000000000e+00 0.000000000000000000e+00 0.000000000000000000e+00 0.000000000000000000e+00 0.000000000000000000e+00 0.000000000000000000e+00 0.000000000000000000e+00 0.000000000000000000e+00 0.000000000000000000e+00 0.000000000000000000e+00 0.000000000000000000e+00 0.000000000000000000e+00 0.000000000000000000e+00 0.000000000000000000e+00 0.000000000000000000e+00 0.000000000000000000e+00 0.000000000000000000e+00 0.000000000000000000e+00 0.000000000000000000e+00 0.000000000000000000e+00 0.000000000000000000e+00 0.000000000000000000e+00 0.000000000000000000e+00 0.000000000000000000e+00 0.000000000000000000e+00 0.000000000000000000e+00 0.000000000000000000e+00 0.000000000000000000e+00 0.000000000000000000e+00 0.000000000000000000e+00 0.000000000000000000e+00 0.000000000000000000e+00 0.000000000000000000e+00 0.000000000000000000e+00 0.000000000000000000e+00 0.000000000000000000e+00 0.000000000000000000e+00 0.000000000000000000e+00 0.000000000000000000e+00 0.000000000000000000e+00 0.000000000000000000e+00 0.000000000000000000e+00 0.000000000000000000e+00 0.000000000000000000e+00 0.000000000000000000e+00 0.000000000000000000e+00 0.000000000000000000e+00 0.000000000000000000e+00 0.000000000000000000e+00 0.000000000000000000e+00 0.000000000000000000e+00 0.000000000000000000e+00 0.000000000000000000e+00 0.000000000000000000e+00 0.000000000000000000e+00 0.000000000000000000e+00 0.000000000000000000e+00 0.000000000000000000e+00 0.000000000000000000e+00 0.000000000000000000e+00 0.000000000000000000e+00 0.000000000000000000e+00 0.000000000000000000e+00 0.000000000000000000e+00 0.000000000000000000e+00 0.000000000000000000e+00 0.000000000000000000e+00 0.000000000000000000e+00 0.000000000000000000e+00 0.000000000000000000e+00 0.000000000000000000e+00 0.000000000000000000e+00 0.000000000000000000e+00 0.000000000000000000e+00 0.000000000000000000e+00 0.000000000000000000e+00 0.000000000000000000e+00 0.000000000000000000e+00 0.000000000000000000e+00 0.000000000000000000e+00 0.000000000000000000e+00 0.000000000000000000e+00 0.000000000000000000e+00 0.000000000000000000e+00 0.000000000000000000e+00 0.000000000000000000e+00 0.000000000000000000e+00 0.000000000000000000e+00 0.000000000000000000e+00 0.000000000000000000e+00 0.000000000000000000e+00 0.000000000000000000e+00 0.000000000000000000e+00 0.000000000000000000e+00 0.000000000000000000e+00 0.000000000000000000e+00 0.000000000000000000e+00 0.000000000000000000e+00 0.000000000000000000e+00 0.000000000000000000e+00 0.000000000000000000e+00 0.000000000000000000e+00 0.000000000000000000e+00 0.000000000000000000e+00 0.000000000000000000e+00 0.000000000000000000e+00 0.000000000000000000e+00 0.000000000000000000e+00 0.000000000000000000e+00 0.000000000000000000e+00 0.000000000000000000e+00 0.000000000000000000e+00 0.000000000000000000e+00 0.000000000000000000e+00 0.000000000000000000e+00 0.000000000000000000e+00 0.000000000000000000e+00 0.000000000000000000e+00 0.000000000000000000e+00 0.000000000000000000e+00 0.000000000000000000e+00 0.000000000000000000e+00 0.000000000000000000e+00 0.000000000000000000e+00 0.000000000000000000e+00 0.000000000000000000e+00 0.000000000000000000e+00 0.000000000000000000e+00 0.000000000000000000e+00 0.000000000000000000e+00 0.000000000000000000e+00 0.000000000000000000e+00 0.000000000000000000e+00 0.000000000000000000e+00 0.000000000000000000e+00 0.000000000000000000e+00 0.000000000000000000e+00 0.000000000000000000e+00 0.000000000000000000e+00 0.000000000000000000e+00 0.000000000000000000e+00 0.000000000000000000e+00 0.000000000000000000e+00 0.000000000000000000e+00 0.000000000000000000e+00 0.000000000000000000e+00 0.000000000000000000e+00 0.000000000000000000e+00 0.000000000000000000e+00 0.000000000000000000e+00 0.000000000000000000e+00 0.000000000000000000e+00 0.000000000000000000e+00 0.000000000000000000e+00 0.000000000000000000e+00 0.000000000000000000e+00 0.000000000000000000e+00 0.000000000000000000e+00 0.000000000000000000e+00 0.000000000000000000e+00 0.000000000000000000e+00 0.000000000000000000e+00 0.000000000000000000e+00 0.000000000000000000e+00 0.000000000000000000e+00 0.000000000000000000e+00 0.000000000000000000e+00 0.000000000000000000e+00 0.000000000000000000e+00 0.000000000000000000e+00 0.000000000000000000e+00 0.000000000000000000e+00 0.000000000000000000e+00 0.000000000000000000e+00 0.000000000000000000e+00 0.000000000000000000e+00 0.000000000000000000e+00 0.000000000000000000e+00 0.000000000000000000e+00 0.000000000000000000e+00 0.000000000000000000e+00 0.000000000000000000e+00 0.000000000000000000e+00 0.000000000000000000e+00 0.000000000000000000e+00 0.000000000000000000e+00 0.000000000000000000e+00 0.000000000000000000e+00 0.000000000000000000e+00 0.000000000000000000e+00 0.000000000000000000e+00 0.000000000000000000e+00 0.000000000000000000e+00 0.000000000000000000e+00 0.000000000000000000e+00 0.000000000000000000e+00 0.000000000000000000e+00 0.000000000000000000e+00 0.000000000000000000e+00 0.000000000000000000e+00 0.000000000000000000e+00 0.000000000000000000e+00 0.000000000000000000e+00 0.000000000000000000e+00 0.000000000000000000e+00 0.000000000000000000e+00 0.000000000000000000e+00 0.000000000000000000e+00 0.000000000000000000e+00 0.000000000000000000e+00 0.000000000000000000e+00 0.000000000000000000e+00 0.000000000000000000e+00 0.000000000000000000e+00 0.000000000000000000e+00 0.000000000000000000e+00 0.000000000000000000e+00 0.000000000000000000e+00 0.000000000000000000e+00 0.000000000000000000e+00 0.000000000000000000e+00 0.000000000000000000e+00 0.000000000000000000e+00 0.000000000000000000e+00 0.000000000000000000e+00 0.000000000000000000e+00 0.000000000000000000e+00 0.000000000000000000e+00 0.000000000000000000e+00 0.000000000000000000e+00 0.000000000000000000e+00 0.000000000000000000e+00 0.000000000000000000e+00 0.000000000000000000e+00 0.000000000000000000e+00 0.000000000000000000e+00 0.000000000000000000e+00 0.000000000000000000e+00 0.000000000000000000e+00 0.000000000000000000e+00 0.000000000000000000e+00 0.000000000000000000e+00 0.000000000000000000e+00 0.000000000000000000e+00 0.000000000000000000e+00 0.000000000000000000e+00 0.000000000000000000e+00 0.000000000000000000e+00 0.000000000000000000e+00 0.000000000000000000e+00 0.000000000000000000e+00 0.000000000000000000e+00 0.000000000000000000e+00 0.000000000000000000e+00 0.000000000000000000e+00 0.000000000000000000e+00 0.000000000000000000e+00 0.000000000000000000e+00 0.000000000000000000e+00 0.000000000000000000e+00 0.000000000000000000e+00 0.000000000000000000e+00 0.000000000000000000e+00 0.000000000000000000e+00 0.000000000000000000e+00 0.000000000000000000e+00 0.000000000000000000e+00 0.000000000000000000e+00 0.000000000000000000e+00 0.000000000000000000e+00 0.000000000000000000e+00 0.000000000000000000e+00 0.000000000000000000e+00 0.000000000000000000e+00 0.000000000000000000e+00 0.000000000000000000e+00 0.000000000000000000e+00 0.000000000000000000e+00 0.000000000000000000e+00 0.000000000000000000e+00 0.000000000000000000e+00 0.000000000000000000e+00 0.000000000000000000e+00 0.000000000000000000e+00 0.000000000000000000e+00 0.000000000000000000e+00 0.000000000000000000e+00 0.000000000000000000e+00 0.000000000000000000e+00 0.000000000000000000e+00 0.000000000000000000e+00 0.000000000000000000e+00 0.000000000000000000e+00 0.000000000000000000e+00 0.000000000000000000e+00 0.000000000000000000e+00 0.000000000000000000e+00 0.000000000000000000e+00 0.000000000000000000e+00 0.000000000000000000e+00 0.000000000000000000e+00 0.000000000000000000e+00 0.000000000000000000e+00 0.000000000000000000e+00 0.000000000000000000e+00 0.000000000000000000e+00 0.000000000000000000e+00 0.000000000000000000e+00 0.000000000000000000e+00 0.000000000000000000e+00 0.000000000000000000e+00 0.000000000000000000e+00 0.000000000000000000e+00 0.000000000000000000e+00 0.000000000000000000e+00 0.000000000000000000e+00 0.000000000000000000e+00 0.000000000000000000e+00 0.000000000000000000e+00 0.000000000000000000e+00 0.000000000000000000e+00 0.000000000000000000e+00 0.000000000000000000e+00 0.000000000000000000e+00 0.000000000000000000e+00 0.000000000000000000e+00 0.000000000000000000e+00 0.000000000000000000e+00 0.000000000000000000e+00 0.000000000000000000e+00 0.000000000000000000e+00 0.000000000000000000e+00 0.000000000000000000e+00 0.000000000000000000e+00 0.000000000000000000e+00 0.000000000000000000e+00 0.000000000000000000e+00 0.000000000000000000e+00 0.000000000000000000e+00 0.000000000000000000e+00 0.000000000000000000e+00 0.000000000000000000e+00 0.000000000000000000e+00 0.000000000000000000e+00 0.000000000000000000e+00 0.000000000000000000e+00 0.000000000000000000e+00 0.000000000000000000e+00 0.000000000000000000e+00 0.000000000000000000e+00 0.000000000000000000e+00 0.000000000000000000e+00 0.000000000000000000e+00 0.000000000000000000e+00 0.000000000000000000e+00 0.000000000000000000e+00 0.000000000000000000e+00 0.000000000000000000e+00 0.000000000000000000e+00 0.000000000000000000e+00 0.000000000000000000e+00 0.000000000000000000e+00 0.000000000000000000e+00 0.000000000000000000e+00 0.000000000000000000e+00 0.000000000000000000e+00 0.000000000000000000e+00 0.000000000000000000e+00 0.000000000000000000e+00 0.000000000000000000e+00 0.000000000000000000e+00 0.000000000000000000e+00 0.000000000000000000e+00 0.000000000000000000e+00 0.000000000000000000e+00 0.000000000000000000e+00 0.000000000000000000e+00 0.000000000000000000e+00 0.000000000000000000e+00 0.000000000000000000e+00 0.000000000000000000e+00 0.000000000000000000e+00 0.000000000000000000e+00 0.000000000000000000e+00 0.000000000000000000e+00 0.000000000000000000e+00 0.000000000000000000e+00 0.000000000000000000e+00 0.000000000000000000e+00 0.000000000000000000e+00 0.000000000000000000e+00 0.000000000000000000e+00 0.000000000000000000e+00 0.000000000000000000e+00 0.000000000000000000e+00 0.000000000000000000e+00 0.000000000000000000e+00 0.000000000000000000e+00 0.000000000000000000e+00 0.000000000000000000e+00 0.000000000000000000e+00 0.000000000000000000e+00 0.000000000000000000e+00 0.000000000000000000e+00 0.000000000000000000e+00 0.000000000000000000e+00 0.000000000000000000e+00 0.000000000000000000e+00 0.000000000000000000e+00 0.000000000000000000e+00 0.000000000000000000e+00 0.000000000000000000e+00 0.000000000000000000e+00 0.000000000000000000e+00 0.000000000000000000e+00 0.000000000000000000e+00 0.000000000000000000e+00 0.000000000000000000e+00 0.000000000000000000e+00 0.000000000000000000e+00 0.000000000000000000e+00 0.000000000000000000e+00 0.000000000000000000e+00 0.000000000000000000e+00 0.000000000000000000e+00 0.000000000000000000e+00 0.000000000000000000e+00 0.000000000000000000e+00 0.000000000000000000e+00 0.000000000000000000e+00 0.000000000000000000e+00 0.000000000000000000e+00 0.000000000000000000e+00 0.000000000000000000e+00 0.000000000000000000e+00 0.000000000000000000e+00 0.000000000000000000e+00 0.000000000000000000e+00 0.000000000000000000e+00 0.000000000000000000e+00 0.000000000000000000e+00 0.000000000000000000e+00 0.000000000000000000e+00 0.000000000000000000e+00 0.000000000000000000e+00 0.000000000000000000e+00 0.000000000000000000e+00 0.000000000000000000e+00 0.000000000000000000e+00 0.000000000000000000e+00 0.000000000000000000e+00 0.000000000000000000e+00 0.000000000000000000e+00 0.000000000000000000e+00 0.000000000000000000e+00 0.000000000000000000e+00 0.000000000000000000e+00 0.000000000000000000e+00 0.000000000000000000e+00 0.000000000000000000e+00 0.000000000000000000e+00 0.000000000000000000e+00 0.000000000000000000e+00 0.000000000000000000e+00 0.000000000000000000e+00 0.000000000000000000e+00 0.000000000000000000e+00 0.000000000000000000e+00 0.000000000000000000e+00 0.000000000000000000e+00 0.000000000000000000e+00 0.000000000000000000e+00 0.000000000000000000e+00 0.000000000000000000e+00 0.000000000000000000e+00 0.000000000000000000e+00 0.000000000000000000e+00 0.000000000000000000e+00 0.000000000000000000e+00 0.000000000000000000e+00 0.000000000000000000e+00 0.000000000000000000e+00 0.000000000000000000e+00 0.000000000000000000e+00 0.000000000000000000e+00 0.000000000000000000e+00 0.000000000000000000e+00 0.000000000000000000e+00 0.000000000000000000e+00 0.000000000000000000e+00 0.000000000000000000e+00 0.000000000000000000e+00 0.000000000000000000e+00 0.000000000000000000e+00 0.000000000000000000e+00 0.000000000000000000e+00 0.000000000000000000e+00 0.000000000000000000e+00 0.000000000000000000e+00 0.000000000000000000e+00 0.000000000000000000e+00 0.000000000000000000e+00 0.000000000000000000e+00 0.000000000000000000e+00 0.000000000000000000e+00 0.000000000000000000e+00 0.000000000000000000e+00 0.000000000000000000e+00 0.000000000000000000e+00 0.000000000000000000e+00 0.000000000000000000e+00 0.000000000000000000e+00 0.000000000000000000e+00 0.000000000000000000e+00 0.000000000000000000e+00 0.000000000000000000e+00 0.000000000000000000e+00 0.000000000000000000e+00 0.000000000000000000e+00 0.000000000000000000e+00 0.000000000000000000e+00 0.000000000000000000e+00 0.000000000000000000e+00 0.000000000000000000e+00 0.000000000000000000e+00 0.000000000000000000e+00 0.000000000000000000e+00 0.000000000000000000e+00 0.000000000000000000e+00 0.000000000000000000e+00 0.000000000000000000e+00 0.000000000000000000e+00 0.000000000000000000e+00 0.000000000000000000e+00 0.000000000000000000e+00 0.000000000000000000e+00 0.000000000000000000e+00 0.000000000000000000e+00 0.000000000000000000e+00 0.000000000000000000e+00 0.000000000000000000e+00 0.000000000000000000e+00 0.000000000000000000e+00 0.000000000000000000e+00 0.000000000000000000e+00 0.000000000000000000e+00 0.000000000000000000e+00 0.000000000000000000e+00 0.000000000000000000e+00 0.000000000000000000e+00 0.000000000000000000e+00 0.000000000000000000e+00 0.000000000000000000e+00 0.000000000000000000e+00 0.000000000000000000e+00 0.000000000000000000e+00 0.000000000000000000e+00 0.000000000000000000e+00 0.000000000000000000e+00 0.000000000000000000e+00 0.000000000000000000e+00 0.000000000000000000e+00 0.000000000000000000e+00 0.000000000000000000e+00 0.000000000000000000e+00 0.000000000000000000e+00 0.000000000000000000e+00 0.000000000000000000e+00 0.000000000000000000e+00 0.000000000000000000e+00 0.000000000000000000e+00 0.000000000000000000e+00 0.000000000000000000e+00 0.000000000000000000e+00 0.000000000000000000e+00 0.000000000000000000e+00 0.000000000000000000e+00 0.000000000000000000e+00 0.000000000000000000e+00 0.000000000000000000e+00 0.000000000000000000e+00 0.000000000000000000e+00 0.000000000000000000e+00 0.000000000000000000e+00 0.000000000000000000e+00 0.000000000000000000e+00 0.000000000000000000e+00 0.000000000000000000e+00 0.000000000000000000e+00 0.000000000000000000e+00 0.000000000000000000e+00 0.000000000000000000e+00 0.000000000000000000e+00 0.000000000000000000e+00 0.000000000000000000e+00 0.000000000000000000e+00 0.000000000000000000e+00 0.000000000000000000e+00 0.000000000000000000e+00 0.000000000000000000e+00 0.000000000000000000e+00 0.000000000000000000e+00 0.000000000000000000e+00 0.000000000000000000e+00 0.000000000000000000e+00 0.000000000000000000e+00 0.000000000000000000e+00 0.000000000000000000e+00 0.000000000000000000e+00 0.000000000000000000e+00 0.000000000000000000e+00 0.000000000000000000e+00 0.000000000000000000e+00 0.000000000000000000e+00 0.000000000000000000e+00 0.000000000000000000e+00 0.000000000000000000e+00 0.000000000000000000e+00 0.000000000000000000e+00 0.000000000000000000e+00 0.000000000000000000e+00 0.000000000000000000e+00 0.000000000000000000e+00 0.000000000000000000e+00 0.000000000000000000e+00 0.000000000000000000e+00 0.000000000000000000e+00 0.000000000000000000e+00 0.000000000000000000e+00 0.000000000000000000e+00 0.000000000000000000e+00 0.000000000000000000e+00 0.000000000000000000e+00 0.000000000000000000e+00 0.000000000000000000e+00 0.000000000000000000e+00 0.000000000000000000e+00 0.000000000000000000e+00 0.000000000000000000e+00 0.000000000000000000e+00 0.000000000000000000e+00 0.000000000000000000e+00 0.000000000000000000e+00 0.000000000000000000e+00 0.000000000000000000e+00 0.000000000000000000e+00 0.000000000000000000e+00 0.000000000000000000e+00 0.000000000000000000e+00 0.000000000000000000e+00 0.000000000000000000e+00 0.000000000000000000e+00 0.000000000000000000e+00 0.000000000000000000e+00 0.000000000000000000e+00 0.000000000000000000e+00 0.000000000000000000e+00 0.000000000000000000e+00 0.000000000000000000e+00 0.000000000000000000e+00 0.000000000000000000e+00 0.000000000000000000e+00 0.000000000000000000e+00 0.000000000000000000e+00 0.000000000000000000e+00 0.000000000000000000e+00 0.000000000000000000e+00 0.000000000000000000e+00 0.000000000000000000e+00 0.000000000000000000e+00 0.000000000000000000e+00 0.000000000000000000e+00 0.000000000000000000e+00 0.000000000000000000e+00 0.000000000000000000e+00 0.000000000000000000e+00 0.000000000000000000e+00 0.000000000000000000e+00 0.000000000000000000e+00 0.000000000000000000e+00 0.000000000000000000e+00 0.000000000000000000e+00 0.000000000000000000e+00 0.000000000000000000e+00 0.000000000000000000e+00 0.000000000000000000e+00 0.000000000000000000e+00 0.000000000000000000e+00 0.000000000000000000e+00 0.000000000000000000e+00 0.000000000000000000e+00 0.000000000000000000e+00 0.000000000000000000e+00 0.000000000000000000e+00 0.000000000000000000e+00 0.000000000000000000e+00 0.000000000000000000e+00 0.000000000000000000e+00 0.000000000000000000e+00 0.000000000000000000e+00 0.000000000000000000e+00 0.000000000000000000e+00 0.000000000000000000e+00 0.000000000000000000e+00 0.000000000000000000e+00 0.000000000000000000e+00 0.000000000000000000e+00 0.000000000000000000e+00 0.000000000000000000e+00 0.000000000000000000e+00 0.000000000000000000e+00 0.000000000000000000e+00 0.000000000000000000e+00 0.000000000000000000e+00 0.000000000000000000e+00 0.000000000000000000e+00 0.000000000000000000e+00 0.000000000000000000e+00 0.000000000000000000e+00 0.000000000000000000e+00 0.000000000000000000e+00 0.000000000000000000e+00 0.000000000000000000e+00 0.000000000000000000e+00 0.000000000000000000e+00 0.000000000000000000e+00 0.000000000000000000e+00 0.000000000000000000e+00 0.000000000000000000e+00 0.000000000000000000e+00 0.000000000000000000e+00 0.000000000000000000e+00 0.000000000000000000e+00 0.000000000000000000e+00 0.000000000000000000e+00 0.000000000000000000e+00 0.000000000000000000e+00 0.000000000000000000e+00 0.000000000000000000e+00 0.000000000000000000e+00 0.000000000000000000e+00 0.000000000000000000e+00 0.000000000000000000e+00 0.000000000000000000e+00 0.000000000000000000e+00 0.000000000000000000e+00 0.000000000000000000e+00 0.000000000000000000e+00 0.000000000000000000e+00 0.000000000000000000e+00 0.000000000000000000e+00 0.000000000000000000e+00 0.000000000000000000e+00 0.000000000000000000e+00 0.000000000000000000e+00 0.000000000000000000e+00 0.000000000000000000e+00 0.000000000000000000e+00 0.000000000000000000e+00 0.000000000000000000e+00 0.000000000000000000e+00 0.000000000000000000e+00 0.000000000000000000e+00 0.000000000000000000e+00 0.000000000000000000e+00 0.000000000000000000e+00 0.000000000000000000e+00 0.000000000000000000e+00 0.000000000000000000e+00 0.000000000000000000e+00 0.000000000000000000e+00 0.000000000000000000e+00 0.000000000000000000e+00 0.000000000000000000e+00 0.000000000000000000e+00 0.000000000000000000e+00 0.000000000000000000e+00 0.000000000000000000e+00 0.000000000000000000e+00 0.000000000000000000e+00 0.000000000000000000e+00 0.000000000000000000e+00 0.000000000000000000e+00 0.000000000000000000e+00 0.000000000000000000e+00 0.000000000000000000e+00 0.000000000000000000e+00 0.000000000000000000e+00 0.000000000000000000e+00 0.000000000000000000e+00 0.000000000000000000e+00 0.000000000000000000e+00 0.000000000000000000e+00 0.000000000000000000e+00 0.000000000000000000e+00 0.000000000000000000e+00 0.000000000000000000e+00 0.000000000000000000e+00 0.000000000000000000e+00 0.000000000000000000e+00 0.000000000000000000e+00 0.000000000000000000e+00 0.000000000000000000e+00 0.000000000000000000e+00 0.000000000000000000e+00 0.000000000000000000e+00 0.000000000000000000e+00 0.000000000000000000e+00 0.000000000000000000e+00 0.000000000000000000e+00 0.000000000000000000e+00 0.000000000000000000e+00 0.000000000000000000e+00 0.000000000000000000e+00 0.000000000000000000e+00 0.000000000000000000e+00 0.000000000000000000e+00 0.000000000000000000e+00 0.000000000000000000e+00 0.000000000000000000e+00 0.000000000000000000e+00 0.000000000000000000e+00 0.000000000000000000e+00 0.000000000000000000e+00 0.000000000000000000e+00 0.000000000000000000e+00 0.000000000000000000e+00 0.000000000000000000e+00 0.000000000000000000e+00 0.000000000000000000e+00 0.000000000000000000e+00 0.000000000000000000e+00 0.000000000000000000e+00 0.000000000000000000e+00 0.000000000000000000e+00 0.000000000000000000e+00 0.000000000000000000e+00 0.000000000000000000e+00 0.000000000000000000e+00 0.000000000000000000e+00 0.000000000000000000e+00 0.000000000000000000e+00 0.000000000000000000e+00 0.000000000000000000e+00 0.000000000000000000e+00 0.000000000000000000e+00 0.000000000000000000e+00 0.000000000000000000e+00 0.000000000000000000e+00 0.000000000000000000e+00 0.000000000000000000e+00 0.000000000000000000e+00 0.000000000000000000e+00 0.000000000000000000e+00 0.000000000000000000e+00 0.000000000000000000e+00 0.000000000000000000e+00 0.000000000000000000e+00 0.000000000000000000e+00 0.000000000000000000e+00 0.000000000000000000e+00 0.000000000000000000e+00 0.000000000000000000e+00 0.000000000000000000e+00 0.000000000000000000e+00 0.000000000000000000e+00 0.000000000000000000e+00 0.000000000000000000e+00 0.000000000000000000e+00 0.000000000000000000e+00 0.000000000000000000e+00 0.000000000000000000e+00 0.000000000000000000e+00 0.000000000000000000e+00 0.000000000000000000e+00 0.000000000000000000e+00 0.000000000000000000e+00 0.000000000000000000e+00 0.000000000000000000e+00 0.000000000000000000e+00 0.000000000000000000e+00 0.000000000000000000e+00 0.000000000000000000e+00 0.000000000000000000e+00 0.000000000000000000e+00 0.000000000000000000e+00 0.000000000000000000e+00 0.000000000000000000e+00 0.000000000000000000e+00 0.000000000000000000e+00 0.000000000000000000e+00 0.000000000000000000e+00 0.000000000000000000e+00 0.000000000000000000e+00 0.000000000000000000e+00 0.000000000000000000e+00 0.000000000000000000e+00 0.000000000000000000e+00 0.000000000000000000e+00 0.000000000000000000e+00 0.000000000000000000e+00 0.000000000000000000e+00 0.000000000000000000e+00 0.000000000000000000e+00 0.000000000000000000e+00 0.000000000000000000e+00 0.000000000000000000e+00 0.000000000000000000e+00 0.000000000000000000e+00 0.000000000000000000e+00 0.000000000000000000e+00 0.000000000000000000e+00 0.000000000000000000e+00 0.000000000000000000e+00 0.000000000000000000e+00 0.000000000000000000e+00 0.000000000000000000e+00 0.000000000000000000e+00 0.000000000000000000e+00 0.000000000000000000e+00 0.000000000000000000e+00 0.000000000000000000e+00 0.000000000000000000e+00 0.000000000000000000e+00 0.000000000000000000e+00 0.000000000000000000e+00 0.000000000000000000e+00 0.000000000000000000e+00 0.000000000000000000e+00 0.000000000000000000e+00 0.000000000000000000e+00 0.000000000000000000e+00 0.000000000000000000e+00 0.000000000000000000e+00 0.000000000000000000e+00 0.000000000000000000e+00 0.000000000000000000e+00 0.000000000000000000e+00 0.000000000000000000e+00 0.000000000000000000e+00 0.000000000000000000e+00 0.000000000000000000e+00 0.000000000000000000e+00 0.000000000000000000e+00 0.000000000000000000e+00 0.000000000000000000e+00 0.000000000000000000e+00 0.000000000000000000e+00 0.000000000000000000e+00 0.000000000000000000e+00 0.000000000000000000e+00 0.000000000000000000e+00 0.000000000000000000e+00 0.000000000000000000e+00 0.000000000000000000e+00 0.000000000000000000e+00 0.000000000000000000e+00 0.000000000000000000e+00 0.000000000000000000e+00 0.000000000000000000e+00 0.000000000000000000e+00 0.000000000000000000e+00 0.000000000000000000e+00 0.000000000000000000e+00 0.000000000000000000e+00 0.000000000000000000e+00 0.000000000000000000e+00 0.000000000000000000e+00 0.000000000000000000e+00 0.000000000000000000e+00 0.000000000000000000e+00 0.000000000000000000e+00 0.000000000000000000e+00 0.000000000000000000e+00 0.000000000000000000e+00 0.000000000000000000e+00 0.000000000000000000e+00 0.000000000000000000e+00 0.000000000000000000e+00 0.000000000000000000e+00 0.000000000000000000e+00 0.000000000000000000e+00 0.000000000000000000e+00 0.000000000000000000e+00 0.000000000000000000e+00 0.000000000000000000e+00 0.000000000000000000e+00 0.000000000000000000e+00 0.000000000000000000e+00 0.000000000000000000e+00 0.000000000000000000e+00 0.000000000000000000e+00 0.000000000000000000e+00 0.000000000000000000e+00 0.000000000000000000e+00 0.000000000000000000e+00 0.000000000000000000e+00 0.000000000000000000e+00 0.000000000000000000e+00 0.000000000000000000e+00 0.000000000000000000e+00 0.000000000000000000e+00 0.000000000000000000e+00 0.000000000000000000e+00 0.000000000000000000e+00 0.000000000000000000e+00 0.000000000000000000e+00 0.000000000000000000e+00 0.000000000000000000e+00 0.000000000000000000e+00 0.000000000000000000e+00 0.000000000000000000e+00 0.000000000000000000e+00 0.000000000000000000e+00 0.000000000000000000e+00 0.000000000000000000e+00 0.000000000000000000e+00 0.000000000000000000e+00 0.000000000000000000e+00 0.000000000000000000e+00 0.000000000000000000e+00 0.000000000000000000e+00 0.000000000000000000e+00 0.000000000000000000e+00 0.000000000000000000e+00 0.000000000000000000e+00 0.000000000000000000e+00 0.000000000000000000e+00 0.000000000000000000e+00 0.000000000000000000e+00 0.000000000000000000e+00 0.000000000000000000e+00 0.000000000000000000e+00 0.000000000000000000e+00 0.000000000000000000e+00 0.000000000000000000e+00 0.000000000000000000e+00 0.000000000000000000e+00 0.000000000000000000e+00 0.000000000000000000e+00 0.000000000000000000e+00 0.000000000000000000e+00 0.000000000000000000e+00 0.000000000000000000e+00 0.000000000000000000e+00 0.000000000000000000e+00 0.000000000000000000e+00 0.000000000000000000e+00 0.000000000000000000e+00 0.000000000000000000e+00 0.000000000000000000e+00 0.000000000000000000e+00 0.000000000000000000e+00 0.000000000000000000e+00 0.000000000000000000e+00 0.000000000000000000e+00 0.000000000000000000e+00 0.000000000000000000e+00 0.000000000000000000e+00 0.000000000000000000e+00 0.000000000000000000e+00 0.000000000000000000e+00 0.000000000000000000e+00 0.000000000000000000e+00 0.000000000000000000e+00 0.000000000000000000e+00 0.000000000000000000e+00 0.000000000000000000e+00 0.000000000000000000e+00 0.000000000000000000e+00 0.000000000000000000e+00 0.000000000000000000e+00 0.000000000000000000e+00 0.000000000000000000e+00 0.000000000000000000e+00 0.000000000000000000e+00 0.000000000000000000e+00 0.000000000000000000e+00 0.000000000000000000e+00 0.000000000000000000e+00 0.000000000000000000e+00 0.000000000000000000e+00 0.000000000000000000e+00 0.000000000000000000e+00 0.000000000000000000e+00 0.000000000000000000e+00 0.000000000000000000e+00 0.000000000000000000e+00 0.000000000000000000e+00 0.000000000000000000e+00 0.000000000000000000e+00 0.000000000000000000e+00 0.000000000000000000e+00 0.000000000000000000e+00 0.000000000000000000e+00 0.000000000000000000e+00 0.000000000000000000e+00 0.000000000000000000e+00 0.000000000000000000e+00 0.000000000000000000e+00 0.000000000000000000e+00 0.000000000000000000e+00 0.000000000000000000e+00 0.000000000000000000e+00 0.000000000000000000e+00 0.000000000000000000e+00 0.000000000000000000e+00 0.000000000000000000e+00 0.000000000000000000e+00 0.000000000000000000e+00 0.000000000000000000e+00 0.000000000000000000e+00 0.000000000000000000e+00 0.000000000000000000e+00 0.000000000000000000e+00 0.000000000000000000e+00 0.000000000000000000e+00 0.000000000000000000e+00 0.000000000000000000e+00 0.000000000000000000e+00 0.000000000000000000e+00 0.000000000000000000e+00 0.000000000000000000e+00 0.000000000000000000e+00 0.000000000000000000e+00 0.000000000000000000e+00 0.000000000000000000e+00 0.000000000000000000e+00 0.000000000000000000e+00 0.000000000000000000e+00 0.000000000000000000e+00 0.000000000000000000e+00 0.000000000000000000e+00 0.000000000000000000e+00 0.000000000000000000e+00 0.000000000000000000e+00 0.000000000000000000e+00 0.000000000000000000e+00 0.000000000000000000e+00 0.000000000000000000e+00 0.000000000000000000e+00 0.000000000000000000e+00 0.000000000000000000e+00 0.000000000000000000e+00 0.000000000000000000e+00 0.000000000000000000e+00 0.000000000000000000e+00 0.000000000000000000e+00 0.000000000000000000e+00 0.000000000000000000e+00 0.000000000000000000e+00 0.000000000000000000e+00 0.000000000000000000e+00 0.000000000000000000e+00 0.000000000000000000e+00 0.000000000000000000e+00 0.000000000000000000e+00 0.000000000000000000e+00 0.000000000000000000e+00 0.000000000000000000e+00 0.000000000000000000e+00 0.000000000000000000e+00 0.000000000000000000e+00 0.000000000000000000e+00 0.000000000000000000e+00 0.000000000000000000e+00 0.000000000000000000e+00 0.000000000000000000e+00 0.000000000000000000e+00 0.000000000000000000e+00 0.000000000000000000e+00 0.000000000000000000e+00 0.000000000000000000e+00 0.000000000000000000e+00 0.000000000000000000e+00 0.000000000000000000e+00 0.000000000000000000e+00 0.000000000000000000e+00 0.000000000000000000e+00 0.000000000000000000e+00 0.000000000000000000e+00 0.000000000000000000e+00 0.000000000000000000e+00 0.000000000000000000e+00 0.000000000000000000e+00 0.000000000000000000e+00 0.000000000000000000e+00 0.000000000000000000e+00 0.000000000000000000e+00 0.000000000000000000e+00 0.000000000000000000e+00 0.000000000000000000e+00 0.000000000000000000e+00 0.000000000000000000e+00 0.000000000000000000e+00 0.000000000000000000e+00 0.000000000000000000e+00 0.000000000000000000e+00 0.000000000000000000e+00 0.000000000000000000e+00 0.000000000000000000e+00 0.000000000000000000e+00 0.000000000000000000e+00 0.000000000000000000e+00 0.000000000000000000e+00 0.000000000000000000e+00 0.000000000000000000e+00 0.000000000000000000e+00 0.000000000000000000e+00 0.000000000000000000e+00 0.000000000000000000e+00 0.000000000000000000e+00 0.000000000000000000e+00 0.000000000000000000e+00 0.000000000000000000e+00 0.000000000000000000e+00 0.000000000000000000e+00 0.000000000000000000e+00 0.000000000000000000e+00 0.000000000000000000e+00 0.000000000000000000e+00 0.000000000000000000e+00 0.000000000000000000e+00 0.000000000000000000e+00 0.000000000000000000e+00 0.000000000000000000e+00 0.000000000000000000e+00 0.000000000000000000e+00 0.000000000000000000e+00 0.000000000000000000e+00 0.000000000000000000e+00 0.000000000000000000e+00 0.000000000000000000e+00 0.000000000000000000e+00 0.000000000000000000e+00 0.000000000000000000e+00 0.000000000000000000e+00 0.000000000000000000e+00 0.000000000000000000e+00 0.000000000000000000e+00 0.000000000000000000e+00 0.000000000000000000e+00 0.000000000000000000e+00 0.000000000000000000e+00 0.000000000000000000e+00 0.000000000000000000e+00 0.000000000000000000e+00 0.000000000000000000e+00 0.000000000000000000e+00 0.000000000000000000e+00 0.000000000000000000e+00 0.000000000000000000e+00 0.000000000000000000e+00 0.000000000000000000e+00 0.000000000000000000e+00 0.000000000000000000e+00 0.000000000000000000e+00 0.000000000000000000e+00 0.000000000000000000e+00 0.000000000000000000e+00 0.000000000000000000e+00 0.000000000000000000e+00 0.000000000000000000e+00 0.000000000000000000e+00 0.000000000000000000e+00 0.000000000000000000e+00 0.000000000000000000e+00 0.000000000000000000e+00 0.000000000000000000e+00 0.000000000000000000e+00 0.000000000000000000e+00 0.000000000000000000e+00 0.000000000000000000e+00 0.000000000000000000e+00 0.000000000000000000e+00 0.000000000000000000e+00 0.000000000000000000e+00 0.000000000000000000e+00 0.000000000000000000e+00 0.000000000000000000e+00 0.000000000000000000e+00 0.000000000000000000e+00 0.000000000000000000e+00 0.000000000000000000e+00 0.000000000000000000e+00 0.000000000000000000e+00 0.000000000000000000e+00 0.000000000000000000e+00 0.000000000000000000e+00 0.000000000000000000e+00 0.000000000000000000e+00 0.000000000000000000e+00 0.000000000000000000e+00 0.000000000000000000e+00 0.000000000000000000e+00 0.000000000000000000e+00 0.000000000000000000e+00 0.000000000000000000e+00 0.000000000000000000e+00 0.000000000000000000e+00 0.000000000000000000e+00 0.000000000000000000e+00 0.000000000000000000e+00 0.000000000000000000e+00 0.000000000000000000e+00 0.000000000000000000e+00 0.000000000000000000e+00 0.000000000000000000e+00 0.000000000000000000e+00 0.000000000000000000e+00 0.000000000000000000e+00 0.000000000000000000e+00 0.000000000000000000e+00 0.000000000000000000e+00 0.000000000000000000e+00 0.000000000000000000e+00 0.000000000000000000e+00 0.000000000000000000e+00 0.000000000000000000e+00 0.000000000000000000e+00 0.000000000000000000e+00 0.000000000000000000e+00 0.000000000000000000e+00 0.000000000000000000e+00 0.000000000000000000e+00 0.000000000000000000e+00 0.000000000000000000e+00 0.000000000000000000e+00 0.000000000000000000e+00 0.000000000000000000e+00 0.000000000000000000e+00 0.000000000000000000e+00 0.000000000000000000e+00 0.000000000000000000e+00 0.000000000000000000e+00 0.000000000000000000e+00 0.000000000000000000e+00 0.000000000000000000e+00 0.000000000000000000e+00 0.000000000000000000e+00 0.000000000000000000e+00 0.000000000000000000e+00 0.000000000000000000e+00 0.000000000000000000e+00 0.000000000000000000e+00 0.000000000000000000e+00 0.000000000000000000e+00 0.000000000000000000e+00 0.000000000000000000e+00 0.000000000000000000e+00 0.000000000000000000e+00 0.000000000000000000e+00 0.000000000000000000e+00 0.000000000000000000e+00 0.000000000000000000e+00 0.000000000000000000e+00 0.000000000000000000e+00 0.000000000000000000e+00 0.000000000000000000e+00 0.000000000000000000e+00 0.000000000000000000e+00 0.000000000000000000e+00 0.000000000000000000e+00 0.000000000000000000e+00 0.000000000000000000e+00 0.000000000000000000e+00 0.000000000000000000e+00 0.000000000000000000e+00 0.000000000000000000e+00 0.000000000000000000e+00 0.000000000000000000e+00 0.000000000000000000e+00 0.000000000000000000e+00 0.000000000000000000e+00 0.000000000000000000e+00 0.000000000000000000e+00 0.000000000000000000e+00 0.000000000000000000e+00 0.000000000000000000e+00 0.000000000000000000e+00 0.000000000000000000e+00 0.000000000000000000e+00 0.000000000000000000e+00 0.000000000000000000e+00 0.000000000000000000e+00 0.000000000000000000e+00 0.000000000000000000e+00 0.000000000000000000e+00 0.000000000000000000e+00 0.000000000000000000e+00 0.000000000000000000e+00 0.000000000000000000e+00 0.000000000000000000e+00 0.000000000000000000e+00 0.000000000000000000e+00 0.000000000000000000e+00 0.000000000000000000e+00 0.000000000000000000e+00 0.000000000000000000e+00 0.000000000000000000e+00 0.000000000000000000e+00 0.000000000000000000e+00 0.000000000000000000e+00 0.000000000000000000e+00 0.000000000000000000e+00 0.000000000000000000e+00 0.000000000000000000e+00 0.000000000000000000e+00 0.000000000000000000e+00 0.000000000000000000e+00 0.000000000000000000e+00 0.000000000000000000e+00 0.000000000000000000e+00 0.000000000000000000e+00 0.000000000000000000e+00 0.000000000000000000e+00 0.000000000000000000e+00 0.000000000000000000e+00 0.000000000000000000e+00 0.000000000000000000e+00 0.000000000000000000e+00 0.000000000000000000e+00 0.000000000000000000e+00 0.000000000000000000e+00 0.000000000000000000e+00 0.000000000000000000e+00 0.000000000000000000e+00 0.000000000000000000e+00 0.000000000000000000e+00 0.000000000000000000e+00 0.000000000000000000e+00 0.000000000000000000e+00 0.000000000000000000e+00 0.000000000000000000e+00 0.000000000000000000e+00 0.000000000000000000e+00 0.000000000000000000e+00 0.000000000000000000e+00 0.000000000000000000e+00 0.000000000000000000e+00 0.000000000000000000e+00 0.000000000000000000e+00 0.000000000000000000e+00 0.000000000000000000e+00 0.000000000000000000e+00 0.000000000000000000e+00 0.000000000000000000e+00 0.000000000000000000e+00 0.000000000000000000e+00 0.000000000000000000e+00 0.000000000000000000e+00 0.000000000000000000e+00 0.000000000000000000e+00 0.000000000000000000e+00 0.000000000000000000e+00 0.000000000000000000e+00 0.000000000000000000e+00 0.000000000000000000e+00 0.000000000000000000e+00 0.000000000000000000e+00 0.000000000000000000e+00 0.000000000000000000e+00 0.000000000000000000e+00 0.000000000000000000e+00 0.000000000000000000e+00 0.000000000000000000e+00 0.000000000000000000e+00 0.000000000000000000e+00 0.000000000000000000e+00 0.000000000000000000e+00 0.000000000000000000e+00 0.000000000000000000e+00 0.000000000000000000e+00 0.000000000000000000e+00 0.000000000000000000e+00 0.000000000000000000e+00 0.000000000000000000e+00 0.000000000000000000e+00 0.000000000000000000e+00 0.000000000000000000e+00 0.000000000000000000e+00 0.000000000000000000e+00 0.000000000000000000e+00 0.000000000000000000e+00 0.000000000000000000e+00 0.000000000000000000e+00 0.000000000000000000e+00 0.000000000000000000e+00 0.000000000000000000e+00 0.000000000000000000e+00 0.000000000000000000e+00 0.000000000000000000e+00 0.000000000000000000e+00 0.000000000000000000e+00 0.000000000000000000e+00 0.000000000000000000e+00 0.000000000000000000e+00 0.000000000000000000e+00 0.000000000000000000e+00 0.000000000000000000e+00 0.000000000000000000e+00 0.000000000000000000e+00 0.000000000000000000e+00 0.000000000000000000e+00 0.000000000000000000e+00 0.000000000000000000e+00 0.000000000000000000e+00 0.000000000000000000e+00 0.000000000000000000e+00 0.000000000000000000e+00 0.000000000000000000e+00 0.000000000000000000e+00 0.000000000000000000e+00 0.000000000000000000e+00 0.000000000000000000e+00 0.000000000000000000e+00 0.000000000000000000e+00 0.000000000000000000e+00 0.000000000000000000e+00 0.000000000000000000e+00 0.000000000000000000e+00 0.000000000000000000e+00 0.000000000000000000e+00 0.000000000000000000e+00 0.000000000000000000e+00 0.000000000000000000e+00 0.000000000000000000e+00 0.000000000000000000e+00 0.000000000000000000e+00 0.000000000000000000e+00 0.000000000000000000e+00 0.000000000000000000e+00 0.000000000000000000e+00 0.000000000000000000e+00 0.000000000000000000e+00 0.000000000000000000e+00 0.000000000000000000e+00 0.000000000000000000e+00 0.000000000000000000e+00 0.000000000000000000e+00 0.000000000000000000e+00 0.000000000000000000e+00 0.000000000000000000e+00 0.000000000000000000e+00 0.000000000000000000e+00 0.000000000000000000e+00 0.000000000000000000e+00 0.000000000000000000e+00 0.000000000000000000e+00 0.000000000000000000e+00 0.000000000000000000e+00 0.000000000000000000e+00 0.000000000000000000e+00 0.000000000000000000e+00 0.000000000000000000e+00 0.000000000000000000e+00 0.000000000000000000e+00 0.000000000000000000e+00 0.000000000000000000e+00 0.000000000000000000e+00 0.000000000000000000e+00 0.000000000000000000e+00 0.000000000000000000e+00 0.000000000000000000e+00 0.000000000000000000e+00 0.000000000000000000e+00 0.000000000000000000e+00 0.000000000000000000e+00 0.000000000000000000e+00 0.000000000000000000e+00 0.000000000000000000e+00 0.000000000000000000e+00 0.000000000000000000e+00 0.000000000000000000e+00 0.000000000000000000e+00 0.000000000000000000e+00 0.000000000000000000e+00 0.000000000000000000e+00 0.000000000000000000e+00 0.000000000000000000e+00 0.000000000000000000e+00 0.000000000000000000e+00 0.000000000000000000e+00 0.000000000000000000e+00 0.000000000000000000e+00 0.000000000000000000e+00 0.000000000000000000e+00 0.000000000000000000e+00 0.000000000000000000e+00 0.000000000000000000e+00 0.000000000000000000e+00 0.000000000000000000e+00 0.000000000000000000e+00 0.000000000000000000e+00 0.000000000000000000e+00 0.000000000000000000e+00 0.000000000000000000e+00 0.000000000000000000e+00 0.000000000000000000e+00 0.000000000000000000e+00 0.000000000000000000e+00 0.000000000000000000e+00 0.000000000000000000e+00 0.000000000000000000e+00 0.000000000000000000e+00 0.000000000000000000e+00 0.000000000000000000e+00 0.000000000000000000e+00 0.000000000000000000e+00 0.000000000000000000e+00 0.000000000000000000e+00 0.000000000000000000e+00 0.000000000000000000e+00 0.000000000000000000e+00 0.000000000000000000e+00 0.000000000000000000e+00 0.000000000000000000e+00 0.000000000000000000e+00 0.000000000000000000e+00 0.000000000000000000e+00 0.000000000000000000e+00 0.000000000000000000e+00 0.000000000000000000e+00 0.000000000000000000e+00 0.000000000000000000e+00 0.000000000000000000e+00 0.000000000000000000e+00 0.000000000000000000e+00 0.000000000000000000e+00 0.000000000000000000e+00 0.000000000000000000e+00 0.000000000000000000e+00 0.000000000000000000e+00 0.000000000000000000e+00 0.000000000000000000e+00 0.000000000000000000e+00 0.000000000000000000e+00 0.000000000000000000e+00 0.000000000000000000e+00 0.000000000000000000e+00 0.000000000000000000e+00 0.000000000000000000e+00 0.000000000000000000e+00 0.000000000000000000e+00 0.000000000000000000e+00 0.000000000000000000e+00 0.000000000000000000e+00 0.000000000000000000e+00 0.000000000000000000e+00 0.000000000000000000e+00 0.000000000000000000e+00 0.000000000000000000e+00 0.000000000000000000e+00 0.000000000000000000e+00 0.000000000000000000e+00 0.000000000000000000e+00 0.000000000000000000e+00 0.000000000000000000e+00 0.000000000000000000e+00 0.000000000000000000e+00 0.000000000000000000e+00 0.000000000000000000e+00 0.000000000000000000e+00 0.000000000000000000e+00 0.000000000000000000e+00 0.000000000000000000e+00 0.000000000000000000e+00 0.000000000000000000e+00 0.000000000000000000e+00 0.000000000000000000e+00 0.000000000000000000e+00 0.000000000000000000e+00 0.000000000000000000e+00 0.000000000000000000e+00 0.000000000000000000e+00 0.000000000000000000e+00 0.000000000000000000e+00 0.000000000000000000e+00 0.000000000000000000e+00 0.000000000000000000e+00 0.000000000000000000e+00 0.000000000000000000e+00 0.000000000000000000e+00 0.000000000000000000e+00 0.000000000000000000e+00 0.000000000000000000e+00 0.000000000000000000e+00 0.000000000000000000e+00 0.000000000000000000e+00 0.000000000000000000e+00 0.000000000000000000e+00 0.000000000000000000e+00 0.000000000000000000e+00 0.000000000000000000e+00 0.000000000000000000e+00 0.000000000000000000e+00 0.000000000000000000e+00 0.000000000000000000e+00 0.000000000000000000e+00 0.000000000000000000e+00 0.000000000000000000e+00 0.000000000000000000e+00 0.000000000000000000e+00 0.000000000000000000e+00 0.000000000000000000e+00 0.000000000000000000e+00 0.000000000000000000e+00 0.000000000000000000e+00 0.000000000000000000e+00 0.000000000000000000e+00 0.000000000000000000e+00 0.000000000000000000e+00 0.000000000000000000e+00 0.000000000000000000e+00 0.000000000000000000e+00 0.000000000000000000e+00 0.000000000000000000e+00 0.000000000000000000e+00 0.000000000000000000e+00 0.000000000000000000e+00 0.000000000000000000e+00 0.000000000000000000e+00 0.000000000000000000e+00 0.000000000000000000e+00 0.000000000000000000e+00 0.000000000000000000e+00 0.000000000000000000e+00 0.000000000000000000e+00 0.000000000000000000e+00 0.000000000000000000e+00 0.000000000000000000e+00 0.000000000000000000e+00 0.000000000000000000e+00 0.000000000000000000e+00 0.000000000000000000e+00 0.000000000000000000e+00 0.000000000000000000e+00 0.000000000000000000e+00 0.000000000000000000e+00 0.000000000000000000e+00 0.000000000000000000e+00 0.000000000000000000e+00 0.000000000000000000e+00 0.000000000000000000e+00 0.000000000000000000e+00 0.000000000000000000e+00 0.000000000000000000e+00 0.000000000000000000e+00 0.000000000000000000e+00 0.000000000000000000e+00 0.000000000000000000e+00 0.000000000000000000e+00 0.000000000000000000e+00 0.000000000000000000e+00 0.000000000000000000e+00 0.000000000000000000e+00 0.000000000000000000e+00 0.000000000000000000e+00 0.000000000000000000e+00 0.000000000000000000e+00 0.000000000000000000e+00 0.000000000000000000e+00 0.000000000000000000e+00 0.000000000000000000e+00 0.000000000000000000e+00 0.000000000000000000e+00 0.000000000000000000e+00 0.000000000000000000e+00 0.000000000000000000e+00 0.000000000000000000e+00 0.000000000000000000e+00 0.000000000000000000e+00 0.000000000000000000e+00 0.000000000000000000e+00 0.000000000000000000e+00 0.000000000000000000e+00 0.000000000000000000e+00 0.000000000000000000e+00 0.000000000000000000e+00 0.000000000000000000e+00 0.000000000000000000e+00 0.000000000000000000e+00 0.000000000000000000e+00 0.000000000000000000e+00 0.000000000000000000e+00 0.000000000000000000e+00 0.000000000000000000e+00 0.000000000000000000e+00 0.000000000000000000e+00 0.000000000000000000e+00 0.000000000000000000e+00 0.000000000000000000e+00 0.000000000000000000e+00 0.000000000000000000e+00 0.000000000000000000e+00 0.000000000000000000e+00 0.000000000000000000e+00 0.000000000000000000e+00 0.000000000000000000e+00 0.000000000000000000e+00 0.000000000000000000e+00 0.000000000000000000e+00 0.000000000000000000e+00 0.000000000000000000e+00 0.000000000000000000e+00 0.000000000000000000e+00 0.000000000000000000e+00 0.000000000000000000e+00 0.000000000000000000e+00 0.000000000000000000e+00 0.000000000000000000e+00 0.000000000000000000e+00 0.000000000000000000e+00 0.000000000000000000e+00 0.000000000000000000e+00 0.000000000000000000e+00 0.000000000000000000e+00 0.000000000000000000e+00 0.000000000000000000e+00 0.000000000000000000e+00 0.000000000000000000e+00 0.000000000000000000e+00 0.000000000000000000e+00 0.000000000000000000e+00 0.000000000000000000e+00 0.000000000000000000e+00 0.000000000000000000e+00 0.000000000000000000e+00 0.000000000000000000e+00 0.000000000000000000e+00 0.000000000000000000e+00 0.000000000000000000e+00 0.000000000000000000e+00 0.000000000000000000e+00 0.000000000000000000e+00 0.000000000000000000e+00 0.000000000000000000e+00 0.000000000000000000e+00 0.000000000000000000e+00 0.000000000000000000e+00 0.000000000000000000e+00 0.000000000000000000e+00 0.000000000000000000e+00 0.000000000000000000e+00 0.000000000000000000e+00 0.000000000000000000e+00 0.000000000000000000e+00 0.000000000000000000e+00 0.000000000000000000e+00 0.000000000000000000e+00 0.000000000000000000e+00 0.000000000000000000e+00 0.000000000000000000e+00 0.000000000000000000e+00 0.000000000000000000e+00 0.000000000000000000e+00 0.000000000000000000e+00 0.000000000000000000e+00 0.000000000000000000e+00 0.000000000000000000e+00 0.000000000000000000e+00 0.000000000000000000e+00 0.000000000000000000e+00 0.000000000000000000e+00 0.000000000000000000e+00 0.000000000000000000e+00 0.000000000000000000e+00 0.000000000000000000e+00 0.000000000000000000e+00 0.000000000000000000e+00 0.000000000000000000e+00 0.000000000000000000e+00 0.000000000000000000e+00 0.000000000000000000e+00 0.000000000000000000e+00 0.000000000000000000e+00 0.000000000000000000e+00 0.000000000000000000e+00 0.000000000000000000e+00 0.000000000000000000e+00 0.000000000000000000e+00 0.000000000000000000e+00 0.000000000000000000e+00 0.000000000000000000e+00 0.000000000000000000e+00 0.000000000000000000e+00 0.000000000000000000e+00 0.000000000000000000e+00 0.000000000000000000e+00 0.000000000000000000e+00 0.000000000000000000e+00 0.000000000000000000e+00 0.000000000000000000e+00 0.000000000000000000e+00 0.000000000000000000e+00 0.000000000000000000e+00 0.000000000000000000e+00 0.000000000000000000e+00 0.000000000000000000e+00 0.000000000000000000e+00 0.000000000000000000e+00 0.000000000000000000e+00 0.000000000000000000e+00 0.000000000000000000e+00 0.000000000000000000e+00 0.000000000000000000e+00 0.000000000000000000e+00 0.000000000000000000e+00 0.000000000000000000e+00 0.000000000000000000e+00 0.000000000000000000e+00 0.000000000000000000e+00 0.000000000000000000e+00 0.000000000000000000e+00 0.000000000000000000e+00 0.000000000000000000e+00 0.000000000000000000e+00 0.000000000000000000e+00 0.000000000000000000e+00 0.000000000000000000e+00 0.000000000000000000e+00 0.000000000000000000e+00 0.000000000000000000e+00 0.000000000000000000e+00 0.000000000000000000e+00 0.000000000000000000e+00 0.000000000000000000e+00 0.000000000000000000e+00 0.000000000000000000e+00 0.000000000000000000e+00 0.000000000000000000e+00 0.000000000000000000e+00 0.000000000000000000e+00 0.000000000000000000e+00 0.000000000000000000e+00 0.000000000000000000e+00 0.000000000000000000e+00 0.000000000000000000e+00 0.000000000000000000e+00 0.000000000000000000e+00 0.000000000000000000e+00 0.000000000000000000e+00 0.000000000000000000e+00 0.000000000000000000e+00 0.000000000000000000e+00 0.000000000000000000e+00 0.000000000000000000e+00 0.000000000000000000e+00 0.000000000000000000e+00 0.000000000000000000e+00 0.000000000000000000e+00 0.000000000000000000e+00 0.000000000000000000e+00 0.000000000000000000e+00 0.000000000000000000e+00 0.000000000000000000e+00 0.000000000000000000e+00 0.000000000000000000e+00 0.000000000000000000e+00 0.000000000000000000e+00 0.000000000000000000e+00 0.000000000000000000e+00 0.000000000000000000e+00 0.000000000000000000e+00 0.000000000000000000e+00 0.000000000000000000e+00 0.000000000000000000e+00 0.000000000000000000e+00 0.000000000000000000e+00 0.000000000000000000e+00 0.000000000000000000e+00 0.000000000000000000e+00 0.000000000000000000e+00 0.000000000000000000e+00 0.000000000000000000e+00 0.000000000000000000e+00 0.000000000000000000e+00 0.000000000000000000e+00 0.000000000000000000e+00 0.000000000000000000e+00 0.000000000000000000e+00 0.000000000000000000e+00 0.000000000000000000e+00 0.000000000000000000e+00 0.000000000000000000e+00 0.000000000000000000e+00 0.000000000000000000e+00 0.000000000000000000e+00 0.000000000000000000e+00 0.000000000000000000e+00 0.000000000000000000e+00 0.000000000000000000e+00 0.000000000000000000e+00 0.000000000000000000e+00 0.000000000000000000e+00 0.000000000000000000e+00 0.000000000000000000e+00 0.000000000000000000e+00 0.000000000000000000e+00 0.000000000000000000e+00 0.000000000000000000e+00 0.000000000000000000e+00 0.000000000000000000e+00 0.000000000000000000e+00 0.000000000000000000e+00 0.000000000000000000e+00 0.000000000000000000e+00 0.000000000000000000e+00 0.000000000000000000e+00 0.000000000000000000e+00 0.000000000000000000e+00 0.000000000000000000e+00 0.000000000000000000e+00 0.000000000000000000e+00 0.000000000000000000e+00 0.000000000000000000e+00 0.000000000000000000e+00 0.000000000000000000e+00 0.000000000000000000e+00 0.000000000000000000e+00 0.000000000000000000e+00 0.000000000000000000e+00 0.000000000000000000e+00 0.000000000000000000e+00 0.000000000000000000e+00 0.000000000000000000e+00 0.000000000000000000e+00 0.000000000000000000e+00 0.000000000000000000e+00 0.000000000000000000e+00 0.000000000000000000e+00 0.000000000000000000e+00 0.000000000000000000e+00 0.000000000000000000e+00 0.000000000000000000e+00 0.000000000000000000e+00 0.000000000000000000e+00 0.000000000000000000e+00 0.000000000000000000e+00 0.000000000000000000e+00 0.000000000000000000e+00 0.000000000000000000e+00 0.000000000000000000e+00 0.000000000000000000e+00 0.000000000000000000e+00 0.000000000000000000e+00 0.000000000000000000e+00 0.000000000000000000e+00 0.000000000000000000e+00 0.000000000000000000e+00 0.000000000000000000e+00 0.000000000000000000e+00 0.000000000000000000e+00 0.000000000000000000e+00 0.000000000000000000e+00 0.000000000000000000e+00 0.000000000000000000e+00 0.000000000000000000e+00 0.000000000000000000e+00 0.000000000000000000e+00 0.000000000000000000e+00 0.000000000000000000e+00 0.000000000000000000e+00 0.000000000000000000e+00 0.000000000000000000e+00 0.000000000000000000e+00 0.000000000000000000e+00 0.000000000000000000e+00 0.000000000000000000e+00 0.000000000000000000e+00 0.000000000000000000e+00 0.000000000000000000e+00 0.000000000000000000e+00 0.000000000000000000e+00 0.000000000000000000e+00 0.000000000000000000e+00 0.000000000000000000e+00 0.000000000000000000e+00 0.000000000000000000e+00 0.000000000000000000e+00 0.000000000000000000e+00 0.000000000000000000e+00 0.000000000000000000e+00 0.000000000000000000e+00 0.000000000000000000e+00 0.000000000000000000e+00 0.000000000000000000e+00 0.000000000000000000e+00 0.000000000000000000e+00 0.000000000000000000e+00 0.000000000000000000e+00 0.000000000000000000e+00 0.000000000000000000e+00 0.000000000000000000e+00 0.000000000000000000e+00 0.000000000000000000e+00 0.000000000000000000e+00 0.000000000000000000e+00 0.000000000000000000e+00 0.000000000000000000e+00 0.000000000000000000e+00 0.000000000000000000e+00 0.000000000000000000e+00 0.000000000000000000e+00 0.000000000000000000e+00 0.000000000000000000e+00 0.000000000000000000e+00 0.000000000000000000e+00 0.000000000000000000e+00 0.000000000000000000e+00 0.000000000000000000e+00 0.000000000000000000e+00 0.000000000000000000e+00 0.000000000000000000e+00 0.000000000000000000e+00 0.000000000000000000e+00 0.000000000000000000e+00 0.000000000000000000e+00 0.000000000000000000e+00 0.000000000000000000e+00 0.000000000000000000e+00 0.000000000000000000e+00 0.000000000000000000e+00 0.000000000000000000e+00 0.000000000000000000e+00 0.000000000000000000e+00 0.000000000000000000e+00 0.000000000000000000e+00 0.000000000000000000e+00 0.000000000000000000e+00 0.000000000000000000e+00 0.000000000000000000e+00 0.000000000000000000e+00 0.000000000000000000e+00 0.000000000000000000e+00 0.000000000000000000e+00 0.000000000000000000e+00 0.000000000000000000e+00 0.000000000000000000e+00 0.000000000000000000e+00 0.000000000000000000e+00 0.000000000000000000e+00 0.000000000000000000e+00 0.000000000000000000e+00 0.000000000000000000e+00 0.000000000000000000e+00 0.000000000000000000e+00 0.000000000000000000e+00 0.000000000000000000e+00 0.000000000000000000e+00 0.000000000000000000e+00 0.000000000000000000e+00 0.000000000000000000e+00 0.000000000000000000e+00 0.000000000000000000e+00 0.000000000000000000e+00 0.000000000000000000e+00 0.000000000000000000e+00 0.000000000000000000e+00 0.000000000000000000e+00 0.000000000000000000e+00 0.000000000000000000e+00 0.000000000000000000e+00 0.000000000000000000e+00 0.000000000000000000e+00 0.000000000000000000e+00 0.000000000000000000e+00 0.000000000000000000e+00 0.000000000000000000e+00 0.000000000000000000e+00 0.000000000000000000e+00 0.000000000000000000e+00 0.000000000000000000e+00 0.000000000000000000e+00 0.000000000000000000e+00 0.000000000000000000e+00 0.000000000000000000e+00 0.000000000000000000e+00 0.000000000000000000e+00 0.000000000000000000e+00 0.000000000000000000e+00 0.000000000000000000e+00 0.000000000000000000e+00 0.000000000000000000e+00 0.000000000000000000e+00 0.000000000000000000e+00 0.000000000000000000e+00 0.000000000000000000e+00 0.000000000000000000e+00 0.000000000000000000e+00 0.000000000000000000e+00 0.000000000000000000e+00 0.000000000000000000e+00 0.000000000000000000e+00 0.000000000000000000e+00 0.000000000000000000e+00 0.000000000000000000e+00 0.000000000000000000e+00 0.000000000000000000e+00 0.000000000000000000e+00 0.000000000000000000e+00 0.000000000000000000e+00 0.000000000000000000e+00 0.000000000000000000e+00 0.000000000000000000e+00 0.000000000000000000e+00 0.000000000000000000e+00 0.000000000000000000e+00 0.000000000000000000e+00 0.000000000000000000e+00 0.000000000000000000e+00 0.000000000000000000e+00 0.000000000000000000e+00 0.000000000000000000e+00 0.000000000000000000e+00 0.000000000000000000e+00 0.000000000000000000e+00 0.000000000000000000e+00 0.000000000000000000e+00 0.000000000000000000e+00 0.000000000000000000e+00 0.000000000000000000e+00 0.000000000000000000e+00 0.000000000000000000e+00 0.000000000000000000e+00 0.000000000000000000e+00 0.000000000000000000e+00 0.000000000000000000e+00 0.000000000000000000e+00 0.000000000000000000e+00 0.000000000000000000e+00 0.000000000000000000e+00 0.000000000000000000e+00 0.000000000000000000e+00 0.000000000000000000e+00 0.000000000000000000e+00 0.000000000000000000e+00 0.000000000000000000e+00 0.000000000000000000e+00 0.000000000000000000e+00 0.000000000000000000e+00 0.000000000000000000e+00 0.000000000000000000e+00 0.000000000000000000e+00 0.000000000000000000e+00 0.000000000000000000e+00 0.000000000000000000e+00 0.000000000000000000e+00 0.000000000000000000e+00 0.000000000000000000e+00 0.000000000000000000e+00 0.000000000000000000e+00 0.000000000000000000e+00 0.000000000000000000e+00 0.000000000000000000e+00 0.000000000000000000e+00 0.000000000000000000e+00 0.000000000000000000e+00 0.000000000000000000e+00 0.000000000000000000e+00 0.000000000000000000e+00 0.000000000000000000e+00 0.000000000000000000e+00 0.000000000000000000e+00 0.000000000000000000e+00 0.000000000000000000e+00 0.000000000000000000e+00 0.000000000000000000e+00 0.000000000000000000e+00 0.000000000000000000e+00 0.000000000000000000e+00 0.000000000000000000e+00 0.000000000000000000e+00 0.000000000000000000e+00 0.000000000000000000e+00 0.000000000000000000e+00 0.000000000000000000e+00 0.000000000000000000e+00 0.000000000000000000e+00 0.000000000000000000e+00 0.000000000000000000e+00 0.000000000000000000e+00 0.000000000000000000e+00 0.000000000000000000e+00 0.000000000000000000e+00 0.000000000000000000e+00 0.000000000000000000e+00 0.000000000000000000e+00 0.000000000000000000e+00 0.000000000000000000e+00 0.000000000000000000e+00 0.000000000000000000e+00 0.000000000000000000e+00 0.000000000000000000e+00 0.000000000000000000e+00 0.000000000000000000e+00 0.000000000000000000e+00 0.000000000000000000e+00 0.000000000000000000e+00 0.000000000000000000e+00 0.000000000000000000e+00 0.000000000000000000e+00 0.000000000000000000e+00 0.000000000000000000e+00 0.000000000000000000e+00 0.000000000000000000e+00 0.000000000000000000e+00 0.000000000000000000e+00 0.000000000000000000e+00 0.000000000000000000e+00 0.000000000000000000e+00 0.000000000000000000e+00 0.000000000000000000e+00 0.000000000000000000e+00 0.000000000000000000e+00 0.000000000000000000e+00 0.000000000000000000e+00 0.000000000000000000e+00 0.000000000000000000e+00 0.000000000000000000e+00 0.000000000000000000e+00 0.000000000000000000e+00 0.000000000000000000e+00 0.000000000000000000e+00 0.000000000000000000e+00 0.000000000000000000e+00 0.000000000000000000e+00 0.000000000000000000e+00 0.000000000000000000e+00 0.000000000000000000e+00 0.000000000000000000e+00 0.000000000000000000e+00 0.000000000000000000e+00 0.000000000000000000e+00 0.000000000000000000e+00 0.000000000000000000e+00 0.000000000000000000e+00 0.000000000000000000e+00 0.000000000000000000e+00 0.000000000000000000e+00 0.000000000000000000e+00 0.000000000000000000e+00 0.000000000000000000e+00 0.000000000000000000e+00 0.000000000000000000e+00 0.000000000000000000e+00 0.000000000000000000e+00 0.000000000000000000e+00 0.000000000000000000e+00 0.000000000000000000e+00 0.000000000000000000e+00 0.000000000000000000e+00 0.000000000000000000e+00 0.000000000000000000e+00 0.000000000000000000e+00 0.000000000000000000e+00 0.000000000000000000e+00 0.000000000000000000e+00 0.000000000000000000e+00 0.000000000000000000e+00 0.000000000000000000e+00 0.000000000000000000e+00 0.000000000000000000e+00 0.000000000000000000e+00 0.000000000000000000e+00 0.000000000000000000e+00 0.000000000000000000e+00 0.000000000000000000e+00 0.000000000000000000e+00 0.000000000000000000e+00 0.000000000000000000e+00 0.000000000000000000e+00 0.000000000000000000e+00 0.000000000000000000e+00 0.000000000000000000e+00 0.000000000000000000e+00 0.000000000000000000e+00 0.000000000000000000e+00 0.000000000000000000e+00 0.000000000000000000e+00 0.000000000000000000e+00 0.000000000000000000e+00 0.000000000000000000e+00 0.000000000000000000e+00 0.000000000000000000e+00 0.000000000000000000e+00 0.000000000000000000e+00 0.000000000000000000e+00 0.000000000000000000e+00 0.000000000000000000e+00 0.000000000000000000e+00 0.000000000000000000e+00 0.000000000000000000e+00 0.000000000000000000e+00 0.000000000000000000e+00 0.000000000000000000e+00 0.000000000000000000e+00 0.000000000000000000e+00 0.000000000000000000e+00 0.000000000000000000e+00 0.000000000000000000e+00 0.000000000000000000e+00 0.000000000000000000e+00 0.000000000000000000e+00 0.000000000000000000e+00 0.000000000000000000e+00 0.000000000000000000e+00 0.000000000000000000e+00 0.000000000000000000e+00 0.000000000000000000e+00 0.000000000000000000e+00 0.000000000000000000e+00 0.000000000000000000e+00 0.000000000000000000e+00 0.000000000000000000e+00 0.000000000000000000e+00 0.000000000000000000e+00 0.000000000000000000e+00 0.000000000000000000e+00 0.000000000000000000e+00 0.000000000000000000e+00 0.000000000000000000e+00 0.000000000000000000e+00 0.000000000000000000e+00 0.000000000000000000e+00 0.000000000000000000e+00 0.000000000000000000e+00 0.000000000000000000e+00 0.000000000000000000e+00 0.000000000000000000e+00 0.000000000000000000e+00 0.000000000000000000e+00 0.000000000000000000e+00 0.000000000000000000e+00 0.000000000000000000e+00 0.000000000000000000e+00 0.000000000000000000e+00 0.000000000000000000e+00 0.000000000000000000e+00 0.000000000000000000e+00 0.000000000000000000e+00 0.000000000000000000e+00 0.000000000000000000e+00 0.000000000000000000e+00 0.000000000000000000e+00 0.000000000000000000e+00 0.000000000000000000e+00 0.000000000000000000e+00 0.000000000000000000e+00 0.000000000000000000e+00 0.000000000000000000e+00 0.000000000000000000e+00 0.000000000000000000e+00 0.000000000000000000e+00 0.000000000000000000e+00 0.000000000000000000e+00 0.000000000000000000e+00 0.000000000000000000e+00 0.000000000000000000e+00 0.000000000000000000e+00 0.000000000000000000e+00 0.000000000000000000e+00 0.000000000000000000e+00 0.000000000000000000e+00 0.000000000000000000e+00 0.000000000000000000e+00 0.000000000000000000e+00 0.000000000000000000e+00 0.000000000000000000e+00 0.000000000000000000e+00 0.000000000000000000e+00 0.000000000000000000e+00 0.000000000000000000e+00 0.000000000000000000e+00 0.000000000000000000e+00 0.000000000000000000e+00 0.000000000000000000e+00 0.000000000000000000e+00 0.000000000000000000e+00 0.000000000000000000e+00 0.000000000000000000e+00 0.000000000000000000e+00 0.000000000000000000e+00 0.000000000000000000e+00 0.000000000000000000e+00 0.000000000000000000e+00 0.000000000000000000e+00 0.000000000000000000e+00 0.000000000000000000e+00 0.000000000000000000e+00 0.000000000000000000e+00 0.000000000000000000e+00 0.000000000000000000e+00 0.000000000000000000e+00 0.000000000000000000e+00 0.000000000000000000e+00 0.000000000000000000e+00 0.000000000000000000e+00 0.000000000000000000e+00 0.000000000000000000e+00 0.000000000000000000e+00 0.000000000000000000e+00 0.000000000000000000e+00 0.000000000000000000e+00 0.000000000000000000e+00 0.000000000000000000e+00 0.000000000000000000e+00 0.000000000000000000e+00 0.000000000000000000e+00 0.000000000000000000e+00 0.000000000000000000e+00 0.000000000000000000e+00 0.000000000000000000e+00 0.000000000000000000e+00 0.000000000000000000e+00 0.000000000000000000e+00 0.000000000000000000e+00 0.000000000000000000e+00 0.000000000000000000e+00 0.000000000000000000e+00 0.000000000000000000e+00 0.000000000000000000e+00 0.000000000000000000e+00 0.000000000000000000e+00 0.000000000000000000e+00 0.000000000000000000e+00 0.000000000000000000e+00 0.000000000000000000e+00 0.000000000000000000e+00 0.000000000000000000e+00 0.000000000000000000e+00 0.000000000000000000e+00 0.000000000000000000e+00 0.000000000000000000e+00 0.000000000000000000e+00 0.000000000000000000e+00 0.000000000000000000e+00 0.000000000000000000e+00 0.000000000000000000e+00 0.000000000000000000e+00 0.000000000000000000e+00 0.000000000000000000e+00 0.000000000000000000e+00 0.000000000000000000e+00 0.000000000000000000e+00 0.000000000000000000e+00 0.000000000000000000e+00 0.000000000000000000e+00 0.000000000000000000e+00 0.000000000000000000e+00 0.000000000000000000e+00 0.000000000000000000e+00 0.000000000000000000e+00 0.000000000000000000e+00 0.000000000000000000e+00 0.000000000000000000e+00 0.000000000000000000e+00 0.000000000000000000e+00 0.000000000000000000e+00 0.000000000000000000e+00 0.000000000000000000e+00 0.000000000000000000e+00 0.000000000000000000e+00 0.000000000000000000e+00 0.000000000000000000e+00 0.000000000000000000e+00 0.000000000000000000e+00 0.000000000000000000e+00 0.000000000000000000e+00 0.000000000000000000e+00 0.000000000000000000e+00 0.000000000000000000e+00 0.000000000000000000e+00 0.000000000000000000e+00 0.000000000000000000e+00 0.000000000000000000e+00 0.000000000000000000e+00 0.000000000000000000e+00 0.000000000000000000e+00 0.000000000000000000e+00 0.000000000000000000e+00 0.000000000000000000e+00 0.000000000000000000e+00 0.000000000000000000e+00 0.000000000000000000e+00 0.000000000000000000e+00 0.000000000000000000e+00 0.000000000000000000e+00 0.000000000000000000e+00 0.000000000000000000e+00 0.000000000000000000e+00 0.000000000000000000e+00 0.000000000000000000e+00 0.000000000000000000e+00 0.000000000000000000e+00 0.000000000000000000e+00 0.000000000000000000e+00 0.000000000000000000e+00 0.000000000000000000e+00 0.000000000000000000e+00 0.000000000000000000e+00 0.000000000000000000e+00 0.000000000000000000e+00 0.000000000000000000e+00 0.000000000000000000e+00 0.000000000000000000e+00 0.000000000000000000e+00 0.000000000000000000e+00 0.000000000000000000e+00 0.000000000000000000e+00 0.000000000000000000e+00 0.000000000000000000e+00 0.000000000000000000e+00 0.000000000000000000e+00 0.000000000000000000e+00 0.000000000000000000e+00 0.000000000000000000e+00 0.000000000000000000e+00 0.000000000000000000e+00 0.000000000000000000e+00 0.000000000000000000e+00 0.000000000000000000e+00 0.000000000000000000e+00 0.000000000000000000e+00 0.000000000000000000e+00 0.000000000000000000e+00 0.000000000000000000e+00 0.000000000000000000e+00 0.000000000000000000e+00 0.000000000000000000e+00 0.000000000000000000e+00 0.000000000000000000e+00 0.000000000000000000e+00 0.000000000000000000e+00 0.000000000000000000e+00 0.000000000000000000e+00 0.000000000000000000e+00 0.000000000000000000e+00 0.000000000000000000e+00 0.000000000000000000e+00 0.000000000000000000e+00 0.000000000000000000e+00 0.000000000000000000e+00 0.000000000000000000e+00 0.000000000000000000e+00 0.000000000000000000e+00 0.000000000000000000e+00 0.000000000000000000e+00 0.000000000000000000e+00 0.000000000000000000e+00 0.000000000000000000e+00 0.000000000000000000e+00 0.000000000000000000e+00 0.000000000000000000e+00 0.000000000000000000e+00 0.000000000000000000e+00 0.000000000000000000e+00 0.000000000000000000e+00 0.000000000000000000e+00 0.000000000000000000e+00 0.000000000000000000e+00 0.000000000000000000e+00 0.000000000000000000e+00 0.000000000000000000e+00 0.000000000000000000e+00 0.000000000000000000e+00 0.000000000000000000e+00 0.000000000000000000e+00 0.000000000000000000e+00 0.000000000000000000e+00 0.000000000000000000e+00 0.000000000000000000e+00 0.000000000000000000e+00 0.000000000000000000e+00 0.000000000000000000e+00 0.000000000000000000e+00 0.000000000000000000e+00 0.000000000000000000e+00 0.000000000000000000e+00 0.000000000000000000e+00 0.000000000000000000e+00 0.000000000000000000e+00 0.000000000000000000e+00 0.000000000000000000e+00 0.000000000000000000e+00 0.000000000000000000e+00 0.000000000000000000e+00 0.000000000000000000e+00 0.000000000000000000e+00 0.000000000000000000e+00 0.000000000000000000e+00 0.000000000000000000e+00 0.000000000000000000e+00 0.000000000000000000e+00 0.000000000000000000e+00 0.000000000000000000e+00 0.000000000000000000e+00 0.000000000000000000e+00 0.000000000000000000e+00 0.000000000000000000e+00 0.000000000000000000e+00 0.000000000000000000e+00 0.000000000000000000e+00 0.000000000000000000e+00 0.000000000000000000e+00 0.000000000000000000e+00 0.000000000000000000e+00 0.000000000000000000e+00 0.000000000000000000e+00 0.000000000000000000e+00 0.000000000000000000e+00 0.000000000000000000e+00 0.000000000000000000e+00 0.000000000000000000e+00 0.000000000000000000e+00 0.000000000000000000e+00 0.000000000000000000e+00 0.000000000000000000e+00 0.000000000000000000e+00 0.000000000000000000e+00 0.000000000000000000e+00 0.000000000000000000e+00 0.000000000000000000e+00 0.000000000000000000e+00 0.000000000000000000e+00 0.000000000000000000e+00 0.000000000000000000e+00 0.000000000000000000e+00 0.000000000000000000e+00 0.000000000000000000e+00 0.000000000000000000e+00 0.000000000000000000e+00 0.000000000000000000e+00 0.000000000000000000e+00 0.000000000000000000e+00 0.000000000000000000e+00 0.000000000000000000e+00 0.000000000000000000e+00 0.000000000000000000e+00 0.000000000000000000e+00 0.000000000000000000e+00 0.000000000000000000e+00 0.000000000000000000e+00 0.000000000000000000e+00 0.000000000000000000e+00 0.000000000000000000e+00 0.000000000000000000e+00 0.000000000000000000e+00 0.000000000000000000e+00 0.000000000000000000e+00 0.000000000000000000e+00 0.000000000000000000e+00 0.000000000000000000e+00 0.000000000000000000e+00 0.000000000000000000e+00 0.000000000000000000e+00 0.000000000000000000e+00 0.000000000000000000e+00 0.000000000000000000e+00 0.000000000000000000e+00 0.000000000000000000e+00 0.000000000000000000e+00 0.000000000000000000e+00 0.000000000000000000e+00 0.000000000000000000e+00 0.000000000000000000e+00 0.000000000000000000e+00 0.000000000000000000e+00 0.000000000000000000e+00 0.000000000000000000e+00 0.000000000000000000e+00 0.000000000000000000e+00 0.000000000000000000e+00 0.000000000000000000e+00 0.000000000000000000e+00 0.000000000000000000e+00 0.000000000000000000e+00 0.000000000000000000e+00 0.000000000000000000e+00 0.000000000000000000e+00 0.000000000000000000e+00 0.000000000000000000e+00 0.000000000000000000e+00 0.000000000000000000e+00 0.000000000000000000e+00 0.000000000000000000e+00 0.000000000000000000e+00 0.000000000000000000e+00 0.000000000000000000e+00 0.000000000000000000e+00 0.000000000000000000e+00 0.000000000000000000e+00 0.000000000000000000e+00 0.000000000000000000e+00 0.000000000000000000e+00 0.000000000000000000e+00 0.000000000000000000e+00 0.000000000000000000e+00 0.000000000000000000e+00 0.000000000000000000e+00 0.000000000000000000e+00 0.000000000000000000e+00 0.000000000000000000e+00 0.000000000000000000e+00 0.000000000000000000e+00 0.000000000000000000e+00 0.000000000000000000e+00 0.000000000000000000e+00 0.000000000000000000e+00 0.000000000000000000e+00 0.000000000000000000e+00 0.000000000000000000e+00 0.000000000000000000e+00 0.000000000000000000e+00 0.000000000000000000e+00 0.000000000000000000e+00 0.000000000000000000e+00 0.000000000000000000e+00 0.000000000000000000e+00 0.000000000000000000e+00 0.000000000000000000e+00 0.000000000000000000e+00 0.000000000000000000e+00 0.000000000000000000e+00 0.000000000000000000e+00 0.000000000000000000e+00 0.000000000000000000e+00 0.000000000000000000e+00 0.000000000000000000e+00 0.000000000000000000e+00 0.000000000000000000e+00 0.000000000000000000e+00 0.000000000000000000e+00 0.000000000000000000e+00 0.000000000000000000e+00 0.000000000000000000e+00 0.000000000000000000e+00 0.000000000000000000e+00 0.000000000000000000e+00 0.000000000000000000e+00 0.000000000000000000e+00 0.000000000000000000e+00 0.000000000000000000e+00 0.000000000000000000e+00 0.000000000000000000e+00 0.000000000000000000e+00 0.000000000000000000e+00 0.000000000000000000e+00 0.000000000000000000e+00 0.000000000000000000e+00 0.000000000000000000e+00 0.000000000000000000e+00 0.000000000000000000e+00 0.000000000000000000e+00 0.000000000000000000e+00 0.000000000000000000e+00 0.000000000000000000e+00 0.000000000000000000e+00 0.000000000000000000e+00 0.000000000000000000e+00 0.000000000000000000e+00 0.000000000000000000e+00 0.000000000000000000e+00 0.000000000000000000e+00 0.000000000000000000e+00 0.000000000000000000e+00 0.000000000000000000e+00 0.000000000000000000e+00 0.000000000000000000e+00 0.000000000000000000e+00 0.000000000000000000e+00 0.000000000000000000e+00 0.000000000000000000e+00 0.000000000000000000e+00 0.000000000000000000e+00 0.000000000000000000e+00 0.000000000000000000e+00 0.000000000000000000e+00 0.000000000000000000e+00 0.000000000000000000e+00 0.000000000000000000e+00 0.000000000000000000e+00 0.000000000000000000e+00 0.000000000000000000e+00 0.000000000000000000e+00 0.000000000000000000e+00 0.000000000000000000e+00 0.000000000000000000e+00 0.000000000000000000e+00 0.000000000000000000e+00 0.000000000000000000e+00 0.000000000000000000e+00 0.000000000000000000e+00 0.000000000000000000e+00 0.000000000000000000e+00 0.000000000000000000e+00 0.000000000000000000e+00 0.000000000000000000e+00 0.000000000000000000e+00 0.000000000000000000e+00 0.000000000000000000e+00 0.000000000000000000e+00 0.000000000000000000e+00 0.000000000000000000e+00 0.000000000000000000e+00 0.000000000000000000e+00 0.000000000000000000e+00 0.000000000000000000e+00 0.000000000000000000e+00 0.000000000000000000e+00 0.000000000000000000e+00 0.000000000000000000e+00 0.000000000000000000e+00 0.000000000000000000e+00 0.000000000000000000e+00 0.000000000000000000e+00 0.000000000000000000e+00 0.000000000000000000e+00 0.000000000000000000e+00 0.000000000000000000e+00 0.000000000000000000e+00 0.000000000000000000e+00 0.000000000000000000e+00 0.000000000000000000e+00 0.000000000000000000e+00 0.000000000000000000e+00 0.000000000000000000e+00 0.000000000000000000e+00 0.000000000000000000e+00 0.000000000000000000e+00 0.000000000000000000e+00 0.000000000000000000e+00 0.000000000000000000e+00 0.000000000000000000e+00 0.000000000000000000e+00 0.000000000000000000e+00 0.000000000000000000e+00 0.000000000000000000e+00 0.000000000000000000e+00 0.000000000000000000e+00 0.000000000000000000e+00 0.000000000000000000e+00 0.000000000000000000e+00 0.000000000000000000e+00 0.000000000000000000e+00 0.000000000000000000e+00 0.000000000000000000e+00 0.000000000000000000e+00 0.000000000000000000e+00 0.000000000000000000e+00 0.000000000000000000e+00 0.000000000000000000e+00 0.000000000000000000e+00 0.000000000000000000e+00 0.000000000000000000e+00 0.000000000000000000e+00 0.000000000000000000e+00 0.000000000000000000e+00 0.000000000000000000e+00 0.000000000000000000e+00 0.000000000000000000e+00 0.000000000000000000e+00 0.000000000000000000e+00 0.000000000000000000e+00 0.000000000000000000e+00 0.000000000000000000e+00 0.000000000000000000e+00 0.000000000000000000e+00 0.000000000000000000e+00 0.000000000000000000e+00 0.000000000000000000e+00 0.000000000000000000e+00 0.000000000000000000e+00 0.000000000000000000e+00 0.000000000000000000e+00 0.000000000000000000e+00 0.000000000000000000e+00 0.000000000000000000e+00 0.000000000000000000e+00 0.000000000000000000e+00 0.000000000000000000e+00 0.000000000000000000e+00 0.000000000000000000e+00 0.000000000000000000e+00 0.000000000000000000e+00 0.000000000000000000e+00 0.000000000000000000e+00 0.000000000000000000e+00 0.000000000000000000e+00 0.000000000000000000e+00 0.000000000000000000e+00 0.000000000000000000e+00 0.000000000000000000e+00 0.000000000000000000e+00 0.000000000000000000e+00 0.000000000000000000e+00 0.000000000000000000e+00 0.000000000000000000e+00 0.000000000000000000e+00 0.000000000000000000e+00 0.000000000000000000e+00 0.000000000000000000e+00 0.000000000000000000e+00 0.000000000000000000e+00 0.000000000000000000e+00 0.000000000000000000e+00 0.000000000000000000e+00 0.000000000000000000e+00 0.000000000000000000e+00 0.000000000000000000e+00 0.000000000000000000e+00 0.000000000000000000e+00 0.000000000000000000e+00 0.000000000000000000e+00 0.000000000000000000e+00 0.000000000000000000e+00 0.000000000000000000e+00 0.000000000000000000e+00 0.000000000000000000e+00 0.000000000000000000e+00 0.000000000000000000e+00 0.000000000000000000e+00 0.000000000000000000e+00 0.000000000000000000e+00 0.000000000000000000e+00 0.000000000000000000e+00 0.000000000000000000e+00 0.000000000000000000e+00 0.000000000000000000e+00 0.000000000000000000e+00 0.000000000000000000e+00 0.000000000000000000e+00 0.000000000000000000e+00 0.000000000000000000e+00 0.000000000000000000e+00 0.000000000000000000e+00 0.000000000000000000e+00 0.000000000000000000e+00 0.000000000000000000e+00 0.000000000000000000e+00 0.000000000000000000e+00 0.000000000000000000e+00 0.000000000000000000e+00 0.000000000000000000e+00 0.000000000000000000e+00 0.000000000000000000e+00 0.000000000000000000e+00 0.000000000000000000e+00 0.000000000000000000e+00 0.000000000000000000e+00 0.000000000000000000e+00 0.000000000000000000e+00 0.000000000000000000e+00 0.000000000000000000e+00 0.000000000000000000e+00 0.000000000000000000e+00 0.000000000000000000e+00 0.000000000000000000e+00 0.000000000000000000e+00 0.000000000000000000e+00 0.000000000000000000e+00 0.000000000000000000e+00 0.000000000000000000e+00 0.000000000000000000e+00 0.000000000000000000e+00 0.000000000000000000e+00 0.000000000000000000e+00 0.000000000000000000e+00 0.000000000000000000e+00 0.000000000000000000e+00 0.000000000000000000e+00 0.000000000000000000e+00 0.000000000000000000e+00 0.000000000000000000e+00 0.000000000000000000e+00 0.000000000000000000e+00 0.000000000000000000e+00 0.000000000000000000e+00 0.000000000000000000e+00 0.000000000000000000e+00 0.000000000000000000e+00 0.000000000000000000e+00 0.000000000000000000e+00 0.000000000000000000e+00 0.000000000000000000e+00 0.000000000000000000e+00 0.000000000000000000e+00 0.000000000000000000e+00 0.000000000000000000e+00 0.000000000000000000e+00 0.000000000000000000e+00 0.000000000000000000e+00 0.000000000000000000e+00 0.000000000000000000e+00 0.000000000000000000e+00 0.000000000000000000e+00 0.000000000000000000e+00 0.000000000000000000e+00 0.000000000000000000e+00 0.000000000000000000e+00 0.000000000000000000e+00 0.000000000000000000e+00 0.000000000000000000e+00 0.000000000000000000e+00 0.000000000000000000e+00 0.000000000000000000e+00 0.000000000000000000e+00 0.000000000000000000e+00 0.000000000000000000e+00 0.000000000000000000e+00 0.000000000000000000e+00 0.000000000000000000e+00 0.000000000000000000e+00 0.000000000000000000e+00 0.000000000000000000e+00 0.000000000000000000e+00 0.000000000000000000e+00 0.000000000000000000e+00 0.000000000000000000e+00 0.000000000000000000e+00 0.000000000000000000e+00 0.000000000000000000e+00 0.000000000000000000e+00 0.000000000000000000e+00 0.000000000000000000e+00 0.000000000000000000e+00 0.000000000000000000e+00 0.000000000000000000e+00 0.000000000000000000e+00 0.000000000000000000e+00 0.000000000000000000e+00 0.000000000000000000e+00 0.000000000000000000e+00 0.000000000000000000e+00 0.000000000000000000e+00 0.000000000000000000e+00 0.000000000000000000e+00 0.000000000000000000e+00 0.000000000000000000e+00 0.000000000000000000e+00 0.000000000000000000e+00 0.000000000000000000e+00 0.000000000000000000e+00 0.000000000000000000e+00 0.000000000000000000e+00 0.000000000000000000e+00 0.000000000000000000e+00 0.000000000000000000e+00 0.000000000000000000e+00 0.000000000000000000e+00 0.000000000000000000e+00 0.000000000000000000e+00 0.000000000000000000e+00 0.000000000000000000e+00 0.000000000000000000e+00 0.000000000000000000e+00 0.000000000000000000e+00 0.000000000000000000e+00 0.000000000000000000e+00 0.000000000000000000e+00 0.000000000000000000e+00 0.000000000000000000e+00 0.000000000000000000e+00 0.000000000000000000e+00 0.000000000000000000e+00 0.000000000000000000e+00 0.000000000000000000e+00 0.000000000000000000e+00 0.000000000000000000e+00 0.000000000000000000e+00 0.000000000000000000e+00 0.000000000000000000e+00 0.000000000000000000e+00 0.000000000000000000e+00 0.000000000000000000e+00 0.000000000000000000e+00 0.000000000000000000e+00 0.000000000000000000e+00 0.000000000000000000e+00 0.000000000000000000e+00 0.000000000000000000e+00 0.000000000000000000e+00 0.000000000000000000e+00 0.000000000000000000e+00 0.000000000000000000e+00 0.000000000000000000e+00 0.000000000000000000e+00 0.000000000000000000e+00 0.000000000000000000e+00 0.000000000000000000e+00 0.000000000000000000e+00 0.000000000000000000e+00 0.000000000000000000e+00 0.000000000000000000e+00 0.000000000000000000e+00 0.000000000000000000e+00 0.000000000000000000e+00 0.000000000000000000e+00 0.000000000000000000e+00 0.000000000000000000e+00 0.000000000000000000e+00 0.000000000000000000e+00 0.000000000000000000e+00 0.000000000000000000e+00 0.000000000000000000e+00 0.000000000000000000e+00 0.000000000000000000e+00 0.000000000000000000e+00 0.000000000000000000e+00 0.000000000000000000e+00 0.000000000000000000e+00 0.000000000000000000e+00 0.000000000000000000e+00 0.000000000000000000e+00 0.000000000000000000e+00 0.000000000000000000e+00 0.000000000000000000e+00 0.000000000000000000e+00 0.000000000000000000e+00 0.000000000000000000e+00 0.000000000000000000e+00 0.000000000000000000e+00 0.000000000000000000e+00 0.000000000000000000e+00 0.000000000000000000e+00 0.000000000000000000e+00 0.000000000000000000e+00 0.000000000000000000e+00 0.000000000000000000e+00 0.000000000000000000e+00 0.000000000000000000e+00 0.000000000000000000e+00 0.000000000000000000e+00 0.000000000000000000e+00 0.000000000000000000e+00 0.000000000000000000e+00 0.000000000000000000e+00 0.000000000000000000e+00 0.000000000000000000e+00 0.000000000000000000e+00 0.000000000000000000e+00 0.000000000000000000e+00 0.000000000000000000e+00 0.000000000000000000e+00 0.000000000000000000e+00 0.000000000000000000e+00 0.000000000000000000e+00 0.000000000000000000e+00 0.000000000000000000e+00 0.000000000000000000e+00 0.000000000000000000e+00 0.000000000000000000e+00 0.000000000000000000e+00 0.000000000000000000e+00 0.000000000000000000e+00 0.000000000000000000e+00 0.000000000000000000e+00 0.000000000000000000e+00 0.000000000000000000e+00 0.000000000000000000e+00 0.000000000000000000e+00 0.000000000000000000e+00 0.000000000000000000e+00 0.000000000000000000e+00 0.000000000000000000e+00 0.000000000000000000e+00 0.000000000000000000e+00 0.000000000000000000e+00 0.000000000000000000e+00 0.000000000000000000e+00 0.000000000000000000e+00 0.000000000000000000e+00 0.000000000000000000e+00 0.000000000000000000e+00 0.000000000000000000e+00 0.000000000000000000e+00 0.000000000000000000e+00 0.000000000000000000e+00 0.000000000000000000e+00 0.000000000000000000e+00 0.000000000000000000e+00 0.000000000000000000e+00 0.000000000000000000e+00 0.000000000000000000e+00 0.000000000000000000e+00 0.000000000000000000e+00 0.000000000000000000e+00 0.000000000000000000e+00 0.000000000000000000e+00 0.000000000000000000e+00 0.000000000000000000e+00 0.000000000000000000e+00 0.000000000000000000e+00 0.000000000000000000e+00 0.000000000000000000e+00 0.000000000000000000e+00 0.000000000000000000e+00 0.000000000000000000e+00 0.000000000000000000e+00 0.000000000000000000e+00 0.000000000000000000e+00 0.000000000000000000e+00 0.000000000000000000e+00 0.000000000000000000e+00 0.000000000000000000e+00 0.000000000000000000e+00 0.000000000000000000e+00 0.000000000000000000e+00 0.000000000000000000e+00 0.000000000000000000e+00 0.000000000000000000e+00 0.000000000000000000e+00 0.000000000000000000e+00 0.000000000000000000e+00 0.000000000000000000e+00 0.000000000000000000e+00 0.000000000000000000e+00 0.000000000000000000e+00 0.000000000000000000e+00 0.000000000000000000e+00 0.000000000000000000e+00 0.000000000000000000e+00 0.000000000000000000e+00 0.000000000000000000e+00 0.000000000000000000e+00 0.000000000000000000e+00 0.000000000000000000e+00 0.000000000000000000e+00 0.000000000000000000e+00 0.000000000000000000e+00 0.000000000000000000e+00 0.000000000000000000e+00 0.000000000000000000e+00 0.000000000000000000e+00 0.000000000000000000e+00 0.000000000000000000e+00 0.000000000000000000e+00 0.000000000000000000e+00 0.000000000000000000e+00 0.000000000000000000e+00 0.000000000000000000e+00 0.000000000000000000e+00 0.000000000000000000e+00 0.000000000000000000e+00 0.000000000000000000e+00 0.000000000000000000e+00 0.000000000000000000e+00 0.000000000000000000e+00 0.000000000000000000e+00 0.000000000000000000e+00 0.000000000000000000e+00 0.000000000000000000e+00 0.000000000000000000e+00 0.000000000000000000e+00 0.000000000000000000e+00 0.000000000000000000e+00 0.000000000000000000e+00 0.000000000000000000e+00 0.000000000000000000e+00 0.000000000000000000e+00 0.000000000000000000e+00 0.000000000000000000e+00 0.000000000000000000e+00 0.000000000000000000e+00 0.000000000000000000e+00 0.000000000000000000e+00 0.000000000000000000e+00 0.000000000000000000e+00 0.000000000000000000e+00 0.000000000000000000e+00 0.000000000000000000e+00 0.000000000000000000e+00 0.000000000000000000e+00 0.000000000000000000e+00 0.000000000000000000e+00 0.000000000000000000e+00 0.000000000000000000e+00 0.000000000000000000e+00 0.000000000000000000e+00 0.000000000000000000e+00 0.000000000000000000e+00 0.000000000000000000e+00 0.000000000000000000e+00 0.000000000000000000e+00 0.000000000000000000e+00 0.000000000000000000e+00 0.000000000000000000e+00 0.000000000000000000e+00 0.000000000000000000e+00 0.000000000000000000e+00 0.000000000000000000e+00 0.000000000000000000e+00 0.000000000000000000e+00 0.000000000000000000e+00 0.000000000000000000e+00 0.000000000000000000e+00 0.000000000000000000e+00 0.000000000000000000e+00 0.000000000000000000e+00 0.000000000000000000e+00 0.000000000000000000e+00 0.000000000000000000e+00 0.000000000000000000e+00 0.000000000000000000e+00 0.000000000000000000e+00 0.000000000000000000e+00 0.000000000000000000e+00 0.000000000000000000e+00 0.000000000000000000e+00 0.000000000000000000e+00 0.000000000000000000e+00 0.000000000000000000e+00 0.000000000000000000e+00 0.000000000000000000e+00 0.000000000000000000e+00 0.000000000000000000e+00 0.000000000000000000e+00 0.000000000000000000e+00 0.000000000000000000e+00 0.000000000000000000e+00 0.000000000000000000e+00 0.000000000000000000e+00 0.000000000000000000e+00 0.000000000000000000e+00 0.000000000000000000e+00 0.000000000000000000e+00 0.000000000000000000e+00 0.000000000000000000e+00 0.000000000000000000e+00 0.000000000000000000e+00 0.000000000000000000e+00 0.000000000000000000e+00 0.000000000000000000e+00 0.000000000000000000e+00 0.000000000000000000e+00 0.000000000000000000e+00 0.000000000000000000e+00 0.000000000000000000e+00 0.000000000000000000e+00 0.000000000000000000e+00 0.000000000000000000e+00 0.000000000000000000e+00 0.000000000000000000e+00 0.000000000000000000e+00 0.000000000000000000e+00 0.000000000000000000e+00 0.000000000000000000e+00 0.000000000000000000e+00 0.000000000000000000e+00 0.000000000000000000e+00 0.000000000000000000e+00 0.000000000000000000e+00 0.000000000000000000e+00 0.000000000000000000e+00 0.000000000000000000e+00 0.000000000000000000e+00 0.000000000000000000e+00 0.000000000000000000e+00 0.000000000000000000e+00 0.000000000000000000e+00 0.000000000000000000e+00 0.000000000000000000e+00 0.000000000000000000e+00 0.000000000000000000e+00 0.000000000000000000e+00 0.000000000000000000e+00 0.000000000000000000e+00 0.000000000000000000e+00 0.000000000000000000e+00 0.000000000000000000e+00 0.000000000000000000e+00 0.000000000000000000e+00 0.000000000000000000e+00 0.000000000000000000e+00 0.000000000000000000e+00 0.000000000000000000e+00 0.000000000000000000e+00 0.000000000000000000e+00 0.000000000000000000e+00 0.000000000000000000e+00 0.000000000000000000e+00 0.000000000000000000e+00 0.000000000000000000e+00 0.000000000000000000e+00 0.000000000000000000e+00 0.000000000000000000e+00 0.000000000000000000e+00 0.000000000000000000e+00 0.000000000000000000e+00 0.000000000000000000e+00 0.000000000000000000e+00 0.000000000000000000e+00 0.000000000000000000e+00 0.000000000000000000e+00 0.000000000000000000e+00 0.000000000000000000e+00 0.000000000000000000e+00 0.000000000000000000e+00 0.000000000000000000e+00 0.000000000000000000e+00 0.000000000000000000e+00 0.000000000000000000e+00 0.000000000000000000e+00 0.000000000000000000e+00 0.000000000000000000e+00 0.000000000000000000e+00 0.000000000000000000e+00 0.000000000000000000e+00 0.000000000000000000e+00 0.000000000000000000e+00 0.000000000000000000e+00 0.000000000000000000e+00 0.000000000000000000e+00 0.000000000000000000e+00 0.000000000000000000e+00 0.000000000000000000e+00 0.000000000000000000e+00 0.000000000000000000e+00 0.000000000000000000e+00 0.000000000000000000e+00 0.000000000000000000e+00 0.000000000000000000e+00 0.000000000000000000e+00 0.000000000000000000e+00 0.000000000000000000e+00 0.000000000000000000e+00 0.000000000000000000e+00 0.000000000000000000e+00 0.000000000000000000e+00 0.000000000000000000e+00 0.000000000000000000e+00 0.000000000000000000e+00 0.000000000000000000e+00 0.000000000000000000e+00 0.000000000000000000e+00 0.000000000000000000e+00 0.000000000000000000e+00 0.000000000000000000e+00 0.000000000000000000e+00 0.000000000000000000e+00 0.000000000000000000e+00 0.000000000000000000e+00 0.000000000000000000e+00 0.000000000000000000e+00 0.000000000000000000e+00 0.000000000000000000e+00 0.000000000000000000e+00 0.000000000000000000e+00 0.000000000000000000e+00 0.000000000000000000e+00 0.000000000000000000e+00 0.000000000000000000e+00 0.000000000000000000e+00 0.000000000000000000e+00 0.000000000000000000e+00 0.000000000000000000e+00 0.000000000000000000e+00 0.000000000000000000e+00 0.000000000000000000e+00 0.000000000000000000e+00 0.000000000000000000e+00 0.000000000000000000e+00 0.000000000000000000e+00 0.000000000000000000e+00 0.000000000000000000e+00 0.000000000000000000e+00 0.000000000000000000e+00 0.000000000000000000e+00 0.000000000000000000e+00 0.000000000000000000e+00 0.000000000000000000e+00 0.000000000000000000e+00 0.000000000000000000e+00 0.000000000000000000e+00 0.000000000000000000e+00 0.000000000000000000e+00 0.000000000000000000e+00 0.000000000000000000e+00 0.000000000000000000e+00 0.000000000000000000e+00 0.000000000000000000e+00 0.000000000000000000e+00 0.000000000000000000e+00 0.000000000000000000e+00 0.000000000000000000e+00 0.000000000000000000e+00 0.000000000000000000e+00 0.000000000000000000e+00 0.000000000000000000e+00 0.000000000000000000e+00 0.000000000000000000e+00 0.000000000000000000e+00 0.000000000000000000e+00 0.000000000000000000e+00 0.000000000000000000e+00 0.000000000000000000e+00 0.000000000000000000e+00 0.000000000000000000e+00 0.000000000000000000e+00 0.000000000000000000e+00 0.000000000000000000e+00 0.000000000000000000e+00 0.000000000000000000e+00 0.000000000000000000e+00 0.000000000000000000e+00 0.000000000000000000e+00 0.000000000000000000e+00 0.000000000000000000e+00 0.000000000000000000e+00 0.000000000000000000e+00 0.000000000000000000e+00 0.000000000000000000e+00 0.000000000000000000e+00 0.000000000000000000e+00 0.000000000000000000e+00 0.000000000000000000e+00 0.000000000000000000e+00 0.000000000000000000e+00 0.000000000000000000e+00 0.000000000000000000e+00 0.000000000000000000e+00 0.000000000000000000e+00 0.000000000000000000e+00 0.000000000000000000e+00 0.000000000000000000e+00 0.000000000000000000e+00 0.000000000000000000e+00 0.000000000000000000e+00 0.000000000000000000e+00 0.000000000000000000e+00 0.000000000000000000e+00 0.000000000000000000e+00 0.000000000000000000e+00 0.000000000000000000e+00 0.000000000000000000e+00 0.000000000000000000e+00 0.000000000000000000e+00 0.000000000000000000e+00 0.000000000000000000e+00 0.000000000000000000e+00 0.000000000000000000e+00 0.000000000000000000e+00 0.000000000000000000e+00 0.000000000000000000e+00 0.000000000000000000e+00 0.000000000000000000e+00 0.000000000000000000e+00 0.000000000000000000e+00 0.000000000000000000e+00 0.000000000000000000e+00 0.000000000000000000e+00 0.000000000000000000e+00 0.000000000000000000e+00 0.000000000000000000e+00 0.000000000000000000e+00 0.000000000000000000e+00 0.000000000000000000e+00 0.000000000000000000e+00 0.000000000000000000e+00 0.000000000000000000e+00 0.000000000000000000e+00 0.000000000000000000e+00 0.000000000000000000e+00 0.000000000000000000e+00 0.000000000000000000e+00 0.000000000000000000e+00 0.000000000000000000e+00 0.000000000000000000e+00 0.000000000000000000e+00 0.000000000000000000e+00 0.000000000000000000e+00 0.000000000000000000e+00 0.000000000000000000e+00 0.000000000000000000e+00 0.000000000000000000e+00 0.000000000000000000e+00 0.000000000000000000e+00 0.000000000000000000e+00 0.000000000000000000e+00 0.000000000000000000e+00 0.000000000000000000e+00 0.000000000000000000e+00 0.000000000000000000e+00 0.000000000000000000e+00 0.000000000000000000e+00 0.000000000000000000e+00 0.000000000000000000e+00 0.000000000000000000e+00 0.000000000000000000e+00 0.000000000000000000e+00 0.000000000000000000e+00 0.000000000000000000e+00 0.000000000000000000e+00 0.000000000000000000e+00 0.000000000000000000e+00 0.000000000000000000e+00 0.000000000000000000e+00 0.000000000000000000e+00 0.000000000000000000e+00 0.000000000000000000e+00 0.000000000000000000e+00 0.000000000000000000e+00 0.000000000000000000e+00 0.000000000000000000e+00 0.000000000000000000e+00 0.000000000000000000e+00 0.000000000000000000e+00 0.000000000000000000e+00 0.000000000000000000e+00 0.000000000000000000e+00 0.000000000000000000e+00 0.000000000000000000e+00 0.000000000000000000e+00 0.000000000000000000e+00 0.000000000000000000e+00 0.000000000000000000e+00 0.000000000000000000e+00 0.000000000000000000e+00 0.000000000000000000e+00 0.000000000000000000e+00 0.000000000000000000e+00 0.000000000000000000e+00 0.000000000000000000e+00 0.000000000000000000e+00 0.000000000000000000e+00 0.000000000000000000e+00 0.000000000000000000e+00 0.000000000000000000e+00 0.000000000000000000e+00 0.000000000000000000e+00 0.000000000000000000e+00 0.000000000000000000e+00 0.000000000000000000e+00 0.000000000000000000e+00 0.000000000000000000e+00 0.000000000000000000e+00 0.000000000000000000e+00 0.000000000000000000e+00 0.000000000000000000e+00 0.000000000000000000e+00 0.000000000000000000e+00 0.000000000000000000e+00 0.000000000000000000e+00 0.000000000000000000e+00 0.000000000000000000e+00 0.000000000000000000e+00 0.000000000000000000e+00 0.000000000000000000e+00 0.000000000000000000e+00 0.000000000000000000e+00 0.000000000000000000e+00 0.000000000000000000e+00 0.000000000000000000e+00 0.000000000000000000e+00 0.000000000000000000e+00 0.000000000000000000e+00 0.000000000000000000e+00 0.000000000000000000e+00 0.000000000000000000e+00 0.000000000000000000e+00 0.000000000000000000e+00 0.000000000000000000e+00 0.000000000000000000e+00 0.000000000000000000e+00 0.000000000000000000e+00 0.000000000000000000e+00 0.000000000000000000e+00 0.000000000000000000e+00 0.000000000000000000e+00 0.000000000000000000e+00 0.000000000000000000e+00 0.000000000000000000e+00 0.000000000000000000e+00 0.000000000000000000e+00 0.000000000000000000e+00 0.000000000000000000e+00 0.000000000000000000e+00 0.000000000000000000e+00 0.000000000000000000e+00 0.000000000000000000e+00 0.000000000000000000e+00 0.000000000000000000e+00 0.000000000000000000e+00 0.000000000000000000e+00 0.000000000000000000e+00 0.000000000000000000e+00 0.000000000000000000e+00 0.000000000000000000e+00 0.000000000000000000e+00 0.000000000000000000e+00 0.000000000000000000e+00 0.000000000000000000e+00 0.000000000000000000e+00 0.000000000000000000e+00 0.000000000000000000e+00 0.000000000000000000e+00 0.000000000000000000e+00 0.000000000000000000e+00 0.000000000000000000e+00 0.000000000000000000e+00 0.000000000000000000e+00 0.000000000000000000e+00 0.000000000000000000e+00 0.000000000000000000e+00 0.000000000000000000e+00 0.000000000000000000e+00 0.000000000000000000e+00 0.000000000000000000e+00 0.000000000000000000e+00 0.000000000000000000e+00 0.000000000000000000e+00 0.000000000000000000e+00 0.000000000000000000e+00 0.000000000000000000e+00 0.000000000000000000e+00 0.000000000000000000e+00 0.000000000000000000e+00 0.000000000000000000e+00 0.000000000000000000e+00 0.000000000000000000e+00 0.000000000000000000e+00 0.000000000000000000e+00 0.000000000000000000e+00 0.000000000000000000e+00 0.000000000000000000e+00 0.000000000000000000e+00 0.000000000000000000e+00 0.000000000000000000e+00 0.000000000000000000e+00 0.000000000000000000e+00 0.000000000000000000e+00 0.000000000000000000e+00 0.000000000000000000e+00 0.000000000000000000e+00 0.000000000000000000e+00 0.000000000000000000e+00 0.000000000000000000e+00 0.000000000000000000e+00 0.000000000000000000e+00 0.000000000000000000e+00 0.000000000000000000e+00 0.000000000000000000e+00 0.000000000000000000e+00 0.000000000000000000e+00 0.000000000000000000e+00 0.000000000000000000e+00 0.000000000000000000e+00 0.000000000000000000e+00 0.000000000000000000e+00 0.000000000000000000e+00 0.000000000000000000e+00 0.000000000000000000e+00 0.000000000000000000e+00 0.000000000000000000e+00 0.000000000000000000e+00 0.000000000000000000e+00 0.000000000000000000e+00 0.000000000000000000e+00 0.000000000000000000e+00 0.000000000000000000e+00 0.000000000000000000e+00 0.000000000000000000e+00 0.000000000000000000e+00 0.000000000000000000e+00 0.000000000000000000e+00 0.000000000000000000e+00 0.000000000000000000e+00 0.000000000000000000e+00 0.000000000000000000e+00 0.000000000000000000e+00 0.000000000000000000e+00 0.000000000000000000e+00 0.000000000000000000e+00 0.000000000000000000e+00 0.000000000000000000e+00 0.000000000000000000e+00 0.000000000000000000e+00 0.000000000000000000e+00 0.000000000000000000e+00 0.000000000000000000e+00 0.000000000000000000e+00 0.000000000000000000e+00 0.000000000000000000e+00 0.000000000000000000e+00 0.000000000000000000e+00 0.000000000000000000e+00 0.000000000000000000e+00 0.000000000000000000e+00 0.000000000000000000e+00 0.000000000000000000e+00 0.000000000000000000e+00 0.000000000000000000e+00 0.000000000000000000e+00 0.000000000000000000e+00 0.000000000000000000e+00 0.000000000000000000e+00 0.000000000000000000e+00 0.000000000000000000e+00 0.000000000000000000e+00 0.000000000000000000e+00 0.000000000000000000e+00 0.000000000000000000e+00 0.000000000000000000e+00 0.000000000000000000e+00 0.000000000000000000e+00 0.000000000000000000e+00 0.000000000000000000e+00 0.000000000000000000e+00 0.000000000000000000e+00 0.000000000000000000e+00 0.000000000000000000e+00 0.000000000000000000e+00 0.000000000000000000e+00 0.000000000000000000e+00 0.000000000000000000e+00 0.000000000000000000e+00 0.000000000000000000e+00 0.000000000000000000e+00 0.000000000000000000e+00 0.000000000000000000e+00 0.000000000000000000e+00 0.000000000000000000e+00 0.000000000000000000e+00 0.000000000000000000e+00 0.000000000000000000e+00 0.000000000000000000e+00 0.000000000000000000e+00 0.000000000000000000e+00 0.000000000000000000e+00 0.000000000000000000e+00 0.000000000000000000e+00 0.000000000000000000e+00 0.000000000000000000e+00 0.000000000000000000e+00 0.000000000000000000e+00 0.000000000000000000e+00 0.000000000000000000e+00 0.000000000000000000e+00 0.000000000000000000e+00 0.000000000000000000e+00 0.000000000000000000e+00 0.000000000000000000e+00 0.000000000000000000e+00 0.000000000000000000e+00 0.000000000000000000e+00 0.000000000000000000e+00 0.000000000000000000e+00 0.000000000000000000e+00 0.000000000000000000e+00 0.000000000000000000e+00 0.000000000000000000e+00 0.000000000000000000e+00 0.000000000000000000e+00 0.000000000000000000e+00 0.000000000000000000e+00 0.000000000000000000e+00 0.000000000000000000e+00 0.000000000000000000e+00 0.000000000000000000e+00 0.000000000000000000e+00 0.000000000000000000e+00 0.000000000000000000e+00 0.000000000000000000e+00 0.000000000000000000e+00 0.000000000000000000e+00 0.000000000000000000e+00 0.000000000000000000e+00 0.000000000000000000e+00 0.000000000000000000e+00 0.000000000000000000e+00 0.000000000000000000e+00 0.000000000000000000e+00 0.000000000000000000e+00 0.000000000000000000e+00 0.000000000000000000e+00 0.000000000000000000e+00 0.000000000000000000e+00 0.000000000000000000e+00 0.000000000000000000e+00 0.000000000000000000e+00 0.000000000000000000e+00 0.000000000000000000e+00 0.000000000000000000e+00 0.000000000000000000e+00 0.000000000000000000e+00 0.000000000000000000e+00 0.000000000000000000e+00 0.000000000000000000e+00 0.000000000000000000e+00 0.000000000000000000e+00 0.000000000000000000e+00 0.000000000000000000e+00 0.000000000000000000e+00 0.000000000000000000e+00 0.000000000000000000e+00 0.000000000000000000e+00 0.000000000000000000e+00 0.000000000000000000e+00 0.000000000000000000e+00 0.000000000000000000e+00 0.000000000000000000e+00 0.000000000000000000e+00 0.000000000000000000e+00 0.000000000000000000e+00 0.000000000000000000e+00 0.000000000000000000e+00 0.000000000000000000e+00 0.000000000000000000e+00 0.000000000000000000e+00 0.000000000000000000e+00 0.000000000000000000e+00 0.000000000000000000e+00 0.000000000000000000e+00 0.000000000000000000e+00 0.000000000000000000e+00 0.000000000000000000e+00 0.000000000000000000e+00 0.000000000000000000e+00 0.000000000000000000e+00 0.000000000000000000e+00 0.000000000000000000e+00 0.000000000000000000e+00 0.000000000000000000e+00 0.000000000000000000e+00 0.000000000000000000e+00 0.000000000000000000e+00 0.000000000000000000e+00 0.000000000000000000e+00 0.000000000000000000e+00 0.000000000000000000e+00 0.000000000000000000e+00 0.000000000000000000e+00 0.000000000000000000e+00 0.000000000000000000e+00 0.000000000000000000e+00 0.000000000000000000e+00 0.000000000000000000e+00 0.000000000000000000e+00 0.000000000000000000e+00 0.000000000000000000e+00 0.000000000000000000e+00 0.000000000000000000e+00 0.000000000000000000e+00 0.000000000000000000e+00 0.000000000000000000e+00 0.000000000000000000e+00 0.000000000000000000e+00 0.000000000000000000e+00 0.000000000000000000e+00 0.000000000000000000e+00 0.000000000000000000e+00 0.000000000000000000e+00 0.000000000000000000e+00 0.000000000000000000e+00 0.000000000000000000e+00 0.000000000000000000e+00 0.000000000000000000e+00 0.000000000000000000e+00 0.000000000000000000e+00 0.000000000000000000e+00 0.000000000000000000e+00 0.000000000000000000e+00 0.000000000000000000e+00 0.000000000000000000e+00 0.000000000000000000e+00 0.000000000000000000e+00 0.000000000000000000e+00 0.000000000000000000e+00 0.000000000000000000e+00 0.000000000000000000e+00 0.000000000000000000e+00 0.000000000000000000e+00 0.000000000000000000e+00 0.000000000000000000e+00 0.000000000000000000e+00 0.000000000000000000e+00 0.000000000000000000e+00 0.000000000000000000e+00 0.000000000000000000e+00 0.000000000000000000e+00 0.000000000000000000e+00 0.000000000000000000e+00 0.000000000000000000e+00 0.000000000000000000e+00 0.000000000000000000e+00 0.000000000000000000e+00 0.000000000000000000e+00 0.000000000000000000e+00 0.000000000000000000e+00 0.000000000000000000e+00 0.000000000000000000e+00 0.000000000000000000e+00 0.000000000000000000e+00 0.000000000000000000e+00 0.000000000000000000e+00 0.000000000000000000e+00 0.000000000000000000e+00 0.000000000000000000e+00 0.000000000000000000e+00 0.000000000000000000e+00 0.000000000000000000e+00 0.000000000000000000e+00 0.000000000000000000e+00 0.000000000000000000e+00 0.000000000000000000e+00 0.000000000000000000e+00 0.000000000000000000e+00 0.000000000000000000e+00 0.000000000000000000e+00 0.000000000000000000e+00 0.000000000000000000e+00 0.000000000000000000e+00 0.000000000000000000e+00 0.000000000000000000e+00 0.000000000000000000e+00 0.000000000000000000e+00 0.000000000000000000e+00 0.000000000000000000e+00 0.000000000000000000e+00 0.000000000000000000e+00 0.000000000000000000e+00 0.000000000000000000e+00 0.000000000000000000e+00 0.000000000000000000e+00 0.000000000000000000e+00 0.000000000000000000e+00 0.000000000000000000e+00 0.000000000000000000e+00 0.000000000000000000e+00 0.000000000000000000e+00 0.000000000000000000e+00 0.000000000000000000e+00 0.000000000000000000e+00 0.000000000000000000e+00 0.000000000000000000e+00 0.000000000000000000e+00 0.000000000000000000e+00 0.000000000000000000e+00 0.000000000000000000e+00 0.000000000000000000e+00 0.000000000000000000e+00 0.000000000000000000e+00 0.000000000000000000e+00 0.000000000000000000e+00 0.000000000000000000e+00 0.000000000000000000e+00 0.000000000000000000e+00 0.000000000000000000e+00 0.000000000000000000e+00 0.000000000000000000e+00 0.000000000000000000e+00 0.000000000000000000e+00 0.000000000000000000e+00 0.000000000000000000e+00 0.000000000000000000e+00 0.000000000000000000e+00 0.000000000000000000e+00 0.000000000000000000e+00 0.000000000000000000e+00 0.000000000000000000e+00 0.000000000000000000e+00 0.000000000000000000e+00 0.000000000000000000e+00 0.000000000000000000e+00 0.000000000000000000e+00 0.000000000000000000e+00 0.000000000000000000e+00 0.000000000000000000e+00 0.000000000000000000e+00 0.000000000000000000e+00 0.000000000000000000e+00 0.000000000000000000e+00 0.000000000000000000e+00 0.000000000000000000e+00 0.000000000000000000e+00 0.000000000000000000e+00 0.000000000000000000e+00 0.000000000000000000e+00 0.000000000000000000e+00 0.000000000000000000e+00 0.000000000000000000e+00 0.000000000000000000e+00 0.000000000000000000e+00 0.000000000000000000e+00 0.000000000000000000e+00 0.000000000000000000e+00 0.000000000000000000e+00 0.000000000000000000e+00 0.000000000000000000e+00 0.000000000000000000e+00 0.000000000000000000e+00 0.000000000000000000e+00 0.000000000000000000e+00 0.000000000000000000e+00 0.000000000000000000e+00 0.000000000000000000e+00 0.000000000000000000e+00 0.000000000000000000e+00 0.000000000000000000e+00 0.000000000000000000e+00 0.000000000000000000e+00 0.000000000000000000e+00 0.000000000000000000e+00 0.000000000000000000e+00 0.000000000000000000e+00 0.000000000000000000e+00 0.000000000000000000e+00 0.000000000000000000e+00 0.000000000000000000e+00 0.000000000000000000e+00 0.000000000000000000e+00 0.000000000000000000e+00 0.000000000000000000e+00 0.000000000000000000e+00 0.000000000000000000e+00 0.000000000000000000e+00 0.000000000000000000e+00 0.000000000000000000e+00 0.000000000000000000e+00 0.000000000000000000e+00 0.000000000000000000e+00 0.000000000000000000e+00 0.000000000000000000e+00 0.000000000000000000e+00 0.000000000000000000e+00 0.000000000000000000e+00 0.000000000000000000e+00 0.000000000000000000e+00 0.000000000000000000e+00 0.000000000000000000e+00 0.000000000000000000e+00 0.000000000000000000e+00 0.000000000000000000e+00 0.000000000000000000e+00 0.000000000000000000e+00 0.000000000000000000e+00 0.000000000000000000e+00 0.000000000000000000e+00 0.000000000000000000e+00 0.000000000000000000e+00 0.000000000000000000e+00 0.000000000000000000e+00 0.000000000000000000e+00 0.000000000000000000e+00 0.000000000000000000e+00 0.000000000000000000e+00 0.000000000000000000e+00 0.000000000000000000e+00 0.000000000000000000e+00 0.000000000000000000e+00 0.000000000000000000e+00 0.000000000000000000e+00 0.000000000000000000e+00 0.000000000000000000e+00 0.000000000000000000e+00 0.000000000000000000e+00 0.000000000000000000e+00 0.000000000000000000e+00 0.000000000000000000e+00 0.000000000000000000e+00 0.000000000000000000e+00 0.000000000000000000e+00 0.000000000000000000e+00 0.000000000000000000e+00 0.000000000000000000e+00 0.000000000000000000e+00 0.000000000000000000e+00 0.000000000000000000e+00 0.000000000000000000e+00 0.000000000000000000e+00 0.000000000000000000e+00 0.000000000000000000e+00 0.000000000000000000e+00 0.000000000000000000e+00 0.000000000000000000e+00 0.000000000000000000e+00 0.000000000000000000e+00 0.000000000000000000e+00 0.000000000000000000e+00 0.000000000000000000e+00 0.000000000000000000e+00 0.000000000000000000e+00 0.000000000000000000e+00 0.000000000000000000e+00 0.000000000000000000e+00 0.000000000000000000e+00 0.000000000000000000e+00 0.000000000000000000e+00 0.000000000000000000e+00 0.000000000000000000e+00 0.000000000000000000e+00 0.000000000000000000e+00 0.000000000000000000e+00 0.000000000000000000e+00 0.000000000000000000e+00 0.000000000000000000e+00 0.000000000000000000e+00 0.000000000000000000e+00 0.000000000000000000e+00 0.000000000000000000e+00 0.000000000000000000e+00 0.000000000000000000e+00 0.000000000000000000e+00 0.000000000000000000e+00 0.000000000000000000e+00 0.000000000000000000e+00 0.000000000000000000e+00 0.000000000000000000e+00 0.000000000000000000e+00 0.000000000000000000e+00 0.000000000000000000e+00 0.000000000000000000e+00 0.000000000000000000e+00 0.000000000000000000e+00 0.000000000000000000e+00 0.000000000000000000e+00 0.000000000000000000e+00 0.000000000000000000e+00 0.000000000000000000e+00 0.000000000000000000e+00 0.000000000000000000e+00 0.000000000000000000e+00 0.000000000000000000e+00 0.000000000000000000e+00 0.000000000000000000e+00 0.000000000000000000e+00 0.000000000000000000e+00 0.000000000000000000e+00 0.000000000000000000e+00 0.000000000000000000e+00 0.000000000000000000e+00 0.000000000000000000e+00 0.000000000000000000e+00 0.000000000000000000e+00 0.000000000000000000e+00 0.000000000000000000e+00 0.000000000000000000e+00 0.000000000000000000e+00 0.000000000000000000e+00 0.000000000000000000e+00 0.000000000000000000e+00 0.000000000000000000e+00 0.000000000000000000e+00 0.000000000000000000e+00 0.000000000000000000e+00 0.000000000000000000e+00 0.000000000000000000e+00 0.000000000000000000e+00 0.000000000000000000e+00 0.000000000000000000e+00 0.000000000000000000e+00 0.000000000000000000e+00 0.000000000000000000e+00 0.000000000000000000e+00 0.000000000000000000e+00 0.000000000000000000e+00 0.000000000000000000e+00 0.000000000000000000e+00 0.000000000000000000e+00 0.000000000000000000e+00 0.000000000000000000e+00 0.000000000000000000e+00 0.000000000000000000e+00 0.000000000000000000e+00 0.000000000000000000e+00 0.000000000000000000e+00 0.000000000000000000e+00 0.000000000000000000e+00 0.000000000000000000e+00 0.000000000000000000e+00 0.000000000000000000e+00 0.000000000000000000e+00 0.000000000000000000e+00 0.000000000000000000e+00 0.000000000000000000e+00 0.000000000000000000e+00 0.000000000000000000e+00 0.000000000000000000e+00 0.000000000000000000e+00 0.000000000000000000e+00 0.000000000000000000e+00 0.000000000000000000e+00 0.000000000000000000e+00 0.000000000000000000e+00 0.000000000000000000e+00 0.000000000000000000e+00 0.000000000000000000e+00 0.000000000000000000e+00 0.000000000000000000e+00 0.000000000000000000e+00 0.000000000000000000e+00 0.000000000000000000e+00 0.000000000000000000e+00 0.000000000000000000e+00 0.000000000000000000e+00 0.000000000000000000e+00 0.000000000000000000e+00 0.000000000000000000e+00 0.000000000000000000e+00 0.000000000000000000e+00 0.000000000000000000e+00 0.000000000000000000e+00 0.000000000000000000e+00 0.000000000000000000e+00 0.000000000000000000e+00 0.000000000000000000e+00 0.000000000000000000e+00 0.000000000000000000e+00 0.000000000000000000e+00 0.000000000000000000e+00 0.000000000000000000e+00 0.000000000000000000e+00 0.000000000000000000e+00 0.000000000000000000e+00 0.000000000000000000e+00 0.000000000000000000e+00 0.000000000000000000e+00 0.000000000000000000e+00 0.000000000000000000e+00 0.000000000000000000e+00 0.000000000000000000e+00 0.000000000000000000e+00 0.000000000000000000e+00 0.000000000000000000e+00 0.000000000000000000e+00 0.000000000000000000e+00 0.000000000000000000e+00 0.000000000000000000e+00 0.000000000000000000e+00 0.000000000000000000e+00 0.000000000000000000e+00 0.000000000000000000e+00 0.000000000000000000e+00 0.000000000000000000e+00 0.000000000000000000e+00 0.000000000000000000e+00 0.000000000000000000e+00 0.000000000000000000e+00 0.000000000000000000e+00 0.000000000000000000e+00 0.000000000000000000e+00 0.000000000000000000e+00 0.000000000000000000e+00 0.000000000000000000e+00 0.000000000000000000e+00 0.000000000000000000e+00 0.000000000000000000e+00 0.000000000000000000e+00 0.000000000000000000e+00 0.000000000000000000e+00 0.000000000000000000e+00 0.000000000000000000e+00 0.000000000000000000e+00 0.000000000000000000e+00 0.000000000000000000e+00 0.000000000000000000e+00 0.000000000000000000e+00 0.000000000000000000e+00 0.000000000000000000e+00 0.000000000000000000e+00 0.000000000000000000e+00 0.000000000000000000e+00 0.000000000000000000e+00 0.000000000000000000e+00 0.000000000000000000e+00 0.000000000000000000e+00 0.000000000000000000e+00 0.000000000000000000e+00 0.000000000000000000e+00 0.000000000000000000e+00 0.000000000000000000e+00 0.000000000000000000e+00 0.000000000000000000e+00 0.000000000000000000e+00 0.000000000000000000e+00 0.000000000000000000e+00 0.000000000000000000e+00 0.000000000000000000e+00 0.000000000000000000e+00 0.000000000000000000e+00 0.000000000000000000e+00 0.000000000000000000e+00 0.000000000000000000e+00 0.000000000000000000e+00 0.000000000000000000e+00 0.000000000000000000e+00 0.000000000000000000e+00 0.000000000000000000e+00 0.000000000000000000e+00 0.000000000000000000e+00 0.000000000000000000e+00 0.000000000000000000e+00 0.000000000000000000e+00 0.000000000000000000e+00 0.000000000000000000e+00 0.000000000000000000e+00 0.000000000000000000e+00 0.000000000000000000e+00 0.000000000000000000e+00 0.000000000000000000e+00 0.000000000000000000e+00 0.000000000000000000e+00 0.000000000000000000e+00 0.000000000000000000e+00 0.000000000000000000e+00 0.000000000000000000e+00 0.000000000000000000e+00 0.000000000000000000e+00 0.000000000000000000e+00 0.000000000000000000e+00 0.000000000000000000e+00 0.000000000000000000e+00 0.000000000000000000e+00 0.000000000000000000e+00 0.000000000000000000e+00 0.000000000000000000e+00 0.000000000000000000e+00 0.000000000000000000e+00 0.000000000000000000e+00 0.000000000000000000e+00 0.000000000000000000e+00 0.000000000000000000e+00 0.000000000000000000e+00 0.000000000000000000e+00 0.000000000000000000e+00 0.000000000000000000e+00 0.000000000000000000e+00 0.000000000000000000e+00 0.000000000000000000e+00 0.000000000000000000e+00 0.000000000000000000e+00 0.000000000000000000e+00 0.000000000000000000e+00 0.000000000000000000e+00 0.000000000000000000e+00 0.000000000000000000e+00 0.000000000000000000e+00 0.000000000000000000e+00 0.000000000000000000e+00 0.000000000000000000e+00 0.000000000000000000e+00 0.000000000000000000e+00 0.000000000000000000e+00 0.000000000000000000e+00 0.000000000000000000e+00 0.000000000000000000e+00 0.000000000000000000e+00 0.000000000000000000e+00 0.000000000000000000e+00 0.000000000000000000e+00 0.000000000000000000e+00 0.000000000000000000e+00 0.000000000000000000e+00
[truncated: 3,599,776 more chars]
