# Supplementary material for: Bayesian inference of kinetic schemes for ion channels by Kalman filtering
Source: eLife. 2022 May 4;11:e62714. doi: 10.7554/eLife.62714 (PMC9342998; doi:10.7554/eLife.62714)
Supplement: Figure 7—source data 2. — Each of them has 10 ligand concentrations. The number in the file name reports the amount of ion channels in the patch. [file elife-62714-fig7-data2.zip › 20000fluor.txt]

0.000000000000000000e+00 0.000000000000000000e+00 0.000000000000000000e+00 0.000000000000000000e+00 0.000000000000000000e+00 0.000000000000000000e+00 0.000000000000000000e+00 0.000000000000000000e+00 0.000000000000000000e+00 0.000000000000000000e+00 0.000000000000000000e+00 0.000000000000000000e+00 0.000000000000000000e+00 0.000000000000000000e+00 0.000000000000000000e+00 0.000000000000000000e+00 0.000000000000000000e+00 0.000000000000000000e+00 0.000000000000000000e+00 0.000000000000000000e+00 0.000000000000000000e+00 0.000000000000000000e+00 0.000000000000000000e+00 0.000000000000000000e+00 0.000000000000000000e+00 0.000000000000000000e+00 0.000000000000000000e+00 0.000000000000000000e+00 0.000000000000000000e+00 0.000000000000000000e+00 0.000000000000000000e+00 0.000000000000000000e+00 0.000000000000000000e+00 0.000000000000000000e+00 0.000000000000000000e+00 0.000000000000000000e+00 0.000000000000000000e+00 0.000000000000000000e+00 0.000000000000000000e+00 0.000000000000000000e+00 0.000000000000000000e+00 0.000000000000000000e+00 0.000000000000000000e+00 0.000000000000000000e+00 0.000000000000000000e+00 0.000000000000000000e+00 0.000000000000000000e+00 0.000000000000000000e+00 0.000000000000000000e+00 0.000000000000000000e+00 0.000000000000000000e+00 0.000000000000000000e+00 0.000000000000000000e+00 0.000000000000000000e+00 0.000000000000000000e+00 0.000000000000000000e+00 0.000000000000000000e+00 0.000000000000000000e+00 0.000000000000000000e+00 0.000000000000000000e+00 0.000000000000000000e+00 0.000000000000000000e+00 0.000000000000000000e+00 0.000000000000000000e+00 0.000000000000000000e+00 0.000000000000000000e+00 0.000000000000000000e+00 0.000000000000000000e+00 0.000000000000000000e+00 0.000000000000000000e+00 0.000000000000000000e+00 0.000000000000000000e+00 0.000000000000000000e+00 0.000000000000000000e+00 0.000000000000000000e+00 0.000000000000000000e+00 0.000000000000000000e+00 0.000000000000000000e+00 0.000000000000000000e+00 0.000000000000000000e+00 0.000000000000000000e+00 0.000000000000000000e+00 0.000000000000000000e+00 0.000000000000000000e+00 0.000000000000000000e+00 0.000000000000000000e+00 0.000000000000000000e+00 0.000000000000000000e+00 0.000000000000000000e+00 0.000000000000000000e+00 0.000000000000000000e+00 0.000000000000000000e+00 0.000000000000000000e+00 0.000000000000000000e+00 0.000000000000000000e+00 0.000000000000000000e+00 0.000000000000000000e+00 0.000000000000000000e+00 0.000000000000000000e+00 0.000000000000000000e+00 0.000000000000000000e+00 0.000000000000000000e+00 0.000000000000000000e+00 0.000000000000000000e+00 0.000000000000000000e+00 0.000000000000000000e+00 0.000000000000000000e+00 0.000000000000000000e+00 0.000000000000000000e+00 0.000000000000000000e+00 0.000000000000000000e+00 0.000000000000000000e+00 0.000000000000000000e+00 0.000000000000000000e+00 0.000000000000000000e+00 0.000000000000000000e+00 0.000000000000000000e+00 0.000000000000000000e+00 0.000000000000000000e+00 0.000000000000000000e+00 0.000000000000000000e+00 0.000000000000000000e+00 0.000000000000000000e+00 0.000000000000000000e+00 0.000000000000000000e+00 0.000000000000000000e+00 0.000000000000000000e+00 0.000000000000000000e+00 0.000000000000000000e+00 0.000000000000000000e+00 0.000000000000000000e+00 0.000000000000000000e+00 0.000000000000000000e+00 0.000000000000000000e+00 0.000000000000000000e+00 0.000000000000000000e+00 0.000000000000000000e+00 0.000000000000000000e+00 0.000000000000000000e+00 0.000000000000000000e+00 0.000000000000000000e+00 0.000000000000000000e+00 0.000000000000000000e+00 0.000000000000000000e+00 0.000000000000000000e+00 0.000000000000000000e+00 0.000000000000000000e+00 0.000000000000000000e+00 0.000000000000000000e+00 0.000000000000000000e+00 0.000000000000000000e+00 0.000000000000000000e+00 0.000000000000000000e+00 0.000000000000000000e+00 0.000000000000000000e+00 0.000000000000000000e+00 0.000000000000000000e+00 0.000000000000000000e+00 0.000000000000000000e+00 0.000000000000000000e+00 0.000000000000000000e+00 0.000000000000000000e+00 0.000000000000000000e+00 0.000000000000000000e+00 0.000000000000000000e+00 0.000000000000000000e+00 0.000000000000000000e+00 0.000000000000000000e+00 0.000000000000000000e+00 0.000000000000000000e+00 0.000000000000000000e+00 0.000000000000000000e+00 0.000000000000000000e+00 0.000000000000000000e+00 0.000000000000000000e+00 0.000000000000000000e+00 0.000000000000000000e+00 0.000000000000000000e+00 0.000000000000000000e+00 0.000000000000000000e+00 0.000000000000000000e+00 0.000000000000000000e+00 0.000000000000000000e+00 0.000000000000000000e+00 0.000000000000000000e+00 0.000000000000000000e+00 0.000000000000000000e+00 0.000000000000000000e+00 0.000000000000000000e+00 0.000000000000000000e+00 0.000000000000000000e+00 0.000000000000000000e+00 0.000000000000000000e+00 0.000000000000000000e+00 0.000000000000000000e+00 0.000000000000000000e+00 0.000000000000000000e+00 0.000000000000000000e+00 0.000000000000000000e+00 0.000000000000000000e+00 0.000000000000000000e+00 0.000000000000000000e+00 0.000000000000000000e+00 0.000000000000000000e+00 0.000000000000000000e+00 0.000000000000000000e+00 0.000000000000000000e+00 0.000000000000000000e+00 0.000000000000000000e+00 0.000000000000000000e+00 0.000000000000000000e+00 0.000000000000000000e+00 0.000000000000000000e+00 0.000000000000000000e+00 0.000000000000000000e+00 0.000000000000000000e+00 0.000000000000000000e+00 0.000000000000000000e+00 0.000000000000000000e+00 0.000000000000000000e+00 0.000000000000000000e+00 0.000000000000000000e+00 0.000000000000000000e+00 0.000000000000000000e+00 0.000000000000000000e+00 0.000000000000000000e+00 0.000000000000000000e+00 0.000000000000000000e+00 0.000000000000000000e+00 0.000000000000000000e+00 0.000000000000000000e+00 0.000000000000000000e+00 0.000000000000000000e+00 0.000000000000000000e+00 0.000000000000000000e+00 0.000000000000000000e+00 0.000000000000000000e+00 0.000000000000000000e+00 0.000000000000000000e+00 0.000000000000000000e+00 0.000000000000000000e+00 0.000000000000000000e+00 0.000000000000000000e+00 0.000000000000000000e+00 0.000000000000000000e+00 0.000000000000000000e+00 0.000000000000000000e+00 0.000000000000000000e+00 0.000000000000000000e+00 0.000000000000000000e+00 0.000000000000000000e+00 0.000000000000000000e+00 0.000000000000000000e+00 0.000000000000000000e+00 0.000000000000000000e+00 0.000000000000000000e+00 0.000000000000000000e+00 0.000000000000000000e+00 0.000000000000000000e+00 0.000000000000000000e+00 0.000000000000000000e+00 0.000000000000000000e+00 0.000000000000000000e+00 0.000000000000000000e+00 0.000000000000000000e+00 0.000000000000000000e+00 0.000000000000000000e+00 0.000000000000000000e+00 0.000000000000000000e+00 0.000000000000000000e+00 0.000000000000000000e+00 0.000000000000000000e+00 0.000000000000000000e+00 0.000000000000000000e+00 0.000000000000000000e+00 0.000000000000000000e+00 0.000000000000000000e+00 0.000000000000000000e+00 0.000000000000000000e+00 0.000000000000000000e+00 0.000000000000000000e+00 0.000000000000000000e+00 0.000000000000000000e+00 0.000000000000000000e+00 0.000000000000000000e+00 0.000000000000000000e+00 0.000000000000000000e+00 0.000000000000000000e+00 0.000000000000000000e+00 0.000000000000000000e+00 0.000000000000000000e+00 0.000000000000000000e+00 0.000000000000000000e+00 0.000000000000000000e+00 0.000000000000000000e+00 0.000000000000000000e+00 0.000000000000000000e+00 0.000000000000000000e+00 0.000000000000000000e+00 0.000000000000000000e+00 0.000000000000000000e+00 0.000000000000000000e+00 0.000000000000000000e+00 0.000000000000000000e+00 0.000000000000000000e+00 0.000000000000000000e+00 0.000000000000000000e+00 0.000000000000000000e+00 0.000000000000000000e+00 0.000000000000000000e+00 0.000000000000000000e+00 0.000000000000000000e+00 0.000000000000000000e+00 0.000000000000000000e+00 0.000000000000000000e+00 0.000000000000000000e+00 0.000000000000000000e+00 0.000000000000000000e+00 0.000000000000000000e+00 0.000000000000000000e+00 0.000000000000000000e+00 0.000000000000000000e+00 0.000000000000000000e+00 0.000000000000000000e+00 0.000000000000000000e+00 0.000000000000000000e+00 0.000000000000000000e+00 0.000000000000000000e+00 0.000000000000000000e+00 0.000000000000000000e+00 0.000000000000000000e+00 0.000000000000000000e+00 0.000000000000000000e+00 0.000000000000000000e+00 0.000000000000000000e+00 0.000000000000000000e+00 0.000000000000000000e+00 0.000000000000000000e+00 0.000000000000000000e+00 0.000000000000000000e+00 0.000000000000000000e+00 0.000000000000000000e+00 0.000000000000000000e+00 0.000000000000000000e+00 0.000000000000000000e+00 0.000000000000000000e+00 0.000000000000000000e+00 0.000000000000000000e+00 0.000000000000000000e+00 0.000000000000000000e+00 0.000000000000000000e+00 0.000000000000000000e+00 0.000000000000000000e+00 0.000000000000000000e+00 0.000000000000000000e+00 0.000000000000000000e+00 0.000000000000000000e+00 0.000000000000000000e+00 0.000000000000000000e+00 0.000000000000000000e+00 0.000000000000000000e+00 0.000000000000000000e+00 0.000000000000000000e+00 0.000000000000000000e+00 0.000000000000000000e+00 0.000000000000000000e+00 0.000000000000000000e+00 0.000000000000000000e+00 0.000000000000000000e+00 0.000000000000000000e+00 0.000000000000000000e+00 0.000000000000000000e+00 0.000000000000000000e+00 0.000000000000000000e+00 0.000000000000000000e+00 0.000000000000000000e+00 0.000000000000000000e+00 0.000000000000000000e+00 0.000000000000000000e+00 0.000000000000000000e+00 0.000000000000000000e+00 0.000000000000000000e+00 0.000000000000000000e+00 0.000000000000000000e+00 0.000000000000000000e+00 0.000000000000000000e+00 0.000000000000000000e+00 0.000000000000000000e+00 0.000000000000000000e+00 0.000000000000000000e+00 0.000000000000000000e+00 0.000000000000000000e+00 0.000000000000000000e+00 0.000000000000000000e+00 0.000000000000000000e+00 0.000000000000000000e+00 0.000000000000000000e+00 0.000000000000000000e+00 0.000000000000000000e+00 0.000000000000000000e+00 0.000000000000000000e+00 0.000000000000000000e+00 0.000000000000000000e+00 0.000000000000000000e+00 0.000000000000000000e+00 0.000000000000000000e+00 0.000000000000000000e+00 0.000000000000000000e+00 0.000000000000000000e+00 0.000000000000000000e+00 0.000000000000000000e+00 0.000000000000000000e+00 0.000000000000000000e+00 0.000000000000000000e+00 0.000000000000000000e+00 0.000000000000000000e+00 0.000000000000000000e+00 0.000000000000000000e+00 0.000000000000000000e+00 0.000000000000000000e+00 0.000000000000000000e+00 0.000000000000000000e+00 0.000000000000000000e+00 0.000000000000000000e+00 0.000000000000000000e+00 0.000000000000000000e+00 0.000000000000000000e+00 0.000000000000000000e+00 0.000000000000000000e+00 0.000000000000000000e+00 0.000000000000000000e+00 0.000000000000000000e+00 0.000000000000000000e+00 0.000000000000000000e+00 0.000000000000000000e+00 0.000000000000000000e+00 0.000000000000000000e+00 0.000000000000000000e+00 0.000000000000000000e+00 0.000000000000000000e+00 0.000000000000000000e+00 0.000000000000000000e+00 0.000000000000000000e+00 0.000000000000000000e+00 0.000000000000000000e+00 0.000000000000000000e+00 0.000000000000000000e+00 0.000000000000000000e+00 0.000000000000000000e+00 0.000000000000000000e+00 0.000000000000000000e+00 0.000000000000000000e+00 0.000000000000000000e+00 0.000000000000000000e+00 0.000000000000000000e+00 0.000000000000000000e+00 0.000000000000000000e+00 0.000000000000000000e+00 0.000000000000000000e+00 0.000000000000000000e+00 0.000000000000000000e+00 0.000000000000000000e+00 0.000000000000000000e+00 0.000000000000000000e+00 0.000000000000000000e+00 0.000000000000000000e+00 0.000000000000000000e+00 0.000000000000000000e+00 0.000000000000000000e+00 0.000000000000000000e+00 0.000000000000000000e+00 0.000000000000000000e+00 0.000000000000000000e+00 0.000000000000000000e+00 0.000000000000000000e+00 0.000000000000000000e+00 0.000000000000000000e+00 0.000000000000000000e+00 0.000000000000000000e+00 0.000000000000000000e+00 0.000000000000000000e+00 0.000000000000000000e+00 0.000000000000000000e+00 0.000000000000000000e+00 0.000000000000000000e+00 0.000000000000000000e+00 0.000000000000000000e+00 0.000000000000000000e+00 0.000000000000000000e+00 0.000000000000000000e+00 0.000000000000000000e+00 0.000000000000000000e+00 0.000000000000000000e+00 0.000000000000000000e+00 0.000000000000000000e+00 0.000000000000000000e+00 0.000000000000000000e+00 0.000000000000000000e+00 0.000000000000000000e+00 0.000000000000000000e+00 0.000000000000000000e+00 0.000000000000000000e+00 0.000000000000000000e+00 0.000000000000000000e+00 0.000000000000000000e+00 0.000000000000000000e+00 0.000000000000000000e+00 0.000000000000000000e+00 0.000000000000000000e+00 0.000000000000000000e+00 0.000000000000000000e+00 0.000000000000000000e+00 0.000000000000000000e+00 0.000000000000000000e+00 0.000000000000000000e+00 0.000000000000000000e+00 0.000000000000000000e+00 0.000000000000000000e+00 0.000000000000000000e+00 0.000000000000000000e+00 0.000000000000000000e+00 0.000000000000000000e+00 0.000000000000000000e+00 0.000000000000000000e+00 0.000000000000000000e+00 0.000000000000000000e+00 0.000000000000000000e+00 0.000000000000000000e+00 0.000000000000000000e+00 0.000000000000000000e+00 0.000000000000000000e+00 0.000000000000000000e+00 0.000000000000000000e+00 0.000000000000000000e+00 0.000000000000000000e+00 0.000000000000000000e+00 0.000000000000000000e+00 0.000000000000000000e+00 0.000000000000000000e+00 0.000000000000000000e+00 0.000000000000000000e+00 0.000000000000000000e+00 0.000000000000000000e+00 0.000000000000000000e+00 0.000000000000000000e+00 0.000000000000000000e+00 0.000000000000000000e+00 0.000000000000000000e+00 0.000000000000000000e+00 0.000000000000000000e+00 0.000000000000000000e+00 0.000000000000000000e+00 0.000000000000000000e+00 0.000000000000000000e+00 0.000000000000000000e+00 0.000000000000000000e+00 0.000000000000000000e+00 0.000000000000000000e+00 0.000000000000000000e+00 0.000000000000000000e+00 0.000000000000000000e+00 0.000000000000000000e+00 0.000000000000000000e+00 0.000000000000000000e+00 0.000000000000000000e+00 0.000000000000000000e+00 0.000000000000000000e+00 0.000000000000000000e+00 0.000000000000000000e+00 0.000000000000000000e+00 0.000000000000000000e+00 0.000000000000000000e+00 0.000000000000000000e+00 0.000000000000000000e+00 0.000000000000000000e+00 0.000000000000000000e+00 0.000000000000000000e+00 0.000000000000000000e+00 0.000000000000000000e+00 0.000000000000000000e+00 0.000000000000000000e+00 0.000000000000000000e+00 0.000000000000000000e+00 0.000000000000000000e+00 0.000000000000000000e+00 0.000000000000000000e+00 0.000000000000000000e+00 0.000000000000000000e+00 0.000000000000000000e+00 0.000000000000000000e+00 0.000000000000000000e+00 0.000000000000000000e+00 0.000000000000000000e+00 0.000000000000000000e+00 0.000000000000000000e+00 0.000000000000000000e+00 0.000000000000000000e+00 0.000000000000000000e+00 0.000000000000000000e+00 0.000000000000000000e+00 0.000000000000000000e+00 0.000000000000000000e+00 0.000000000000000000e+00 0.000000000000000000e+00 0.000000000000000000e+00 0.000000000000000000e+00 0.000000000000000000e+00 0.000000000000000000e+00 0.000000000000000000e+00 0.000000000000000000e+00 0.000000000000000000e+00 0.000000000000000000e+00 0.000000000000000000e+00 0.000000000000000000e+00 0.000000000000000000e+00 0.000000000000000000e+00 0.000000000000000000e+00 0.000000000000000000e+00 0.000000000000000000e+00 0.000000000000000000e+00 0.000000000000000000e+00 0.000000000000000000e+00 0.000000000000000000e+00 0.000000000000000000e+00 0.000000000000000000e+00 0.000000000000000000e+00 0.000000000000000000e+00 0.000000000000000000e+00 0.000000000000000000e+00 0.000000000000000000e+00 0.000000000000000000e+00 0.000000000000000000e+00 0.000000000000000000e+00 0.000000000000000000e+00 0.000000000000000000e+00 0.000000000000000000e+00 0.000000000000000000e+00 0.000000000000000000e+00 0.000000000000000000e+00 0.000000000000000000e+00 0.000000000000000000e+00 0.000000000000000000e+00 0.000000000000000000e+00 0.000000000000000000e+00 0.000000000000000000e+00 0.000000000000000000e+00 0.000000000000000000e+00 0.000000000000000000e+00 0.000000000000000000e+00 0.000000000000000000e+00 0.000000000000000000e+00 0.000000000000000000e+00 0.000000000000000000e+00 0.000000000000000000e+00 0.000000000000000000e+00 0.000000000000000000e+00 0.000000000000000000e+00 0.000000000000000000e+00 0.000000000000000000e+00 0.000000000000000000e+00 0.000000000000000000e+00 0.000000000000000000e+00 0.000000000000000000e+00 0.000000000000000000e+00 0.000000000000000000e+00 0.000000000000000000e+00 0.000000000000000000e+00 0.000000000000000000e+00 0.000000000000000000e+00 0.000000000000000000e+00 0.000000000000000000e+00 0.000000000000000000e+00 0.000000000000000000e+00 0.000000000000000000e+00 0.000000000000000000e+00 0.000000000000000000e+00 0.000000000000000000e+00 0.000000000000000000e+00 0.000000000000000000e+00 0.000000000000000000e+00 0.000000000000000000e+00 0.000000000000000000e+00 0.000000000000000000e+00 0.000000000000000000e+00 0.000000000000000000e+00 0.000000000000000000e+00 0.000000000000000000e+00 0.000000000000000000e+00 0.000000000000000000e+00 0.000000000000000000e+00 0.000000000000000000e+00 0.000000000000000000e+00 0.000000000000000000e+00 0.000000000000000000e+00 0.000000000000000000e+00 0.000000000000000000e+00 0.000000000000000000e+00 0.000000000000000000e+00 0.000000000000000000e+00 0.000000000000000000e+00 0.000000000000000000e+00 0.000000000000000000e+00 0.000000000000000000e+00 0.000000000000000000e+00 0.000000000000000000e+00 0.000000000000000000e+00 0.000000000000000000e+00 0.000000000000000000e+00 0.000000000000000000e+00 0.000000000000000000e+00 0.000000000000000000e+00 0.000000000000000000e+00 0.000000000000000000e+00 0.000000000000000000e+00 0.000000000000000000e+00 0.000000000000000000e+00 0.000000000000000000e+00 0.000000000000000000e+00 0.000000000000000000e+00 0.000000000000000000e+00 0.000000000000000000e+00 0.000000000000000000e+00 0.000000000000000000e+00 0.000000000000000000e+00 0.000000000000000000e+00 0.000000000000000000e+00 0.000000000000000000e+00 0.000000000000000000e+00 0.000000000000000000e+00 0.000000000000000000e+00 0.000000000000000000e+00 0.000000000000000000e+00 0.000000000000000000e+00 0.000000000000000000e+00 0.000000000000000000e+00 0.000000000000000000e+00 0.000000000000000000e+00 0.000000000000000000e+00 0.000000000000000000e+00 0.000000000000000000e+00 0.000000000000000000e+00 0.000000000000000000e+00 0.000000000000000000e+00 0.000000000000000000e+00 0.000000000000000000e+00 0.000000000000000000e+00 0.000000000000000000e+00 0.000000000000000000e+00 0.000000000000000000e+00 0.000000000000000000e+00 0.000000000000000000e+00 0.000000000000000000e+00 0.000000000000000000e+00 0.000000000000000000e+00 0.000000000000000000e+00 0.000000000000000000e+00 0.000000000000000000e+00 0.000000000000000000e+00 0.000000000000000000e+00 0.000000000000000000e+00 0.000000000000000000e+00 0.000000000000000000e+00 0.000000000000000000e+00 0.000000000000000000e+00 0.000000000000000000e+00 0.000000000000000000e+00 0.000000000000000000e+00 0.000000000000000000e+00 0.000000000000000000e+00 0.000000000000000000e+00 0.000000000000000000e+00 0.000000000000000000e+00 0.000000000000000000e+00 0.000000000000000000e+00 0.000000000000000000e+00 0.000000000000000000e+00 0.000000000000000000e+00 0.000000000000000000e+00 0.000000000000000000e+00 0.000000000000000000e+00 0.000000000000000000e+00 0.000000000000000000e+00 0.000000000000000000e+00 0.000000000000000000e+00 0.000000000000000000e+00 0.000000000000000000e+00 0.000000000000000000e+00 0.000000000000000000e+00 0.000000000000000000e+00 0.000000000000000000e+00 0.000000000000000000e+00 0.000000000000000000e+00 0.000000000000000000e+00 0.000000000000000000e+00 0.000000000000000000e+00 0.000000000000000000e+00 0.000000000000000000e+00 0.000000000000000000e+00 0.000000000000000000e+00 0.000000000000000000e+00 0.000000000000000000e+00 0.000000000000000000e+00 0.000000000000000000e+00 0.000000000000000000e+00 0.000000000000000000e+00 0.000000000000000000e+00 0.000000000000000000e+00 0.000000000000000000e+00 0.000000000000000000e+00 0.000000000000000000e+00 0.000000000000000000e+00 0.000000000000000000e+00 0.000000000000000000e+00 0.000000000000000000e+00 0.000000000000000000e+00 0.000000000000000000e+00 0.000000000000000000e+00 0.000000000000000000e+00 0.000000000000000000e+00 0.000000000000000000e+00 0.000000000000000000e+00 0.000000000000000000e+00 0.000000000000000000e+00 0.000000000000000000e+00 0.000000000000000000e+00 0.000000000000000000e+00 0.000000000000000000e+00 0.000000000000000000e+00 0.000000000000000000e+00 0.000000000000000000e+00 0.000000000000000000e+00 0.000000000000000000e+00 0.000000000000000000e+00 0.000000000000000000e+00 0.000000000000000000e+00 0.000000000000000000e+00 0.000000000000000000e+00 0.000000000000000000e+00 0.000000000000000000e+00 0.000000000000000000e+00 0.000000000000000000e+00 0.000000000000000000e+00 0.000000000000000000e+00 0.000000000000000000e+00 0.000000000000000000e+00 0.000000000000000000e+00 0.000000000000000000e+00 0.000000000000000000e+00 0.000000000000000000e+00 0.000000000000000000e+00 0.000000000000000000e+00 0.000000000000000000e+00 0.000000000000000000e+00 0.000000000000000000e+00 0.000000000000000000e+00 0.000000000000000000e+00 0.000000000000000000e+00 0.000000000000000000e+00 0.000000000000000000e+00 0.000000000000000000e+00 0.000000000000000000e+00 0.000000000000000000e+00 0.000000000000000000e+00 0.000000000000000000e+00 0.000000000000000000e+00 0.000000000000000000e+00 0.000000000000000000e+00 0.000000000000000000e+00 0.000000000000000000e+00 0.000000000000000000e+00 0.000000000000000000e+00 0.000000000000000000e+00 0.000000000000000000e+00 0.000000000000000000e+00 0.000000000000000000e+00 0.000000000000000000e+00 0.000000000000000000e+00 0.000000000000000000e+00 0.000000000000000000e+00 0.000000000000000000e+00 0.000000000000000000e+00 0.000000000000000000e+00 0.000000000000000000e+00 0.000000000000000000e+00 0.000000000000000000e+00 0.000000000000000000e+00 0.000000000000000000e+00 0.000000000000000000e+00 0.000000000000000000e+00 0.000000000000000000e+00 0.000000000000000000e+00 0.000000000000000000e+00 0.000000000000000000e+00 0.000000000000000000e+00 0.000000000000000000e+00 0.000000000000000000e+00 0.000000000000000000e+00 0.000000000000000000e+00 0.000000000000000000e+00 0.000000000000000000e+00 0.000000000000000000e+00 0.000000000000000000e+00 0.000000000000000000e+00 0.000000000000000000e+00 0.000000000000000000e+00 0.000000000000000000e+00 0.000000000000000000e+00 0.000000000000000000e+00 0.000000000000000000e+00 0.000000000000000000e+00 0.000000000000000000e+00 0.000000000000000000e+00 0.000000000000000000e+00 0.000000000000000000e+00 0.000000000000000000e+00 0.000000000000000000e+00 0.000000000000000000e+00 0.000000000000000000e+00 0.000000000000000000e+00 0.000000000000000000e+00 0.000000000000000000e+00 0.000000000000000000e+00 0.000000000000000000e+00 0.000000000000000000e+00 0.000000000000000000e+00 0.000000000000000000e+00 0.000000000000000000e+00 0.000000000000000000e+00 0.000000000000000000e+00 0.000000000000000000e+00 0.000000000000000000e+00 0.000000000000000000e+00 0.000000000000000000e+00 0.000000000000000000e+00 0.000000000000000000e+00 0.000000000000000000e+00 0.000000000000000000e+00 0.000000000000000000e+00 0.000000000000000000e+00 0.000000000000000000e+00 0.000000000000000000e+00 0.000000000000000000e+00 0.000000000000000000e+00 0.000000000000000000e+00 0.000000000000000000e+00 0.000000000000000000e+00 0.000000000000000000e+00 0.000000000000000000e+00 0.000000000000000000e+00 0.000000000000000000e+00 0.000000000000000000e+00 0.000000000000000000e+00 0.000000000000000000e+00 0.000000000000000000e+00 0.000000000000000000e+00 0.000000000000000000e+00 0.000000000000000000e+00 0.000000000000000000e+00 0.000000000000000000e+00 0.000000000000000000e+00 0.000000000000000000e+00 0.000000000000000000e+00 0.000000000000000000e+00 0.000000000000000000e+00 0.000000000000000000e+00 0.000000000000000000e+00 0.000000000000000000e+00 0.000000000000000000e+00 0.000000000000000000e+00 0.000000000000000000e+00 0.000000000000000000e+00 0.000000000000000000e+00 0.000000000000000000e+00 0.000000000000000000e+00 0.000000000000000000e+00 0.000000000000000000e+00 0.000000000000000000e+00 0.000000000000000000e+00 0.000000000000000000e+00 0.000000000000000000e+00 0.000000000000000000e+00 0.000000000000000000e+00 0.000000000000000000e+00 0.000000000000000000e+00 0.000000000000000000e+00 0.000000000000000000e+00 0.000000000000000000e+00 0.000000000000000000e+00 0.000000000000000000e+00 0.000000000000000000e+00 0.000000000000000000e+00 0.000000000000000000e+00 0.000000000000000000e+00 0.000000000000000000e+00 0.000000000000000000e+00 0.000000000000000000e+00 0.000000000000000000e+00 0.000000000000000000e+00 0.000000000000000000e+00 1.310000000000000000e+02 3.530000000000000000e+02 4.830000000000000000e+02 6.410000000000000000e+02 7.910000000000000000e+02 8.500000000000000000e+02 1.058000000000000000e+03 1.231000000000000000e+03 1.346000000000000000e+03 1.485000000000000000e+03 1.387000000000000000e+03 1.580000000000000000e+03 1.641000000000000000e+03 1.731000000000000000e+03 1.810000000000000000e+03 1.885000000000000000e+03 1.883000000000000000e+03 2.030000000000000000e+03 2.087000000000000000e+03 2.172000000000000000e+03 2.110000000000000000e+03 2.253000000000000000e+03 2.396000000000000000e+03 2.352000000000000000e+03 2.553000000000000000e+03 2.572000000000000000e+03 2.615000000000000000e+03 2.664000000000000000e+03 2.686000000000000000e+03 2.592000000000000000e+03 2.600000000000000000e+03 2.783000000000000000e+03 2.802000000000000000e+03 2.848000000000000000e+03 2.848000000000000000e+03 2.842000000000000000e+03 2.764000000000000000e+03 3.065000000000000000e+03 3.044000000000000000e+03 3.048000000000000000e+03 3.059000000000000000e+03 3.286000000000000000e+03 3.266000000000000000e+03 3.351000000000000000e+03 3.304000000000000000e+03 3.192000000000000000e+03 3.346000000000000000e+03 3.245000000000000000e+03 3.389000000000000000e+03 3.315000000000000000e+03 3.301000000000000000e+03 3.288000000000000000e+03 3.478000000000000000e+03 3.369000000000000000e+03 3.446000000000000000e+03 3.409000000000000000e+03 3.503000000000000000e+03 3.554000000000000000e+03 3.585000000000000000e+03 3.640000000000000000e+03 3.668000000000000000e+03 3.791000000000000000e+03 3.862000000000000000e+03 3.971000000000000000e+03 3.872000000000000000e+03 4.013000000000000000e+03 4.059000000000000000e+03 4.211000000000000000e+03 4.096000000000000000e+03 4.117000000000000000e+03 4.157000000000000000e+03 4.185000000000000000e+03 4.043000000000000000e+03 4.172000000000000000e+03 4.293000000000000000e+03 4.150000000000000000e+03 4.256000000000000000e+03 4.316000000000000000e+03 4.314000000000000000e+03 4.424000000000000000e+03 4.403000000000000000e+03 4.439000000000000000e+03 4.481000000000000000e+03 4.431000000000000000e+03 4.457000000000000000e+03 4.502000000000000000e+03 4.474000000000000000e+03 4.545000000000000000e+03 4.362000000000000000e+03 4.422000000000000000e+03 4.593000000000000000e+03 4.494000000000000000e+03 4.387000000000000000e+03 4.458000000000000000e+03 4.474000000000000000e+03 4.581000000000000000e+03 4.559000000000000000e+03 4.525000000000000000e+03 4.315000000000000000e+03 4.446000000000000000e+03 4.526000000000000000e+03 4.580000000000000000e+03 4.518000000000000000e+03 4.670000000000000000e+03 4.517000000000000000e+03 4.511000000000000000e+03 4.466000000000000000e+03 4.515000000000000000e+03 4.555000000000000000e+03 4.509000000000000000e+03 4.563000000000000000e+03 4.536000000000000000e+03 4.440000000000000000e+03 4.478000000000000000e+03 4.447000000000000000e+03 4.487000000000000000e+03 4.370000000000000000e+03 4.555000000000000000e+03 4.497000000000000000e+03 4.537000000000000000e+03 4.657000000000000000e+03 4.687000000000000000e+03 4.540000000000000000e+03 4.591000000000000000e+03 4.507000000000000000e+03 4.711000000000000000e+03 4.590000000000000000e+03 4.598000000000000000e+03 4.739000000000000000e+03 4.736000000000000000e+03 4.610000000000000000e+03 4.712000000000000000e+03 4.712000000000000000e+03 4.772000000000000000e+03 4.771000000000000000e+03 4.682000000000000000e+03 4.767000000000000000e+03 4.726000000000000000e+03 4.834000000000000000e+03 4.733000000000000000e+03 4.984000000000000000e+03 5.021000000000000000e+03 5.047000000000000000e+03 4.902000000000000000e+03 4.921000000000000000e+03 4.874000000000000000e+03 4.854000000000000000e+03 5.083000000000000000e+03 4.948000000000000000e+03 5.079000000000000000e+03 4.984000000000000000e+03 5.112000000000000000e+03 5.204000000000000000e+03 5.147000000000000000e+03 5.211000000000000000e+03 5.378000000000000000e+03 5.322000000000000000e+03 5.328000000000000000e+03 5.272000000000000000e+03 5.340000000000000000e+03 5.413000000000000000e+03 5.430000000000000000e+03 5.468000000000000000e+03 5.552000000000000000e+03 5.437000000000000000e+03 5.339000000000000000e+03 5.248000000000000000e+03 5.433000000000000000e+03 5.474000000000000000e+03 5.470000000000000000e+03 5.612000000000000000e+03 5.513000000000000000e+03 5.531000000000000000e+03 5.533000000000000000e+03 5.477000000000000000e+03 5.615000000000000000e+03 5.506000000000000000e+03 5.602000000000000000e+03 5.390000000000000000e+03 5.429000000000000000e+03 5.527000000000000000e+03 5.548000000000000000e+03 5.415000000000000000e+03 5.462000000000000000e+03 5.488000000000000000e+03 5.382000000000000000e+03 5.500000000000000000e+03 5.564000000000000000e+03 5.692000000000000000e+03 5.487000000000000000e+03 5.536000000000000000e+03 5.570000000000000000e+03 5.584000000000000000e+03 5.645000000000000000e+03 5.509000000000000000e+03 5.639000000000000000e+03 5.594000000000000000e+03 5.526000000000000000e+03 5.702000000000000000e+03 5.644000000000000000e+03 5.805000000000000000e+03 5.927000000000000000e+03 5.833000000000000000e+03 5.810000000000000000e+03 5.894000000000000000e+03 5.907000000000000000e+03 5.746000000000000000e+03 5.801000000000000000e+03 5.742000000000000000e+03 5.756000000000000000e+03 5.597000000000000000e+03 5.510000000000000000e+03 5.588000000000000000e+03 5.654000000000000000e+03 5.506000000000000000e+03 5.573000000000000000e+03 5.525000000000000000e+03 5.539000000000000000e+03 5.662000000000000000e+03 5.685000000000000000e+03 5.697000000000000000e+03 5.721000000000000000e+03 5.543000000000000000e+03 5.716000000000000000e+03 5.840000000000000000e+03 5.695000000000000000e+03 5.701000000000000000e+03 5.672000000000000000e+03 5.703000000000000000e+03 5.756000000000000000e+03 5.702000000000000000e+03 5.850000000000000000e+03 5.756000000000000000e+03 5.608000000000000000e+03 5.653000000000000000e+03 5.664000000000000000e+03 5.693000000000000000e+03 5.665000000000000000e+03 5.557000000000000000e+03 5.841000000000000000e+03 5.717000000000000000e+03 5.698000000000000000e+03 5.673000000000000000e+03 5.810000000000000000e+03 5.750000000000000000e+03 5.907000000000000000e+03 5.768000000000000000e+03 5.831000000000000000e+03 5.909000000000000000e+03 5.697000000000000000e+03 5.750000000000000000e+03 5.779000000000000000e+03 5.894000000000000000e+03 5.844000000000000000e+03 5.610000000000000000e+03 5.766000000000000000e+03 5.854000000000000000e+03 5.853000000000000000e+03 5.907000000000000000e+03 5.881000000000000000e+03 5.824000000000000000e+03 5.878000000000000000e+03 5.855000000000000000e+03 5.884000000000000000e+03 5.715000000000000000e+03 5.894000000000000000e+03 5.716000000000000000e+03 5.910000000000000000e+03 5.798000000000000000e+03 5.879000000000000000e+03 5.760000000000000000e+03 5.898000000000000000e+03 5.838000000000000000e+03 5.777000000000000000e+03 5.869000000000000000e+03 5.908000000000000000e+03 5.800000000000000000e+03 5.871000000000000000e+03 5.892000000000000000e+03 5.935000000000000000e+03 5.878000000000000000e+03 5.900000000000000000e+03 5.866000000000000000e+03 5.916000000000000000e+03 5.881000000000000000e+03 5.979000000000000000e+03 5.878000000000000000e+03 5.896000000000000000e+03 5.864000000000000000e+03 5.961000000000000000e+03 6.023000000000000000e+03 6.099000000000000000e+03 6.006000000000000000e+03 5.951000000000000000e+03 6.044000000000000000e+03 5.953000000000000000e+03 6.086000000000000000e+03 6.089000000000000000e+03 6.207000000000000000e+03 6.112000000000000000e+03 6.186000000000000000e+03 6.155000000000000000e+03 6.112000000000000000e+03 6.157000000000000000e+03 6.016000000000000000e+03 6.109000000000000000e+03 6.036000000000000000e+03 6.175000000000000000e+03 6.122000000000000000e+03 6.207000000000000000e+03 6.205000000000000000e+03 6.179000000000000000e+03 6.181000000000000000e+03 6.069000000000000000e+03 6.249000000000000000e+03 6.181000000000000000e+03 6.019000000000000000e+03 5.981000000000000000e+03 5.745000000000000000e+03 6.044000000000000000e+03 5.874000000000000000e+03 5.851000000000000000e+03 5.864000000000000000e+03 5.714000000000000000e+03 5.790000000000000000e+03 5.629000000000000000e+03 5.711000000000000000e+03 5.613000000000000000e+03 5.840000000000000000e+03 5.784000000000000000e+03 5.793000000000000000e+03 5.949000000000000000e+03 5.749000000000000000e+03 5.830000000000000000e+03 6.043000000000000000e+03 5.903000000000000000e+03 6.025000000000000000e+03 5.987000000000000000e+03 5.901000000000000000e+03 6.035000000000000000e+03 5.919000000000000000e+03 6.039000000000000000e+03 6.000000000000000000e+03 5.929000000000000000e+03 6.175000000000000000e+03 6.078000000000000000e+03 6.072000000000000000e+03 6.098000000000000000e+03 6.141000000000000000e+03 6.268000000000000000e+03 6.191000000000000000e+03 6.322000000000000000e+03 6.153000000000000000e+03 6.206000000000000000e+03 6.326000000000000000e+03 6.325000000000000000e+03 6.360000000000000000e+03 6.297000000000000000e+03 6.225000000000000000e+03 6.300000000000000000e+03 6.228000000000000000e+03 6.006000000000000000e+03 6.003000000000000000e+03 6.203000000000000000e+03 6.259000000000000000e+03 6.165000000000000000e+03 6.331000000000000000e+03 6.081000000000000000e+03 6.367000000000000000e+03 6.226000000000000000e+03 6.271000000000000000e+03 6.363000000000000000e+03 6.166000000000000000e+03 6.166000000000000000e+03 6.379000000000000000e+03 6.296000000000000000e+03 6.153000000000000000e+03 6.189000000000000000e+03 6.173000000000000000e+03 6.120000000000000000e+03 6.186000000000000000e+03 6.252000000000000000e+03 6.258000000000000000e+03 6.385000000000000000e+03 6.309000000000000000e+03 6.600000000000000000e+03 6.603000000000000000e+03 6.455000000000000000e+03 6.464000000000000000e+03 6.387000000000000000e+03 6.423000000000000000e+03 6.465000000000000000e+03 6.630000000000000000e+03 6.741000000000000000e+03 6.715000000000000000e+03 6.659000000000000000e+03 6.595000000000000000e+03 6.495000000000000000e+03 6.736000000000000000e+03 6.465000000000000000e+03 6.682000000000000000e+03 6.476000000000000000e+03 6.585000000000000000e+03 6.538000000000000000e+03 6.507000000000000000e+03 6.529000000000000000e+03 6.545000000000000000e+03 6.538000000000000000e+03 6.525000000000000000e+03 6.619000000000000000e+03 6.649000000000000000e+03 6.527000000000000000e+03 6.688000000000000000e+03 6.779000000000000000e+03 6.571000000000000000e+03 6.485000000000000000e+03 6.648000000000000000e+03 6.627000000000000000e+03 6.615000000000000000e+03 6.653000000000000000e+03 6.494000000000000000e+03 6.596000000000000000e+03 6.527000000000000000e+03 6.762000000000000000e+03 6.627000000000000000e+03 6.633000000000000000e+03 6.753000000000000000e+03 6.586000000000000000e+03 6.594000000000000000e+03 6.545000000000000000e+03 6.703000000000000000e+03 6.647000000000000000e+03 6.760000000000000000e+03 6.613000000000000000e+03 6.646000000000000000e+03 6.672000000000000000e+03 6.601000000000000000e+03 6.514000000000000000e+03 6.807000000000000000e+03 6.741000000000000000e+03 6.704000000000000000e+03 6.884000000000000000e+03 6.762000000000000000e+03 6.594000000000000000e+03 6.595000000000000000e+03 6.401000000000000000e+03 6.671000000000000000e+03 6.580000000000000000e+03 6.591000000000000000e+03 6.712000000000000000e+03 6.766000000000000000e+03 6.708000000000000000e+03 6.729000000000000000e+03 6.675000000000000000e+03 6.698000000000000000e+03 6.714000000000000000e+03 6.777000000000000000e+03 6.717000000000000000e+03 6.561000000000000000e+03 6.492000000000000000e+03 6.780000000000000000e+03 6.822000000000000000e+03 6.752000000000000000e+03 6.696000000000000000e+03 6.897000000000000000e+03 6.952000000000000000e+03 6.939000000000000000e+03 6.856000000000000000e+03 6.747000000000000000e+03 6.782000000000000000e+03 6.642000000000000000e+03 6.719000000000000000e+03 6.679000000000000000e+03 6.741000000000000000e+03 6.734000000000000000e+03 6.836000000000000000e+03 6.766000000000000000e+03 6.663000000000000000e+03 6.798000000000000000e+03 6.660000000000000000e+03 6.708000000000000000e+03 6.756000000000000000e+03 6.760000000000000000e+03 6.527000000000000000e+03 6.734000000000000000e+03 6.572000000000000000e+03 6.702000000000000000e+03 6.802000000000000000e+03 6.703000000000000000e+03 6.756000000000000000e+03 6.857000000000000000e+03 6.734000000000000000e+03 6.702000000000000000e+03 6.951000000000000000e+03 6.845000000000000000e+03 6.721000000000000000e+03 6.769000000000000000e+03 6.782000000000000000e+03 6.897000000000000000e+03 6.899000000000000000e+03 6.799000000000000000e+03 6.594000000000000000e+03 6.635000000000000000e+03 6.782000000000000000e+03 6.790000000000000000e+03 6.764000000000000000e+03 6.874000000000000000e+03 6.696000000000000000e+03 6.887000000000000000e+03 6.776000000000000000e+03 6.816000000000000000e+03 6.931000000000000000e+03 6.852000000000000000e+03 6.922000000000000000e+03 6.935000000000000000e+03 6.910000000000000000e+03 6.904000000000000000e+03 6.951000000000000000e+03 7.020000000000000000e+03 6.957000000000000000e+03 6.968000000000000000e+03 6.891000000000000000e+03 6.952000000000000000e+03 6.972000000000000000e+03 6.953000000000000000e+03 7.030000000000000000e+03 7.069000000000000000e+03 6.934000000000000000e+03 6.776000000000000000e+03 6.887000000000000000e+03 6.873000000000000000e+03 6.810000000000000000e+03 6.696000000000000000e+03 6.795000000000000000e+03 6.763000000000000000e+03 6.690000000000000000e+03 6.824000000000000000e+03 6.865000000000000000e+03 7.094000000000000000e+03 7.109000000000000000e+03 6.972000000000000000e+03 6.849000000000000000e+03 6.855000000000000000e+03 6.707000000000000000e+03 6.842000000000000000e+03 6.852000000000000000e+03 6.924000000000000000e+03 6.738000000000000000e+03 6.801000000000000000e+03 6.967000000000000000e+03 7.005000000000000000e+03 6.711000000000000000e+03 6.772000000000000000e+03 6.850000000000000000e+03 6.770000000000000000e+03 6.758000000000000000e+03 6.878000000000000000e+03 6.975000000000000000e+03 6.863000000000000000e+03 6.926000000000000000e+03 6.805000000000000000e+03 7.028000000000000000e+03 6.928000000000000000e+03 6.895000000000000000e+03 6.873000000000000000e+03 6.867000000000000000e+03 6.901000000000000000e+03 6.961000000000000000e+03 7.036000000000000000e+03 6.859000000000000000e+03 6.773000000000000000e+03 6.880000000000000000e+03 6.902000000000000000e+03 6.842000000000000000e+03 6.799000000000000000e+03 6.893000000000000000e+03 6.938000000000000000e+03 6.835000000000000000e+03 7.180000000000000000e+03 7.044000000000000000e+03 7.048000000000000000e+03 7.085000000000000000e+03 7.040000000000000000e+03 6.966000000000000000e+03 7.103000000000000000e+03 7.083000000000000000e+03 7.139000000000000000e+03 7.241000000000000000e+03 7.161000000000000000e+03 7.154000000000000000e+03 6.895000000000000000e+03 6.876000000000000000e+03 7.011000000000000000e+03 6.900000000000000000e+03 6.915000000000000000e+03 6.806000000000000000e+03 6.964000000000000000e+03 7.059000000000000000e+03 6.773000000000000000e+03 7.001000000000000000e+03 7.044000000000000000e+03 6.953000000000000000e+03 6.955000000000000000e+03 6.992000000000000000e+03 7.055000000000000000e+03 7.030000000000000000e+03 6.961000000000000000e+03 6.968000000000000000e+03 6.782000000000000000e+03 6.979000000000000000e+03 6.799000000000000000e+03 6.687000000000000000e+03 6.843000000000000000e+03 6.626000000000000000e+03 6.633000000000000000e+03 6.812000000000000000e+03 6.797000000000000000e+03 6.735000000000000000e+03 6.810000000000000000e+03 6.766000000000000000e+03 6.823000000000000000e+03 6.792000000000000000e+03 6.871000000000000000e+03 6.861000000000000000e+03 6.817000000000000000e+03 6.941000000000000000e+03 6.814000000000000000e+03 6.818000000000000000e+03 6.809000000000000000e+03 6.769000000000000000e+03 6.889000000000000000e+03 6.856000000000000000e+03 7.025000000000000000e+03 6.936000000000000000e+03 6.827000000000000000e+03 6.929000000000000000e+03 6.810000000000000000e+03 7.122000000000000000e+03 6.968000000000000000e+03 6.920000000000000000e+03 6.847000000000000000e+03 7.001000000000000000e+03 7.037000000000000000e+03 6.945000000000000000e+03 7.036000000000000000e+03 6.941000000000000000e+03 6.949000000000000000e+03 7.218000000000000000e+03 7.022000000000000000e+03 7.042000000000000000e+03 7.033000000000000000e+03 7.233000000000000000e+03 7.049000000000000000e+03 6.892000000000000000e+03 7.109000000000000000e+03 7.073000000000000000e+03 7.061000000000000000e+03 7.121000000000000000e+03 7.095000000000000000e+03 6.970000000000000000e+03 6.964000000000000000e+03 7.030000000000000000e+03 6.844000000000000000e+03 7.009000000000000000e+03 7.079000000000000000e+03 6.927000000000000000e+03 7.021000000000000000e+03 6.971000000000000000e+03 7.086000000000000000e+03 7.177000000000000000e+03 7.026000000000000000e+03 7.279000000000000000e+03 7.068000000000000000e+03 6.998000000000000000e+03 7.121000000000000000e+03 7.118000000000000000e+03 7.006000000000000000e+03 7.183000000000000000e+03 6.931000000000000000e+03 6.940000000000000000e+03 7.013000000000000000e+03 6.799000000000000000e+03 6.825000000000000000e+03 7.119000000000000000e+03 7.059000000000000000e+03 6.978000000000000000e+03 6.917000000000000000e+03 7.136000000000000000e+03 7.180000000000000000e+03 7.154000000000000000e+03 7.003000000000000000e+03 7.255000000000000000e+03 7.242000000000000000e+03 7.149000000000000000e+03 7.200000000000000000e+03 7.249000000000000000e+03 7.041000000000000000e+03 6.928000000000000000e+03 6.904000000000000000e+03 7.019000000000000000e+03 7.154000000000000000e+03 7.182000000000000000e+03 7.056000000000000000e+03 7.191000000000000000e+03 7.216000000000000000e+03 7.186000000000000000e+03 7.025000000000000000e+03 7.122000000000000000e+03 7.042000000000000000e+03 6.981000000000000000e+03 7.185000000000000000e+03 7.032000000000000000e+03 7.185000000000000000e+03 7.199000000000000000e+03 7.107000000000000000e+03 7.046000000000000000e+03 6.974000000000000000e+03 7.289000000000000000e+03 7.081000000000000000e+03 7.142000000000000000e+03 7.205000000000000000e+03 7.106000000000000000e+03 6.988000000000000000e+03 7.163000000000000000e+03 7.147000000000000000e+03 7.221000000000000000e+03 7.106000000000000000e+03 7.101000000000000000e+03 7.080000000000000000e+03 7.146000000000000000e+03 6.907000000000000000e+03 7.003000000000000000e+03 6.907000000000000000e+03 6.904000000000000000e+03 6.837000000000000000e+03 6.868000000000000000e+03 6.851000000000000000e+03 6.912000000000000000e+03 7.032000000000000000e+03 7.051000000000000000e+03 6.885000000000000000e+03 6.950000000000000000e+03 6.935000000000000000e+03 6.967000000000000000e+03 6.904000000000000000e+03 6.899000000000000000e+03 6.911000000000000000e+03 6.980000000000000000e+03 7.030000000000000000e+03 6.970000000000000000e+03 6.980000000000000000e+03 6.873000000000000000e+03 7.072000000000000000e+03 7.152000000000000000e+03 7.387000000000000000e+03 7.051000000000000000e+03 7.191000000000000000e+03 7.167000000000000000e+03 7.174000000000000000e+03 6.977000000000000000e+03 6.997000000000000000e+03 7.151000000000000000e+03 6.969000000000000000e+03 6.951000000000000000e+03 6.870000000000000000e+03 6.854000000000000000e+03 6.775000000000000000e+03 6.850000000000000000e+03 6.913000000000000000e+03 6.868000000000000000e+03 7.002000000000000000e+03 7.037000000000000000e+03 6.735000000000000000e+03 6.855000000000000000e+03 6.815000000000000000e+03 6.897000000000000000e+03 6.894000000000000000e+03 6.864000000000000000e+03 6.803000000000000000e+03 6.992000000000000000e+03 6.957000000000000000e+03 7.058000000000000000e+03 6.794000000000000000e+03 6.905000000000000000e+03 6.895000000000000000e+03 7.093000000000000000e+03 7.156000000000000000e+03 7.031000000000000000e+03 6.957000000000000000e+03 6.934000000000000000e+03 6.831000000000000000e+03 6.909000000000000000e+03 7.100000000000000000e+03 7.041000000000000000e+03 6.982000000000000000e+03 7.074000000000000000e+03 7.283000000000000000e+03 7.267000000000000000e+03 7.249000000000000000e+03 7.185000000000000000e+03 7.305000000000000000e+03 7.332000000000000000e+03 7.364000000000000000e+03 7.280000000000000000e+03 7.191000000000000000e+03 7.226000000000000000e+03 7.105000000000000000e+03 7.226000000000000000e+03 7.146000000000000000e+03 7.334000000000000000e+03 7.288000000000000000e+03 7.255000000000000000e+03 7.091000000000000000e+03 7.218000000000000000e+03 7.127000000000000000e+03 7.189000000000000000e+03 7.238000000000000000e+03 7.254000000000000000e+03 7.298000000000000000e+03 7.029000000000000000e+03 7.369000000000000000e+03 7.157000000000000000e+03 7.137000000000000000e+03 7.273000000000000000e+03 7.303000000000000000e+03 7.398000000000000000e+03 7.254000000000000000e+03 7.291000000000000000e+03 7.198000000000000000e+03 7.052000000000000000e+03 7.346000000000000000e+03 7.333000000000000000e+03 7.368000000000000000e+03 7.210000000000000000e+03 7.099000000000000000e+03 7.231000000000000000e+03 7.280000000000000000e+03 7.335000000000000000e+03 7.177000000000000000e+03 7.160000000000000000e+03 7.195000000000000000e+03 7.349000000000000000e+03 7.334000000000000000e+03 7.079000000000000000e+03 7.264000000000000000e+03 7.379000000000000000e+03 7.252000000000000000e+03 7.225000000000000000e+03 7.100000000000000000e+03 7.014000000000000000e+03 7.298000000000000000e+03 7.108000000000000000e+03 7.138000000000000000e+03 7.145000000000000000e+03 7.193000000000000000e+03 7.176000000000000000e+03 7.268000000000000000e+03 7.299000000000000000e+03 7.388000000000000000e+03 7.425000000000000000e+03 7.384000000000000000e+03 7.419000000000000000e+03 7.425000000000000000e+03 7.400000000000000000e+03 7.395000000000000000e+03 7.600000000000000000e+03 7.372000000000000000e+03 7.374000000000000000e+03 7.354000000000000000e+03 7.321000000000000000e+03 7.413000000000000000e+03 7.457000000000000000e+03 7.476000000000000000e+03 7.496000000000000000e+03 7.399000000000000000e+03 7.585000000000000000e+03 7.554000000000000000e+03 7.463000000000000000e+03 7.368000000000000000e+03 7.323000000000000000e+03 7.549000000000000000e+03 7.396000000000000000e+03 7.338000000000000000e+03 7.343000000000000000e+03 7.168000000000000000e+03 7.259000000000000000e+03 7.279000000000000000e+03 7.485000000000000000e+03 7.225000000000000000e+03 7.300000000000000000e+03 7.367000000000000000e+03 7.439000000000000000e+03 7.403000000000000000e+03 7.322000000000000000e+03 7.251000000000000000e+03 7.330000000000000000e+03 7.400000000000000000e+03 7.500000000000000000e+03 7.454000000000000000e+03 7.443000000000000000e+03 7.537000000000000000e+03 7.422000000000000000e+03 7.395000000000000000e+03 7.496000000000000000e+03 7.645000000000000000e+03 7.544000000000000000e+03 7.293000000000000000e+03 7.431000000000000000e+03 7.653000000000000000e+03 7.471000000000000000e+03 7.484000000000000000e+03 7.634000000000000000e+03 7.493000000000000000e+03 7.416000000000000000e+03 7.464000000000000000e+03 7.466000000000000000e+03 7.367000000000000000e+03 7.473000000000000000e+03 7.377000000000000000e+03 7.461000000000000000e+03 7.398000000000000000e+03 7.329000000000000000e+03 7.340000000000000000e+03 7.369000000000000000e+03 7.420000000000000000e+03 7.283000000000000000e+03 7.324000000000000000e+03 7.302000000000000000e+03 7.390000000000000000e+03 7.326000000000000000e+03 7.519000000000000000e+03 7.446000000000000000e+03 7.449000000000000000e+03 7.501000000000000000e+03 7.461000000000000000e+03 7.343000000000000000e+03 7.324000000000000000e+03 7.400000000000000000e+03 7.359000000000000000e+03 7.368000000000000000e+03 7.467000000000000000e+03 7.490000000000000000e+03 7.421000000000000000e+03 7.323000000000000000e+03 7.280000000000000000e+03 7.397000000000000000e+03 7.365000000000000000e+03 7.282000000000000000e+03 7.290000000000000000e+03 7.383000000000000000e+03 7.338000000000000000e+03 7.427000000000000000e+03 7.553000000000000000e+03 7.497000000000000000e+03 7.511000000000000000e+03 7.511000000000000000e+03 7.413000000000000000e+03 7.496000000000000000e+03 7.433000000000000000e+03 7.476000000000000000e+03 7.514000000000000000e+03 7.510000000000000000e+03 7.614000000000000000e+03 7.505000000000000000e+03 7.552000000000000000e+03 7.654000000000000000e+03 7.507000000000000000e+03 7.407000000000000000e+03 7.676000000000000000e+03 7.702000000000000000e+03 7.593000000000000000e+03 7.563000000000000000e+03 7.552000000000000000e+03 7.507000000000000000e+03 7.499000000000000000e+03 7.538000000000000000e+03 7.619000000000000000e+03 7.566000000000000000e+03 7.520000000000000000e+03 7.611000000000000000e+03 7.649000000000000000e+03 7.676000000000000000e+03 7.683000000000000000e+03 7.689000000000000000e+03 7.785000000000000000e+03 7.709000000000000000e+03 7.742000000000000000e+03 7.765000000000000000e+03 7.519000000000000000e+03 7.652000000000000000e+03 7.715000000000000000e+03 7.701000000000000000e+03 7.712000000000000000e+03 7.567000000000000000e+03 7.467000000000000000e+03 7.521000000000000000e+03 7.535000000000000000e+03 7.569000000000000000e+03 7.540000000000000000e+03 7.608000000000000000e+03 7.306000000000000000e+03 7.544000000000000000e+03 7.673000000000000000e+03 7.425000000000000000e+03 7.699000000000000000e+03 7.514000000000000000e+03 7.496000000000000000e+03 7.456000000000000000e+03 7.404000000000000000e+03 7.313000000000000000e+03 7.466000000000000000e+03 7.324000000000000000e+03 7.497000000000000000e+03 7.854000000000000000e+03 7.607000000000000000e+03 7.773000000000000000e+03 7.588000000000000000e+03 7.544000000000000000e+03 7.638000000000000000e+03 7.419000000000000000e+03 7.618000000000000000e+03 7.346000000000000000e+03 7.576000000000000000e+03 7.467000000000000000e+03 7.436000000000000000e+03 7.498000000000000000e+03 7.620000000000000000e+03 7.385000000000000000e+03 7.490000000000000000e+03 7.497000000000000000e+03 7.600000000000000000e+03 7.561000000000000000e+03 7.535000000000000000e+03 7.628000000000000000e+03 7.835000000000000000e+03 7.783000000000000000e+03 7.550000000000000000e+03 7.787000000000000000e+03 7.726000000000000000e+03 7.596000000000000000e+03 7.724000000000000000e+03 7.866000000000000000e+03 7.710000000000000000e+03 7.718000000000000000e+03 7.663000000000000000e+03 7.737000000000000000e+03 7.757000000000000000e+03 7.635000000000000000e+03 7.585000000000000000e+03 7.756000000000000000e+03 7.614000000000000000e+03 7.761000000000000000e+03 7.749000000000000000e+03 7.661000000000000000e+03 7.971000000000000000e+03 7.877000000000000000e+03 7.942000000000000000e+03 7.874000000000000000e+03 7.819000000000000000e+03 7.852000000000000000e+03 7.818000000000000000e+03 7.708000000000000000e+03 7.822000000000000000e+03 7.960000000000000000e+03 7.728000000000000000e+03 7.984000000000000000e+03 7.801000000000000000e+03 7.965000000000000000e+03 7.725000000000000000e+03 7.654000000000000000e+03 7.723000000000000000e+03 7.679000000000000000e+03 7.846000000000000000e+03 7.744000000000000000e+03 7.734000000000000000e+03 7.675000000000000000e+03 7.768000000000000000e+03 7.596000000000000000e+03 7.615000000000000000e+03 7.755000000000000000e+03 7.657000000000000000e+03 7.739000000000000000e+03 7.584000000000000000e+03 7.434000000000000000e+03 7.730000000000000000e+03 7.723000000000000000e+03 7.889000000000000000e+03 7.844000000000000000e+03 7.878000000000000000e+03 7.678000000000000000e+03 7.733000000000000000e+03 7.740000000000000000e+03 7.915000000000000000e+03 7.955000000000000000e+03 7.710000000000000000e+03 8.007000000000000000e+03 7.823000000000000000e+03 7.743000000000000000e+03 7.950000000000000000e+03 7.777000000000000000e+03 7.773000000000000000e+03 7.907000000000000000e+03 7.851000000000000000e+03 7.789000000000000000e+03 7.731000000000000000e+03 7.824000000000000000e+03 7.892000000000000000e+03 8.110000000000000000e+03 7.737000000000000000e+03 7.888000000000000000e+03 7.798000000000000000e+03 7.993000000000000000e+03 8.126000000000000000e+03 7.772000000000000000e+03 7.951000000000000000e+03 7.949000000000000000e+03 7.808000000000000000e+03 7.880000000000000000e+03 7.826000000000000000e+03 7.888000000000000000e+03 7.917000000000000000e+03 7.958000000000000000e+03 7.893000000000000000e+03 7.967000000000000000e+03 7.952000000000000000e+03 7.825000000000000000e+03 7.717000000000000000e+03 7.623000000000000000e+03 7.479000000000000000e+03 7.746000000000000000e+03 7.464000000000000000e+03 7.904000000000000000e+03 7.532000000000000000e+03 7.650000000000000000e+03 7.526000000000000000e+03 7.574000000000000000e+03 7.512000000000000000e+03 7.750000000000000000e+03 7.675000000000000000e+03 7.592000000000000000e+03 7.550000000000000000e+03 7.637000000000000000e+03 7.556000000000000000e+03 7.784000000000000000e+03 7.616000000000000000e+03 7.524000000000000000e+03 7.701000000000000000e+03 7.602000000000000000e+03 7.742000000000000000e+03 7.513000000000000000e+03 7.824000000000000000e+03 7.608000000000000000e+03 7.683000000000000000e+03 7.819000000000000000e+03 7.702000000000000000e+03 7.730000000000000000e+03 7.650000000000000000e+03 7.768000000000000000e+03 7.908000000000000000e+03 7.639000000000000000e+03 7.649000000000000000e+03 7.701000000000000000e+03 7.535000000000000000e+03 7.529000000000000000e+03 7.504000000000000000e+03 7.632000000000000000e+03 7.535000000000000000e+03 7.600000000000000000e+03 7.582000000000000000e+03 7.514000000000000000e+03 7.620000000000000000e+03 7.577000000000000000e+03 7.610000000000000000e+03 7.515000000000000000e+03 7.483000000000000000e+03 7.392000000000000000e+03 7.386000000000000000e+03 7.440000000000000000e+03 7.296000000000000000e+03 7.433000000000000000e+03 7.450000000000000000e+03 7.350000000000000000e+03 7.316000000000000000e+03 7.354000000000000000e+03 7.523000000000000000e+03 7.505000000000000000e+03 7.358000000000000000e+03 7.428000000000000000e+03 7.542000000000000000e+03 7.387000000000000000e+03 7.448000000000000000e+03 7.395000000000000000e+03 7.605000000000000000e+03 7.415000000000000000e+03 7.523000000000000000e+03 7.452000000000000000e+03 7.564000000000000000e+03 7.603000000000000000e+03 7.582000000000000000e+03 7.281000000000000000e+03 7.399000000000000000e+03 7.589000000000000000e+03 7.606000000000000000e+03 7.483000000000000000e+03 7.625000000000000000e+03 7.518000000000000000e+03 7.517000000000000000e+03 7.529000000000000000e+03 7.638000000000000000e+03 7.583000000000000000e+03 7.435000000000000000e+03 7.474000000000000000e+03 7.694000000000000000e+03 7.591000000000000000e+03 7.526000000000000000e+03 7.647000000000000000e+03 7.480000000000000000e+03 7.362000000000000000e+03 7.647000000000000000e+03 7.723000000000000000e+03 7.659000000000000000e+03 7.779000000000000000e+03 7.480000000000000000e+03 7.566000000000000000e+03 7.539000000000000000e+03 7.612000000000000000e+03 7.480000000000000000e+03 7.530000000000000000e+03 7.654000000000000000e+03 7.480000000000000000e+03 7.478000000000000000e+03 7.582000000000000000e+03 7.471000000000000000e+03 7.684000000000000000e+03 7.578000000000000000e+03 7.553000000000000000e+03 7.631000000000000000e+03 7.678000000000000000e+03 7.612000000000000000e+03 7.637000000000000000e+03 7.523000000000000000e+03 7.642000000000000000e+03 7.660000000000000000e+03 7.737000000000000000e+03 7.607000000000000000e+03 7.613000000000000000e+03 7.760000000000000000e+03 7.382000000000000000e+03 7.657000000000000000e+03 7.483000000000000000e+03 7.615000000000000000e+03 7.725000000000000000e+03 7.710000000000000000e+03 7.422000000000000000e+03 7.632000000000000000e+03 7.522000000000000000e+03 7.655000000000000000e+03 7.463000000000000000e+03 7.549000000000000000e+03 7.580000000000000000e+03 7.515000000000000000e+03 7.722000000000000000e+03 7.668000000000000000e+03 7.536000000000000000e+03 7.516000000000000000e+03 7.767000000000000000e+03 7.888000000000000000e+03 7.720000000000000000e+03 7.714000000000000000e+03 7.844000000000000000e+03 7.836000000000000000e+03 7.656000000000000000e+03 7.794000000000000000e+03 7.926000000000000000e+03 7.888000000000000000e+03 7.907000000000000000e+03 7.765000000000000000e+03 7.889000000000000000e+03 7.866000000000000000e+03 8.008000000000000000e+03 7.855000000000000000e+03 7.972000000000000000e+03 7.940000000000000000e+03 7.902000000000000000e+03 8.037000000000000000e+03 8.021000000000000000e+03 8.077000000000000000e+03 8.137000000000000000e+03 7.860000000000000000e+03 8.042000000000000000e+03 8.067000000000000000e+03 7.996000000000000000e+03 8.075000000000000000e+03 8.077000000000000000e+03 7.988000000000000000e+03 8.049000000000000000e+03 8.021000000000000000e+03 7.950000000000000000e+03 7.954000000000000000e+03 7.872000000000000000e+03 7.929000000000000000e+03 8.061000000000000000e+03 8.047000000000000000e+03 8.028000000000000000e+03 8.104000000000000000e+03 7.921000000000000000e+03 8.206000000000000000e+03 8.190000000000000000e+03 8.078000000000000000e+03 8.087000000000000000e+03 7.960000000000000000e+03 7.803000000000000000e+03 7.948000000000000000e+03 7.924000000000000000e+03 8.113000000000000000e+03 7.906000000000000000e+03 8.106000000000000000e+03 8.058000000000000000e+03 8.048000000000000000e+03 7.929000000000000000e+03 8.098000000000000000e+03 7.964000000000000000e+03 7.994000000000000000e+03 8.046000000000000000e+03 7.705000000000000000e+03 7.843000000000000000e+03 7.805000000000000000e+03 7.816000000000000000e+03 7.784000000000000000e+03 8.025000000000000000e+03 7.834000000000000000e+03 7.889000000000000000e+03 7.907000000000000000e+03 7.937000000000000000e+03 7.747000000000000000e+03 7.998000000000000000e+03 7.860000000000000000e+03 7.940000000000000000e+03 7.758000000000000000e+03 7.919000000000000000e+03 7.757000000000000000e+03 7.853000000000000000e+03 7.867000000000000000e+03 7.937000000000000000e+03 7.683000000000000000e+03 7.663000000000000000e+03 7.635000000000000000e+03 7.712000000000000000e+03 7.760000000000000000e+03 7.714000000000000000e+03 7.788000000000000000e+03 7.699000000000000000e+03 7.924000000000000000e+03 7.768000000000000000e+03 7.991000000000000000e+03 7.890000000000000000e+03 7.855000000000000000e+03 7.789000000000000000e+03 7.973000000000000000e+03 7.922000000000000000e+03 8.061000000000000000e+03 7.923000000000000000e+03 7.949000000000000000e+03 7.707000000000000000e+03 8.024000000000000000e+03 8.068000000000000000e+03 7.861000000000000000e+03 7.878000000000000000e+03 8.033000000000000000e+03 7.934000000000000000e+03 8.024000000000000000e+03 7.924000000000000000e+03 7.935000000000000000e+03 7.955000000000000000e+03 7.894000000000000000e+03 8.003000000000000000e+03 8.042000000000000000e+03 7.872000000000000000e+03 7.938000000000000000e+03 7.889000000000000000e+03 8.060000000000000000e+03 7.864000000000000000e+03 7.987000000000000000e+03 7.783000000000000000e+03 8.056000000000000000e+03 7.879000000000000000e+03 7.892000000000000000e+03 8.057000000000000000e+03 8.084000000000000000e+03 8.107000000000000000e+03 8.083000000000000000e+03 7.969000000000000000e+03 8.038000000000000000e+03 7.942000000000000000e+03 8.043000000000000000e+03 7.970000000000000000e+03 8.166000000000000000e+03 7.905000000000000000e+03 8.036000000000000000e+03 8.139000000000000000e+03 8.195000000000000000e+03 8.248000000000000000e+03 8.246000000000000000e+03 8.249000000000000000e+03 7.975000000000000000e+03 8.013000000000000000e+03 8.096000000000000000e+03 8.089000000000000000e+03 8.214000000000000000e+03 8.234000000000000000e+03 7.980000000000000000e+03 8.065000000000000000e+03 8.159000000000000000e+03 8.159000000000000000e+03 8.157000000000000000e+03 8.159000000000000000e+03 8.204000000000000000e+03 8.262000000000000000e+03 8.313000000000000000e+03 8.298000000000000000e+03 8.302000000000000000e+03 8.114000000000000000e+03 8.102000000000000000e+03 8.194000000000000000e+03 8.065000000000000000e+03 7.947000000000000000e+03 7.972000000000000000e+03 7.960000000000000000e+03 8.160000000000000000e+03 8.117000000000000000e+03 8.122000000000000000e+03 8.143000000000000000e+03 8.096000000000000000e+03 8.155000000000000000e+03 8.186000000000000000e+03 8.101000000000000000e+03 8.034000000000000000e+03 8.357000000000000000e+03 8.114000000000000000e+03 8.058000000000000000e+03 8.193000000000000000e+03 8.102000000000000000e+03 7.999000000000000000e+03 7.982000000000000000e+03 8.156000000000000000e+03 8.109000000000000000e+03 8.316000000000000000e+03 8.193000000000000000e+03 8.298000000000000000e+03 8.168000000000000000e+03 8.184000000000000000e+03 8.130000000000000000e+03 7.911000000000000000e+03 8.106000000000000000e+03 8.072000000000000000e+03 7.996000000000000000e+03 8.141000000000000000e+03 8.041000000000000000e+03 8.206000000000000000e+03 7.952000000000000000e+03 8.185000000000000000e+03 8.091000000000000000e+03 8.176000000000000000e+03 8.057000000000000000e+03 8.104000000000000000e+03 8.044000000000000000e+03 8.135000000000000000e+03 8.063000000000000000e+03 7.826000000000000000e+03 8.107000000000000000e+03 8.167000000000000000e+03 7.983000000000000000e+03 7.796000000000000000e+03 8.083000000000000000e+03 8.008000000000000000e+03 8.066000000000000000e+03 8.163000000000000000e+03 8.132000000000000000e+03 8.245000000000000000e+03 8.133000000000000000e+03 8.015000000000000000e+03 8.362000000000000000e+03 8.145000000000000000e+03 8.182000000000000000e+03 8.173000000000000000e+03 8.226000000000000000e+03 8.195000000000000000e+03 7.916000000000000000e+03 8.163000000000000000e+03 8.133000000000000000e+03 8.044000000000000000e+03 8.291000000000000000e+03 8.176000000000000000e+03 8.217000000000000000e+03 8.056000000000000000e+03 8.219000000000000000e+03 8.170000000000000000e+03 8.131000000000000000e+03 8.228000000000000000e+03 8.252000000000000000e+03 8.358000000000000000e+03 8.265000000000000000e+03 8.326000000000000000e+03 8.196000000000000000e+03 8.075000000000000000e+03 8.181000000000000000e+03 8.219000000000000000e+03 8.133000000000000000e+03 8.187000000000000000e+03 8.081000000000000000e+03 7.994000000000000000e+03 8.009000000000000000e+03 8.109000000000000000e+03 7.979000000000000000e+03 8.031000000000000000e+03 8.058000000000000000e+03 8.019000000000000000e+03 8.141000000000000000e+03 8.084000000000000000e+03 8.027000000000000000e+03 8.051000000000000000e+03 8.014000000000000000e+03 7.848000000000000000e+03 8.029000000000000000e+03 7.911000000000000000e+03 8.028000000000000000e+03 7.972000000000000000e+03 7.990000000000000000e+03 8.152000000000000000e+03 7.991000000000000000e+03 8.055000000000000000e+03 8.130000000000000000e+03 8.054000000000000000e+03 8.154000000000000000e+03 8.111000000000000000e+03 8.013000000000000000e+03 8.090000000000000000e+03 8.024000000000000000e+03 7.856000000000000000e+03 8.050000000000000000e+03 8.007000000000000000e+03 8.075000000000000000e+03 8.045000000000000000e+03 8.042000000000000000e+03 8.012000000000000000e+03 7.897000000000000000e+03 8.005000000000000000e+03 8.002000000000000000e+03 8.106000000000000000e+03 8.157000000000000000e+03 7.953000000000000000e+03 8.048000000000000000e+03 8.140000000000000000e+03 8.027000000000000000e+03 7.914000000000000000e+03 7.920000000000000000e+03 7.882000000000000000e+03 7.929000000000000000e+03 7.877000000000000000e+03 7.809000000000000000e+03 7.730000000000000000e+03 7.981000000000000000e+03 8.083000000000000000e+03 7.978000000000000000e+03 7.953000000000000000e+03 8.056000000000000000e+03 8.302000000000000000e+03 8.130000000000000000e+03 8.043000000000000000e+03 8.104000000000000000e+03 8.157000000000000000e+03 7.825000000000000000e+03 8.126000000000000000e+03 8.002000000000000000e+03 8.060000000000000000e+03 8.051000000000000000e+03 8.045000000000000000e+03 7.899000000000000000e+03 8.060000000000000000e+03 7.826000000000000000e+03 7.835000000000000000e+03 8.122000000000000000e+03 8.021000000000000000e+03 7.955000000000000000e+03 7.960000000000000000e+03 8.108000000000000000e+03 7.882000000000000000e+03 8.037000000000000000e+03 8.084000000000000000e+03 8.207000000000000000e+03 7.991000000000000000e+03 8.058000000000000000e+03 8.307000000000000000e+03 8.129000000000000000e+03 8.112000000000000000e+03 8.212000000000000000e+03 8.017000000000000000e+03 8.149000000000000000e+03 8.271000000000000000e+03 8.163000000000000000e+03 8.357000000000000000e+03 8.253000000000000000e+03 8.176000000000000000e+03 8.014000000000000000e+03 7.963000000000000000e+03 8.036000000000000000e+03 8.128000000000000000e+03 8.045000000000000000e+03 7.985000000000000000e+03 7.876000000000000000e+03 8.138000000000000000e+03 8.017000000000000000e+03 8.147000000000000000e+03 8.171000000000000000e+03 7.938000000000000000e+03 8.107000000000000000e+03 7.866000000000000000e+03 8.192000000000000000e+03 8.251000000000000000e+03 7.890000000000000000e+03 8.334000000000000000e+03 8.207000000000000000e+03 8.084000000000000000e+03 8.325000000000000000e+03 8.067000000000000000e+03 8.175000000000000000e+03 8.197000000000000000e+03 8.151000000000000000e+03 8.087000000000000000e+03 7.954000000000000000e+03 8.081000000000000000e+03 8.037000000000000000e+03 8.142000000000000000e+03 8.002000000000000000e+03 8.106000000000000000e+03 8.189000000000000000e+03 8.216000000000000000e+03 8.213000000000000000e+03 8.155000000000000000e+03 8.162000000000000000e+03 8.128000000000000000e+03 8.301000000000000000e+03 8.224000000000000000e+03 8.226000000000000000e+03 8.419000000000000000e+03 8.152000000000000000e+03 8.342000000000000000e+03 8.146000000000000000e+03 7.979000000000000000e+03 8.174000000000000000e+03 7.981000000000000000e+03 8.156000000000000000e+03 8.158000000000000000e+03 8.252000000000000000e+03 8.133000000000000000e+03 8.173000000000000000e+03 8.405000000000000000e+03 8.270000000000000000e+03 8.274000000000000000e+03 8.286000000000000000e+03 8.241000000000000000e+03 8.378000000000000000e+03 8.285000000000000000e+03 8.218000000000000000e+03 8.092000000000000000e+03 8.415000000000000000e+03 8.418000000000000000e+03 8.300000000000000000e+03 8.285000000000000000e+03 8.306000000000000000e+03 8.326000000000000000e+03 8.263000000000000000e+03 8.331000000000000000e+03 8.256000000000000000e+03 8.181000000000000000e+03 8.252000000000000000e+03 8.363000000000000000e+03 8.099000000000000000e+03 8.276000000000000000e+03 8.268000000000000000e+03 8.180000000000000000e+03 8.349000000000000000e+03 8.480000000000000000e+03 8.382000000000000000e+03 8.554000000000000000e+03 8.474000000000000000e+03 8.267000000000000000e+03 8.680000000000000000e+03 8.558000000000000000e+03 8.604000000000000000e+03 8.585000000000000000e+03 8.569000000000000000e+03 8.420000000000000000e+03 8.453000000000000000e+03 8.461000000000000000e+03 8.507000000000000000e+03 8.479000000000000000e+03 8.265000000000000000e+03 8.378000000000000000e+03 8.439000000000000000e+03 8.308000000000000000e+03 8.480000000000000000e+03 8.493000000000000000e+03 8.333000000000000000e+03 8.252000000000000000e+03 8.202000000000000000e+03 8.360000000000000000e+03 8.425000000000000000e+03 8.480000000000000000e+03 8.328000000000000000e+03 8.444000000000000000e+03 8.240000000000000000e+03 8.460000000000000000e+03 8.453000000000000000e+03 8.404000000000000000e+03 8.362000000000000000e+03 8.406000000000000000e+03 8.588000000000000000e+03 8.677000000000000000e+03 8.438000000000000000e+03 8.651000000000000000e+03 8.753000000000000000e+03 8.796000000000000000e+03 8.480000000000000000e+03 8.464000000000000000e+03 8.486000000000000000e+03 8.564000000000000000e+03 8.459000000000000000e+03 8.579000000000000000e+03 8.637000000000000000e+03 8.331000000000000000e+03 8.320000000000000000e+03 8.418000000000000000e+03 8.349000000000000000e+03 8.661000000000000000e+03 8.568000000000000000e+03 8.525000000000000000e+03 8.611000000000000000e+03 8.563000000000000000e+03 8.652000000000000000e+03 8.615000000000000000e+03 8.452000000000000000e+03 8.617000000000000000e+03 8.184000000000000000e+03 8.289000000000000000e+03 8.288000000000000000e+03 8.319000000000000000e+03 8.625000000000000000e+03 8.366000000000000000e+03 8.561000000000000000e+03 8.462000000000000000e+03 8.248000000000000000e+03 8.461000000000000000e+03 8.401000000000000000e+03 8.636000000000000000e+03 8.502000000000000000e+03 8.631000000000000000e+03 8.571000000000000000e+03 8.532000000000000000e+03 8.421000000000000000e+03 8.357000000000000000e+03 8.645000000000000000e+03 8.490000000000000000e+03 8.546000000000000000e+03 8.453000000000000000e+03 8.332000000000000000e+03 8.379000000000000000e+03 8.404000000000000000e+03 8.430000000000000000e+03 8.403000000000000000e+03 8.427000000000000000e+03 8.435000000000000000e+03 8.495000000000000000e+03 8.579000000000000000e+03 8.587000000000000000e+03 8.466000000000000000e+03 8.459000000000000000e+03 8.444000000000000000e+03 8.457000000000000000e+03 8.334000000000000000e+03 8.505000000000000000e+03 8.473000000000000000e+03 8.373000000000000000e+03 8.431000000000000000e+03 8.578000000000000000e+03 8.531000000000000000e+03 8.573000000000000000e+03 8.627000000000000000e+03 8.584000000000000000e+03 8.626000000000000000e+03 8.654000000000000000e+03 8.575000000000000000e+03 8.726000000000000000e+03 8.651000000000000000e+03 8.537000000000000000e+03 8.398000000000000000e+03 8.220000000000000000e+03 8.522000000000000000e+03 8.359000000000000000e+03 8.353000000000000000e+03 8.403000000000000000e+03 8.516000000000000000e+03 8.516000000000000000e+03 8.503000000000000000e+03 8.565000000000000000e+03 8.562000000000000000e+03 8.755000000000000000e+03 8.416000000000000000e+03 8.506000000000000000e+03 8.662000000000000000e+03 8.369000000000000000e+03 8.673000000000000000e+03 8.663000000000000000e+03 8.703000000000000000e+03 8.573000000000000000e+03 8.792000000000000000e+03 8.504000000000000000e+03 8.716000000000000000e+03 8.547000000000000000e+03 8.708000000000000000e+03 8.685000000000000000e+03 8.824000000000000000e+03 8.700000000000000000e+03 8.553000000000000000e+03 8.665000000000000000e+03 8.780000000000000000e+03 8.753000000000000000e+03 8.751000000000000000e+03 8.428000000000000000e+03 8.578000000000000000e+03 8.671000000000000000e+03 8.590000000000000000e+03 8.602000000000000000e+03 8.564000000000000000e+03 8.711000000000000000e+03 8.708000000000000000e+03 8.678000000000000000e+03 8.504000000000000000e+03 8.715000000000000000e+03 8.741000000000000000e+03 8.717000000000000000e+03 8.628000000000000000e+03 8.738000000000000000e+03 8.720000000000000000e+03 8.702000000000000000e+03 8.603000000000000000e+03 8.438000000000000000e+03 8.546000000000000000e+03 8.658000000000000000e+03 8.771000000000000000e+03 8.558000000000000000e+03 8.749000000000000000e+03 8.548000000000000000e+03 8.481000000000000000e+03 8.558000000000000000e+03 8.568000000000000000e+03 8.313000000000000000e+03 8.614000000000000000e+03 8.728000000000000000e+03 8.618000000000000000e+03 8.743000000000000000e+03 8.601000000000000000e+03 8.567000000000000000e+03 8.849000000000000000e+03 8.745000000000000000e+03 8.733000000000000000e+03 8.564000000000000000e+03 8.779000000000000000e+03 8.773000000000000000e+03 8.865000000000000000e+03 8.840000000000000000e+03 8.485000000000000000e+03 8.759000000000000000e+03 8.767000000000000000e+03 8.703000000000000000e+03 8.672000000000000000e+03 9.080000000000000000e+03 8.666000000000000000e+03 8.854000000000000000e+03 8.768000000000000000e+03 8.895000000000000000e+03 8.803000000000000000e+03 8.791000000000000000e+03 8.776000000000000000e+03 8.794000000000000000e+03 8.639000000000000000e+03 8.778000000000000000e+03 8.812000000000000000e+03 8.998000000000000000e+03 8.807000000000000000e+03 8.909000000000000000e+03 8.735000000000000000e+03 8.896000000000000000e+03 8.915000000000000000e+03 8.833000000000000000e+03 8.850000000000000000e+03 8.838000000000000000e+03 8.723000000000000000e+03 8.913000000000000000e+03 8.946000000000000000e+03 8.870000000000000000e+03 8.832000000000000000e+03 8.871000000000000000e+03 8.981000000000000000e+03 9.119000000000000000e+03 9.159000000000000000e+03 9.103000000000000000e+03 8.904000000000000000e+03 8.896000000000000000e+03 8.842000000000000000e+03 8.841000000000000000e+03 8.708000000000000000e+03 8.817000000000000000e+03 8.806000000000000000e+03 8.850000000000000000e+03 9.088000000000000000e+03 8.857000000000000000e+03 8.634000000000000000e+03 8.854000000000000000e+03 8.970000000000000000e+03 9.028000000000000000e+03 8.842000000000000000e+03 8.969000000000000000e+03 8.845000000000000000e+03 8.843000000000000000e+03 8.837000000000000000e+03 8.731000000000000000e+03 8.739000000000000000e+03 8.786000000000000000e+03 8.877000000000000000e+03 8.829000000000000000e+03 8.633000000000000000e+03 8.717000000000000000e+03 8.825000000000000000e+03 8.660000000000000000e+03 8.600000000000000000e+03 8.832000000000000000e+03 8.643000000000000000e+03 8.724000000000000000e+03 8.852000000000000000e+03 8.627000000000000000e+03 8.472000000000000000e+03 8.649000000000000000e+03 8.744000000000000000e+03 8.726000000000000000e+03 8.646000000000000000e+03 8.587000000000000000e+03 8.664000000000000000e+03 8.759000000000000000e+03 8.640000000000000000e+03 8.848000000000000000e+03 8.590000000000000000e+03 8.557000000000000000e+03 8.623000000000000000e+03 8.582000000000000000e+03 8.715000000000000000e+03 8.664000000000000000e+03 8.707000000000000000e+03 8.679000000000000000e+03 8.712000000000000000e+03 8.967000000000000000e+03 8.789000000000000000e+03 8.887000000000000000e+03 8.692000000000000000e+03 8.554000000000000000e+03 8.977000000000000000e+03 8.776000000000000000e+03 8.781000000000000000e+03 8.837000000000000000e+03 8.880000000000000000e+03 8.710000000000000000e+03 8.709000000000000000e+03 8.539000000000000000e+03 8.600000000000000000e+03 8.626000000000000000e+03 8.653000000000000000e+03 8.677000000000000000e+03 8.788000000000000000e+03 8.776000000000000000e+03 8.562000000000000000e+03 8.617000000000000000e+03 8.840000000000000000e+03 8.746000000000000000e+03 8.849000000000000000e+03 8.808000000000000000e+03 8.842000000000000000e+03 8.791000000000000000e+03 8.547000000000000000e+03 8.783000000000000000e+03 8.665000000000000000e+03 8.649000000000000000e+03 8.699000000000000000e+03 8.657000000000000000e+03 8.804000000000000000e+03 8.830000000000000000e+03 8.785000000000000000e+03 9.068000000000000000e+03 9.045000000000000000e+03 8.951000000000000000e+03 8.942000000000000000e+03 8.922000000000000000e+03 8.830000000000000000e+03 9.067000000000000000e+03 8.888000000000000000e+03 8.785000000000000000e+03 9.197000000000000000e+03 9.039000000000000000e+03 8.913000000000000000e+03 8.765000000000000000e+03 8.797000000000000000e+03 9.093000000000000000e+03 8.822000000000000000e+03 8.826000000000000000e+03 8.674000000000000000e+03 8.937000000000000000e+03 8.807000000000000000e+03 8.857000000000000000e+03 8.865000000000000000e+03 9.000000000000000000e+03 8.920000000000000000e+03 8.922000000000000000e+03 9.155000000000000000e+03 9.024000000000000000e+03 8.811000000000000000e+03 8.909000000000000000e+03 9.015000000000000000e+03 9.078000000000000000e+03 8.882000000000000000e+03 8.781000000000000000e+03 9.095000000000000000e+03 8.878000000000000000e+03 8.814000000000000000e+03 9.023000000000000000e+03 8.864000000000000000e+03 9.038000000000000000e+03 9.027000000000000000e+03 9.010000000000000000e+03 9.134000000000000000e+03 9.151000000000000000e+03 9.088000000000000000e+03 9.094000000000000000e+03 9.055000000000000000e+03 9.047000000000000000e+03 9.072000000000000000e+03 8.918000000000000000e+03 8.949000000000000000e+03 8.861000000000000000e+03 9.115000000000000000e+03 9.133000000000000000e+03 8.831000000000000000e+03 9.036000000000000000e+03 9.012000000000000000e+03 8.936000000000000000e+03 8.985000000000000000e+03 9.032000000000000000e+03 9.069000000000000000e+03 8.930000000000000000e+03 9.073000000000000000e+03 8.806000000000000000e+03 8.944000000000000000e+03 8.757000000000000000e+03 8.791000000000000000e+03 8.800000000000000000e+03 8.783000000000000000e+03 8.780000000000000000e+03 8.722000000000000000e+03 8.741000000000000000e+03 8.828000000000000000e+03 8.759000000000000000e+03 8.764000000000000000e+03 8.903000000000000000e+03 8.828000000000000000e+03 8.796000000000000000e+03 8.872000000000000000e+03 8.890000000000000000e+03 8.956000000000000000e+03 9.007000000000000000e+03 8.991000000000000000e+03 8.948000000000000000e+03 9.042000000000000000e+03 9.161000000000000000e+03 8.933000000000000000e+03 9.002000000000000000e+03 8.915000000000000000e+03 8.985000000000000000e+03 8.873000000000000000e+03 9.131000000000000000e+03 8.803000000000000000e+03 8.922000000000000000e+03 8.941000000000000000e+03 9.014000000000000000e+03 8.980000000000000000e+03 8.985000000000000000e+03 9.137000000000000000e+03 8.900000000000000000e+03 9.032000000000000000e+03 8.936000000000000000e+03 8.963000000000000000e+03 9.118000000000000000e+03 8.966000000000000000e+03 9.043000000000000000e+03 9.249000000000000000e+03 9.059000000000000000e+03 9.028000000000000000e+03 9.083000000000000000e+03 9.131000000000000000e+03 9.077000000000000000e+03 9.041000000000000000e+03 8.829000000000000000e+03 8.962000000000000000e+03 8.767000000000000000e+03 9.011000000000000000e+03 8.900000000000000000e+03 9.017000000000000000e+03 8.908000000000000000e+03 8.913000000000000000e+03 8.909000000000000000e+03 8.929000000000000000e+03 8.950000000000000000e+03 9.065000000000000000e+03 9.140000000000000000e+03 9.014000000000000000e+03 9.002000000000000000e+03 8.970000000000000000e+03 9.035000000000000000e+03 8.939000000000000000e+03 8.885000000000000000e+03 8.940000000000000000e+03 9.020000000000000000e+03 9.094000000000000000e+03 9.069000000000000000e+03 8.901000000000000000e+03 8.888000000000000000e+03 9.062000000000000000e+03 9.119000000000000000e+03 9.149000000000000000e+03 9.187000000000000000e+03 9.007000000000000000e+03 9.096000000000000000e+03 9.032000000000000000e+03 9.240000000000000000e+03 9.144000000000000000e+03 9.017000000000000000e+03 9.081000000000000000e+03 9.092000000000000000e+03 8.863000000000000000e+03 8.966000000000000000e+03 9.245000000000000000e+03 9.038000000000000000e+03 9.024000000000000000e+03 9.164000000000000000e+03 9.032000000000000000e+03 9.129000000000000000e+03 8.987000000000000000e+03 9.153000000000000000e+03 9.258000000000000000e+03 9.045000000000000000e+03 9.026000000000000000e+03 9.058000000000000000e+03 9.106000000000000000e+03 9.169000000000000000e+03 9.149000000000000000e+03 9.136000000000000000e+03 9.083000000000000000e+03 8.969000000000000000e+03 8.898000000000000000e+03 8.999000000000000000e+03 8.836000000000000000e+03 8.901000000000000000e+03 8.884000000000000000e+03 8.666000000000000000e+03 9.136000000000000000e+03 8.725000000000000000e+03 8.832000000000000000e+03 8.769000000000000000e+03 8.747000000000000000e+03 8.927000000000000000e+03 8.901000000000000000e+03 8.888000000000000000e+03 8.931000000000000000e+03 8.756000000000000000e+03 8.963000000000000000e+03 8.788000000000000000e+03 8.986000000000000000e+03 8.871000000000000000e+03 8.913000000000000000e+03 8.928000000000000000e+03 8.664000000000000000e+03 8.612000000000000000e+03 8.935000000000000000e+03 8.820000000000000000e+03 8.887000000000000000e+03 8.812000000000000000e+03 8.794000000000000000e+03 8.928000000000000000e+03 9.093000000000000000e+03 8.886000000000000000e+03 8.754000000000000000e+03 8.622000000000000000e+03 8.659000000000000000e+03 8.936000000000000000e+03 8.805000000000000000e+03 8.739000000000000000e+03 8.747000000000000000e+03 8.995000000000000000e+03 9.128000000000000000e+03 9.081000000000000000e+03 9.005000000000000000e+03 8.884000000000000000e+03 8.974000000000000000e+03 9.133000000000000000e+03 8.937000000000000000e+03 9.051000000000000000e+03 9.064000000000000000e+03 9.174000000000000000e+03 8.801000000000000000e+03 8.923000000000000000e+03 8.983000000000000000e+03 8.888000000000000000e+03 8.979000000000000000e+03 9.027000000000000000e+03 9.089000000000000000e+03 9.004000000000000000e+03 9.139000000000000000e+03 9.141000000000000000e+03 9.037000000000000000e+03 9.036000000000000000e+03 9.161000000000000000e+03 8.940000000000000000e+03 9.097000000000000000e+03 9.150000000000000000e+03 9.214000000000000000e+03 9.120000000000000000e+03 9.305000000000000000e+03 9.132000000000000000e+03 9.286000000000000000e+03 9.201000000000000000e+03 9.011000000000000000e+03 8.976000000000000000e+03 9.111000000000000000e+03 9.083000000000000000e+03 9.338000000000000000e+03 9.118000000000000000e+03 9.330000000000000000e+03 9.184000000000000000e+03 9.289000000000000000e+03 9.267000000000000000e+03 9.336000000000000000e+03 9.253000000000000000e+03 9.307000000000000000e+03 9.368000000000000000e+03 9.524000000000000000e+03 9.364000000000000000e+03 9.077000000000000000e+03 9.344000000000000000e+03 9.369000000000000000e+03 9.154000000000000000e+03 9.342000000000000000e+03 9.302000000000000000e+03 9.311000000000000000e+03 9.194000000000000000e+03 9.465000000000000000e+03 9.318000000000000000e+03 9.366000000000000000e+03 9.373000000000000000e+03 9.469000000000000000e+03 9.339000000000000000e+03 9.459000000000000000e+03 9.237000000000000000e+03 9.255000000000000000e+03 9.125000000000000000e+03 9.137000000000000000e+03 9.188000000000000000e+03 9.481000000000000000e+03 9.467000000000000000e+03 9.327000000000000000e+03 9.601000000000000000e+03 9.265000000000000000e+03 9.249000000000000000e+03 9.359000000000000000e+03 9.293000000000000000e+03 9.389000000000000000e+03 9.345000000000000000e+03 9.441000000000000000e+03 9.266000000000000000e+03 9.315000000000000000e+03 9.275000000000000000e+03 9.322000000000000000e+03 9.463000000000000000e+03 9.326000000000000000e+03 9.279000000000000000e+03 9.249000000000000000e+03 9.138000000000000000e+03 9.344000000000000000e+03 9.203000000000000000e+03 9.207000000000000000e+03 9.427000000000000000e+03 9.035000000000000000e+03 9.263000000000000000e+03 9.232000000000000000e+03 9.019000000000000000e+03 9.305000000000000000e+03 9.059000000000000000e+03 9.204000000000000000e+03 9.358000000000000000e+03 8.998000000000000000e+03 9.055000000000000000e+03 8.940000000000000000e+03 9.083000000000000000e+03 9.053000000000000000e+03 9.049000000000000000e+03 9.140000000000000000e+03 9.244000000000000000e+03 9.053000000000000000e+03 9.126000000000000000e+03 8.998000000000000000e+03 9.112000000000000000e+03 9.229000000000000000e+03 9.193000000000000000e+03 9.354000000000000000e+03 9.218000000000000000e+03 9.038000000000000000e+03 9.036000000000000000e+03 8.857000000000000000e+03 8.976000000000000000e+03 9.008000000000000000e+03 9.151000000000000000e+03 9.126000000000000000e+03 9.147000000000000000e+03 9.016000000000000000e+03 9.206000000000000000e+03 9.055000000000000000e+03 9.043000000000000000e+03 9.045000000000000000e+03 9.107000000000000000e+03 8.919000000000000000e+03 8.877000000000000000e+03 9.046000000000000000e+03 8.999000000000000000e+03 9.066000000000000000e+03 8.942000000000000000e+03 9.093000000000000000e+03 8.795000000000000000e+03 9.059000000000000000e+03 8.909000000000000000e+03 8.962000000000000000e+03 9.066000000000000000e+03 9.164000000000000000e+03 9.072000000000000000e+03 9.054000000000000000e+03 9.076000000000000000e+03 9.069000000000000000e+03 9.221000000000000000e+03 9.135000000000000000e+03 9.421000000000000000e+03 9.226000000000000000e+03 9.361000000000000000e+03 9.246000000000000000e+03 9.351000000000000000e+03 9.304000000000000000e+03 9.386000000000000000e+03 9.280000000000000000e+03 9.380000000000000000e+03 9.195000000000000000e+03 9.501000000000000000e+03 9.314000000000000000e+03 9.125000000000000000e+03 9.238000000000000000e+03 9.121000000000000000e+03 9.064000000000000000e+03 9.099000000000000000e+03 9.072000000000000000e+03 9.012000000000000000e+03 9.074000000000000000e+03 9.271000000000000000e+03 9.157000000000000000e+03 9.031000000000000000e+03 9.138000000000000000e+03 9.004000000000000000e+03 9.046000000000000000e+03 9.225000000000000000e+03 9.024000000000000000e+03 8.917000000000000000e+03 9.150000000000000000e+03 9.102000000000000000e+03 9.218000000000000000e+03 9.206000000000000000e+03 9.345000000000000000e+03 9.178000000000000000e+03 9.439000000000000000e+03 9.463000000000000000e+03 9.292000000000000000e+03 9.165000000000000000e+03 9.054000000000000000e+03 9.354000000000000000e+03 9.018000000000000000e+03 9.294000000000000000e+03 9.276000000000000000e+03 9.153000000000000000e+03 9.232000000000000000e+03 9.190000000000000000e+03 9.360000000000000000e+03 9.197000000000000000e+03 8.867000000000000000e+03 8.982000000000000000e+03 9.243000000000000000e+03 9.360000000000000000e+03 9.106000000000000000e+03 9.122000000000000000e+03 8.978000000000000000e+03 9.236000000000000000e+03 9.448000000000000000e+03 9.445000000000000000e+03 9.479000000000000000e+03 9.212000000000000000e+03 9.517000000000000000e+03 9.290000000000000000e+03 9.279000000000000000e+03 9.492000000000000000e+03 9.402000000000000000e+03 9.386000000000000000e+03 9.558000000000000000e+03 9.493000000000000000e+03 9.549000000000000000e+03 9.495000000000000000e+03 9.331000000000000000e+03 9.300000000000000000e+03 9.431000000000000000e+03 9.535000000000000000e+03 9.459000000000000000e+03 9.483000000000000000e+03 9.378000000000000000e+03 9.756000000000000000e+03 9.483000000000000000e+03 9.618000000000000000e+03 9.407000000000000000e+03 9.637000000000000000e+03 9.508000000000000000e+03 9.463000000000000000e+03 9.494000000000000000e+03 9.308000000000000000e+03 9.560000000000000000e+03 9.363000000000000000e+03 9.368000000000000000e+03 9.371000000000000000e+03 9.272000000000000000e+03 9.477000000000000000e+03 9.274000000000000000e+03 9.576000000000000000e+03 9.513000000000000000e+03 9.436000000000000000e+03 9.381000000000000000e+03 9.373000000000000000e+03 9.313000000000000000e+03 9.277000000000000000e+03 9.342000000000000000e+03 9.332000000000000000e+03 9.213000000000000000e+03 9.405000000000000000e+03 9.351000000000000000e+03 9.401000000000000000e+03 9.492000000000000000e+03 9.474000000000000000e+03 9.350000000000000000e+03 9.252000000000000000e+03 9.382000000000000000e+03 9.348000000000000000e+03 9.583000000000000000e+03 9.566000000000000000e+03 9.363000000000000000e+03 9.554000000000000000e+03 9.381000000000000000e+03 9.254000000000000000e+03 9.337000000000000000e+03 9.404000000000000000e+03 9.385000000000000000e+03 9.488000000000000000e+03 9.617000000000000000e+03 9.337000000000000000e+03 9.478000000000000000e+03 9.291000000000000000e+03 9.569000000000000000e+03 9.509000000000000000e+03 9.361000000000000000e+03 9.475000000000000000e+03 9.173000000000000000e+03 9.099000000000000000e+03 9.263000000000000000e+03 9.192000000000000000e+03 9.309000000000000000e+03 9.326000000000000000e+03 9.270000000000000000e+03 9.367000000000000000e+03 9.276000000000000000e+03 9.082000000000000000e+03 9.255000000000000000e+03 9.036000000000000000e+03 9.169000000000000000e+03 9.233000000000000000e+03 9.210000000000000000e+03 9.048000000000000000e+03 9.428000000000000000e+03 9.132000000000000000e+03 9.242000000000000000e+03 9.237000000000000000e+03 9.252000000000000000e+03 9.120000000000000000e+03 9.230000000000000000e+03 9.282000000000000000e+03 9.209000000000000000e+03 9.183000000000000000e+03 9.171000000000000000e+03 9.098000000000000000e+03 9.148000000000000000e+03 9.173000000000000000e+03 9.210000000000000000e+03 9.055000000000000000e+03 9.322000000000000000e+03 9.173000000000000000e+03 9.259000000000000000e+03 9.213000000000000000e+03 9.218000000000000000e+03 9.055000000000000000e+03 9.246000000000000000e+03 9.170000000000000000e+03 8.994000000000000000e+03 9.247000000000000000e+03 9.199000000000000000e+03 9.107000000000000000e+03 9.260000000000000000e+03 9.001000000000000000e+03 9.381000000000000000e+03 9.181000000000000000e+03 9.204000000000000000e+03 9.413000000000000000e+03 9.391000000000000000e+03 9.386000000000000000e+03 9.301000000000000000e+03 9.316000000000000000e+03 9.203000000000000000e+03 9.525000000000000000e+03 9.401000000000000000e+03 9.285000000000000000e+03 9.385000000000000000e+03 9.208000000000000000e+03 9.478000000000000000e+03 9.538000000000000000e+03 9.221000000000000000e+03 9.247000000000000000e+03 9.147000000000000000e+03 9.271000000000000000e+03 9.246000000000000000e+03 9.239000000000000000e+03 9.102000000000000000e+03 9.229000000000000000e+03 9.281000000000000000e+03 9.124000000000000000e+03 9.291000000000000000e+03 9.208000000000000000e+03 9.085000000000000000e+03 8.970000000000000000e+03 9.030000000000000000e+03 8.965000000000000000e+03 8.954000000000000000e+03 9.240000000000000000e+03 9.163000000000000000e+03 9.068000000000000000e+03 9.057000000000000000e+03 9.275000000000000000e+03 9.252000000000000000e+03 9.117000000000000000e+03 9.127000000000000000e+03 8.985000000000000000e+03 9.008000000000000000e+03 9.234000000000000000e+03 9.133000000000000000e+03 9.133000000000000000e+03 9.185000000000000000e+03 8.970000000000000000e+03 9.193000000000000000e+03 9.005000000000000000e+03 9.006000000000000000e+03 8.892000000000000000e+03 8.983000000000000000e+03 9.052000000000000000e+03 9.072000000000000000e+03 9.003000000000000000e+03 8.932000000000000000e+03 8.951000000000000000e+03 8.894000000000000000e+03 9.064000000000000000e+03 9.159000000000000000e+03 9.113000000000000000e+03 9.101000000000000000e+03 9.209000000000000000e+03 9.151000000000000000e+03 9.171000000000000000e+03 9.112000000000000000e+03 9.077000000000000000e+03 9.211000000000000000e+03 9.069000000000000000e+03 8.964000000000000000e+03 9.082000000000000000e+03 9.102000000000000000e+03 8.994000000000000000e+03 9.013000000000000000e+03 9.023000000000000000e+03 9.034000000000000000e+03 9.060000000000000000e+03 8.985000000000000000e+03 8.897000000000000000e+03 9.063000000000000000e+03 8.980000000000000000e+03 9.036000000000000000e+03 8.976000000000000000e+03 9.062000000000000000e+03 8.921000000000000000e+03 8.982000000000000000e+03 9.107000000000000000e+03 9.144000000000000000e+03 9.064000000000000000e+03 9.218000000000000000e+03 9.297000000000000000e+03 9.023000000000000000e+03 9.261000000000000000e+03 9.260000000000000000e+03 9.235000000000000000e+03 9.342000000000000000e+03 9.177000000000000000e+03 9.229000000000000000e+03 9.180000000000000000e+03 9.111000000000000000e+03 9.331000000000000000e+03 9.060000000000000000e+03 9.040000000000000000e+03 9.193000000000000000e+03 9.222000000000000000e+03 9.034000000000000000e+03 9.065000000000000000e+03 9.105000000000000000e+03 9.259000000000000000e+03 9.304000000000000000e+03 8.901000000000000000e+03 9.118000000000000000e+03 9.124000000000000000e+03 9.227000000000000000e+03 9.034000000000000000e+03 9.239000000000000000e+03 9.130000000000000000e+03 9.220000000000000000e+03 9.106000000000000000e+03 9.113000000000000000e+03 8.934000000000000000e+03 8.929000000000000000e+03 9.016000000000000000e+03 9.123000000000000000e+03 8.957000000000000000e+03 8.963000000000000000e+03 8.906000000000000000e+03 9.074000000000000000e+03 8.868000000000000000e+03 9.122000000000000000e+03 9.111000000000000000e+03 9.009000000000000000e+03 8.963000000000000000e+03 9.008000000000000000e+03 8.988000000000000000e+03 9.054000000000000000e+03 9.305000000000000000e+03 9.202000000000000000e+03 8.999000000000000000e+03 9.261000000000000000e+03 9.161000000000000000e+03 9.117000000000000000e+03 9.330000000000000000e+03 9.224000000000000000e+03 9.251000000000000000e+03 9.204000000000000000e+03 9.196000000000000000e+03 9.132000000000000000e+03 9.268000000000000000e+03 9.166000000000000000e+03 9.270000000000000000e+03 9.272000000000000000e+03 9.248000000000000000e+03 9.178000000000000000e+03 9.339000000000000000e+03 9.413000000000000000e+03 9.177000000000000000e+03 9.513000000000000000e+03 9.235000000000000000e+03 9.032000000000000000e+03 9.007000000000000000e+03 9.128000000000000000e+03 9.230000000000000000e+03 9.074000000000000000e+03 9.185000000000000000e+03 8.937000000000000000e+03 8.961000000000000000e+03 8.891000000000000000e+03 9.096000000000000000e+03 9.185000000000000000e+03 9.166000000000000000e+03 9.095000000000000000e+03 9.086000000000000000e+03 9.007000000000000000e+03 9.244000000000000000e+03 9.275000000000000000e+03 9.357000000000000000e+03 9.428000000000000000e+03 9.209000000000000000e+03 9.384000000000000000e+03 9.243000000000000000e+03 9.320000000000000000e+03 9.345000000000000000e+03 9.292000000000000000e+03 9.562000000000000000e+03 9.311000000000000000e+03 9.386000000000000000e+03 9.406000000000000000e+03 9.443000000000000000e+03 9.475000000000000000e+03 9.598000000000000000e+03 9.429000000000000000e+03 9.475000000000000000e+03 9.477000000000000000e+03 9.408000000000000000e+03 9.299000000000000000e+03 9.357000000000000000e+03 9.543000000000000000e+03 9.360000000000000000e+03 9.311000000000000000e+03 9.255000000000000000e+03 9.234000000000000000e+03 9.298000000000000000e+03 9.262000000000000000e+03 9.311000000000000000e+03 9.345000000000000000e+03 9.449000000000000000e+03 9.367000000000000000e+03 9.515000000000000000e+03 9.426000000000000000e+03 9.607000000000000000e+03 9.683000000000000000e+03 9.553000000000000000e+03 9.449000000000000000e+03 9.363000000000000000e+03 9.488000000000000000e+03 9.503000000000000000e+03 9.329000000000000000e+03 9.649000000000000000e+03 9.429000000000000000e+03 9.693000000000000000e+03 9.756000000000000000e+03 9.759000000000000000e+03 9.855000000000000000e+03 9.551000000000000000e+03 9.590000000000000000e+03 9.583000000000000000e+03 9.358000000000000000e+03 9.513000000000000000e+03 9.677000000000000000e+03 9.658000000000000000e+03 9.544000000000000000e+03 9.363000000000000000e+03 9.346000000000000000e+03 9.373000000000000000e+03 9.773000000000000000e+03 9.826000000000000000e+03 9.670000000000000000e+03 9.394000000000000000e+03 9.519000000000000000e+03 9.370000000000000000e+03 9.516000000000000000e+03 9.366000000000000000e+03 9.489000000000000000e+03 9.357000000000000000e+03 9.502000000000000000e+03 9.491000000000000000e+03 9.239000000000000000e+03 9.271000000000000000e+03 9.494000000000000000e+03 9.323000000000000000e+03 9.322000000000000000e+03 9.399000000000000000e+03 9.640000000000000000e+03 9.374000000000000000e+03 9.558000000000000000e+03 9.692000000000000000e+03 9.650000000000000000e+03 9.673000000000000000e+03 9.571000000000000000e+03 9.570000000000000000e+03 9.599000000000000000e+03 9.414000000000000000e+03 9.502000000000000000e+03 9.558000000000000000e+03 9.423000000000000000e+03 9.362000000000000000e+03 9.511000000000000000e+03 9.449000000000000000e+03 9.657000000000000000e+03 9.521000000000000000e+03 9.490000000000000000e+03 9.498000000000000000e+03 9.349000000000000000e+03 9.558000000000000000e+03 9.398000000000000000e+03 9.468000000000000000e+03 9.294000000000000000e+03 9.417000000000000000e+03 9.478000000000000000e+03 9.422000000000000000e+03 9.446000000000000000e+03 9.522000000000000000e+03 9.553000000000000000e+03 9.355000000000000000e+03 9.477000000000000000e+03 9.604000000000000000e+03 9.605000000000000000e+03 9.548000000000000000e+03 9.520000000000000000e+03 9.481000000000000000e+03 9.384000000000000000e+03 9.498000000000000000e+03 9.469000000000000000e+03 9.287000000000000000e+03 9.367000000000000000e+03 9.339000000000000000e+03 9.210000000000000000e+03 9.363000000000000000e+03 9.095000000000000000e+03 9.106000000000000000e+03 9.323000000000000000e+03 9.383000000000000000e+03 9.470000000000000000e+03 9.320000000000000000e+03 9.488000000000000000e+03 9.455000000000000000e+03 9.627000000000000000e+03 9.448000000000000000e+03 9.585000000000000000e+03 9.490000000000000000e+03 9.613000000000000000e+03 9.555000000000000000e+03 9.594000000000000000e+03 9.536000000000000000e+03 9.531000000000000000e+03 9.757000000000000000e+03 9.749000000000000000e+03 9.516000000000000000e+03 9.623000000000000000e+03 9.610000000000000000e+03 9.377000000000000000e+03 9.395000000000000000e+03 9.238000000000000000e+03 9.539000000000000000e+03 9.479000000000000000e+03 9.510000000000000000e+03 9.603000000000000000e+03 9.469000000000000000e+03 9.561000000000000000e+03 9.403000000000000000e+03 9.227000000000000000e+03 9.214000000000000000e+03 9.433000000000000000e+03 9.461000000000000000e+03 9.362000000000000000e+03 9.474000000000000000e+03 9.710000000000000000e+03 9.683000000000000000e+03 9.432000000000000000e+03 9.306000000000000000e+03 9.610000000000000000e+03 9.597000000000000000e+03 9.554000000000000000e+03 9.664000000000000000e+03 9.480000000000000000e+03 9.663000000000000000e+03 9.449000000000000000e+03 9.607000000000000000e+03 9.637000000000000000e+03 9.600000000000000000e+03 9.788000000000000000e+03 9.648000000000000000e+03 1.000000000000000000e+04 9.953000000000000000e+03 9.602000000000000000e+03 9.698000000000000000e+03 9.645000000000000000e+03 9.614000000000000000e+03 9.663000000000000000e+03 9.416000000000000000e+03 9.413000000000000000e+03 9.620000000000000000e+03 9.595000000000000000e+03 9.701000000000000000e+03 9.591000000000000000e+03 9.535000000000000000e+03 9.865000000000000000e+03 9.681000000000000000e+03 9.738000000000000000e+03 9.628000000000000000e+03 9.689000000000000000e+03 9.628000000000000000e+03 9.746000000000000000e+03 9.659000000000000000e+03 9.737000000000000000e+03 9.608000000000000000e+03 9.629000000000000000e+03 9.581000000000000000e+03 9.879000000000000000e+03 9.631000000000000000e+03 9.498000000000000000e+03 9.493000000000000000e+03 9.597000000000000000e+03 9.548000000000000000e+03 9.634000000000000000e+03 9.485000000000000000e+03 9.724000000000000000e+03 9.882000000000000000e+03 9.828000000000000000e+03 9.733000000000000000e+03 9.678000000000000000e+03 9.737000000000000000e+03 9.580000000000000000e+03 9.773000000000000000e+03 9.725000000000000000e+03 9.627000000000000000e+03 9.581000000000000000e+03 9.831000000000000000e+03 9.756000000000000000e+03 9.685000000000000000e+03 9.696000000000000000e+03 9.727000000000000000e+03 9.632000000000000000e+03 9.603000000000000000e+03 9.610000000000000000e+03 9.622000000000000000e+03 9.631000000000000000e+03 9.603000000000000000e+03 9.542000000000000000e+03 9.684000000000000000e+03 9.545000000000000000e+03 9.525000000000000000e+03 9.312000000000000000e+03 9.471000000000000000e+03 9.649000000000000000e+03 9.550000000000000000e+03 9.702000000000000000e+03 9.651000000000000000e+03 9.689000000000000000e+03 9.491000000000000000e+03 9.698000000000000000e+03 9.669000000000000000e+03 9.637000000000000000e+03 9.755000000000000000e+03 9.652000000000000000e+03 9.877000000000000000e+03 9.719000000000000000e+03 9.821000000000000000e+03 9.797000000000000000e+03 1.001900000000000000e+04 9.850000000000000000e+03 9.870000000000000000e+03 9.871000000000000000e+03 9.706000000000000000e+03 9.735000000000000000e+03 9.637000000000000000e+03 9.690000000000000000e+03 9.580000000000000000e+03 9.640000000000000000e+03 9.538000000000000000e+03 9.695000000000000000e+03 9.687000000000000000e+03 9.765000000000000000e+03 9.714000000000000000e+03 9.615000000000000000e+03 9.700000000000000000e+03 9.790000000000000000e+03 9.731000000000000000e+03 9.932000000000000000e+03 9.776000000000000000e+03 9.767000000000000000e+03 9.777000000000000000e+03 9.868000000000000000e+03 9.906000000000000000e+03 9.742000000000000000e+03 9.787000000000000000e+03 9.625000000000000000e+03 9.684000000000000000e+03 9.884000000000000000e+03 9.736000000000000000e+03 9.720000000000000000e+03 9.781000000000000000e+03 9.722000000000000000e+03 9.773000000000000000e+03 9.867000000000000000e+03 9.776000000000000000e+03 9.876000000000000000e+03 9.776000000000000000e+03 9.705000000000000000e+03 9.822000000000000000e+03 9.950000000000000000e+03 9.825000000000000000e+03 9.609000000000000000e+03 9.703000000000000000e+03 9.800000000000000000e+03 9.816000000000000000e+03 9.757000000000000000e+03 9.867000000000000000e+03 9.763000000000000000e+03 9.797000000000000000e+03 9.596000000000000000e+03 9.616000000000000000e+03 9.660000000000000000e+03 9.518000000000000000e+03 9.636000000000000000e+03 9.918000000000000000e+03 9.854000000000000000e+03 9.686000000000000000e+03 9.828000000000000000e+03 9.718000000000000000e+03 1.006000000000000000e+04 9.898000000000000000e+03 9.823000000000000000e+03 9.739000000000000000e+03 9.782000000000000000e+03 9.663000000000000000e+03 9.477000000000000000e+03 9.708000000000000000e+03 9.651000000000000000e+03 9.713000000000000000e+03 9.705000000000000000e+03 9.643000000000000000e+03 9.646000000000000000e+03 9.705000000000000000e+03 9.478000000000000000e+03 9.478000000000000000e+03 9.667000000000000000e+03 9.339000000000000000e+03 9.538000000000000000e+03 9.363000000000000000e+03 9.689000000000000000e+03 9.604000000000000000e+03 9.540000000000000000e+03 9.456000000000000000e+03 9.750000000000000000e+03 9.614000000000000000e+03 9.632000000000000000e+03 9.646000000000000000e+03 9.552000000000000000e+03 9.820000000000000000e+03 9.799000000000000000e+03 9.656000000000000000e+03 9.751000000000000000e+03 9.629000000000000000e+03 9.784000000000000000e+03 9.663000000000000000e+03 9.729000000000000000e+03 9.591000000000000000e+03 9.851000000000000000e+03 9.642000000000000000e+03 9.776000000000000000e+03 9.754000000000000000e+03 9.878000000000000000e+03 9.804000000000000000e+03 9.855000000000000000e+03 9.826000000000000000e+03 9.788000000000000000e+03 9.706000000000000000e+03 9.962000000000000000e+03 9.922000000000000000e+03 9.890000000000000000e+03 9.907000000000000000e+03 9.655000000000000000e+03 9.942000000000000000e+03 9.826000000000000000e+03 1.003800000000000000e+04 9.825000000000000000e+03 9.922000000000000000e+03 9.897000000000000000e+03 9.815000000000000000e+03 9.850000000000000000e+03 9.859000000000000000e+03 9.850000000000000000e+03 9.844000000000000000e+03 9.791000000000000000e+03 9.646000000000000000e+03 9.838000000000000000e+03 9.856000000000000000e+03 9.845000000000000000e+03 9.848000000000000000e+03 9.751000000000000000e+03 9.852000000000000000e+03 9.672000000000000000e+03 9.667000000000000000e+03 9.544000000000000000e+03 9.886000000000000000e+03 9.847000000000000000e+03 9.741000000000000000e+03 9.803000000000000000e+03 9.793000000000000000e+03 9.889000000000000000e+03 9.717000000000000000e+03 9.770000000000000000e+03 9.943000000000000000e+03 9.950000000000000000e+03 9.909000000000000000e+03 9.952000000000000000e+03 1.003200000000000000e+04 9.671000000000000000e+03 1.002200000000000000e+04 9.797000000000000000e+03 9.603000000000000000e+03 9.891000000000000000e+03 9.828000000000000000e+03 9.830000000000000000e+03 9.907000000000000000e+03 9.951000000000000000e+03 9.702000000000000000e+03 9.700000000000000000e+03 9.773000000000000000e+03 9.665000000000000000e+03 9.890000000000000000e+03 9.735000000000000000e+03 9.717000000000000000e+03 9.908000000000000000e+03 9.876000000000000000e+03 9.812000000000000000e+03 9.970000000000000000e+03 9.766000000000000000e+03 9.765000000000000000e+03 9.946000000000000000e+03 9.735000000000000000e+03 9.864000000000000000e+03 9.832000000000000000e+03 9.951000000000000000e+03 9.885000000000000000e+03 9.857000000000000000e+03 9.897000000000000000e+03 9.984000000000000000e+03 9.838000000000000000e+03 9.873000000000000000e+03 9.880000000000000000e+03 9.613000000000000000e+03 9.974000000000000000e+03 9.894000000000000000e+03 9.561000000000000000e+03 9.643000000000000000e+03 9.539000000000000000e+03 9.673000000000000000e+03 9.652000000000000000e+03 9.833000000000000000e+03 9.570000000000000000e+03 9.705000000000000000e+03 9.615000000000000000e+03 9.644000000000000000e+03 9.792000000000000000e+03 9.757000000000000000e+03 9.887000000000000000e+03 1.005000000000000000e+04 1.001300000000000000e+04 9.869000000000000000e+03 9.952000000000000000e+03 9.915000000000000000e+03 9.909000000000000000e+03 1.012100000000000000e+04 1.033500000000000000e+04 9.797000000000000000e+03 1.012300000000000000e+04 1.003400000000000000e+04 1.009100000000000000e+04 9.811000000000000000e+03 9.889000000000000000e+03 1.007000000000000000e+04 9.981000000000000000e+03 9.939000000000000000e+03 9.915000000000000000e+03 9.890000000000000000e+03 1.021700000000000000e+04 9.941000000000000000e+03 9.960000000000000000e+03 1.003900000000000000e+04 9.921000000000000000e+03 9.952000000000000000e+03 1.008700000000000000e+04 1.012300000000000000e+04 9.735000000000000000e+03 9.967000000000000000e+03 1.007700000000000000e+04 9.960000000000000000e+03 1.003900000000000000e+04 9.944000000000000000e+03 9.912000000000000000e+03 1.002000000000000000e+04 1.007900000000000000e+04 1.007800000000000000e+04 1.010800000000000000e+04 1.029700000000000000e+04 1.006600000000000000e+04 1.003300000000000000e+04 1.014800000000000000e+04 9.978000000000000000e+03 9.997000000000000000e+03 1.032300000000000000e+04 1.019300000000000000e+04 1.027100000000000000e+04 1.024500000000000000e+04 1.009900000000000000e+04 1.024600000000000000e+04 1.018900000000000000e+04 1.008400000000000000e+04 9.999000000000000000e+03 1.018600000000000000e+04 1.026000000000000000e+04 1.035900000000000000e+04 1.023400000000000000e+04 1.024300000000000000e+04 1.015800000000000000e+04 1.028100000000000000e+04 1.014300000000000000e+04 1.018900000000000000e+04 9.959000000000000000e+03 1.021200000000000000e+04 1.012100000000000000e+04 1.017200000000000000e+04 1.016900000000000000e+04 1.022700000000000000e+04 1.009100000000000000e+04 1.020900000000000000e+04 1.033900000000000000e+04 1.037200000000000000e+04 1.015900000000000000e+04 1.011000000000000000e+04 1.007200000000000000e+04 9.995000000000000000e+03 1.012900000000000000e+04 9.962000000000000000e+03 1.008200000000000000e+04 1.001600000000000000e+04 1.009400000000000000e+04 1.012400000000000000e+04 9.973000000000000000e+03 1.014300000000000000e+04 9.907000000000000000e+03 1.031200000000000000e+04 1.023900000000000000e+04 1.014200000000000000e+04 9.924000000000000000e+03 1.018300000000000000e+04 1.008600000000000000e+04 1.014600000000000000e+04 1.020700000000000000e+04 1.014600000000000000e+04 9.995000000000000000e+03 1.002600000000000000e+04 1.010600000000000000e+04 1.011900000000000000e+04 1.025200000000000000e+04 1.006100000000000000e+04 1.016000000000000000e+04 9.929000000000000000e+03 1.011300000000000000e+04 1.020900000000000000e+04 9.973000000000000000e+03 1.010400000000000000e+04 1.022600000000000000e+04 1.005200000000000000e+04 9.885000000000000000e+03 9.943000000000000000e+03 9.815000000000000000e+03 1.005100000000000000e+04 9.835000000000000000e+03 9.815000000000000000e+03 9.975000000000000000e+03 9.952000000000000000e+03 1.000600000000000000e+04 9.983000000000000000e+03 9.900000000000000000e+03 9.913000000000000000e+03 1.008500000000000000e+04 9.749000000000000000e+03 9.780000000000000000e+03 1.000900000000000000e+04 1.001900000000000000e+04 9.992000000000000000e+03 9.915000000000000000e+03 1.001900000000000000e+04 1.007500000000000000e+04 1.006100000000000000e+04 9.997000000000000000e+03 9.904000000000000000e+03 9.987000000000000000e+03 1.012700000000000000e+04 1.011100000000000000e+04 1.021500000000000000e+04 9.954000000000000000e+03 1.005700000000000000e+04 9.851000000000000000e+03 1.004100000000000000e+04 9.998000000000000000e+03 1.014300000000000000e+04 1.020300000000000000e+04 1.021800000000000000e+04 1.026800000000000000e+04 1.001600000000000000e+04 1.005000000000000000e+04 1.001700000000000000e+04 1.019800000000000000e+04 1.001700000000000000e+04 1.000700000000000000e+04 1.011500000000000000e+04 1.023400000000000000e+04 1.028200000000000000e+04 1.022800000000000000e+04 1.033800000000000000e+04 1.009700000000000000e+04 1.000000000000000000e+04 1.033500000000000000e+04 1.015400000000000000e+04 1.009400000000000000e+04 1.016900000000000000e+04 1.015100000000000000e+04 1.018800000000000000e+04 1.019300000000000000e+04 1.017600000000000000e+04 1.018100000000000000e+04 1.008200000000000000e+04 1.013100000000000000e+04 9.895000000000000000e+03 1.002700000000000000e+04 1.018500000000000000e+04 1.011100000000000000e+04 1.015900000000000000e+04 1.012900000000000000e+04 1.028100000000000000e+04 1.024000000000000000e+04 1.004600000000000000e+04 1.036400000000000000e+04 1.028800000000000000e+04 9.964000000000000000e+03 1.015200000000000000e+04 9.965000000000000000e+03 9.938000000000000000e+03 9.878000000000000000e+03 1.018100000000000000e+04 1.008800000000000000e+04 1.013900000000000000e+04 1.021200000000000000e+04 1.008200000000000000e+04 1.001700000000000000e+04 1.005000000000000000e+04 9.971000000000000000e+03 1.004700000000000000e+04 1.021000000000000000e+04 9.889000000000000000e+03 9.929000000000000000e+03 1.019000000000000000e+04 1.000400000000000000e+04 1.016700000000000000e+04 1.036100000000000000e+04 1.014900000000000000e+04 1.019500000000000000e+04 1.002400000000000000e+04 1.005800000000000000e+04 1.010200000000000000e+04 9.758000000000000000e+03 1.005800000000000000e+04 9.927000000000000000e+03 9.916000000000000000e+03 9.826000000000000000e+03 1.005700000000000000e+04 9.991000000000000000e+03 9.729000000000000000e+03 9.828000000000000000e+03 9.601000000000000000e+03 9.858000000000000000e+03 9.690000000000000000e+03 9.864000000000000000e+03 9.861000000000000000e+03 9.933000000000000000e+03 9.893000000000000000e+03 9.860000000000000000e+03 9.769000000000000000e+03 9.724000000000000000e+03 9.779000000000000000e+03 9.656000000000000000e+03 9.573000000000000000e+03 9.634000000000000000e+03 9.944000000000000000e+03 1.005000000000000000e+04 9.775000000000000000e+03 9.950000000000000000e+03 9.947000000000000000e+03 9.715000000000000000e+03 1.005800000000000000e+04 9.991000000000000000e+03 1.010000000000000000e+04 9.998000000000000000e+03 1.002400000000000000e+04 9.787000000000000000e+03 9.872000000000000000e+03 1.000300000000000000e+04 9.885000000000000000e+03 1.003100000000000000e+04 9.983000000000000000e+03 1.004900000000000000e+04 9.971000000000000000e+03 9.928000000000000000e+03 9.848000000000000000e+03 9.919000000000000000e+03 9.794000000000000000e+03 9.841000000000000000e+03 9.859000000000000000e+03 9.824000000000000000e+03 1.011800000000000000e+04 9.833000000000000000e+03 9.945000000000000000e+03 9.751000000000000000e+03 9.925000000000000000e+03 9.964000000000000000e+03 9.869000000000000000e+03 9.984000000000000000e+03 1.003400000000000000e+04 9.908000000000000000e+03 1.010700000000000000e+04 1.023900000000000000e+04 1.007200000000000000e+04 1.003300000000000000e+04 1.003600000000000000e+04 1.014300000000000000e+04 1.002900000000000000e+04 9.975000000000000000e+03 1.007900000000000000e+04 1.014800000000000000e+04 9.977000000000000000e+03 1.015500000000000000e+04 1.012000000000000000e+04 9.977000000000000000e+03 9.965000000000000000e+03 1.008500000000000000e+04 1.014400000000000000e+04 9.859000000000000000e+03 9.851000000000000000e+03 1.013200000000000000e+04 9.962000000000000000e+03 1.009500000000000000e+04 9.927000000000000000e+03 9.904000000000000000e+03 1.000800000000000000e+04 9.910000000000000000e+03 9.999000000000000000e+03 9.942000000000000000e+03 9.833000000000000000e+03 9.884000000000000000e+03 9.779000000000000000e+03 9.790000000000000000e+03 9.745000000000000000e+03 9.759000000000000000e+03 9.848000000000000000e+03 9.776000000000000000e+03 9.641000000000000000e+03 9.704000000000000000e+03 9.659000000000000000e+03 9.712000000000000000e+03 9.739000000000000000e+03 9.501000000000000000e+03 9.526000000000000000e+03 9.702000000000000000e+03 9.875000000000000000e+03 9.748000000000000000e+03 9.742000000000000000e+03 9.885000000000000000e+03 9.837000000000000000e+03 9.628000000000000000e+03 9.961000000000000000e+03 9.800000000000000000e+03 9.787000000000000000e+03 9.735000000000000000e+03 9.771000000000000000e+03 9.858000000000000000e+03 9.890000000000000000e+03 1.001200000000000000e+04 9.782000000000000000e+03 9.896000000000000000e+03 1.005400000000000000e+04 1.009800000000000000e+04 9.836000000000000000e+03 9.919000000000000000e+03 9.958000000000000000e+03 9.972000000000000000e+03 9.857000000000000000e+03 9.895000000000000000e+03 1.007300000000000000e+04 9.769000000000000000e+03 9.958000000000000000e+03 9.942000000000000000e+03 1.003400000000000000e+04 1.010200000000000000e+04 9.920000000000000000e+03 1.008300000000000000e+04 9.863000000000000000e+03 1.009400000000000000e+04 1.001700000000000000e+04 9.947000000000000000e+03 1.004700000000000000e+04 9.864000000000000000e+03 9.976000000000000000e+03 9.905000000000000000e+03 9.838000000000000000e+03 9.880000000000000000e+03 9.974000000000000000e+03 9.986000000000000000e+03 1.008600000000000000e+04 9.939000000000000000e+03 1.025700000000000000e+04 1.007400000000000000e+04 9.969000000000000000e+03 1.001800000000000000e+04 1.029300000000000000e+04 1.012700000000000000e+04 1.019600000000000000e+04 9.999000000000000000e+03 9.978000000000000000e+03 1.002200000000000000e+04 1.014700000000000000e+04 9.942000000000000000e+03 1.004800000000000000e+04 1.005600000000000000e+04 9.973000000000000000e+03 1.013400000000000000e+04 9.971000000000000000e+03 9.854000000000000000e+03 9.922000000000000000e+03 9.890000000000000000e+03 9.824000000000000000e+03 9.815000000000000000e+03 9.959000000000000000e+03 1.005700000000000000e+04 9.776000000000000000e+03 1.004200000000000000e+04 9.941000000000000000e+03 1.001000000000000000e+04 9.739000000000000000e+03 9.704000000000000000e+03 9.822000000000000000e+03 9.864000000000000000e+03 1.003700000000000000e+04 9.805000000000000000e+03 9.786000000000000000e+03 9.798000000000000000e+03 9.898000000000000000e+03 9.957000000000000000e+03 1.013900000000000000e+04 9.885000000000000000e+03 9.902000000000000000e+03 9.811000000000000000e+03 9.821000000000000000e+03 9.756000000000000000e+03 9.944000000000000000e+03 9.766000000000000000e+03 9.981000000000000000e+03 9.913000000000000000e+03 9.869000000000000000e+03 9.981000000000000000e+03 9.844000000000000000e+03 9.903000000000000000e+03 9.757000000000000000e+03 9.815000000000000000e+03 9.728000000000000000e+03 9.794000000000000000e+03 1.003100000000000000e+04 9.781000000000000000e+03 9.893000000000000000e+03 9.667000000000000000e+03 9.872000000000000000e+03 9.754000000000000000e+03 1.009100000000000000e+04 9.824000000000000000e+03 9.890000000000000000e+03 9.971000000000000000e+03 9.941000000000000000e+03 9.686000000000000000e+03 9.774000000000000000e+03 9.935000000000000000e+03 9.658000000000000000e+03 9.675000000000000000e+03 9.740000000000000000e+03 9.885000000000000000e+03 9.790000000000000000e+03 9.987000000000000000e+03 9.770000000000000000e+03 1.000900000000000000e+04 9.866000000000000000e+03 9.884000000000000000e+03 9.737000000000000000e+03 9.752000000000000000e+03 9.810000000000000000e+03 9.721000000000000000e+03 9.797000000000000000e+03 9.737000000000000000e+03 9.934000000000000000e+03 9.707000000000000000e+03 9.977000000000000000e+03 9.693000000000000000e+03 9.808000000000000000e+03 9.723000000000000000e+03 9.902000000000000000e+03 9.865000000000000000e+03 9.713000000000000000e+03 9.838000000000000000e+03 9.839000000000000000e+03 9.686000000000000000e+03 9.829000000000000000e+03 9.786000000000000000e+03 9.872000000000000000e+03 9.954000000000000000e+03 9.920000000000000000e+03 1.003800000000000000e+04 9.890000000000000000e+03 9.955000000000000000e+03 9.836000000000000000e+03 1.018800000000000000e+04 9.874000000000000000e+03 9.827000000000000000e+03 9.945000000000000000e+03 9.912000000000000000e+03 1.008400000000000000e+04 9.927000000000000000e+03 9.803000000000000000e+03 9.910000000000000000e+03 9.813000000000000000e+03 1.010200000000000000e+04 9.893000000000000000e+03 1.024600000000000000e+04 1.011100000000000000e+04 9.986000000000000000e+03 1.015300000000000000e+04 1.017400000000000000e+04 1.012200000000000000e+04 1.014100000000000000e+04 1.019300000000000000e+04 1.025800000000000000e+04 1.020600000000000000e+04 1.021500000000000000e+04 1.011500000000000000e+04 1.032200000000000000e+04 1.033600000000000000e+04 1.027200000000000000e+04 1.002400000000000000e+04 1.019300000000000000e+04 1.032300000000000000e+04 1.019100000000000000e+04 1.018200000000000000e+04 1.037800000000000000e+04 1.010500000000000000e+04 1.020800000000000000e+04 1.021900000000000000e+04 1.019800000000000000e+04 1.031700000000000000e+04 1.012400000000000000e+04 1.007000000000000000e+04 9.922000000000000000e+03 1.022200000000000000e+04 1.037600000000000000e+04 1.014100000000000000e+04 1.008500000000000000e+04 1.021300000000000000e+04 1.005300000000000000e+04 9.904000000000000000e+03 9.985000000000000000e+03 9.901000000000000000e+03 1.013900000000000000e+04 1.010500000000000000e+04 1.001200000000000000e+04 1.005600000000000000e+04 1.000200000000000000e+04 9.938000000000000000e+03 1.008800000000000000e+04 9.989000000000000000e+03 1.001100000000000000e+04 9.909000000000000000e+03 1.014300000000000000e+04 9.997000000000000000e+03 9.843000000000000000e+03 1.011000000000000000e+04 1.019400000000000000e+04 9.879000000000000000e+03 1.006900000000000000e+04 9.941000000000000000e+03 9.945000000000000000e+03 1.008100000000000000e+04 1.013500000000000000e+04 9.945000000000000000e+03 1.004500000000000000e+04 1.015800000000000000e+04 1.015000000000000000e+04 1.024400000000000000e+04 1.010500000000000000e+04 9.968000000000000000e+03 1.013600000000000000e+04 9.964000000000000000e+03 9.994000000000000000e+03 1.003600000000000000e+04 1.000000000000000000e+04 1.010100000000000000e+04 1.010600000000000000e+04 1.011800000000000000e+04 9.925000000000000000e+03 1.016300000000000000e+04 1.003200000000000000e+04 1.027000000000000000e+04 1.032600000000000000e+04 1.016900000000000000e+04 1.010900000000000000e+04 1.015800000000000000e+04 1.023600000000000000e+04 1.025700000000000000e+04 1.031000000000000000e+04 1.020600000000000000e+04 1.021700000000000000e+04 1.030700000000000000e+04 9.894000000000000000e+03 1.004400000000000000e+04 1.004900000000000000e+04 9.881000000000000000e+03 9.789000000000000000e+03 9.971000000000000000e+03 9.977000000000000000e+03 9.877000000000000000e+03 9.955000000000000000e+03 1.005500000000000000e+04 9.853000000000000000e+03 1.000300000000000000e+04 9.847000000000000000e+03 1.022100000000000000e+04 1.015700000000000000e+04 9.933000000000000000e+03 9.776000000000000000e+03 9.924000000000000000e+03 1.016500000000000000e+04 9.971000000000000000e+03 1.005100000000000000e+04 1.002900000000000000e+04 9.814000000000000000e+03 9.799000000000000000e+03 9.914000000000000000e+03 9.893000000000000000e+03 1.006600000000000000e+04 9.856000000000000000e+03 9.840000000000000000e+03 9.664000000000000000e+03 9.784000000000000000e+03 9.934000000000000000e+03 9.861000000000000000e+03 1.021300000000000000e+04 9.976000000000000000e+03 1.005400000000000000e+04 9.998000000000000000e+03 1.024900000000000000e+04 1.020900000000000000e+04 1.010700000000000000e+04 1.035300000000000000e+04 1.043500000000000000e+04 1.012700000000000000e+04 1.013400000000000000e+04 1.010200000000000000e+04 1.012700000000000000e+04 9.924000000000000000e+03 1.021900000000000000e+04 1.012300000000000000e+04 1.010600000000000000e+04 1.015700000000000000e+04 1.023100000000000000e+04 1.005500000000000000e+04 1.005100000000000000e+04 1.012300000000000000e+04 1.018600000000000000e+04 1.009100000000000000e+04 1.008600000000000000e+04 1.003300000000000000e+04 1.031700000000000000e+04 1.000100000000000000e+04 9.927000000000000000e+03 1.026100000000000000e+04 1.013500000000000000e+04 1.036900000000000000e+04 1.040500000000000000e+04 1.046700000000000000e+04 1.039200000000000000e+04 1.021700000000000000e+04 1.035700000000000000e+04 1.039800000000000000e+04 1.039300000000000000e+04 1.039000000000000000e+04 1.054100000000000000e+04 1.029300000000000000e+04 1.041500000000000000e+04 1.051900000000000000e+04 1.032700000000000000e+04 1.011900000000000000e+04 1.034200000000000000e+04 1.021400000000000000e+04 1.038700000000000000e+04 1.022300000000000000e+04 1.016500000000000000e+04 1.022200000000000000e+04 1.016400000000000000e+04 1.015200000000000000e+04 1.008400000000000000e+04 1.004200000000000000e+04 1.019600000000000000e+04 9.851000000000000000e+03 1.004600000000000000e+04 9.958000000000000000e+03 1.004600000000000000e+04 9.994000000000000000e+03 9.865000000000000000e+03 1.003500000000000000e+04 1.002800000000000000e+04 9.977000000000000000e+03 9.991000000000000000e+03 9.922000000000000000e+03 9.911000000000000000e+03 9.932000000000000000e+03 1.000500000000000000e+04 1.007300000000000000e+04 1.016500000000000000e+04 1.012800000000000000e+04 9.969000000000000000e+03 1.002100000000000000e+04 1.005300000000000000e+04 9.967000000000000000e+03 9.958000000000000000e+03 9.915000000000000000e+03 9.767000000000000000e+03 9.969000000000000000e+03 9.969000000000000000e+03 9.879000000000000000e+03 1.009700000000000000e+04 9.954000000000000000e+03 9.668000000000000000e+03 9.855000000000000000e+03 9.862000000000000000e+03 9.847000000000000000e+03 9.957000000000000000e+03 9.871000000000000000e+03 1.000600000000000000e+04 9.906000000000000000e+03 9.843000000000000000e+03 9.970000000000000000e+03 9.895000000000000000e+03 9.659000000000000000e+03 9.780000000000000000e+03 9.923000000000000000e+03 9.692000000000000000e+03 9.982000000000000000e+03 9.811000000000000000e+03 9.769000000000000000e+03 9.986000000000000000e+03 9.877000000000000000e+03 9.747000000000000000e+03 9.857000000000000000e+03 9.824000000000000000e+03 9.645000000000000000e+03 9.897000000000000000e+03 9.869000000000000000e+03 9.894000000000000000e+03 9.900000000000000000e+03 9.955000000000000000e+03 1.005100000000000000e+04 9.982000000000000000e+03 1.002400000000000000e+04 1.001900000000000000e+04 9.979000000000000000e+03 9.833000000000000000e+03 9.944000000000000000e+03 1.010600000000000000e+04 9.954000000000000000e+03 1.022300000000000000e+04 1.002500000000000000e+04 1.016800000000000000e+04 9.978000000000000000e+03 9.957000000000000000e+03 1.009000000000000000e+04 1.001200000000000000e+04 1.007500000000000000e+04 1.021700000000000000e+04 1.001200000000000000e+04 1.006500000000000000e+04 1.002300000000000000e+04 1.001300000000000000e+04 9.893000000000000000e+03 9.809000000000000000e+03 1.001000000000000000e+04 9.718000000000000000e+03 9.811000000000000000e+03 9.757000000000000000e+03 9.885000000000000000e+03 9.911000000000000000e+03 9.969000000000000000e+03 9.814000000000000000e+03 9.858000000000000000e+03 9.875000000000000000e+03 9.775000000000000000e+03 1.020300000000000000e+04 9.997000000000000000e+03 9.939000000000000000e+03 1.003600000000000000e+04 9.979000000000000000e+03 1.013400000000000000e+04 9.986000000000000000e+03 1.016100000000000000e+04 1.007100000000000000e+04 1.000500000000000000e+04 9.916000000000000000e+03 9.948000000000000000e+03 9.970000000000000000e+03 9.936000000000000000e+03 9.937000000000000000e+03 1.011500000000000000e+04 1.011700000000000000e+04 1.017500000000000000e+04 9.975000000000000000e+03 1.021400000000000000e+04 1.013300000000000000e+04 1.028100000000000000e+04 1.002600000000000000e+04 1.000100000000000000e+04 1.004000000000000000e+04 9.872000000000000000e+03 1.006700000000000000e+04 9.885000000000000000e+03 9.808000000000000000e+03 9.791000000000000000e+03 9.932000000000000000e+03 9.846000000000000000e+03 9.938000000000000000e+03 9.959000000000000000e+03 9.858000000000000000e+03 1.003300000000000000e+04 9.867000000000000000e+03 1.004100000000000000e+04 1.017900000000000000e+04 1.000400000000000000e+04 1.009100000000000000e+04 9.999000000000000000e+03 9.980000000000000000e+03 9.927000000000000000e+03 9.888000000000000000e+03 1.003400000000000000e+04 9.864000000000000000e+03 9.925000000000000000e+03 1.011100000000000000e+04 1.009800000000000000e+04 9.874000000000000000e+03 9.703000000000000000e+03 1.004300000000000000e+04 9.729000000000000000e+03 9.888000000000000000e+03 9.827000000000000000e+03 9.791000000000000000e+03 9.959000000000000000e+03 9.860000000000000000e+03 1.000300000000000000e+04 9.788000000000000000e+03 9.797000000000000000e+03 9.913000000000000000e+03 9.901000000000000000e+03 9.987000000000000000e+03 9.858000000000000000e+03 1.005600000000000000e+04 1.007300000000000000e+04 1.013100000000000000e+04 1.020500000000000000e+04 1.009100000000000000e+04 1.016300000000000000e+04 9.969000000000000000e+03 9.688000000000000000e+03 9.826000000000000000e+03 9.913000000000000000e+03 9.981000000000000000e+03 9.934000000000000000e+03 9.940000000000000000e+03 9.809000000000000000e+03 9.897000000000000000e+03 9.919000000000000000e+03 9.826000000000000000e+03 9.772000000000000000e+03 9.734000000000000000e+03 9.751000000000000000e+03 9.924000000000000000e+03 9.948000000000000000e+03 9.802000000000000000e+03 9.819000000000000000e+03 1.008900000000000000e+04 9.861000000000000000e+03 1.000000000000000000e+04 1.002400000000000000e+04 9.880000000000000000e+03 1.003300000000000000e+04 1.009500000000000000e+04 9.891000000000000000e+03 9.879000000000000000e+03 9.947000000000000000e+03 9.809000000000000000e+03 9.698000000000000000e+03 1.002600000000000000e+04 9.986000000000000000e+03 9.957000000000000000e+03 1.009700000000000000e+04 9.889000000000000000e+03 9.871000000000000000e+03 9.847000000000000000e+03 9.952000000000000000e+03 1.000000000000000000e+04 9.893000000000000000e+03 1.002300000000000000e+04 1.016600000000000000e+04 1.000700000000000000e+04 1.018900000000000000e+04 9.841000000000000000e+03 1.007900000000000000e+04 1.001700000000000000e+04 1.004100000000000000e+04 9.831000000000000000e+03 1.008600000000000000e+04 1.005300000000000000e+04 1.013700000000000000e+04 1.002400000000000000e+04 9.993000000000000000e+03 1.005100000000000000e+04 1.011400000000000000e+04 1.015700000000000000e+04 1.005000000000000000e+04 1.008000000000000000e+04 1.001500000000000000e+04 1.019700000000000000e+04 1.005100000000000000e+04 9.922000000000000000e+03 1.015500000000000000e+04 1.011200000000000000e+04 1.011800000000000000e+04 1.001800000000000000e+04 9.895000000000000000e+03 9.934000000000000000e+03 1.000500000000000000e+04 1.000600000000000000e+04 9.963000000000000000e+03 9.817000000000000000e+03 9.903000000000000000e+03 1.022900000000000000e+04 9.970000000000000000e+03 9.921000000000000000e+03 1.013100000000000000e+04 1.012500000000000000e+04 1.029600000000000000e+04 1.027100000000000000e+04 1.020400000000000000e+04 1.024700000000000000e+04 1.013300000000000000e+04 1.044800000000000000e+04 1.019500000000000000e+04 1.008900000000000000e+04 9.952000000000000000e+03 1.015600000000000000e+04 1.015400000000000000e+04 1.007400000000000000e+04 1.008000000000000000e+04 1.014500000000000000e+04 9.977000000000000000e+03 1.016700000000000000e+04 1.009300000000000000e+04 1.010700000000000000e+04 1.005500000000000000e+04 1.002400000000000000e+04 1.020700000000000000e+04 1.016000000000000000e+04 1.001900000000000000e+04 9.996000000000000000e+03 1.010300000000000000e+04 1.006200000000000000e+04 9.892000000000000000e+03 9.910000000000000000e+03 1.025600000000000000e+04 9.976000000000000000e+03 1.000400000000000000e+04 9.834000000000000000e+03 9.863000000000000000e+03 1.001200000000000000e+04 9.918000000000000000e+03 1.010600000000000000e+04 9.948000000000000000e+03 1.013600000000000000e+04 9.845000000000000000e+03 9.952000000000000000e+03 9.965000000000000000e+03 9.930000000000000000e+03 1.010100000000000000e+04 9.965000000000000000e+03 1.009200000000000000e+04 1.016500000000000000e+04 1.012700000000000000e+04 1.006400000000000000e+04 9.919000000000000000e+03 1.010100000000000000e+04 1.030300000000000000e+04 1.017900000000000000e+04 1.021400000000000000e+04 9.835000000000000000e+03 9.868000000000000000e+03 9.979000000000000000e+03 1.010100000000000000e+04 9.896000000000000000e+03 1.002300000000000000e+04 9.655000000000000000e+03 1.008900000000000000e+04 9.807000000000000000e+03 9.940000000000000000e+03 1.001900000000000000e+04 9.871000000000000000e+03 9.697000000000000000e+03 9.761000000000000000e+03 9.721000000000000000e+03 9.788000000000000000e+03 9.794000000000000000e+03 1.000800000000000000e+04 9.913000000000000000e+03 9.733000000000000000e+03 9.614000000000000000e+03 1.002500000000000000e+04 9.899000000000000000e+03 9.849000000000000000e+03 9.863000000000000000e+03 9.708000000000000000e+03 1.003300000000000000e+04 9.880000000000000000e+03 9.750000000000000000e+03 9.617000000000000000e+03 9.880000000000000000e+03 9.707000000000000000e+03 9.780000000000000000e+03 9.993000000000000000e+03 9.805000000000000000e+03 9.760000000000000000e+03 9.983000000000000000e+03 9.857000000000000000e+03 9.928000000000000000e+03 9.825000000000000000e+03 9.866000000000000000e+03 9.898000000000000000e+03 9.843000000000000000e+03 9.951000000000000000e+03 9.987000000000000000e+03 9.995000000000000000e+03 1.020600000000000000e+04 9.992000000000000000e+03 1.007400000000000000e+04 1.025100000000000000e+04 1.019200000000000000e+04 1.023400000000000000e+04 1.000700000000000000e+04 9.962000000000000000e+03 1.002800000000000000e+04 9.936000000000000000e+03 9.997000000000000000e+03 1.018000000000000000e+04 1.005700000000000000e+04 1.006300000000000000e+04 9.990000000000000000e+03 1.034400000000000000e+04 1.006000000000000000e+04 1.001600000000000000e+04 1.009600000000000000e+04 1.021100000000000000e+04 1.017000000000000000e+04 1.016900000000000000e+04 1.025500000000000000e+04 1.017800000000000000e+04 1.013800000000000000e+04 1.011900000000000000e+04 1.014200000000000000e+04 1.002900000000000000e+04 1.005500000000000000e+04 9.987000000000000000e+03 9.969000000000000000e+03 9.960000000000000000e+03 9.986000000000000000e+03 1.007900000000000000e+04 9.945000000000000000e+03 9.938000000000000000e+03 1.013800000000000000e+04 1.007500000000000000e+04 1.000200000000000000e+04 1.007200000000000000e+04 9.895000000000000000e+03 9.946000000000000000e+03 1.002400000000000000e+04 9.899000000000000000e+03 9.942000000000000000e+03 1.010400000000000000e+04 9.505000000000000000e+03 9.810000000000000000e+03 9.981000000000000000e+03 9.706000000000000000e+03 9.991000000000000000e+03 1.008600000000000000e+04 9.959000000000000000e+03 1.010800000000000000e+04 1.016900000000000000e+04 1.000300000000000000e+04 1.009100000000000000e+04 9.950000000000000000e+03 1.001200000000000000e+04 9.979000000000000000e+03 1.012300000000000000e+04 9.965000000000000000e+03 1.001300000000000000e+04 9.905000000000000000e+03 9.937000000000000000e+03 9.918000000000000000e+03 9.878000000000000000e+03 1.002400000000000000e+04 1.005900000000000000e+04 9.983000000000000000e+03 9.984000000000000000e+03 9.939000000000000000e+03 9.956000000000000000e+03 9.838000000000000000e+03 9.996000000000000000e+03 9.931000000000000000e+03 9.959000000000000000e+03 1.002200000000000000e+04 9.967000000000000000e+03 9.985000000000000000e+03 9.934000000000000000e+03 1.002400000000000000e+04 1.007600000000000000e+04 9.941000000000000000e+03 9.966000000000000000e+03 9.901000000000000000e+03 1.002600000000000000e+04 9.977000000000000000e+03 9.945000000000000000e+03 1.001600000000000000e+04 1.018200000000000000e+04 9.696000000000000000e+03 1.002700000000000000e+04 9.890000000000000000e+03 1.000600000000000000e+04 1.003300000000000000e+04 1.018700000000000000e+04 1.017900000000000000e+04 9.921000000000000000e+03 1.003100000000000000e+04 9.998000000000000000e+03 9.985000000000000000e+03 9.949000000000000000e+03 9.993000000000000000e+03 1.008700000000000000e+04 1.002200000000000000e+04 9.990000000000000000e+03 1.006000000000000000e+04 9.829000000000000000e+03 1.006600000000000000e+04 1.008900000000000000e+04 9.969000000000000000e+03 1.011900000000000000e+04 1.002000000000000000e+04 1.022000000000000000e+04 1.012300000000000000e+04 9.996000000000000000e+03 9.884000000000000000e+03 1.006100000000000000e+04 1.011500000000000000e+04 1.014900000000000000e+04 9.973000000000000000e+03 1.002300000000000000e+04 1.008600000000000000e+04 1.008600000000000000e+04 1.014500000000000000e+04 1.000300000000000000e+04 1.023300000000000000e+04 1.024400000000000000e+04 1.019200000000000000e+04 1.004700000000000000e+04 1.007200000000000000e+04 1.016200000000000000e+04 1.018100000000000000e+04 1.003700000000000000e+04 1.019800000000000000e+04 1.015700000000000000e+04 1.012000000000000000e+04 1.000200000000000000e+04 9.960000000000000000e+03 1.010600000000000000e+04 1.021200000000000000e+04 1.019800000000000000e+04 1.012200000000000000e+04 1.021300000000000000e+04 9.975000000000000000e+03 1.015400000000000000e+04 1.016200000000000000e+04 1.014300000000000000e+04 1.017500000000000000e+04 9.964000000000000000e+03 1.004900000000000000e+04 9.968000000000000000e+03 1.013300000000000000e+04 1.010000000000000000e+04 1.003700000000000000e+04 1.014800000000000000e+04 1.020700000000000000e+04 9.998000000000000000e+03 1.008000000000000000e+04 9.844000000000000000e+03 1.018700000000000000e+04 1.006600000000000000e+04 1.022800000000000000e+04 1.003900000000000000e+04 1.018300000000000000e+04 1.017000000000000000e+04 1.013600000000000000e+04 1.043700000000000000e+04 1.015300000000000000e+04 1.015600000000000000e+04 1.044900000000000000e+04 1.047400000000000000e+04 1.036700000000000000e+04 1.040600000000000000e+04 1.042100000000000000e+04 1.028300000000000000e+04 1.042300000000000000e+04 1.037500000000000000e+04 1.029200000000000000e+04 1.026500000000000000e+04 1.038600000000000000e+04 1.019200000000000000e+04 1.031100000000000000e+04 1.023500000000000000e+04 1.003700000000000000e+04 1.025800000000000000e+04 1.012800000000000000e+04 1.009400000000000000e+04 1.028800000000000000e+04 1.035700000000000000e+04 9.966000000000000000e+03 1.015300000000000000e+04 1.001600000000000000e+04 1.036900000000000000e+04 1.004500000000000000e+04 1.014700000000000000e+04 1.006500000000000000e+04 9.923000000000000000e+03 1.015200000000000000e+04 1.001400000000000000e+04 1.008300000000000000e+04 9.765000000000000000e+03 9.899000000000000000e+03 9.879000000000000000e+03 9.984000000000000000e+03 9.983000000000000000e+03 9.932000000000000000e+03 9.952000000000000000e+03 1.020500000000000000e+04 1.014900000000000000e+04 1.016100000000000000e+04 1.027100000000000000e+04 1.020900000000000000e+04 1.011900000000000000e+04 1.027700000000000000e+04 1.031400000000000000e+04 1.019200000000000000e+04 1.015900000000000000e+04 1.041900000000000000e+04 1.026800000000000000e+04 1.010800000000000000e+04 1.016300000000000000e+04 1.016900000000000000e+04 1.019200000000000000e+04 1.035300000000000000e+04 1.020000000000000000e+04 1.032100000000000000e+04 1.023800000000000000e+04 1.025100000000000000e+04 1.003000000000000000e+04 1.014900000000000000e+04 1.024500000000000000e+04 1.014900000000000000e+04 1.020300000000000000e+04 1.037800000000000000e+04 1.016600000000000000e+04 1.040600000000000000e+04 1.030900000000000000e+04 1.020500000000000000e+04 1.020200000000000000e+04 1.012400000000000000e+04 1.019100000000000000e+04 1.015100000000000000e+04 1.034100000000000000e+04 1.045500000000000000e+04 1.033900000000000000e+04 1.018700000000000000e+04 1.023700000000000000e+04 1.006800000000000000e+04 1.018300000000000000e+04 1.013400000000000000e+04 1.019400000000000000e+04 1.031600000000000000e+04 1.016200000000000000e+04 1.028000000000000000e+04 1.003100000000000000e+04 1.018900000000000000e+04 1.027800000000000000e+04 1.011700000000000000e+04 1.045400000000000000e+04 1.015100000000000000e+04 1.016900000000000000e+04 1.017100000000000000e+04 1.056900000000000000e+04 1.064700000000000000e+04 1.065500000000000000e+04 1.055400000000000000e+04 1.053000000000000000e+04 1.054000000000000000e+04 1.043500000000000000e+04 1.050400000000000000e+04 1.036500000000000000e+04 1.036700000000000000e+04 1.038400000000000000e+04 1.019000000000000000e+04 1.029700000000000000e+04 1.026800000000000000e+04 1.009700000000000000e+04 1.020300000000000000e+04 1.027700000000000000e+04 1.020600000000000000e+04 1.031900000000000000e+04 1.033300000000000000e+04 1.024400000000000000e+04 1.021200000000000000e+04 1.027100000000000000e+04 1.020600000000000000e+04 1.022100000000000000e+04 1.032700000000000000e+04 1.032900000000000000e+04 1.030600000000000000e+04 1.046000000000000000e+04 1.014800000000000000e+04 1.031000000000000000e+04 1.018200000000000000e+04 1.028100000000000000e+04 1.034900000000000000e+04 1.016100000000000000e+04 1.041300000000000000e+04 1.016600000000000000e+04 1.033900000000000000e+04 1.053200000000000000e+04 1.015600000000000000e+04 1.048000000000000000e+04 1.028400000000000000e+04 1.043200000000000000e+04 1.022700000000000000e+04 1.030500000000000000e+04 1.032500000000000000e+04 1.010900000000000000e+04 1.020800000000000000e+04 1.041800000000000000e+04 1.045000000000000000e+04 1.034600000000000000e+04 1.046600000000000000e+04 1.014000000000000000e+04 1.039200000000000000e+04 1.008200000000000000e+04 1.029700000000000000e+04 1.027100000000000000e+04 1.024200000000000000e+04 1.015600000000000000e+04 1.040300000000000000e+04 1.024100000000000000e+04 1.042100000000000000e+04 1.020300000000000000e+04 1.013300000000000000e+04 1.029500000000000000e+04 1.038800000000000000e+04 1.020700000000000000e+04 1.035400000000000000e+04 1.043200000000000000e+04 1.039200000000000000e+04 1.027900000000000000e+04 1.024000000000000000e+04 1.031600000000000000e+04 1.043400000000000000e+04 1.055700000000000000e+04 1.035100000000000000e+04 1.032300000000000000e+04 1.037500000000000000e+04 1.045000000000000000e+04 1.004500000000000000e+04 1.033700000000000000e+04 1.025500000000000000e+04 1.026300000000000000e+04 1.039900000000000000e+04 1.028800000000000000e+04 1.050200000000000000e+04 1.032300000000000000e+04 1.031600000000000000e+04 1.059100000000000000e+04 1.025000000000000000e+04 1.030300000000000000e+04 1.037800000000000000e+04 1.067100000000000000e+04 1.035100000000000000e+04 1.022100000000000000e+04 1.033800000000000000e+04 1.042600000000000000e+04 1.051400000000000000e+04 1.038100000000000000e+04 1.040200000000000000e+04 1.053400000000000000e+04 1.035400000000000000e+04 1.037200000000000000e+04 1.039900000000000000e+04 1.017000000000000000e+04 1.024900000000000000e+04 1.051400000000000000e+04 1.030200000000000000e+04 1.040700000000000000e+04 1.039200000000000000e+04 1.027900000000000000e+04 1.024200000000000000e+04 1.015300000000000000e+04 1.022900000000000000e+04 1.034800000000000000e+04 1.040600000000000000e+04 1.044800000000000000e+04 1.031000000000000000e+04 1.033600000000000000e+04 1.041300000000000000e+04 1.038900000000000000e+04 1.045700000000000000e+04 1.015400000000000000e+04 1.034600000000000000e+04 1.039200000000000000e+04 1.043800000000000000e+04 1.034700000000000000e+04 1.035600000000000000e+04 1.028400000000000000e+04 1.034100000000000000e+04 1.038600000000000000e+04 1.033700000000000000e+04 1.023800000000000000e+04 1.016800000000000000e+04 1.019900000000000000e+04 1.021300000000000000e+04 1.024100000000000000e+04 1.032900000000000000e+04 1.048500000000000000e+04 1.036300000000000000e+04 1.044100000000000000e+04 1.032400000000000000e+04 1.036500000000000000e+04 1.031700000000000000e+04 1.045400000000000000e+04 1.033300000000000000e+04 1.032300000000000000e+04 9.974000000000000000e+03 1.013600000000000000e+04 1.010900000000000000e+04 1.029000000000000000e+04 1.032700000000000000e+04 1.032100000000000000e+04 1.021500000000000000e+04 1.029700000000000000e+04 1.024500000000000000e+04 1.020100000000000000e+04 1.027800000000000000e+04 1.017800000000000000e+04 1.027200000000000000e+04 1.029400000000000000e+04 1.048200000000000000e+04 1.046300000000000000e+04 1.042600000000000000e+04 1.056200000000000000e+04 1.055600000000000000e+04 1.049400000000000000e+04 1.048800000000000000e+04 1.048300000000000000e+04 1.036200000000000000e+04 1.051500000000000000e+04 1.036400000000000000e+04 1.050900000000000000e+04 1.051800000000000000e+04 1.062600000000000000e+04 1.082500000000000000e+04 1.061300000000000000e+04 1.039900000000000000e+04 1.069400000000000000e+04 1.070400000000000000e+04 1.060500000000000000e+04 1.073900000000000000e+04 1.045300000000000000e+04 1.065000000000000000e+04 1.056800000000000000e+04 1.050500000000000000e+04 1.048800000000000000e+04 1.047500000000000000e+04 1.043700000000000000e+04 1.030500000000000000e+04 1.022700000000000000e+04 1.029700000000000000e+04 1.034600000000000000e+04 1.035900000000000000e+04 1.031300000000000000e+04 1.053600000000000000e+04 1.037300000000000000e+04 1.032600000000000000e+04 1.042900000000000000e+04 1.044800000000000000e+04 1.036800000000000000e+04 1.041500000000000000e+04 1.037300000000000000e+04 1.038600000000000000e+04 1.025200000000000000e+04 1.026400000000000000e+04 1.033500000000000000e+04 1.039000000000000000e+04 1.020700000000000000e+04 1.030900000000000000e+04 1.023000000000000000e+04 1.023300000000000000e+04 1.024900000000000000e+04 1.038200000000000000e+04 1.041500000000000000e+04 1.031800000000000000e+04 1.031400000000000000e+04 1.028900000000000000e+04 1.032000000000000000e+04 1.036600000000000000e+04 1.023900000000000000e+04 1.015700000000000000e+04 1.033900000000000000e+04 1.028400000000000000e+04 1.029600000000000000e+04 1.032700000000000000e+04 1.027400000000000000e+04 1.030800000000000000e+04 1.062300000000000000e+04 1.032700000000000000e+04 1.015500000000000000e+04 1.010600000000000000e+04 1.035500000000000000e+04 1.029600000000000000e+04 1.041500000000000000e+04 1.035500000000000000e+04 1.037000000000000000e+04 1.034300000000000000e+04 1.061000000000000000e+04 1.048700000000000000e+04 1.053500000000000000e+04 1.040700000000000000e+04 1.054200000000000000e+04 1.027200000000000000e+04 1.055300000000000000e+04 1.040500000000000000e+04 1.045400000000000000e+04 1.057000000000000000e+04 1.060700000000000000e+04 1.045100000000000000e+04 1.043400000000000000e+04 1.052900000000000000e+04 1.055400000000000000e+04 1.062000000000000000e+04 1.052300000000000000e+04 1.062600000000000000e+04 1.037700000000000000e+04 1.045300000000000000e+04 1.045800000000000000e+04 1.051600000000000000e+04 1.039600000000000000e+04 1.049300000000000000e+04 1.029300000000000000e+04 1.033700000000000000e+04 1.049300000000000000e+04 1.037200000000000000e+04 1.015500000000000000e+04 1.030800000000000000e+04 1.033800000000000000e+04 1.038700000000000000e+04 1.035400000000000000e+04 1.014200000000000000e+04 1.021900000000000000e+04 1.037400000000000000e+04 1.019400000000000000e+04 1.028200000000000000e+04 1.019800000000000000e+04 1.015100000000000000e+04 1.034100000000000000e+04 1.033400000000000000e+04 1.003200000000000000e+04 1.035100000000000000e+04 1.029000000000000000e+04 1.043400000000000000e+04 1.029100000000000000e+04 1.047700000000000000e+04 1.032800000000000000e+04 1.030700000000000000e+04 1.039700000000000000e+04 1.038700000000000000e+04 1.025200000000000000e+04 1.047400000000000000e+04 1.020500000000000000e+04 1.009400000000000000e+04 1.037100000000000000e+04 1.030400000000000000e+04 1.013000000000000000e+04 1.028200000000000000e+04 1.014400000000000000e+04 1.032100000000000000e+04 1.031900000000000000e+04 1.053300000000000000e+04 1.019100000000000000e+04 1.044300000000000000e+04 1.037100000000000000e+04 1.030400000000000000e+04 1.029000000000000000e+04 1.031800000000000000e+04 1.032000000000000000e+04 1.046500000000000000e+04 1.039100000000000000e+04 1.052000000000000000e+04 1.046800000000000000e+04 1.030100000000000000e+04 1.060400000000000000e+04 1.017300000000000000e+04 1.047900000000000000e+04 1.043000000000000000e+04 1.051400000000000000e+04 1.043200000000000000e+04 1.030900000000000000e+04 1.029000000000000000e+04 1.039600000000000000e+04 1.010500000000000000e+04 1.025800000000000000e+04 1.022000000000000000e+04 1.015500000000000000e+04 1.018700000000000000e+04 1.008400000000000000e+04 1.031300000000000000e+04 1.021300000000000000e+04 1.000200000000000000e+04 1.017600000000000000e+04 1.029900000000000000e+04 1.022400000000000000e+04 1.014000000000000000e+04 1.028400000000000000e+04 1.014300000000000000e+04 1.026800000000000000e+04 1.038300000000000000e+04 1.052400000000000000e+04 1.038200000000000000e+04 1.034800000000000000e+04 1.050700000000000000e+04 1.022900000000000000e+04 1.043800000000000000e+04 1.030000000000000000e+04 1.035900000000000000e+04 1.040900000000000000e+04 1.052600000000000000e+04 1.045800000000000000e+04 1.036000000000000000e+04 1.036400000000000000e+04 1.046000000000000000e+04 1.052500000000000000e+04 1.040100000000000000e+04 1.045200000000000000e+04 1.031700000000000000e+04 1.050900000000000000e+04 1.039400000000000000e+04 1.041100000000000000e+04 1.041900000000000000e+04 1.051000000000000000e+04 1.042000000000000000e+04 1.034100000000000000e+04 1.045400000000000000e+04 1.036400000000000000e+04 1.053400000000000000e+04 1.047600000000000000e+04 1.044000000000000000e+04 1.028800000000000000e+04 1.044600000000000000e+04 1.028100000000000000e+04 1.040600000000000000e+04 1.037000000000000000e+04 1.025200000000000000e+04 1.040300000000000000e+04 1.024500000000000000e+04 1.059800000000000000e+04 1.049100000000000000e+04 1.062900000000000000e+04 1.034600000000000000e+04 1.063500000000000000e+04 1.031900000000000000e+04 1.046400000000000000e+04 1.058200000000000000e+04 1.056400000000000000e+04 1.041300000000000000e+04 1.054800000000000000e+04 1.048300000000000000e+04 1.050000000000000000e+04 1.043900000000000000e+04 1.030500000000000000e+04 1.024200000000000000e+04 1.050000000000000000e+04 1.053100000000000000e+04 1.014800000000000000e+04 1.040500000000000000e+04 1.038400000000000000e+04 1.031800000000000000e+04 1.025000000000000000e+04 1.013400000000000000e+04 1.009500000000000000e+04 1.038900000000000000e+04 1.045700000000000000e+04 1.025500000000000000e+04 1.028000000000000000e+04 1.040000000000000000e+04 1.019000000000000000e+04 1.030600000000000000e+04 1.027900000000000000e+04 1.045400000000000000e+04 1.023000000000000000e+04 1.039200000000000000e+04 1.025100000000000000e+04 1.041100000000000000e+04 1.028400000000000000e+04 1.023900000000000000e+04 1.008900000000000000e+04 1.037500000000000000e+04 1.035700000000000000e+04 1.029500000000000000e+04 1.028200000000000000e+04 1.054800000000000000e+04 1.049900000000000000e+04 1.055800000000000000e+04 1.059100000000000000e+04 1.050800000000000000e+04 1.054800000000000000e+04 1.052000000000000000e+04 1.056800000000000000e+04 1.043300000000000000e+04 1.051000000000000000e+04 1.036100000000000000e+04 1.071200000000000000e+04 1.052900000000000000e+04 1.054600000000000000e+04 1.074700000000000000e+04 1.067700000000000000e+04 1.059000000000000000e+04 1.049100000000000000e+04 1.076700000000000000e+04 1.065200000000000000e+04 1.084500000000000000e+04 1.081100000000000000e+04 1.071000000000000000e+04 1.062500000000000000e+04 1.087500000000000000e+04 1.076100000000000000e+04 1.081300000000000000e+04 1.083100000000000000e+04 1.069800000000000000e+04 1.060800000000000000e+04 1.038800000000000000e+04 1.051800000000000000e+04 1.048800000000000000e+04 1.062800000000000000e+04 1.046200000000000000e+04 1.063200000000000000e+04 1.051900000000000000e+04 1.048100000000000000e+04 1.058600000000000000e+04 1.048800000000000000e+04 1.051400000000000000e+04 1.042700000000000000e+04 1.048500000000000000e+04 1.037100000000000000e+04 1.043300000000000000e+04 1.037200000000000000e+04 1.041700000000000000e+04 1.039800000000000000e+04 1.035100000000000000e+04 1.015700000000000000e+04 1.044500000000000000e+04 1.021100000000000000e+04 1.035500000000000000e+04 1.014400000000000000e+04 1.036800000000000000e+04 1.029300000000000000e+04 1.029200000000000000e+04 1.015800000000000000e+04 1.031800000000000000e+04 1.028500000000000000e+04 1.021000000000000000e+04 1.054700000000000000e+04 1.039200000000000000e+04 1.021400000000000000e+04 1.016000000000000000e+04 1.028300000000000000e+04 1.039000000000000000e+04 1.035000000000000000e+04 1.035900000000000000e+04 1.037100000000000000e+04 1.035000000000000000e+04 1.027500000000000000e+04 1.002900000000000000e+04 1.010600000000000000e+04 1.019500000000000000e+04 1.032800000000000000e+04 1.024100000000000000e+04 1.039600000000000000e+04 1.005500000000000000e+04 1.038400000000000000e+04 1.051200000000000000e+04 1.022700000000000000e+04 1.028100000000000000e+04 1.031600000000000000e+04 1.032000000000000000e+04 1.006200000000000000e+04 1.008900000000000000e+04 1.011800000000000000e+04 1.018800000000000000e+04 1.017100000000000000e+04 1.045500000000000000e+04 1.031700000000000000e+04 1.038000000000000000e+04 1.036500000000000000e+04 1.024000000000000000e+04 1.046100000000000000e+04 1.022200000000000000e+04 1.023600000000000000e+04 9.972000000000000000e+03 1.034700000000000000e+04 1.011300000000000000e+04 1.045700000000000000e+04 1.027300000000000000e+04 1.047400000000000000e+04 1.066100000000000000e+04 1.059500000000000000e+04 1.063500000000000000e+04 1.062600000000000000e+04 1.040400000000000000e+04 1.048500000000000000e+04 1.056300000000000000e+04 1.029900000000000000e+04 1.058100000000000000e+04 1.048300000000000000e+04 1.053400000000000000e+04 1.055200000000000000e+04 1.070800000000000000e+04 1.060000000000000000e+04 1.053600000000000000e+04 1.056700000000000000e+04 1.051700000000000000e+04 1.060800000000000000e+04 1.090200000000000000e+04 1.067200000000000000e+04 1.069500000000000000e+04 1.070200000000000000e+04 1.071800000000000000e+04 1.060400000000000000e+04 1.063100000000000000e+04 1.062300000000000000e+04 1.059200000000000000e+04 1.032200000000000000e+04 1.042600000000000000e+04 1.049700000000000000e+04 1.047000000000000000e+04 1.051800000000000000e+04 1.021400000000000000e+04 1.046600000000000000e+04 1.070100000000000000e+04 1.037200000000000000e+04 1.062800000000000000e+04 1.051500000000000000e+04 1.070200000000000000e+04 1.066000000000000000e+04 1.061300000000000000e+04 1.055800000000000000e+04 1.062700000000000000e+04 1.050200000000000000e+04 1.061800000000000000e+04 1.062800000000000000e+04 1.052200000000000000e+04 1.040600000000000000e+04 1.048900000000000000e+04 1.040400000000000000e+04 1.040200000000000000e+04 1.062900000000000000e+04 1.043700000000000000e+04 1.031400000000000000e+04 9.877000000000000000e+03 9.761000000000000000e+03 9.658000000000000000e+03 9.538000000000000000e+03 9.325000000000000000e+03 9.402000000000000000e+03 9.161000000000000000e+03 8.989000000000000000e+03 8.834000000000000000e+03 8.737000000000000000e+03 8.631000000000000000e+03 8.708000000000000000e+03 8.585000000000000000e+03 8.629000000000000000e+03 8.425000000000000000e+03 8.539000000000000000e+03 8.372000000000000000e+03 8.382000000000000000e+03 8.063000000000000000e+03 7.989000000000000000e+03 8.061000000000000000e+03 7.906000000000000000e+03 7.890000000000000000e+03 7.625000000000000000e+03 7.941000000000000000e+03 7.691000000000000000e+03 7.834000000000000000e+03 7.737000000000000000e+03 7.808000000000000000e+03 7.733000000000000000e+03 7.633000000000000000e+03 7.581000000000000000e+03 7.558000000000000000e+03 7.434000000000000000e+03 7.350000000000000000e+03 7.264000000000000000e+03 7.437000000000000000e+03 7.258000000000000000e+03 7.372000000000000000e+03 7.335000000000000000e+03 7.186000000000000000e+03 6.974000000000000000e+03 6.941000000000000000e+03 7.232000000000000000e+03 7.041000000000000000e+03 6.953000000000000000e+03 7.024000000000000000e+03 6.820000000000000000e+03 6.865000000000000000e+03 6.786000000000000000e+03 6.918000000000000000e+03 6.793000000000000000e+03 6.613000000000000000e+03 6.833000000000000000e+03 6.665000000000000000e+03 6.837000000000000000e+03 6.644000000000000000e+03 6.671000000000000000e+03 6.619000000000000000e+03 6.699000000000000000e+03 6.505000000000000000e+03 6.527000000000000000e+03 6.476000000000000000e+03 6.375000000000000000e+03 6.317000000000000000e+03 6.446000000000000000e+03 6.573000000000000000e+03 6.400000000000000000e+03 6.398000000000000000e+03 6.472000000000000000e+03 6.307000000000000000e+03 6.579000000000000000e+03 6.376000000000000000e+03 6.295000000000000000e+03 6.437000000000000000e+03 6.311000000000000000e+03 6.347000000000000000e+03 6.248000000000000000e+03 6.417000000000000000e+03 6.141000000000000000e+03 6.170000000000000000e+03 6.146000000000000000e+03 6.243000000000000000e+03 6.203000000000000000e+03 6.093000000000000000e+03 6.022000000000000000e+03 6.132000000000000000e+03 6.165000000000000000e+03 6.065000000000000000e+03 5.953000000000000000e+03 6.014000000000000000e+03 6.103000000000000000e+03 6.046000000000000000e+03 5.889000000000000000e+03 5.935000000000000000e+03 5.965000000000000000e+03 5.878000000000000000e+03 5.867000000000000000e+03 5.866000000000000000e+03 5.851000000000000000e+03 5.829000000000000000e+03 5.801000000000000000e+03 5.729000000000000000e+03 5.835000000000000000e+03 5.936000000000000000e+03 5.808000000000000000e+03 5.698000000000000000e+03 5.694000000000000000e+03 5.808000000000000000e+03 5.717000000000000000e+03 5.684000000000000000e+03 5.760000000000000000e+03 5.568000000000000000e+03 5.719000000000000000e+03 5.596000000000000000e+03 5.816000000000000000e+03 5.722000000000000000e+03 5.628000000000000000e+03 5.619000000000000000e+03 5.659000000000000000e+03 5.522000000000000000e+03 5.535000000000000000e+03 5.546000000000000000e+03 5.521000000000000000e+03 5.412000000000000000e+03 5.544000000000000000e+03 5.574000000000000000e+03 5.276000000000000000e+03 5.510000000000000000e+03 5.515000000000000000e+03 5.476000000000000000e+03 5.583000000000000000e+03 5.395000000000000000e+03 5.622000000000000000e+03 5.281000000000000000e+03 5.360000000000000000e+03 5.487000000000000000e+03 5.340000000000000000e+03 5.386000000000000000e+03 5.410000000000000000e+03 5.295000000000000000e+03 5.175000000000000000e+03 5.297000000000000000e+03 5.294000000000000000e+03 5.275000000000000000e+03 5.184000000000000000e+03 5.236000000000000000e+03 5.262000000000000000e+03 5.304000000000000000e+03 5.325000000000000000e+03 5.252000000000000000e+03 5.324000000000000000e+03 5.243000000000000000e+03 5.285000000000000000e+03 5.158000000000000000e+03 5.130000000000000000e+03 5.052000000000000000e+03 5.246000000000000000e+03 5.172000000000000000e+03 5.113000000000000000e+03 5.183000000000000000e+03 5.077000000000000000e+03 5.176000000000000000e+03 5.226000000000000000e+03 5.134000000000000000e+03 5.157000000000000000e+03 5.168000000000000000e+03 5.124000000000000000e+03 5.189000000000000000e+03 5.087000000000000000e+03 5.101000000000000000e+03 5.054000000000000000e+03 5.069000000000000000e+03 5.142000000000000000e+03 5.161000000000000000e+03 5.041000000000000000e+03 4.973000000000000000e+03 5.023000000000000000e+03 5.203000000000000000e+03 5.130000000000000000e+03 4.999000000000000000e+03 4.973000000000000000e+03 4.963000000000000000e+03 4.983000000000000000e+03 5.049000000000000000e+03 5.054000000000000000e+03 5.007000000000000000e+03 4.806000000000000000e+03 4.992000000000000000e+03 4.920000000000000000e+03 4.955000000000000000e+03 4.973000000000000000e+03 5.021000000000000000e+03 4.911000000000000000e+03 5.020000000000000000e+03 4.872000000000000000e+03 4.884000000000000000e+03 4.892000000000000000e+03 4.870000000000000000e+03 4.952000000000000000e+03 4.848000000000000000e+03 4.857000000000000000e+03 4.757000000000000000e+03 4.849000000000000000e+03 4.763000000000000000e+03 4.884000000000000000e+03 4.744000000000000000e+03 4.764000000000000000e+03 4.832000000000000000e+03 4.880000000000000000e+03 4.805000000000000000e+03 4.740000000000000000e+03 4.775000000000000000e+03 4.786000000000000000e+03 4.754000000000000000e+03 4.824000000000000000e+03 4.767000000000000000e+03 4.790000000000000000e+03 4.827000000000000000e+03 4.787000000000000000e+03 4.742000000000000000e+03 4.661000000000000000e+03 4.659000000000000000e+03 4.747000000000000000e+03 4.647000000000000000e+03 4.775000000000000000e+03 4.688000000000000000e+03 4.645000000000000000e+03 4.630000000000000000e+03 4.670000000000000000e+03 4.633000000000000000e+03 4.588000000000000000e+03 4.597000000000000000e+03 4.659000000000000000e+03 4.632000000000000000e+03 4.711000000000000000e+03 4.518000000000000000e+03 4.622000000000000000e+03 4.759000000000000000e+03 4.622000000000000000e+03 4.641000000000000000e+03 4.678000000000000000e+03 4.585000000000000000e+03 4.568000000000000000e+03 4.750000000000000000e+03 4.607000000000000000e+03 4.631000000000000000e+03 4.458000000000000000e+03 4.509000000000000000e+03 4.500000000000000000e+03 4.600000000000000000e+03 4.480000000000000000e+03 4.478000000000000000e+03 4.532000000000000000e+03 4.542000000000000000e+03 4.547000000000000000e+03 4.461000000000000000e+03 4.576000000000000000e+03 4.364000000000000000e+03 4.476000000000000000e+03 4.471000000000000000e+03 4.504000000000000000e+03 4.539000000000000000e+03 4.421000000000000000e+03 4.368000000000000000e+03 4.340000000000000000e+03 4.330000000000000000e+03 4.460000000000000000e+03 4.437000000000000000e+03 4.385000000000000000e+03 4.409000000000000000e+03 4.398000000000000000e+03 4.396000000000000000e+03 4.409000000000000000e+03 4.373000000000000000e+03 4.425000000000000000e+03 4.417000000000000000e+03 4.392000000000000000e+03 4.411000000000000000e+03 4.329000000000000000e+03 4.395000000000000000e+03 4.261000000000000000e+03 4.296000000000000000e+03 4.298000000000000000e+03 4.264000000000000000e+03 4.454000000000000000e+03 4.396000000000000000e+03 4.389000000000000000e+03 4.361000000000000000e+03 4.315000000000000000e+03 4.229000000000000000e+03 4.404000000000000000e+03 4.250000000000000000e+03 4.274000000000000000e+03 4.227000000000000000e+03 4.273000000000000000e+03 4.263000000000000000e+03 4.244000000000000000e+03 4.344000000000000000e+03 4.200000000000000000e+03 4.328000000000000000e+03 4.280000000000000000e+03 4.328000000000000000e+03 4.306000000000000000e+03 4.220000000000000000e+03 4.243000000000000000e+03 4.227000000000000000e+03 4.153000000000000000e+03 4.080000000000000000e+03 4.217000000000000000e+03 4.255000000000000000e+03 4.201000000000000000e+03 4.148000000000000000e+03 4.227000000000000000e+03 4.181000000000000000e+03 4.148000000000000000e+03 4.174000000000000000e+03 4.224000000000000000e+03 4.169000000000000000e+03 4.120000000000000000e+03 4.205000000000000000e+03 4.088000000000000000e+03 4.222000000000000000e+03 4.123000000000000000e+03 4.166000000000000000e+03 4.175000000000000000e+03 4.185000000000000000e+03 4.103000000000000000e+03 4.139000000000000000e+03 4.183000000000000000e+03 4.185000000000000000e+03 4.189000000000000000e+03 4.071000000000000000e+03 4.032000000000000000e+03 4.052000000000000000e+03 4.160000000000000000e+03 4.160000000000000000e+03 4.149000000000000000e+03 4.210000000000000000e+03 4.182000000000000000e+03 4.167000000000000000e+03 4.015000000000000000e+03 4.100000000000000000e+03 4.125000000000000000e+03 4.113000000000000000e+03 4.049000000000000000e+03 3.948000000000000000e+03 4.112000000000000000e+03 4.033000000000000000e+03 3.987000000000000000e+03 4.113000000000000000e+03 4.051000000000000000e+03 4.049000000000000000e+03 3.901000000000000000e+03 3.935000000000000000e+03 3.998000000000000000e+03 3.933000000000000000e+03 3.961000000000000000e+03 3.967000000000000000e+03 3.931000000000000000e+03 4.018000000000000000e+03 4.110000000000000000e+03 4.039000000000000000e+03 3.968000000000000000e+03 3.966000000000000000e+03 4.012000000000000000e+03 3.964000000000000000e+03 4.115000000000000000e+03 4.055000000000000000e+03 3.910000000000000000e+03 3.830000000000000000e+03 4.037000000000000000e+03 4.080000000000000000e+03 3.908000000000000000e+03 3.918000000000000000e+03 3.957000000000000000e+03 3.930000000000000000e+03 4.023000000000000000e+03 3.921000000000000000e+03 4.047000000000000000e+03 3.969000000000000000e+03 3.988000000000000000e+03 3.945000000000000000e+03 3.983000000000000000e+03 3.793000000000000000e+03 4.031000000000000000e+03 3.966000000000000000e+03 4.047000000000000000e+03 3.918000000000000000e+03 3.974000000000000000e+03 3.989000000000000000e+03 3.972000000000000000e+03 3.893000000000000000e+03 3.828000000000000000e+03 3.986000000000000000e+03 3.770000000000000000e+03 4.056000000000000000e+03 3.906000000000000000e+03 3.800000000000000000e+03 3.903000000000000000e+03 3.888000000000000000e+03 3.904000000000000000e+03 3.920000000000000000e+03 3.955000000000000000e+03 3.949000000000000000e+03 3.912000000000000000e+03 3.828000000000000000e+03 3.818000000000000000e+03 3.957000000000000000e+03 3.935000000000000000e+03 3.796000000000000000e+03 3.920000000000000000e+03 3.868000000000000000e+03 3.913000000000000000e+03 3.871000000000000000e+03 3.843000000000000000e+03 3.907000000000000000e+03 3.944000000000000000e+03 3.822000000000000000e+03 3.860000000000000000e+03 3.793000000000000000e+03 3.887000000000000000e+03 3.833000000000000000e+03 3.832000000000000000e+03 3.755000000000000000e+03 3.921000000000000000e+03 3.783000000000000000e+03 3.800000000000000000e+03 3.983000000000000000e+03 3.792000000000000000e+03 3.801000000000000000e+03 3.883000000000000000e+03 3.858000000000000000e+03 3.776000000000000000e+03 3.876000000000000000e+03 3.813000000000000000e+03 3.931000000000000000e+03 3.863000000000000000e+03 3.795000000000000000e+03 3.810000000000000000e+03 3.705000000000000000e+03 3.739000000000000000e+03 3.820000000000000000e+03 3.784000000000000000e+03 3.681000000000000000e+03 3.816000000000000000e+03 3.839000000000000000e+03 3.759000000000000000e+03 3.727000000000000000e+03 3.832000000000000000e+03 3.786000000000000000e+03 3.791000000000000000e+03 3.767000000000000000e+03 3.813000000000000000e+03 3.871000000000000000e+03 3.793000000000000000e+03 3.809000000000000000e+03 3.708000000000000000e+03 3.741000000000000000e+03 3.747000000000000000e+03 3.733000000000000000e+03 3.781000000000000000e+03 3.805000000000000000e+03 3.742000000000000000e+03 3.746000000000000000e+03 3.718000000000000000e+03 3.729000000000000000e+03 3.691000000000000000e+03 3.694000000000000000e+03 3.690000000000000000e+03 3.697000000000000000e+03 3.824000000000000000e+03 3.764000000000000000e+03 3.807000000000000000e+03 3.750000000000000000e+03 3.640000000000000000e+03 3.806000000000000000e+03 3.749000000000000000e+03 3.650000000000000000e+03 3.670000000000000000e+03 3.740000000000000000e+03 3.782000000000000000e+03 3.718000000000000000e+03 3.652000000000000000e+03 3.791000000000000000e+03 3.740000000000000000e+03 3.680000000000000000e+03 3.683000000000000000e+03 3.704000000000000000e+03 3.661000000000000000e+03 3.661000000000000000e+03 3.619000000000000000e+03 3.646000000000000000e+03 3.678000000000000000e+03 3.614000000000000000e+03 3.702000000000000000e+03 3.588000000000000000e+03 3.626000000000000000e+03 3.671000000000000000e+03 3.774000000000000000e+03 3.862000000000000000e+03 3.747000000000000000e+03 3.650000000000000000e+03 3.679000000000000000e+03 3.687000000000000000e+03 3.685000000000000000e+03 3.662000000000000000e+03 3.608000000000000000e+03 3.594000000000000000e+03 3.641000000000000000e+03 3.623000000000000000e+03 3.577000000000000000e+03 3.647000000000000000e+03 3.641000000000000000e+03 3.603000000000000000e+03 3.529000000000000000e+03 3.700000000000000000e+03 3.599000000000000000e+03 3.641000000000000000e+03 3.643000000000000000e+03 3.655000000000000000e+03 3.585000000000000000e+03 3.588000000000000000e+03 3.675000000000000000e+03 3.617000000000000000e+03 3.569000000000000000e+03 3.522000000000000000e+03 3.588000000000000000e+03 3.651000000000000000e+03 3.528000000000000000e+03 3.646000000000000000e+03 3.673000000000000000e+03 3.660000000000000000e+03 3.616000000000000000e+03 3.460000000000000000e+03 3.640000000000000000e+03 3.602000000000000000e+03 3.585000000000000000e+03 3.586000000000000000e+03 3.701000000000000000e+03 3.682000000000000000e+03 3.566000000000000000e+03 3.505000000000000000e+03 3.634000000000000000e+03 3.552000000000000000e+03 3.524000000000000000e+03 3.530000000000000000e+03 3.577000000000000000e+03 3.521000000000000000e+03 3.578000000000000000e+03 3.391000000000000000e+03 3.613000000000000000e+03 3.547000000000000000e+03 3.602000000000000000e+03 3.467000000000000000e+03 3.535000000000000000e+03 3.531000000000000000e+03 3.540000000000000000e+03 3.605000000000000000e+03 3.597000000000000000e+03 3.460000000000000000e+03 3.584000000000000000e+03 3.498000000000000000e+03 3.435000000000000000e+03 3.483000000000000000e+03 3.593000000000000000e+03 3.471000000000000000e+03 3.543000000000000000e+03 3.381000000000000000e+03 3.430000000000000000e+03 3.542000000000000000e+03 3.498000000000000000e+03 3.442000000000000000e+03 3.495000000000000000e+03 3.422000000000000000e+03 3.508000000000000000e+03 3.581000000000000000e+03 3.366000000000000000e+03 3.521000000000000000e+03 3.446000000000000000e+03 3.557000000000000000e+03 3.517000000000000000e+03 3.493000000000000000e+03 3.563000000000000000e+03 3.496000000000000000e+03 3.413000000000000000e+03 3.511000000000000000e+03 3.578000000000000000e+03 3.422000000000000000e+03 3.511000000000000000e+03 3.490000000000000000e+03 3.498000000000000000e+03 3.502000000000000000e+03 3.506000000000000000e+03 3.446000000000000000e+03 3.449000000000000000e+03 3.426000000000000000e+03 3.478000000000000000e+03 3.488000000000000000e+03 3.575000000000000000e+03 3.421000000000000000e+03 3.510000000000000000e+03 3.386000000000000000e+03 3.406000000000000000e+03 3.441000000000000000e+03 3.428000000000000000e+03 3.421000000000000000e+03 3.484000000000000000e+03 3.396000000000000000e+03 3.472000000000000000e+03 3.423000000000000000e+03 3.500000000000000000e+03 3.440000000000000000e+03 3.540000000000000000e+03 3.482000000000000000e+03 3.469000000000000000e+03 3.487000000000000000e+03 3.399000000000000000e+03 3.382000000000000000e+03 3.389000000000000000e+03 3.553000000000000000e+03 3.385000000000000000e+03 3.481000000000000000e+03 3.491000000000000000e+03 3.334000000000000000e+03 3.441000000000000000e+03 3.452000000000000000e+03 3.486000000000000000e+03 3.423000000000000000e+03 3.470000000000000000e+03 3.479000000000000000e+03 3.444000000000000000e+03 3.497000000000000000e+03 3.339000000000000000e+03 3.420000000000000000e+03 3.505000000000000000e+03 3.386000000000000000e+03 3.450000000000000000e+03 3.406000000000000000e+03 3.294000000000000000e+03 3.342000000000000000e+03 3.513000000000000000e+03 3.381000000000000000e+03 3.436000000000000000e+03 3.379000000000000000e+03 3.399000000000000000e+03 3.456000000000000000e+03 3.454000000000000000e+03 3.378000000000000000e+03 3.418000000000000000e+03 3.446000000000000000e+03 3.416000000000000000e+03 3.348000000000000000e+03 3.423000000000000000e+03 3.384000000000000000e+03 3.389000000000000000e+03 3.353000000000000000e+03 3.339000000000000000e+03 3.355000000000000000e+03 3.359000000000000000e+03 3.389000000000000000e+03 3.387000000000000000e+03 3.336000000000000000e+03 3.407000000000000000e+03 3.318000000000000000e+03 3.329000000000000000e+03 3.338000000000000000e+03 3.399000000000000000e+03 3.479000000000000000e+03 3.425000000000000000e+03 3.452000000000000000e+03 3.376000000000000000e+03 3.354000000000000000e+03 3.304000000000000000e+03 3.422000000000000000e+03 3.457000000000000000e+03 3.316000000000000000e+03 3.367000000000000000e+03 3.255000000000000000e+03 3.284000000000000000e+03 3.349000000000000000e+03 3.340000000000000000e+03 3.357000000000000000e+03 3.319000000000000000e+03 3.300000000000000000e+03 3.311000000000000000e+03 3.271000000000000000e+03 3.278000000000000000e+03 3.309000000000000000e+03 3.275000000000000000e+03 3.388000000000000000e+03 3.367000000000000000e+03 3.316000000000000000e+03 3.296000000000000000e+03 3.325000000000000000e+03 3.248000000000000000e+03 3.300000000000000000e+03 3.246000000000000000e+03 3.246000000000000000e+03 3.243000000000000000e+03 3.443000000000000000e+03 3.284000000000000000e+03 3.261000000000000000e+03 3.296000000000000000e+03 3.227000000000000000e+03 3.350000000000000000e+03 3.338000000000000000e+03 3.303000000000000000e+03 3.256000000000000000e+03 3.201000000000000000e+03 3.322000000000000000e+03 3.175000000000000000e+03 3.257000000000000000e+03 3.322000000000000000e+03 3.303000000000000000e+03 3.241000000000000000e+03 3.322000000000000000e+03 3.271000000000000000e+03 3.407000000000000000e+03 3.140000000000000000e+03 3.346000000000000000e+03 3.285000000000000000e+03 3.200000000000000000e+03 3.268000000000000000e+03 3.233000000000000000e+03 3.232000000000000000e+03 3.317000000000000000e+03 3.212000000000000000e+03 3.340000000000000000e+03 3.236000000000000000e+03 3.321000000000000000e+03 3.191000000000000000e+03 3.224000000000000000e+03 3.196000000000000000e+03 3.250000000000000000e+03 3.264000000000000000e+03 3.358000000000000000e+03 3.169000000000000000e+03 3.226000000000000000e+03 3.262000000000000000e+03 3.159000000000000000e+03 3.230000000000000000e+03 3.222000000000000000e+03 3.272000000000000000e+03 3.212000000000000000e+03 3.196000000000000000e+03 3.287000000000000000e+03 3.204000000000000000e+03 3.320000000000000000e+03 3.275000000000000000e+03 3.235000000000000000e+03 3.219000000000000000e+03 3.132000000000000000e+03 3.217000000000000000e+03 3.189000000000000000e+03 3.221000000000000000e+03 3.239000000000000000e+03 3.179000000000000000e+03 3.222000000000000000e+03 3.306000000000000000e+03 3.322000000000000000e+03 3.256000000000000000e+03 3.286000000000000000e+03 3.242000000000000000e+03 3.300000000000000000e+03 3.277000000000000000e+03 3.368000000000000000e+03 3.253000000000000000e+03 3.210000000000000000e+03 3.281000000000000000e+03 3.365000000000000000e+03 3.247000000000000000e+03 3.225000000000000000e+03 3.110000000000000000e+03 3.247000000000000000e+03 3.164000000000000000e+03 3.176000000000000000e+03 3.114000000000000000e+03 3.184000000000000000e+03 3.150000000000000000e+03 3.116000000000000000e+03 3.159000000000000000e+03 3.163000000000000000e+03 3.302000000000000000e+03 3.263000000000000000e+03 3.166000000000000000e+03 3.220000000000000000e+03 3.159000000000000000e+03 3.162000000000000000e+03 3.161000000000000000e+03 3.113000000000000000e+03 3.166000000000000000e+03 3.080000000000000000e+03 3.220000000000000000e+03 3.082000000000000000e+03 3.238000000000000000e+03 3.081000000000000000e+03 3.179000000000000000e+03 3.159000000000000000e+03 3.194000000000000000e+03 3.145000000000000000e+03 3.099000000000000000e+03 3.146000000000000000e+03 3.139000000000000000e+03 3.140000000000000000e+03 3.078000000000000000e+03 3.110000000000000000e+03 3.030000000000000000e+03 3.083000000000000000e+03 3.176000000000000000e+03 3.116000000000000000e+03 3.122000000000000000e+03 3.160000000000000000e+03 3.148000000000000000e+03 3.200000000000000000e+03 3.110000000000000000e+03 3.055000000000000000e+03 2.992000000000000000e+03 3.067000000000000000e+03 3.137000000000000000e+03 3.122000000000000000e+03 3.148000000000000000e+03 3.124000000000000000e+03 3.074000000000000000e+03 3.075000000000000000e+03 3.023000000000000000e+03 3.106000000000000000e+03 3.229000000000000000e+03 3.046000000000000000e+03 3.089000000000000000e+03 3.122000000000000000e+03 3.009000000000000000e+03 3.131000000000000000e+03 3.215000000000000000e+03 3.120000000000000000e+03 3.123000000000000000e+03 3.105000000000000000e+03 3.091000000000000000e+03 3.099000000000000000e+03 3.179000000000000000e+03 3.012000000000000000e+03 3.174000000000000000e+03 3.148000000000000000e+03 3.031000000000000000e+03 3.073000000000000000e+03 3.022000000000000000e+03 2.987000000000000000e+03 3.053000000000000000e+03 3.065000000000000000e+03 3.043000000000000000e+03 3.058000000000000000e+03 3.067000000000000000e+03 3.020000000000000000e+03 3.114000000000000000e+03 3.122000000000000000e+03 3.072000000000000000e+03 3.115000000000000000e+03 3.057000000000000000e+03 3.011000000000000000e+03 3.002000000000000000e+03 2.962000000000000000e+03 2.992000000000000000e+03 3.092000000000000000e+03 3.123000000000000000e+03 2.958000000000000000e+03 2.930000000000000000e+03 3.164000000000000000e+03 3.013000000000000000e+03 3.130000000000000000e+03 3.185000000000000000e+03 3.006000000000000000e+03 2.981000000000000000e+03 3.040000000000000000e+03 3.106000000000000000e+03 3.048000000000000000e+03 3.049000000000000000e+03 3.072000000000000000e+03 2.993000000000000000e+03 2.978000000000000000e+03 3.001000000000000000e+03 3.031000000000000000e+03 3.044000000000000000e+03 3.039000000000000000e+03 3.108000000000000000e+03 3.065000000000000000e+03 3.063000000000000000e+03 2.948000000000000000e+03 3.106000000000000000e+03 3.054000000000000000e+03 2.973000000000000000e+03 3.068000000000000000e+03 3.022000000000000000e+03 2.920000000000000000e+03 3.002000000000000000e+03 3.079000000000000000e+03 2.986000000000000000e+03 3.120000000000000000e+03 3.127000000000000000e+03 2.960000000000000000e+03 3.019000000000000000e+03 2.911000000000000000e+03 3.018000000000000000e+03 3.002000000000000000e+03 3.061000000000000000e+03 3.128000000000000000e+03 3.003000000000000000e+03 3.053000000000000000e+03 2.923000000000000000e+03 3.022000000000000000e+03 3.034000000000000000e+03 3.023000000000000000e+03 3.055000000000000000e+03 2.933000000000000000e+03 3.018000000000000000e+03 3.015000000000000000e+03 3.069000000000000000e+03 3.047000000000000000e+03 2.995000000000000000e+03 2.961000000000000000e+03 2.942000000000000000e+03 3.029000000000000000e+03 3.002000000000000000e+03 2.881000000000000000e+03 2.926000000000000000e+03 3.016000000000000000e+03 2.854000000000000000e+03 2.912000000000000000e+03 3.022000000000000000e+03 2.961000000000000000e+03 3.029000000000000000e+03 2.947000000000000000e+03 2.978000000000000000e+03 3.033000000000000000e+03 2.899000000000000000e+03 3.002000000000000000e+03 2.911000000000000000e+03 2.920000000000000000e+03 2.907000000000000000e+03 2.948000000000000000e+03 2.864000000000000000e+03 3.008000000000000000e+03 3.018000000000000000e+03 3.035000000000000000e+03 2.952000000000000000e+03 2.966000000000000000e+03 2.868000000000000000e+03 2.983000000000000000e+03 2.932000000000000000e+03 2.949000000000000000e+03 2.900000000000000000e+03 2.980000000000000000e+03 2.924000000000000000e+03 2.853000000000000000e+03 2.962000000000000000e+03 2.940000000000000000e+03 2.969000000000000000e+03 2.871000000000000000e+03 2.854000000000000000e+03 2.996000000000000000e+03 2.913000000000000000e+03 2.945000000000000000e+03 2.969000000000000000e+03 2.949000000000000000e+03 2.941000000000000000e+03 2.893000000000000000e+03 2.903000000000000000e+03 3.038000000000000000e+03 2.913000000000000000e+03 2.887000000000000000e+03 2.882000000000000000e+03 2.846000000000000000e+03 3.001000000000000000e+03 2.929000000000000000e+03 2.907000000000000000e+03 2.920000000000000000e+03 2.812000000000000000e+03 2.868000000000000000e+03 2.882000000000000000e+03 2.933000000000000000e+03 3.016000000000000000e+03 2.996000000000000000e+03 2.979000000000000000e+03 2.892000000000000000e+03 2.942000000000000000e+03 2.985000000000000000e+03 2.856000000000000000e+03 2.965000000000000000e+03 3.005000000000000000e+03 2.869000000000000000e+03 2.939000000000000000e+03 2.935000000000000000e+03 2.941000000000000000e+03 2.895000000000000000e+03 2.844000000000000000e+03 2.841000000000000000e+03 2.949000000000000000e+03 2.904000000000000000e+03 2.896000000000000000e+03 2.836000000000000000e+03 2.842000000000000000e+03 2.845000000000000000e+03 2.836000000000000000e+03 2.799000000000000000e+03 2.898000000000000000e+03 2.954000000000000000e+03 2.910000000000000000e+03 2.877000000000000000e+03 2.888000000000000000e+03 2.907000000000000000e+03 2.844000000000000000e+03 2.834000000000000000e+03 2.993000000000000000e+03 2.873000000000000000e+03 2.865000000000000000e+03 2.851000000000000000e+03 2.933000000000000000e+03 2.950000000000000000e+03 2.856000000000000000e+03 2.929000000000000000e+03 2.918000000000000000e+03 2.851000000000000000e+03 2.983000000000000000e+03 2.938000000000000000e+03 2.975000000000000000e+03 2.919000000000000000e+03 2.950000000000000000e+03 2.877000000000000000e+03 2.892000000000000000e+03 2.803000000000000000e+03 2.886000000000000000e+03 2.862000000000000000e+03 2.873000000000000000e+03 2.882000000000000000e+03 2.891000000000000000e+03 2.859000000000000000e+03 2.937000000000000000e+03 2.899000000000000000e+03 2.825000000000000000e+03 2.817000000000000000e+03 2.853000000000000000e+03 2.826000000000000000e+03 2.768000000000000000e+03 2.852000000000000000e+03 2.817000000000000000e+03 2.877000000000000000e+03 2.900000000000000000e+03 2.926000000000000000e+03 2.866000000000000000e+03 2.910000000000000000e+03 2.917000000000000000e+03 2.860000000000000000e+03 2.736000000000000000e+03 2.913000000000000000e+03 2.841000000000000000e+03 2.902000000000000000e+03 2.779000000000000000e+03 2.859000000000000000e+03 2.795000000000000000e+03 2.758000000000000000e+03 2.797000000000000000e+03 2.817000000000000000e+03 2.859000000000000000e+03 2.846000000000000000e+03 2.692000000000000000e+03 2.841000000000000000e+03 2.810000000000000000e+03 2.828000000000000000e+03 2.659000000000000000e+03 2.791000000000000000e+03 2.883000000000000000e+03 2.784000000000000000e+03 2.746000000000000000e+03 2.885000000000000000e+03 2.790000000000000000e+03 2.715000000000000000e+03 2.866000000000000000e+03 2.761000000000000000e+03 2.731000000000000000e+03 2.847000000000000000e+03 2.775000000000000000e+03 2.771000000000000000e+03 2.732000000000000000e+03 2.754000000000000000e+03 2.786000000000000000e+03 2.817000000000000000e+03 2.762000000000000000e+03 2.759000000000000000e+03 2.707000000000000000e+03 2.735000000000000000e+03 2.765000000000000000e+03 2.765000000000000000e+03 2.672000000000000000e+03 2.791000000000000000e+03 2.775000000000000000e+03 2.806000000000000000e+03 2.711000000000000000e+03 2.800000000000000000e+03 2.779000000000000000e+03 2.770000000000000000e+03 2.820000000000000000e+03 2.820000000000000000e+03 2.763000000000000000e+03 2.745000000000000000e+03 2.798000000000000000e+03 2.779000000000000000e+03 2.740000000000000000e+03 2.823000000000000000e+03 2.658000000000000000e+03 2.779000000000000000e+03 2.643000000000000000e+03 2.704000000000000000e+03 2.700000000000000000e+03 2.693000000000000000e+03 2.670000000000000000e+03 2.726000000000000000e+03 2.749000000000000000e+03 2.770000000000000000e+03 2.724000000000000000e+03 2.701000000000000000e+03 2.624000000000000000e+03 2.643000000000000000e+03 2.728000000000000000e+03 2.763000000000000000e+03 2.797000000000000000e+03 2.760000000000000000e+03 2.899000000000000000e+03 2.712000000000000000e+03 2.752000000000000000e+03 2.775000000000000000e+03 2.698000000000000000e+03 2.760000000000000000e+03 2.704000000000000000e+03 2.690000000000000000e+03 2.711000000000000000e+03 2.674000000000000000e+03 2.682000000000000000e+03 2.780000000000000000e+03 2.736000000000000000e+03 2.680000000000000000e+03 2.717000000000000000e+03 2.654000000000000000e+03 2.680000000000000000e+03 2.640000000000000000e+03 2.700000000000000000e+03 2.649000000000000000e+03 2.614000000000000000e+03 2.719000000000000000e+03 2.650000000000000000e+03 2.593000000000000000e+03 2.738000000000000000e+03 2.686000000000000000e+03 2.735000000000000000e+03 2.557000000000000000e+03 2.671000000000000000e+03 2.634000000000000000e+03 2.609000000000000000e+03 2.676000000000000000e+03 2.622000000000000000e+03 2.688000000000000000e+03 2.633000000000000000e+03 2.674000000000000000e+03 2.594000000000000000e+03 2.601000000000000000e+03 2.711000000000000000e+03 2.660000000000000000e+03 2.677000000000000000e+03 2.581000000000000000e+03 2.635000000000000000e+03 2.678000000000000000e+03 2.679000000000000000e+03 2.613000000000000000e+03 2.629000000000000000e+03 2.644000000000000000e+03 2.622000000000000000e+03 2.628000000000000000e+03 2.580000000000000000e+03 2.598000000000000000e+03 2.551000000000000000e+03 2.674000000000000000e+03 2.639000000000000000e+03 2.570000000000000000e+03 2.639000000000000000e+03 2.633000000000000000e+03 2.631000000000000000e+03 2.508000000000000000e+03 2.555000000000000000e+03 2.561000000000000000e+03 2.679000000000000000e+03 2.512000000000000000e+03 2.638000000000000000e+03 2.446000000000000000e+03 2.633000000000000000e+03 2.634000000000000000e+03 2.645000000000000000e+03 2.623000000000000000e+03 2.502000000000000000e+03 2.577000000000000000e+03 2.518000000000000000e+03 2.689000000000000000e+03 2.606000000000000000e+03 2.601000000000000000e+03 2.519000000000000000e+03 2.598000000000000000e+03 2.498000000000000000e+03 2.625000000000000000e+03 2.619000000000000000e+03 2.527000000000000000e+03 2.554000000000000000e+03 2.584000000000000000e+03 2.569000000000000000e+03 2.526000000000000000e+03 2.631000000000000000e+03 2.594000000000000000e+03 2.518000000000000000e+03 2.554000000000000000e+03 2.538000000000000000e+03 2.521000000000000000e+03 2.571000000000000000e+03 2.575000000000000000e+03 2.578000000000000000e+03 2.463000000000000000e+03 2.558000000000000000e+03 2.529000000000000000e+03 2.609000000000000000e+03 2.617000000000000000e+03 2.580000000000000000e+03 2.597000000000000000e+03 2.583000000000000000e+03 2.517000000000000000e+03 2.595000000000000000e+03 2.627000000000000000e+03 2.460000000000000000e+03 2.622000000000000000e+03 2.560000000000000000e+03 2.586000000000000000e+03 2.614000000000000000e+03 2.509000000000000000e+03 2.655000000000000000e+03 2.564000000000000000e+03 2.527000000000000000e+03 2.541000000000000000e+03 2.519000000000000000e+03 2.476000000000000000e+03 2.572000000000000000e+03 2.561000000000000000e+03 2.529000000000000000e+03 2.562000000000000000e+03 2.482000000000000000e+03 2.494000000000000000e+03 2.507000000000000000e+03 2.523000000000000000e+03 2.547000000000000000e+03 2.570000000000000000e+03 2.540000000000000000e+03 2.389000000000000000e+03 2.461000000000000000e+03 2.541000000000000000e+03 2.469000000000000000e+03 2.533000000000000000e+03 2.446000000000000000e+03 2.526000000000000000e+03 2.465000000000000000e+03 2.467000000000000000e+03 2.466000000000000000e+03 2.467000000000000000e+03 2.450000000000000000e+03 2.470000000000000000e+03 2.462000000000000000e+03 2.510000000000000000e+03 2.537000000000000000e+03 2.447000000000000000e+03 2.544000000000000000e+03 2.479000000000000000e+03 2.450000000000000000e+03 2.477000000000000000e+03 2.514000000000000000e+03 2.577000000000000000e+03 2.412000000000000000e+03 2.497000000000000000e+03 2.521000000000000000e+03 2.402000000000000000e+03 2.514000000000000000e+03 2.426000000000000000e+03 2.519000000000000000e+03 2.376000000000000000e+03 2.524000000000000000e+03 2.426000000000000000e+03 2.474000000000000000e+03 2.336000000000000000e+03 2.471000000000000000e+03 2.486000000000000000e+03 2.513000000000000000e+03 2.430000000000000000e+03 2.420000000000000000e+03 2.467000000000000000e+03 2.496000000000000000e+03 2.474000000000000000e+03 2.397000000000000000e+03 2.455000000000000000e+03 2.473000000000000000e+03 2.388000000000000000e+03 2.485000000000000000e+03 2.451000000000000000e+03 2.446000000000000000e+03 2.400000000000000000e+03 2.396000000000000000e+03 2.433000000000000000e+03 2.399000000000000000e+03 2.404000000000000000e+03 2.370000000000000000e+03 2.413000000000000000e+03 2.445000000000000000e+03 2.486000000000000000e+03 2.402000000000000000e+03 2.452000000000000000e+03 2.416000000000000000e+03 2.366000000000000000e+03 2.343000000000000000e+03 2.412000000000000000e+03 2.344000000000000000e+03 2.379000000000000000e+03 2.351000000000000000e+03 2.395000000000000000e+03 2.405000000000000000e+03 2.488000000000000000e+03 2.308000000000000000e+03 2.402000000000000000e+03 2.444000000000000000e+03 2.429000000000000000e+03 2.328000000000000000e+03 2.364000000000000000e+03 2.415000000000000000e+03 2.350000000000000000e+03 2.437000000000000000e+03 2.366000000000000000e+03 2.437000000000000000e+03 2.396000000000000000e+03 2.342000000000000000e+03 2.320000000000000000e+03 2.386000000000000000e+03 2.327000000000000000e+03 2.415000000000000000e+03 2.391000000000000000e+03 2.352000000000000000e+03 2.320000000000000000e+03 2.333000000000000000e+03 2.305000000000000000e+03 2.334000000000000000e+03 2.268000000000000000e+03 2.315000000000000000e+03 2.293000000000000000e+03 2.371000000000000000e+03 2.271000000000000000e+03 2.350000000000000000e+03 2.230000000000000000e+03 2.251000000000000000e+03 2.380000000000000000e+03 2.365000000000000000e+03 2.364000000000000000e+03 2.414000000000000000e+03 2.415000000000000000e+03 2.317000000000000000e+03 2.425000000000000000e+03 2.396000000000000000e+03 2.350000000000000000e+03 2.324000000000000000e+03 2.335000000000000000e+03 2.370000000000000000e+03 2.387000000000000000e+03 2.289000000000000000e+03 2.307000000000000000e+03 2.254000000000000000e+03 2.471000000000000000e+03 2.360000000000000000e+03 2.329000000000000000e+03 2.304000000000000000e+03 2.290000000000000000e+03 2.267000000000000000e+03 2.282000000000000000e+03 2.348000000000000000e+03 2.235000000000000000e+03 2.321000000000000000e+03 2.277000000000000000e+03 2.231000000000000000e+03 2.366000000000000000e+03 2.291000000000000000e+03 2.310000000000000000e+03 2.359000000000000000e+03 2.131000000000000000e+03 2.277000000000000000e+03 2.306000000000000000e+03 2.251000000000000000e+03 2.303000000000000000e+03 2.248000000000000000e+03 2.363000000000000000e+03 2.271000000000000000e+03 2.271000000000000000e+03 2.333000000000000000e+03 2.375000000000000000e+03 2.257000000000000000e+03 2.221000000000000000e+03 2.198000000000000000e+03 2.263000000000000000e+03 2.299000000000000000e+03 2.247000000000000000e+03 2.290000000000000000e+03 2.270000000000000000e+03 2.274000000000000000e+03 2.240000000000000000e+03 2.266000000000000000e+03 2.233000000000000000e+03 2.180000000000000000e+03 2.209000000000000000e+03 2.212000000000000000e+03 2.212000000000000000e+03 2.265000000000000000e+03 2.198000000000000000e+03 2.196000000000000000e+03 2.259000000000000000e+03 2.325000000000000000e+03 2.280000000000000000e+03 2.244000000000000000e+03 2.234000000000000000e+03 2.228000000000000000e+03 2.286000000000000000e+03 2.222000000000000000e+03 2.168000000000000000e+03 2.304000000000000000e+03 2.141000000000000000e+03 2.193000000000000000e+03 2.251000000000000000e+03 2.210000000000000000e+03 2.144000000000000000e+03 2.179000000000000000e+03 2.231000000000000000e+03 2.270000000000000000e+03 2.196000000000000000e+03 2.216000000000000000e+03 2.266000000000000000e+03 2.282000000000000000e+03 2.199000000000000000e+03 2.108000000000000000e+03 2.158000000000000000e+03 2.248000000000000000e+03 2.158000000000000000e+03 2.164000000000000000e+03 2.066000000000000000e+03 2.228000000000000000e+03 2.178000000000000000e+03 2.166000000000000000e+03 2.155000000000000000e+03 2.126000000000000000e+03 2.126000000000000000e+03 2.149000000000000000e+03 2.134000000000000000e+03 2.147000000000000000e+03 2.142000000000000000e+03 2.178000000000000000e+03 2.185000000000000000e+03 2.136000000000000000e+03 2.204000000000000000e+03 2.072000000000000000e+03 2.195000000000000000e+03 2.143000000000000000e+03 2.106000000000000000e+03 2.212000000000000000e+03 2.240000000000000000e+03 2.102000000000000000e+03 2.150000000000000000e+03 2.225000000000000000e+03 2.119000000000000000e+03 2.178000000000000000e+03 2.258000000000000000e+03 2.124000000000000000e+03 2.143000000000000000e+03 2.109000000000000000e+03 2.067000000000000000e+03 2.109000000000000000e+03 2.203000000000000000e+03 2.129000000000000000e+03 2.154000000000000000e+03 2.094000000000000000e+03 2.078000000000000000e+03 2.111000000000000000e+03 2.136000000000000000e+03 2.070000000000000000e+03 2.135000000000000000e+03 2.104000000000000000e+03 2.125000000000000000e+03 2.070000000000000000e+03 2.159000000000000000e+03 2.084000000000000000e+03 2.225000000000000000e+03 2.116000000000000000e+03 2.112000000000000000e+03 2.139000000000000000e+03 2.121000000000000000e+03 2.168000000000000000e+03 2.101000000000000000e+03 2.229000000000000000e+03 2.169000000000000000e+03 2.102000000000000000e+03 2.172000000000000000e+03 2.050000000000000000e+03 2.112000000000000000e+03 2.156000000000000000e+03 2.093000000000000000e+03 2.110000000000000000e+03 2.053000000000000000e+03 2.159000000000000000e+03 2.122000000000000000e+03 2.139000000000000000e+03 2.113000000000000000e+03 2.106000000000000000e+03 2.126000000000000000e+03 2.078000000000000000e+03 2.065000000000000000e+03 2.110000000000000000e+03 2.142000000000000000e+03 2.121000000000000000e+03 2.127000000000000000e+03 2.114000000000000000e+03 2.144000000000000000e+03 2.141000000000000000e+03 2.156000000000000000e+03 2.067000000000000000e+03 2.155000000000000000e+03 2.142000000000000000e+03 2.067000000000000000e+03 2.190000000000000000e+03 2.147000000000000000e+03 2.174000000000000000e+03 2.102000000000000000e+03 2.147000000000000000e+03 2.018000000000000000e+03 2.098000000000000000e+03 2.071000000000000000e+03 2.121000000000000000e+03 2.108000000000000000e+03 2.073000000000000000e+03 2.071000000000000000e+03 2.072000000000000000e+03 2.065000000000000000e+03 2.127000000000000000e+03 2.104000000000000000e+03 2.049000000000000000e+03 2.007000000000000000e+03 2.084000000000000000e+03 2.107000000000000000e+03 2.005000000000000000e+03 2.063000000000000000e+03 2.152000000000000000e+03 2.141000000000000000e+03 2.013000000000000000e+03 2.091000000000000000e+03 2.141000000000000000e+03 2.131000000000000000e+03 2.137000000000000000e+03 2.119000000000000000e+03 2.051000000000000000e+03 2.045000000000000000e+03 2.069000000000000000e+03 2.113000000000000000e+03 2.059000000000000000e+03 2.081000000000000000e+03 2.058000000000000000e+03 2.142000000000000000e+03 2.065000000000000000e+03 2.026000000000000000e+03 2.059000000000000000e+03 2.028000000000000000e+03 2.102000000000000000e+03 2.026000000000000000e+03 2.156000000000000000e+03 2.044000000000000000e+03 2.113000000000000000e+03 1.973000000000000000e+03 1.999000000000000000e+03 2.008000000000000000e+03 2.085000000000000000e+03 1.989000000000000000e+03 2.061000000000000000e+03 2.023000000000000000e+03 2.113000000000000000e+03 2.014000000000000000e+03 2.036000000000000000e+03 1.977000000000000000e+03 2.048000000000000000e+03 1.968000000000000000e+03 2.001000000000000000e+03 1.916000000000000000e+03 1.979000000000000000e+03 2.003000000000000000e+03 2.035000000000000000e+03 2.023000000000000000e+03 2.085000000000000000e+03 2.021000000000000000e+03 1.937000000000000000e+03 1.972000000000000000e+03 2.085000000000000000e+03 1.931000000000000000e+03 1.985000000000000000e+03 1.943000000000000000e+03 2.057000000000000000e+03 2.010000000000000000e+03 1.912000000000000000e+03 1.989000000000000000e+03 1.987000000000000000e+03 1.988000000000000000e+03 2.036000000000000000e+03 2.030000000000000000e+03 1.992000000000000000e+03 2.012000000000000000e+03 1.964000000000000000e+03 2.048000000000000000e+03 2.002000000000000000e+03 1.960000000000000000e+03 2.003000000000000000e+03 1.975000000000000000e+03 1.935000000000000000e+03 1.950000000000000000e+03 1.948000000000000000e+03 1.995000000000000000e+03 1.919000000000000000e+03 1.994000000000000000e+03 1.979000000000000000e+03 1.923000000000000000e+03 1.963000000000000000e+03 1.946000000000000000e+03 1.999000000000000000e+03 1.982000000000000000e+03 2.023000000000000000e+03 2.007000000000000000e+03 2.022000000000000000e+03 1.941000000000000000e+03 1.978000000000000000e+03 1.960000000000000000e+03 1.949000000000000000e+03 1.876000000000000000e+03 1.902000000000000000e+03 1.955000000000000000e+03 1.945000000000000000e+03 1.894000000000000000e+03 1.895000000000000000e+03 1.880000000000000000e+03 1.960000000000000000e+03 1.920000000000000000e+03 1.933000000000000000e+03 1.967000000000000000e+03 1.934000000000000000e+03 1.923000000000000000e+03 1.996000000000000000e+03 1.926000000000000000e+03 1.948000000000000000e+03 2.023000000000000000e+03 1.989000000000000000e+03 1.880000000000000000e+03 2.008000000000000000e+03 2.001000000000000000e+03 1.949000000000000000e+03 1.945000000000000000e+03 1.961000000000000000e+03 1.955000000000000000e+03 1.942000000000000000e+03 1.931000000000000000e+03 1.817000000000000000e+03 1.912000000000000000e+03 1.953000000000000000e+03 1.823000000000000000e+03 2.008000000000000000e+03 1.886000000000000000e+03 1.984000000000000000e+03 1.911000000000000000e+03 1.954000000000000000e+03 1.917000000000000000e+03 1.862000000000000000e+03 1.918000000000000000e+03 1.857000000000000000e+03 1.948000000000000000e+03 1.855000000000000000e+03 1.933000000000000000e+03 1.977000000000000000e+03 1.976000000000000000e+03 1.959000000000000000e+03 1.905000000000000000e+03 1.931000000000000000e+03 1.877000000000000000e+03 1.880000000000000000e+03 1.903000000000000000e+03 1.940000000000000000e+03 1.955000000000000000e+03 1.931000000000000000e+03 1.891000000000000000e+03 1.874000000000000000e+03 1.947000000000000000e+03 1.884000000000000000e+03 1.893000000000000000e+03 1.870000000000000000e+03 1.898000000000000000e+03 2.005000000000000000e+03 1.900000000000000000e+03 1.864000000000000000e+03 1.882000000000000000e+03 1.884000000000000000e+03 1.869000000000000000e+03 1.886000000000000000e+03 1.912000000000000000e+03 1.878000000000000000e+03 1.855000000000000000e+03 1.976000000000000000e+03 1.844000000000000000e+03 1.856000000000000000e+03 1.994000000000000000e+03 1.868000000000000000e+03 1.812000000000000000e+03 1.839000000000000000e+03 1.925000000000000000e+03 1.899000000000000000e+03 1.952000000000000000e+03 1.950000000000000000e+03 1.864000000000000000e+03 1.975000000000000000e+03 1.796000000000000000e+03 1.871000000000000000e+03 1.858000000000000000e+03 1.857000000000000000e+03 1.882000000000000000e+03 1.845000000000000000e+03 1.818000000000000000e+03 1.897000000000000000e+03 1.889000000000000000e+03 1.987000000000000000e+03 1.788000000000000000e+03 1.890000000000000000e+03 1.895000000000000000e+03 1.858000000000000000e+03 1.899000000000000000e+03 1.865000000000000000e+03 1.847000000000000000e+03 1.817000000000000000e+03 1.917000000000000000e+03 1.906000000000000000e+03 1.822000000000000000e+03 1.913000000000000000e+03 1.878000000000000000e+03 1.779000000000000000e+03 1.822000000000000000e+03 1.874000000000000000e+03 1.851000000000000000e+03 1.903000000000000000e+03 1.836000000000000000e+03 1.882000000000000000e+03 1.819000000000000000e+03 1.916000000000000000e+03 1.902000000000000000e+03 1.795000000000000000e+03 1.901000000000000000e+03 1.865000000000000000e+03 1.770000000000000000e+03 1.847000000000000000e+03 1.797000000000000000e+03 1.908000000000000000e+03 1.841000000000000000e+03 1.810000000000000000e+03 1.904000000000000000e+03 1.859000000000000000e+03 1.831000000000000000e+03 1.790000000000000000e+03 1.851000000000000000e+03 1.842000000000000000e+03 1.836000000000000000e+03 1.872000000000000000e+03 1.825000000000000000e+03 1.833000000000000000e+03 1.801000000000000000e+03 1.859000000000000000e+03 1.818000000000000000e+03 1.854000000000000000e+03 1.747000000000000000e+03 1.797000000000000000e+03 1.816000000000000000e+03 1.803000000000000000e+03 1.738000000000000000e+03 1.743000000000000000e+03 1.781000000000000000e+03 1.835000000000000000e+03 1.770000000000000000e+03 1.846000000000000000e+03 1.779000000000000000e+03 1.789000000000000000e+03 1.802000000000000000e+03 1.821000000000000000e+03 1.814000000000000000e+03 1.801000000000000000e+03 1.836000000000000000e+03 1.839000000000000000e+03 1.717000000000000000e+03 1.750000000000000000e+03 1.795000000000000000e+03 1.806000000000000000e+03 1.784000000000000000e+03 1.881000000000000000e+03 1.830000000000000000e+03 1.850000000000000000e+03 1.783000000000000000e+03 1.847000000000000000e+03 1.834000000000000000e+03 1.795000000000000000e+03 1.862000000000000000e+03 1.779000000000000000e+03 1.774000000000000000e+03 1.827000000000000000e+03 1.816000000000000000e+03 1.676000000000000000e+03 1.776000000000000000e+03 1.820000000000000000e+03 1.815000000000000000e+03 1.773000000000000000e+03 1.753000000000000000e+03 1.795000000000000000e+03 1.827000000000000000e+03 1.792000000000000000e+03 1.789000000000000000e+03 1.784000000000000000e+03 1.758000000000000000e+03 1.790000000000000000e+03 1.734000000000000000e+03 1.821000000000000000e+03 1.813000000000000000e+03 1.728000000000000000e+03 1.747000000000000000e+03 1.730000000000000000e+03 1.756000000000000000e+03 1.743000000000000000e+03 1.783000000000000000e+03 1.718000000000000000e+03 1.779000000000000000e+03 1.780000000000000000e+03 1.802000000000000000e+03 1.814000000000000000e+03 1.773000000000000000e+03 1.724000000000000000e+03 1.840000000000000000e+03 1.724000000000000000e+03 1.761000000000000000e+03 1.700000000000000000e+03 1.784000000000000000e+03 1.779000000000000000e+03 1.707000000000000000e+03 1.828000000000000000e+03 1.654000000000000000e+03 1.751000000000000000e+03 1.758000000000000000e+03 1.794000000000000000e+03 1.786000000000000000e+03 1.815000000000000000e+03 1.749000000000000000e+03 1.742000000000000000e+03 1.821000000000000000e+03 1.777000000000000000e+03 1.768000000000000000e+03 1.794000000000000000e+03 1.760000000000000000e+03 1.687000000000000000e+03 1.775000000000000000e+03 1.772000000000000000e+03 1.758000000000000000e+03 1.739000000000000000e+03 1.746000000000000000e+03 1.747000000000000000e+03 1.686000000000000000e+03 1.741000000000000000e+03 1.703000000000000000e+03 1.648000000000000000e+03 1.733000000000000000e+03 1.846000000000000000e+03 1.729000000000000000e+03 1.703000000000000000e+03 1.816000000000000000e+03 1.765000000000000000e+03 1.772000000000000000e+03 1.753000000000000000e+03 1.671000000000000000e+03 1.626000000000000000e+03 1.785000000000000000e+03 1.671000000000000000e+03 1.761000000000000000e+03 1.733000000000000000e+03 1.652000000000000000e+03 1.783000000000000000e+03 1.705000000000000000e+03 1.736000000000000000e+03 1.697000000000000000e+03 1.671000000000000000e+03 1.760000000000000000e+03 1.680000000000000000e+03 1.660000000000000000e+03 1.724000000000000000e+03 1.742000000000000000e+03 1.667000000000000000e+03 1.681000000000000000e+03 1.678000000000000000e+03 1.625000000000000000e+03 1.659000000000000000e+03 1.734000000000000000e+03 1.768000000000000000e+03 1.724000000000000000e+03 1.747000000000000000e+03 1.721000000000000000e+03 1.643000000000000000e+03 1.688000000000000000e+03 1.657000000000000000e+03 1.584000000000000000e+03 1.707000000000000000e+03 1.707000000000000000e+03 1.696000000000000000e+03 1.706000000000000000e+03 1.720000000000000000e+03 1.745000000000000000e+03 1.664000000000000000e+03 1.649000000000000000e+03 1.711000000000000000e+03 1.681000000000000000e+03 1.691000000000000000e+03 1.685000000000000000e+03 1.647000000000000000e+03 1.697000000000000000e+03 1.627000000000000000e+03 1.768000000000000000e+03 1.687000000000000000e+03 1.631000000000000000e+03 1.634000000000000000e+03 1.720000000000000000e+03 1.700000000000000000e+03 1.695000000000000000e+03 1.642000000000000000e+03 1.641000000000000000e+03 1.714000000000000000e+03 1.637000000000000000e+03 1.707000000000000000e+03 1.658000000000000000e+03 1.693000000000000000e+03 1.635000000000000000e+03 1.643000000000000000e+03 1.665000000000000000e+03 1.701000000000000000e+03 1.670000000000000000e+03 1.587000000000000000e+03 1.611000000000000000e+03 1.608000000000000000e+03 1.666000000000000000e+03 1.655000000000000000e+03 1.686000000000000000e+03 1.649000000000000000e+03 1.551000000000000000e+03 1.600000000000000000e+03 1.611000000000000000e+03 1.594000000000000000e+03 1.641000000000000000e+03 1.721000000000000000e+03 1.608000000000000000e+03 1.693000000000000000e+03 1.592000000000000000e+03 1.682000000000000000e+03 1.691000000000000000e+03 1.642000000000000000e+03 1.618000000000000000e+03 1.646000000000000000e+03 1.625000000000000000e+03 1.578000000000000000e+03 1.638000000000000000e+03 1.643000000000000000e+03 1.636000000000000000e+03 1.606000000000000000e+03 1.619000000000000000e+03 1.676000000000000000e+03 1.674000000000000000e+03 1.626000000000000000e+03 1.629000000000000000e+03 1.641000000000000000e+03 1.593000000000000000e+03 1.664000000000000000e+03 1.597000000000000000e+03 1.665000000000000000e+03 1.631000000000000000e+03 1.651000000000000000e+03 1.651000000000000000e+03 1.658000000000000000e+03 1.587000000000000000e+03 1.512000000000000000e+03 1.602000000000000000e+03 1.638000000000000000e+03 1.649000000000000000e+03 1.636000000000000000e+03 1.619000000000000000e+03 1.661000000000000000e+03 1.564000000000000000e+03 1.550000000000000000e+03 1.597000000000000000e+03 1.562000000000000000e+03 1.545000000000000000e+03 1.621000000000000000e+03 1.601000000000000000e+03 1.599000000000000000e+03 1.615000000000000000e+03 1.562000000000000000e+03 1.578000000000000000e+03 1.611000000000000000e+03 1.575000000000000000e+03 1.619000000000000000e+03 1.612000000000000000e+03 1.646000000000000000e+03 1.609000000000000000e+03 1.655000000000000000e+03 1.619000000000000000e+03 1.634000000000000000e+03 1.630000000000000000e+03 1.629000000000000000e+03 1.573000000000000000e+03 1.630000000000000000e+03 1.601000000000000000e+03 1.578000000000000000e+03 1.590000000000000000e+03 1.600000000000000000e+03 1.613000000000000000e+03 1.595000000000000000e+03 1.635000000000000000e+03 1.603000000000000000e+03 1.487000000000000000e+03 1.588000000000000000e+03 1.541000000000000000e+03 1.635000000000000000e+03 1.561000000000000000e+03 1.499000000000000000e+03 1.566000000000000000e+03 1.646000000000000000e+03 1.560000000000000000e+03 1.601000000000000000e+03 1.635000000000000000e+03 1.536000000000000000e+03 1.600000000000000000e+03 1.516000000000000000e+03 1.538000000000000000e+03 1.537000000000000000e+03 1.553000000000000000e+03 1.562000000000000000e+03 1.525000000000000000e+03 1.565000000000000000e+03 1.513000000000000000e+03 1.562000000000000000e+03 1.614000000000000000e+03 1.567000000000000000e+03 1.552000000000000000e+03 1.502000000000000000e+03 1.554000000000000000e+03 1.627000000000000000e+03 1.514000000000000000e+03 1.547000000000000000e+03 1.491000000000000000e+03 1.476000000000000000e+03 1.532000000000000000e+03 1.553000000000000000e+03 1.597000000000000000e+03 1.630000000000000000e+03 1.526000000000000000e+03 1.558000000000000000e+03 1.539000000000000000e+03 1.483000000000000000e+03 1.505000000000000000e+03 1.557000000000000000e+03 1.495000000000000000e+03 1.495000000000000000e+03 1.556000000000000000e+03 1.459000000000000000e+03 1.575000000000000000e+03 1.513000000000000000e+03 1.520000000000000000e+03 1.502000000000000000e+03 1.573000000000000000e+03 1.526000000000000000e+03 1.502000000000000000e+03 1.475000000000000000e+03 1.562000000000000000e+03 1.493000000000000000e+03 1.499000000000000000e+03 1.496000000000000000e+03 1.463000000000000000e+03 1.442000000000000000e+03 1.430000000000000000e+03 1.471000000000000000e+03 1.495000000000000000e+03 1.533000000000000000e+03 1.466000000000000000e+03 1.432000000000000000e+03 1.462000000000000000e+03 1.497000000000000000e+03 1.492000000000000000e+03 1.546000000000000000e+03 1.500000000000000000e+03 1.517000000000000000e+03 1.466000000000000000e+03 1.448000000000000000e+03 1.517000000000000000e+03 1.515000000000000000e+03 1.469000000000000000e+03 1.489000000000000000e+03 1.486000000000000000e+03 1.510000000000000000e+03 1.491000000000000000e+03 1.440000000000000000e+03 1.440000000000000000e+03 1.393000000000000000e+03 1.529000000000000000e+03 1.458000000000000000e+03 1.465000000000000000e+03 1.438000000000000000e+03 1.441000000000000000e+03 1.438000000000000000e+03 1.487000000000000000e+03 1.481000000000000000e+03 1.436000000000000000e+03 1.530000000000000000e+03 1.484000000000000000e+03 1.548000000000000000e+03 1.466000000000000000e+03 1.552000000000000000e+03 1.445000000000000000e+03 1.481000000000000000e+03 1.470000000000000000e+03 1.465000000000000000e+03 1.437000000000000000e+03 1.400000000000000000e+03 1.514000000000000000e+03 1.373000000000000000e+03 1.471000000000000000e+03 1.470000000000000000e+03 1.451000000000000000e+03 1.513000000000000000e+03 1.464000000000000000e+03 1.483000000000000000e+03 1.468000000000000000e+03 1.523000000000000000e+03 1.475000000000000000e+03 1.482000000000000000e+03 1.488000000000000000e+03 1.424000000000000000e+03 1.511000000000000000e+03 1.503000000000000000e+03 1.439000000000000000e+03 1.412000000000000000e+03 1.424000000000000000e+03 1.417000000000000000e+03 1.384000000000000000e+03 1.419000000000000000e+03 1.433000000000000000e+03 1.511000000000000000e+03 1.424000000000000000e+03 1.384000000000000000e+03 1.442000000000000000e+03 1.503000000000000000e+03 1.505000000000000000e+03 1.476000000000000000e+03 1.477000000000000000e+03 1.393000000000000000e+03 1.516000000000000000e+03 1.463000000000000000e+03 1.425000000000000000e+03 1.421000000000000000e+03 1.441000000000000000e+03 1.352000000000000000e+03 1.469000000000000000e+03 1.442000000000000000e+03 1.391000000000000000e+03 1.431000000000000000e+03 1.368000000000000000e+03 1.403000000000000000e+03 1.474000000000000000e+03 1.342000000000000000e+03 1.440000000000000000e+03 1.417000000000000000e+03 1.386000000000000000e+03 1.465000000000000000e+03 1.462000000000000000e+03 1.370000000000000000e+03 1.438000000000000000e+03 1.385000000000000000e+03 1.478000000000000000e+03 1.414000000000000000e+03 1.408000000000000000e+03 1.398000000000000000e+03 1.442000000000000000e+03 1.375000000000000000e+03 1.409000000000000000e+03 1.460000000000000000e+03 1.408000000000000000e+03 1.505000000000000000e+03 1.420000000000000000e+03 1.389000000000000000e+03 1.478000000000000000e+03 1.441000000000000000e+03 1.410000000000000000e+03 1.509000000000000000e+03 1.470000000000000000e+03 1.430000000000000000e+03 1.421000000000000000e+03 1.342000000000000000e+03 1.321000000000000000e+03 1.415000000000000000e+03 1.421000000000000000e+03 1.376000000000000000e+03 1.357000000000000000e+03 1.374000000000000000e+03 1.389000000000000000e+03 1.442000000000000000e+03 1.313000000000000000e+03 1.438000000000000000e+03 1.412000000000000000e+03 1.424000000000000000e+03 1.386000000000000000e+03 1.427000000000000000e+03 1.386000000000000000e+03 1.389000000000000000e+03 1.443000000000000000e+03 1.462000000000000000e+03 1.312000000000000000e+03 1.370000000000000000e+03 1.437000000000000000e+03 1.413000000000000000e+03 1.361000000000000000e+03 1.417000000000000000e+03 1.405000000000000000e+03 1.414000000000000000e+03 1.412000000000000000e+03 1.398000000000000000e+03 1.411000000000000000e+03 1.413000000000000000e+03 1.437000000000000000e+03 1.433000000000000000e+03 1.405000000000000000e+03 1.427000000000000000e+03 1.417000000000000000e+03 1.411000000000000000e+03 1.386000000000000000e+03 1.464000000000000000e+03 1.438000000000000000e+03 1.449000000000000000e+03 1.334000000000000000e+03 1.483000000000000000e+03 1.373000000000000000e+03 1.457000000000000000e+03 1.464000000000000000e+03 1.371000000000000000e+03 1.396000000000000000e+03 1.288000000000000000e+03 1.375000000000000000e+03 1.325000000000000000e+03 1.384000000000000000e+03 1.404000000000000000e+03 1.387000000000000000e+03 1.376000000000000000e+03 1.428000000000000000e+03 1.378000000000000000e+03 1.344000000000000000e+03 1.408000000000000000e+03 1.347000000000000000e+03 1.343000000000000000e+03 1.340000000000000000e+03 1.372000000000000000e+03 1.372000000000000000e+03 1.378000000000000000e+03 1.367000000000000000e+03 1.365000000000000000e+03 1.350000000000000000e+03 1.356000000000000000e+03 1.345000000000000000e+03 1.395000000000000000e+03 1.379000000000000000e+03 1.355000000000000000e+03 1.369000000000000000e+03 1.398000000000000000e+03 1.290000000000000000e+03 1.398000000000000000e+03 1.336000000000000000e+03 1.397000000000000000e+03 1.402000000000000000e+03 1.386000000000000000e+03 1.421000000000000000e+03 1.328000000000000000e+03 1.415000000000000000e+03 1.349000000000000000e+03 1.359000000000000000e+03 1.340000000000000000e+03 1.316000000000000000e+03 1.320000000000000000e+03 1.368000000000000000e+03 1.321000000000000000e+03 1.346000000000000000e+03 1.299000000000000000e+03 1.429000000000000000e+03 1.430000000000000000e+03 1.308000000000000000e+03 1.346000000000000000e+03 1.302000000000000000e+03 1.306000000000000000e+03 1.341000000000000000e+03 1.358000000000000000e+03 1.333000000000000000e+03 1.320000000000000000e+03 1.364000000000000000e+03 1.332000000000000000e+03 1.312000000000000000e+03 1.309000000000000000e+03 1.331000000000000000e+03 1.286000000000000000e+03 1.281000000000000000e+03 1.342000000000000000e+03 1.333000000000000000e+03 1.327000000000000000e+03 1.353000000000000000e+03 1.365000000000000000e+03 1.348000000000000000e+03 1.316000000000000000e+03 1.353000000000000000e+03 1.352000000000000000e+03 1.393000000000000000e+03 1.317000000000000000e+03 1.365000000000000000e+03 1.355000000000000000e+03 1.359000000000000000e+03 1.392000000000000000e+03 1.344000000000000000e+03 1.368000000000000000e+03 1.345000000000000000e+03 1.316000000000000000e+03 1.321000000000000000e+03 1.306000000000000000e+03 1.279000000000000000e+03 1.257000000000000000e+03 1.329000000000000000e+03 1.314000000000000000e+03 1.366000000000000000e+03 1.385000000000000000e+03 1.291000000000000000e+03 1.306000000000000000e+03 1.360000000000000000e+03 1.338000000000000000e+03 1.260000000000000000e+03 1.308000000000000000e+03 1.377000000000000000e+03 1.319000000000000000e+03 1.277000000000000000e+03 1.304000000000000000e+03 1.323000000000000000e+03 1.307000000000000000e+03 1.296000000000000000e+03 1.340000000000000000e+03 1.333000000000000000e+03 1.308000000000000000e+03 1.295000000000000000e+03 1.303000000000000000e+03 1.349000000000000000e+03 1.311000000000000000e+03 1.300000000000000000e+03 1.303000000000000000e+03 1.340000000000000000e+03 1.302000000000000000e+03 1.301000000000000000e+03 1.309000000000000000e+03 1.303000000000000000e+03 1.307000000000000000e+03 1.250000000000000000e+03 1.355000000000000000e+03 1.318000000000000000e+03 1.277000000000000000e+03 1.300000000000000000e+03 1.360000000000000000e+03 1.284000000000000000e+03 1.292000000000000000e+03 1.265000000000000000e+03 1.344000000000000000e+03 1.256000000000000000e+03 1.289000000000000000e+03 1.232000000000000000e+03 1.298000000000000000e+03 1.284000000000000000e+03 1.254000000000000000e+03 1.244000000000000000e+03 1.275000000000000000e+03 1.239000000000000000e+03 1.318000000000000000e+03 1.279000000000000000e+03 1.294000000000000000e+03 1.330000000000000000e+03 1.328000000000000000e+03 1.304000000000000000e+03 1.296000000000000000e+03 1.303000000000000000e+03 1.241000000000000000e+03 1.292000000000000000e+03 1.262000000000000000e+03 1.371000000000000000e+03 1.255000000000000000e+03 1.210000000000000000e+03 1.330000000000000000e+03 1.301000000000000000e+03 1.299000000000000000e+03 1.247000000000000000e+03 1.244000000000000000e+03 1.296000000000000000e+03 1.250000000000000000e+03 1.231000000000000000e+03 1.251000000000000000e+03 1.297000000000000000e+03 1.278000000000000000e+03 1.204000000000000000e+03 1.283000000000000000e+03 1.257000000000000000e+03 1.256000000000000000e+03 1.262000000000000000e+03 1.285000000000000000e+03 1.258000000000000000e+03 1.223000000000000000e+03 1.256000000000000000e+03 1.296000000000000000e+03 1.327000000000000000e+03 1.311000000000000000e+03 1.290000000000000000e+03 1.223000000000000000e+03 1.224000000000000000e+03 1.194000000000000000e+03 1.241000000000000000e+03 1.293000000000000000e+03 1.250000000000000000e+03 1.226000000000000000e+03 1.239000000000000000e+03 1.262000000000000000e+03 1.290000000000000000e+03 1.236000000000000000e+03 1.190000000000000000e+03 1.200000000000000000e+03 1.250000000000000000e+03 1.240000000000000000e+03 1.276000000000000000e+03 1.270000000000000000e+03 1.258000000000000000e+03 1.271000000000000000e+03 1.263000000000000000e+03 1.346000000000000000e+03 1.231000000000000000e+03 1.241000000000000000e+03 1.247000000000000000e+03 1.233000000000000000e+03 1.273000000000000000e+03 1.250000000000000000e+03 1.309000000000000000e+03 1.292000000000000000e+03 1.243000000000000000e+03 1.233000000000000000e+03 1.249000000000000000e+03 1.216000000000000000e+03 1.305000000000000000e+03 1.217000000000000000e+03 1.306000000000000000e+03 1.226000000000000000e+03 1.326000000000000000e+03 1.237000000000000000e+03 1.331000000000000000e+03 1.272000000000000000e+03 1.207000000000000000e+03 1.188000000000000000e+03 1.215000000000000000e+03 1.296000000000000000e+03 1.261000000000000000e+03 1.222000000000000000e+03 1.209000000000000000e+03 1.240000000000000000e+03 1.249000000000000000e+03 1.237000000000000000e+03 1.266000000000000000e+03 1.280000000000000000e+03 1.258000000000000000e+03 1.212000000000000000e+03 1.260000000000000000e+03 1.275000000000000000e+03 1.205000000000000000e+03 1.261000000000000000e+03 1.233000000000000000e+03 1.177000000000000000e+03 1.223000000000000000e+03 1.177000000000000000e+03 1.233000000000000000e+03 1.265000000000000000e+03 1.270000000000000000e+03 1.190000000000000000e+03 1.245000000000000000e+03 1.278000000000000000e+03 1.260000000000000000e+03 1.280000000000000000e+03 1.218000000000000000e+03 1.253000000000000000e+03 1.228000000000000000e+03 1.238000000000000000e+03 1.276000000000000000e+03 1.193000000000000000e+03 1.198000000000000000e+03 1.249000000000000000e+03 1.245000000000000000e+03 1.233000000000000000e+03 1.235000000000000000e+03 1.210000000000000000e+03 1.250000000000000000e+03 1.279000000000000000e+03 1.183000000000000000e+03 1.260000000000000000e+03 1.204000000000000000e+03 1.272000000000000000e+03 1.269000000000000000e+03 1.209000000000000000e+03 1.228000000000000000e+03 1.281000000000000000e+03 1.210000000000000000e+03 1.247000000000000000e+03 1.292000000000000000e+03 1.288000000000000000e+03 1.254000000000000000e+03 1.174000000000000000e+03 1.211000000000000000e+03 1.248000000000000000e+03 1.185000000000000000e+03 1.226000000000000000e+03 1.193000000000000000e+03 1.206000000000000000e+03 1.145000000000000000e+03 1.261000000000000000e+03 1.238000000000000000e+03 1.142000000000000000e+03 1.229000000000000000e+03 1.205000000000000000e+03 1.160000000000000000e+03 1.212000000000000000e+03 1.139000000000000000e+03 1.232000000000000000e+03 1.216000000000000000e+03 1.214000000000000000e+03 1.220000000000000000e+03 1.164000000000000000e+03 1.231000000000000000e+03 1.218000000000000000e+03 1.257000000000000000e+03 1.158000000000000000e+03 1.216000000000000000e+03 1.195000000000000000e+03 1.136000000000000000e+03 1.220000000000000000e+03 1.229000000000000000e+03 1.181000000000000000e+03 1.160000000000000000e+03 1.189000000000000000e+03 1.228000000000000000e+03 1.204000000000000000e+03 1.189000000000000000e+03 1.158000000000000000e+03 1.160000000000000000e+03 1.218000000000000000e+03 1.180000000000000000e+03 1.192000000000000000e+03 1.160000000000000000e+03 1.160000000000000000e+03 1.150000000000000000e+03 1.201000000000000000e+03 1.103000000000000000e+03 1.247000000000000000e+03 1.190000000000000000e+03 1.222000000000000000e+03 1.136000000000000000e+03 1.179000000000000000e+03 1.195000000000000000e+03 1.113000000000000000e+03 1.218000000000000000e+03 1.201000000000000000e+03 1.246000000000000000e+03 1.200000000000000000e+03 1.207000000000000000e+03 1.171000000000000000e+03 1.094000000000000000e+03 1.197000000000000000e+03 1.151000000000000000e+03 1.133000000000000000e+03 1.175000000000000000e+03 1.180000000000000000e+03 1.159000000000000000e+03 1.152000000000000000e+03 1.160000000000000000e+03 1.175000000000000000e+03 1.197000000000000000e+03 1.129000000000000000e+03 1.222000000000000000e+03 1.206000000000000000e+03 1.186000000000000000e+03 1.178000000000000000e+03 1.193000000000000000e+03 1.166000000000000000e+03 1.125000000000000000e+03 1.210000000000000000e+03 1.152000000000000000e+03 1.194000000000000000e+03 1.174000000000000000e+03 1.194000000000000000e+03 1.146000000000000000e+03 1.139000000000000000e+03 1.176000000000000000e+03 1.143000000000000000e+03 1.172000000000000000e+03 1.187000000000000000e+03 1.156000000000000000e+03 1.126000000000000000e+03 1.153000000000000000e+03 1.209000000000000000e+03 1.101000000000000000e+03 1.164000000000000000e+03 1.158000000000000000e+03 1.184000000000000000e+03 1.159000000000000000e+03 1.179000000000000000e+03 1.179000000000000000e+03 1.178000000000000000e+03 1.153000000000000000e+03 1.173000000000000000e+03 1.171000000000000000e+03 1.180000000000000000e+03 1.195000000000000000e+03 1.129000000000000000e+03 1.114000000000000000e+03 1.155000000000000000e+03 1.117000000000000000e+03 1.158000000000000000e+03 1.202000000000000000e+03 1.201000000000000000e+03 1.117000000000000000e+03 1.168000000000000000e+03 1.101000000000000000e+03 1.139000000000000000e+03 1.055000000000000000e+03 1.167000000000000000e+03 1.136000000000000000e+03 1.140000000000000000e+03 1.182000000000000000e+03 1.125000000000000000e+03 1.159000000000000000e+03 1.130000000000000000e+03 1.160000000000000000e+03 1.167000000000000000e+03 1.136000000000000000e+03 1.186000000000000000e+03 1.115000000000000000e+03 1.128000000000000000e+03 1.155000000000000000e+03 1.142000000000000000e+03 1.126000000000000000e+03 1.126000000000000000e+03 1.183000000000000000e+03 1.161000000000000000e+03 1.118000000000000000e+03 1.135000000000000000e+03 1.184000000000000000e+03 1.200000000000000000e+03 1.175000000000000000e+03 1.142000000000000000e+03 1.170000000000000000e+03 1.133000000000000000e+03 1.059000000000000000e+03 1.135000000000000000e+03 1.124000000000000000e+03 1.138000000000000000e+03 1.107000000000000000e+03 1.145000000000000000e+03 1.139000000000000000e+03 1.155000000000000000e+03 1.076000000000000000e+03 1.089000000000000000e+03 1.149000000000000000e+03 1.144000000000000000e+03 1.124000000000000000e+03 1.168000000000000000e+03 1.167000000000000000e+03 1.078000000000000000e+03 1.161000000000000000e+03 1.157000000000000000e+03 1.146000000000000000e+03 1.157000000000000000e+03 1.159000000000000000e+03 1.195000000000000000e+03 1.187000000000000000e+03 1.125000000000000000e+03 1.131000000000000000e+03 1.145000000000000000e+03 1.125000000000000000e+03 1.137000000000000000e+03 1.143000000000000000e+03 1.095000000000000000e+03 1.160000000000000000e+03 1.083000000000000000e+03 1.131000000000000000e+03 1.103000000000000000e+03 1.090000000000000000e+03 1.124000000000000000e+03 1.153000000000000000e+03 1.138000000000000000e+03 1.144000000000000000e+03 1.105000000000000000e+03 1.115000000000000000e+03 1.132000000000000000e+03 1.143000000000000000e+03 1.176000000000000000e+03 1.143000000000000000e+03 1.026000000000000000e+03 1.051000000000000000e+03 1.122000000000000000e+03 1.062000000000000000e+03 1.130000000000000000e+03 1.109000000000000000e+03 1.108000000000000000e+03 1.131000000000000000e+03 1.156000000000000000e+03 1.064000000000000000e+03 1.099000000000000000e+03 1.096000000000000000e+03 1.109000000000000000e+03 1.027000000000000000e+03 1.105000000000000000e+03 1.141000000000000000e+03 1.109000000000000000e+03 1.129000000000000000e+03 1.075000000000000000e+03 1.136000000000000000e+03 1.143000000000000000e+03 1.113000000000000000e+03 1.101000000000000000e+03 1.137000000000000000e+03 1.058000000000000000e+03 1.132000000000000000e+03 1.126000000000000000e+03 1.083000000000000000e+03 1.106000000000000000e+03 1.091000000000000000e+03 1.118000000000000000e+03 1.137000000000000000e+03 1.140000000000000000e+03 1.137000000000000000e+03 1.078000000000000000e+03 1.033000000000000000e+03 1.065000000000000000e+03 1.096000000000000000e+03 1.159000000000000000e+03 1.063000000000000000e+03 1.042000000000000000e+03 1.052000000000000000e+03 1.116000000000000000e+03 1.117000000000000000e+03 1.134000000000000000e+03 1.069000000000000000e+03 1.108000000000000000e+03 1.037000000000000000e+03 1.089000000000000000e+03 1.057000000000000000e+03 1.058000000000000000e+03 1.057000000000000000e+03 1.083000000000000000e+03 1.109000000000000000e+03 1.111000000000000000e+03 1.135000000000000000e+03 1.036000000000000000e+03 1.092000000000000000e+03 9.940000000000000000e+02 1.083000000000000000e+03 1.086000000000000000e+03 1.054000000000000000e+03 1.078000000000000000e+03 1.113000000000000000e+03 1.077000000000000000e+03 1.098000000000000000e+03 1.121000000000000000e+03 1.058000000000000000e+03 1.087000000000000000e+03 1.077000000000000000e+03 1.072000000000000000e+03 1.027000000000000000e+03 1.066000000000000000e+03 1.011000000000000000e+03 1.125000000000000000e+03 1.086000000000000000e+03 1.075000000000000000e+03 1.024000000000000000e+03 1.126000000000000000e+03 1.086000000000000000e+03 1.133000000000000000e+03 1.037000000000000000e+03 1.126000000000000000e+03 1.117000000000000000e+03 1.029000000000000000e+03 1.077000000000000000e+03 1.071000000000000000e+03 1.088000000000000000e+03 1.043000000000000000e+03 1.066000000000000000e+03 1.034000000000000000e+03 1.025000000000000000e+03 1.093000000000000000e+03 1.072000000000000000e+03 1.124000000000000000e+03 1.094000000000000000e+03 1.113000000000000000e+03 1.087000000000000000e+03 1.098000000000000000e+03 1.063000000000000000e+03 1.057000000000000000e+03 1.122000000000000000e+03 1.069000000000000000e+03 1.085000000000000000e+03 1.067000000000000000e+03 1.079000000000000000e+03 1.109000000000000000e+03 1.073000000000000000e+03 1.103000000000000000e+03 1.145000000000000000e+03 1.080000000000000000e+03 1.104000000000000000e+03 1.037000000000000000e+03 1.068000000000000000e+03 1.075000000000000000e+03 1.076000000000000000e+03 1.132000000000000000e+03 1.093000000000000000e+03 1.047000000000000000e+03 1.056000000000000000e+03 1.035000000000000000e+03 1.102000000000000000e+03 1.081000000000000000e+03 1.085000000000000000e+03 1.111000000000000000e+03 1.118000000000000000e+03 1.050000000000000000e+03 1.064000000000000000e+03 1.042000000000000000e+03 1.005000000000000000e+03 1.057000000000000000e+03 1.057000000000000000e+03 1.010000000000000000e+03 1.068000000000000000e+03 1.061000000000000000e+03 1.068000000000000000e+03 1.073000000000000000e+03 1.057000000000000000e+03 1.048000000000000000e+03 1.060000000000000000e+03 1.090000000000000000e+03 1.036000000000000000e+03 1.047000000000000000e+03 1.057000000000000000e+03 1.100000000000000000e+03 1.103000000000000000e+03 1.000000000000000000e+03 1.090000000000000000e+03 1.068000000000000000e+03 1.101000000000000000e+03 1.040000000000000000e+03 1.059000000000000000e+03 1.078000000000000000e+03 1.043000000000000000e+03 1.074000000000000000e+03 1.106000000000000000e+03 1.113000000000000000e+03 1.069000000000000000e+03 1.073000000000000000e+03 1.048000000000000000e+03 1.057000000000000000e+03 1.032000000000000000e+03 1.064000000000000000e+03 1.017000000000000000e+03 1.086000000000000000e+03 1.018000000000000000e+03 1.035000000000000000e+03 1.042000000000000000e+03 1.062000000000000000e+03 1.028000000000000000e+03 1.058000000000000000e+03 1.058000000000000000e+03 1.018000000000000000e+03 9.860000000000000000e+02 1.011000000000000000e+03 1.065000000000000000e+03 1.019000000000000000e+03 1.095000000000000000e+03 1.038000000000000000e+03 1.005000000000000000e+03 1.007000000000000000e+03 9.770000000000000000e+02 9.820000000000000000e+02 1.073000000000000000e+03 1.018000000000000000e+03 1.005000000000000000e+03 1.052000000000000000e+03 1.064000000000000000e+03 1.030000000000000000e+03 1.004000000000000000e+03 1.086000000000000000e+03 1.047000000000000000e+03 1.025000000000000000e+03 1.103000000000000000e+03 1.013000000000000000e+03 1.040000000000000000e+03 1.039000000000000000e+03 1.026000000000000000e+03 1.033000000000000000e+03 1.075000000000000000e+03 1.068000000000000000e+03 1.060000000000000000e+03 1.014000000000000000e+03 1.011000000000000000e+03 1.010000000000000000e+03 9.950000000000000000e+02 1.039000000000000000e+03 1.063000000000000000e+03 1.012000000000000000e+03 1.010000000000000000e+03 1.055000000000000000e+03 1.081000000000000000e+03 1.033000000000000000e+03 1.030000000000000000e+03 1.040000000000000000e+03 1.014000000000000000e+03 1.052000000000000000e+03 1.032000000000000000e+03 1.033000000000000000e+03 9.960000000000000000e+02 1.007000000000000000e+03 1.053000000000000000e+03 1.050000000000000000e+03 1.063000000000000000e+03 1.067000000000000000e+03 1.031000000000000000e+03 1.043000000000000000e+03 9.910000000000000000e+02 1.034000000000000000e+03 1.057000000000000000e+03 1.086000000000000000e+03 1.050000000000000000e+03 1.085000000000000000e+03 1.072000000000000000e+03 1.034000000000000000e+03 9.990000000000000000e+02 1.023000000000000000e+03 9.950000000000000000e+02 1.063000000000000000e+03 1.024000000000000000e+03 9.750000000000000000e+02 1.015000000000000000e+03 1.074000000000000000e+03 1.000000000000000000e+03 1.038000000000000000e+03 1.036000000000000000e+03 1.060000000000000000e+03 1.042000000000000000e+03 1.076000000000000000e+03 1.078000000000000000e+03 9.960000000000000000e+02 1.004000000000000000e+03 1.039000000000000000e+03 1.055000000000000000e+03 1.010000000000000000e+03 1.094000000000000000e+03 1.020000000000000000e+03 1.026000000000000000e+03 1.072000000000000000e+03 9.540000000000000000e+02 1.019000000000000000e+03 1.055000000000000000e+03 1.018000000000000000e+03 9.820000000000000000e+02 1.050000000000000000e+03 1.021000000000000000e+03 1.075000000000000000e+03 1.001000000000000000e+03 9.880000000000000000e+02 1.013000000000000000e+03 9.940000000000000000e+02 1.004000000000000000e+03 9.840000000000000000e+02 9.750000000000000000e+02 9.740000000000000000e+02 9.270000000000000000e+02 1.008000000000000000e+03 9.480000000000000000e+02 1.027000000000000000e+03 9.780000000000000000e+02 1.006000000000000000e+03 1.024000000000000000e+03 1.008000000000000000e+03 1.024000000000000000e+03 1.050000000000000000e+03 9.730000000000000000e+02 9.470000000000000000e+02 1.007000000000000000e+03 1.031000000000000000e+03 1.034000000000000000e+03 1.001000000000000000e+03 9.660000000000000000e+02 9.380000000000000000e+02 1.012000000000000000e+03 1.000000000000000000e+03 1.029000000000000000e+03 9.760000000000000000e+02 9.860000000000000000e+02 9.730000000000000000e+02 1.014000000000000000e+03 9.760000000000000000e+02 9.850000000000000000e+02 1.066000000000000000e+03 9.890000000000000000e+02 9.560000000000000000e+02 1.083000000000000000e+03 1.043000000000000000e+03 9.380000000000000000e+02 9.790000000000000000e+02 1.080000000000000000e+03 9.690000000000000000e+02 9.440000000000000000e+02 9.880000000000000000e+02 1.022000000000000000e+03 1.018000000000000000e+03 1.023000000000000000e+03 9.970000000000000000e+02 9.840000000000000000e+02 1.011000000000000000e+03 9.760000000000000000e+02 9.430000000000000000e+02 9.760000000000000000e+02 9.840000000000000000e+02 1.011000000000000000e+03 9.800000000000000000e+02 1.053000000000000000e+03 9.830000000000000000e+02 1.003000000000000000e+03 9.830000000000000000e+02 1.033000000000000000e+03 9.420000000000000000e+02 9.810000000000000000e+02 1.088000000000000000e+03 9.410000000000000000e+02 9.520000000000000000e+02 9.270000000000000000e+02 9.960000000000000000e+02 9.610000000000000000e+02 9.690000000000000000e+02 9.710000000000000000e+02 1.000000000000000000e+03 1.023000000000000000e+03 1.015000000000000000e+03 9.450000000000000000e+02 9.390000000000000000e+02 9.670000000000000000e+02 1.037000000000000000e+03 9.930000000000000000e+02 1.036000000000000000e+03 9.720000000000000000e+02 1.008000000000000000e+03 1.041000000000000000e+03 9.790000000000000000e+02 1.047000000000000000e+03 1.087000000000000000e+03 9.890000000000000000e+02 9.310000000000000000e+02 1.046000000000000000e+03 9.560000000000000000e+02 9.350000000000000000e+02 9.790000000000000000e+02 9.610000000000000000e+02 9.800000000000000000e+02 9.590000000000000000e+02 9.800000000000000000e+02 9.860000000000000000e+02 9.070000000000000000e+02 1.016000000000000000e+03 1.026000000000000000e+03 1.053000000000000000e+03 1.012000000000000000e+03 9.970000000000000000e+02 1.042000000000000000e+03 1.007000000000000000e+03 1.000000000000000000e+03 9.510000000000000000e+02 9.910000000000000000e+02 9.410000000000000000e+02 9.530000000000000000e+02 9.460000000000000000e+02 9.710000000000000000e+02 9.670000000000000000e+02 9.460000000000000000e+02 9.700000000000000000e+02 9.290000000000000000e+02 9.430000000000000000e+02 9.230000000000000000e+02 9.830000000000000000e+02 9.610000000000000000e+02 9.560000000000000000e+02 9.640000000000000000e+02 9.430000000000000000e+02 9.790000000000000000e+02 9.210000000000000000e+02 9.630000000000000000e+02 9.890000000000000000e+02 9.510000000000000000e+02 9.830000000000000000e+02 9.740000000000000000e+02 9.940000000000000000e+02 8.990000000000000000e+02 9.380000000000000000e+02 9.140000000000000000e+02 9.500000000000000000e+02 9.130000000000000000e+02 9.740000000000000000e+02 9.200000000000000000e+02 9.020000000000000000e+02 9.730000000000000000e+02 9.310000000000000000e+02 9.840000000000000000e+02 9.570000000000000000e+02 8.840000000000000000e+02 9.980000000000000000e+02 9.110000000000000000e+02 9.430000000000000000e+02 9.650000000000000000e+02 9.160000000000000000e+02 9.320000000000000000e+02 9.480000000000000000e+02 9.380000000000000000e+02 9.360000000000000000e+02 9.290000000000000000e+02 9.020000000000000000e+02 9.330000000000000000e+02 9.240000000000000000e+02 9.660000000000000000e+02 9.180000000000000000e+02 9.170000000000000000e+02 9.360000000000000000e+02 9.560000000000000000e+02 9.620000000000000000e+02 9.060000000000000000e+02 9.220000000000000000e+02 8.900000000000000000e+02 1.003000000000000000e+03 9.270000000000000000e+02 9.370000000000000000e+02 9.650000000000000000e+02 9.180000000000000000e+02 9.320000000000000000e+02 9.680000000000000000e+02 9.110000000000000000e+02 9.510000000000000000e+02 8.920000000000000000e+02 9.570000000000000000e+02 9.830000000000000000e+02 9.910000000000000000e+02 9.360000000000000000e+02 9.440000000000000000e+02 9.590000000000000000e+02 8.760000000000000000e+02 9.570000000000000000e+02 9.190000000000000000e+02 9.250000000000000000e+02 9.640000000000000000e+02 9.020000000000000000e+02 9.620000000000000000e+02 9.280000000000000000e+02 9.290000000000000000e+02 9.630000000000000000e+02 9.650000000000000000e+02 9.610000000000000000e+02 9.180000000000000000e+02 9.640000000000000000e+02 9.020000000000000000e+02 9.400000000000000000e+02 9.700000000000000000e+02 9.840000000000000000e+02 9.270000000000000000e+02 9.780000000000000000e+02 9.280000000000000000e+02 9.240000000000000000e+02 9.300000000000000000e+02 9.330000000000000000e+02 9.100000000000000000e+02 9.390000000000000000e+02 9.380000000000000000e+02 8.920000000000000000e+02 9.840000000000000000e+02 9.310000000000000000e+02 9.420000000000000000e+02 9.370000000000000000e+02 9.170000000000000000e+02 9.050000000000000000e+02 9.710000000000000000e+02 9.510000000000000000e+02 9.180000000000000000e+02 9.120000000000000000e+02 9.180000000000000000e+02 8.870000000000000000e+02 9.800000000000000000e+02 9.290000000000000000e+02 9.470000000000000000e+02 9.130000000000000000e+02 9.280000000000000000e+02 8.690000000000000000e+02 9.260000000000000000e+02 9.400000000000000000e+02 9.680000000000000000e+02 9.620000000000000000e+02 8.550000000000000000e+02 8.880000000000000000e+02 9.170000000000000000e+02 9.280000000000000000e+02 9.470000000000000000e+02 9.370000000000000000e+02 9.270000000000000000e+02 9.440000000000000000e+02 9.160000000000000000e+02 9.030000000000000000e+02 8.990000000000000000e+02 9.170000000000000000e+02 9.240000000000000000e+02 8.960000000000000000e+02 9.640000000000000000e+02 9.320000000000000000e+02 8.780000000000000000e+02 9.010000000000000000e+02 9.040000000000000000e+02 8.860000000000000000e+02 8.610000000000000000e+02 8.650000000000000000e+02 9.260000000000000000e+02 8.470000000000000000e+02 8.650000000000000000e+02 9.040000000000000000e+02 9.630000000000000000e+02 8.990000000000000000e+02 8.800000000000000000e+02 8.890000000000000000e+02 9.190000000000000000e+02 9.080000000000000000e+02 8.390000000000000000e+02 8.320000000000000000e+02 8.890000000000000000e+02 9.090000000000000000e+02 9.080000000000000000e+02 9.080000000000000000e+02 8.300000000000000000e+02 8.870000000000000000e+02 9.160000000000000000e+02 9.100000000000000000e+02 8.370000000000000000e+02 9.260000000000000000e+02 8.710000000000000000e+02 8.830000000000000000e+02 8.830000000000000000e+02 8.830000000000000000e+02 9.110000000000000000e+02 8.950000000000000000e+02 8.640000000000000000e+02 9.140000000000000000e+02 8.700000000000000000e+02 9.370000000000000000e+02 8.780000000000000000e+02 8.750000000000000000e+02 8.320000000000000000e+02 8.380000000000000000e+02 8.890000000000000000e+02 8.460000000000000000e+02 8.700000000000000000e+02 8.270000000000000000e+02 8.710000000000000000e+02 8.290000000000000000e+02 8.700000000000000000e+02 8.590000000000000000e+02 8.950000000000000000e+02 8.320000000000000000e+02 8.410000000000000000e+02 8.310000000000000000e+02 8.360000000000000000e+02 8.750000000000000000e+02 8.220000000000000000e+02 8.810000000000000000e+02 8.870000000000000000e+02 8.670000000000000000e+02 8.650000000000000000e+02 8.780000000000000000e+02 8.650000000000000000e+02 8.470000000000000000e+02 8.370000000000000000e+02 8.270000000000000000e+02 8.620000000000000000e+02 8.170000000000000000e+02 8.280000000000000000e+02 8.410000000000000000e+02 8.480000000000000000e+02 8.500000000000000000e+02 8.430000000000000000e+02 8.620000000000000000e+02 7.790000000000000000e+02 8.460000000000000000e+02 8.570000000000000000e+02 8.990000000000000000e+02 8.120000000000000000e+02 8.600000000000000000e+02 8.890000000000000000e+02 8.550000000000000000e+02 8.170000000000000000e+02 8.630000000000000000e+02 8.160000000000000000e+02 8.270000000000000000e+02 8.690000000000000000e+02 7.810000000000000000e+02 8.340000000000000000e+02 8.080000000000000000e+02 8.630000000000000000e+02 8.090000000000000000e+02 7.930000000000000000e+02 8.640000000000000000e+02 7.990000000000000000e+02 8.460000000000000000e+02 8.230000000000000000e+02 8.430000000000000000e+02 7.710000000000000000e+02 8.040000000000000000e+02 8.290000000000000000e+02 7.690000000000000000e+02 8.520000000000000000e+02 7.990000000000000000e+02 8.010000000000000000e+02 8.850000000000000000e+02 7.800000000000000000e+02 8.010000000000000000e+02 7.780000000000000000e+02 7.950000000000000000e+02 8.480000000000000000e+02 8.010000000000000000e+02 8.090000000000000000e+02 7.940000000000000000e+02 8.380000000000000000e+02 8.110000000000000000e+02 8.530000000000000000e+02 7.850000000000000000e+02 7.900000000000000000e+02 8.530000000000000000e+02 8.520000000000000000e+02 7.300000000000000000e+02 8.200000000000000000e+02 8.190000000000000000e+02 7.860000000000000000e+02 8.360000000000000000e+02 8.210000000000000000e+02 8.160000000000000000e+02 8.120000000000000000e+02 8.110000000000000000e+02 7.820000000000000000e+02 8.260000000000000000e+02 7.590000000000000000e+02 7.890000000000000000e+02 8.730000000000000000e+02 8.550000000000000000e+02 7.820000000000000000e+02 7.810000000000000000e+02 8.010000000000000000e+02 8.440000000000000000e+02 7.770000000000000000e+02 7.880000000000000000e+02 7.490000000000000000e+02 8.110000000000000000e+02 8.120000000000000000e+02 8.220000000000000000e+02 8.150000000000000000e+02 7.720000000000000000e+02 7.820000000000000000e+02 7.950000000000000000e+02 7.930000000000000000e+02 8.000000000000000000e+02 7.940000000000000000e+02 8.040000000000000000e+02 7.880000000000000000e+02 7.770000000000000000e+02 7.740000000000000000e+02 7.790000000000000000e+02 8.310000000000000000e+02 8.180000000000000000e+02 7.890000000000000000e+02 7.850000000000000000e+02 8.590000000000000000e+02 7.690000000000000000e+02 7.790000000000000000e+02 8.210000000000000000e+02 7.890000000000000000e+02 7.590000000000000000e+02 8.020000000000000000e+02 7.440000000000000000e+02 8.390000000000000000e+02 8.610000000000000000e+02 8.100000000000000000e+02 8.380000000000000000e+02 7.800000000000000000e+02 8.520000000000000000e+02 8.060000000000000000e+02 8.080000000000000000e+02 8.180000000000000000e+02 7.360000000000000000e+02 7.680000000000000000e+02 8.030000000000000000e+02 7.730000000000000000e+02 7.950000000000000000e+02 8.110000000000000000e+02 8.040000000000000000e+02 7.960000000000000000e+02 7.300000000000000000e+02 7.630000000000000000e+02 8.100000000000000000e+02 7.940000000000000000e+02 7.880000000000000000e+02 8.280000000000000000e+02 7.810000000000000000e+02 7.880000000000000000e+02 8.200000000000000000e+02 7.300000000000000000e+02 8.040000000000000000e+02 8.110000000000000000e+02 7.590000000000000000e+02 7.920000000000000000e+02 7.560000000000000000e+02 7.980000000000000000e+02 7.910000000000000000e+02 7.590000000000000000e+02 7.740000000000000000e+02 7.600000000000000000e+02 7.710000000000000000e+02 7.710000000000000000e+02 7.720000000000000000e+02 7.750000000000000000e+02 7.580000000000000000e+02 7.260000000000000000e+02 8.190000000000000000e+02 7.650000000000000000e+02 8.070000000000000000e+02 8.030000000000000000e+02 7.440000000000000000e+02 7.730000000000000000e+02 7.700000000000000000e+02 7.590000000000000000e+02 7.440000000000000000e+02 7.810000000000000000e+02 7.390000000000000000e+02 7.160000000000000000e+02 7.910000000000000000e+02 7.700000000000000000e+02 7.490000000000000000e+02 7.760000000000000000e+02 7.660000000000000000e+02 8.100000000000000000e+02 7.870000000000000000e+02 8.110000000000000000e+02 7.130000000000000000e+02 8.010000000000000000e+02 7.500000000000000000e+02 7.280000000000000000e+02 7.720000000000000000e+02 7.320000000000000000e+02 7.460000000000000000e+02 7.760000000000000000e+02 7.880000000000000000e+02 7.360000000000000000e+02 7.350000000000000000e+02 6.830000000000000000e+02 7.110000000000000000e+02 7.850000000000000000e+02 7.960000000000000000e+02 7.240000000000000000e+02 7.690000000000000000e+02 7.570000000000000000e+02 7.720000000000000000e+02 7.220000000000000000e+02 7.220000000000000000e+02 7.610000000000000000e+02 7.390000000000000000e+02 7.720000000000000000e+02 7.920000000000000000e+02 7.080000000000000000e+02 7.690000000000000000e+02 6.860000000000000000e+02 7.180000000000000000e+02 7.400000000000000000e+02 7.610000000000000000e+02 7.090000000000000000e+02 7.300000000000000000e+02 7.350000000000000000e+02 7.470000000000000000e+02 7.740000000000000000e+02 7.770000000000000000e+02 7.290000000000000000e+02 7.850000000000000000e+02 7.370000000000000000e+02 7.110000000000000000e+02 7.300000000000000000e+02 7.120000000000000000e+02 7.100000000000000000e+02 7.160000000000000000e+02 7.390000000000000000e+02 7.410000000000000000e+02 7.160000000000000000e+02 7.410000000000000000e+02 7.020000000000000000e+02 7.230000000000000000e+02 7.450000000000000000e+02 7.170000000000000000e+02 7.070000000000000000e+02 7.360000000000000000e+02 7.050000000000000000e+02 8.030000000000000000e+02 7.430000000000000000e+02 7.110000000000000000e+02 7.660000000000000000e+02 7.130000000000000000e+02 7.920000000000000000e+02 7.000000000000000000e+02 6.940000000000000000e+02 6.900000000000000000e+02 7.650000000000000000e+02 7.340000000000000000e+02 7.450000000000000000e+02 7.200000000000000000e+02 7.200000000000000000e+02 7.470000000000000000e+02 7.040000000000000000e+02 7.300000000000000000e+02 7.890000000000000000e+02 6.830000000000000000e+02 6.980000000000000000e+02 7.260000000000000000e+02 7.780000000000000000e+02 7.770000000000000000e+02 7.020000000000000000e+02 7.020000000000000000e+02 7.320000000000000000e+02 7.470000000000000000e+02 7.320000000000000000e+02 7.230000000000000000e+02 6.950000000000000000e+02 7.320000000000000000e+02 7.560000000000000000e+02 7.430000000000000000e+02 7.160000000000000000e+02 7.290000000000000000e+02 7.190000000000000000e+02 7.190000000000000000e+02 7.340000000000000000e+02 6.740000000000000000e+02 7.250000000000000000e+02 6.580000000000000000e+02 6.950000000000000000e+02 6.830000000000000000e+02 7.820000000000000000e+02 7.630000000000000000e+02 6.920000000000000000e+02 7.000000000000000000e+02 7.310000000000000000e+02 7.030000000000000000e+02 7.040000000000000000e+02 7.230000000000000000e+02 6.760000000000000000e+02 6.910000000000000000e+02 7.160000000000000000e+02 7.220000000000000000e+02 7.340000000000000000e+02 7.290000000000000000e+02 7.510000000000000000e+02 6.960000000000000000e+02 7.320000000000000000e+02 7.170000000000000000e+02 6.940000000000000000e+02 7.110000000000000000e+02 6.880000000000000000e+02 7.190000000000000000e+02 7.130000000000000000e+02 6.530000000000000000e+02 6.950000000000000000e+02 6.880000000000000000e+02 6.940000000000000000e+02 6.920000000000000000e+02 7.040000000000000000e+02 7.400000000000000000e+02 6.850000000000000000e+02 6.720000000000000000e+02 7.210000000000000000e+02 7.340000000000000000e+02 7.510000000000000000e+02 7.410000000000000000e+02 7.470000000000000000e+02 7.040000000000000000e+02 7.070000000000000000e+02 7.310000000000000000e+02 6.630000000000000000e+02 6.990000000000000000e+02 6.740000000000000000e+02 6.740000000000000000e+02 7.040000000000000000e+02 7.160000000000000000e+02 7.060000000000000000e+02 7.420000000000000000e+02 6.810000000000000000e+02 7.140000000000000000e+02 6.960000000000000000e+02 6.980000000000000000e+02 6.730000000000000000e+02 7.560000000000000000e+02 7.560000000000000000e+02 6.900000000000000000e+02 7.110000000000000000e+02 6.830000000000000000e+02 7.210000000000000000e+02 7.110000000000000000e+02 6.760000000000000000e+02 7.000000000000000000e+02 7.270000000000000000e+02 6.670000000000000000e+02 6.900000000000000000e+02 7.690000000000000000e+02 7.340000000000000000e+02 7.250000000000000000e+02 7.500000000000000000e+02 6.870000000000000000e+02 7.390000000000000000e+02 7.050000000000000000e+02 7.230000000000000000e+02 7.120000000000000000e+02 6.860000000000000000e+02 6.970000000000000000e+02 6.720000000000000000e+02 7.020000000000000000e+02 7.000000000000000000e+02 6.980000000000000000e+02 6.770000000000000000e+02 7.450000000000000000e+02 6.830000000000000000e+02 6.920000000000000000e+02 7.130000000000000000e+02 6.900000000000000000e+02 6.830000000000000000e+02 6.630000000000000000e+02 6.680000000000000000e+02 7.190000000000000000e+02 6.780000000000000000e+02 6.570000000000000000e+02 6.780000000000000000e+02 6.500000000000000000e+02 6.690000000000000000e+02 6.970000000000000000e+02 6.610000000000000000e+02 7.070000000000000000e+02 6.900000000000000000e+02 6.730000000000000000e+02 6.850000000000000000e+02 6.950000000000000000e+02 6.970000000000000000e+02 6.500000000000000000e+02 6.610000000000000000e+02 7.560000000000000000e+02 6.570000000000000000e+02 7.100000000000000000e+02 7.210000000000000000e+02 6.760000000000000000e+02 6.640000000000000000e+02 6.120000000000000000e+02 7.040000000000000000e+02 7.220000000000000000e+02 6.980000000000000000e+02 6.830000000000000000e+02 6.570000000000000000e+02 6.650000000000000000e+02 6.480000000000000000e+02 6.780000000000000000e+02 6.760000000000000000e+02 6.910000000000000000e+02 6.490000000000000000e+02 6.220000000000000000e+02 6.620000000000000000e+02 6.570000000000000000e+02 6.730000000000000000e+02 7.160000000000000000e+02 6.660000000000000000e+02 6.720000000000000000e+02 6.720000000000000000e+02 6.820000000000000000e+02 6.480000000000000000e+02 6.560000000000000000e+02 6.690000000000000000e+02 7.080000000000000000e+02 6.550000000000000000e+02 6.130000000000000000e+02 6.390000000000000000e+02 6.810000000000000000e+02 6.710000000000000000e+02 6.920000000000000000e+02 6.500000000000000000e+02 6.010000000000000000e+02 5.940000000000000000e+02 6.380000000000000000e+02 6.730000000000000000e+02 5.980000000000000000e+02 6.190000000000000000e+02 6.420000000000000000e+02 6.120000000000000000e+02 6.430000000000000000e+02 6.300000000000000000e+02 5.890000000000000000e+02 6.440000000000000000e+02 6.240000000000000000e+02 5.960000000000000000e+02 6.830000000000000000e+02 6.430000000000000000e+02 5.870000000000000000e+02 6.370000000000000000e+02 6.180000000000000000e+02 5.860000000000000000e+02 6.120000000000000000e+02 6.560000000000000000e+02 6.240000000000000000e+02 6.300000000000000000e+02 6.100000000000000000e+02 6.400000000000000000e+02 6.100000000000000000e+02 5.930000000000000000e+02 6.450000000000000000e+02 6.740000000000000000e+02 6.370000000000000000e+02 5.960000000000000000e+02 6.110000000000000000e+02 6.070000000000000000e+02 6.510000000000000000e+02 6.460000000000000000e+02 6.860000000000000000e+02 6.240000000000000000e+02 6.520000000000000000e+02 6.260000000000000000e+02 6.380000000000000000e+02 6.360000000000000000e+02 6.470000000000000000e+02 5.860000000000000000e+02 6.610000000000000000e+02 5.980000000000000000e+02 6.940000000000000000e+02 6.710000000000000000e+02 6.270000000000000000e+02 6.110000000000000000e+02 5.850000000000000000e+02 6.860000000000000000e+02 5.890000000000000000e+02 6.160000000000000000e+02 6.390000000000000000e+02 6.200000000000000000e+02 6.420000000000000000e+02 6.220000000000000000e+02 6.510000000000000000e+02 6.430000000000000000e+02 6.130000000000000000e+02 6.100000000000000000e+02 6.300000000000000000e+02 5.910000000000000000e+02 6.090000000000000000e+02 6.810000000000000000e+02 6.150000000000000000e+02 6.200000000000000000e+02 6.220000000000000000e+02 6.850000000000000000e+02 6.230000000000000000e+02 6.390000000000000000e+02 5.970000000000000000e+02 6.440000000000000000e+02 6.930000000000000000e+02 6.270000000000000000e+02 5.950000000000000000e+02 6.010000000000000000e+02 5.850000000000000000e+02 6.050000000000000000e+02 6.390000000000000000e+02 6.340000000000000000e+02 6.100000000000000000e+02 5.990000000000000000e+02 6.400000000000000000e+02 6.190000000000000000e+02 6.060000000000000000e+02 5.890000000000000000e+02 6.490000000000000000e+02 6.370000000000000000e+02 6.070000000000000000e+02 6.290000000000000000e+02 6.430000000000000000e+02 5.890000000000000000e+02 5.960000000000000000e+02 6.190000000000000000e+02 6.020000000000000000e+02 6.080000000000000000e+02 6.260000000000000000e+02 6.140000000000000000e+02 6.570000000000000000e+02 5.920000000000000000e+02 6.110000000000000000e+02 6.250000000000000000e+02 6.490000000000000000e+02 6.190000000000000000e+02 6.370000000000000000e+02 6.230000000000000000e+02 6.540000000000000000e+02 6.190000000000000000e+02 6.540000000000000000e+02 5.770000000000000000e+02 6.330000000000000000e+02 6.350000000000000000e+02 5.870000000000000000e+02 5.750000000000000000e+02 5.670000000000000000e+02 5.820000000000000000e+02 5.890000000000000000e+02 5.920000000000000000e+02 5.710000000000000000e+02 6.360000000000000000e+02 6.520000000000000000e+02 5.920000000000000000e+02 5.820000000000000000e+02 6.330000000000000000e+02 5.970000000000000000e+02 5.870000000000000000e+02 6.610000000000000000e+02 6.140000000000000000e+02 5.960000000000000000e+02 6.260000000000000000e+02 6.060000000000000000e+02 5.940000000000000000e+02 5.460000000000000000e+02 6.180000000000000000e+02 5.770000000000000000e+02 5.840000000000000000e+02 5.670000000000000000e+02 5.990000000000000000e+02 5.590000000000000000e+02 6.400000000000000000e+02 5.850000000000000000e+02 6.010000000000000000e+02 6.200000000000000000e+02 6.020000000000000000e+02 6.100000000000000000e+02 5.930000000000000000e+02 6.360000000000000000e+02 5.850000000000000000e+02 6.130000000000000000e+02 5.980000000000000000e+02 5.510000000000000000e+02 5.880000000000000000e+02 5.570000000000000000e+02 6.120000000000000000e+02 6.280000000000000000e+02 5.010000000000000000e+02 5.930000000000000000e+02 5.930000000000000000e+02 6.070000000000000000e+02 5.820000000000000000e+02 5.800000000000000000e+02 5.760000000000000000e+02 5.830000000000000000e+02 5.930000000000000000e+02 6.020000000000000000e+02 5.910000000000000000e+02 6.020000000000000000e+02 6.390000000000000000e+02 6.250000000000000000e+02 5.630000000000000000e+02 6.070000000000000000e+02 6.300000000000000000e+02 5.740000000000000000e+02 5.600000000000000000e+02 6.260000000000000000e+02 5.830000000000000000e+02 5.850000000000000000e+02 6.250000000000000000e+02 6.010000000000000000e+02 5.760000000000000000e+02 6.050000000000000000e+02 5.590000000000000000e+02 5.700000000000000000e+02 5.710000000000000000e+02 5.740000000000000000e+02 6.110000000000000000e+02 5.920000000000000000e+02 5.720000000000000000e+02 6.140000000000000000e+02 5.880000000000000000e+02 5.480000000000000000e+02 5.860000000000000000e+02 6.270000000000000000e+02 6.160000000000000000e+02 5.850000000000000000e+02 5.500000000000000000e+02 5.510000000000000000e+02 5.890000000000000000e+02 5.570000000000000000e+02 6.020000000000000000e+02 5.850000000000000000e+02 5.500000000000000000e+02 5.480000000000000000e+02 5.680000000000000000e+02 5.420000000000000000e+02 5.960000000000000000e+02 5.590000000000000000e+02 5.880000000000000000e+02 6.010000000000000000e+02 5.740000000000000000e+02 5.360000000000000000e+02 5.580000000000000000e+02 5.690000000000000000e+02 5.650000000000000000e+02 5.520000000000000000e+02 5.820000000000000000e+02 5.650000000000000000e+02 5.490000000000000000e+02 5.510000000000000000e+02 5.780000000000000000e+02 5.330000000000000000e+02 5.660000000000000000e+02 5.420000000000000000e+02 5.400000000000000000e+02 5.730000000000000000e+02 5.430000000000000000e+02 5.900000000000000000e+02 5.240000000000000000e+02 5.840000000000000000e+02 5.540000000000000000e+02 5.590000000000000000e+02 5.510000000000000000e+02 5.510000000000000000e+02 5.270000000000000000e+02 5.360000000000000000e+02 5.910000000000000000e+02 5.550000000000000000e+02 5.980000000000000000e+02 5.540000000000000000e+02 5.590000000000000000e+02 5.510000000000000000e+02 5.330000000000000000e+02 5.140000000000000000e+02 5.540000000000000000e+02 5.720000000000000000e+02 5.380000000000000000e+02 5.510000000000000000e+02 5.330000000000000000e+02 5.440000000000000000e+02 5.550000000000000000e+02 5.570000000000000000e+02 5.770000000000000000e+02 5.560000000000000000e+02 5.620000000000000000e+02 5.600000000000000000e+02 5.180000000000000000e+02 5.440000000000000000e+02 5.180000000000000000e+02 5.380000000000000000e+02 5.710000000000000000e+02 5.390000000000000000e+02 5.320000000000000000e+02 5.680000000000000000e+02 5.550000000000000000e+02 5.460000000000000000e+02 5.560000000000000000e+02 5.320000000000000000e+02 5.510000000000000000e+02 5.520000000000000000e+02 5.170000000000000000e+02 5.890000000000000000e+02 5.550000000000000000e+02 5.100000000000000000e+02 5.260000000000000000e+02 5.060000000000000000e+02 5.250000000000000000e+02 5.750000000000000000e+02 5.440000000000000000e+02 5.550000000000000000e+02 5.140000000000000000e+02 5.350000000000000000e+02 5.120000000000000000e+02 5.710000000000000000e+02 5.410000000000000000e+02 4.970000000000000000e+02 4.980000000000000000e+02 5.600000000000000000e+02 5.050000000000000000e+02 4.840000000000000000e+02 5.280000000000000000e+02 5.840000000000000000e+02 5.250000000000000000e+02 5.300000000000000000e+02 5.120000000000000000e+02 5.320000000000000000e+02 5.210000000000000000e+02 5.390000000000000000e+02 5.400000000000000000e+02 5.200000000000000000e+02 5.450000000000000000e+02 4.980000000000000000e+02 5.430000000000000000e+02 4.890000000000000000e+02 5.030000000000000000e+02 5.290000000000000000e+02 5.380000000000000000e+02 5.300000000000000000e+02 5.220000000000000000e+02 5.010000000000000000e+02 5.130000000000000000e+02 5.300000000000000000e+02 4.990000000000000000e+02 5.070000000000000000e+02 5.480000000000000000e+02 5.060000000000000000e+02 5.040000000000000000e+02 5.150000000000000000e+02 5.330000000000000000e+02 5.110000000000000000e+02 5.240000000000000000e+02 5.240000000000000000e+02 5.150000000000000000e+02 5.050000000000000000e+02 5.010000000000000000e+02 5.380000000000000000e+02 5.050000000000000000e+02 5.490000000000000000e+02 4.990000000000000000e+02 5.160000000000000000e+02 4.990000000000000000e+02 5.200000000000000000e+02 5.200000000000000000e+02 5.250000000000000000e+02 5.000000000000000000e+02 5.490000000000000000e+02 5.000000000000000000e+02 5.450000000000000000e+02 5.120000000000000000e+02 5.030000000000000000e+02 5.040000000000000000e+02 5.210000000000000000e+02 5.140000000000000000e+02 5.220000000000000000e+02 5.180000000000000000e+02 4.640000000000000000e+02 5.110000000000000000e+02 4.910000000000000000e+02 4.870000000000000000e+02 5.470000000000000000e+02 5.240000000000000000e+02 5.350000000000000000e+02 4.970000000000000000e+02 5.060000000000000000e+02 5.210000000000000000e+02 5.170000000000000000e+02 4.470000000000000000e+02 4.710000000000000000e+02 4.770000000000000000e+02 4.770000000000000000e+02 4.810000000000000000e+02 5.060000000000000000e+02 4.920000000000000000e+02 4.730000000000000000e+02 5.020000000000000000e+02 4.620000000000000000e+02 4.940000000000000000e+02 4.890000000000000000e+02 4.850000000000000000e+02 5.380000000000000000e+02 4.910000000000000000e+02 5.010000000000000000e+02 5.030000000000000000e+02 5.090000000000000000e+02 5.070000000000000000e+02 5.260000000000000000e+02 5.580000000000000000e+02 4.750000000000000000e+02 5.320000000000000000e+02 5.020000000000000000e+02 5.390000000000000000e+02 4.800000000000000000e+02 4.950000000000000000e+02 5.310000000000000000e+02 5.070000000000000000e+02 5.420000000000000000e+02 4.940000000000000000e+02 5.070000000000000000e+02 5.030000000000000000e+02 4.960000000000000000e+02 5.040000000000000000e+02 5.200000000000000000e+02 5.050000000000000000e+02 4.900000000000000000e+02 4.480000000000000000e+02 4.660000000000000000e+02 4.970000000000000000e+02 5.150000000000000000e+02 4.690000000000000000e+02 4.860000000000000000e+02 4.880000000000000000e+02 5.070000000000000000e+02 4.780000000000000000e+02 4.890000000000000000e+02 4.830000000000000000e+02 4.790000000000000000e+02 5.140000000000000000e+02 4.800000000000000000e+02 4.770000000000000000e+02 5.080000000000000000e+02 5.120000000000000000e+02 4.810000000000000000e+02 5.170000000000000000e+02 5.160000000000000000e+02 5.070000000000000000e+02 4.860000000000000000e+02 4.760000000000000000e+02 4.730000000000000000e+02 5.070000000000000000e+02 4.950000000000000000e+02 5.540000000000000000e+02 4.940000000000000000e+02 4.960000000000000000e+02 4.740000000000000000e+02 5.170000000000000000e+02 4.810000000000000000e+02 4.610000000000000000e+02 4.840000000000000000e+02 4.490000000000000000e+02 5.050000000000000000e+02 4.540000000000000000e+02 5.020000000000000000e+02 4.420000000000000000e+02 4.720000000000000000e+02 4.570000000000000000e+02 4.860000000000000000e+02 4.930000000000000000e+02 4.320000000000000000e+02 4.810000000000000000e+02 5.160000000000000000e+02 5.090000000000000000e+02 4.630000000000000000e+02 5.350000000000000000e+02 5.130000000000000000e+02 4.760000000000000000e+02 4.920000000000000000e+02 4.750000000000000000e+02 4.960000000000000000e+02 4.770000000000000000e+02 4.700000000000000000e+02 4.700000000000000000e+02 5.070000000000000000e+02 4.680000000000000000e+02 4.510000000000000000e+02 4.980000000000000000e+02 4.890000000000000000e+02 5.340000000000000000e+02 4.930000000000000000e+02 4.390000000000000000e+02 4.850000000000000000e+02 4.410000000000000000e+02 4.730000000000000000e+02 4.760000000000000000e+02 4.740000000000000000e+02 4.710000000000000000e+02 4.710000000000000000e+02 4.880000000000000000e+02 4.610000000000000000e+02 4.960000000000000000e+02 5.240000000000000000e+02 4.440000000000000000e+02 4.730000000000000000e+02 4.690000000000000000e+02 4.840000000000000000e+02 5.010000000000000000e+02 4.890000000000000000e+02 4.370000000000000000e+02 4.680000000000000000e+02 4.610000000000000000e+02 4.780000000000000000e+02 4.710000000000000000e+02 4.490000000000000000e+02 5.050000000000000000e+02 4.350000000000000000e+02 4.580000000000000000e+02 4.720000000000000000e+02 4.540000000000000000e+02 4.790000000000000000e+02 4.820000000000000000e+02 4.690000000000000000e+02 4.430000000000000000e+02 4.750000000000000000e+02 4.300000000000000000e+02 4.480000000000000000e+02 4.730000000000000000e+02 4.480000000000000000e+02 4.250000000000000000e+02 4.580000000000000000e+02 4.370000000000000000e+02 4.610000000000000000e+02 4.750000000000000000e+02 4.330000000000000000e+02 4.390000000000000000e+02 4.510000000000000000e+02 4.620000000000000000e+02 4.670000000000000000e+02 4.710000000000000000e+02 4.820000000000000000e+02 4.800000000000000000e+02 4.350000000000000000e+02 4.550000000000000000e+02 4.380000000000000000e+02 4.790000000000000000e+02 4.430000000000000000e+02 4.480000000000000000e+02 4.860000000000000000e+02 4.640000000000000000e+02 4.320000000000000000e+02 4.330000000000000000e+02 4.330000000000000000e+02 4.760000000000000000e+02 4.430000000000000000e+02 4.560000000000000000e+02 4.650000000000000000e+02 4.740000000000000000e+02 4.670000000000000000e+02 4.530000000000000000e+02 4.570000000000000000e+02 4.120000000000000000e+02 4.500000000000000000e+02 4.350000000000000000e+02 4.350000000000000000e+02 4.620000000000000000e+02 4.220000000000000000e+02 4.480000000000000000e+02 4.190000000000000000e+02 4.770000000000000000e+02 4.960000000000000000e+02 4.600000000000000000e+02 4.510000000000000000e+02 5.030000000000000000e+02 4.610000000000000000e+02 4.310000000000000000e+02 4.870000000000000000e+02 4.930000000000000000e+02 4.290000000000000000e+02 4.490000000000000000e+02 4.630000000000000000e+02 4.600000000000000000e+02 4.460000000000000000e+02 4.840000000000000000e+02 4.710000000000000000e+02 4.470000000000000000e+02 4.720000000000000000e+02 4.580000000000000000e+02 4.660000000000000000e+02 4.210000000000000000e+02 4.570000000000000000e+02 4.420000000000000000e+02 4.620000000000000000e+02 4.470000000000000000e+02 4.310000000000000000e+02 4.500000000000000000e+02 4.580000000000000000e+02 4.320000000000000000e+02 4.590000000000000000e+02 4.260000000000000000e+02 4.300000000000000000e+02 4.480000000000000000e+02 4.150000000000000000e+02 4.340000000000000000e+02 4.210000000000000000e+02 4.560000000000000000e+02 4.430000000000000000e+02 4.280000000000000000e+02 4.860000000000000000e+02 4.190000000000000000e+02 4.370000000000000000e+02 4.510000000000000000e+02 4.460000000000000000e+02 4.370000000000000000e+02 3.970000000000000000e+02 4.810000000000000000e+02 4.160000000000000000e+02 4.290000000000000000e+02 4.560000000000000000e+02 4.420000000000000000e+02 4.440000000000000000e+02 4.420000000000000000e+02 4.460000000000000000e+02 4.790000000000000000e+02 4.320000000000000000e+02 4.240000000000000000e+02 4.750000000000000000e+02 4.520000000000000000e+02 4.130000000000000000e+02 4.490000000000000000e+02 4.390000000000000000e+02 4.840000000000000000e+02 3.950000000000000000e+02 4.400000000000000000e+02 4.550000000000000000e+02 4.520000000000000000e+02 4.680000000000000000e+02 4.770000000000000000e+02 4.610000000000000000e+02 4.200000000000000000e+02 4.180000000000000000e+02 4.040000000000000000e+02 4.340000000000000000e+02 4.330000000000000000e+02 4.390000000000000000e+02 4.460000000000000000e+02 4.340000000000000000e+02 4.030000000000000000e+02 4.050000000000000000e+02 3.920000000000000000e+02 4.570000000000000000e+02 4.760000000000000000e+02 4.410000000000000000e+02 4.300000000000000000e+02 4.620000000000000000e+02 4.170000000000000000e+02 4.040000000000000000e+02 4.300000000000000000e+02 4.090000000000000000e+02 4.150000000000000000e+02 4.140000000000000000e+02 4.210000000000000000e+02 4.440000000000000000e+02 4.390000000000000000e+02 4.200000000000000000e+02 4.370000000000000000e+02 4.110000000000000000e+02 4.680000000000000000e+02 4.220000000000000000e+02 4.250000000000000000e+02 4.060000000000000000e+02 4.430000000000000000e+02 4.500000000000000000e+02 4.220000000000000000e+02 4.250000000000000000e+02 4.360000000000000000e+02 4.610000000000000000e+02 4.340000000000000000e+02 4.120000000000000000e+02 4.290000000000000000e+02 4.460000000000000000e+02 4.240000000000000000e+02 4.420000000000000000e+02 4.200000000000000000e+02 4.250000000000000000e+02 4.880000000000000000e+02 4.430000000000000000e+02 4.330000000000000000e+02 4.360000000000000000e+02 4.220000000000000000e+02 4.250000000000000000e+02 4.270000000000000000e+02 4.650000000000000000e+02 4.540000000000000000e+02 4.120000000000000000e+02 4.150000000000000000e+02 4.180000000000000000e+02 4.520000000000000000e+02 4.230000000000000000e+02 4.280000000000000000e+02 4.610000000000000000e+02 4.510000000000000000e+02 4.340000000000000000e+02 4.500000000000000000e+02 4.610000000000000000e+02 4.220000000000000000e+02 4.390000000000000000e+02 4.310000000000000000e+02 4.390000000000000000e+02 4.480000000000000000e+02 4.240000000000000000e+02 4.620000000000000000e+02 4.420000000000000000e+02 4.050000000000000000e+02 4.820000000000000000e+02 4.390000000000000000e+02 3.920000000000000000e+02 4.210000000000000000e+02 4.180000000000000000e+02 4.420000000000000000e+02 4.060000000000000000e+02 4.610000000000000000e+02 4.480000000000000000e+02 4.780000000000000000e+02 4.500000000000000000e+02 4.130000000000000000e+02 4.880000000000000000e+02 4.620000000000000000e+02 3.830000000000000000e+02 4.510000000000000000e+02 4.070000000000000000e+02 4.240000000000000000e+02 4.120000000000000000e+02 4.510000000000000000e+02 3.880000000000000000e+02 4.790000000000000000e+02 4.800000000000000000e+02 4.250000000000000000e+02 4.140000000000000000e+02 4.410000000000000000e+02 4.110000000000000000e+02 4.310000000000000000e+02 4.340000000000000000e+02 4.000000000000000000e+02 4.170000000000000000e+02 4.250000000000000000e+02 4.160000000000000000e+02 4.430000000000000000e+02 4.380000000000000000e+02 4.180000000000000000e+02 4.400000000000000000e+02 4.180000000000000000e+02 4.180000000000000000e+02 4.100000000000000000e+02 4.360000000000000000e+02 4.640000000000000000e+02 4.810000000000000000e+02 4.220000000000000000e+02 4.390000000000000000e+02 4.450000000000000000e+02 4.190000000000000000e+02 3.950000000000000000e+02 4.340000000000000000e+02 4.410000000000000000e+02 4.530000000000000000e+02 4.240000000000000000e+02 4.190000000000000000e+02 4.000000000000000000e+02 4.080000000000000000e+02 4.500000000000000000e+02 4.320000000000000000e+02 4.590000000000000000e+02 4.120000000000000000e+02 3.990000000000000000e+02 3.750000000000000000e+02 4.340000000000000000e+02 3.990000000000000000e+02 4.240000000000000000e+02 4.050000000000000000e+02 4.040000000000000000e+02 4.220000000000000000e+02 4.330000000000000000e+02 4.080000000000000000e+02 4.190000000000000000e+02 4.450000000000000000e+02 4.530000000000000000e+02 4.200000000000000000e+02 4.250000000000000000e+02 4.350000000000000000e+02 4.280000000000000000e+02 4.220000000000000000e+02 4.050000000000000000e+02 4.210000000000000000e+02 4.050000000000000000e+02 4.380000000000000000e+02 4.390000000000000000e+02 4.970000000000000000e+02 4.090000000000000000e+02 4.160000000000000000e+02 4.410000000000000000e+02 4.090000000000000000e+02 4.160000000000000000e+02 4.220000000000000000e+02 4.360000000000000000e+02 4.520000000000000000e+02 4.510000000000000000e+02 4.510000000000000000e+02 4.160000000000000000e+02 4.160000000000000000e+02 4.170000000000000000e+02 4.540000000000000000e+02 4.260000000000000000e+02 4.500000000000000000e+02 4.230000000000000000e+02 4.270000000000000000e+02 4.300000000000000000e+02 4.240000000000000000e+02 4.160000000000000000e+02 4.380000000000000000e+02 4.570000000000000000e+02 4.510000000000000000e+02 4.460000000000000000e+02 4.280000000000000000e+02 4.210000000000000000e+02 4.160000000000000000e+02 4.500000000000000000e+02 4.080000000000000000e+02 4.620000000000000000e+02 4.510000000000000000e+02 4.320000000000000000e+02 4.240000000000000000e+02 4.140000000000000000e+02 4.240000000000000000e+02 4.130000000000000000e+02 4.270000000000000000e+02 4.610000000000000000e+02 4.120000000000000000e+02 4.190000000000000000e+02 4.380000000000000000e+02 4.070000000000000000e+02 4.390000000000000000e+02 4.250000000000000000e+02 4.340000000000000000e+02 4.060000000000000000e+02 4.210000000000000000e+02 4.150000000000000000e+02 4.150000000000000000e+02 4.130000000000000000e+02 4.560000000000000000e+02 4.190000000000000000e+02 4.470000000000000000e+02 4.190000000000000000e+02 4.160000000000000000e+02 4.060000000000000000e+02 4.230000000000000000e+02 4.210000000000000000e+02 3.870000000000000000e+02 4.310000000000000000e+02 3.970000000000000000e+02 4.260000000000000000e+02 4.100000000000000000e+02 4.170000000000000000e+02 4.090000000000000000e+02 4.570000000000000000e+02 4.330000000000000000e+02 4.110000000000000000e+02 3.940000000000000000e+02 4.330000000000000000e+02 4.340000000000000000e+02 3.910000000000000000e+02 4.200000000000000000e+02 4.460000000000000000e+02 3.820000000000000000e+02 4.150000000000000000e+02 3.880000000000000000e+02 4.110000000000000000e+02 3.960000000000000000e+02 4.390000000000000000e+02 4.290000000000000000e+02 4.010000000000000000e+02 3.990000000000000000e+02 4.460000000000000000e+02 4.280000000000000000e+02 4.150000000000000000e+02 4.360000000000000000e+02 4.090000000000000000e+02 3.780000000000000000e+02 4.270000000000000000e+02 4.100000000000000000e+02 4.290000000000000000e+02 4.370000000000000000e+02 4.290000000000000000e+02 4.240000000000000000e+02 4.190000000000000000e+02 4.180000000000000000e+02 4.120000000000000000e+02 4.310000000000000000e+02 3.720000000000000000e+02 4.230000000000000000e+02 3.910000000000000000e+02 4.340000000000000000e+02 3.950000000000000000e+02 3.830000000000000000e+02 4.610000000000000000e+02 4.050000000000000000e+02 3.770000000000000000e+02 3.730000000000000000e+02 4.110000000000000000e+02 3.830000000000000000e+02 4.040000000000000000e+02 3.820000000000000000e+02 4.410000000000000000e+02 4.360000000000000000e+02 4.160000000000000000e+02 3.880000000000000000e+02 4.100000000000000000e+02 4.150000000000000000e+02 3.920000000000000000e+02 4.020000000000000000e+02 4.550000000000000000e+02 4.160000000000000000e+02 4.410000000000000000e+02 4.330000000000000000e+02 4.380000000000000000e+02 4.040000000000000000e+02 4.270000000000000000e+02 4.450000000000000000e+02 3.790000000000000000e+02 4.280000000000000000e+02 4.220000000000000000e+02 4.040000000000000000e+02 4.020000000000000000e+02 4.270000000000000000e+02 4.260000000000000000e+02 4.390000000000000000e+02 4.200000000000000000e+02 4.040000000000000000e+02 3.850000000000000000e+02 3.680000000000000000e+02 3.650000000000000000e+02 3.810000000000000000e+02 4.120000000000000000e+02 4.070000000000000000e+02 4.010000000000000000e+02 4.190000000000000000e+02 4.250000000000000000e+02 3.570000000000000000e+02 3.970000000000000000e+02 4.260000000000000000e+02 4.330000000000000000e+02 4.480000000000000000e+02 3.960000000000000000e+02 4.290000000000000000e+02 4.250000000000000000e+02 4.130000000000000000e+02 4.060000000000000000e+02 4.030000000000000000e+02 4.060000000000000000e+02 4.100000000000000000e+02 3.860000000000000000e+02 4.170000000000000000e+02 4.020000000000000000e+02 4.130000000000000000e+02 4.140000000000000000e+02 3.950000000000000000e+02 4.170000000000000000e+02 4.080000000000000000e+02 3.810000000000000000e+02 4.460000000000000000e+02 4.000000000000000000e+02 3.830000000000000000e+02 3.540000000000000000e+02 4.440000000000000000e+02 3.980000000000000000e+02 3.820000000000000000e+02 4.080000000000000000e+02 4.440000000000000000e+02 3.880000000000000000e+02 4.140000000000000000e+02 4.130000000000000000e+02 3.960000000000000000e+02 4.080000000000000000e+02 3.780000000000000000e+02 4.270000000000000000e+02 3.760000000000000000e+02 4.420000000000000000e+02 4.140000000000000000e+02 3.720000000000000000e+02 4.330000000000000000e+02 4.360000000000000000e+02 4.250000000000000000e+02 4.010000000000000000e+02 4.170000000000000000e+02 4.060000000000000000e+02 3.950000000000000000e+02 3.980000000000000000e+02 4.060000000000000000e+02 3.820000000000000000e+02 4.170000000000000000e+02 4.130000000000000000e+02 3.960000000000000000e+02 4.120000000000000000e+02 4.180000000000000000e+02 4.360000000000000000e+02 4.010000000000000000e+02 4.170000000000000000e+02 4.050000000000000000e+02 4.130000000000000000e+02 4.380000000000000000e+02 4.400000000000000000e+02 4.390000000000000000e+02 4.230000000000000000e+02 4.260000000000000000e+02 4.200000000000000000e+02 4.070000000000000000e+02 4.650000000000000000e+02 4.340000000000000000e+02 4.030000000000000000e+02 4.060000000000000000e+02 3.960000000000000000e+02 3.590000000000000000e+02 4.280000000000000000e+02 4.150000000000000000e+02 4.130000000000000000e+02 4.060000000000000000e+02 4.140000000000000000e+02 4.050000000000000000e+02 4.130000000000000000e+02 3.880000000000000000e+02 4.300000000000000000e+02 4.330000000000000000e+02 3.710000000000000000e+02 4.030000000000000000e+02 4.130000000000000000e+02 4.240000000000000000e+02 3.920000000000000000e+02 3.930000000000000000e+02 4.320000000000000000e+02 3.870000000000000000e+02 3.800000000000000000e+02 4.120000000000000000e+02 3.930000000000000000e+02 3.610000000000000000e+02 3.790000000000000000e+02 4.020000000000000000e+02 4.320000000000000000e+02 3.960000000000000000e+02 4.020000000000000000e+02 3.990000000000000000e+02 3.890000000000000000e+02 3.810000000000000000e+02 3.490000000000000000e+02 3.870000000000000000e+02 3.860000000000000000e+02 3.660000000000000000e+02 3.960000000000000000e+02 3.970000000000000000e+02 4.040000000000000000e+02 3.910000000000000000e+02 4.050000000000000000e+02 3.710000000000000000e+02 4.200000000000000000e+02 3.790000000000000000e+02 3.780000000000000000e+02 3.770000000000000000e+02 3.900000000000000000e+02 3.770000000000000000e+02 3.950000000000000000e+02 3.820000000000000000e+02 3.830000000000000000e+02 3.860000000000000000e+02 3.770000000000000000e+02 4.080000000000000000e+02 4.140000000000000000e+02 4.020000000000000000e+02 4.260000000000000000e+02 3.830000000000000000e+02 3.620000000000000000e+02 3.970000000000000000e+02 3.760000000000000000e+02 3.700000000000000000e+02 3.910000000000000000e+02 3.810000000000000000e+02 3.730000000000000000e+02 3.840000000000000000e+02 3.450000000000000000e+02 3.760000000000000000e+02 3.740000000000000000e+02 3.370000000000000000e+02 3.620000000000000000e+02 3.800000000000000000e+02 3.630000000000000000e+02 3.520000000000000000e+02 3.630000000000000000e+02 4.110000000000000000e+02 4.080000000000000000e+02 3.860000000000000000e+02 3.720000000000000000e+02 3.780000000000000000e+02 3.600000000000000000e+02 3.370000000000000000e+02 3.930000000000000000e+02 3.750000000000000000e+02 3.610000000000000000e+02 3.690000000000000000e+02 3.990000000000000000e+02 3.780000000000000000e+02 3.750000000000000000e+02 3.730000000000000000e+02 3.940000000000000000e+02 3.710000000000000000e+02 3.540000000000000000e+02 3.640000000000000000e+02 3.680000000000000000e+02 3.730000000000000000e+02 3.690000000000000000e+02 3.800000000000000000e+02 3.840000000000000000e+02 3.650000000000000000e+02 3.720000000000000000e+02 3.710000000000000000e+02 3.350000000000000000e+02 3.570000000000000000e+02 3.820000000000000000e+02 3.660000000000000000e+02 3.240000000000000000e+02 3.410000000000000000e+02 3.960000000000000000e+02 3.530000000000000000e+02 3.480000000000000000e+02 3.780000000000000000e+02 3.920000000000000000e+02 3.760000000000000000e+02 3.740000000000000000e+02 3.300000000000000000e+02 3.630000000000000000e+02 3.690000000000000000e+02 3.720000000000000000e+02 3.710000000000000000e+02 3.370000000000000000e+02 3.760000000000000000e+02 3.600000000000000000e+02 3.670000000000000000e+02 3.670000000000000000e+02 3.750000000000000000e+02 3.690000000000000000e+02 3.700000000000000000e+02 3.690000000000000000e+02 3.490000000000000000e+02 3.940000000000000000e+02 3.590000000000000000e+02 3.820000000000000000e+02 3.440000000000000000e+02 3.460000000000000000e+02 3.680000000000000000e+02 3.760000000000000000e+02 3.820000000000000000e+02 3.510000000000000000e+02 3.640000000000000000e+02 3.390000000000000000e+02 3.620000000000000000e+02 3.570000000000000000e+02 3.640000000000000000e+02 3.550000000000000000e+02 3.430000000000000000e+02 3.300000000000000000e+02 3.370000000000000000e+02 3.740000000000000000e+02 3.770000000000000000e+02 3.620000000000000000e+02 3.640000000000000000e+02 3.030000000000000000e+02 3.950000000000000000e+02 4.070000000000000000e+02 3.610000000000000000e+02 3.830000000000000000e+02 3.510000000000000000e+02 3.630000000000000000e+02 3.620000000000000000e+02 3.170000000000000000e+02 3.620000000000000000e+02 3.410000000000000000e+02 3.710000000000000000e+02 3.680000000000000000e+02 3.490000000000000000e+02 3.840000000000000000e+02 3.370000000000000000e+02 3.410000000000000000e+02 3.560000000000000000e+02 3.320000000000000000e+02 3.470000000000000000e+02 3.470000000000000000e+02 3.290000000000000000e+02 3.560000000000000000e+02 3.120000000000000000e+02 3.130000000000000000e+02 3.340000000000000000e+02 3.400000000000000000e+02 3.080000000000000000e+02 3.560000000000000000e+02 2.870000000000000000e+02 3.720000000000000000e+02 3.360000000000000000e+02 3.170000000000000000e+02 3.200000000000000000e+02 3.610000000000000000e+02 3.570000000000000000e+02 3.410000000000000000e+02 3.340000000000000000e+02 3.700000000000000000e+02 3.490000000000000000e+02 3.540000000000000000e+02 3.460000000000000000e+02 3.380000000000000000e+02 3.610000000000000000e+02 3.500000000000000000e+02 3.720000000000000000e+02 3.450000000000000000e+02 3.520000000000000000e+02 3.520000000000000000e+02 3.290000000000000000e+02 3.250000000000000000e+02 3.460000000000000000e+02 3.450000000000000000e+02 3.550000000000000000e+02 3.260000000000000000e+02 3.240000000000000000e+02 3.610000000000000000e+02 3.340000000000000000e+02 3.750000000000000000e+02 3.560000000000000000e+02 3.510000000000000000e+02 3.350000000000000000e+02 3.200000000000000000e+02 3.360000000000000000e+02 3.360000000000000000e+02 3.360000000000000000e+02 3.510000000000000000e+02 3.410000000000000000e+02 3.330000000000000000e+02 3.500000000000000000e+02 3.350000000000000000e+02 3.590000000000000000e+02 3.420000000000000000e+02 3.780000000000000000e+02 3.040000000000000000e+02 3.130000000000000000e+02 3.060000000000000000e+02 3.190000000000000000e+02 3.080000000000000000e+02 3.670000000000000000e+02 3.250000000000000000e+02 3.450000000000000000e+02 3.270000000000000000e+02 2.950000000000000000e+02 3.210000000000000000e+02 3.110000000000000000e+02 3.380000000000000000e+02 3.150000000000000000e+02 3.450000000000000000e+02 3.150000000000000000e+02 3.290000000000000000e+02 3.310000000000000000e+02 3.330000000000000000e+02 3.210000000000000000e+02 3.310000000000000000e+02 3.300000000000000000e+02 3.320000000000000000e+02 3.110000000000000000e+02 2.840000000000000000e+02 3.130000000000000000e+02 3.080000000000000000e+02 3.110000000000000000e+02 3.040000000000000000e+02 3.390000000000000000e+02 3.460000000000000000e+02 3.430000000000000000e+02 3.220000000000000000e+02 3.480000000000000000e+02 3.150000000000000000e+02 3.140000000000000000e+02 3.280000000000000000e+02 3.080000000000000000e+02 3.110000000000000000e+02 3.340000000000000000e+02 3.700000000000000000e+02 3.150000000000000000e+02 3.050000000000000000e+02 3.280000000000000000e+02 3.360000000000000000e+02 3.390000000000000000e+02 3.280000000000000000e+02 3.080000000000000000e+02 3.430000000000000000e+02 3.130000000000000000e+02 3.490000000000000000e+02 3.540000000000000000e+02 3.350000000000000000e+02 3.500000000000000000e+02 3.310000000000000000e+02 3.390000000000000000e+02 3.450000000000000000e+02 3.150000000000000000e+02 3.280000000000000000e+02 3.420000000000000000e+02 3.310000000000000000e+02 3.510000000000000000e+02 3.640000000000000000e+02 3.400000000000000000e+02 3.090000000000000000e+02 3.360000000000000000e+02 3.130000000000000000e+02 3.470000000000000000e+02 3.240000000000000000e+02 3.470000000000000000e+02 3.170000000000000000e+02 3.250000000000000000e+02 3.430000000000000000e+02 3.530000000000000000e+02 2.800000000000000000e+02 3.420000000000000000e+02 3.040000000000000000e+02 3.390000000000000000e+02 3.510000000000000000e+02 3.260000000000000000e+02 3.410000000000000000e+02 3.140000000000000000e+02 3.060000000000000000e+02 3.130000000000000000e+02 3.180000000000000000e+02 3.420000000000000000e+02 3.180000000000000000e+02 3.030000000000000000e+02 3.160000000000000000e+02 3.080000000000000000e+02 3.200000000000000000e+02 3.200000000000000000e+02 3.360000000000000000e+02 3.220000000000000000e+02 3.220000000000000000e+02 3.370000000000000000e+02 3.140000000000000000e+02 3.100000000000000000e+02 3.110000000000000000e+02 3.140000000000000000e+02 2.890000000000000000e+02 3.180000000000000000e+02 3.230000000000000000e+02 3.080000000000000000e+02 3.260000000000000000e+02 3.150000000000000000e+02 3.710000000000000000e+02 3.190000000000000000e+02 2.990000000000000000e+02 3.050000000000000000e+02 3.180000000000000000e+02 3.120000000000000000e+02 3.310000000000000000e+02 3.180000000000000000e+02 3.120000000000000000e+02 2.860000000000000000e+02 3.230000000000000000e+02 3.340000000000000000e+02 3.060000000000000000e+02 2.830000000000000000e+02 3.400000000000000000e+02 3.100000000000000000e+02 3.120000000000000000e+02 3.350000000000000000e+02 3.030000000000000000e+02 3.130000000000000000e+02 3.000000000000000000e+02 3.240000000000000000e+02 3.260000000000000000e+02 3.360000000000000000e+02 3.220000000000000000e+02 3.290000000000000000e+02 2.950000000000000000e+02 3.140000000000000000e+02 3.270000000000000000e+02 3.360000000000000000e+02 3.060000000000000000e+02 3.200000000000000000e+02 3.190000000000000000e+02 3.040000000000000000e+02 3.300000000000000000e+02 3.170000000000000000e+02 3.490000000000000000e+02 3.040000000000000000e+02 3.190000000000000000e+02 3.280000000000000000e+02 3.290000000000000000e+02 3.390000000000000000e+02 3.260000000000000000e+02 3.140000000000000000e+02 3.290000000000000000e+02 3.230000000000000000e+02 3.410000000000000000e+02 3.340000000000000000e+02 2.960000000000000000e+02 2.930000000000000000e+02 3.240000000000000000e+02 2.880000000000000000e+02 2.890000000000000000e+02 3.240000000000000000e+02 3.290000000000000000e+02 2.920000000000000000e+02 3.250000000000000000e+02 3.280000000000000000e+02 3.260000000000000000e+02 3.130000000000000000e+02 3.230000000000000000e+02 3.350000000000000000e+02 3.000000000000000000e+02 2.860000000000000000e+02 2.850000000000000000e+02 3.140000000000000000e+02 3.200000000000000000e+02 2.800000000000000000e+02 3.200000000000000000e+02 2.870000000000000000e+02 3.160000000000000000e+02 3.180000000000000000e+02 3.200000000000000000e+02 3.160000000000000000e+02 2.800000000000000000e+02 3.040000000000000000e+02 3.150000000000000000e+02 3.200000000000000000e+02 3.060000000000000000e+02 3.080000000000000000e+02 3.200000000000000000e+02 2.850000000000000000e+02 2.910000000000000000e+02 3.000000000000000000e+02 2.930000000000000000e+02 3.150000000000000000e+02 3.160000000000000000e+02 3.460000000000000000e+02 3.150000000000000000e+02 2.750000000000000000e+02 3.270000000000000000e+02 3.290000000000000000e+02 3.200000000000000000e+02 3.330000000000000000e+02 3.060000000000000000e+02 2.960000000000000000e+02 2.750000000000000000e+02 2.770000000000000000e+02 3.160000000000000000e+02 3.290000000000000000e+02 3.180000000000000000e+02 3.020000000000000000e+02 3.240000000000000000e+02 3.180000000000000000e+02 2.900000000000000000e+02 3.070000000000000000e+02 3.270000000000000000e+02 3.390000000000000000e+02 3.120000000000000000e+02 2.940000000000000000e+02 3.220000000000000000e+02 3.090000000000000000e+02 3.020000000000000000e+02 3.400000000000000000e+02 3.120000000000000000e+02 3.220000000000000000e+02 3.030000000000000000e+02 3.330000000000000000e+02 2.970000000000000000e+02 2.980000000000000000e+02 3.140000000000000000e+02 3.050000000000000000e+02 3.030000000000000000e+02 2.930000000000000000e+02 3.460000000000000000e+02 3.040000000000000000e+02 3.230000000000000000e+02 3.180000000000000000e+02 2.620000000000000000e+02 3.090000000000000000e+02 2.940000000000000000e+02 3.110000000000000000e+02 2.980000000000000000e+02 3.110000000000000000e+02 3.300000000000000000e+02 2.960000000000000000e+02 2.640000000000000000e+02 3.040000000000000000e+02 2.800000000000000000e+02 3.220000000000000000e+02 3.100000000000000000e+02 3.280000000000000000e+02 3.000000000000000000e+02 3.320000000000000000e+02 3.060000000000000000e+02 2.950000000000000000e+02 2.840000000000000000e+02 2.970000000000000000e+02 3.200000000000000000e+02 3.200000000000000000e+02 2.910000000000000000e+02 3.070000000000000000e+02 2.890000000000000000e+02 2.770000000000000000e+02 2.940000000000000000e+02 3.210000000000000000e+02 3.210000000000000000e+02 3.060000000000000000e+02 2.980000000000000000e+02 3.150000000000000000e+02 3.150000000000000000e+02 2.940000000000000000e+02 3.140000000000000000e+02 2.940000000000000000e+02 2.830000000000000000e+02 3.140000000000000000e+02 2.790000000000000000e+02 3.060000000000000000e+02 2.800000000000000000e+02 2.760000000000000000e+02 3.280000000000000000e+02 2.810000000000000000e+02 2.860000000000000000e+02 2.820000000000000000e+02 3.050000000000000000e+02 2.820000000000000000e+02 2.800000000000000000e+02 3.060000000000000000e+02 2.880000000000000000e+02 2.980000000000000000e+02 2.400000000000000000e+02 2.840000000000000000e+02 3.020000000000000000e+02 2.760000000000000000e+02 2.770000000000000000e+02 2.600000000000000000e+02 2.750000000000000000e+02 2.890000000000000000e+02 2.870000000000000000e+02 3.060000000000000000e+02 2.840000000000000000e+02 2.840000000000000000e+02 2.870000000000000000e+02 2.730000000000000000e+02 3.170000000000000000e+02 2.970000000000000000e+02 2.980000000000000000e+02 3.190000000000000000e+02 3.000000000000000000e+02 3.010000000000000000e+02 2.710000000000000000e+02 3.010000000000000000e+02 2.990000000000000000e+02 2.940000000000000000e+02 2.990000000000000000e+02 2.720000000000000000e+02 2.980000000000000000e+02 2.510000000000000000e+02 2.750000000000000000e+02 2.860000000000000000e+02 2.790000000000000000e+02 3.050000000000000000e+02 3.120000000000000000e+02 2.660000000000000000e+02 3.090000000000000000e+02 2.800000000000000000e+02 3.020000000000000000e+02 2.900000000000000000e+02 3.020000000000000000e+02 2.720000000000000000e+02 2.940000000000000000e+02 2.940000000000000000e+02 2.790000000000000000e+02 2.920000000000000000e+02 3.030000000000000000e+02 2.650000000000000000e+02 2.770000000000000000e+02 2.600000000000000000e+02 3.160000000000000000e+02 2.750000000000000000e+02 2.990000000000000000e+02 2.750000000000000000e+02 2.840000000000000000e+02 2.750000000000000000e+02 3.020000000000000000e+02 2.920000000000000000e+02 2.780000000000000000e+02 3.070000000000000000e+02 2.370000000000000000e+02 2.740000000000000000e+02 2.860000000000000000e+02 2.880000000000000000e+02 3.000000000000000000e+02 2.390000000000000000e+02 2.840000000000000000e+02 2.910000000000000000e+02 2.770000000000000000e+02 2.830000000000000000e+02 2.780000000000000000e+02 2.860000000000000000e+02 2.830000000000000000e+02 2.640000000000000000e+02 2.890000000000000000e+02 2.940000000000000000e+02 3.180000000000000000e+02 2.800000000000000000e+02 3.090000000000000000e+02 2.920000000000000000e+02 2.820000000000000000e+02 2.500000000000000000e+02 2.710000000000000000e+02 3.080000000000000000e+02 2.630000000000000000e+02 2.970000000000000000e+02 2.710000000000000000e+02 2.800000000000000000e+02 3.000000000000000000e+02 2.440000000000000000e+02 2.880000000000000000e+02 2.680000000000000000e+02 2.660000000000000000e+02 2.610000000000000000e+02 2.630000000000000000e+02 2.850000000000000000e+02 2.540000000000000000e+02 2.610000000000000000e+02 2.690000000000000000e+02 2.710000000000000000e+02 2.430000000000000000e+02 2.620000000000000000e+02 2.690000000000000000e+02 3.060000000000000000e+02 2.520000000000000000e+02 3.100000000000000000e+02 2.660000000000000000e+02 2.490000000000000000e+02 2.480000000000000000e+02 2.740000000000000000e+02 2.990000000000000000e+02 2.700000000000000000e+02 2.570000000000000000e+02 2.700000000000000000e+02 2.780000000000000000e+02 2.500000000000000000e+02 2.410000000000000000e+02 2.690000000000000000e+02 2.670000000000000000e+02 2.430000000000000000e+02 2.600000000000000000e+02 2.570000000000000000e+02 2.630000000000000000e+02 2.680000000000000000e+02 2.710000000000000000e+02 2.740000000000000000e+02 2.710000000000000000e+02 2.680000000000000000e+02 2.750000000000000000e+02 2.810000000000000000e+02 2.250000000000000000e+02 2.320000000000000000e+02 2.390000000000000000e+02 2.740000000000000000e+02 2.410000000000000000e+02 2.400000000000000000e+02 2.770000000000000000e+02 2.420000000000000000e+02 2.610000000000000000e+02 2.520000000000000000e+02 2.780000000000000000e+02 2.510000000000000000e+02 2.650000000000000000e+02 2.700000000000000000e+02 2.500000000000000000e+02 2.450000000000000000e+02 2.520000000000000000e+02 2.570000000000000000e+02 2.520000000000000000e+02 2.650000000000000000e+02 2.260000000000000000e+02 2.740000000000000000e+02 2.730000000000000000e+02 2.760000000000000000e+02 2.630000000000000000e+02 2.720000000000000000e+02 2.620000000000000000e+02 2.630000000000000000e+02 2.490000000000000000e+02 2.420000000000000000e+02 2.500000000000000000e+02 2.860000000000000000e+02 2.470000000000000000e+02 2.690000000000000000e+02 2.360000000000000000e+02 2.480000000000000000e+02 2.650000000000000000e+02 2.370000000000000000e+02 2.360000000000000000e+02 2.640000000000000000e+02 2.570000000000000000e+02 2.840000000000000000e+02 2.710000000000000000e+02 2.870000000000000000e+02 2.430000000000000000e+02 2.550000000000000000e+02 2.510000000000000000e+02 2.500000000000000000e+02 2.740000000000000000e+02 2.470000000000000000e+02 2.500000000000000000e+02 2.410000000000000000e+02 2.550000000000000000e+02 2.490000000000000000e+02 2.560000000000000000e+02 2.630000000000000000e+02 2.550000000000000000e+02 2.630000000000000000e+02 2.790000000000000000e+02 2.580000000000000000e+02 2.750000000000000000e+02 2.580000000000000000e+02 2.740000000000000000e+02 2.430000000000000000e+02 2.420000000000000000e+02 2.740000000000000000e+02 2.550000000000000000e+02 2.500000000000000000e+02 2.660000000000000000e+02 2.540000000000000000e+02 2.470000000000000000e+02 2.550000000000000000e+02 2.390000000000000000e+02 2.630000000000000000e+02 2.530000000000000000e+02 2.730000000000000000e+02 2.440000000000000000e+02 2.440000000000000000e+02 2.580000000000000000e+02 2.740000000000000000e+02 2.590000000000000000e+02 2.400000000000000000e+02 2.780000000000000000e+02 2.590000000000000000e+02 2.590000000000000000e+02 2.340000000000000000e+02 2.570000000000000000e+02 2.490000000000000000e+02 2.480000000000000000e+02 2.460000000000000000e+02 2.590000000000000000e+02 2.760000000000000000e+02 2.290000000000000000e+02 2.610000000000000000e+02 2.550000000000000000e+02 2.600000000000000000e+02 2.640000000000000000e+02 2.580000000000000000e+02 2.350000000000000000e+02 2.260000000000000000e+02 2.110000000000000000e+02 2.640000000000000000e+02 2.340000000000000000e+02 2.420000000000000000e+02 2.500000000000000000e+02 2.550000000000000000e+02 2.490000000000000000e+02 2.470000000000000000e+02 2.370000000000000000e+02 2.440000000000000000e+02 2.250000000000000000e+02 2.130000000000000000e+02 2.570000000000000000e+02 2.570000000000000000e+02 2.210000000000000000e+02 2.390000000000000000e+02 2.410000000000000000e+02 2.320000000000000000e+02 2.440000000000000000e+02 2.840000000000000000e+02 2.460000000000000000e+02 2.420000000000000000e+02 2.390000000000000000e+02 2.720000000000000000e+02 2.340000000000000000e+02 2.350000000000000000e+02 2.620000000000000000e+02 2.480000000000000000e+02 2.590000000000000000e+02 2.480000000000000000e+02 2.530000000000000000e+02 2.460000000000000000e+02 2.300000000000000000e+02 2.410000000000000000e+02 2.590000000000000000e+02 2.380000000000000000e+02 2.400000000000000000e+02 2.230000000000000000e+02 2.320000000000000000e+02 2.440000000000000000e+02 2.820000000000000000e+02 2.520000000000000000e+02 2.240000000000000000e+02 2.350000000000000000e+02 2.520000000000000000e+02 2.490000000000000000e+02 2.350000000000000000e+02 2.660000000000000000e+02 2.330000000000000000e+02 2.610000000000000000e+02 2.330000000000000000e+02 2.250000000000000000e+02 2.350000000000000000e+02 2.310000000000000000e+02 2.430000000000000000e+02 2.340000000000000000e+02 2.450000000000000000e+02 2.290000000000000000e+02 2.430000000000000000e+02 2.420000000000000000e+02 2.090000000000000000e+02 2.210000000000000000e+02 2.310000000000000000e+02 2.230000000000000000e+02 2.550000000000000000e+02 2.280000000000000000e+02 2.290000000000000000e+02 2.330000000000000000e+02 2.260000000000000000e+02 2.580000000000000000e+02 2.280000000000000000e+02 2.230000000000000000e+02 2.420000000000000000e+02 2.660000000000000000e+02 2.400000000000000000e+02 2.500000000000000000e+02 2.250000000000000000e+02 2.320000000000000000e+02 2.460000000000000000e+02 2.250000000000000000e+02 2.040000000000000000e+02 2.470000000000000000e+02 2.530000000000000000e+02 2.520000000000000000e+02 2.450000000000000000e+02 2.070000000000000000e+02 2.690000000000000000e+02 2.530000000000000000e+02 2.290000000000000000e+02 2.420000000000000000e+02 2.270000000000000000e+02 2.430000000000000000e+02 2.330000000000000000e+02 2.530000000000000000e+02 2.370000000000000000e+02 2.300000000000000000e+02 2.430000000000000000e+02 2.410000000000000000e+02 2.490000000000000000e+02 2.450000000000000000e+02 2.460000000000000000e+02 2.480000000000000000e+02 2.280000000000000000e+02 2.470000000000000000e+02 2.560000000000000000e+02 2.350000000000000000e+02 2.300000000000000000e+02 2.540000000000000000e+02 2.440000000000000000e+02 2.410000000000000000e+02 2.460000000000000000e+02 2.410000000000000000e+02 2.390000000000000000e+02 2.540000000000000000e+02 2.380000000000000000e+02 2.380000000000000000e+02 2.410000000000000000e+02 2.440000000000000000e+02 2.400000000000000000e+02 2.180000000000000000e+02 2.190000000000000000e+02 2.400000000000000000e+02 2.300000000000000000e+02 2.420000000000000000e+02 2.590000000000000000e+02 2.260000000000000000e+02 2.170000000000000000e+02 2.150000000000000000e+02 2.340000000000000000e+02 2.400000000000000000e+02 2.380000000000000000e+02 2.140000000000000000e+02 2.220000000000000000e+02 2.340000000000000000e+02 2.330000000000000000e+02 2.300000000000000000e+02 2.420000000000000000e+02 2.580000000000000000e+02 2.600000000000000000e+02 2.110000000000000000e+02 2.100000000000000000e+02 2.520000000000000000e+02 2.230000000000000000e+02 2.210000000000000000e+02 2.150000000000000000e+02 2.580000000000000000e+02 2.370000000000000000e+02 2.140000000000000000e+02 2.350000000000000000e+02 2.350000000000000000e+02 2.170000000000000000e+02 2.280000000000000000e+02 2.130000000000000000e+02 2.270000000000000000e+02 2.400000000000000000e+02 2.140000000000000000e+02 2.490000000000000000e+02 2.370000000000000000e+02 2.250000000000000000e+02 2.590000000000000000e+02 2.380000000000000000e+02 2.220000000000000000e+02 2.160000000000000000e+02 2.170000000000000000e+02 2.150000000000000000e+02 2.090000000000000000e+02 2.350000000000000000e+02 2.540000000000000000e+02 2.390000000000000000e+02 2.160000000000000000e+02 2.240000000000000000e+02 2.220000000000000000e+02 2.190000000000000000e+02 2.430000000000000000e+02 2.120000000000000000e+02 1.930000000000000000e+02 2.420000000000000000e+02 2.340000000000000000e+02 2.230000000000000000e+02 2.190000000000000000e+02 2.330000000000000000e+02 2.570000000000000000e+02 2.140000000000000000e+02 2.170000000000000000e+02 2.280000000000000000e+02 2.200000000000000000e+02 1.970000000000000000e+02 2.260000000000000000e+02 2.250000000000000000e+02 2.460000000000000000e+02 2.160000000000000000e+02 2.130000000000000000e+02 2.170000000000000000e+02 2.430000000000000000e+02 2.480000000000000000e+02 2.260000000000000000e+02 2.130000000000000000e+02 2.040000000000000000e+02 2.510000000000000000e+02 2.390000000000000000e+02 2.320000000000000000e+02 2.080000000000000000e+02 1.940000000000000000e+02 2.220000000000000000e+02 2.220000000000000000e+02 2.230000000000000000e+02 2.190000000000000000e+02 2.360000000000000000e+02 2.160000000000000000e+02 1.960000000000000000e+02 2.240000000000000000e+02 2.630000000000000000e+02 2.150000000000000000e+02 2.080000000000000000e+02 2.470000000000000000e+02 2.000000000000000000e+02 2.080000000000000000e+02 2.200000000000000000e+02 2.010000000000000000e+02 2.250000000000000000e+02 2.090000000000000000e+02 2.530000000000000000e+02 2.280000000000000000e+02 2.040000000000000000e+02 2.170000000000000000e+02 2.250000000000000000e+02 2.100000000000000000e+02 2.300000000000000000e+02 2.090000000000000000e+02 2.240000000000000000e+02 2.340000000000000000e+02 2.330000000000000000e+02 1.910000000000000000e+02 1.950000000000000000e+02 1.990000000000000000e+02 2.360000000000000000e+02 2.040000000000000000e+02 2.460000000000000000e+02 2.390000000000000000e+02 2.320000000000000000e+02 1.940000000000000000e+02 2.340000000000000000e+02 1.960000000000000000e+02 2.040000000000000000e+02 2.090000000000000000e+02 2.050000000000000000e+02 2.050000000000000000e+02 2.020000000000000000e+02 2.210000000000000000e+02 2.080000000000000000e+02 2.090000000000000000e+02 2.090000000000000000e+02 2.240000000000000000e+02 1.990000000000000000e+02 1.880000000000000000e+02 2.000000000000000000e+02 2.060000000000000000e+02 2.050000000000000000e+02 2.240000000000000000e+02 1.960000000000000000e+02 2.020000000000000000e+02 2.170000000000000000e+02 2.070000000000000000e+02 1.830000000000000000e+02 1.850000000000000000e+02 2.070000000000000000e+02 1.990000000000000000e+02 2.130000000000000000e+02 1.930000000000000000e+02 1.850000000000000000e+02 2.150000000000000000e+02 2.050000000000000000e+02 2.150000000000000000e+02 2.050000000000000000e+02 1.960000000000000000e+02 1.790000000000000000e+02 1.860000000000000000e+02 2.270000000000000000e+02 2.110000000000000000e+02 2.240000000000000000e+02 1.900000000000000000e+02 1.830000000000000000e+02 1.970000000000000000e+02 1.990000000000000000e+02 1.750000000000000000e+02 1.800000000000000000e+02 2.250000000000000000e+02 2.040000000000000000e+02 1.880000000000000000e+02 1.810000000000000000e+02 1.990000000000000000e+02 2.000000000000000000e+02 1.860000000000000000e+02 2.050000000000000000e+02 2.090000000000000000e+02 1.870000000000000000e+02 2.130000000000000000e+02 2.060000000000000000e+02 2.230000000000000000e+02 2.180000000000000000e+02 2.210000000000000000e+02 2.070000000000000000e+02 2.050000000000000000e+02 1.890000000000000000e+02 1.860000000000000000e+02 1.810000000000000000e+02 1.730000000000000000e+02 2.070000000000000000e+02 1.770000000000000000e+02 1.950000000000000000e+02 2.030000000000000000e+02 1.910000000000000000e+02 1.700000000000000000e+02 1.880000000000000000e+02 2.020000000000000000e+02 2.090000000000000000e+02 1.890000000000000000e+02 2.040000000000000000e+02 2.260000000000000000e+02 1.750000000000000000e+02 1.860000000000000000e+02 1.980000000000000000e+02 1.790000000000000000e+02 2.220000000000000000e+02 2.010000000000000000e+02 2.140000000000000000e+02 1.860000000000000000e+02 2.140000000000000000e+02 1.960000000000000000e+02 1.790000000000000000e+02 2.030000000000000000e+02 1.860000000000000000e+02 2.060000000000000000e+02 1.920000000000000000e+02 2.000000000000000000e+02 1.760000000000000000e+02 2.040000000000000000e+02 1.820000000000000000e+02 1.760000000000000000e+02 1.880000000000000000e+02 1.920000000000000000e+02 1.970000000000000000e+02 2.010000000000000000e+02 1.700000000000000000e+02 1.950000000000000000e+02 1.890000000000000000e+02 1.910000000000000000e+02 2.170000000000000000e+02 1.750000000000000000e+02 1.630000000000000000e+02 2.070000000000000000e+02 1.670000000000000000e+02 1.870000000000000000e+02 1.980000000000000000e+02 1.880000000000000000e+02 1.730000000000000000e+02 1.920000000000000000e+02 2.000000000000000000e+02 1.820000000000000000e+02 1.920000000000000000e+02 1.860000000000000000e+02 1.780000000000000000e+02 1.820000000000000000e+02 1.800000000000000000e+02 1.910000000000000000e+02 1.710000000000000000e+02 1.930000000000000000e+02 2.100000000000000000e+02 1.850000000000000000e+02 1.730000000000000000e+02 1.980000000000000000e+02 1.840000000000000000e+02 1.580000000000000000e+02 1.870000000000000000e+02 1.880000000000000000e+02 1.950000000000000000e+02 1.940000000000000000e+02 2.030000000000000000e+02 1.970000000000000000e+02 1.860000000000000000e+02 1.810000000000000000e+02 2.000000000000000000e+02 1.880000000000000000e+02 1.990000000000000000e+02 1.930000000000000000e+02 1.910000000000000000e+02 2.000000000000000000e+02 1.910000000000000000e+02 2.050000000000000000e+02 1.920000000000000000e+02 1.850000000000000000e+02 2.020000000000000000e+02 1.940000000000000000e+02 1.780000000000000000e+02 1.870000000000000000e+02 1.820000000000000000e+02 1.910000000000000000e+02 1.780000000000000000e+02 1.800000000000000000e+02 1.930000000000000000e+02 1.880000000000000000e+02 1.680000000000000000e+02 1.750000000000000000e+02 1.530000000000000000e+02 2.030000000000000000e+02 1.880000000000000000e+02 1.800000000000000000e+02 2.020000000000000000e+02 1.690000000000000000e+02 1.870000000000000000e+02 1.650000000000000000e+02 1.800000000000000000e+02 1.870000000000000000e+02 1.690000000000000000e+02 1.880000000000000000e+02 1.940000000000000000e+02 1.570000000000000000e+02 1.910000000000000000e+02 2.070000000000000000e+02 1.890000000000000000e+02 1.850000000000000000e+02 1.960000000000000000e+02 2.000000000000000000e+02 1.670000000000000000e+02 1.870000000000000000e+02 1.820000000000000000e+02 2.130000000000000000e+02 1.770000000000000000e+02 1.920000000000000000e+02 1.920000000000000000e+02 1.710000000000000000e+02 2.100000000000000000e+02 1.700000000000000000e+02 2.050000000000000000e+02 1.740000000000000000e+02 1.840000000000000000e+02 1.900000000000000000e+02 1.970000000000000000e+02 1.950000000000000000e+02 2.050000000000000000e+02 1.770000000000000000e+02 1.970000000000000000e+02 1.650000000000000000e+02 1.880000000000000000e+02 1.910000000000000000e+02 1.890000000000000000e+02 2.060000000000000000e+02 1.890000000000000000e+02 1.840000000000000000e+02 1.890000000000000000e+02 1.790000000000000000e+02 1.890000000000000000e+02 1.540000000000000000e+02 1.740000000000000000e+02 1.550000000000000000e+02 1.840000000000000000e+02 1.760000000000000000e+02 1.980000000000000000e+02 1.870000000000000000e+02 1.960000000000000000e+02 1.800000000000000000e+02 1.600000000000000000e+02 1.700000000000000000e+02 1.960000000000000000e+02 1.790000000000000000e+02 1.670000000000000000e+02 1.770000000000000000e+02 1.970000000000000000e+02 2.000000000000000000e+02 1.630000000000000000e+02 1.870000000000000000e+02 1.870000000000000000e+02 1.790000000000000000e+02 1.600000000000000000e+02 1.950000000000000000e+02 1.920000000000000000e+02 1.850000000000000000e+02 1.750000000000000000e+02 1.780000000000000000e+02 1.610000000000000000e+02 1.920000000000000000e+02 1.760000000000000000e+02 1.970000000000000000e+02 1.830000000000000000e+02 1.750000000000000000e+02 1.420000000000000000e+02 1.770000000000000000e+02 1.640000000000000000e+02 1.570000000000000000e+02 1.720000000000000000e+02 1.650000000000000000e+02 1.510000000000000000e+02 1.760000000000000000e+02 1.720000000000000000e+02 1.820000000000000000e+02 1.780000000000000000e+02 1.750000000000000000e+02 1.760000000000000000e+02 1.950000000000000000e+02 1.880000000000000000e+02 1.540000000000000000e+02 1.600000000000000000e+02 1.920000000000000000e+02 1.960000000000000000e+02 1.850000000000000000e+02 1.750000000000000000e+02 1.900000000000000000e+02 1.670000000000000000e+02 1.780000000000000000e+02 1.840000000000000000e+02 1.500000000000000000e+02 1.540000000000000000e+02 1.810000000000000000e+02 1.850000000000000000e+02 1.740000000000000000e+02 1.590000000000000000e+02 1.790000000000000000e+02 1.790000000000000000e+02 1.710000000000000000e+02 1.850000000000000000e+02 1.780000000000000000e+02 1.780000000000000000e+02 1.910000000000000000e+02 1.570000000000000000e+02 1.640000000000000000e+02 1.860000000000000000e+02 1.550000000000000000e+02 1.580000000000000000e+02 1.690000000000000000e+02 1.590000000000000000e+02 1.480000000000000000e+02 1.570000000000000000e+02 1.820000000000000000e+02 1.730000000000000000e+02 1.550000000000000000e+02 1.830000000000000000e+02 1.520000000000000000e+02 1.620000000000000000e+02 1.600000000000000000e+02 1.660000000000000000e+02 1.820000000000000000e+02 1.680000000000000000e+02 1.830000000000000000e+02 1.540000000000000000e+02 1.590000000000000000e+02 1.530000000000000000e+02 1.670000000000000000e+02 1.620000000000000000e+02 1.610000000000000000e+02 1.780000000000000000e+02 1.610000000000000000e+02 1.660000000000000000e+02 1.700000000000000000e+02 1.630000000000000000e+02 1.670000000000000000e+02 1.570000000000000000e+02 1.650000000000000000e+02 1.940000000000000000e+02 1.700000000000000000e+02 1.360000000000000000e+02 1.800000000000000000e+02 1.680000000000000000e+02 1.640000000000000000e+02 1.630000000000000000e+02 1.610000000000000000e+02 1.650000000000000000e+02 1.660000000000000000e+02 1.680000000000000000e+02 1.510000000000000000e+02 1.610000000000000000e+02 1.510000000000000000e+02 1.830000000000000000e+02 1.590000000000000000e+02 1.600000000000000000e+02 1.580000000000000000e+02 1.810000000000000000e+02 1.430000000000000000e+02 1.830000000000000000e+02 1.410000000000000000e+02 1.640000000000000000e+02 1.810000000000000000e+02 1.790000000000000000e+02 1.810000000000000000e+02 1.730000000000000000e+02 1.880000000000000000e+02 1.560000000000000000e+02 1.640000000000000000e+02 1.710000000000000000e+02 1.770000000000000000e+02 1.380000000000000000e+02 1.760000000000000000e+02 1.390000000000000000e+02 1.730000000000000000e+02 1.820000000000000000e+02 1.550000000000000000e+02 1.830000000000000000e+02 1.940000000000000000e+02 1.810000000000000000e+02 1.440000000000000000e+02 1.790000000000000000e+02 1.470000000000000000e+02 1.780000000000000000e+02 1.800000000000000000e+02 1.630000000000000000e+02 1.610000000000000000e+02 1.630000000000000000e+02 1.860000000000000000e+02 1.760000000000000000e+02 1.630000000000000000e+02 1.630000000000000000e+02 1.580000000000000000e+02 1.960000000000000000e+02 1.750000000000000000e+02 1.650000000000000000e+02 1.840000000000000000e+02 1.470000000000000000e+02 1.670000000000000000e+02 1.570000000000000000e+02 1.620000000000000000e+02 1.690000000000000000e+02 1.470000000000000000e+02 1.680000000000000000e+02 1.730000000000000000e+02 1.720000000000000000e+02 1.750000000000000000e+02 1.630000000000000000e+02 1.590000000000000000e+02 1.770000000000000000e+02 1.800000000000000000e+02 1.630000000000000000e+02 1.470000000000000000e+02 1.810000000000000000e+02 1.480000000000000000e+02 1.710000000000000000e+02 1.620000000000000000e+02 1.900000000000000000e+02 1.620000000000000000e+02 1.520000000000000000e+02 1.650000000000000000e+02 1.730000000000000000e+02 1.580000000000000000e+02 1.690000000000000000e+02 1.820000000000000000e+02 1.640000000000000000e+02 1.770000000000000000e+02 1.620000000000000000e+02 1.650000000000000000e+02 1.510000000000000000e+02 1.720000000000000000e+02 1.660000000000000000e+02 1.730000000000000000e+02 1.620000000000000000e+02 1.790000000000000000e+02 1.460000000000000000e+02 1.520000000000000000e+02 1.920000000000000000e+02 1.850000000000000000e+02 1.690000000000000000e+02 1.620000000000000000e+02 1.660000000000000000e+02 1.520000000000000000e+02 1.630000000000000000e+02 1.720000000000000000e+02 1.810000000000000000e+02 1.770000000000000000e+02 1.760000000000000000e+02 1.760000000000000000e+02 1.800000000000000000e+02 1.580000000000000000e+02 1.540000000000000000e+02 1.540000000000000000e+02 1.470000000000000000e+02 1.860000000000000000e+02 1.510000000000000000e+02 1.710000000000000000e+02 1.510000000000000000e+02 1.620000000000000000e+02 1.400000000000000000e+02 1.710000000000000000e+02 1.700000000000000000e+02 1.770000000000000000e+02 1.600000000000000000e+02 1.460000000000000000e+02 1.800000000000000000e+02 1.520000000000000000e+02 1.520000000000000000e+02 1.560000000000000000e+02 1.510000000000000000e+02 1.620000000000000000e+02 1.560000000000000000e+02 1.650000000000000000e+02 1.630000000000000000e+02 1.690000000000000000e+02 1.650000000000000000e+02 1.620000000000000000e+02 1.550000000000000000e+02 1.530000000000000000e+02 1.440000000000000000e+02 1.570000000000000000e+02 1.470000000000000000e+02 1.710000000000000000e+02 1.710000000000000000e+02 1.620000000000000000e+02 1.510000000000000000e+02 1.440000000000000000e+02 1.620000000000000000e+02 1.410000000000000000e+02 1.690000000000000000e+02 1.700000000000000000e+02 1.620000000000000000e+02 1.660000000000000000e+02 1.530000000000000000e+02 1.550000000000000000e+02 1.620000000000000000e+02 1.700000000000000000e+02 1.610000000000000000e+02 1.790000000000000000e+02 1.510000000000000000e+02 1.770000000000000000e+02 1.410000000000000000e+02 1.450000000000000000e+02 1.800000000000000000e+02 1.670000000000000000e+02 1.720000000000000000e+02 1.560000000000000000e+02 1.670000000000000000e+02 1.470000000000000000e+02 1.420000000000000000e+02 1.450000000000000000e+02 1.530000000000000000e+02 1.680000000000000000e+02 1.920000000000000000e+02 1.370000000000000000e+02 1.530000000000000000e+02 1.640000000000000000e+02 1.690000000000000000e+02 1.730000000000000000e+02 1.940000000000000000e+02 1.480000000000000000e+02 1.550000000000000000e+02 1.420000000000000000e+02 1.550000000000000000e+02 1.600000000000000000e+02 1.520000000000000000e+02 1.500000000000000000e+02 1.710000000000000000e+02 1.520000000000000000e+02 1.290000000000000000e+02 1.710000000000000000e+02 1.380000000000000000e+02 1.610000000000000000e+02 1.610000000000000000e+02 1.740000000000000000e+02 1.530000000000000000e+02 1.340000000000000000e+02 1.910000000000000000e+02 1.720000000000000000e+02 1.520000000000000000e+02 1.650000000000000000e+02 1.520000000000000000e+02 1.770000000000000000e+02 1.470000000000000000e+02 1.440000000000000000e+02 1.690000000000000000e+02 1.370000000000000000e+02 1.510000000000000000e+02 1.510000000000000000e+02 1.610000000000000000e+02 1.600000000000000000e+02 1.520000000000000000e+02 1.840000000000000000e+02 1.520000000000000000e+02 1.650000000000000000e+02 1.800000000000000000e+02 1.430000000000000000e+02 1.580000000000000000e+02 1.760000000000000000e+02 1.500000000000000000e+02 1.800000000000000000e+02 1.820000000000000000e+02 1.550000000000000000e+02 1.650000000000000000e+02 1.310000000000000000e+02 1.510000000000000000e+02 1.690000000000000000e+02 1.660000000000000000e+02 1.430000000000000000e+02 1.650000000000000000e+02 1.760000000000000000e+02 1.430000000000000000e+02 1.540000000000000000e+02 1.680000000000000000e+02 1.680000000000000000e+02 1.400000000000000000e+02 1.550000000000000000e+02 1.670000000000000000e+02 1.510000000000000000e+02 1.620000000000000000e+02 1.510000000000000000e+02 1.600000000000000000e+02 1.660000000000000000e+02 1.490000000000000000e+02 1.560000000000000000e+02 1.620000000000000000e+02 1.640000000000000000e+02 1.440000000000000000e+02 1.500000000000000000e+02 1.600000000000000000e+02 1.500000000000000000e+02 1.550000000000000000e+02 1.490000000000000000e+02 1.630000000000000000e+02 1.300000000000000000e+02 1.670000000000000000e+02 1.550000000000000000e+02 1.340000000000000000e+02 1.630000000000000000e+02 1.710000000000000000e+02 1.390000000000000000e+02 1.220000000000000000e+02 1.400000000000000000e+02 1.440000000000000000e+02 1.550000000000000000e+02 1.380000000000000000e+02 1.680000000000000000e+02 1.520000000000000000e+02 1.800000000000000000e+02 1.460000000000000000e+02 1.690000000000000000e+02 1.620000000000000000e+02 1.750000000000000000e+02 1.470000000000000000e+02 1.620000000000000000e+02 1.660000000000000000e+02 1.420000000000000000e+02 1.630000000000000000e+02 1.260000000000000000e+02 1.510000000000000000e+02 1.700000000000000000e+02 1.540000000000000000e+02 1.560000000000000000e+02 1.560000000000000000e+02 1.370000000000000000e+02 1.560000000000000000e+02 1.330000000000000000e+02 1.750000000000000000e+02 1.640000000000000000e+02 1.590000000000000000e+02 1.660000000000000000e+02 1.340000000000000000e+02 1.510000000000000000e+02 1.650000000000000000e+02 1.780000000000000000e+02 1.700000000000000000e+02 1.610000000000000000e+02 1.550000000000000000e+02 1.800000000000000000e+02 1.560000000000000000e+02 1.530000000000000000e+02 1.630000000000000000e+02 1.610000000000000000e+02 1.410000000000000000e+02 1.480000000000000000e+02 1.610000000000000000e+02 1.590000000000000000e+02 1.460000000000000000e+02 1.420000000000000000e+02 1.420000000000000000e+02 1.490000000000000000e+02 1.750000000000000000e+02 1.450000000000000000e+02 1.480000000000000000e+02 1.410000000000000000e+02 1.550000000000000000e+02 1.730000000000000000e+02 1.640000000000000000e+02 1.650000000000000000e+02 1.640000000000000000e+02 1.670000000000000000e+02 1.540000000000000000e+02 1.270000000000000000e+02 1.680000000000000000e+02 1.460000000000000000e+02 1.480000000000000000e+02 1.620000000000000000e+02 1.560000000000000000e+02 1.400000000000000000e+02 1.570000000000000000e+02 1.860000000000000000e+02 1.640000000000000000e+02 1.540000000000000000e+02 1.450000000000000000e+02 1.650000000000000000e+02 1.410000000000000000e+02 1.530000000000000000e+02 1.570000000000000000e+02 1.750000000000000000e+02 1.520000000000000000e+02 1.520000000000000000e+02 1.550000000000000000e+02 1.580000000000000000e+02 1.530000000000000000e+02 1.410000000000000000e+02 1.430000000000000000e+02 1.710000000000000000e+02 1.490000000000000000e+02 1.580000000000000000e+02 1.720000000000000000e+02 1.530000000000000000e+02 1.570000000000000000e+02 1.350000000000000000e+02 1.580000000000000000e+02 1.480000000000000000e+02 1.320000000000000000e+02 1.400000000000000000e+02 1.520000000000000000e+02 1.560000000000000000e+02 1.360000000000000000e+02 1.680000000000000000e+02 1.550000000000000000e+02 1.500000000000000000e+02 1.620000000000000000e+02 1.410000000000000000e+02 1.630000000000000000e+02 1.380000000000000000e+02 1.450000000000000000e+02 1.420000000000000000e+02 1.460000000000000000e+02 1.320000000000000000e+02 1.490000000000000000e+02 1.410000000000000000e+02 1.550000000000000000e+02 1.580000000000000000e+02 1.420000000000000000e+02 1.510000000000000000e+02 1.470000000000000000e+02 1.520000000000000000e+02 1.690000000000000000e+02 1.390000000000000000e+02 1.390000000000000000e+02 1.380000000000000000e+02 1.540000000000000000e+02 1.460000000000000000e+02 1.380000000000000000e+02 1.440000000000000000e+02 1.370000000000000000e+02 1.330000000000000000e+02 1.630000000000000000e+02 1.470000000000000000e+02 1.440000000000000000e+02 1.440000000000000000e+02 1.750000000000000000e+02 1.480000000000000000e+02 1.420000000000000000e+02 1.410000000000000000e+02 1.360000000000000000e+02 1.430000000000000000e+02 1.510000000000000000e+02 1.600000000000000000e+02 1.790000000000000000e+02 1.410000000000000000e+02 1.330000000000000000e+02 1.410000000000000000e+02 1.430000000000000000e+02 1.460000000000000000e+02 1.570000000000000000e+02 1.360000000000000000e+02 1.650000000000000000e+02 1.550000000000000000e+02 1.280000000000000000e+02 1.260000000000000000e+02 1.440000000000000000e+02 1.400000000000000000e+02 1.550000000000000000e+02 1.490000000000000000e+02 1.560000000000000000e+02 1.500000000000000000e+02 1.270000000000000000e+02 1.580000000000000000e+02 1.540000000000000000e+02 1.630000000000000000e+02 1.480000000000000000e+02 1.590000000000000000e+02 1.580000000000000000e+02 1.400000000000000000e+02 1.570000000000000000e+02 1.600000000000000000e+02 1.460000000000000000e+02 1.630000000000000000e+02 1.550000000000000000e+02 1.550000000000000000e+02 1.340000000000000000e+02 1.480000000000000000e+02 1.620000000000000000e+02 1.390000000000000000e+02 1.700000000000000000e+02 1.430000000000000000e+02 1.540000000000000000e+02 1.310000000000000000e+02 1.520000000000000000e+02 1.630000000000000000e+02 1.410000000000000000e+02 1.610000000000000000e+02 1.340000000000000000e+02 1.600000000000000000e+02 1.310000000000000000e+02 1.430000000000000000e+02 1.390000000000000000e+02 1.510000000000000000e+02 1.310000000000000000e+02 1.600000000000000000e+02 1.370000000000000000e+02 1.570000000000000000e+02 1.610000000000000000e+02 1.400000000000000000e+02 1.520000000000000000e+02 1.370000000000000000e+02 1.740000000000000000e+02 1.620000000000000000e+02 1.450000000000000000e+02 1.400000000000000000e+02 1.470000000000000000e+02 1.560000000000000000e+02 1.520000000000000000e+02 1.240000000000000000e+02 1.640000000000000000e+02 1.490000000000000000e+02 1.520000000000000000e+02 1.430000000000000000e+02 1.410000000000000000e+02 1.760000000000000000e+02 1.490000000000000000e+02 1.450000000000000000e+02 1.790000000000000000e+02 1.550000000000000000e+02 1.560000000000000000e+02 1.490000000000000000e+02 1.580000000000000000e+02 1.480000000000000000e+02 1.850000000000000000e+02 1.440000000000000000e+02 1.560000000000000000e+02 1.580000000000000000e+02 1.580000000000000000e+02 1.720000000000000000e+02 1.520000000000000000e+02 1.540000000000000000e+02 1.460000000000000000e+02 1.510000000000000000e+02 1.650000000000000000e+02 1.420000000000000000e+02 1.520000000000000000e+02 1.440000000000000000e+02 1.420000000000000000e+02 1.460000000000000000e+02 1.420000000000000000e+02 1.460000000000000000e+02 1.640000000000000000e+02 1.350000000000000000e+02 1.610000000000000000e+02 1.630000000000000000e+02 1.500000000000000000e+02 1.660000000000000000e+02 1.410000000000000000e+02 1.500000000000000000e+02 1.460000000000000000e+02 1.630000000000000000e+02 1.560000000000000000e+02 1.500000000000000000e+02 1.380000000000000000e+02 1.610000000000000000e+02 1.530000000000000000e+02 1.490000000000000000e+02 1.550000000000000000e+02 1.710000000000000000e+02 1.570000000000000000e+02 1.520000000000000000e+02 1.760000000000000000e+02 1.380000000000000000e+02 1.460000000000000000e+02 1.370000000000000000e+02 1.260000000000000000e+02 1.470000000000000000e+02 1.370000000000000000e+02 1.390000000000000000e+02 1.340000000000000000e+02 1.550000000000000000e+02 1.640000000000000000e+02 1.570000000000000000e+02 1.480000000000000000e+02 1.800000000000000000e+02 1.360000000000000000e+02 1.660000000000000000e+02 1.630000000000000000e+02 1.450000000000000000e+02 1.410000000000000000e+02 1.540000000000000000e+02 1.830000000000000000e+02 1.450000000000000000e+02 1.460000000000000000e+02 1.420000000000000000e+02 1.330000000000000000e+02 1.570000000000000000e+02 1.510000000000000000e+02 1.390000000000000000e+02 1.660000000000000000e+02 1.600000000000000000e+02 1.570000000000000000e+02 1.510000000000000000e+02 1.550000000000000000e+02 1.370000000000000000e+02 1.450000000000000000e+02 1.470000000000000000e+02 1.470000000000000000e+02 1.420000000000000000e+02 1.510000000000000000e+02 1.400000000000000000e+02 1.450000000000000000e+02 1.600000000000000000e+02 1.530000000000000000e+02 1.460000000000000000e+02 1.400000000000000000e+02 1.460000000000000000e+02 1.510000000000000000e+02 1.340000000000000000e+02 1.490000000000000000e+02 1.550000000000000000e+02 1.620000000000000000e+02 1.120000000000000000e+02 1.380000000000000000e+02 1.340000000000000000e+02 1.580000000000000000e+02 1.380000000000000000e+02 1.330000000000000000e+02 1.410000000000000000e+02 1.570000000000000000e+02 1.600000000000000000e+02 1.430000000000000000e+02 1.440000000000000000e+02 1.680000000000000000e+02 1.670000000000000000e+02 1.510000000000000000e+02 1.480000000000000000e+02 1.410000000000000000e+02 1.440000000000000000e+02 1.390000000000000000e+02 1.260000000000000000e+02 1.210000000000000000e+02 1.230000000000000000e+02 1.460000000000000000e+02 1.190000000000000000e+02 1.470000000000000000e+02 1.510000000000000000e+02 1.340000000000000000e+02 1.430000000000000000e+02 1.420000000000000000e+02 1.420000000000000000e+02 1.230000000000000000e+02 1.400000000000000000e+02 1.190000000000000000e+02 1.520000000000000000e+02 1.340000000000000000e+02 1.460000000000000000e+02 1.350000000000000000e+02 1.550000000000000000e+02 1.390000000000000000e+02 1.430000000000000000e+02 1.270000000000000000e+02 1.460000000000000000e+02 1.230000000000000000e+02 1.390000000000000000e+02 1.350000000000000000e+02 1.380000000000000000e+02 1.400000000000000000e+02 1.380000000000000000e+02 1.700000000000000000e+02 1.550000000000000000e+02 1.370000000000000000e+02 1.690000000000000000e+02 1.540000000000000000e+02 1.510000000000000000e+02 1.580000000000000000e+02 1.430000000000000000e+02 1.390000000000000000e+02 1.400000000000000000e+02 1.320000000000000000e+02 1.210000000000000000e+02 1.530000000000000000e+02 1.350000000000000000e+02 1.330000000000000000e+02 1.280000000000000000e+02 1.460000000000000000e+02 1.360000000000000000e+02 1.490000000000000000e+02 1.350000000000000000e+02 1.330000000000000000e+02 1.280000000000000000e+02 1.480000000000000000e+02 1.440000000000000000e+02 1.720000000000000000e+02 1.490000000000000000e+02 1.540000000000000000e+02 1.370000000000000000e+02 1.280000000000000000e+02 1.450000000000000000e+02 1.530000000000000000e+02 1.320000000000000000e+02 1.440000000000000000e+02 1.370000000000000000e+02 1.470000000000000000e+02 1.370000000000000000e+02 1.360000000000000000e+02 1.320000000000000000e+02 1.600000000000000000e+02 1.370000000000000000e+02 1.500000000000000000e+02 1.150000000000000000e+02 1.280000000000000000e+02 1.280000000000000000e+02 1.470000000000000000e+02 1.480000000000000000e+02 1.490000000000000000e+02 1.500000000000000000e+02 1.360000000000000000e+02 1.140000000000000000e+02 1.330000000000000000e+02 1.380000000000000000e+02 1.500000000000000000e+02 1.430000000000000000e+02 1.570000000000000000e+02 1.420000000000000000e+02 1.450000000000000000e+02 1.460000000000000000e+02 1.540000000000000000e+02 1.270000000000000000e+02 1.380000000000000000e+02 1.480000000000000000e+02 1.460000000000000000e+02 1.590000000000000000e+02 1.380000000000000000e+02 1.170000000000000000e+02 1.130000000000000000e+02 1.430000000000000000e+02 1.450000000000000000e+02 1.570000000000000000e+02 1.500000000000000000e+02 1.470000000000000000e+02 1.340000000000000000e+02 1.420000000000000000e+02 1.310000000000000000e+02 1.460000000000000000e+02 1.450000000000000000e+02 1.350000000000000000e+02 1.350000000000000000e+02 1.370000000000000000e+02 1.250000000000000000e+02 1.370000000000000000e+02 1.440000000000000000e+02 1.210000000000000000e+02 1.660000000000000000e+02 1.350000000000000000e+02 1.340000000000000000e+02 1.490000000000000000e+02 1.460000000000000000e+02 1.570000000000000000e+02 1.320000000000000000e+02 1.730000000000000000e+02 1.440000000000000000e+02 1.460000000000000000e+02 1.550000000000000000e+02 1.520000000000000000e+02 1.340000000000000000e+02 1.310000000000000000e+02 1.390000000000000000e+02 1.440000000000000000e+02 1.460000000000000000e+02 1.310000000000000000e+02 1.290000000000000000e+02 1.350000000000000000e+02 1.180000000000000000e+02 1.380000000000000000e+02 1.470000000000000000e+02 1.360000000000000000e+02 1.460000000000000000e+02 1.460000000000000000e+02 1.680000000000000000e+02 1.520000000000000000e+02 1.360000000000000000e+02 1.550000000000000000e+02 1.480000000000000000e+02 1.300000000000000000e+02 1.460000000000000000e+02 1.600000000000000000e+02 1.550000000000000000e+02 1.170000000000000000e+02 1.510000000000000000e+02 1.330000000000000000e+02 1.280000000000000000e+02 1.110000000000000000e+02 1.360000000000000000e+02 1.480000000000000000e+02 1.330000000000000000e+02 1.430000000000000000e+02 1.460000000000000000e+02 1.220000000000000000e+02 1.440000000000000000e+02 1.400000000000000000e+02 1.130000000000000000e+02 1.100000000000000000e+02 1.360000000000000000e+02 1.340000000000000000e+02 1.290000000000000000e+02 1.450000000000000000e+02 1.270000000000000000e+02 1.380000000000000000e+02 1.230000000000000000e+02 1.010000000000000000e+02 1.270000000000000000e+02 1.310000000000000000e+02 1.340000000000000000e+02 1.280000000000000000e+02 1.520000000000000000e+02 1.230000000000000000e+02 1.210000000000000000e+02 1.450000000000000000e+02 1.350000000000000000e+02 1.280000000000000000e+02 1.210000000000000000e+02 1.330000000000000000e+02 1.380000000000000000e+02 1.260000000000000000e+02 1.400000000000000000e+02 1.450000000000000000e+02 1.240000000000000000e+02 1.230000000000000000e+02 1.210000000000000000e+02 1.310000000000000000e+02 1.230000000000000000e+02 1.350000000000000000e+02 1.310000000000000000e+02 1.310000000000000000e+02 1.220000000000000000e+02 1.340000000000000000e+02 1.240000000000000000e+02 1.120000000000000000e+02 1.260000000000000000e+02 1.130000000000000000e+02 1.460000000000000000e+02 1.220000000000000000e+02 1.060000000000000000e+02 1.260000000000000000e+02 1.340000000000000000e+02 1.430000000000000000e+02 1.340000000000000000e+02 1.140000000000000000e+02 1.250000000000000000e+02 1.320000000000000000e+02 1.280000000000000000e+02 1.420000000000000000e+02 1.430000000000000000e+02 1.300000000000000000e+02 1.350000000000000000e+02 1.180000000000000000e+02 1.340000000000000000e+02 1.280000000000000000e+02 1.360000000000000000e+02 1.110000000000000000e+02 1.130000000000000000e+02 1.170000000000000000e+02 1.320000000000000000e+02 1.260000000000000000e+02 1.180000000000000000e+02 1.190000000000000000e+02 1.280000000000000000e+02 1.230000000000000000e+02 1.330000000000000000e+02 1.140000000000000000e+02 1.370000000000000000e+02 1.020000000000000000e+02 1.350000000000000000e+02 1.330000000000000000e+02 1.330000000000000000e+02 1.200000000000000000e+02 1.090000000000000000e+02 1.160000000000000000e+02 1.350000000000000000e+02 1.210000000000000000e+02 1.040000000000000000e+02 1.160000000000000000e+02 1.140000000000000000e+02 1.140000000000000000e+02 1.070000000000000000e+02 1.110000000000000000e+02 1.140000000000000000e+02 1.200000000000000000e+02 1.290000000000000000e+02 1.250000000000000000e+02 1.200000000000000000e+02 1.150000000000000000e+02 1.280000000000000000e+02 1.240000000000000000e+02 1.140000000000000000e+02 1.200000000000000000e+02 9.800000000000000000e+01 1.250000000000000000e+02 1.210000000000000000e+02 1.120000000000000000e+02 1.280000000000000000e+02 9.600000000000000000e+01 1.080000000000000000e+02 1.160000000000000000e+02 1.040000000000000000e+02 1.230000000000000000e+02 1.160000000000000000e+02 8.500000000000000000e+01 9.000000000000000000e+01 1.180000000000000000e+02 1.250000000000000000e+02 1.220000000000000000e+02 9.600000000000000000e+01 9.900000000000000000e+01 1.210000000000000000e+02 1.260000000000000000e+02 8.900000000000000000e+01 1.290000000000000000e+02 1.210000000000000000e+02 1.220000000000000000e+02 1.050000000000000000e+02 1.180000000000000000e+02 1.250000000000000000e+02 1.150000000000000000e+02 1.100000000000000000e+02 1.070000000000000000e+02 1.150000000000000000e+02 1.030000000000000000e+02 8.700000000000000000e+01 1.040000000000000000e+02 1.150000000000000000e+02 1.130000000000000000e+02 1.140000000000000000e+02 1.170000000000000000e+02 1.050000000000000000e+02 9.600000000000000000e+01 1.010000000000000000e+02 1.120000000000000000e+02 1.030000000000000000e+02 9.100000000000000000e+01 1.110000000000000000e+02 1.160000000000000000e+02 1.310000000000000000e+02 1.020000000000000000e+02 1.180000000000000000e+02 1.080000000000000000e+02 9.700000000000000000e+01 1.170000000000000000e+02 9.600000000000000000e+01 1.120000000000000000e+02 1.020000000000000000e+02 1.340000000000000000e+02 1.250000000000000000e+02 1.100000000000000000e+02 1.160000000000000000e+02 1.000000000000000000e+02 9.300000000000000000e+01 1.150000000000000000e+02 1.040000000000000000e+02 1.160000000000000000e+02 1.060000000000000000e+02 1.050000000000000000e+02 1.040000000000000000e+02 1.190000000000000000e+02 1.010000000000000000e+02 1.080000000000000000e+02 1.070000000000000000e+02 1.230000000000000000e+02 9.800000000000000000e+01 1.020000000000000000e+02 1.300000000000000000e+02 1.020000000000000000e+02 1.050000000000000000e+02 1.080000000000000000e+02 9.600000000000000000e+01 1.320000000000000000e+02 1.230000000000000000e+02 1.000000000000000000e+02 1.110000000000000000e+02 1.240000000000000000e+02 1.060000000000000000e+02 1.120000000000000000e+02 1.200000000000000000e+02 1.070000000000000000e+02 1.110000000000000000e+02 1.150000000000000000e+02 9.400000000000000000e+01 1.070000000000000000e+02 1.090000000000000000e+02 1.170000000000000000e+02 1.070000000000000000e+02 1.130000000000000000e+02 9.600000000000000000e+01 1.080000000000000000e+02 1.160000000000000000e+02 1.030000000000000000e+02 1.050000000000000000e+02 8.300000000000000000e+01 9.200000000000000000e+01 1.180000000000000000e+02 1.140000000000000000e+02 1.130000000000000000e+02 9.100000000000000000e+01 9.600000000000000000e+01 1.110000000000000000e+02 9.500000000000000000e+01 1.040000000000000000e+02 1.000000000000000000e+02 1.040000000000000000e+02 9.200000000000000000e+01 1.070000000000000000e+02 1.190000000000000000e+02 8.900000000000000000e+01 1.010000000000000000e+02 1.020000000000000000e+02 1.380000000000000000e+02 1.010000000000000000e+02 9.000000000000000000e+01 1.130000000000000000e+02 9.300000000000000000e+01 9.300000000000000000e+01 9.100000000000000000e+01 1.040000000000000000e+02 1.210000000000000000e+02 9.500000000000000000e+01 8.400000000000000000e+01 9.300000000000000000e+01 1.050000000000000000e+02 9.400000000000000000e+01 1.030000000000000000e+02 9.600000000000000000e+01 9.900000000000000000e+01 9.600000000000000000e+01 9.100000000000000000e+01 9.500000000000000000e+01 9.600000000000000000e+01 9.000000000000000000e+01 8.300000000000000000e+01 9.900000000000000000e+01 1.190000000000000000e+02 9.500000000000000000e+01 1.000000000000000000e+02 8.100000000000000000e+01 1.080000000000000000e+02 9.300000000000000000e+01 9.900000000000000000e+01 9.200000000000000000e+01 9.500000000000000000e+01 1.070000000000000000e+02 1.010000000000000000e+02 9.500000000000000000e+01 8.100000000000000000e+01 1.130000000000000000e+02 9.900000000000000000e+01 1.010000000000000000e+02 1.080000000000000000e+02 1.050000000000000000e+02 9.200000000000000000e+01 1.050000000000000000e+02 1.030000000000000000e+02 9.100000000000000000e+01 1.030000000000000000e+02 1.090000000000000000e+02 1.140000000000000000e+02 9.900000000000000000e+01 1.020000000000000000e+02 9.500000000000000000e+01 1.170000000000000000e+02 1.070000000000000000e+02 1.060000000000000000e+02 8.100000000000000000e+01 9.600000000000000000e+01 1.060000000000000000e+02 1.100000000000000000e+02 9.200000000000000000e+01 9.400000000000000000e+01 8.300000000000000000e+01 1.160000000000000000e+02 9.700000000000000000e+01 1.030000000000000000e+02 9.400000000000000000e+01 1.070000000000000000e+02 9.500000000000000000e+01 7.400000000000000000e+01 1.000000000000000000e+02 8.900000000000000000e+01 7.500000000000000000e+01 1.060000000000000000e+02 9.700000000000000000e+01 8.900000000000000000e+01 1.010000000000000000e+02 1.190000000000000000e+02 9.200000000000000000e+01 1.000000000000000000e+02 1.010000000000000000e+02 1.160000000000000000e+02 1.000000000000000000e+02 9.800000000000000000e+01 9.200000000000000000e+01 1.020000000000000000e+02 1.090000000000000000e+02 8.300000000000000000e+01 1.100000000000000000e+02 1.160000000000000000e+02 9.600000000000000000e+01 1.070000000000000000e+02 9.500000000000000000e+01 8.500000000000000000e+01 8.700000000000000000e+01 1.040000000000000000e+02 1.070000000000000000e+02 1.190000000000000000e+02 1.000000000000000000e+02 9.400000000000000000e+01 8.600000000000000000e+01 1.040000000000000000e+02 1.050000000000000000e+02 1.100000000000000000e+02 1.120000000000000000e+02 9.200000000000000000e+01 1.020000000000000000e+02 9.300000000000000000e+01 1.200000000000000000e+02 1.050000000000000000e+02 9.400000000000000000e+01 9.300000000000000000e+01 8.300000000000000000e+01 9.500000000000000000e+01 9.900000000000000000e+01 1.050000000000000000e+02 9.500000000000000000e+01 8.000000000000000000e+01 9.600000000000000000e+01 1.080000000000000000e+02 1.070000000000000000e+02 9.000000000000000000e+01 9.300000000000000000e+01 1.110000000000000000e+02 9.300000000000000000e+01 7.800000000000000000e+01 9.000000000000000000e+01 8.300000000000000000e+01 8.700000000000000000e+01 8.700000000000000000e+01 9.400000000000000000e+01 8.100000000000000000e+01 1.050000000000000000e+02 8.800000000000000000e+01 9.000000000000000000e+01 7.700000000000000000e+01 5.800000000000000000e+01 9.000000000000000000e+01 9.100000000000000000e+01 8.200000000000000000e+01 7.600000000000000000e+01 9.500000000000000000e+01 8.300000000000000000e+01 9.000000000000000000e+01 1.040000000000000000e+02 9.300000000000000000e+01 8.800000000000000000e+01 7.100000000000000000e+01 7.200000000000000000e+01 9.400000000000000000e+01 7.500000000000000000e+01 8.400000000000000000e+01 7.900000000000000000e+01 1.050000000000000000e+02 8.500000000000000000e+01 9.500000000000000000e+01 9.400000000000000000e+01 9.100000000000000000e+01 7.500000000000000000e+01 8.800000000000000000e+01 8.600000000000000000e+01 9.300000000000000000e+01 8.000000000000000000e+01 9.300000000000000000e+01 8.000000000000000000e+01 7.200000000000000000e+01 8.100000000000000000e+01 8.100000000000000000e+01 8.400000000000000000e+01 7.900000000000000000e+01 9.100000000000000000e+01 1.010000000000000000e+02 8.000000000000000000e+01 7.600000000000000000e+01 6.700000000000000000e+01 9.300000000000000000e+01 1.020000000000000000e+02 8.100000000000000000e+01 7.600000000000000000e+01 7.300000000000000000e+01 6.900000000000000000e+01 7.300000000000000000e+01 6.000000000000000000e+01 8.400000000000000000e+01 7.000000000000000000e+01 7.500000000000000000e+01 8.000000000000000000e+01 8.200000000000000000e+01 7.600000000000000000e+01 7.000000000000000000e+01 7.900000000000000000e+01 7.600000000000000000e+01 9.000000000000000000e+01 7.400000000000000000e+01 7.100000000000000000e+01 7.700000000000000000e+01 8.700000000000000000e+01 7.100000000000000000e+01 7.300000000000000000e+01 9.500000000000000000e+01 8.600000000000000000e+01 6.700000000000000000e+01 7.500000000000000000e+01 7.200000000000000000e+01 8.100000000000000000e+01 7.200000000000000000e+01 8.000000000000000000e+01 7.700000000000000000e+01 7.100000000000000000e+01 7.900000000000000000e+01 7.400000000000000000e+01 7.900000000000000000e+01 6.700000000000000000e+01 7.500000000000000000e+01 6.100000000000000000e+01 6.900000000000000000e+01 8.100000000000000000e+01 6.400000000000000000e+01 6.600000000000000000e+01 6.800000000000000000e+01 7.900000000000000000e+01 7.200000000000000000e+01 6.300000000000000000e+01 5.300000000000000000e+01 5.800000000000000000e+01 7.100000000000000000e+01 8.200000000000000000e+01 7.700000000000000000e+01 6.600000000000000000e+01 7.600000000000000000e+01 7.100000000000000000e+01 8.300000000000000000e+01 7.700000000000000000e+01 7.200000000000000000e+01 7.000000000000000000e+01 7.800000000000000000e+01 7.300000000000000000e+01 6.700000000000000000e+01 6.500000000000000000e+01 6.800000000000000000e+01 6.600000000000000000e+01 8.200000000000000000e+01 7.200000000000000000e+01 6.600000000000000000e+01 6.700000000000000000e+01 6.100000000000000000e+01 6.600000000000000000e+01 6.700000000000000000e+01 7.700000000000000000e+01 7.800000000000000000e+01 6.400000000000000000e+01 7.200000000000000000e+01 7.200000000000000000e+01 7.600000000000000000e+01 7.500000000000000000e+01 7.000000000000000000e+01 7.200000000000000000e+01 8.400000000000000000e+01 6.300000000000000000e+01 8.900000000000000000e+01 6.800000000000000000e+01 6.900000000000000000e+01 6.400000000000000000e+01 7.300000000000000000e+01 6.100000000000000000e+01 6.100000000000000000e+01 5.500000000000000000e+01 6.800000000000000000e+01 7.200000000000000000e+01 7.400000000000000000e+01 7.500000000000000000e+01 7.200000000000000000e+01 6.500000000000000000e+01 5.600000000000000000e+01 6.800000000000000000e+01 7.400000000000000000e+01 5.400000000000000000e+01 6.300000000000000000e+01 6.900000000000000000e+01 5.900000000000000000e+01 6.900000000000000000e+01 6.400000000000000000e+01 6.900000000000000000e+01 6.100000000000000000e+01 7.000000000000000000e+01 7.000000000000000000e+01 5.300000000000000000e+01 7.200000000000000000e+01 7.600000000000000000e+01 7.200000000000000000e+01 6.200000000000000000e+01 7.400000000000000000e+01 5.800000000000000000e+01 8.000000000000000000e+01 8.000000000000000000e+01 7.900000000000000000e+01 7.200000000000000000e+01 6.400000000000000000e+01 5.700000000000000000e+01 6.400000000000000000e+01 6.200000000000000000e+01 8.100000000000000000e+01 6.300000000000000000e+01 8.500000000000000000e+01 7.300000000000000000e+01 7.000000000000000000e+01 7.900000000000000000e+01 6.800000000000000000e+01 6.500000000000000000e+01 5.700000000000000000e+01 6.300000000000000000e+01 7.600000000000000000e+01 6.600000000000000000e+01 7.600000000000000000e+01 6.800000000000000000e+01 8.000000000000000000e+01 6.200000000000000000e+01 6.300000000000000000e+01 6.600000000000000000e+01 7.700000000000000000e+01 8.300000000000000000e+01 5.900000000000000000e+01 6.400000000000000000e+01 8.500000000000000000e+01 5.900000000000000000e+01 7.000000000000000000e+01 7.000000000000000000e+01 7.400000000000000000e+01 5.800000000000000000e+01 8.200000000000000000e+01 6.600000000000000000e+01 7.000000000000000000e+01 7.400000000000000000e+01 7.800000000000000000e+01 6.500000000000000000e+01 7.300000000000000000e+01 7.000000000000000000e+01 6.700000000000000000e+01 6.200000000000000000e+01 5.300000000000000000e+01 7.600000000000000000e+01 8.200000000000000000e+01 7.200000000000000000e+01 6.600000000000000000e+01 5.900000000000000000e+01 5.500000000000000000e+01 8.900000000000000000e+01 6.600000000000000000e+01 6.700000000000000000e+01 8.000000000000000000e+01 7.600000000000000000e+01 6.300000000000000000e+01 8.100000000000000000e+01 5.700000000000000000e+01 7.000000000000000000e+01 7.100000000000000000e+01 5.300000000000000000e+01 7.600000000000000000e+01 7.300000000000000000e+01 6.700000000000000000e+01 5.600000000000000000e+01 8.100000000000000000e+01 7.100000000000000000e+01 6.200000000000000000e+01 6.300000000000000000e+01 5.400000000000000000e+01 7.400000000000000000e+01 5.900000000000000000e+01 8.300000000000000000e+01 8.800000000000000000e+01 6.000000000000000000e+01 5.200000000000000000e+01 7.200000000000000000e+01 7.500000000000000000e+01 7.300000000000000000e+01 5.700000000000000000e+01 6.800000000000000000e+01 7.800000000000000000e+01 8.200000000000000000e+01 5.800000000000000000e+01 7.100000000000000000e+01 8.200000000000000000e+01 7.700000000000000000e+01 5.900000000000000000e+01 6.800000000000000000e+01 6.400000000000000000e+01 6.700000000000000000e+01 5.800000000000000000e+01 7.500000000000000000e+01 6.200000000000000000e+01 7.100000000000000000e+01 7.600000000000000000e+01 7.500000000000000000e+01 7.500000000000000000e+01 5.900000000000000000e+01 8.800000000000000000e+01 6.400000000000000000e+01 6.900000000000000000e+01 7.300000000000000000e+01 7.100000000000000000e+01 9.000000000000000000e+01 5.500000000000000000e+01 6.700000000000000000e+01 7.500000000000000000e+01 6.500000000000000000e+01 8.000000000000000000e+01 7.500000000000000000e+01 6.300000000000000000e+01 7.800000000000000000e+01 8.100000000000000000e+01 5.900000000000000000e+01 6.500000000000000000e+01 6.600000000000000000e+01 6.700000000000000000e+01 8.700000000000000000e+01 7.000000000000000000e+01 7.000000000000000000e+01 8.200000000000000000e+01 7.500000000000000000e+01 7.100000000000000000e+01 7.100000000000000000e+01 8.700000000000000000e+01 7.600000000000000000e+01 8.900000000000000000e+01 6.600000000000000000e+01 6.900000000000000000e+01 6.800000000000000000e+01 6.900000000000000000e+01 7.100000000000000000e+01 6.800000000000000000e+01 7.500000000000000000e+01 7.300000000000000000e+01 5.900000000000000000e+01 7.200000000000000000e+01 7.000000000000000000e+01 8.500000000000000000e+01 8.800000000000000000e+01 5.200000000000000000e+01 5.600000000000000000e+01 7.400000000000000000e+01 7.300000000000000000e+01 8.000000000000000000e+01 7.000000000000000000e+01 6.100000000000000000e+01 7.300000000000000000e+01 6.500000000000000000e+01 6.800000000000000000e+01 5.900000000000000000e+01 7.300000000000000000e+01 6.500000000000000000e+01 7.300000000000000000e+01 7.400000000000000000e+01 7.700000000000000000e+01 8.200000000000000000e+01 7.200000000000000000e+01 6.400000000000000000e+01 6.900000000000000000e+01 8.100000000000000000e+01 7.400000000000000000e+01 7.700000000000000000e+01 8.600000000000000000e+01 6.100000000000000000e+01 6.700000000000000000e+01 8.100000000000000000e+01 6.600000000000000000e+01 6.600000000000000000e+01 6.800000000000000000e+01 8.000000000000000000e+01 7.600000000000000000e+01 5.700000000000000000e+01 5.700000000000000000e+01 7.300000000000000000e+01 7.500000000000000000e+01 6.100000000000000000e+01 5.400000000000000000e+01 6.400000000000000000e+01 8.000000000000000000e+01 7.300000000000000000e+01 6.400000000000000000e+01 6.900000000000000000e+01 6.900000000000000000e+01 9.000000000000000000e+01 6.600000000000000000e+01 6.300000000000000000e+01 7.700000000000000000e+01 6.200000000000000000e+01 5.900000000000000000e+01 6.600000000000000000e+01 7.000000000000000000e+01 7.200000000000000000e+01 6.000000000000000000e+01 7.100000000000000000e+01 7.600000000000000000e+01 7.700000000000000000e+01 5.200000000000000000e+01 6.200000000000000000e+01 6.500000000000000000e+01 7.300000000000000000e+01 8.000000000000000000e+01 7.700000000000000000e+01 6.800000000000000000e+01 5.800000000000000000e+01 6.800000000000000000e+01 7.500000000000000000e+01 7.700000000000000000e+01 7.800000000000000000e+01 6.000000000000000000e+01 6.000000000000000000e+01 6.400000000000000000e+01 5.100000000000000000e+01 6.600000000000000000e+01 6.500000000000000000e+01 5.500000000000000000e+01 5.800000000000000000e+01 6.500000000000000000e+01 8.500000000000000000e+01 7.000000000000000000e+01 7.000000000000000000e+01 7.200000000000000000e+01 6.400000000000000000e+01 6.500000000000000000e+01 7.400000000000000000e+01 7.100000000000000000e+01 8.900000000000000000e+01 5.900000000000000000e+01 7.300000000000000000e+01 7.400000000000000000e+01 6.100000000000000000e+01 7.300000000000000000e+01 8.000000000000000000e+01 6.700000000000000000e+01 6.300000000000000000e+01 7.200000000000000000e+01 7.300000000000000000e+01 8.600000000000000000e+01 7.900000000000000000e+01 6.600000000000000000e+01 7.700000000000000000e+01 8.100000000000000000e+01 6.900000000000000000e+01 7.200000000000000000e+01 6.900000000000000000e+01 6.100000000000000000e+01 6.700000000000000000e+01 8.300000000000000000e+01 7.500000000000000000e+01 7.900000000000000000e+01 6.700000000000000000e+01 6.400000000000000000e+01 7.000000000000000000e+01 7.500000000000000000e+01 7.700000000000000000e+01 7.300000000000000000e+01 6.100000000000000000e+01 6.200000000000000000e+01 7.800000000000000000e+01 7.600000000000000000e+01 8.600000000000000000e+01 7.900000000000000000e+01 6.000000000000000000e+01 7.500000000000000000e+01 6.600000000000000000e+01 6.600000000000000000e+01 5.900000000000000000e+01 6.600000000000000000e+01 7.400000000000000000e+01 6.500000000000000000e+01 7.700000000000000000e+01 7.000000000000000000e+01 8.600000000000000000e+01 7.700000000000000000e+01 5.200000000000000000e+01 6.600000000000000000e+01 5.700000000000000000e+01 5.900000000000000000e+01 6.500000000000000000e+01 7.700000000000000000e+01 5.600000000000000000e+01 6.900000000000000000e+01 7.300000000000000000e+01 6.400000000000000000e+01 8.200000000000000000e+01 6.800000000000000000e+01 7.900000000000000000e+01 6.400000000000000000e+01 7.700000000000000000e+01 7.300000000000000000e+01 7.600000000000000000e+01 7.900000000000000000e+01 7.000000000000000000e+01 8.100000000000000000e+01 8.300000000000000000e+01 8.000000000000000000e+01 6.600000000000000000e+01 7.800000000000000000e+01 5.100000000000000000e+01 6.400000000000000000e+01 6.500000000000000000e+01 7.900000000000000000e+01 6.100000000000000000e+01 7.600000000000000000e+01 8.500000000000000000e+01 6.200000000000000000e+01 6.300000000000000000e+01 8.300000000000000000e+01 7.300000000000000000e+01 6.500000000000000000e+01 6.500000000000000000e+01 5.600000000000000000e+01 7.400000000000000000e+01 6.100000000000000000e+01 7.600000000000000000e+01 7.600000000000000000e+01 8.000000000000000000e+01 7.300000000000000000e+01 6.100000000000000000e+01 6.500000000000000000e+01 5.900000000000000000e+01 6.700000000000000000e+01 6.700000000000000000e+01 6.400000000000000000e+01 6.200000000000000000e+01 7.000000000000000000e+01 7.800000000000000000e+01 7.000000000000000000e+01 8.200000000000000000e+01 6.400000000000000000e+01 6.500000000000000000e+01 8.600000000000000000e+01 8.400000000000000000e+01 9.200000000000000000e+01 7.500000000000000000e+01 7.500000000000000000e+01 7.800000000000000000e+01 8.900000000000000000e+01 7.800000000000000000e+01 5.200000000000000000e+01 6.400000000000000000e+01 6.700000000000000000e+01 7.200000000000000000e+01 7.000000000000000000e+01 7.100000000000000000e+01 1.010000000000000000e+02 6.900000000000000000e+01 5.400000000000000000e+01 5.800000000000000000e+01 6.100000000000000000e+01 8.200000000000000000e+01 6.900000000000000000e+01 7.400000000000000000e+01 5.100000000000000000e+01 5.500000000000000000e+01 7.300000000000000000e+01 7.000000000000000000e+01 7.400000000000000000e+01 7.100000000000000000e+01 7.600000000000000000e+01 7.400000000000000000e+01 6.000000000000000000e+01 7.100000000000000000e+01 6.000000000000000000e+01 7.100000000000000000e+01 7.600000000000000000e+01 7.800000000000000000e+01 5.500000000000000000e+01 7.600000000000000000e+01 6.600000000000000000e+01 7.100000000000000000e+01 8.100000000000000000e+01 5.000000000000000000e+01 6.200000000000000000e+01 7.900000000000000000e+01 7.300000000000000000e+01 6.100000000000000000e+01 6.200000000000000000e+01 6.000000000000000000e+01 7.800000000000000000e+01 7.600000000000000000e+01 5.800000000000000000e+01 7.200000000000000000e+01 6.500000000000000000e+01 7.800000000000000000e+01 8.700000000000000000e+01 5.200000000000000000e+01 7.400000000000000000e+01 7.900000000000000000e+01 7.600000000000000000e+01 6.100000000000000000e+01 7.800000000000000000e+01 6.800000000000000000e+01 7.200000000000000000e+01 6.100000000000000000e+01 8.300000000000000000e+01 5.400000000000000000e+01 8.100000000000000000e+01 7.100000000000000000e+01 6.700000000000000000e+01 6.000000000000000000e+01 6.100000000000000000e+01 7.300000000000000000e+01 7.300000000000000000e+01 7.600000000000000000e+01 5.200000000000000000e+01 7.100000000000000000e+01 6.700000000000000000e+01 7.300000000000000000e+01 8.500000000000000000e+01 7.100000000000000000e+01 6.500000000000000000e+01 8.200000000000000000e+01 7.000000000000000000e+01 6.100000000000000000e+01 7.600000000000000000e+01 7.200000000000000000e+01 7.000000000000000000e+01 6.400000000000000000e+01 6.600000000000000000e+01 7.100000000000000000e+01 7.100000000000000000e+01 5.600000000000000000e+01 8.100000000000000000e+01 6.300000000000000000e+01 7.200000000000000000e+01 5.300000000000000000e+01 7.000000000000000000e+01 7.200000000000000000e+01 6.400000000000000000e+01 7.800000000000000000e+01 8.100000000000000000e+01 7.600000000000000000e+01 6.900000000000000000e+01 8.300000000000000000e+01 6.700000000000000000e+01 6.500000000000000000e+01 6.600000000000000000e+01 6.300000000000000000e+01 7.600000000000000000e+01 6.000000000000000000e+01 7.900000000000000000e+01 5.500000000000000000e+01 6.800000000000000000e+01 6.800000000000000000e+01 6.900000000000000000e+01 5.500000000000000000e+01 7.600000000000000000e+01 6.700000000000000000e+01 7.600000000000000000e+01 7.400000000000000000e+01 6.800000000000000000e+01 8.400000000000000000e+01 6.900000000000000000e+01 7.000000000000000000e+01 7.200000000000000000e+01 6.800000000000000000e+01 6.600000000000000000e+01 6.900000000000000000e+01 6.200000000000000000e+01 5.900000000000000000e+01 6.500000000000000000e+01 7.100000000000000000e+01 6.100000000000000000e+01 7.500000000000000000e+01 6.900000000000000000e+01 4.200000000000000000e+01 6.800000000000000000e+01 5.200000000000000000e+01 6.600000000000000000e+01 7.200000000000000000e+01 8.600000000000000000e+01 6.300000000000000000e+01 7.000000000000000000e+01 6.900000000000000000e+01 5.900000000000000000e+01 7.600000000000000000e+01 8.400000000000000000e+01 5.700000000000000000e+01 6.200000000000000000e+01 7.200000000000000000e+01 6.700000000000000000e+01 6.000000000000000000e+01 6.500000000000000000e+01 8.400000000000000000e+01 6.000000000000000000e+01 7.200000000000000000e+01 5.700000000000000000e+01 7.400000000000000000e+01 6.000000000000000000e+01 7.000000000000000000e+01 6.000000000000000000e+01 7.300000000000000000e+01 7.600000000000000000e+01 6.900000000000000000e+01 7.200000000000000000e+01 6.800000000000000000e+01 6.400000000000000000e+01 8.000000000000000000e+01 9.600000000000000000e+01 5.800000000000000000e+01 6.500000000000000000e+01 6.600000000000000000e+01 7.800000000000000000e+01 7.600000000000000000e+01 7.300000000000000000e+01 6.900000000000000000e+01 6.800000000000000000e+01 8.400000000000000000e+01 6.300000000000000000e+01 6.600000000000000000e+01 6.400000000000000000e+01 6.600000000000000000e+01 6.800000000000000000e+01 6.400000000000000000e+01 6.500000000000000000e+01 7.800000000000000000e+01 8.100000000000000000e+01 7.000000000000000000e+01 7.000000000000000000e+01 8.300000000000000000e+01 7.600000000000000000e+01 6.300000000000000000e+01 7.600000000000000000e+01 6.400000000000000000e+01 6.900000000000000000e+01 7.000000000000000000e+01 6.700000000000000000e+01 7.900000000000000000e+01 7.200000000000000000e+01 6.700000000000000000e+01 7.200000000000000000e+01 7.500000000000000000e+01 6.400000000000000000e+01 6.200000000000000000e+01 7.200000000000000000e+01 6.400000000000000000e+01 4.400000000000000000e+01 7.700000000000000000e+01 7.000000000000000000e+01 7.100000000000000000e+01 7.600000000000000000e+01 8.200000000000000000e+01 8.100000000000000000e+01 6.600000000000000000e+01 6.000000000000000000e+01 8.300000000000000000e+01 6.300000000000000000e+01 6.300000000000000000e+01 6.100000000000000000e+01 7.500000000000000000e+01 8.200000000000000000e+01 5.000000000000000000e+01 8.300000000000000000e+01 7.700000000000000000e+01 6.600000000000000000e+01 6.400000000000000000e+01 7.600000000000000000e+01 8.000000000000000000e+01 7.300000000000000000e+01 7.100000000000000000e+01 6.200000000000000000e+01 7.300000000000000000e+01 6.600000000000000000e+01 7.600000000000000000e+01 6.600000000000000000e+01 7.700000000000000000e+01 6.700000000000000000e+01 6.400000000000000000e+01 6.600000000000000000e+01 6.200000000000000000e+01 7.400000000000000000e+01 6.800000000000000000e+01 6.100000000000000000e+01 6.200000000000000000e+01 7.200000000000000000e+01 7.400000000000000000e+01 6.500000000000000000e+01 6.900000000000000000e+01 7.900000000000000000e+01 6.700000000000000000e+01 5.800000000000000000e+01 7.600000000000000000e+01 5.300000000000000000e+01 9.700000000000000000e+01 8.800000000000000000e+01 6.700000000000000000e+01 7.300000000000000000e+01 7.900000000000000000e+01 5.700000000000000000e+01 6.600000000000000000e+01 6.500000000000000000e+01 6.300000000000000000e+01 5.700000000000000000e+01 5.700000000000000000e+01 6.200000000000000000e+01 7.100000000000000000e+01 6.100000000000000000e+01 6.000000000000000000e+01 7.200000000000000000e+01 6.200000000000000000e+01 6.800000000000000000e+01 7.200000000000000000e+01 7.100000000000000000e+01 7.300000000000000000e+01 8.100000000000000000e+01 5.700000000000000000e+01 6.200000000000000000e+01 7.100000000000000000e+01 7.900000000000000000e+01 6.300000000000000000e+01 6.300000000000000000e+01 6.300000000000000000e+01 6.900000000000000000e+01 5.600000000000000000e+01 6.800000000000000000e+01 7.300000000000000000e+01 6.800000000000000000e+01 6.300000000000000000e+01 9.400000000000000000e+01 5.200000000000000000e+01 8.700000000000000000e+01 6.000000000000000000e+01 7.300000000000000000e+01 6.100000000000000000e+01 6.600000000000000000e+01 6.900000000000000000e+01 6.400000000000000000e+01 5.800000000000000000e+01 7.700000000000000000e+01 6.100000000000000000e+01 6.400000000000000000e+01 6.600000000000000000e+01 6.800000000000000000e+01 6.800000000000000000e+01 5.700000000000000000e+01 7.200000000000000000e+01 6.600000000000000000e+01 5.700000000000000000e+01 6.800000000000000000e+01 7.000000000000000000e+01 5.500000000000000000e+01 6.200000000000000000e+01 7.200000000000000000e+01 5.300000000000000000e+01 6.900000000000000000e+01 8.300000000000000000e+01 7.600000000000000000e+01 5.700000000000000000e+01 6.700000000000000000e+01 5.500000000000000000e+01 5.900000000000000000e+01 8.100000000000000000e+01 5.600000000000000000e+01 6.700000000000000000e+01 5.600000000000000000e+01 6.300000000000000000e+01 6.100000000000000000e+01 5.400000000000000000e+01 5.900000000000000000e+01 8.000000000000000000e+01 7.700000000000000000e+01 7.700000000000000000e+01 6.800000000000000000e+01 7.500000000000000000e+01 6.800000000000000000e+01 5.800000000000000000e+01 6.200000000000000000e+01 7.600000000000000000e+01 6.100000000000000000e+01 7.100000000000000000e+01 6.200000000000000000e+01 5.900000000000000000e+01 6.800000000000000000e+01 5.000000000000000000e+01 6.800000000000000000e+01 5.300000000000000000e+01 8.300000000000000000e+01 7.100000000000000000e+01 7.400000000000000000e+01 7.600000000000000000e+01 5.900000000000000000e+01 6.900000000000000000e+01 4.700000000000000000e+01 5.800000000000000000e+01 5.900000000000000000e+01 6.500000000000000000e+01 7.000000000000000000e+01 6.800000000000000000e+01 5.900000000000000000e+01 7.200000000000000000e+01 5.900000000000000000e+01 7.800000000000000000e+01 7.700000000000000000e+01 7.100000000000000000e+01 5.800000000000000000e+01 6.300000000000000000e+01 5.900000000000000000e+01 6.500000000000000000e+01 7.000000000000000000e+01 6.800000000000000000e+01 6.500000000000000000e+01 6.700000000000000000e+01 8.400000000000000000e+01 6.500000000000000000e+01 7.200000000000000000e+01 5.800000000000000000e+01 6.700000000000000000e+01 6.700000000000000000e+01 5.200000000000000000e+01 6.400000000000000000e+01 6.100000000000000000e+01 6.800000000000000000e+01 5.900000000000000000e+01 5.900000000000000000e+01 6.500000000000000000e+01 7.800000000000000000e+01 6.700000000000000000e+01 6.600000000000000000e+01 6.800000000000000000e+01 5.300000000000000000e+01 7.100000000000000000e+01 6.700000000000000000e+01 6.400000000000000000e+01 5.900000000000000000e+01 6.400000000000000000e+01 6.000000000000000000e+01 6.400000000000000000e+01 5.000000000000000000e+01 7.500000000000000000e+01 6.100000000000000000e+01 5.900000000000000000e+01 5.500000000000000000e+01 6.400000000000000000e+01 5.600000000000000000e+01 4.200000000000000000e+01 6.000000000000000000e+01 7.100000000000000000e+01 5.500000000000000000e+01 6.200000000000000000e+01 5.200000000000000000e+01 6.500000000000000000e+01 7.100000000000000000e+01 6.500000000000000000e+01 6.200000000000000000e+01 6.300000000000000000e+01 5.400000000000000000e+01 5.700000000000000000e+01 6.100000000000000000e+01 5.500000000000000000e+01 4.900000000000000000e+01 6.400000000000000000e+01 6.500000000000000000e+01 5.800000000000000000e+01 7.300000000000000000e+01 5.500000000000000000e+01 8.500000000000000000e+01 5.300000000000000000e+01 6.600000000000000000e+01 5.600000000000000000e+01 7.500000000000000000e+01 7.200000000000000000e+01 4.900000000000000000e+01 7.000000000000000000e+01 5.900000000000000000e+01 3.900000000000000000e+01 5.300000000000000000e+01 5.700000000000000000e+01 5.800000000000000000e+01 5.900000000000000000e+01 5.700000000000000000e+01 5.000000000000000000e+01 5.000000000000000000e+01 5.800000000000000000e+01 6.500000000000000000e+01 5.400000000000000000e+01 5.400000000000000000e+01 6.600000000000000000e+01 6.300000000000000000e+01 6.500000000000000000e+01 6.300000000000000000e+01 6.300000000000000000e+01 6.800000000000000000e+01 3.100000000000000000e+01 5.600000000000000000e+01 7.100000000000000000e+01 4.400000000000000000e+01 5.800000000000000000e+01 5.900000000000000000e+01 5.100000000000000000e+01 5.300000000000000000e+01 6.200000000000000000e+01 5.500000000000000000e+01 6.500000000000000000e+01 5.600000000000000000e+01 5.800000000000000000e+01 6.800000000000000000e+01 6.700000000000000000e+01 5.400000000000000000e+01 5.600000000000000000e+01 6.700000000000000000e+01 5.400000000000000000e+01 6.400000000000000000e+01 6.200000000000000000e+01 7.000000000000000000e+01 5.400000000000000000e+01 5.400000000000000000e+01 6.100000000000000000e+01 5.300000000000000000e+01 6.200000000000000000e+01 5.900000000000000000e+01 5.400000000000000000e+01 7.500000000000000000e+01 6.700000000000000000e+01 6.500000000000000000e+01 4.900000000000000000e+01 6.100000000000000000e+01 7.500000000000000000e+01 5.300000000000000000e+01 6.200000000000000000e+01 4.500000000000000000e+01 5.800000000000000000e+01 6.100000000000000000e+01 6.400000000000000000e+01 6.200000000000000000e+01 5.500000000000000000e+01 6.400000000000000000e+01 5.300000000000000000e+01 5.500000000000000000e+01 6.900000000000000000e+01 4.700000000000000000e+01 6.200000000000000000e+01 5.600000000000000000e+01 5.500000000000000000e+01 5.600000000000000000e+01 5.300000000000000000e+01 5.600000000000000000e+01 5.800000000000000000e+01 4.900000000000000000e+01 5.500000000000000000e+01 5.500000000000000000e+01 4.200000000000000000e+01 7.100000000000000000e+01 5.700000000000000000e+01 6.000000000000000000e+01 4.500000000000000000e+01 5.100000000000000000e+01 5.300000000000000000e+01 6.000000000000000000e+01 5.400000000000000000e+01 5.900000000000000000e+01 5.900000000000000000e+01 6.300000000000000000e+01 5.700000000000000000e+01 6.300000000000000000e+01 6.100000000000000000e+01 7.800000000000000000e+01 5.700000000000000000e+01 6.400000000000000000e+01 6.000000000000000000e+01 7.100000000000000000e+01 6.000000000000000000e+01 4.700000000000000000e+01 6.600000000000000000e+01 6.100000000000000000e+01 6.100000000000000000e+01 6.000000000000000000e+01 6.400000000000000000e+01 5.300000000000000000e+01 7.400000000000000000e+01 5.000000000000000000e+01 4.700000000000000000e+01 5.400000000000000000e+01 5.900000000000000000e+01 6.400000000000000000e+01 6.900000000000000000e+01 6.300000000000000000e+01 8.000000000000000000e+01 4.900000000000000000e+01 6.100000000000000000e+01 7.200000000000000000e+01 6.500000000000000000e+01 5.600000000000000000e+01 5.900000000000000000e+01 6.300000000000000000e+01 6.200000000000000000e+01 7.000000000000000000e+01 5.900000000000000000e+01 6.500000000000000000e+01 6.700000000000000000e+01 6.800000000000000000e+01 6.100000000000000000e+01 5.900000000000000000e+01 6.100000000000000000e+01 5.800000000000000000e+01 5.500000000000000000e+01 7.800000000000000000e+01 5.200000000000000000e+01 6.200000000000000000e+01 6.100000000000000000e+01 6.900000000000000000e+01 6.100000000000000000e+01 5.800000000000000000e+01 7.900000000000000000e+01 6.200000000000000000e+01 5.900000000000000000e+01 6.500000000000000000e+01 6.200000000000000000e+01 6.100000000000000000e+01 6.200000000000000000e+01 6.600000000000000000e+01 4.800000000000000000e+01 6.500000000000000000e+01 4.800000000000000000e+01 7.500000000000000000e+01 6.200000000000000000e+01 6.500000000000000000e+01 5.100000000000000000e+01 6.500000000000000000e+01 7.800000000000000000e+01 5.600000000000000000e+01 5.400000000000000000e+01 6.400000000000000000e+01 4.900000000000000000e+01 5.800000000000000000e+01 5.200000000000000000e+01 5.400000000000000000e+01 6.900000000000000000e+01 6.300000000000000000e+01 5.900000000000000000e+01 4.000000000000000000e+01 5.500000000000000000e+01 5.100000000000000000e+01 5.000000000000000000e+01 5.100000000000000000e+01 5.300000000000000000e+01 6.600000000000000000e+01 5.800000000000000000e+01 5.300000000000000000e+01 5.800000000000000000e+01 6.800000000000000000e+01 6.200000000000000000e+01 4.900000000000000000e+01 5.700000000000000000e+01 4.800000000000000000e+01 5.000000000000000000e+01 4.400000000000000000e+01 5.300000000000000000e+01 7.200000000000000000e+01 5.100000000000000000e+01 4.900000000000000000e+01 6.400000000000000000e+01 4.900000000000000000e+01 6.600000000000000000e+01 4.000000000000000000e+01 5.600000000000000000e+01 5.200000000000000000e+01 5.200000000000000000e+01 6.300000000000000000e+01 4.900000000000000000e+01 4.300000000000000000e+01 4.400000000000000000e+01 6.000000000000000000e+01 4.800000000000000000e+01 5.800000000000000000e+01 5.000000000000000000e+01 5.400000000000000000e+01 6.000000000000000000e+01 4.800000000000000000e+01 5.400000000000000000e+01 5.800000000000000000e+01 5.600000000000000000e+01 5.700000000000000000e+01 6.000000000000000000e+01 5.500000000000000000e+01 5.200000000000000000e+01 5.100000000000000000e+01 5.400000000000000000e+01 6.700000000000000000e+01 5.900000000000000000e+01 5.100000000000000000e+01 6.700000000000000000e+01 7.000000000000000000e+01 5.100000000000000000e+01 5.700000000000000000e+01 6.100000000000000000e+01 5.400000000000000000e+01 5.900000000000000000e+01 6.200000000000000000e+01 5.700000000000000000e+01 4.700000000000000000e+01 5.900000000000000000e+01 5.100000000000000000e+01 4.300000000000000000e+01 4.800000000000000000e+01 7.400000000000000000e+01 6.400000000000000000e+01 5.100000000000000000e+01 7.000000000000000000e+01 6.200000000000000000e+01 5.100000000000000000e+01 6.100000000000000000e+01 5.200000000000000000e+01 5.800000000000000000e+01 3.600000000000000000e+01 5.000000000000000000e+01 6.300000000000000000e+01 5.500000000000000000e+01 6.200000000000000000e+01 5.400000000000000000e+01 6.700000000000000000e+01 6.100000000000000000e+01 5.400000000000000000e+01 3.500000000000000000e+01 5.900000000000000000e+01 5.500000000000000000e+01 6.700000000000000000e+01 6.500000000000000000e+01 6.300000000000000000e+01 6.000000000000000000e+01 5.400000000000000000e+01 4.600000000000000000e+01 5.200000000000000000e+01 5.400000000000000000e+01 5.400000000000000000e+01 5.300000000000000000e+01 5.300000000000000000e+01 4.800000000000000000e+01 6.200000000000000000e+01 4.500000000000000000e+01 5.500000000000000000e+01 5.200000000000000000e+01 6.400000000000000000e+01 6.400000000000000000e+01 5.900000000000000000e+01 5.600000000000000000e+01 5.500000000000000000e+01 4.800000000000000000e+01 5.000000000000000000e+01 5.900000000000000000e+01 5.900000000000000000e+01 5.300000000000000000e+01 5.400000000000000000e+01 5.100000000000000000e+01 4.800000000000000000e+01 6.000000000000000000e+01 5.500000000000000000e+01 5.100000000000000000e+01 4.600000000000000000e+01 5.300000000000000000e+01 5.300000000000000000e+01 5.300000000000000000e+01 5.600000000000000000e+01 6.200000000000000000e+01 6.400000000000000000e+01 5.800000000000000000e+01 5.400000000000000000e+01 4.500000000000000000e+01 6.300000000000000000e+01 5.900000000000000000e+01 5.200000000000000000e+01 5.500000000000000000e+01 5.100000000000000000e+01 4.800000000000000000e+01 5.300000000000000000e+01 5.400000000000000000e+01 4.700000000000000000e+01 6.800000000000000000e+01 4.700000000000000000e+01 6.100000000000000000e+01 4.700000000000000000e+01 5.100000000000000000e+01 4.800000000000000000e+01 7.200000000000000000e+01 4.300000000000000000e+01 5.700000000000000000e+01 4.800000000000000000e+01 6.100000000000000000e+01 5.100000000000000000e+01 4.800000000000000000e+01 6.400000000000000000e+01 6.400000000000000000e+01 6.800000000000000000e+01 5.200000000000000000e+01 4.100000000000000000e+01 5.600000000000000000e+01 4.700000000000000000e+01 6.100000000000000000e+01 6.300000000000000000e+01 6.300000000000000000e+01 5.900000000000000000e+01 6.800000000000000000e+01 5.900000000000000000e+01 5.100000000000000000e+01 5.200000000000000000e+01 5.900000000000000000e+01 6.000000000000000000e+01 5.400000000000000000e+01 4.400000000000000000e+01 6.000000000000000000e+01 5.100000000000000000e+01 5.300000000000000000e+01 4.600000000000000000e+01 6.700000000000000000e+01 5.100000000000000000e+01 6.800000000000000000e+01 4.800000000000000000e+01 5.800000000000000000e+01 5.100000000000000000e+01 5.000000000000000000e+01 4.400000000000000000e+01 5.900000000000000000e+01 5.100000000000000000e+01 5.200000000000000000e+01 5.200000000000000000e+01 5.100000000000000000e+01 3.800000000000000000e+01 4.600000000000000000e+01 7.200000000000000000e+01 5.600000000000000000e+01 6.300000000000000000e+01 7.000000000000000000e+01 5.600000000000000000e+01 5.800000000000000000e+01 5.800000000000000000e+01 5.200000000000000000e+01 4.800000000000000000e+01 5.000000000000000000e+01 7.400000000000000000e+01 5.000000000000000000e+01 5.500000000000000000e+01 6.000000000000000000e+01 5.900000000000000000e+01 5.700000000000000000e+01 4.600000000000000000e+01 4.900000000000000000e+01 5.700000000000000000e+01 6.000000000000000000e+01 4.700000000000000000e+01 4.700000000000000000e+01 4.900000000000000000e+01 4.800000000000000000e+01 6.100000000000000000e+01 5.200000000000000000e+01 5.500000000000000000e+01 3.600000000000000000e+01 4.300000000000000000e+01 4.800000000000000000e+01 6.500000000000000000e+01 4.600000000000000000e+01 5.900000000000000000e+01 5.300000000000000000e+01 5.500000000000000000e+01 4.200000000000000000e+01 4.000000000000000000e+01 4.600000000000000000e+01 4.800000000000000000e+01 3.900000000000000000e+01 4.700000000000000000e+01 3.200000000000000000e+01 4.900000000000000000e+01 6.000000000000000000e+01 3.500000000000000000e+01 3.700000000000000000e+01 3.700000000000000000e+01 4.400000000000000000e+01 4.700000000000000000e+01 3.600000000000000000e+01 4.000000000000000000e+01 4.600000000000000000e+01 4.300000000000000000e+01 4.300000000000000000e+01 4.000000000000000000e+01 4.900000000000000000e+01 5.300000000000000000e+01 4.000000000000000000e+01 2.500000000000000000e+01 5.100000000000000000e+01 4.600000000000000000e+01 3.900000000000000000e+01 3.700000000000000000e+01 4.100000000000000000e+01 4.000000000000000000e+01 3.700000000000000000e+01 4.400000000000000000e+01 3.300000000000000000e+01 4.300000000000000000e+01 4.800000000000000000e+01 3.600000000000000000e+01 4.300000000000000000e+01 4.000000000000000000e+01 4.100000000000000000e+01 3.700000000000000000e+01 3.200000000000000000e+01 4.400000000000000000e+01 3.300000000000000000e+01 4.100000000000000000e+01 4.700000000000000000e+01 4.200000000000000000e+01 4.500000000000000000e+01 4.200000000000000000e+01 4.500000000000000000e+01 4.500000000000000000e+01 3.700000000000000000e+01 3.500000000000000000e+01 3.200000000000000000e+01 4.800000000000000000e+01 3.500000000000000000e+01 4.200000000000000000e+01 3.100000000000000000e+01 4.300000000000000000e+01 3.700000000000000000e+01 3.700000000000000000e+01 4.200000000000000000e+01 4.700000000000000000e+01 3.700000000000000000e+01 3.000000000000000000e+01 3.200000000000000000e+01 4.500000000000000000e+01 4.100000000000000000e+01 4.300000000000000000e+01 2.800000000000000000e+01 4.300000000000000000e+01 4.600000000000000000e+01 3.600000000000000000e+01 3.500000000000000000e+01 4.100000000000000000e+01 2.500000000000000000e+01 3.500000000000000000e+01 3.100000000000000000e+01 4.200000000000000000e+01 4.800000000000000000e+01 3.800000000000000000e+01 4.800000000000000000e+01 4.100000000000000000e+01 4.800000000000000000e+01 3.500000000000000000e+01 4.300000000000000000e+01 3.900000000000000000e+01 3.500000000000000000e+01 4.000000000000000000e+01 3.500000000000000000e+01 3.600000000000000000e+01 4.400000000000000000e+01 3.200000000000000000e+01 4.100000000000000000e+01 4.500000000000000000e+01 4.300000000000000000e+01 5.000000000000000000e+01 4.100000000000000000e+01 3.500000000000000000e+01 5.900000000000000000e+01 3.600000000000000000e+01 3.400000000000000000e+01 3.600000000000000000e+01 4.100000000000000000e+01 3.700000000000000000e+01 3.900000000000000000e+01 3.600000000000000000e+01 4.700000000000000000e+01 4.200000000000000000e+01 3.000000000000000000e+01 3.500000000000000000e+01 3.500000000000000000e+01 2.800000000000000000e+01 5.600000000000000000e+01 4.100000000000000000e+01 4.700000000000000000e+01 3.600000000000000000e+01 4.700000000000000000e+01 3.500000000000000000e+01 4.400000000000000000e+01 4.600000000000000000e+01 3.700000000000000000e+01 3.400000000000000000e+01 3.400000000000000000e+01 4.800000000000000000e+01 3.200000000000000000e+01 3.900000000000000000e+01 5.100000000000000000e+01 3.800000000000000000e+01 4.500000000000000000e+01 3.000000000000000000e+01 4.000000000000000000e+01 3.900000000000000000e+01 4.100000000000000000e+01 3.100000000000000000e+01 5.500000000000000000e+01 3.800000000000000000e+01 3.900000000000000000e+01 3.500000000000000000e+01 3.400000000000000000e+01 3.400000000000000000e+01 3.600000000000000000e+01 3.100000000000000000e+01 3.000000000000000000e+01 5.100000000000000000e+01 5.300000000000000000e+01 4.300000000000000000e+01 4.000000000000000000e+01 3.900000000000000000e+01 4.100000000000000000e+01 4.200000000000000000e+01 3.600000000000000000e+01 2.900000000000000000e+01 5.000000000000000000e+01 4.300000000000000000e+01 4.800000000000000000e+01 2.700000000000000000e+01 4.400000000000000000e+01 4.600000000000000000e+01 4.000000000000000000e+01 4.500000000000000000e+01 4.300000000000000000e+01 3.600000000000000000e+01 3.500000000000000000e+01 3.300000000000000000e+01 4.400000000000000000e+01 4.300000000000000000e+01 2.800000000000000000e+01 2.900000000000000000e+01 5.700000000000000000e+01 3.700000000000000000e+01 3.300000000000000000e+01 3.300000000000000000e+01 3.700000000000000000e+01 3.800000000000000000e+01 3.500000000000000000e+01 4.000000000000000000e+01 3.600000000000000000e+01 4.100000000000000000e+01 3.900000000000000000e+01 4.400000000000000000e+01 3.400000000000000000e+01 4.200000000000000000e+01 3.300000000000000000e+01 3.500000000000000000e+01 4.400000000000000000e+01 4.200000000000000000e+01 3.100000000000000000e+01 3.700000000000000000e+01 3.400000000000000000e+01 4.300000000000000000e+01 4.400000000000000000e+01 4.600000000000000000e+01 2.900000000000000000e+01 4.200000000000000000e+01 3.700000000000000000e+01 4.000000000000000000e+01 4.100000000000000000e+01 4.400000000000000000e+01 4.000000000000000000e+01 3.900000000000000000e+01 3.600000000000000000e+01 4.300000000000000000e+01 4.500000000000000000e+01 2.300000000000000000e+01 3.200000000000000000e+01 3.900000000000000000e+01 3.800000000000000000e+01 4.400000000000000000e+01 4.000000000000000000e+01 4.700000000000000000e+01 4.400000000000000000e+01 3.900000000000000000e+01 4.400000000000000000e+01 3.900000000000000000e+01 3.300000000000000000e+01 2.800000000000000000e+01 3.200000000000000000e+01 4.200000000000000000e+01 3.400000000000000000e+01 5.000000000000000000e+01 4.700000000000000000e+01 2.700000000000000000e+01 3.400000000000000000e+01 3.100000000000000000e+01 3.100000000000000000e+01 3.400000000000000000e+01 3.700000000000000000e+01 3.900000000000000000e+01 3.200000000000000000e+01 2.700000000000000000e+01 5.100000000000000000e+01 4.500000000000000000e+01 3.200000000000000000e+01 3.700000000000000000e+01 2.700000000000000000e+01 3.200000000000000000e+01 3.800000000000000000e+01 3.100000000000000000e+01 3.500000000000000000e+01 3.100000000000000000e+01 3.200000000000000000e+01 2.700000000000000000e+01 3.900000000000000000e+01 4.100000000000000000e+01 3.100000000000000000e+01 4.500000000000000000e+01 3.600000000000000000e+01 2.800000000000000000e+01 3.100000000000000000e+01 4.000000000000000000e+01 3.800000000000000000e+01 3.900000000000000000e+01 2.700000000000000000e+01 3.100000000000000000e+01 4.600000000000000000e+01 3.200000000000000000e+01 4.400000000000000000e+01 3.400000000000000000e+01 3.700000000000000000e+01 3.500000000000000000e+01 3.600000000000000000e+01 3.600000000000000000e+01 3.900000000000000000e+01 3.900000000000000000e+01 4.200000000000000000e+01 3.500000000000000000e+01 3.700000000000000000e+01 3.600000000000000000e+01 3.500000000000000000e+01 3.600000000000000000e+01 4.700000000000000000e+01 3.700000000000000000e+01 3.600000000000000000e+01 3.400000000000000000e+01 2.900000000000000000e+01 3.000000000000000000e+01 4.100000000000000000e+01 3.800000000000000000e+01 4.100000000000000000e+01 4.200000000000000000e+01 2.500000000000000000e+01 3.400000000000000000e+01 2.700000000000000000e+01 3.000000000000000000e+01 3.200000000000000000e+01 3.600000000000000000e+01 2.600000000000000000e+01 2.800000000000000000e+01 3.400000000000000000e+01 4.000000000000000000e+01 3.600000000000000000e+01 2.900000000000000000e+01 2.200000000000000000e+01 3.600000000000000000e+01 2.900000000000000000e+01 2.900000000000000000e+01 3.100000000000000000e+01 2.600000000000000000e+01 2.200000000000000000e+01 3.200000000000000000e+01 2.900000000000000000e+01 2.600000000000000000e+01 2.500000000000000000e+01 3.100000000000000000e+01 3.100000000000000000e+01 2.600000000000000000e+01 3.200000000000000000e+01 3.800000000000000000e+01 3.400000000000000000e+01 1.900000000000000000e+01 2.800000000000000000e+01 2.900000000000000000e+01 2.200000000000000000e+01 2.500000000000000000e+01 2.700000000000000000e+01 4.100000000000000000e+01 2.500000000000000000e+01 3.300000000000000000e+01 1.900000000000000000e+01 3.500000000000000000e+01 3.500000000000000000e+01 3.400000000000000000e+01 2.800000000000000000e+01 3.100000000000000000e+01 2.400000000000000000e+01 3.500000000000000000e+01 2.800000000000000000e+01 3.400000000000000000e+01 2.400000000000000000e+01 3.500000000000000000e+01 2.600000000000000000e+01 2.300000000000000000e+01 3.300000000000000000e+01 3.500000000000000000e+01 2.700000000000000000e+01 3.300000000000000000e+01 1.900000000000000000e+01 3.000000000000000000e+01 2.600000000000000000e+01 4.100000000000000000e+01 2.100000000000000000e+01 2.800000000000000000e+01 3.100000000000000000e+01 2.800000000000000000e+01 3.200000000000000000e+01 3.500000000000000000e+01 3.400000000000000000e+01 3.300000000000000000e+01 2.700000000000000000e+01 3.500000000000000000e+01 3.100000000000000000e+01 3.000000000000000000e+01 2.800000000000000000e+01 3.400000000000000000e+01 2.700000000000000000e+01 3.400000000000000000e+01 2.800000000000000000e+01 2.500000000000000000e+01 2.400000000000000000e+01 2.300000000000000000e+01 3.300000000000000000e+01 2.500000000000000000e+01 2.500000000000000000e+01 3.700000000000000000e+01 3.400000000000000000e+01 3.400000000000000000e+01 3.600000000000000000e+01 2.500000000000000000e+01 2.500000000000000000e+01 3.800000000000000000e+01 3.000000000000000000e+01 2.400000000000000000e+01 3.000000000000000000e+01 3.500000000000000000e+01 2.500000000000000000e+01 2.700000000000000000e+01 2.200000000000000000e+01 3.800000000000000000e+01 3.100000000000000000e+01 3.000000000000000000e+01 3.400000000000000000e+01 3.600000000000000000e+01 2.800000000000000000e+01 2.300000000000000000e+01 3.700000000000000000e+01 3.100000000000000000e+01 3.400000000000000000e+01 3.200000000000000000e+01 3.500000000000000000e+01 2.700000000000000000e+01 2.600000000000000000e+01 3.000000000000000000e+01 2.000000000000000000e+01 2.900000000000000000e+01 2.900000000000000000e+01 2.500000000000000000e+01 3.700000000000000000e+01 2.600000000000000000e+01 2.600000000000000000e+01 3.400000000000000000e+01 2.600000000000000000e+01 3.100000000000000000e+01 3.600000000000000000e+01 3.200000000000000000e+01 3.100000000000000000e+01 3.900000000000000000e+01 3.200000000000000000e+01 2.900000000000000000e+01 2.600000000000000000e+01 3.700000000000000000e+01 3.600000000000000000e+01 2.400000000000000000e+01 2.600000000000000000e+01 2.000000000000000000e+01 2.900000000000000000e+01 2.700000000000000000e+01 2.400000000000000000e+01 3.100000000000000000e+01 2.600000000000000000e+01 3.400000000000000000e+01 3.000000000000000000e+01 3.200000000000000000e+01 2.400000000000000000e+01 3.500000000000000000e+01 2.600000000000000000e+01 1.900000000000000000e+01 3.500000000000000000e+01 3.200000000000000000e+01 3.200000000000000000e+01 2.500000000000000000e+01 2.100000000000000000e+01 3.000000000000000000e+01 2.800000000000000000e+01 3.200000000000000000e+01 3.300000000000000000e+01 2.500000000000000000e+01 2.800000000000000000e+01 2.800000000000000000e+01 3.200000000000000000e+01 2.900000000000000000e+01 2.900000000000000000e+01 2.000000000000000000e+01 3.300000000000000000e+01 3.500000000000000000e+01 4.400000000000000000e+01 2.800000000000000000e+01 3.200000000000000000e+01 4.100000000000000000e+01 2.300000000000000000e+01 2.600000000000000000e+01 3.300000000000000000e+01 3.400000000000000000e+01 2.200000000000000000e+01 3.200000000000000000e+01 2.900000000000000000e+01 2.900000000000000000e+01 3.000000000000000000e+01 3.000000000000000000e+01 2.900000000000000000e+01 2.600000000000000000e+01 3.700000000000000000e+01 3.300000000000000000e+01 2.300000000000000000e+01 2.600000000000000000e+01 2.100000000000000000e+01 2.500000000000000000e+01 3.200000000000000000e+01 2.200000000000000000e+01 3.200000000000000000e+01 3.200000000000000000e+01 2.300000000000000000e+01 2.000000000000000000e+01 3.000000000000000000e+01 3.900000000000000000e+01 2.700000000000000000e+01 2.300000000000000000e+01 1.800000000000000000e+01 2.500000000000000000e+01 2.500000000000000000e+01 2.600000000000000000e+01 2.400000000000000000e+01 3.300000000000000000e+01 2.400000000000000000e+01 2.400000000000000000e+01 2.300000000000000000e+01 1.400000000000000000e+01 2.300000000000000000e+01 1.600000000000000000e+01 2.600000000000000000e+01 1.500000000000000000e+01 1.900000000000000000e+01 2.000000000000000000e+01 2.500000000000000000e+01 2.200000000000000000e+01 1.400000000000000000e+01 1.900000000000000000e+01 1.700000000000000000e+01 1.300000000000000000e+01 2.800000000000000000e+01 1.300000000000000000e+01 2.000000000000000000e+01 2.100000000000000000e+01 1.700000000000000000e+01 2.400000000000000000e+01 2.400000000000000000e+01 2.400000000000000000e+01 2.100000000000000000e+01 2.100000000000000000e+01 1.900000000000000000e+01 1.900000000000000000e+01 1.800000000000000000e+01 1.800000000000000000e+01 1.600000000000000000e+01 1.400000000000000000e+01 2.500000000000000000e+01 1.700000000000000000e+01 1.500000000000000000e+01 1.700000000000000000e+01 2.000000000000000000e+01 9.000000000000000000e+00 1.500000000000000000e+01 2.600000000000000000e+01 2.300000000000000000e+01 2.000000000000000000e+01 1.800000000000000000e+01 1.700000000000000000e+01 1.700000000000000000e+01 1.900000000000000000e+01 2.100000000000000000e+01 2.400000000000000000e+01 1.400000000000000000e+01 1.700000000000000000e+01 1.800000000000000000e+01 2.000000000000000000e+01 1.900000000000000000e+01 1.800000000000000000e+01 2.200000000000000000e+01 2.400000000000000000e+01 1.900000000000000000e+01 2.000000000000000000e+01 2.200000000000000000e+01 1.500000000000000000e+01 2.100000000000000000e+01 2.000000000000000000e+01 1.400000000000000000e+01 1.600000000000000000e+01 1.600000000000000000e+01 1.300000000000000000e+01 2.500000000000000000e+01 1.900000000000000000e+01 2.100000000000000000e+01 1.900000000000000000e+01 1.300000000000000000e+01 1.700000000000000000e+01 2.500000000000000000e+01 1.600000000000000000e+01 1.900000000000000000e+01 2.900000000000000000e+01 2.100000000000000000e+01 1.700000000000000000e+01 1.600000000000000000e+01 2.200000000000000000e+01 1.900000000000000000e+01 2.000000000000000000e+01 2.400000000000000000e+01 2.500000000000000000e+01 2.800000000000000000e+01 1.400000000000000000e+01 1.900000000000000000e+01 1.400000000000000000e+01 2.300000000000000000e+01 2.400000000000000000e+01 1.700000000000000000e+01 2.100000000000000000e+01 2.300000000000000000e+01 1.600000000000000000e+01 1.800000000000000000e+01 2.100000000000000000e+01 1.700000000000000000e+01 1.700000000000000000e+01 1.400000000000000000e+01 1.600000000000000000e+01 2.100000000000000000e+01 2.000000000000000000e+01 1.500000000000000000e+01 2.400000000000000000e+01 2.300000000000000000e+01 2.000000000000000000e+01 2.100000000000000000e+01 1.700000000000000000e+01 1.900000000000000000e+01 1.300000000000000000e+01 2.100000000000000000e+01 1.900000000000000000e+01 1.600000000000000000e+01 2.300000000000000000e+01 2.400000000000000000e+01 2.100000000000000000e+01 1.900000000000000000e+01 1.600000000000000000e+01 1.200000000000000000e+01 2.600000000000000000e+01 2.300000000000000000e+01 2.300000000000000000e+01 1.800000000000000000e+01 1.500000000000000000e+01 2.500000000000000000e+01 2.100000000000000000e+01 1.200000000000000000e+01 2.300000000000000000e+01 2.800000000000000000e+01 1.700000000000000000e+01 1.500000000000000000e+01 2.000000000000000000e+01 1.700000000000000000e+01 2.000000000000000000e+01 2.500000000000000000e+01 1.900000000000000000e+01 1.300000000000000000e+01 2.300000000000000000e+01 2.200000000000000000e+01 1.400000000000000000e+01 1.800000000000000000e+01 2.500000000000000000e+01 2.400000000000000000e+01 2.100000000000000000e+01 1.500000000000000000e+01 2.100000000000000000e+01 1.400000000000000000e+01 1.800000000000000000e+01 1.100000000000000000e+01 1.600000000000000000e+01 1.900000000000000000e+01 2.300000000000000000e+01 1.700000000000000000e+01 1.600000000000000000e+01 3.000000000000000000e+01 1.400000000000000000e+01 2.200000000000000000e+01 1.800000000000000000e+01 1.800000000000000000e+01 2.200000000000000000e+01 2.500000000000000000e+01 1.300000000000000000e+01 2.300000000000000000e+01 2.500000000000000000e+01 1.600000000000000000e+01 2.200000000000000000e+01 1.500000000000000000e+01 2.000000000000000000e+01 2.100000000000000000e+01 2.100000000000000000e+01 1.700000000000000000e+01 2.000000000000000000e+01 1.500000000000000000e+01 2.900000000000000000e+01 1.800000000000000000e+01 1.900000000000000000e+01 1.400000000000000000e+01 2.400000000000000000e+01 2.600000000000000000e+01 2.700000000000000000e+01 2.300000000000000000e+01 1.800000000000000000e+01 2.400000000000000000e+01 2.000000000000000000e+01 2.800000000000000000e+01 1.700000000000000000e+01 1.500000000000000000e+01 2.100000000000000000e+01 2.400000000000000000e+01 1.700000000000000000e+01 1.700000000000000000e+01 1.600000000000000000e+01 2.700000000000000000e+01 2.200000000000000000e+01 1.600000000000000000e+01 1.700000000000000000e+01 2.200000000000000000e+01 2.000000000000000000e+01 1.900000000000000000e+01 2.800000000000000000e+01 2.100000000000000000e+01 2.400000000000000000e+01 1.600000000000000000e+01 1.100000000000000000e+01 2.300000000000000000e+01 2.000000000000000000e+01 1.300000000000000000e+01 2.000000000000000000e+01 2.400000000000000000e+01 1.100000000000000000e+01 2.500000000000000000e+01 2.800000000000000000e+01 1.400000000000000000e+01 2.700000000000000000e+01 1.900000000000000000e+01 2.500000000000000000e+01 1.900000000000000000e+01 1.300000000000000000e+01 2.000000000000000000e+01 2.000000000000000000e+01 2.200000000000000000e+01 1.600000000000000000e+01 1.400000000000000000e+01 2.400000000000000000e+01 2.500000000000000000e+01 2.000000000000000000e+01 1.400000000000000000e+01 2.500000000000000000e+01 1.900000000000000000e+01 2.200000000000000000e+01 9.000000000000000000e+00 1.900000000000000000e+01 2.300000000000000000e+01 1.500000000000000000e+01 1.800000000000000000e+01 1.400000000000000000e+01 1.600000000000000000e+01 2.300000000000000000e+01 1.700000000000000000e+01 1.200000000000000000e+01 2.700000000000000000e+01 1.700000000000000000e+01 1.600000000000000000e+01 1.800000000000000000e+01 1.500000000000000000e+01 1.500000000000000000e+01 2.000000000000000000e+01 1.600000000000000000e+01 2.300000000000000000e+01 1.900000000000000000e+01 2.100000000000000000e+01 3.000000000000000000e+01 2.100000000000000000e+01 2.500000000000000000e+01 1.700000000000000000e+01 2.400000000000000000e+01 1.500000000000000000e+01 1.500000000000000000e+01 2.200000000000000000e+01 1.600000000000000000e+01 1.600000000000000000e+01 2.700000000000000000e+01 1.500000000000000000e+01 1.800000000000000000e+01 1.800000000000000000e+01 2.200000000000000000e+01 1.300000000000000000e+01 2.000000000000000000e+01 1.300000000000000000e+01 2.200000000000000000e+01 1.600000000000000000e+01 2.600000000000000000e+01 2.000000000000000000e+01 2.400000000000000000e+01 2.100000000000000000e+01 1.500000000000000000e+01 1.500000000000000000e+01 2.000000000000000000e+01 1.900000000000000000e+01 2.000000000000000000e+01 1.700000000000000000e+01 2.300000000000000000e+01 1.500000000000000000e+01 1.100000000000000000e+01 1.600000000000000000e+01 2.200000000000000000e+01 2.300000000000000000e+01 2.600000000000000000e+01 2.100000000000000000e+01 2.100000000000000000e+01 2.000000000000000000e+01 1.900000000000000000e+01 1.000000000000000000e+01 1.700000000000000000e+01 2.700000000000000000e+01 1.300000000000000000e+01 2.100000000000000000e+01 2.600000000000000000e+01 1.500000000000000000e+01 1.900000000000000000e+01 2.100000000000000000e+01 2.500000000000000000e+01 1.700000000000000000e+01 2.900000000000000000e+01 1.400000000000000000e+01 2.000000000000000000e+01 2.100000000000000000e+01 1.700000000000000000e+01 2.700000000000000000e+01 1.700000000000000000e+01 2.100000000000000000e+01 1.900000000000000000e+01 1.900000000000000000e+01 2.000000000000000000e+01 2.000000000000000000e+01 1.700000000000000000e+01 1.700000000000000000e+01 1.500000000000000000e+01 2.000000000000000000e+01 1.700000000000000000e+01 2.600000000000000000e+01 2.900000000000000000e+01 2.500000000000000000e+01 2.100000000000000000e+01 2.500000000000000000e+01 2.800000000000000000e+01 1.800000000000000000e+01 2.100000000000000000e+01 2.300000000000000000e+01 1.500000000000000000e+01 2.500000000000000000e+01 2.800000000000000000e+01 1.800000000000000000e+01 1.600000000000000000e+01 1.500000000000000000e+01 1.000000000000000000e+01 2.100000000000000000e+01 1.600000000000000000e+01 2.000000000000000000e+01 1.700000000000000000e+01 2.100000000000000000e+01 1.700000000000000000e+01 3.000000000000000000e+01 3.500000000000000000e+01 1.700000000000000000e+01 2.000000000000000000e+01 1.700000000000000000e+01 2.100000000000000000e+01 2.500000000000000000e+01 1.900000000000000000e+01 2.100000000000000000e+01 1.600000000000000000e+01 2.200000000000000000e+01 2.600000000000000000e+01 2.500000000000000000e+01 1.900000000000000000e+01 2.200000000000000000e+01 1.700000000000000000e+01 2.800000000000000000e+01 2.100000000000000000e+01 2.200000000000000000e+01 2.500000000000000000e+01 2.300000000000000000e+01 2.800000000000000000e+01 2.400000000000000000e+01 2.800000000000000000e+01 1.900000000000000000e+01 1.400000000000000000e+01 1.100000000000000000e+01 2.900000000000000000e+01 2.400000000000000000e+01 2.200000000000000000e+01 2.700000000000000000e+01 1.700000000000000000e+01 1.600000000000000000e+01 1.500000000000000000e+01 2.300000000000000000e+01 2.200000000000000000e+01 2.700000000000000000e+01 1.700000000000000000e+01 2.100000000000000000e+01 2.400000000000000000e+01 1.600000000000000000e+01 1.700000000000000000e+01 2.300000000000000000e+01 2.300000000000000000e+01 1.900000000000000000e+01 1.500000000000000000e+01 2.100000000000000000e+01 1.600000000000000000e+01 2.300000000000000000e+01 1.800000000000000000e+01 1.500000000000000000e+01 2.300000000000000000e+01 1.200000000000000000e+01 2.800000000000000000e+01 2.000000000000000000e+01 2.200000000000000000e+01 2.100000000000000000e+01 2.700000000000000000e+01 2.600000000000000000e+01 2.500000000000000000e+01 2.700000000000000000e+01 2.200000000000000000e+01 2.100000000000000000e+01 1.800000000000000000e+01 1.300000000000000000e+01 2.100000000000000000e+01 2.000000000000000000e+01 1.800000000000000000e+01 3.000000000000000000e+01 1.500000000000000000e+01 2.400000000000000000e+01 1.600000000000000000e+01 2.300000000000000000e+01 2.500000000000000000e+01 1.800000000000000000e+01 1.300000000000000000e+01 1.300000000000000000e+01 2.000000000000000000e+01 1.800000000000000000e+01 2.500000000000000000e+01 1.300000000000000000e+01 1.600000000000000000e+01 1.900000000000000000e+01 1.700000000000000000e+01 2.500000000000000000e+01 2.000000000000000000e+01 2.200000000000000000e+01 1.200000000000000000e+01 2.400000000000000000e+01 2.500000000000000000e+01 1.500000000000000000e+01 1.800000000000000000e+01 1.500000000000000000e+01 2.300000000000000000e+01 1.700000000000000000e+01 2.100000000000000000e+01 2.200000000000000000e+01 1.800000000000000000e+01 1.400000000000000000e+01 1.900000000000000000e+01 1.700000000000000000e+01 1.600000000000000000e+01 1.400000000000000000e+01 2.300000000000000000e+01 2.000000000000000000e+01 2.400000000000000000e+01 1.300000000000000000e+01 1.500000000000000000e+01 2.400000000000000000e+01 2.000000000000000000e+01 2.000000000000000000e+01 2.400000000000000000e+01 1.300000000000000000e+01 1.900000000000000000e+01 2.500000000000000000e+01 2.200000000000000000e+01 3.000000000000000000e+01 2.200000000000000000e+01 2.100000000000000000e+01 1.600000000000000000e+01 2.500000000000000000e+01 3.000000000000000000e+01 1.200000000000000000e+01 2.000000000000000000e+01 1.700000000000000000e+01 2.400000000000000000e+01 1.700000000000000000e+01 2.100000000000000000e+01 2.100000000000000000e+01 1.800000000000000000e+01 2.000000000000000000e+01 2.100000000000000000e+01 2.300000000000000000e+01 1.700000000000000000e+01 2.000000000000000000e+01 1.300000000000000000e+01 2.200000000000000000e+01 1.800000000000000000e+01 2.200000000000000000e+01 2.100000000000000000e+01 1.500000000000000000e+01 2.400000000000000000e+01 2.600000000000000000e+01 1.900000000000000000e+01 1.500000000000000000e+01 2.300000000000000000e+01 1.300000000000000000e+01 2.100000000000000000e+01 2.000000000000000000e+01 1.800000000000000000e+01 1.800000000000000000e+01 2.800000000000000000e+01 1.900000000000000000e+01 1.400000000000000000e+01 2.100000000000000000e+01 1.400000000000000000e+01 1.500000000000000000e+01 1.500000000000000000e+01 2.600000000000000000e+01 2.100000000000000000e+01 1.800000000000000000e+01 1.900000000000000000e+01 1.900000000000000000e+01 2.800000000000000000e+01 1.900000000000000000e+01 2.100000000000000000e+01 2.000000000000000000e+01 1.900000000000000000e+01 1.700000000000000000e+01 1.300000000000000000e+01 2.000000000000000000e+01 1.900000000000000000e+01 1.900000000000000000e+01 2.400000000000000000e+01 1.700000000000000000e+01 1.600000000000000000e+01 1.600000000000000000e+01 2.400000000000000000e+01 2.000000000000000000e+01 2.000000000000000000e+01 6.000000000000000000e+00 1.800000000000000000e+01 1.100000000000000000e+01 2.100000000000000000e+01 1.900000000000000000e+01 2.500000000000000000e+01 2.900000000000000000e+01 2.800000000000000000e+01 2.000000000000000000e+01 1.600000000000000000e+01 1.500000000000000000e+01 1.900000000000000000e+01 2.400000000000000000e+01 1.400000000000000000e+01 1.300000000000000000e+01 1.500000000000000000e+01 2.800000000000000000e+01 1.500000000000000000e+01 1.500000000000000000e+01 1.800000000000000000e+01 1.900000000000000000e+01 2.600000000000000000e+01 2.100000000000000000e+01 1.800000000000000000e+01 2.700000000000000000e+01 1.500000000000000000e+01 2.100000000000000000e+01 2.300000000000000000e+01 1.900000000000000000e+01 1.400000000000000000e+01 1.300000000000000000e+01 1.300000000000000000e+01 2.200000000000000000e+01 2.200000000000000000e+01 1.900000000000000000e+01 2.100000000000000000e+01 1.700000000000000000e+01 2.100000000000000000e+01 2.000000000000000000e+01 1.500000000000000000e+01 1.800000000000000000e+01 2.300000000000000000e+01 1.900000000000000000e+01 1.800000000000000000e+01 1.400000000000000000e+01 1.800000000000000000e+01 1.300000000000000000e+01 2.100000000000000000e+01 2.800000000000000000e+01 2.100000000000000000e+01 2.400000000000000000e+01 1.600000000000000000e+01 1.400000000000000000e+01 2.500000000000000000e+01 1.600000000000000000e+01 2.000000000000000000e+01 1.900000000000000000e+01 2.400000000000000000e+01 1.500000000000000000e+01 1.400000000000000000e+01 2.000000000000000000e+01 1.100000000000000000e+01 2.300000000000000000e+01 1.900000000000000000e+01 1.400000000000000000e+01 1.800000000000000000e+01 1.900000000000000000e+01 2.300000000000000000e+01 1.400000000000000000e+01 1.600000000000000000e+01 1.900000000000000000e+01 2.000000000000000000e+01 2.000000000000000000e+01 1.900000000000000000e+01 1.700000000000000000e+01 1.400000000000000000e+01 1.800000000000000000e+01 1.300000000000000000e+01 1.700000000000000000e+01 1.600000000000000000e+01 2.300000000000000000e+01 2.100000000000000000e+01 1.600000000000000000e+01 1.500000000000000000e+01 1.700000000000000000e+01 1.500000000000000000e+01 2.000000000000000000e+01 1.900000000000000000e+01 2.500000000000000000e+01 2.900000000000000000e+01 1.100000000000000000e+01 1.500000000000000000e+01 1.000000000000000000e+01 2.500000000000000000e+01 2.800000000000000000e+01 1.600000000000000000e+01 1.600000000000000000e+01 1.900000000000000000e+01 1.900000000000000000e+01 1.900000000000000000e+01 2.300000000000000000e+01 1.800000000000000000e+01 1.700000000000000000e+01 2.300000000000000000e+01 2.500000000000000000e+01 1.900000000000000000e+01 1.800000000000000000e+01 2.100000000000000000e+01 1.600000000000000000e+01 2.100000000000000000e+01 2.100000000000000000e+01 2.100000000000000000e+01 1.900000000000000000e+01 1.800000000000000000e+01 2.100000000000000000e+01 1.800000000000000000e+01 2.300000000000000000e+01 3.000000000000000000e+01 1.500000000000000000e+01 2.000000000000000000e+01 2.800000000000000000e+01 2.100000000000000000e+01 3.100000000000000000e+01 1.800000000000000000e+01 2.100000000000000000e+01 2.200000000000000000e+01 2.000000000000000000e+01 2.800000000000000000e+01 1.400000000000000000e+01 2.100000000000000000e+01 1.800000000000000000e+01 1.300000000000000000e+01 1.400000000000000000e+01 1.600000000000000000e+01 1.500000000000000000e+01 2.100000000000000000e+01 2.400000000000000000e+01 2.300000000000000000e+01 1.300000000000000000e+01 1.300000000000000000e+01 1.700000000000000000e+01 2.000000000000000000e+01 2.100000000000000000e+01 2.000000000000000000e+01 3.200000000000000000e+01 2.000000000000000000e+01 1.500000000000000000e+01 2.400000000000000000e+01 1.700000000000000000e+01 1.900000000000000000e+01 2.800000000000000000e+01 2.900000000000000000e+01 1.600000000000000000e+01 2.500000000000000000e+01 2.200000000000000000e+01 1.800000000000000000e+01 2.300000000000000000e+01 1.600000000000000000e+01 1.900000000000000000e+01 2.200000000000000000e+01 2.500000000000000000e+01 1.300000000000000000e+01 1.600000000000000000e+01 1.600000000000000000e+01 1.900000000000000000e+01 2.500000000000000000e+01 1.900000000000000000e+01 1.600000000000000000e+01 1.700000000000000000e+01 2.600000000000000000e+01 2.000000000000000000e+01 1.700000000000000000e+01 1.700000000000000000e+01 2.500000000000000000e+01 1.200000000000000000e+01 2.200000000000000000e+01 1.600000000000000000e+01 2.800000000000000000e+01 2.100000000000000000e+01 1.800000000000000000e+01 2.000000000000000000e+01 2.100000000000000000e+01 1.700000000000000000e+01 1.600000000000000000e+01 2.000000000000000000e+01 1.400000000000000000e+01 2.400000000000000000e+01 2.000000000000000000e+01 1.900000000000000000e+01 1.800000000000000000e+01 1.700000000000000000e+01 1.500000000000000000e+01 2.200000000000000000e+01 1.900000000000000000e+01 2.000000000000000000e+01 1.600000000000000000e+01 2.100000000000000000e+01 2.000000000000000000e+01 2.600000000000000000e+01 2.500000000000000000e+01 2.100000000000000000e+01 2.300000000000000000e+01 2.500000000000000000e+01 1.800000000000000000e+01 2.800000000000000000e+01 1.800000000000000000e+01 2.900000000000000000e+01 2.000000000000000000e+01 1.800000000000000000e+01 1.400000000000000000e+01 1.800000000000000000e+01 1.400000000000000000e+01 1.600000000000000000e+01 2.000000000000000000e+01 1.800000000000000000e+01 1.900000000000000000e+01 2.000000000000000000e+01 2.000000000000000000e+01 1.600000000000000000e+01 1.400000000000000000e+01 2.300000000000000000e+01 2.000000000000000000e+01 2.600000000000000000e+01 2.200000000000000000e+01 2.700000000000000000e+01 2.100000000000000000e+01 1.500000000000000000e+01 1.500000000000000000e+01 2.400000000000000000e+01 3.100000000000000000e+01 2.400000000000000000e+01 2.000000000000000000e+01 2.100000000000000000e+01 1.900000000000000000e+01 1.900000000000000000e+01 1.100000000000000000e+01 1.800000000000000000e+01 2.000000000000000000e+01 2.900000000000000000e+01 1.800000000000000000e+01 3.100000000000000000e+01 1.600000000000000000e+01 2.000000000000000000e+01 1.600000000000000000e+01 1.500000000000000000e+01 1.900000000000000000e+01 1.500000000000000000e+01 1.700000000000000000e+01 1.600000000000000000e+01 1.200000000000000000e+01 2.100000000000000000e+01 2.300000000000000000e+01 2.400000000000000000e+01 1.200000000000000000e+01 2.100000000000000000e+01 2.100000000000000000e+01 1.800000000000000000e+01 2.100000000000000000e+01 2.100000000000000000e+01 2.500000000000000000e+01 2.000000000000000000e+01 2.600000000000000000e+01 2.200000000000000000e+01 2.500000000000000000e+01 1.500000000000000000e+01 1.900000000000000000e+01 1.700000000000000000e+01 1.800000000000000000e+01 2.600000000000000000e+01 1.700000000000000000e+01 2.400000000000000000e+01 2.100000000000000000e+01 2.600000000000000000e+01 1.900000000000000000e+01 2.000000000000000000e+01 2.200000000000000000e+01 2.100000000000000000e+01 2.100000000000000000e+01 1.700000000000000000e+01 3.000000000000000000e+01 1.900000000000000000e+01 3.200000000000000000e+01 2.000000000000000000e+01 3.200000000000000000e+01 2.300000000000000000e+01 3.000000000000000000e+01 1.900000000000000000e+01 2.100000000000000000e+01 2.000000000000000000e+01 1.400000000000000000e+01 2.700000000000000000e+01 1.700000000000000000e+01 2.800000000000000000e+01 1.800000000000000000e+01 1.900000000000000000e+01 2.000000000000000000e+01 2.500000000000000000e+01 2.400000000000000000e+01 2.100000000000000000e+01 3.100000000000000000e+01 2.200000000000000000e+01 2.000000000000000000e+01 2.800000000000000000e+01 1.800000000000000000e+01 2.400000000000000000e+01 2.600000000000000000e+01 2.700000000000000000e+01 2.200000000000000000e+01 2.300000000000000000e+01 1.500000000000000000e+01 1.300000000000000000e+01 1.900000000000000000e+01 2.200000000000000000e+01 2.500000000000000000e+01 2.000000000000000000e+01 2.700000000000000000e+01 2.200000000000000000e+01 3.100000000000000000e+01 2.000000000000000000e+01 1.900000000000000000e+01 2.800000000000000000e+01 1.600000000000000000e+01 1.600000000000000000e+01 2.500000000000000000e+01 1.400000000000000000e+01 1.400000000000000000e+01 1.900000000000000000e+01 1.900000000000000000e+01 1.500000000000000000e+01 2.100000000000000000e+01 1.700000000000000000e+01 1.400000000000000000e+01 1.900000000000000000e+01 2.500000000000000000e+01 2.700000000000000000e+01 1.600000000000000000e+01 1.000000000000000000e+01 1.600000000000000000e+01 2.100000000000000000e+01 2.000000000000000000e+01 1.800000000000000000e+01 1.600000000000000000e+01 1.900000000000000000e+01 1.700000000000000000e+01 1.300000000000000000e+01 2.000000000000000000e+01 1.200000000000000000e+01 1.900000000000000000e+01 1.500000000000000000e+01 1.700000000000000000e+01 2.000000000000000000e+01 2.100000000000000000e+01 2.000000000000000000e+01 2.200000000000000000e+01 2.400000000000000000e+01 1.400000000000000000e+01 2.200000000000000000e+01 2.100000000000000000e+01 2.300000000000000000e+01 1.800000000000000000e+01 2.200000000000000000e+01 2.400000000000000000e+01 1.900000000000000000e+01 3.000000000000000000e+01 2.000000000000000000e+01 1.800000000000000000e+01 2.100000000000000000e+01 2.400000000000000000e+01 1.900000000000000000e+01 1.600000000000000000e+01 2.200000000000000000e+01 1.900000000000000000e+01 2.500000000000000000e+01 2.600000000000000000e+01 2.300000000000000000e+01 1.800000000000000000e+01 2.900000000000000000e+01 2.200000000000000000e+01 2.000000000000000000e+01 2.100000000000000000e+01 2.000000000000000000e+01 1.700000000000000000e+01 1.700000000000000000e+01 1.700000000000000000e+01 1.300000000000000000e+01 1.500000000000000000e+01 1.400000000000000000e+01 1.400000000000000000e+01 1.800000000000000000e+01 2.200000000000000000e+01 1.500000000000000000e+01 1.800000000000000000e+01 1.500000000000000000e+01 1.500000000000000000e+01 2.000000000000000000e+01 2.900000000000000000e+01 9.000000000000000000e+00 1.800000000000000000e+01 1.700000000000000000e+01 1.500000000000000000e+01 2.500000000000000000e+01 2.400000000000000000e+01 2.000000000000000000e+01 2.200000000000000000e+01 2.600000000000000000e+01 2.100000000000000000e+01 1.800000000000000000e+01 2.500000000000000000e+01 2.200000000000000000e+01 2.600000000000000000e+01 2.000000000000000000e+01 1.800000000000000000e+01 1.600000000000000000e+01 1.800000000000000000e+01 1.500000000000000000e+01 1.600000000000000000e+01 2.300000000000000000e+01 1.800000000000000000e+01 2.100000000000000000e+01 2.700000000000000000e+01 2.700000000000000000e+01 1.900000000000000000e+01 1.700000000000000000e+01 2.400000000000000000e+01 1.300000000000000000e+01 2.400000000000000000e+01 1.700000000000000000e+01 1.000000000000000000e+01 2.400000000000000000e+01 1.600000000000000000e+01 2.200000000000000000e+01 2.100000000000000000e+01 2.500000000000000000e+01 1.700000000000000000e+01 1.700000000000000000e+01 2.500000000000000000e+01 1.900000000000000000e+01 2.400000000000000000e+01 3.000000000000000000e+01 1.800000000000000000e+01 2.600000000000000000e+01 1.700000000000000000e+01 2.200000000000000000e+01 2.100000000000000000e+01 1.700000000000000000e+01 1.800000000000000000e+01 2.000000000000000000e+01 2.300000000000000000e+01 2.200000000000000000e+01 2.700000000000000000e+01 1.600000000000000000e+01 2.000000000000000000e+01 1.300000000000000000e+01 1.800000000000000000e+01 1.700000000000000000e+01 1.700000000000000000e+01 2.500000000000000000e+01 1.100000000000000000e+01 1.700000000000000000e+01 2.300000000000000000e+01 2.200000000000000000e+01 2.300000000000000000e+01 2.500000000000000000e+01 1.400000000000000000e+01 2.000000000000000000e+01 2.100000000000000000e+01 2.000000000000000000e+01 2.200000000000000000e+01 2.000000000000000000e+01 2.000000000000000000e+01 2.500000000000000000e+01 1.600000000000000000e+01 2.400000000000000000e+01 1.900000000000000000e+01 2.600000000000000000e+01 2.400000000000000000e+01 1.100000000000000000e+01 2.400000000000000000e+01 2.300000000000000000e+01 2.100000000000000000e+01 8.000000000000000000e+00 1.900000000000000000e+01 2.200000000000000000e+01 2.400000000000000000e+01 9.000000000000000000e+00 1.200000000000000000e+01 1.700000000000000000e+01 2.100000000000000000e+01 1.900000000000000000e+01 2.000000000000000000e+01 1.800000000000000000e+01 1.800000000000000000e+01 1.900000000000000000e+01 9.000000000000000000e+00 1.700000000000000000e+01 1.500000000000000000e+01 1.600000000000000000e+01 2.100000000000000000e+01 2.500000000000000000e+01 1.400000000000000000e+01 2.500000000000000000e+01 2.100000000000000000e+01 2.200000000000000000e+01 2.100000000000000000e+01 2.700000000000000000e+01 2.000000000000000000e+01 2.000000000000000000e+01 2.600000000000000000e+01 1.800000000000000000e+01 2.000000000000000000e+01 1.600000000000000000e+01 1.900000000000000000e+01 1.700000000000000000e+01 2.100000000000000000e+01 2.500000000000000000e+01 2.000000000000000000e+01 2.200000000000000000e+01 2.100000000000000000e+01 2.000000000000000000e+01 2.800000000000000000e+01 2.400000000000000000e+01 2.300000000000000000e+01 2.000000000000000000e+01 1.400000000000000000e+01 2.000000000000000000e+01 2.800000000000000000e+01 2.300000000000000000e+01 1.900000000000000000e+01 2.900000000000000000e+01 1.400000000000000000e+01 2.100000000000000000e+01 1.700000000000000000e+01 1.900000000000000000e+01 2.400000000000000000e+01 2.100000000000000000e+01 2.300000000000000000e+01 1.900000000000000000e+01 2.100000000000000000e+01 1.300000000000000000e+01 1.900000000000000000e+01 2.400000000000000000e+01 1.300000000000000000e+01 2.700000000000000000e+01 1.800000000000000000e+01 1.600000000000000000e+01 1.900000000000000000e+01 2.900000000000000000e+01 1.300000000000000000e+01 2.100000000000000000e+01 1.900000000000000000e+01 2.100000000000000000e+01 2.400000000000000000e+01 1.900000000000000000e+01 2.400000000000000000e+01 2.400000000000000000e+01 1.700000000000000000e+01 1.700000000000000000e+01 1.100000000000000000e+01 2.600000000000000000e+01 1.900000000000000000e+01 1.700000000000000000e+01 1.900000000000000000e+01 1.500000000000000000e+01 1.200000000000000000e+01 1.900000000000000000e+01 2.700000000000000000e+01 2.700000000000000000e+01 2.500000000000000000e+01 2.800000000000000000e+01 1.500000000000000000e+01 1.900000000000000000e+01 3.000000000000000000e+01 2.800000000000000000e+01 2.300000000000000000e+01 2.400000000000000000e+01 1.800000000000000000e+01 2.000000000000000000e+01 2.100000000000000000e+01 2.100000000000000000e+01 1.700000000000000000e+01 1.600000000000000000e+01 2.000000000000000000e+01 2.500000000000000000e+01 2.700000000000000000e+01 1.800000000000000000e+01 2.400000000000000000e+01 1.700000000000000000e+01 1.900000000000000000e+01 2.000000000000000000e+01 2.000000000000000000e+01
[truncated: 3,599,776 more chars]
