# Supplementary material for: Bayesian inference of kinetic schemes for ion channels by Kalman filtering
Source: eLife. 2022 May 4;11:e62714. doi: 10.7554/eLife.62714 (PMC9342998; doi:10.7554/eLife.62714)
Supplement: Figure 7—source data 2. — Each of them has 10 ligand concentrations. The number in the file name reports the amount of ion channels in the patch. [file elife-62714-fig7-data2.zip › 2000fluor.txt]

0.000000000000000000e+00 0.000000000000000000e+00 0.000000000000000000e+00 0.000000000000000000e+00 0.000000000000000000e+00 0.000000000000000000e+00 0.000000000000000000e+00 0.000000000000000000e+00 0.000000000000000000e+00 0.000000000000000000e+00 0.000000000000000000e+00 0.000000000000000000e+00 0.000000000000000000e+00 0.000000000000000000e+00 0.000000000000000000e+00 0.000000000000000000e+00 0.000000000000000000e+00 0.000000000000000000e+00 0.000000000000000000e+00 0.000000000000000000e+00 0.000000000000000000e+00 0.000000000000000000e+00 0.000000000000000000e+00 0.000000000000000000e+00 0.000000000000000000e+00 0.000000000000000000e+00 0.000000000000000000e+00 0.000000000000000000e+00 0.000000000000000000e+00 0.000000000000000000e+00 0.000000000000000000e+00 0.000000000000000000e+00 0.000000000000000000e+00 0.000000000000000000e+00 0.000000000000000000e+00 0.000000000000000000e+00 0.000000000000000000e+00 0.000000000000000000e+00 0.000000000000000000e+00 0.000000000000000000e+00 0.000000000000000000e+00 0.000000000000000000e+00 0.000000000000000000e+00 0.000000000000000000e+00 0.000000000000000000e+00 0.000000000000000000e+00 0.000000000000000000e+00 0.000000000000000000e+00 0.000000000000000000e+00 0.000000000000000000e+00 0.000000000000000000e+00 0.000000000000000000e+00 0.000000000000000000e+00 0.000000000000000000e+00 0.000000000000000000e+00 0.000000000000000000e+00 0.000000000000000000e+00 0.000000000000000000e+00 0.000000000000000000e+00 0.000000000000000000e+00 0.000000000000000000e+00 0.000000000000000000e+00 0.000000000000000000e+00 0.000000000000000000e+00 0.000000000000000000e+00 0.000000000000000000e+00 0.000000000000000000e+00 0.000000000000000000e+00 0.000000000000000000e+00 0.000000000000000000e+00 0.000000000000000000e+00 0.000000000000000000e+00 0.000000000000000000e+00 0.000000000000000000e+00 0.000000000000000000e+00 0.000000000000000000e+00 0.000000000000000000e+00 0.000000000000000000e+00 0.000000000000000000e+00 0.000000000000000000e+00 0.000000000000000000e+00 0.000000000000000000e+00 0.000000000000000000e+00 0.000000000000000000e+00 0.000000000000000000e+00 0.000000000000000000e+00 0.000000000000000000e+00 0.000000000000000000e+00 0.000000000000000000e+00 0.000000000000000000e+00 0.000000000000000000e+00 0.000000000000000000e+00 0.000000000000000000e+00 0.000000000000000000e+00 0.000000000000000000e+00 0.000000000000000000e+00 0.000000000000000000e+00 0.000000000000000000e+00 0.000000000000000000e+00 0.000000000000000000e+00 0.000000000000000000e+00 0.000000000000000000e+00 0.000000000000000000e+00 0.000000000000000000e+00 0.000000000000000000e+00 0.000000000000000000e+00 0.000000000000000000e+00 0.000000000000000000e+00 0.000000000000000000e+00 0.000000000000000000e+00 0.000000000000000000e+00 0.000000000000000000e+00 0.000000000000000000e+00 0.000000000000000000e+00 0.000000000000000000e+00 0.000000000000000000e+00 0.000000000000000000e+00 0.000000000000000000e+00 0.000000000000000000e+00 0.000000000000000000e+00 0.000000000000000000e+00 0.000000000000000000e+00 0.000000000000000000e+00 0.000000000000000000e+00 0.000000000000000000e+00 0.000000000000000000e+00 0.000000000000000000e+00 0.000000000000000000e+00 0.000000000000000000e+00 0.000000000000000000e+00 0.000000000000000000e+00 0.000000000000000000e+00 0.000000000000000000e+00 0.000000000000000000e+00 0.000000000000000000e+00 0.000000000000000000e+00 0.000000000000000000e+00 0.000000000000000000e+00 0.000000000000000000e+00 0.000000000000000000e+00 0.000000000000000000e+00 0.000000000000000000e+00 0.000000000000000000e+00 0.000000000000000000e+00 0.000000000000000000e+00 0.000000000000000000e+00 0.000000000000000000e+00 0.000000000000000000e+00 0.000000000000000000e+00 0.000000000000000000e+00 0.000000000000000000e+00 0.000000000000000000e+00 0.000000000000000000e+00 0.000000000000000000e+00 0.000000000000000000e+00 0.000000000000000000e+00 0.000000000000000000e+00 0.000000000000000000e+00 0.000000000000000000e+00 0.000000000000000000e+00 0.000000000000000000e+00 0.000000000000000000e+00 0.000000000000000000e+00 0.000000000000000000e+00 0.000000000000000000e+00 0.000000000000000000e+00 0.000000000000000000e+00 0.000000000000000000e+00 0.000000000000000000e+00 0.000000000000000000e+00 0.000000000000000000e+00 0.000000000000000000e+00 0.000000000000000000e+00 0.000000000000000000e+00 0.000000000000000000e+00 0.000000000000000000e+00 0.000000000000000000e+00 0.000000000000000000e+00 0.000000000000000000e+00 0.000000000000000000e+00 0.000000000000000000e+00 0.000000000000000000e+00 0.000000000000000000e+00 0.000000000000000000e+00 0.000000000000000000e+00 0.000000000000000000e+00 0.000000000000000000e+00 0.000000000000000000e+00 0.000000000000000000e+00 0.000000000000000000e+00 0.000000000000000000e+00 0.000000000000000000e+00 0.000000000000000000e+00 0.000000000000000000e+00 0.000000000000000000e+00 0.000000000000000000e+00 0.000000000000000000e+00 0.000000000000000000e+00 0.000000000000000000e+00 0.000000000000000000e+00 0.000000000000000000e+00 0.000000000000000000e+00 0.000000000000000000e+00 0.000000000000000000e+00 0.000000000000000000e+00 0.000000000000000000e+00 0.000000000000000000e+00 0.000000000000000000e+00 0.000000000000000000e+00 0.000000000000000000e+00 0.000000000000000000e+00 0.000000000000000000e+00 0.000000000000000000e+00 0.000000000000000000e+00 0.000000000000000000e+00 0.000000000000000000e+00 0.000000000000000000e+00 0.000000000000000000e+00 0.000000000000000000e+00 0.000000000000000000e+00 0.000000000000000000e+00 0.000000000000000000e+00 0.000000000000000000e+00 0.000000000000000000e+00 0.000000000000000000e+00 0.000000000000000000e+00 0.000000000000000000e+00 0.000000000000000000e+00 0.000000000000000000e+00 0.000000000000000000e+00 0.000000000000000000e+00 0.000000000000000000e+00 0.000000000000000000e+00 0.000000000000000000e+00 0.000000000000000000e+00 0.000000000000000000e+00 0.000000000000000000e+00 0.000000000000000000e+00 0.000000000000000000e+00 0.000000000000000000e+00 0.000000000000000000e+00 0.000000000000000000e+00 0.000000000000000000e+00 0.000000000000000000e+00 0.000000000000000000e+00 0.000000000000000000e+00 0.000000000000000000e+00 0.000000000000000000e+00 0.000000000000000000e+00 0.000000000000000000e+00 0.000000000000000000e+00 0.000000000000000000e+00 0.000000000000000000e+00 0.000000000000000000e+00 0.000000000000000000e+00 0.000000000000000000e+00 0.000000000000000000e+00 0.000000000000000000e+00 0.000000000000000000e+00 0.000000000000000000e+00 0.000000000000000000e+00 0.000000000000000000e+00 0.000000000000000000e+00 0.000000000000000000e+00 0.000000000000000000e+00 0.000000000000000000e+00 0.000000000000000000e+00 0.000000000000000000e+00 0.000000000000000000e+00 0.000000000000000000e+00 0.000000000000000000e+00 0.000000000000000000e+00 0.000000000000000000e+00 0.000000000000000000e+00 0.000000000000000000e+00 0.000000000000000000e+00 0.000000000000000000e+00 0.000000000000000000e+00 0.000000000000000000e+00 0.000000000000000000e+00 0.000000000000000000e+00 0.000000000000000000e+00 0.000000000000000000e+00 0.000000000000000000e+00 0.000000000000000000e+00 0.000000000000000000e+00 0.000000000000000000e+00 0.000000000000000000e+00 0.000000000000000000e+00 0.000000000000000000e+00 0.000000000000000000e+00 0.000000000000000000e+00 0.000000000000000000e+00 0.000000000000000000e+00 0.000000000000000000e+00 0.000000000000000000e+00 0.000000000000000000e+00 0.000000000000000000e+00 0.000000000000000000e+00 0.000000000000000000e+00 0.000000000000000000e+00 0.000000000000000000e+00 0.000000000000000000e+00 0.000000000000000000e+00 0.000000000000000000e+00 0.000000000000000000e+00 0.000000000000000000e+00 0.000000000000000000e+00 0.000000000000000000e+00 0.000000000000000000e+00 0.000000000000000000e+00 0.000000000000000000e+00 0.000000000000000000e+00 0.000000000000000000e+00 0.000000000000000000e+00 0.000000000000000000e+00 0.000000000000000000e+00 0.000000000000000000e+00 0.000000000000000000e+00 0.000000000000000000e+00 0.000000000000000000e+00 0.000000000000000000e+00 0.000000000000000000e+00 0.000000000000000000e+00 0.000000000000000000e+00 0.000000000000000000e+00 0.000000000000000000e+00 0.000000000000000000e+00 0.000000000000000000e+00 0.000000000000000000e+00 0.000000000000000000e+00 0.000000000000000000e+00 0.000000000000000000e+00 0.000000000000000000e+00 0.000000000000000000e+00 0.000000000000000000e+00 0.000000000000000000e+00 0.000000000000000000e+00 0.000000000000000000e+00 0.000000000000000000e+00 0.000000000000000000e+00 0.000000000000000000e+00 0.000000000000000000e+00 0.000000000000000000e+00 0.000000000000000000e+00 0.000000000000000000e+00 0.000000000000000000e+00 0.000000000000000000e+00 0.000000000000000000e+00 0.000000000000000000e+00 0.000000000000000000e+00 0.000000000000000000e+00 0.000000000000000000e+00 0.000000000000000000e+00 0.000000000000000000e+00 0.000000000000000000e+00 0.000000000000000000e+00 0.000000000000000000e+00 0.000000000000000000e+00 0.000000000000000000e+00 0.000000000000000000e+00 0.000000000000000000e+00 0.000000000000000000e+00 0.000000000000000000e+00 0.000000000000000000e+00 0.000000000000000000e+00 0.000000000000000000e+00 0.000000000000000000e+00 0.000000000000000000e+00 0.000000000000000000e+00 0.000000000000000000e+00 0.000000000000000000e+00 0.000000000000000000e+00 0.000000000000000000e+00 0.000000000000000000e+00 0.000000000000000000e+00 0.000000000000000000e+00 0.000000000000000000e+00 0.000000000000000000e+00 0.000000000000000000e+00 0.000000000000000000e+00 0.000000000000000000e+00 0.000000000000000000e+00 0.000000000000000000e+00 0.000000000000000000e+00 0.000000000000000000e+00 0.000000000000000000e+00 0.000000000000000000e+00 0.000000000000000000e+00 0.000000000000000000e+00 0.000000000000000000e+00 0.000000000000000000e+00 0.000000000000000000e+00 0.000000000000000000e+00 0.000000000000000000e+00 0.000000000000000000e+00 0.000000000000000000e+00 0.000000000000000000e+00 0.000000000000000000e+00 0.000000000000000000e+00 0.000000000000000000e+00 0.000000000000000000e+00 0.000000000000000000e+00 0.000000000000000000e+00 0.000000000000000000e+00 0.000000000000000000e+00 0.000000000000000000e+00 0.000000000000000000e+00 0.000000000000000000e+00 0.000000000000000000e+00 0.000000000000000000e+00 0.000000000000000000e+00 0.000000000000000000e+00 0.000000000000000000e+00 0.000000000000000000e+00 0.000000000000000000e+00 0.000000000000000000e+00 0.000000000000000000e+00 0.000000000000000000e+00 0.000000000000000000e+00 0.000000000000000000e+00 0.000000000000000000e+00 0.000000000000000000e+00 0.000000000000000000e+00 0.000000000000000000e+00 0.000000000000000000e+00 0.000000000000000000e+00 0.000000000000000000e+00 0.000000000000000000e+00 0.000000000000000000e+00 0.000000000000000000e+00 0.000000000000000000e+00 0.000000000000000000e+00 0.000000000000000000e+00 0.000000000000000000e+00 0.000000000000000000e+00 0.000000000000000000e+00 0.000000000000000000e+00 0.000000000000000000e+00 0.000000000000000000e+00 0.000000000000000000e+00 0.000000000000000000e+00 0.000000000000000000e+00 0.000000000000000000e+00 0.000000000000000000e+00 0.000000000000000000e+00 0.000000000000000000e+00 0.000000000000000000e+00 0.000000000000000000e+00 0.000000000000000000e+00 0.000000000000000000e+00 0.000000000000000000e+00 0.000000000000000000e+00 0.000000000000000000e+00 0.000000000000000000e+00 0.000000000000000000e+00 0.000000000000000000e+00 0.000000000000000000e+00 0.000000000000000000e+00 0.000000000000000000e+00 0.000000000000000000e+00 0.000000000000000000e+00 0.000000000000000000e+00 0.000000000000000000e+00 0.000000000000000000e+00 0.000000000000000000e+00 0.000000000000000000e+00 0.000000000000000000e+00 0.000000000000000000e+00 0.000000000000000000e+00 0.000000000000000000e+00 0.000000000000000000e+00 0.000000000000000000e+00 0.000000000000000000e+00 0.000000000000000000e+00 0.000000000000000000e+00 0.000000000000000000e+00 0.000000000000000000e+00 0.000000000000000000e+00 0.000000000000000000e+00 0.000000000000000000e+00 0.000000000000000000e+00 0.000000000000000000e+00 0.000000000000000000e+00 0.000000000000000000e+00 0.000000000000000000e+00 0.000000000000000000e+00 0.000000000000000000e+00 0.000000000000000000e+00 0.000000000000000000e+00 0.000000000000000000e+00 0.000000000000000000e+00 0.000000000000000000e+00 0.000000000000000000e+00 0.000000000000000000e+00 0.000000000000000000e+00 0.000000000000000000e+00 0.000000000000000000e+00 0.000000000000000000e+00 0.000000000000000000e+00 0.000000000000000000e+00 0.000000000000000000e+00 0.000000000000000000e+00 0.000000000000000000e+00 0.000000000000000000e+00 0.000000000000000000e+00 0.000000000000000000e+00 0.000000000000000000e+00 0.000000000000000000e+00 0.000000000000000000e+00 0.000000000000000000e+00 0.000000000000000000e+00 0.000000000000000000e+00 0.000000000000000000e+00 0.000000000000000000e+00 0.000000000000000000e+00 0.000000000000000000e+00 0.000000000000000000e+00 0.000000000000000000e+00 0.000000000000000000e+00 0.000000000000000000e+00 0.000000000000000000e+00 0.000000000000000000e+00 0.000000000000000000e+00 0.000000000000000000e+00 0.000000000000000000e+00 0.000000000000000000e+00 0.000000000000000000e+00 0.000000000000000000e+00 0.000000000000000000e+00 0.000000000000000000e+00 0.000000000000000000e+00 0.000000000000000000e+00 0.000000000000000000e+00 0.000000000000000000e+00 0.000000000000000000e+00 0.000000000000000000e+00 0.000000000000000000e+00 0.000000000000000000e+00 0.000000000000000000e+00 0.000000000000000000e+00 0.000000000000000000e+00 0.000000000000000000e+00 0.000000000000000000e+00 0.000000000000000000e+00 0.000000000000000000e+00 0.000000000000000000e+00 0.000000000000000000e+00 0.000000000000000000e+00 0.000000000000000000e+00 0.000000000000000000e+00 0.000000000000000000e+00 0.000000000000000000e+00 0.000000000000000000e+00 0.000000000000000000e+00 0.000000000000000000e+00 0.000000000000000000e+00 0.000000000000000000e+00 0.000000000000000000e+00 0.000000000000000000e+00 0.000000000000000000e+00 0.000000000000000000e+00 0.000000000000000000e+00 0.000000000000000000e+00 0.000000000000000000e+00 0.000000000000000000e+00 0.000000000000000000e+00 0.000000000000000000e+00 0.000000000000000000e+00 0.000000000000000000e+00 0.000000000000000000e+00 0.000000000000000000e+00 0.000000000000000000e+00 0.000000000000000000e+00 0.000000000000000000e+00 0.000000000000000000e+00 0.000000000000000000e+00 0.000000000000000000e+00 0.000000000000000000e+00 0.000000000000000000e+00 0.000000000000000000e+00 0.000000000000000000e+00 0.000000000000000000e+00 0.000000000000000000e+00 0.000000000000000000e+00 0.000000000000000000e+00 0.000000000000000000e+00 0.000000000000000000e+00 0.000000000000000000e+00 0.000000000000000000e+00 0.000000000000000000e+00 0.000000000000000000e+00 0.000000000000000000e+00 0.000000000000000000e+00 0.000000000000000000e+00 0.000000000000000000e+00 0.000000000000000000e+00 0.000000000000000000e+00 0.000000000000000000e+00 0.000000000000000000e+00 0.000000000000000000e+00 0.000000000000000000e+00 0.000000000000000000e+00 0.000000000000000000e+00 0.000000000000000000e+00 0.000000000000000000e+00 0.000000000000000000e+00 0.000000000000000000e+00 0.000000000000000000e+00 0.000000000000000000e+00 0.000000000000000000e+00 0.000000000000000000e+00 0.000000000000000000e+00 0.000000000000000000e+00 0.000000000000000000e+00 0.000000000000000000e+00 0.000000000000000000e+00 0.000000000000000000e+00 0.000000000000000000e+00 0.000000000000000000e+00 0.000000000000000000e+00 0.000000000000000000e+00 0.000000000000000000e+00 0.000000000000000000e+00 0.000000000000000000e+00 0.000000000000000000e+00 0.000000000000000000e+00 0.000000000000000000e+00 0.000000000000000000e+00 0.000000000000000000e+00 0.000000000000000000e+00 0.000000000000000000e+00 0.000000000000000000e+00 0.000000000000000000e+00 0.000000000000000000e+00 0.000000000000000000e+00 0.000000000000000000e+00 0.000000000000000000e+00 0.000000000000000000e+00 0.000000000000000000e+00 0.000000000000000000e+00 0.000000000000000000e+00 0.000000000000000000e+00 0.000000000000000000e+00 0.000000000000000000e+00 0.000000000000000000e+00 0.000000000000000000e+00 0.000000000000000000e+00 0.000000000000000000e+00 0.000000000000000000e+00 0.000000000000000000e+00 0.000000000000000000e+00 0.000000000000000000e+00 0.000000000000000000e+00 0.000000000000000000e+00 0.000000000000000000e+00 0.000000000000000000e+00 0.000000000000000000e+00 0.000000000000000000e+00 0.000000000000000000e+00 0.000000000000000000e+00 0.000000000000000000e+00 0.000000000000000000e+00 0.000000000000000000e+00 0.000000000000000000e+00 0.000000000000000000e+00 0.000000000000000000e+00 0.000000000000000000e+00 0.000000000000000000e+00 0.000000000000000000e+00 0.000000000000000000e+00 0.000000000000000000e+00 0.000000000000000000e+00 0.000000000000000000e+00 0.000000000000000000e+00 0.000000000000000000e+00 0.000000000000000000e+00 0.000000000000000000e+00 0.000000000000000000e+00 0.000000000000000000e+00 0.000000000000000000e+00 0.000000000000000000e+00 0.000000000000000000e+00 0.000000000000000000e+00 0.000000000000000000e+00 0.000000000000000000e+00 0.000000000000000000e+00 0.000000000000000000e+00 0.000000000000000000e+00 0.000000000000000000e+00 0.000000000000000000e+00 0.000000000000000000e+00 0.000000000000000000e+00 0.000000000000000000e+00 0.000000000000000000e+00 0.000000000000000000e+00 0.000000000000000000e+00 0.000000000000000000e+00 0.000000000000000000e+00 0.000000000000000000e+00 0.000000000000000000e+00 0.000000000000000000e+00 0.000000000000000000e+00 0.000000000000000000e+00 0.000000000000000000e+00 0.000000000000000000e+00 0.000000000000000000e+00 0.000000000000000000e+00 0.000000000000000000e+00 0.000000000000000000e+00 0.000000000000000000e+00 0.000000000000000000e+00 0.000000000000000000e+00 0.000000000000000000e+00 0.000000000000000000e+00 0.000000000000000000e+00 0.000000000000000000e+00 0.000000000000000000e+00 0.000000000000000000e+00 0.000000000000000000e+00 0.000000000000000000e+00 0.000000000000000000e+00 0.000000000000000000e+00 0.000000000000000000e+00 0.000000000000000000e+00 0.000000000000000000e+00 0.000000000000000000e+00 0.000000000000000000e+00 0.000000000000000000e+00 0.000000000000000000e+00 0.000000000000000000e+00 0.000000000000000000e+00 0.000000000000000000e+00 0.000000000000000000e+00 0.000000000000000000e+00 0.000000000000000000e+00 0.000000000000000000e+00 0.000000000000000000e+00 0.000000000000000000e+00 0.000000000000000000e+00 0.000000000000000000e+00 0.000000000000000000e+00 0.000000000000000000e+00 0.000000000000000000e+00 0.000000000000000000e+00 0.000000000000000000e+00 0.000000000000000000e+00 0.000000000000000000e+00 0.000000000000000000e+00 0.000000000000000000e+00 0.000000000000000000e+00 0.000000000000000000e+00 0.000000000000000000e+00 0.000000000000000000e+00 0.000000000000000000e+00 0.000000000000000000e+00 0.000000000000000000e+00 0.000000000000000000e+00 0.000000000000000000e+00 0.000000000000000000e+00 0.000000000000000000e+00 0.000000000000000000e+00 0.000000000000000000e+00 0.000000000000000000e+00 0.000000000000000000e+00 0.000000000000000000e+00 0.000000000000000000e+00 0.000000000000000000e+00 0.000000000000000000e+00 0.000000000000000000e+00 0.000000000000000000e+00 0.000000000000000000e+00 0.000000000000000000e+00 0.000000000000000000e+00 0.000000000000000000e+00 0.000000000000000000e+00 0.000000000000000000e+00 0.000000000000000000e+00 0.000000000000000000e+00 0.000000000000000000e+00 0.000000000000000000e+00 0.000000000000000000e+00 0.000000000000000000e+00 0.000000000000000000e+00 0.000000000000000000e+00 0.000000000000000000e+00 0.000000000000000000e+00 0.000000000000000000e+00 0.000000000000000000e+00 0.000000000000000000e+00 0.000000000000000000e+00 0.000000000000000000e+00 0.000000000000000000e+00 0.000000000000000000e+00 0.000000000000000000e+00 0.000000000000000000e+00 0.000000000000000000e+00 0.000000000000000000e+00 0.000000000000000000e+00 0.000000000000000000e+00 0.000000000000000000e+00 0.000000000000000000e+00 0.000000000000000000e+00 0.000000000000000000e+00 0.000000000000000000e+00 0.000000000000000000e+00 0.000000000000000000e+00 0.000000000000000000e+00 0.000000000000000000e+00 0.000000000000000000e+00 0.000000000000000000e+00 0.000000000000000000e+00 0.000000000000000000e+00 0.000000000000000000e+00 0.000000000000000000e+00 0.000000000000000000e+00 0.000000000000000000e+00 0.000000000000000000e+00 0.000000000000000000e+00 0.000000000000000000e+00 0.000000000000000000e+00 0.000000000000000000e+00 0.000000000000000000e+00 0.000000000000000000e+00 0.000000000000000000e+00 0.000000000000000000e+00 0.000000000000000000e+00 0.000000000000000000e+00 0.000000000000000000e+00 0.000000000000000000e+00 0.000000000000000000e+00 0.000000000000000000e+00 0.000000000000000000e+00 0.000000000000000000e+00 0.000000000000000000e+00 0.000000000000000000e+00 0.000000000000000000e+00 0.000000000000000000e+00 0.000000000000000000e+00 0.000000000000000000e+00 0.000000000000000000e+00 0.000000000000000000e+00 0.000000000000000000e+00 0.000000000000000000e+00 0.000000000000000000e+00 0.000000000000000000e+00 0.000000000000000000e+00 0.000000000000000000e+00 0.000000000000000000e+00 0.000000000000000000e+00 0.000000000000000000e+00 0.000000000000000000e+00 0.000000000000000000e+00 0.000000000000000000e+00 0.000000000000000000e+00 0.000000000000000000e+00 0.000000000000000000e+00 0.000000000000000000e+00 0.000000000000000000e+00 0.000000000000000000e+00 0.000000000000000000e+00 0.000000000000000000e+00 0.000000000000000000e+00 0.000000000000000000e+00 0.000000000000000000e+00 0.000000000000000000e+00 0.000000000000000000e+00 0.000000000000000000e+00 0.000000000000000000e+00 0.000000000000000000e+00 0.000000000000000000e+00 0.000000000000000000e+00 0.000000000000000000e+00 0.000000000000000000e+00 0.000000000000000000e+00 0.000000000000000000e+00 0.000000000000000000e+00 0.000000000000000000e+00 0.000000000000000000e+00 0.000000000000000000e+00 0.000000000000000000e+00 0.000000000000000000e+00 0.000000000000000000e+00 0.000000000000000000e+00 0.000000000000000000e+00 0.000000000000000000e+00 0.000000000000000000e+00 0.000000000000000000e+00 0.000000000000000000e+00 0.000000000000000000e+00 0.000000000000000000e+00 0.000000000000000000e+00 0.000000000000000000e+00 0.000000000000000000e+00 0.000000000000000000e+00 0.000000000000000000e+00 0.000000000000000000e+00 0.000000000000000000e+00 0.000000000000000000e+00 0.000000000000000000e+00 0.000000000000000000e+00 0.000000000000000000e+00 0.000000000000000000e+00 0.000000000000000000e+00 0.000000000000000000e+00 0.000000000000000000e+00 0.000000000000000000e+00 0.000000000000000000e+00 0.000000000000000000e+00 0.000000000000000000e+00 0.000000000000000000e+00 0.000000000000000000e+00 0.000000000000000000e+00 0.000000000000000000e+00 0.000000000000000000e+00 0.000000000000000000e+00 0.000000000000000000e+00 0.000000000000000000e+00 0.000000000000000000e+00 0.000000000000000000e+00 0.000000000000000000e+00 0.000000000000000000e+00 0.000000000000000000e+00 0.000000000000000000e+00 0.000000000000000000e+00 0.000000000000000000e+00 0.000000000000000000e+00 0.000000000000000000e+00 0.000000000000000000e+00 0.000000000000000000e+00 0.000000000000000000e+00 0.000000000000000000e+00 0.000000000000000000e+00 0.000000000000000000e+00 0.000000000000000000e+00 0.000000000000000000e+00 0.000000000000000000e+00 0.000000000000000000e+00 0.000000000000000000e+00 0.000000000000000000e+00 0.000000000000000000e+00 0.000000000000000000e+00 0.000000000000000000e+00 0.000000000000000000e+00 0.000000000000000000e+00 0.000000000000000000e+00 0.000000000000000000e+00 0.000000000000000000e+00 0.000000000000000000e+00 0.000000000000000000e+00 0.000000000000000000e+00 0.000000000000000000e+00 0.000000000000000000e+00 0.000000000000000000e+00 0.000000000000000000e+00 0.000000000000000000e+00 0.000000000000000000e+00 0.000000000000000000e+00 0.000000000000000000e+00 0.000000000000000000e+00 0.000000000000000000e+00 0.000000000000000000e+00 0.000000000000000000e+00 0.000000000000000000e+00 0.000000000000000000e+00 0.000000000000000000e+00 0.000000000000000000e+00 0.000000000000000000e+00 0.000000000000000000e+00 0.000000000000000000e+00 0.000000000000000000e+00 0.000000000000000000e+00 0.000000000000000000e+00 0.000000000000000000e+00 0.000000000000000000e+00 0.000000000000000000e+00 0.000000000000000000e+00 0.000000000000000000e+00 0.000000000000000000e+00 0.000000000000000000e+00 0.000000000000000000e+00 0.000000000000000000e+00 0.000000000000000000e+00 0.000000000000000000e+00 0.000000000000000000e+00 0.000000000000000000e+00 0.000000000000000000e+00 0.000000000000000000e+00 0.000000000000000000e+00 0.000000000000000000e+00 0.000000000000000000e+00 0.000000000000000000e+00 0.000000000000000000e+00 0.000000000000000000e+00 0.000000000000000000e+00 0.000000000000000000e+00 0.000000000000000000e+00 0.000000000000000000e+00 0.000000000000000000e+00 1.000000000000000000e+01 4.200000000000000000e+01 5.700000000000000000e+01 8.100000000000000000e+01 9.400000000000000000e+01 8.100000000000000000e+01 7.700000000000000000e+01 1.160000000000000000e+02 1.230000000000000000e+02 1.250000000000000000e+02 1.310000000000000000e+02 1.370000000000000000e+02 1.220000000000000000e+02 1.400000000000000000e+02 1.390000000000000000e+02 1.390000000000000000e+02 1.420000000000000000e+02 1.370000000000000000e+02 1.430000000000000000e+02 1.470000000000000000e+02 1.270000000000000000e+02 1.230000000000000000e+02 1.450000000000000000e+02 1.120000000000000000e+02 1.310000000000000000e+02 1.540000000000000000e+02 1.420000000000000000e+02 1.770000000000000000e+02 1.900000000000000000e+02 2.010000000000000000e+02 1.930000000000000000e+02 2.580000000000000000e+02 2.270000000000000000e+02 3.060000000000000000e+02 2.550000000000000000e+02 2.470000000000000000e+02 2.520000000000000000e+02 2.770000000000000000e+02 2.760000000000000000e+02 3.120000000000000000e+02 3.030000000000000000e+02 3.110000000000000000e+02 3.400000000000000000e+02 2.860000000000000000e+02 3.250000000000000000e+02 3.310000000000000000e+02 3.490000000000000000e+02 3.230000000000000000e+02 3.690000000000000000e+02 3.760000000000000000e+02 3.930000000000000000e+02 3.490000000000000000e+02 3.900000000000000000e+02 3.720000000000000000e+02 3.460000000000000000e+02 3.530000000000000000e+02 3.620000000000000000e+02 3.300000000000000000e+02 3.720000000000000000e+02 3.480000000000000000e+02 3.950000000000000000e+02 3.380000000000000000e+02 3.770000000000000000e+02 4.050000000000000000e+02 3.660000000000000000e+02 4.000000000000000000e+02 4.090000000000000000e+02 3.570000000000000000e+02 4.030000000000000000e+02 4.000000000000000000e+02 3.870000000000000000e+02 4.330000000000000000e+02 4.270000000000000000e+02 3.760000000000000000e+02 3.760000000000000000e+02 3.930000000000000000e+02 4.060000000000000000e+02 4.030000000000000000e+02 3.830000000000000000e+02 3.850000000000000000e+02 4.060000000000000000e+02 4.360000000000000000e+02 4.700000000000000000e+02 4.520000000000000000e+02 4.360000000000000000e+02 4.450000000000000000e+02 3.900000000000000000e+02 4.320000000000000000e+02 4.210000000000000000e+02 4.300000000000000000e+02 3.970000000000000000e+02 3.670000000000000000e+02 3.800000000000000000e+02 3.770000000000000000e+02 4.030000000000000000e+02 3.930000000000000000e+02 3.980000000000000000e+02 3.910000000000000000e+02 3.610000000000000000e+02 3.870000000000000000e+02 3.960000000000000000e+02 4.130000000000000000e+02 4.360000000000000000e+02 4.890000000000000000e+02 4.710000000000000000e+02 4.690000000000000000e+02 4.530000000000000000e+02 5.140000000000000000e+02 4.760000000000000000e+02 5.190000000000000000e+02 4.890000000000000000e+02 5.050000000000000000e+02 5.080000000000000000e+02 5.010000000000000000e+02 4.560000000000000000e+02 4.640000000000000000e+02 4.690000000000000000e+02 4.460000000000000000e+02 4.470000000000000000e+02 4.380000000000000000e+02 4.300000000000000000e+02 4.570000000000000000e+02 4.550000000000000000e+02 4.730000000000000000e+02 5.240000000000000000e+02 4.950000000000000000e+02 5.320000000000000000e+02 5.040000000000000000e+02 5.040000000000000000e+02 4.650000000000000000e+02 4.780000000000000000e+02 4.490000000000000000e+02 5.050000000000000000e+02 4.850000000000000000e+02 4.640000000000000000e+02 4.610000000000000000e+02 4.650000000000000000e+02 5.310000000000000000e+02 4.760000000000000000e+02 5.220000000000000000e+02 4.990000000000000000e+02 4.770000000000000000e+02 4.630000000000000000e+02 4.780000000000000000e+02 5.370000000000000000e+02 5.070000000000000000e+02 5.040000000000000000e+02 4.830000000000000000e+02 5.150000000000000000e+02 4.850000000000000000e+02 4.940000000000000000e+02 4.880000000000000000e+02 4.950000000000000000e+02 5.210000000000000000e+02 5.080000000000000000e+02 5.080000000000000000e+02 4.980000000000000000e+02 4.930000000000000000e+02 5.010000000000000000e+02 4.910000000000000000e+02 5.000000000000000000e+02 5.020000000000000000e+02 5.000000000000000000e+02 5.240000000000000000e+02 4.770000000000000000e+02 5.430000000000000000e+02 5.010000000000000000e+02 6.010000000000000000e+02 5.420000000000000000e+02 4.980000000000000000e+02 5.220000000000000000e+02 5.490000000000000000e+02 5.140000000000000000e+02 5.520000000000000000e+02 5.640000000000000000e+02 5.070000000000000000e+02 5.240000000000000000e+02 5.150000000000000000e+02 6.140000000000000000e+02 5.240000000000000000e+02 5.510000000000000000e+02 5.370000000000000000e+02 5.050000000000000000e+02 5.460000000000000000e+02 5.150000000000000000e+02 4.890000000000000000e+02 5.170000000000000000e+02 4.940000000000000000e+02 4.600000000000000000e+02 5.160000000000000000e+02 4.850000000000000000e+02 5.170000000000000000e+02 5.500000000000000000e+02 5.530000000000000000e+02 5.680000000000000000e+02 5.800000000000000000e+02 5.580000000000000000e+02 5.540000000000000000e+02 5.440000000000000000e+02 5.280000000000000000e+02 5.150000000000000000e+02 5.170000000000000000e+02 5.700000000000000000e+02 5.580000000000000000e+02 5.660000000000000000e+02 5.410000000000000000e+02 5.080000000000000000e+02 5.390000000000000000e+02 5.510000000000000000e+02 5.420000000000000000e+02 5.200000000000000000e+02 5.600000000000000000e+02 5.030000000000000000e+02 5.350000000000000000e+02 5.540000000000000000e+02 5.470000000000000000e+02 5.180000000000000000e+02 5.560000000000000000e+02 5.760000000000000000e+02 5.450000000000000000e+02 5.700000000000000000e+02 5.970000000000000000e+02 5.330000000000000000e+02 6.320000000000000000e+02 5.620000000000000000e+02 5.910000000000000000e+02 5.670000000000000000e+02 5.880000000000000000e+02 5.210000000000000000e+02 5.220000000000000000e+02 5.280000000000000000e+02 5.220000000000000000e+02 5.930000000000000000e+02 5.710000000000000000e+02 5.650000000000000000e+02 5.700000000000000000e+02 5.650000000000000000e+02 5.340000000000000000e+02 5.570000000000000000e+02 5.830000000000000000e+02 5.840000000000000000e+02 5.390000000000000000e+02 5.750000000000000000e+02 6.130000000000000000e+02 5.560000000000000000e+02 6.110000000000000000e+02 5.430000000000000000e+02 5.660000000000000000e+02 6.110000000000000000e+02 6.270000000000000000e+02 6.460000000000000000e+02 6.280000000000000000e+02 6.710000000000000000e+02 6.630000000000000000e+02 6.430000000000000000e+02 6.490000000000000000e+02 6.730000000000000000e+02 6.530000000000000000e+02 6.330000000000000000e+02 6.330000000000000000e+02 6.350000000000000000e+02 6.340000000000000000e+02 6.360000000000000000e+02 6.710000000000000000e+02 6.880000000000000000e+02 6.960000000000000000e+02 7.290000000000000000e+02 6.580000000000000000e+02 6.520000000000000000e+02 6.050000000000000000e+02 6.440000000000000000e+02 6.620000000000000000e+02 6.820000000000000000e+02 6.360000000000000000e+02 6.630000000000000000e+02 5.580000000000000000e+02 6.030000000000000000e+02 5.920000000000000000e+02 6.190000000000000000e+02 5.630000000000000000e+02 5.910000000000000000e+02 5.690000000000000000e+02 5.970000000000000000e+02 5.490000000000000000e+02 6.290000000000000000e+02 5.850000000000000000e+02 5.990000000000000000e+02 6.200000000000000000e+02 5.830000000000000000e+02 6.230000000000000000e+02 5.950000000000000000e+02 6.200000000000000000e+02 5.960000000000000000e+02 6.050000000000000000e+02 5.730000000000000000e+02 5.920000000000000000e+02 6.040000000000000000e+02 6.330000000000000000e+02 5.880000000000000000e+02 5.840000000000000000e+02 6.090000000000000000e+02 6.080000000000000000e+02 6.110000000000000000e+02 6.640000000000000000e+02 6.780000000000000000e+02 6.350000000000000000e+02 6.610000000000000000e+02 6.460000000000000000e+02 6.640000000000000000e+02 6.430000000000000000e+02 6.350000000000000000e+02 6.100000000000000000e+02 6.540000000000000000e+02 5.670000000000000000e+02 5.870000000000000000e+02 5.830000000000000000e+02 5.760000000000000000e+02 6.060000000000000000e+02 6.180000000000000000e+02 6.420000000000000000e+02 6.200000000000000000e+02 6.080000000000000000e+02 6.620000000000000000e+02 6.360000000000000000e+02 7.140000000000000000e+02 7.420000000000000000e+02 6.890000000000000000e+02 6.570000000000000000e+02 6.640000000000000000e+02 6.410000000000000000e+02 6.650000000000000000e+02 6.490000000000000000e+02 6.350000000000000000e+02 6.430000000000000000e+02 5.570000000000000000e+02 6.000000000000000000e+02 5.610000000000000000e+02 5.630000000000000000e+02 5.790000000000000000e+02 5.420000000000000000e+02 5.780000000000000000e+02 5.670000000000000000e+02 5.610000000000000000e+02 5.810000000000000000e+02 5.610000000000000000e+02 5.660000000000000000e+02 6.070000000000000000e+02 5.360000000000000000e+02 5.740000000000000000e+02 5.870000000000000000e+02 5.890000000000000000e+02 5.730000000000000000e+02 5.980000000000000000e+02 5.570000000000000000e+02 6.310000000000000000e+02 6.540000000000000000e+02 6.080000000000000000e+02 5.990000000000000000e+02 6.060000000000000000e+02 6.350000000000000000e+02 5.930000000000000000e+02 5.950000000000000000e+02 5.610000000000000000e+02 5.830000000000000000e+02 5.540000000000000000e+02 6.140000000000000000e+02 6.610000000000000000e+02 6.250000000000000000e+02 6.000000000000000000e+02 5.970000000000000000e+02 6.280000000000000000e+02 6.410000000000000000e+02 6.310000000000000000e+02 6.110000000000000000e+02 6.150000000000000000e+02 6.450000000000000000e+02 6.500000000000000000e+02 6.670000000000000000e+02 6.950000000000000000e+02 6.490000000000000000e+02 6.860000000000000000e+02 6.600000000000000000e+02 6.920000000000000000e+02 6.410000000000000000e+02 6.320000000000000000e+02 6.900000000000000000e+02 6.660000000000000000e+02 7.000000000000000000e+02 6.640000000000000000e+02 6.560000000000000000e+02 6.960000000000000000e+02 6.720000000000000000e+02 6.230000000000000000e+02 6.380000000000000000e+02 5.970000000000000000e+02 6.060000000000000000e+02 6.420000000000000000e+02 6.840000000000000000e+02 6.660000000000000000e+02 6.740000000000000000e+02 6.610000000000000000e+02 6.830000000000000000e+02 6.080000000000000000e+02 6.510000000000000000e+02 6.360000000000000000e+02 6.660000000000000000e+02 6.630000000000000000e+02 5.960000000000000000e+02 6.250000000000000000e+02 5.930000000000000000e+02 6.290000000000000000e+02 6.110000000000000000e+02 6.270000000000000000e+02 6.040000000000000000e+02 6.420000000000000000e+02 6.980000000000000000e+02 6.420000000000000000e+02 6.880000000000000000e+02 7.180000000000000000e+02 6.780000000000000000e+02 7.020000000000000000e+02 7.560000000000000000e+02 7.060000000000000000e+02 7.260000000000000000e+02 7.010000000000000000e+02 6.810000000000000000e+02 7.580000000000000000e+02 6.960000000000000000e+02 7.050000000000000000e+02 7.030000000000000000e+02 6.640000000000000000e+02 7.290000000000000000e+02 7.190000000000000000e+02 6.950000000000000000e+02 7.480000000000000000e+02 7.440000000000000000e+02 6.730000000000000000e+02 6.800000000000000000e+02 7.130000000000000000e+02 6.270000000000000000e+02 6.600000000000000000e+02 7.240000000000000000e+02 6.890000000000000000e+02 7.480000000000000000e+02 7.050000000000000000e+02 7.280000000000000000e+02 7.360000000000000000e+02 7.240000000000000000e+02 6.590000000000000000e+02 6.820000000000000000e+02 7.210000000000000000e+02 7.740000000000000000e+02 7.080000000000000000e+02 7.400000000000000000e+02 6.970000000000000000e+02 6.700000000000000000e+02 6.700000000000000000e+02 7.100000000000000000e+02 7.130000000000000000e+02 6.850000000000000000e+02 6.870000000000000000e+02 6.940000000000000000e+02 6.900000000000000000e+02 7.210000000000000000e+02 6.510000000000000000e+02 6.870000000000000000e+02 6.770000000000000000e+02 6.660000000000000000e+02 6.520000000000000000e+02 6.180000000000000000e+02 6.810000000000000000e+02 6.170000000000000000e+02 6.890000000000000000e+02 7.480000000000000000e+02 7.390000000000000000e+02 7.050000000000000000e+02 7.070000000000000000e+02 6.990000000000000000e+02 6.600000000000000000e+02 7.570000000000000000e+02 6.370000000000000000e+02 7.000000000000000000e+02 7.170000000000000000e+02 6.550000000000000000e+02 7.380000000000000000e+02 6.830000000000000000e+02 6.760000000000000000e+02 7.010000000000000000e+02 7.110000000000000000e+02 6.950000000000000000e+02 6.830000000000000000e+02 7.200000000000000000e+02 7.060000000000000000e+02 7.140000000000000000e+02 6.920000000000000000e+02 7.140000000000000000e+02 7.100000000000000000e+02 6.950000000000000000e+02 6.590000000000000000e+02 7.110000000000000000e+02 7.210000000000000000e+02 7.350000000000000000e+02 7.060000000000000000e+02 7.100000000000000000e+02 7.450000000000000000e+02 7.120000000000000000e+02 7.500000000000000000e+02 7.420000000000000000e+02 7.420000000000000000e+02 6.990000000000000000e+02 6.860000000000000000e+02 6.610000000000000000e+02 6.700000000000000000e+02 6.660000000000000000e+02 6.660000000000000000e+02 6.550000000000000000e+02 6.540000000000000000e+02 7.330000000000000000e+02 6.880000000000000000e+02 6.930000000000000000e+02 6.110000000000000000e+02 6.770000000000000000e+02 7.040000000000000000e+02 6.510000000000000000e+02 7.170000000000000000e+02 6.950000000000000000e+02 7.110000000000000000e+02 6.500000000000000000e+02 7.000000000000000000e+02 6.400000000000000000e+02 6.570000000000000000e+02 6.390000000000000000e+02 6.650000000000000000e+02 6.830000000000000000e+02 6.770000000000000000e+02 6.610000000000000000e+02 6.580000000000000000e+02 6.750000000000000000e+02 6.830000000000000000e+02 6.760000000000000000e+02 6.490000000000000000e+02 6.420000000000000000e+02 6.470000000000000000e+02 6.460000000000000000e+02 6.510000000000000000e+02 7.080000000000000000e+02 7.050000000000000000e+02 7.130000000000000000e+02 7.250000000000000000e+02 7.490000000000000000e+02 7.300000000000000000e+02 7.400000000000000000e+02 7.140000000000000000e+02 7.350000000000000000e+02 7.630000000000000000e+02 7.670000000000000000e+02 6.940000000000000000e+02 7.240000000000000000e+02 6.780000000000000000e+02 6.690000000000000000e+02 6.940000000000000000e+02 6.850000000000000000e+02 7.090000000000000000e+02 6.120000000000000000e+02 7.040000000000000000e+02 6.600000000000000000e+02 7.050000000000000000e+02 6.860000000000000000e+02 7.060000000000000000e+02 6.550000000000000000e+02 7.120000000000000000e+02 7.100000000000000000e+02 7.230000000000000000e+02 7.230000000000000000e+02 6.840000000000000000e+02 7.250000000000000000e+02 7.190000000000000000e+02 6.540000000000000000e+02 7.060000000000000000e+02 6.300000000000000000e+02 6.840000000000000000e+02 6.250000000000000000e+02 6.830000000000000000e+02 7.200000000000000000e+02 7.010000000000000000e+02 7.160000000000000000e+02 7.210000000000000000e+02 7.080000000000000000e+02 7.530000000000000000e+02 7.220000000000000000e+02 7.980000000000000000e+02 7.680000000000000000e+02 7.420000000000000000e+02 7.880000000000000000e+02 7.270000000000000000e+02 7.380000000000000000e+02 7.860000000000000000e+02 7.670000000000000000e+02 7.380000000000000000e+02 7.220000000000000000e+02 7.170000000000000000e+02 7.570000000000000000e+02 7.550000000000000000e+02 7.780000000000000000e+02 7.190000000000000000e+02 7.320000000000000000e+02 7.290000000000000000e+02 7.100000000000000000e+02 7.460000000000000000e+02 7.100000000000000000e+02 7.790000000000000000e+02 6.900000000000000000e+02 7.000000000000000000e+02 7.720000000000000000e+02 7.090000000000000000e+02 6.920000000000000000e+02 6.830000000000000000e+02 6.660000000000000000e+02 6.790000000000000000e+02 7.270000000000000000e+02 6.960000000000000000e+02 7.090000000000000000e+02 7.170000000000000000e+02 7.270000000000000000e+02 6.920000000000000000e+02 6.940000000000000000e+02 6.950000000000000000e+02 7.250000000000000000e+02 7.390000000000000000e+02 7.120000000000000000e+02 7.630000000000000000e+02 7.390000000000000000e+02 7.140000000000000000e+02 7.120000000000000000e+02 6.880000000000000000e+02 7.050000000000000000e+02 7.030000000000000000e+02 7.330000000000000000e+02 7.430000000000000000e+02 6.860000000000000000e+02 7.090000000000000000e+02 7.640000000000000000e+02 7.390000000000000000e+02 7.210000000000000000e+02 7.350000000000000000e+02 7.430000000000000000e+02 7.160000000000000000e+02 7.170000000000000000e+02 7.580000000000000000e+02 7.150000000000000000e+02 7.300000000000000000e+02 7.220000000000000000e+02 7.380000000000000000e+02 7.420000000000000000e+02 6.820000000000000000e+02 6.940000000000000000e+02 7.030000000000000000e+02 7.060000000000000000e+02 6.680000000000000000e+02 7.360000000000000000e+02 6.930000000000000000e+02 6.930000000000000000e+02 7.260000000000000000e+02 7.460000000000000000e+02 7.600000000000000000e+02 7.080000000000000000e+02 7.150000000000000000e+02 7.410000000000000000e+02 7.570000000000000000e+02 7.500000000000000000e+02 7.300000000000000000e+02 7.150000000000000000e+02 7.680000000000000000e+02 7.400000000000000000e+02 7.080000000000000000e+02 7.010000000000000000e+02 7.370000000000000000e+02 7.600000000000000000e+02 7.490000000000000000e+02 7.200000000000000000e+02 7.610000000000000000e+02 7.440000000000000000e+02 7.370000000000000000e+02 7.610000000000000000e+02 7.080000000000000000e+02 7.310000000000000000e+02 7.350000000000000000e+02 7.010000000000000000e+02 6.980000000000000000e+02 7.270000000000000000e+02 7.280000000000000000e+02 7.080000000000000000e+02 7.200000000000000000e+02 7.590000000000000000e+02 7.800000000000000000e+02 6.880000000000000000e+02 7.530000000000000000e+02 6.950000000000000000e+02 7.140000000000000000e+02 7.100000000000000000e+02 7.380000000000000000e+02 7.330000000000000000e+02 6.200000000000000000e+02 6.460000000000000000e+02 6.700000000000000000e+02 6.520000000000000000e+02 6.630000000000000000e+02 6.750000000000000000e+02 7.210000000000000000e+02 6.980000000000000000e+02 6.820000000000000000e+02 7.190000000000000000e+02 7.090000000000000000e+02 6.950000000000000000e+02 7.430000000000000000e+02 6.790000000000000000e+02 6.670000000000000000e+02 7.570000000000000000e+02 6.280000000000000000e+02 7.410000000000000000e+02 7.320000000000000000e+02 7.360000000000000000e+02 6.560000000000000000e+02 7.220000000000000000e+02 6.280000000000000000e+02 6.360000000000000000e+02 6.740000000000000000e+02 6.540000000000000000e+02 7.000000000000000000e+02 7.250000000000000000e+02 6.780000000000000000e+02 6.240000000000000000e+02 6.630000000000000000e+02 6.720000000000000000e+02 6.440000000000000000e+02 6.510000000000000000e+02 6.940000000000000000e+02 6.820000000000000000e+02 6.730000000000000000e+02 6.470000000000000000e+02 6.820000000000000000e+02 6.370000000000000000e+02 6.920000000000000000e+02 6.590000000000000000e+02 5.940000000000000000e+02 6.780000000000000000e+02 6.970000000000000000e+02 6.220000000000000000e+02 6.200000000000000000e+02 6.620000000000000000e+02 6.870000000000000000e+02 6.860000000000000000e+02 6.940000000000000000e+02 7.170000000000000000e+02 6.770000000000000000e+02 6.730000000000000000e+02 6.730000000000000000e+02 6.610000000000000000e+02 6.810000000000000000e+02 6.990000000000000000e+02 6.400000000000000000e+02 6.640000000000000000e+02 6.710000000000000000e+02 6.690000000000000000e+02 6.990000000000000000e+02 6.780000000000000000e+02 7.280000000000000000e+02 6.450000000000000000e+02 6.900000000000000000e+02 6.780000000000000000e+02 6.980000000000000000e+02 6.640000000000000000e+02 6.680000000000000000e+02 7.100000000000000000e+02 6.900000000000000000e+02 7.190000000000000000e+02 6.930000000000000000e+02 7.030000000000000000e+02 6.940000000000000000e+02 6.650000000000000000e+02 6.170000000000000000e+02 6.710000000000000000e+02 6.770000000000000000e+02 6.670000000000000000e+02 6.820000000000000000e+02 6.730000000000000000e+02 6.590000000000000000e+02 6.880000000000000000e+02 6.990000000000000000e+02 6.670000000000000000e+02 6.790000000000000000e+02 7.060000000000000000e+02 6.840000000000000000e+02 6.500000000000000000e+02 7.140000000000000000e+02 7.320000000000000000e+02 6.730000000000000000e+02 6.990000000000000000e+02 6.590000000000000000e+02 6.680000000000000000e+02 6.630000000000000000e+02 7.200000000000000000e+02 7.290000000000000000e+02 6.840000000000000000e+02 6.990000000000000000e+02 6.690000000000000000e+02 6.910000000000000000e+02 6.740000000000000000e+02 6.970000000000000000e+02 7.410000000000000000e+02 6.070000000000000000e+02 6.260000000000000000e+02 6.340000000000000000e+02 6.720000000000000000e+02 6.900000000000000000e+02 6.650000000000000000e+02 7.460000000000000000e+02 7.330000000000000000e+02 7.270000000000000000e+02 7.490000000000000000e+02 7.380000000000000000e+02 7.540000000000000000e+02 7.750000000000000000e+02 7.640000000000000000e+02 7.580000000000000000e+02 7.250000000000000000e+02 7.410000000000000000e+02 6.960000000000000000e+02 7.490000000000000000e+02 7.310000000000000000e+02 7.790000000000000000e+02 7.550000000000000000e+02 7.560000000000000000e+02 7.390000000000000000e+02 7.640000000000000000e+02 7.510000000000000000e+02 7.460000000000000000e+02 7.660000000000000000e+02 7.510000000000000000e+02 7.480000000000000000e+02 8.010000000000000000e+02 7.970000000000000000e+02 7.210000000000000000e+02 8.040000000000000000e+02 7.800000000000000000e+02 8.290000000000000000e+02 7.910000000000000000e+02 7.780000000000000000e+02 7.590000000000000000e+02 7.390000000000000000e+02 7.640000000000000000e+02 8.080000000000000000e+02 8.220000000000000000e+02 7.630000000000000000e+02 7.750000000000000000e+02 7.620000000000000000e+02 7.320000000000000000e+02 7.800000000000000000e+02 7.460000000000000000e+02 7.410000000000000000e+02 8.200000000000000000e+02 8.060000000000000000e+02 8.030000000000000000e+02 8.090000000000000000e+02 7.410000000000000000e+02 7.640000000000000000e+02 8.180000000000000000e+02 7.660000000000000000e+02 7.410000000000000000e+02 7.580000000000000000e+02 7.620000000000000000e+02 7.730000000000000000e+02 7.710000000000000000e+02 7.480000000000000000e+02 7.080000000000000000e+02 7.620000000000000000e+02 6.850000000000000000e+02 7.180000000000000000e+02 6.960000000000000000e+02 7.660000000000000000e+02 7.130000000000000000e+02 7.140000000000000000e+02 7.050000000000000000e+02 7.150000000000000000e+02 7.150000000000000000e+02 7.060000000000000000e+02 6.960000000000000000e+02 6.800000000000000000e+02 7.100000000000000000e+02 6.880000000000000000e+02 7.180000000000000000e+02 7.590000000000000000e+02 7.610000000000000000e+02 7.150000000000000000e+02 7.720000000000000000e+02 7.860000000000000000e+02 6.990000000000000000e+02 7.150000000000000000e+02 7.970000000000000000e+02 7.540000000000000000e+02 7.730000000000000000e+02 7.580000000000000000e+02 7.660000000000000000e+02 8.020000000000000000e+02 7.930000000000000000e+02 7.740000000000000000e+02 8.400000000000000000e+02 7.470000000000000000e+02 8.140000000000000000e+02 8.050000000000000000e+02 7.690000000000000000e+02 7.610000000000000000e+02 7.360000000000000000e+02 7.780000000000000000e+02 7.420000000000000000e+02 8.310000000000000000e+02 7.620000000000000000e+02 7.780000000000000000e+02 7.410000000000000000e+02 7.470000000000000000e+02 7.670000000000000000e+02 7.860000000000000000e+02 7.360000000000000000e+02 6.900000000000000000e+02 7.920000000000000000e+02 7.900000000000000000e+02 7.360000000000000000e+02 7.790000000000000000e+02 7.790000000000000000e+02 8.010000000000000000e+02 7.910000000000000000e+02 8.040000000000000000e+02 8.270000000000000000e+02 8.000000000000000000e+02 7.620000000000000000e+02 8.580000000000000000e+02 7.850000000000000000e+02 8.220000000000000000e+02 7.990000000000000000e+02 7.730000000000000000e+02 8.250000000000000000e+02 8.570000000000000000e+02 8.220000000000000000e+02 8.740000000000000000e+02 8.100000000000000000e+02 8.040000000000000000e+02 8.320000000000000000e+02 7.880000000000000000e+02 7.860000000000000000e+02 7.880000000000000000e+02 8.120000000000000000e+02 7.550000000000000000e+02 8.170000000000000000e+02 7.870000000000000000e+02 7.550000000000000000e+02 7.540000000000000000e+02 7.530000000000000000e+02 7.250000000000000000e+02 6.950000000000000000e+02 7.520000000000000000e+02 7.600000000000000000e+02 7.570000000000000000e+02 7.780000000000000000e+02 8.140000000000000000e+02 7.280000000000000000e+02 8.270000000000000000e+02 8.190000000000000000e+02 7.810000000000000000e+02 7.810000000000000000e+02 8.270000000000000000e+02 8.300000000000000000e+02 8.440000000000000000e+02 9.190000000000000000e+02 8.950000000000000000e+02 8.500000000000000000e+02 8.520000000000000000e+02 8.380000000000000000e+02 7.930000000000000000e+02 7.660000000000000000e+02 7.760000000000000000e+02 8.060000000000000000e+02 7.760000000000000000e+02 7.850000000000000000e+02 7.840000000000000000e+02 7.550000000000000000e+02 7.520000000000000000e+02 8.020000000000000000e+02 8.220000000000000000e+02 7.640000000000000000e+02 7.690000000000000000e+02 7.480000000000000000e+02 8.210000000000000000e+02 7.890000000000000000e+02 7.860000000000000000e+02 8.160000000000000000e+02 8.020000000000000000e+02 8.420000000000000000e+02 8.210000000000000000e+02 7.940000000000000000e+02 8.820000000000000000e+02 8.300000000000000000e+02 7.810000000000000000e+02 8.010000000000000000e+02 8.430000000000000000e+02 8.550000000000000000e+02 8.160000000000000000e+02 8.520000000000000000e+02 7.960000000000000000e+02 8.330000000000000000e+02 8.240000000000000000e+02 8.210000000000000000e+02 8.340000000000000000e+02 7.530000000000000000e+02 7.450000000000000000e+02 7.800000000000000000e+02 7.310000000000000000e+02 7.850000000000000000e+02 7.700000000000000000e+02 7.550000000000000000e+02 8.230000000000000000e+02 7.820000000000000000e+02 7.840000000000000000e+02 7.820000000000000000e+02 8.210000000000000000e+02 7.230000000000000000e+02 7.910000000000000000e+02 8.000000000000000000e+02 8.320000000000000000e+02 8.230000000000000000e+02 7.990000000000000000e+02 8.080000000000000000e+02 8.640000000000000000e+02 7.510000000000000000e+02 8.120000000000000000e+02 8.180000000000000000e+02 7.790000000000000000e+02 7.790000000000000000e+02 7.950000000000000000e+02 8.120000000000000000e+02 8.280000000000000000e+02 8.250000000000000000e+02 8.330000000000000000e+02 8.160000000000000000e+02 8.230000000000000000e+02 8.280000000000000000e+02 7.660000000000000000e+02 8.000000000000000000e+02 8.350000000000000000e+02 8.210000000000000000e+02 7.890000000000000000e+02 8.330000000000000000e+02 8.500000000000000000e+02 8.280000000000000000e+02 8.200000000000000000e+02 8.830000000000000000e+02 8.510000000000000000e+02 8.400000000000000000e+02 8.850000000000000000e+02 8.940000000000000000e+02 9.110000000000000000e+02 8.620000000000000000e+02 8.620000000000000000e+02 8.870000000000000000e+02 9.070000000000000000e+02 8.480000000000000000e+02 8.900000000000000000e+02 8.510000000000000000e+02 8.640000000000000000e+02 8.210000000000000000e+02 7.970000000000000000e+02 8.190000000000000000e+02 8.650000000000000000e+02 8.510000000000000000e+02 7.460000000000000000e+02 8.410000000000000000e+02 8.580000000000000000e+02 8.450000000000000000e+02 8.150000000000000000e+02 8.180000000000000000e+02 8.230000000000000000e+02 8.940000000000000000e+02 9.010000000000000000e+02 9.000000000000000000e+02 9.120000000000000000e+02 9.040000000000000000e+02 8.880000000000000000e+02 9.110000000000000000e+02 9.010000000000000000e+02 9.370000000000000000e+02 8.960000000000000000e+02 8.460000000000000000e+02 8.490000000000000000e+02 9.270000000000000000e+02 8.890000000000000000e+02 9.110000000000000000e+02 8.940000000000000000e+02 9.160000000000000000e+02 8.470000000000000000e+02 8.500000000000000000e+02 9.320000000000000000e+02 9.050000000000000000e+02 8.630000000000000000e+02 8.420000000000000000e+02 8.690000000000000000e+02 8.950000000000000000e+02 8.810000000000000000e+02 8.830000000000000000e+02 8.760000000000000000e+02 9.260000000000000000e+02 9.460000000000000000e+02 8.840000000000000000e+02 9.240000000000000000e+02 8.950000000000000000e+02 9.430000000000000000e+02 9.500000000000000000e+02 8.550000000000000000e+02 9.180000000000000000e+02 9.200000000000000000e+02 8.310000000000000000e+02 8.640000000000000000e+02 8.640000000000000000e+02 8.490000000000000000e+02 8.300000000000000000e+02 8.470000000000000000e+02 8.660000000000000000e+02 8.580000000000000000e+02 8.120000000000000000e+02 8.360000000000000000e+02 8.400000000000000000e+02 8.820000000000000000e+02 8.640000000000000000e+02 8.290000000000000000e+02 8.640000000000000000e+02 8.960000000000000000e+02 8.340000000000000000e+02 8.980000000000000000e+02 8.930000000000000000e+02 8.880000000000000000e+02 8.830000000000000000e+02 7.860000000000000000e+02 8.490000000000000000e+02 7.830000000000000000e+02 8.050000000000000000e+02 8.100000000000000000e+02 8.110000000000000000e+02 7.990000000000000000e+02 7.520000000000000000e+02 7.740000000000000000e+02 8.030000000000000000e+02 7.970000000000000000e+02 8.300000000000000000e+02 8.480000000000000000e+02 8.130000000000000000e+02 8.060000000000000000e+02 8.230000000000000000e+02 8.320000000000000000e+02 8.680000000000000000e+02 8.400000000000000000e+02 7.960000000000000000e+02 8.440000000000000000e+02 9.160000000000000000e+02 7.980000000000000000e+02 7.970000000000000000e+02 8.370000000000000000e+02 8.170000000000000000e+02 8.740000000000000000e+02 8.370000000000000000e+02 7.710000000000000000e+02 8.770000000000000000e+02 8.410000000000000000e+02 8.250000000000000000e+02 8.030000000000000000e+02 8.390000000000000000e+02 8.980000000000000000e+02 9.130000000000000000e+02 9.150000000000000000e+02 8.130000000000000000e+02 9.000000000000000000e+02 9.220000000000000000e+02 8.830000000000000000e+02 9.390000000000000000e+02 8.980000000000000000e+02 9.450000000000000000e+02 9.220000000000000000e+02 9.810000000000000000e+02 9.890000000000000000e+02 9.340000000000000000e+02 9.590000000000000000e+02 9.390000000000000000e+02 9.130000000000000000e+02 9.200000000000000000e+02 9.440000000000000000e+02 9.640000000000000000e+02 9.430000000000000000e+02 9.840000000000000000e+02 9.820000000000000000e+02 9.540000000000000000e+02 9.830000000000000000e+02 8.780000000000000000e+02 9.240000000000000000e+02 9.590000000000000000e+02 9.330000000000000000e+02 9.120000000000000000e+02 9.230000000000000000e+02 8.830000000000000000e+02 8.840000000000000000e+02 9.050000000000000000e+02 8.240000000000000000e+02 9.090000000000000000e+02 8.710000000000000000e+02 9.030000000000000000e+02 9.140000000000000000e+02 8.570000000000000000e+02 9.340000000000000000e+02 8.880000000000000000e+02 8.670000000000000000e+02 9.020000000000000000e+02 9.030000000000000000e+02 8.920000000000000000e+02 8.880000000000000000e+02 9.080000000000000000e+02 9.030000000000000000e+02 9.260000000000000000e+02 9.380000000000000000e+02 8.250000000000000000e+02 8.230000000000000000e+02 9.080000000000000000e+02 8.710000000000000000e+02 8.810000000000000000e+02 8.430000000000000000e+02 9.080000000000000000e+02 8.700000000000000000e+02 9.080000000000000000e+02 9.490000000000000000e+02 8.970000000000000000e+02 8.680000000000000000e+02 9.230000000000000000e+02 9.320000000000000000e+02 9.020000000000000000e+02 9.220000000000000000e+02 8.680000000000000000e+02 8.790000000000000000e+02 8.570000000000000000e+02 9.020000000000000000e+02 8.530000000000000000e+02 8.780000000000000000e+02 8.820000000000000000e+02 9.480000000000000000e+02 9.540000000000000000e+02 8.910000000000000000e+02 9.140000000000000000e+02 9.050000000000000000e+02 9.490000000000000000e+02 9.030000000000000000e+02 9.110000000000000000e+02 8.840000000000000000e+02 9.020000000000000000e+02 9.630000000000000000e+02 9.550000000000000000e+02 8.870000000000000000e+02 9.260000000000000000e+02 9.230000000000000000e+02 8.630000000000000000e+02 8.860000000000000000e+02 9.240000000000000000e+02 9.070000000000000000e+02 9.230000000000000000e+02 9.000000000000000000e+02 8.830000000000000000e+02 9.080000000000000000e+02 9.050000000000000000e+02 9.400000000000000000e+02 9.320000000000000000e+02 9.450000000000000000e+02 9.080000000000000000e+02 9.620000000000000000e+02 9.630000000000000000e+02 1.008000000000000000e+03 1.000000000000000000e+03 9.900000000000000000e+02 9.900000000000000000e+02 9.360000000000000000e+02 9.590000000000000000e+02 9.610000000000000000e+02 1.000000000000000000e+03 1.077000000000000000e+03 1.009000000000000000e+03 1.057000000000000000e+03 1.034000000000000000e+03 1.125000000000000000e+03 9.790000000000000000e+02 9.920000000000000000e+02 1.010000000000000000e+03 1.019000000000000000e+03 9.730000000000000000e+02 9.800000000000000000e+02 1.023000000000000000e+03 1.028000000000000000e+03 9.760000000000000000e+02 9.440000000000000000e+02 9.650000000000000000e+02 9.590000000000000000e+02 9.690000000000000000e+02 9.680000000000000000e+02 1.017000000000000000e+03 9.970000000000000000e+02 9.510000000000000000e+02 9.880000000000000000e+02 9.940000000000000000e+02 9.960000000000000000e+02 9.780000000000000000e+02 1.018000000000000000e+03 1.028000000000000000e+03 1.009000000000000000e+03 9.890000000000000000e+02 1.024000000000000000e+03 1.006000000000000000e+03 9.760000000000000000e+02 1.009000000000000000e+03 9.540000000000000000e+02 1.013000000000000000e+03 1.016000000000000000e+03 9.960000000000000000e+02 1.013000000000000000e+03 1.024000000000000000e+03 9.930000000000000000e+02 9.260000000000000000e+02 9.670000000000000000e+02 9.480000000000000000e+02 1.002000000000000000e+03 9.380000000000000000e+02 8.900000000000000000e+02 9.710000000000000000e+02 9.580000000000000000e+02 9.330000000000000000e+02 1.007000000000000000e+03 9.530000000000000000e+02 9.330000000000000000e+02 9.410000000000000000e+02 8.850000000000000000e+02 8.750000000000000000e+02 9.420000000000000000e+02 8.840000000000000000e+02 9.200000000000000000e+02 8.720000000000000000e+02 9.720000000000000000e+02 9.250000000000000000e+02 9.000000000000000000e+02 9.290000000000000000e+02 1.006000000000000000e+03 9.440000000000000000e+02 9.890000000000000000e+02 9.520000000000000000e+02 1.029000000000000000e+03 9.320000000000000000e+02 1.010000000000000000e+03 1.008000000000000000e+03 9.520000000000000000e+02 1.018000000000000000e+03 1.016000000000000000e+03 9.600000000000000000e+02 9.850000000000000000e+02 9.750000000000000000e+02 9.800000000000000000e+02 9.250000000000000000e+02 9.310000000000000000e+02 9.190000000000000000e+02 9.420000000000000000e+02 9.350000000000000000e+02 9.540000000000000000e+02 9.630000000000000000e+02 9.310000000000000000e+02 8.830000000000000000e+02 9.750000000000000000e+02 8.930000000000000000e+02 9.590000000000000000e+02 9.820000000000000000e+02 8.730000000000000000e+02 9.240000000000000000e+02 1.001000000000000000e+03 9.180000000000000000e+02 9.150000000000000000e+02 9.500000000000000000e+02 9.620000000000000000e+02 1.013000000000000000e+03 9.860000000000000000e+02 9.150000000000000000e+02 9.220000000000000000e+02 8.970000000000000000e+02 9.530000000000000000e+02 9.220000000000000000e+02 9.240000000000000000e+02 9.500000000000000000e+02 9.220000000000000000e+02 9.530000000000000000e+02 9.070000000000000000e+02 8.890000000000000000e+02 8.790000000000000000e+02 8.570000000000000000e+02 9.110000000000000000e+02 8.940000000000000000e+02 9.300000000000000000e+02 8.820000000000000000e+02 9.210000000000000000e+02 9.250000000000000000e+02 9.520000000000000000e+02 9.610000000000000000e+02 9.620000000000000000e+02 9.360000000000000000e+02 9.440000000000000000e+02 9.220000000000000000e+02 9.600000000000000000e+02 9.400000000000000000e+02 9.710000000000000000e+02 9.250000000000000000e+02 9.560000000000000000e+02 9.200000000000000000e+02 9.530000000000000000e+02 9.340000000000000000e+02 9.530000000000000000e+02 9.280000000000000000e+02 9.450000000000000000e+02 8.980000000000000000e+02 9.290000000000000000e+02 9.760000000000000000e+02 9.500000000000000000e+02 9.290000000000000000e+02 8.940000000000000000e+02 8.860000000000000000e+02 9.180000000000000000e+02 9.740000000000000000e+02 9.170000000000000000e+02 9.420000000000000000e+02 9.350000000000000000e+02 8.610000000000000000e+02 8.900000000000000000e+02 8.230000000000000000e+02 9.220000000000000000e+02 8.240000000000000000e+02 8.250000000000000000e+02 8.590000000000000000e+02 8.080000000000000000e+02 8.690000000000000000e+02 9.310000000000000000e+02 8.990000000000000000e+02 8.390000000000000000e+02 8.790000000000000000e+02 8.560000000000000000e+02 8.950000000000000000e+02 8.640000000000000000e+02 8.680000000000000000e+02 7.900000000000000000e+02 9.200000000000000000e+02 8.320000000000000000e+02 8.790000000000000000e+02 9.310000000000000000e+02 8.880000000000000000e+02 9.130000000000000000e+02 8.980000000000000000e+02 9.190000000000000000e+02 8.980000000000000000e+02 9.890000000000000000e+02 9.280000000000000000e+02 9.850000000000000000e+02 9.560000000000000000e+02 9.720000000000000000e+02 9.060000000000000000e+02 9.470000000000000000e+02 8.760000000000000000e+02 8.640000000000000000e+02 9.230000000000000000e+02 8.700000000000000000e+02 8.540000000000000000e+02 9.520000000000000000e+02 9.000000000000000000e+02 9.080000000000000000e+02 9.390000000000000000e+02 9.220000000000000000e+02 8.920000000000000000e+02 9.230000000000000000e+02 9.300000000000000000e+02 9.330000000000000000e+02 9.520000000000000000e+02 9.300000000000000000e+02 9.420000000000000000e+02 8.870000000000000000e+02 9.670000000000000000e+02 9.280000000000000000e+02 9.800000000000000000e+02 9.620000000000000000e+02 9.230000000000000000e+02 9.260000000000000000e+02 9.220000000000000000e+02 8.910000000000000000e+02 9.300000000000000000e+02 9.280000000000000000e+02 9.550000000000000000e+02 9.660000000000000000e+02 9.700000000000000000e+02 9.140000000000000000e+02 9.680000000000000000e+02 9.200000000000000000e+02 9.490000000000000000e+02 9.230000000000000000e+02 8.810000000000000000e+02 9.570000000000000000e+02 9.550000000000000000e+02 9.890000000000000000e+02 9.890000000000000000e+02 9.210000000000000000e+02 9.270000000000000000e+02 8.910000000000000000e+02 9.910000000000000000e+02 9.070000000000000000e+02 9.050000000000000000e+02 9.910000000000000000e+02 9.170000000000000000e+02 8.690000000000000000e+02 9.510000000000000000e+02 9.660000000000000000e+02 9.200000000000000000e+02 9.790000000000000000e+02 9.850000000000000000e+02 9.110000000000000000e+02 9.340000000000000000e+02 9.160000000000000000e+02 8.670000000000000000e+02 9.040000000000000000e+02 8.940000000000000000e+02 8.920000000000000000e+02 9.210000000000000000e+02 9.320000000000000000e+02 9.700000000000000000e+02 9.640000000000000000e+02 9.450000000000000000e+02 1.003000000000000000e+03 1.008000000000000000e+03 1.005000000000000000e+03 9.770000000000000000e+02 9.720000000000000000e+02 9.780000000000000000e+02 9.730000000000000000e+02 9.320000000000000000e+02 9.770000000000000000e+02 9.490000000000000000e+02 9.590000000000000000e+02 9.940000000000000000e+02 9.540000000000000000e+02 1.027000000000000000e+03 9.280000000000000000e+02 1.031000000000000000e+03 1.010000000000000000e+03 1.001000000000000000e+03 1.014000000000000000e+03 1.036000000000000000e+03 1.030000000000000000e+03 9.810000000000000000e+02 9.850000000000000000e+02 9.760000000000000000e+02 9.430000000000000000e+02 1.045000000000000000e+03 1.008000000000000000e+03 9.120000000000000000e+02 8.910000000000000000e+02 9.590000000000000000e+02 9.160000000000000000e+02 8.620000000000000000e+02 9.060000000000000000e+02 9.060000000000000000e+02 8.640000000000000000e+02 9.590000000000000000e+02 9.350000000000000000e+02 8.880000000000000000e+02 9.280000000000000000e+02 8.250000000000000000e+02 8.730000000000000000e+02 8.800000000000000000e+02 9.300000000000000000e+02 9.160000000000000000e+02 8.640000000000000000e+02 9.100000000000000000e+02 8.720000000000000000e+02 9.190000000000000000e+02 8.950000000000000000e+02 8.470000000000000000e+02 8.730000000000000000e+02 8.830000000000000000e+02 8.860000000000000000e+02 8.980000000000000000e+02 8.880000000000000000e+02 9.080000000000000000e+02 9.200000000000000000e+02 8.730000000000000000e+02 9.290000000000000000e+02 8.980000000000000000e+02 8.980000000000000000e+02 9.120000000000000000e+02 9.420000000000000000e+02 9.240000000000000000e+02 9.430000000000000000e+02 9.520000000000000000e+02 9.850000000000000000e+02 1.005000000000000000e+03 1.008000000000000000e+03 9.900000000000000000e+02 9.530000000000000000e+02 9.650000000000000000e+02 9.820000000000000000e+02 9.210000000000000000e+02 9.810000000000000000e+02 9.700000000000000000e+02 9.690000000000000000e+02 9.320000000000000000e+02 1.023000000000000000e+03 9.620000000000000000e+02 1.045000000000000000e+03 9.890000000000000000e+02 9.050000000000000000e+02 9.540000000000000000e+02 9.070000000000000000e+02 9.540000000000000000e+02 9.950000000000000000e+02 9.420000000000000000e+02 8.680000000000000000e+02 9.300000000000000000e+02 9.440000000000000000e+02 9.050000000000000000e+02 9.080000000000000000e+02 9.060000000000000000e+02 9.460000000000000000e+02 9.490000000000000000e+02 8.980000000000000000e+02 9.540000000000000000e+02 9.440000000000000000e+02 9.840000000000000000e+02 9.860000000000000000e+02 9.480000000000000000e+02 9.360000000000000000e+02 8.930000000000000000e+02 9.530000000000000000e+02 9.050000000000000000e+02 9.470000000000000000e+02 9.700000000000000000e+02 9.420000000000000000e+02 9.980000000000000000e+02 9.840000000000000000e+02 9.490000000000000000e+02 9.900000000000000000e+02 9.400000000000000000e+02 9.580000000000000000e+02 1.025000000000000000e+03 9.760000000000000000e+02 9.890000000000000000e+02 9.680000000000000000e+02 9.830000000000000000e+02 9.770000000000000000e+02 9.590000000000000000e+02 1.000000000000000000e+03 9.600000000000000000e+02 1.000000000000000000e+03 9.530000000000000000e+02 1.027000000000000000e+03 9.000000000000000000e+02 9.290000000000000000e+02 9.790000000000000000e+02 9.680000000000000000e+02 9.370000000000000000e+02 8.760000000000000000e+02 9.110000000000000000e+02 8.700000000000000000e+02 8.450000000000000000e+02 9.010000000000000000e+02 8.540000000000000000e+02 8.830000000000000000e+02 9.440000000000000000e+02 8.940000000000000000e+02 8.840000000000000000e+02 9.210000000000000000e+02 8.470000000000000000e+02 8.670000000000000000e+02 7.860000000000000000e+02 9.200000000000000000e+02 8.770000000000000000e+02 8.480000000000000000e+02 8.560000000000000000e+02 8.190000000000000000e+02 8.780000000000000000e+02 8.790000000000000000e+02 9.040000000000000000e+02 8.650000000000000000e+02 8.800000000000000000e+02 8.670000000000000000e+02 9.020000000000000000e+02 8.570000000000000000e+02 8.010000000000000000e+02 8.670000000000000000e+02 8.260000000000000000e+02 7.810000000000000000e+02 8.960000000000000000e+02 9.010000000000000000e+02 8.180000000000000000e+02 8.390000000000000000e+02 8.140000000000000000e+02 8.410000000000000000e+02 8.940000000000000000e+02 8.220000000000000000e+02 8.160000000000000000e+02 8.540000000000000000e+02 8.630000000000000000e+02 8.140000000000000000e+02 8.310000000000000000e+02 8.660000000000000000e+02 8.690000000000000000e+02 8.730000000000000000e+02 9.080000000000000000e+02 8.600000000000000000e+02 8.240000000000000000e+02 8.610000000000000000e+02 9.070000000000000000e+02 9.040000000000000000e+02 8.560000000000000000e+02 8.850000000000000000e+02 8.250000000000000000e+02 8.320000000000000000e+02 9.090000000000000000e+02 9.250000000000000000e+02 9.420000000000000000e+02 8.290000000000000000e+02 9.620000000000000000e+02 8.710000000000000000e+02 8.640000000000000000e+02 8.190000000000000000e+02 9.100000000000000000e+02 8.700000000000000000e+02 8.480000000000000000e+02 8.890000000000000000e+02 9.120000000000000000e+02 9.030000000000000000e+02 9.310000000000000000e+02 8.790000000000000000e+02 8.830000000000000000e+02 9.000000000000000000e+02 9.370000000000000000e+02 8.840000000000000000e+02 8.730000000000000000e+02 8.500000000000000000e+02 8.770000000000000000e+02 8.670000000000000000e+02 8.120000000000000000e+02 8.600000000000000000e+02 8.600000000000000000e+02 9.200000000000000000e+02 9.240000000000000000e+02 9.150000000000000000e+02 9.160000000000000000e+02 9.920000000000000000e+02 8.990000000000000000e+02 9.230000000000000000e+02 9.250000000000000000e+02 9.860000000000000000e+02 9.720000000000000000e+02 9.410000000000000000e+02 9.170000000000000000e+02 1.002000000000000000e+03 1.039000000000000000e+03 1.012000000000000000e+03 9.910000000000000000e+02 9.640000000000000000e+02 1.002000000000000000e+03 1.043000000000000000e+03 9.600000000000000000e+02 9.840000000000000000e+02 1.039000000000000000e+03 9.890000000000000000e+02 9.390000000000000000e+02 1.054000000000000000e+03 9.320000000000000000e+02 9.350000000000000000e+02 9.160000000000000000e+02 9.600000000000000000e+02 9.850000000000000000e+02 9.800000000000000000e+02 9.850000000000000000e+02 1.008000000000000000e+03 9.550000000000000000e+02 9.170000000000000000e+02 9.990000000000000000e+02 8.850000000000000000e+02 9.570000000000000000e+02 9.460000000000000000e+02 9.070000000000000000e+02 9.260000000000000000e+02 9.960000000000000000e+02 9.430000000000000000e+02 9.130000000000000000e+02 9.550000000000000000e+02 9.550000000000000000e+02 9.430000000000000000e+02 9.600000000000000000e+02 9.660000000000000000e+02 9.400000000000000000e+02 1.012000000000000000e+03 9.540000000000000000e+02 9.880000000000000000e+02 1.021000000000000000e+03 9.640000000000000000e+02 1.066000000000000000e+03 1.083000000000000000e+03 1.048000000000000000e+03 1.117000000000000000e+03 1.041000000000000000e+03 1.028000000000000000e+03 1.067000000000000000e+03 1.055000000000000000e+03 1.069000000000000000e+03 1.038000000000000000e+03 1.011000000000000000e+03 1.003000000000000000e+03 1.095000000000000000e+03 1.031000000000000000e+03 1.055000000000000000e+03 1.032000000000000000e+03 9.890000000000000000e+02 9.820000000000000000e+02 9.780000000000000000e+02 9.940000000000000000e+02 9.950000000000000000e+02 1.064000000000000000e+03 1.024000000000000000e+03 1.003000000000000000e+03 1.073000000000000000e+03 1.066000000000000000e+03 1.006000000000000000e+03 9.920000000000000000e+02 9.610000000000000000e+02 9.820000000000000000e+02 9.890000000000000000e+02 1.022000000000000000e+03 1.024000000000000000e+03 1.114000000000000000e+03 9.540000000000000000e+02 1.033000000000000000e+03 1.071000000000000000e+03 1.005000000000000000e+03 9.910000000000000000e+02 1.018000000000000000e+03 1.017000000000000000e+03 1.052000000000000000e+03 9.770000000000000000e+02 1.017000000000000000e+03 9.760000000000000000e+02 9.990000000000000000e+02 9.980000000000000000e+02 1.004000000000000000e+03 1.005000000000000000e+03 9.700000000000000000e+02 9.870000000000000000e+02 9.490000000000000000e+02 9.370000000000000000e+02 9.380000000000000000e+02 8.980000000000000000e+02 9.740000000000000000e+02 9.890000000000000000e+02 9.820000000000000000e+02 9.590000000000000000e+02 9.520000000000000000e+02 1.017000000000000000e+03 9.540000000000000000e+02 9.770000000000000000e+02 9.950000000000000000e+02 9.730000000000000000e+02 9.350000000000000000e+02 8.940000000000000000e+02 9.370000000000000000e+02 8.890000000000000000e+02 9.480000000000000000e+02 8.960000000000000000e+02 8.720000000000000000e+02 9.400000000000000000e+02 9.620000000000000000e+02 9.180000000000000000e+02 9.120000000000000000e+02 9.420000000000000000e+02 9.340000000000000000e+02 8.600000000000000000e+02 8.470000000000000000e+02 9.560000000000000000e+02 9.410000000000000000e+02 8.590000000000000000e+02 9.010000000000000000e+02 9.050000000000000000e+02 8.960000000000000000e+02 8.890000000000000000e+02 9.030000000000000000e+02 8.790000000000000000e+02 9.060000000000000000e+02 9.000000000000000000e+02 9.280000000000000000e+02 8.930000000000000000e+02 9.190000000000000000e+02 8.570000000000000000e+02 9.500000000000000000e+02 8.980000000000000000e+02 9.050000000000000000e+02 8.620000000000000000e+02 8.980000000000000000e+02 8.410000000000000000e+02 8.220000000000000000e+02 8.580000000000000000e+02 8.490000000000000000e+02 8.630000000000000000e+02 8.750000000000000000e+02 8.250000000000000000e+02 8.180000000000000000e+02 7.850000000000000000e+02 8.440000000000000000e+02 8.500000000000000000e+02 9.020000000000000000e+02 8.930000000000000000e+02 8.760000000000000000e+02 8.540000000000000000e+02 8.490000000000000000e+02 9.030000000000000000e+02 8.440000000000000000e+02 8.390000000000000000e+02 8.660000000000000000e+02 8.900000000000000000e+02 9.260000000000000000e+02 8.660000000000000000e+02 9.520000000000000000e+02 9.040000000000000000e+02 8.950000000000000000e+02 8.570000000000000000e+02 8.950000000000000000e+02 8.770000000000000000e+02 9.010000000000000000e+02 9.260000000000000000e+02 8.830000000000000000e+02 8.560000000000000000e+02 8.600000000000000000e+02 8.780000000000000000e+02 8.790000000000000000e+02 9.050000000000000000e+02 9.040000000000000000e+02 9.560000000000000000e+02 8.940000000000000000e+02 9.180000000000000000e+02 9.390000000000000000e+02 8.930000000000000000e+02 9.150000000000000000e+02 8.910000000000000000e+02 9.040000000000000000e+02 8.950000000000000000e+02 8.880000000000000000e+02 9.060000000000000000e+02 8.610000000000000000e+02 8.690000000000000000e+02 9.180000000000000000e+02 9.280000000000000000e+02 9.540000000000000000e+02 9.260000000000000000e+02 9.280000000000000000e+02 9.180000000000000000e+02 9.710000000000000000e+02 9.120000000000000000e+02 8.490000000000000000e+02 8.590000000000000000e+02 8.680000000000000000e+02 8.680000000000000000e+02 9.000000000000000000e+02 8.820000000000000000e+02 8.980000000000000000e+02 9.410000000000000000e+02 8.380000000000000000e+02 8.160000000000000000e+02 8.560000000000000000e+02 8.500000000000000000e+02 8.970000000000000000e+02 8.910000000000000000e+02 8.380000000000000000e+02 8.400000000000000000e+02 9.470000000000000000e+02 8.550000000000000000e+02 9.310000000000000000e+02 8.710000000000000000e+02 8.400000000000000000e+02 8.380000000000000000e+02 8.510000000000000000e+02 8.650000000000000000e+02 8.610000000000000000e+02 8.370000000000000000e+02 8.020000000000000000e+02 8.300000000000000000e+02 8.280000000000000000e+02 8.660000000000000000e+02 8.140000000000000000e+02 8.350000000000000000e+02 8.140000000000000000e+02 7.980000000000000000e+02 8.310000000000000000e+02 8.540000000000000000e+02 7.950000000000000000e+02 8.390000000000000000e+02 7.790000000000000000e+02 8.140000000000000000e+02 8.160000000000000000e+02 8.050000000000000000e+02 8.170000000000000000e+02 8.260000000000000000e+02 8.320000000000000000e+02 8.290000000000000000e+02 8.610000000000000000e+02 8.780000000000000000e+02 8.300000000000000000e+02 8.710000000000000000e+02 8.900000000000000000e+02 8.860000000000000000e+02 8.970000000000000000e+02 8.340000000000000000e+02 8.970000000000000000e+02 8.390000000000000000e+02 8.780000000000000000e+02 8.320000000000000000e+02 8.640000000000000000e+02 8.710000000000000000e+02 8.500000000000000000e+02 8.120000000000000000e+02 8.760000000000000000e+02 8.950000000000000000e+02 9.190000000000000000e+02 9.310000000000000000e+02 9.000000000000000000e+02 9.190000000000000000e+02 8.830000000000000000e+02 8.790000000000000000e+02 8.670000000000000000e+02 8.190000000000000000e+02 8.060000000000000000e+02 8.390000000000000000e+02 8.790000000000000000e+02 8.540000000000000000e+02 8.880000000000000000e+02 8.220000000000000000e+02 8.480000000000000000e+02 8.680000000000000000e+02 8.930000000000000000e+02 8.670000000000000000e+02 8.840000000000000000e+02 8.060000000000000000e+02 8.850000000000000000e+02 8.750000000000000000e+02 8.610000000000000000e+02 8.270000000000000000e+02 8.860000000000000000e+02 8.100000000000000000e+02 8.550000000000000000e+02 8.140000000000000000e+02 8.500000000000000000e+02 7.940000000000000000e+02 8.790000000000000000e+02 8.850000000000000000e+02 8.220000000000000000e+02 8.190000000000000000e+02 8.010000000000000000e+02 8.160000000000000000e+02 7.330000000000000000e+02 7.990000000000000000e+02 8.200000000000000000e+02 8.540000000000000000e+02 8.330000000000000000e+02 8.670000000000000000e+02 9.220000000000000000e+02 8.330000000000000000e+02 9.190000000000000000e+02 8.760000000000000000e+02 8.350000000000000000e+02 8.870000000000000000e+02 7.850000000000000000e+02 8.450000000000000000e+02 8.580000000000000000e+02 8.910000000000000000e+02 8.920000000000000000e+02 8.530000000000000000e+02 9.510000000000000000e+02 8.770000000000000000e+02 8.090000000000000000e+02 9.400000000000000000e+02 8.960000000000000000e+02 9.130000000000000000e+02 8.840000000000000000e+02 8.730000000000000000e+02 8.590000000000000000e+02 9.000000000000000000e+02 9.080000000000000000e+02 8.830000000000000000e+02 8.510000000000000000e+02 9.240000000000000000e+02 9.120000000000000000e+02 9.090000000000000000e+02 8.610000000000000000e+02 9.430000000000000000e+02 9.020000000000000000e+02 9.160000000000000000e+02 9.070000000000000000e+02 9.090000000000000000e+02 9.120000000000000000e+02 8.930000000000000000e+02 8.360000000000000000e+02 8.760000000000000000e+02 8.450000000000000000e+02 8.290000000000000000e+02 8.110000000000000000e+02 8.340000000000000000e+02 8.220000000000000000e+02 9.000000000000000000e+02 8.260000000000000000e+02 8.850000000000000000e+02 8.860000000000000000e+02 8.460000000000000000e+02 8.510000000000000000e+02 8.440000000000000000e+02 8.180000000000000000e+02 8.960000000000000000e+02 8.240000000000000000e+02 7.990000000000000000e+02 8.300000000000000000e+02 8.370000000000000000e+02 8.470000000000000000e+02 8.290000000000000000e+02 8.380000000000000000e+02 7.900000000000000000e+02 7.850000000000000000e+02 8.830000000000000000e+02 8.190000000000000000e+02 8.220000000000000000e+02 8.290000000000000000e+02 7.730000000000000000e+02 7.830000000000000000e+02 8.180000000000000000e+02 8.660000000000000000e+02 7.980000000000000000e+02 8.600000000000000000e+02 7.850000000000000000e+02 8.400000000000000000e+02 8.840000000000000000e+02 8.030000000000000000e+02 8.380000000000000000e+02 7.890000000000000000e+02 8.850000000000000000e+02 8.100000000000000000e+02 8.390000000000000000e+02 8.090000000000000000e+02 9.030000000000000000e+02 8.210000000000000000e+02 8.080000000000000000e+02 8.340000000000000000e+02 7.630000000000000000e+02 8.220000000000000000e+02 8.060000000000000000e+02 7.490000000000000000e+02 8.090000000000000000e+02 7.990000000000000000e+02 9.270000000000000000e+02 8.080000000000000000e+02 8.210000000000000000e+02 8.010000000000000000e+02 7.800000000000000000e+02 8.110000000000000000e+02 8.140000000000000000e+02 8.890000000000000000e+02 8.030000000000000000e+02 7.830000000000000000e+02 8.280000000000000000e+02 8.460000000000000000e+02 8.270000000000000000e+02 8.130000000000000000e+02 8.230000000000000000e+02 8.170000000000000000e+02 8.090000000000000000e+02 7.910000000000000000e+02 8.040000000000000000e+02 8.190000000000000000e+02 8.240000000000000000e+02 8.150000000000000000e+02 8.490000000000000000e+02 8.230000000000000000e+02 8.540000000000000000e+02 8.350000000000000000e+02 8.860000000000000000e+02 8.200000000000000000e+02 8.250000000000000000e+02 8.040000000000000000e+02 8.500000000000000000e+02 8.250000000000000000e+02 8.050000000000000000e+02 8.430000000000000000e+02 8.180000000000000000e+02 8.610000000000000000e+02 8.870000000000000000e+02 8.070000000000000000e+02 8.160000000000000000e+02 7.980000000000000000e+02 8.310000000000000000e+02 8.110000000000000000e+02 8.150000000000000000e+02 8.740000000000000000e+02 8.640000000000000000e+02 8.790000000000000000e+02 9.370000000000000000e+02 9.890000000000000000e+02 9.100000000000000000e+02 9.100000000000000000e+02 8.520000000000000000e+02 8.600000000000000000e+02 8.630000000000000000e+02 9.280000000000000000e+02 9.130000000000000000e+02 9.220000000000000000e+02 9.600000000000000000e+02 9.150000000000000000e+02 8.790000000000000000e+02 8.310000000000000000e+02 8.940000000000000000e+02 8.710000000000000000e+02 9.150000000000000000e+02 8.800000000000000000e+02 8.220000000000000000e+02 8.520000000000000000e+02 7.950000000000000000e+02 8.110000000000000000e+02 8.940000000000000000e+02 8.660000000000000000e+02 7.760000000000000000e+02 8.490000000000000000e+02 8.170000000000000000e+02 8.160000000000000000e+02 8.570000000000000000e+02 8.260000000000000000e+02 8.240000000000000000e+02 8.560000000000000000e+02 8.150000000000000000e+02 8.180000000000000000e+02 8.300000000000000000e+02 8.470000000000000000e+02 8.300000000000000000e+02 8.410000000000000000e+02 8.120000000000000000e+02 8.310000000000000000e+02 7.800000000000000000e+02 8.540000000000000000e+02 8.210000000000000000e+02 7.550000000000000000e+02 7.400000000000000000e+02 7.590000000000000000e+02 7.990000000000000000e+02 7.900000000000000000e+02 8.110000000000000000e+02 6.980000000000000000e+02 7.570000000000000000e+02 7.770000000000000000e+02 7.590000000000000000e+02 7.520000000000000000e+02 7.740000000000000000e+02 7.910000000000000000e+02 7.910000000000000000e+02 8.280000000000000000e+02 7.900000000000000000e+02 7.480000000000000000e+02 7.800000000000000000e+02 8.080000000000000000e+02 8.550000000000000000e+02 7.910000000000000000e+02 8.240000000000000000e+02 7.590000000000000000e+02 8.340000000000000000e+02 8.330000000000000000e+02 8.480000000000000000e+02 8.030000000000000000e+02 7.860000000000000000e+02 7.460000000000000000e+02 8.450000000000000000e+02 7.980000000000000000e+02 7.950000000000000000e+02 7.830000000000000000e+02 7.780000000000000000e+02 7.570000000000000000e+02 7.760000000000000000e+02 7.600000000000000000e+02 7.760000000000000000e+02 7.770000000000000000e+02 7.010000000000000000e+02 7.860000000000000000e+02 7.790000000000000000e+02 8.250000000000000000e+02 8.370000000000000000e+02 8.260000000000000000e+02 8.500000000000000000e+02 7.720000000000000000e+02 8.270000000000000000e+02 8.430000000000000000e+02 7.510000000000000000e+02 7.760000000000000000e+02 8.360000000000000000e+02 8.070000000000000000e+02 8.480000000000000000e+02 7.550000000000000000e+02 8.090000000000000000e+02 7.890000000000000000e+02 8.190000000000000000e+02 7.690000000000000000e+02 7.900000000000000000e+02 7.660000000000000000e+02 7.560000000000000000e+02 7.370000000000000000e+02 7.140000000000000000e+02 7.790000000000000000e+02 7.660000000000000000e+02 8.250000000000000000e+02 7.380000000000000000e+02 7.630000000000000000e+02 8.400000000000000000e+02 7.670000000000000000e+02 7.970000000000000000e+02 8.270000000000000000e+02 7.950000000000000000e+02 8.880000000000000000e+02 8.790000000000000000e+02 8.110000000000000000e+02 8.050000000000000000e+02 8.160000000000000000e+02 8.360000000000000000e+02 7.940000000000000000e+02 8.900000000000000000e+02 8.580000000000000000e+02 8.360000000000000000e+02 8.850000000000000000e+02 8.310000000000000000e+02 7.940000000000000000e+02 8.300000000000000000e+02 8.150000000000000000e+02 7.590000000000000000e+02 8.260000000000000000e+02 8.330000000000000000e+02 8.170000000000000000e+02 8.460000000000000000e+02 8.320000000000000000e+02 7.800000000000000000e+02 7.900000000000000000e+02 8.200000000000000000e+02 8.650000000000000000e+02 8.590000000000000000e+02 8.220000000000000000e+02 8.100000000000000000e+02 8.690000000000000000e+02 8.380000000000000000e+02 8.420000000000000000e+02 8.780000000000000000e+02 7.790000000000000000e+02 8.260000000000000000e+02 7.810000000000000000e+02 7.770000000000000000e+02 8.100000000000000000e+02 7.780000000000000000e+02 7.520000000000000000e+02 7.570000000000000000e+02 7.520000000000000000e+02 7.610000000000000000e+02 8.030000000000000000e+02 7.750000000000000000e+02 8.240000000000000000e+02 7.500000000000000000e+02 7.520000000000000000e+02 7.480000000000000000e+02 7.770000000000000000e+02 8.080000000000000000e+02 8.590000000000000000e+02 8.000000000000000000e+02 8.560000000000000000e+02 8.880000000000000000e+02 8.510000000000000000e+02 8.400000000000000000e+02 8.430000000000000000e+02 7.770000000000000000e+02 8.050000000000000000e+02 8.390000000000000000e+02 7.930000000000000000e+02 8.120000000000000000e+02 8.290000000000000000e+02 8.700000000000000000e+02 8.110000000000000000e+02 8.250000000000000000e+02 8.010000000000000000e+02 8.580000000000000000e+02 7.920000000000000000e+02 8.380000000000000000e+02 8.620000000000000000e+02 8.520000000000000000e+02 8.440000000000000000e+02 8.400000000000000000e+02 8.360000000000000000e+02 9.220000000000000000e+02 7.950000000000000000e+02 8.470000000000000000e+02 8.600000000000000000e+02 8.870000000000000000e+02 8.480000000000000000e+02 8.620000000000000000e+02 8.620000000000000000e+02 9.060000000000000000e+02 8.260000000000000000e+02 8.540000000000000000e+02 8.470000000000000000e+02 9.310000000000000000e+02 8.740000000000000000e+02 9.310000000000000000e+02 9.030000000000000000e+02 9.160000000000000000e+02 8.710000000000000000e+02 8.190000000000000000e+02 8.150000000000000000e+02 8.560000000000000000e+02 8.380000000000000000e+02 8.220000000000000000e+02 8.980000000000000000e+02 8.810000000000000000e+02 8.320000000000000000e+02 8.540000000000000000e+02 8.490000000000000000e+02 8.750000000000000000e+02 8.470000000000000000e+02 8.780000000000000000e+02 8.420000000000000000e+02 8.900000000000000000e+02 8.310000000000000000e+02 8.100000000000000000e+02 8.840000000000000000e+02 8.340000000000000000e+02 8.710000000000000000e+02 8.110000000000000000e+02 8.210000000000000000e+02 8.530000000000000000e+02 8.730000000000000000e+02 7.900000000000000000e+02 8.780000000000000000e+02 8.200000000000000000e+02 8.440000000000000000e+02 8.610000000000000000e+02 9.640000000000000000e+02 9.330000000000000000e+02 9.240000000000000000e+02 8.980000000000000000e+02 8.880000000000000000e+02 9.200000000000000000e+02 8.910000000000000000e+02 9.010000000000000000e+02 8.900000000000000000e+02 9.310000000000000000e+02 8.790000000000000000e+02 9.080000000000000000e+02 9.140000000000000000e+02 8.980000000000000000e+02 9.310000000000000000e+02 9.800000000000000000e+02 9.140000000000000000e+02 8.980000000000000000e+02 8.950000000000000000e+02 8.670000000000000000e+02 8.360000000000000000e+02 8.880000000000000000e+02 8.680000000000000000e+02 8.590000000000000000e+02 8.860000000000000000e+02 8.090000000000000000e+02 8.550000000000000000e+02 8.510000000000000000e+02 8.260000000000000000e+02 8.580000000000000000e+02 8.400000000000000000e+02 8.360000000000000000e+02 9.050000000000000000e+02 8.970000000000000000e+02 8.600000000000000000e+02 8.330000000000000000e+02 8.280000000000000000e+02 8.230000000000000000e+02 8.590000000000000000e+02 7.970000000000000000e+02 8.180000000000000000e+02 7.860000000000000000e+02 7.900000000000000000e+02 8.550000000000000000e+02 7.950000000000000000e+02 8.260000000000000000e+02 7.700000000000000000e+02 7.810000000000000000e+02 7.420000000000000000e+02 7.870000000000000000e+02 7.750000000000000000e+02 7.710000000000000000e+02 7.460000000000000000e+02 8.020000000000000000e+02 8.120000000000000000e+02 8.000000000000000000e+02 8.330000000000000000e+02 7.630000000000000000e+02 8.010000000000000000e+02 8.460000000000000000e+02 8.290000000000000000e+02 8.000000000000000000e+02 8.440000000000000000e+02 7.920000000000000000e+02 8.070000000000000000e+02 7.520000000000000000e+02 8.410000000000000000e+02 7.800000000000000000e+02 7.710000000000000000e+02 8.330000000000000000e+02 7.740000000000000000e+02 7.850000000000000000e+02 8.030000000000000000e+02 7.520000000000000000e+02 7.990000000000000000e+02 8.740000000000000000e+02 8.330000000000000000e+02 7.850000000000000000e+02 8.020000000000000000e+02 7.970000000000000000e+02 8.110000000000000000e+02 8.060000000000000000e+02 7.450000000000000000e+02 8.360000000000000000e+02 7.680000000000000000e+02 7.990000000000000000e+02 7.680000000000000000e+02 8.260000000000000000e+02 7.620000000000000000e+02 7.650000000000000000e+02 7.560000000000000000e+02 8.100000000000000000e+02 7.350000000000000000e+02 7.820000000000000000e+02 7.540000000000000000e+02 8.170000000000000000e+02 8.460000000000000000e+02 7.850000000000000000e+02 7.830000000000000000e+02 7.960000000000000000e+02 7.720000000000000000e+02 7.630000000000000000e+02 7.280000000000000000e+02 7.490000000000000000e+02 7.830000000000000000e+02 7.830000000000000000e+02 7.270000000000000000e+02 7.750000000000000000e+02 7.680000000000000000e+02 7.770000000000000000e+02 7.390000000000000000e+02 7.800000000000000000e+02 7.630000000000000000e+02 8.220000000000000000e+02 7.970000000000000000e+02 7.830000000000000000e+02 7.910000000000000000e+02 7.620000000000000000e+02 7.550000000000000000e+02 7.290000000000000000e+02 7.240000000000000000e+02 7.560000000000000000e+02 7.200000000000000000e+02 7.620000000000000000e+02 7.750000000000000000e+02 7.830000000000000000e+02 7.630000000000000000e+02 8.030000000000000000e+02 8.130000000000000000e+02 8.090000000000000000e+02 8.940000000000000000e+02 8.020000000000000000e+02 7.620000000000000000e+02 7.840000000000000000e+02 7.430000000000000000e+02 7.840000000000000000e+02 7.920000000000000000e+02 7.900000000000000000e+02 7.510000000000000000e+02 7.870000000000000000e+02 7.550000000000000000e+02 8.080000000000000000e+02 8.250000000000000000e+02 8.030000000000000000e+02 7.420000000000000000e+02 7.120000000000000000e+02 7.800000000000000000e+02 7.390000000000000000e+02 7.580000000000000000e+02 7.660000000000000000e+02 7.900000000000000000e+02 7.900000000000000000e+02 7.580000000000000000e+02 7.340000000000000000e+02 7.180000000000000000e+02 7.780000000000000000e+02 7.450000000000000000e+02 7.610000000000000000e+02 8.030000000000000000e+02 8.430000000000000000e+02 7.390000000000000000e+02 8.250000000000000000e+02 8.260000000000000000e+02 7.300000000000000000e+02 7.930000000000000000e+02 8.280000000000000000e+02 8.380000000000000000e+02 7.800000000000000000e+02 7.950000000000000000e+02 7.770000000000000000e+02 7.600000000000000000e+02 7.620000000000000000e+02 8.560000000000000000e+02 8.090000000000000000e+02 8.300000000000000000e+02 8.160000000000000000e+02 7.960000000000000000e+02 8.280000000000000000e+02 7.580000000000000000e+02 7.760000000000000000e+02 8.260000000000000000e+02 8.220000000000000000e+02 8.370000000000000000e+02 8.290000000000000000e+02 8.010000000000000000e+02 8.260000000000000000e+02 8.230000000000000000e+02 8.240000000000000000e+02 8.110000000000000000e+02 8.510000000000000000e+02 8.220000000000000000e+02 8.130000000000000000e+02 8.500000000000000000e+02 8.420000000000000000e+02 8.390000000000000000e+02 8.050000000000000000e+02 8.570000000000000000e+02 8.400000000000000000e+02 8.280000000000000000e+02 8.300000000000000000e+02 7.890000000000000000e+02 8.740000000000000000e+02 8.110000000000000000e+02 7.950000000000000000e+02 8.470000000000000000e+02 8.670000000000000000e+02 8.620000000000000000e+02 8.420000000000000000e+02 8.130000000000000000e+02 8.530000000000000000e+02 8.310000000000000000e+02 8.070000000000000000e+02 8.480000000000000000e+02 8.110000000000000000e+02 8.340000000000000000e+02 7.900000000000000000e+02 7.740000000000000000e+02 8.020000000000000000e+02 8.390000000000000000e+02 8.550000000000000000e+02 8.360000000000000000e+02 8.530000000000000000e+02 8.180000000000000000e+02 7.600000000000000000e+02 8.140000000000000000e+02 7.620000000000000000e+02 8.000000000000000000e+02 8.140000000000000000e+02 8.600000000000000000e+02 8.350000000000000000e+02 8.630000000000000000e+02 7.840000000000000000e+02 8.240000000000000000e+02 8.190000000000000000e+02 7.310000000000000000e+02 7.640000000000000000e+02 7.990000000000000000e+02 7.910000000000000000e+02 7.280000000000000000e+02 7.420000000000000000e+02 7.520000000000000000e+02 7.370000000000000000e+02 7.300000000000000000e+02 8.020000000000000000e+02 8.010000000000000000e+02 7.700000000000000000e+02 7.500000000000000000e+02 7.310000000000000000e+02 7.460000000000000000e+02 7.670000000000000000e+02 7.370000000000000000e+02 7.890000000000000000e+02 7.480000000000000000e+02 7.790000000000000000e+02 7.270000000000000000e+02 8.030000000000000000e+02 7.040000000000000000e+02 7.340000000000000000e+02 7.700000000000000000e+02 7.330000000000000000e+02 7.210000000000000000e+02 7.240000000000000000e+02 7.170000000000000000e+02 7.670000000000000000e+02 7.050000000000000000e+02 7.260000000000000000e+02 7.340000000000000000e+02 7.930000000000000000e+02 7.440000000000000000e+02 7.740000000000000000e+02 7.940000000000000000e+02 7.920000000000000000e+02 7.500000000000000000e+02 8.110000000000000000e+02 8.310000000000000000e+02 8.150000000000000000e+02 8.180000000000000000e+02 8.040000000000000000e+02 7.660000000000000000e+02 7.950000000000000000e+02 8.000000000000000000e+02 7.940000000000000000e+02 8.110000000000000000e+02 8.440000000000000000e+02 8.180000000000000000e+02 7.710000000000000000e+02 7.670000000000000000e+02 7.600000000000000000e+02 8.120000000000000000e+02 7.780000000000000000e+02 7.190000000000000000e+02 7.830000000000000000e+02 7.970000000000000000e+02 7.820000000000000000e+02 8.080000000000000000e+02 8.210000000000000000e+02 7.820000000000000000e+02 7.610000000000000000e+02 7.690000000000000000e+02 7.440000000000000000e+02 8.040000000000000000e+02 7.450000000000000000e+02 7.290000000000000000e+02 7.920000000000000000e+02 8.380000000000000000e+02 7.250000000000000000e+02 7.560000000000000000e+02 7.930000000000000000e+02 7.360000000000000000e+02 7.700000000000000000e+02 7.440000000000000000e+02 7.810000000000000000e+02 7.690000000000000000e+02 7.810000000000000000e+02 7.850000000000000000e+02 8.320000000000000000e+02 8.460000000000000000e+02 7.880000000000000000e+02 8.650000000000000000e+02 7.820000000000000000e+02 8.220000000000000000e+02 7.510000000000000000e+02 8.090000000000000000e+02 8.480000000000000000e+02 8.230000000000000000e+02 8.160000000000000000e+02 7.860000000000000000e+02 7.890000000000000000e+02 8.470000000000000000e+02 8.420000000000000000e+02 8.070000000000000000e+02 7.920000000000000000e+02 8.460000000000000000e+02 8.200000000000000000e+02 8.760000000000000000e+02 8.960000000000000000e+02 7.950000000000000000e+02 8.110000000000000000e+02 8.420000000000000000e+02 8.600000000000000000e+02 8.260000000000000000e+02 8.600000000000000000e+02 8.310000000000000000e+02 8.000000000000000000e+02 8.520000000000000000e+02 8.660000000000000000e+02 8.020000000000000000e+02 8.940000000000000000e+02 8.770000000000000000e+02 8.360000000000000000e+02 8.190000000000000000e+02 8.250000000000000000e+02 8.860000000000000000e+02 8.880000000000000000e+02 7.960000000000000000e+02 8.140000000000000000e+02 8.510000000000000000e+02 8.620000000000000000e+02 7.870000000000000000e+02 8.280000000000000000e+02 8.300000000000000000e+02 8.060000000000000000e+02 8.750000000000000000e+02 7.870000000000000000e+02 7.860000000000000000e+02 7.750000000000000000e+02 7.710000000000000000e+02 8.510000000000000000e+02 7.990000000000000000e+02 8.100000000000000000e+02 7.540000000000000000e+02 8.420000000000000000e+02 8.610000000000000000e+02 7.700000000000000000e+02 8.680000000000000000e+02 8.470000000000000000e+02 8.240000000000000000e+02 8.350000000000000000e+02 8.480000000000000000e+02 7.830000000000000000e+02 8.260000000000000000e+02 8.120000000000000000e+02 7.850000000000000000e+02 7.850000000000000000e+02 7.520000000000000000e+02 8.000000000000000000e+02 8.050000000000000000e+02 7.500000000000000000e+02 7.500000000000000000e+02 7.990000000000000000e+02 7.660000000000000000e+02 7.660000000000000000e+02 7.850000000000000000e+02 7.920000000000000000e+02 8.000000000000000000e+02 8.560000000000000000e+02 8.850000000000000000e+02 8.480000000000000000e+02 8.760000000000000000e+02 7.920000000000000000e+02 8.710000000000000000e+02 8.090000000000000000e+02 8.450000000000000000e+02 8.230000000000000000e+02 8.160000000000000000e+02 9.030000000000000000e+02 8.590000000000000000e+02 8.420000000000000000e+02 8.620000000000000000e+02 8.610000000000000000e+02 9.130000000000000000e+02 8.390000000000000000e+02 8.560000000000000000e+02 8.490000000000000000e+02 8.350000000000000000e+02 9.060000000000000000e+02 8.960000000000000000e+02 8.850000000000000000e+02 8.920000000000000000e+02 8.800000000000000000e+02 8.750000000000000000e+02 9.300000000000000000e+02 9.040000000000000000e+02 8.840000000000000000e+02 9.100000000000000000e+02 8.710000000000000000e+02 8.670000000000000000e+02 8.780000000000000000e+02 8.700000000000000000e+02 8.970000000000000000e+02 8.830000000000000000e+02 8.820000000000000000e+02 8.600000000000000000e+02 8.610000000000000000e+02 8.860000000000000000e+02 8.640000000000000000e+02 8.970000000000000000e+02 9.130000000000000000e+02 8.240000000000000000e+02 8.420000000000000000e+02 8.050000000000000000e+02 7.710000000000000000e+02 8.280000000000000000e+02 8.310000000000000000e+02 7.960000000000000000e+02 7.740000000000000000e+02 7.980000000000000000e+02 8.720000000000000000e+02 8.080000000000000000e+02 7.770000000000000000e+02 8.660000000000000000e+02 8.340000000000000000e+02 7.950000000000000000e+02 7.550000000000000000e+02 8.230000000000000000e+02 8.010000000000000000e+02 8.400000000000000000e+02 8.920000000000000000e+02 8.080000000000000000e+02 8.790000000000000000e+02 7.940000000000000000e+02 7.370000000000000000e+02 7.820000000000000000e+02 7.910000000000000000e+02 7.650000000000000000e+02 7.890000000000000000e+02 8.110000000000000000e+02 7.760000000000000000e+02 8.020000000000000000e+02 8.000000000000000000e+02 7.610000000000000000e+02 7.850000000000000000e+02 7.630000000000000000e+02 8.520000000000000000e+02 7.570000000000000000e+02 8.130000000000000000e+02 8.150000000000000000e+02 7.620000000000000000e+02 8.250000000000000000e+02 7.990000000000000000e+02 8.020000000000000000e+02 8.320000000000000000e+02 7.980000000000000000e+02 8.340000000000000000e+02 8.020000000000000000e+02 8.400000000000000000e+02 8.270000000000000000e+02 8.770000000000000000e+02 7.890000000000000000e+02 8.600000000000000000e+02 8.390000000000000000e+02 8.010000000000000000e+02 8.150000000000000000e+02 8.560000000000000000e+02 8.230000000000000000e+02 8.600000000000000000e+02 8.210000000000000000e+02 7.820000000000000000e+02 8.610000000000000000e+02 8.500000000000000000e+02 8.560000000000000000e+02 7.920000000000000000e+02 7.820000000000000000e+02 8.450000000000000000e+02 9.050000000000000000e+02 8.120000000000000000e+02 8.410000000000000000e+02 8.320000000000000000e+02 7.990000000000000000e+02 8.050000000000000000e+02 8.660000000000000000e+02 8.680000000000000000e+02 8.670000000000000000e+02 8.350000000000000000e+02 8.590000000000000000e+02 8.150000000000000000e+02 8.160000000000000000e+02 8.830000000000000000e+02 8.660000000000000000e+02 8.170000000000000000e+02 8.590000000000000000e+02 8.380000000000000000e+02 8.520000000000000000e+02 7.730000000000000000e+02 8.290000000000000000e+02 8.240000000000000000e+02 8.610000000000000000e+02 8.060000000000000000e+02 7.930000000000000000e+02 8.240000000000000000e+02 8.650000000000000000e+02 8.350000000000000000e+02 8.260000000000000000e+02 8.270000000000000000e+02 8.270000000000000000e+02 8.780000000000000000e+02 8.760000000000000000e+02 8.500000000000000000e+02 8.310000000000000000e+02 7.900000000000000000e+02 8.500000000000000000e+02 8.740000000000000000e+02 8.120000000000000000e+02 8.600000000000000000e+02 8.420000000000000000e+02 8.870000000000000000e+02 8.950000000000000000e+02 8.950000000000000000e+02 8.700000000000000000e+02 9.030000000000000000e+02 8.580000000000000000e+02 8.290000000000000000e+02 8.400000000000000000e+02 8.540000000000000000e+02 8.350000000000000000e+02 8.700000000000000000e+02 8.650000000000000000e+02 8.510000000000000000e+02 8.970000000000000000e+02 8.900000000000000000e+02 8.840000000000000000e+02 8.290000000000000000e+02 8.930000000000000000e+02 8.780000000000000000e+02 9.010000000000000000e+02 8.860000000000000000e+02 8.630000000000000000e+02 8.670000000000000000e+02 8.460000000000000000e+02 8.430000000000000000e+02 8.430000000000000000e+02 8.570000000000000000e+02 8.680000000000000000e+02 8.380000000000000000e+02 8.620000000000000000e+02 8.710000000000000000e+02 8.460000000000000000e+02 8.390000000000000000e+02 8.480000000000000000e+02 8.750000000000000000e+02 8.670000000000000000e+02 8.650000000000000000e+02 8.660000000000000000e+02 9.150000000000000000e+02 8.420000000000000000e+02 9.740000000000000000e+02 9.170000000000000000e+02 9.420000000000000000e+02 8.280000000000000000e+02 9.050000000000000000e+02 8.600000000000000000e+02 8.660000000000000000e+02 9.170000000000000000e+02 9.070000000000000000e+02 8.730000000000000000e+02 8.540000000000000000e+02 9.310000000000000000e+02 8.630000000000000000e+02 8.910000000000000000e+02 8.510000000000000000e+02 8.540000000000000000e+02 8.160000000000000000e+02 9.200000000000000000e+02 8.780000000000000000e+02 9.060000000000000000e+02 9.290000000000000000e+02 9.030000000000000000e+02 8.860000000000000000e+02 9.280000000000000000e+02 9.030000000000000000e+02 8.970000000000000000e+02 9.010000000000000000e+02 9.040000000000000000e+02 8.310000000000000000e+02 8.750000000000000000e+02 8.440000000000000000e+02 8.770000000000000000e+02 8.660000000000000000e+02 8.910000000000000000e+02 8.810000000000000000e+02 8.890000000000000000e+02 8.530000000000000000e+02 9.240000000000000000e+02 9.060000000000000000e+02 9.050000000000000000e+02 8.270000000000000000e+02 9.030000000000000000e+02 8.950000000000000000e+02 9.120000000000000000e+02 9.230000000000000000e+02 8.340000000000000000e+02 9.640000000000000000e+02 9.190000000000000000e+02 8.820000000000000000e+02 8.950000000000000000e+02 8.830000000000000000e+02 8.340000000000000000e+02 8.660000000000000000e+02 8.720000000000000000e+02 8.880000000000000000e+02 8.360000000000000000e+02 9.050000000000000000e+02 8.950000000000000000e+02 8.670000000000000000e+02 8.590000000000000000e+02 8.570000000000000000e+02 8.310000000000000000e+02 8.490000000000000000e+02 8.470000000000000000e+02 8.770000000000000000e+02 8.330000000000000000e+02 8.590000000000000000e+02 9.020000000000000000e+02 8.810000000000000000e+02 9.360000000000000000e+02 8.370000000000000000e+02 8.340000000000000000e+02 8.380000000000000000e+02 8.400000000000000000e+02 8.870000000000000000e+02 9.280000000000000000e+02 8.710000000000000000e+02 8.690000000000000000e+02 9.230000000000000000e+02 9.310000000000000000e+02 9.080000000000000000e+02 9.650000000000000000e+02 9.080000000000000000e+02 8.930000000000000000e+02 8.890000000000000000e+02 8.970000000000000000e+02 9.030000000000000000e+02 8.920000000000000000e+02 8.960000000000000000e+02 9.140000000000000000e+02 8.510000000000000000e+02 9.120000000000000000e+02 9.100000000000000000e+02 8.850000000000000000e+02 9.110000000000000000e+02 8.740000000000000000e+02 8.170000000000000000e+02 8.760000000000000000e+02 9.180000000000000000e+02 8.950000000000000000e+02 8.640000000000000000e+02 8.860000000000000000e+02 8.650000000000000000e+02 8.750000000000000000e+02 8.530000000000000000e+02 8.930000000000000000e+02 8.340000000000000000e+02 9.110000000000000000e+02 8.890000000000000000e+02 9.160000000000000000e+02 9.330000000000000000e+02 9.560000000000000000e+02 9.120000000000000000e+02 8.370000000000000000e+02 8.780000000000000000e+02 8.140000000000000000e+02 8.370000000000000000e+02 8.760000000000000000e+02 8.360000000000000000e+02 8.570000000000000000e+02 8.310000000000000000e+02 9.050000000000000000e+02 9.100000000000000000e+02 8.720000000000000000e+02 9.120000000000000000e+02 8.800000000000000000e+02 9.010000000000000000e+02 9.280000000000000000e+02 9.500000000000000000e+02 9.210000000000000000e+02 8.570000000000000000e+02 8.900000000000000000e+02 8.930000000000000000e+02 9.030000000000000000e+02 8.860000000000000000e+02 8.580000000000000000e+02 9.250000000000000000e+02 8.630000000000000000e+02 9.230000000000000000e+02 8.750000000000000000e+02 7.920000000000000000e+02 8.670000000000000000e+02 8.640000000000000000e+02 8.770000000000000000e+02 8.440000000000000000e+02 8.640000000000000000e+02 8.470000000000000000e+02 8.200000000000000000e+02 8.410000000000000000e+02 8.230000000000000000e+02 8.130000000000000000e+02 8.250000000000000000e+02 7.940000000000000000e+02 7.740000000000000000e+02 8.100000000000000000e+02 8.090000000000000000e+02 8.130000000000000000e+02 8.000000000000000000e+02 7.840000000000000000e+02 8.150000000000000000e+02 8.040000000000000000e+02 7.830000000000000000e+02 8.660000000000000000e+02 8.220000000000000000e+02 8.540000000000000000e+02 8.330000000000000000e+02 8.660000000000000000e+02 8.400000000000000000e+02 8.460000000000000000e+02 8.110000000000000000e+02 8.300000000000000000e+02 8.740000000000000000e+02 8.100000000000000000e+02 8.460000000000000000e+02 8.600000000000000000e+02 8.120000000000000000e+02 8.100000000000000000e+02 8.030000000000000000e+02 7.710000000000000000e+02 8.540000000000000000e+02 8.140000000000000000e+02 8.560000000000000000e+02 8.480000000000000000e+02 8.890000000000000000e+02 8.850000000000000000e+02 8.590000000000000000e+02 8.520000000000000000e+02 8.090000000000000000e+02 8.610000000000000000e+02 8.740000000000000000e+02 8.180000000000000000e+02 9.150000000000000000e+02 9.360000000000000000e+02 8.790000000000000000e+02 9.400000000000000000e+02 8.700000000000000000e+02 8.910000000000000000e+02 8.640000000000000000e+02 8.940000000000000000e+02 8.830000000000000000e+02 9.600000000000000000e+02 9.110000000000000000e+02 9.140000000000000000e+02 9.530000000000000000e+02 8.880000000000000000e+02 9.340000000000000000e+02 9.360000000000000000e+02 9.570000000000000000e+02 9.010000000000000000e+02 8.740000000000000000e+02 8.310000000000000000e+02 9.180000000000000000e+02 9.360000000000000000e+02 8.200000000000000000e+02 8.990000000000000000e+02 8.650000000000000000e+02 9.330000000000000000e+02 9.190000000000000000e+02 9.200000000000000000e+02 8.820000000000000000e+02 8.590000000000000000e+02 9.290000000000000000e+02 9.670000000000000000e+02 8.820000000000000000e+02 8.490000000000000000e+02 8.880000000000000000e+02 8.510000000000000000e+02 9.240000000000000000e+02 9.880000000000000000e+02 8.990000000000000000e+02 9.280000000000000000e+02 8.830000000000000000e+02 9.090000000000000000e+02 9.020000000000000000e+02 8.250000000000000000e+02 8.730000000000000000e+02 8.750000000000000000e+02 8.420000000000000000e+02 8.630000000000000000e+02 8.860000000000000000e+02 8.710000000000000000e+02 8.950000000000000000e+02 8.830000000000000000e+02 8.740000000000000000e+02 8.490000000000000000e+02 8.740000000000000000e+02 8.860000000000000000e+02 8.030000000000000000e+02 8.800000000000000000e+02 8.450000000000000000e+02 8.500000000000000000e+02 8.280000000000000000e+02 8.000000000000000000e+02 8.740000000000000000e+02 8.100000000000000000e+02 7.930000000000000000e+02 8.640000000000000000e+02 8.470000000000000000e+02 8.890000000000000000e+02 9.550000000000000000e+02 9.660000000000000000e+02 9.830000000000000000e+02 9.330000000000000000e+02 8.840000000000000000e+02 8.800000000000000000e+02 8.430000000000000000e+02 8.450000000000000000e+02 8.610000000000000000e+02 8.850000000000000000e+02 9.260000000000000000e+02 9.390000000000000000e+02 9.570000000000000000e+02 9.600000000000000000e+02 9.580000000000000000e+02 8.920000000000000000e+02 8.850000000000000000e+02 9.380000000000000000e+02 9.040000000000000000e+02 9.150000000000000000e+02 8.890000000000000000e+02 9.400000000000000000e+02 9.750000000000000000e+02 9.370000000000000000e+02 8.950000000000000000e+02 9.120000000000000000e+02 8.950000000000000000e+02 8.920000000000000000e+02 9.290000000000000000e+02 9.390000000000000000e+02 8.960000000000000000e+02 9.280000000000000000e+02 8.600000000000000000e+02 9.160000000000000000e+02 9.050000000000000000e+02 9.370000000000000000e+02 8.860000000000000000e+02 9.030000000000000000e+02 8.950000000000000000e+02 8.580000000000000000e+02 9.450000000000000000e+02 9.130000000000000000e+02 9.380000000000000000e+02 9.360000000000000000e+02 9.560000000000000000e+02 9.400000000000000000e+02 8.660000000000000000e+02 9.290000000000000000e+02 9.200000000000000000e+02 8.940000000000000000e+02 9.130000000000000000e+02 9.290000000000000000e+02 9.130000000000000000e+02 9.090000000000000000e+02 9.320000000000000000e+02 9.040000000000000000e+02 9.020000000000000000e+02 9.070000000000000000e+02 9.050000000000000000e+02 9.550000000000000000e+02 9.190000000000000000e+02 8.990000000000000000e+02 9.630000000000000000e+02 9.320000000000000000e+02 9.160000000000000000e+02 9.070000000000000000e+02 8.880000000000000000e+02 9.670000000000000000e+02 9.510000000000000000e+02 9.430000000000000000e+02 8.950000000000000000e+02 9.320000000000000000e+02 8.930000000000000000e+02 9.880000000000000000e+02 9.850000000000000000e+02 9.430000000000000000e+02 9.660000000000000000e+02 9.860000000000000000e+02 9.270000000000000000e+02 1.036000000000000000e+03 1.002000000000000000e+03 1.053000000000000000e+03 9.370000000000000000e+02 9.640000000000000000e+02 9.600000000000000000e+02 9.810000000000000000e+02 9.870000000000000000e+02 9.580000000000000000e+02 9.430000000000000000e+02 9.610000000000000000e+02 9.440000000000000000e+02 9.220000000000000000e+02 9.210000000000000000e+02 8.790000000000000000e+02 9.240000000000000000e+02 8.790000000000000000e+02 8.530000000000000000e+02 8.490000000000000000e+02 8.270000000000000000e+02 9.240000000000000000e+02 8.580000000000000000e+02 9.380000000000000000e+02 8.620000000000000000e+02 8.580000000000000000e+02 8.660000000000000000e+02 9.120000000000000000e+02 8.530000000000000000e+02 8.580000000000000000e+02 9.220000000000000000e+02 9.040000000000000000e+02 9.170000000000000000e+02 9.210000000000000000e+02 9.390000000000000000e+02 8.950000000000000000e+02 8.940000000000000000e+02 8.920000000000000000e+02 8.970000000000000000e+02 8.590000000000000000e+02 9.240000000000000000e+02 8.680000000000000000e+02 8.830000000000000000e+02 8.920000000000000000e+02 9.100000000000000000e+02 9.170000000000000000e+02 9.060000000000000000e+02 9.530000000000000000e+02 9.340000000000000000e+02 9.450000000000000000e+02 8.970000000000000000e+02 9.010000000000000000e+02 9.850000000000000000e+02 8.840000000000000000e+02 9.000000000000000000e+02 8.910000000000000000e+02 9.250000000000000000e+02 9.660000000000000000e+02 9.250000000000000000e+02 9.410000000000000000e+02 9.580000000000000000e+02 9.510000000000000000e+02 9.950000000000000000e+02 1.016000000000000000e+03 1.012000000000000000e+03 9.380000000000000000e+02 9.750000000000000000e+02 1.035000000000000000e+03 9.850000000000000000e+02 1.026000000000000000e+03 9.740000000000000000e+02 1.029000000000000000e+03 9.690000000000000000e+02 9.370000000000000000e+02 9.160000000000000000e+02 9.770000000000000000e+02 9.790000000000000000e+02 9.460000000000000000e+02 9.310000000000000000e+02 8.700000000000000000e+02 9.430000000000000000e+02 9.750000000000000000e+02 9.500000000000000000e+02 9.060000000000000000e+02 9.890000000000000000e+02 9.540000000000000000e+02 9.300000000000000000e+02 9.980000000000000000e+02 1.029000000000000000e+03 1.021000000000000000e+03 1.040000000000000000e+03 9.920000000000000000e+02 9.840000000000000000e+02 9.940000000000000000e+02 1.037000000000000000e+03 1.044000000000000000e+03 1.045000000000000000e+03 1.038000000000000000e+03 1.049000000000000000e+03 9.530000000000000000e+02 1.000000000000000000e+03 1.013000000000000000e+03 1.007000000000000000e+03 9.970000000000000000e+02 9.390000000000000000e+02 9.500000000000000000e+02 9.820000000000000000e+02 9.660000000000000000e+02 9.070000000000000000e+02 9.390000000000000000e+02 9.790000000000000000e+02 9.130000000000000000e+02 8.570000000000000000e+02 8.810000000000000000e+02 9.370000000000000000e+02 8.780000000000000000e+02 9.010000000000000000e+02 1.042000000000000000e+03 1.010000000000000000e+03 1.024000000000000000e+03 9.720000000000000000e+02 1.001000000000000000e+03 9.600000000000000000e+02 9.740000000000000000e+02 9.830000000000000000e+02 1.023000000000000000e+03 9.890000000000000000e+02 9.870000000000000000e+02 9.280000000000000000e+02 9.640000000000000000e+02 9.210000000000000000e+02 1.084000000000000000e+03 9.620000000000000000e+02 9.740000000000000000e+02 9.880000000000000000e+02 9.690000000000000000e+02 9.460000000000000000e+02 9.560000000000000000e+02 9.490000000000000000e+02 9.420000000000000000e+02 9.200000000000000000e+02 9.900000000000000000e+02 9.790000000000000000e+02 9.770000000000000000e+02 9.900000000000000000e+02 9.250000000000000000e+02 9.850000000000000000e+02 1.011000000000000000e+03 9.600000000000000000e+02 9.520000000000000000e+02 9.770000000000000000e+02 9.630000000000000000e+02 1.009000000000000000e+03 9.720000000000000000e+02 9.160000000000000000e+02 9.760000000000000000e+02 9.440000000000000000e+02 9.830000000000000000e+02 1.009000000000000000e+03 9.110000000000000000e+02 9.200000000000000000e+02 1.003000000000000000e+03 9.270000000000000000e+02 9.970000000000000000e+02 9.800000000000000000e+02 9.900000000000000000e+02 1.028000000000000000e+03 1.007000000000000000e+03 1.046000000000000000e+03 1.027000000000000000e+03 9.330000000000000000e+02 9.460000000000000000e+02 9.030000000000000000e+02 1.011000000000000000e+03 9.960000000000000000e+02 9.520000000000000000e+02 9.750000000000000000e+02 9.390000000000000000e+02 9.560000000000000000e+02 9.770000000000000000e+02 1.008000000000000000e+03 1.005000000000000000e+03 9.890000000000000000e+02 9.410000000000000000e+02 9.200000000000000000e+02 8.890000000000000000e+02 9.150000000000000000e+02 9.120000000000000000e+02 9.070000000000000000e+02 9.150000000000000000e+02 9.880000000000000000e+02 8.870000000000000000e+02 9.510000000000000000e+02 1.015000000000000000e+03 9.860000000000000000e+02 9.850000000000000000e+02 9.940000000000000000e+02 9.410000000000000000e+02 9.610000000000000000e+02 9.390000000000000000e+02 1.019000000000000000e+03 1.005000000000000000e+03 1.003000000000000000e+03 1.027000000000000000e+03 9.700000000000000000e+02 9.860000000000000000e+02 9.740000000000000000e+02 1.003000000000000000e+03 9.630000000000000000e+02 9.440000000000000000e+02 9.430000000000000000e+02 9.760000000000000000e+02 9.700000000000000000e+02 9.580000000000000000e+02 9.980000000000000000e+02 9.720000000000000000e+02 9.970000000000000000e+02 9.700000000000000000e+02 9.610000000000000000e+02 9.920000000000000000e+02 9.810000000000000000e+02 9.960000000000000000e+02 9.040000000000000000e+02 9.860000000000000000e+02 9.860000000000000000e+02 9.140000000000000000e+02 9.820000000000000000e+02 9.860000000000000000e+02 9.930000000000000000e+02 9.470000000000000000e+02 9.830000000000000000e+02 1.029000000000000000e+03 1.014000000000000000e+03 9.780000000000000000e+02 9.670000000000000000e+02 1.026000000000000000e+03 1.019000000000000000e+03 1.025000000000000000e+03 1.044000000000000000e+03 9.760000000000000000e+02 1.021000000000000000e+03 1.023000000000000000e+03 1.006000000000000000e+03 1.016000000000000000e+03 1.063000000000000000e+03 9.960000000000000000e+02 1.000000000000000000e+03 9.970000000000000000e+02 9.830000000000000000e+02 9.960000000000000000e+02 9.280000000000000000e+02 9.690000000000000000e+02 1.013000000000000000e+03 9.620000000000000000e+02 9.730000000000000000e+02 9.610000000000000000e+02 1.012000000000000000e+03 1.009000000000000000e+03 1.016000000000000000e+03 9.850000000000000000e+02 9.700000000000000000e+02 9.910000000000000000e+02 1.012000000000000000e+03 1.044000000000000000e+03 1.127000000000000000e+03 1.044000000000000000e+03 9.870000000000000000e+02 1.078000000000000000e+03 9.990000000000000000e+02 1.040000000000000000e+03 9.910000000000000000e+02 9.910000000000000000e+02 9.670000000000000000e+02 1.006000000000000000e+03 9.450000000000000000e+02 9.590000000000000000e+02 9.240000000000000000e+02 9.400000000000000000e+02 9.560000000000000000e+02 9.520000000000000000e+02 1.003000000000000000e+03 1.006000000000000000e+03 9.760000000000000000e+02 9.910000000000000000e+02 1.003000000000000000e+03 9.530000000000000000e+02 9.460000000000000000e+02 1.073000000000000000e+03 9.250000000000000000e+02 9.720000000000000000e+02 9.640000000000000000e+02 9.550000000000000000e+02 9.530000000000000000e+02 9.120000000000000000e+02 1.026000000000000000e+03 9.590000000000000000e+02 9.330000000000000000e+02 9.370000000000000000e+02 1.008000000000000000e+03 1.017000000000000000e+03 9.640000000000000000e+02 9.870000000000000000e+02 9.370000000000000000e+02 1.001000000000000000e+03 9.960000000000000000e+02 9.560000000000000000e+02 9.230000000000000000e+02 1.011000000000000000e+03 1.006000000000000000e+03 9.870000000000000000e+02 9.850000000000000000e+02 9.850000000000000000e+02 9.540000000000000000e+02 9.920000000000000000e+02 9.710000000000000000e+02 1.018000000000000000e+03 1.035000000000000000e+03 1.003000000000000000e+03 9.830000000000000000e+02 9.680000000000000000e+02 9.360000000000000000e+02 9.560000000000000000e+02 1.023000000000000000e+03 9.980000000000000000e+02 1.040000000000000000e+03 9.770000000000000000e+02 9.380000000000000000e+02 1.014000000000000000e+03 9.870000000000000000e+02 9.700000000000000000e+02 1.011000000000000000e+03 9.930000000000000000e+02 9.890000000000000000e+02 9.680000000000000000e+02 1.003000000000000000e+03 1.003000000000000000e+03 9.430000000000000000e+02 9.670000000000000000e+02 9.910000000000000000e+02 9.820000000000000000e+02 9.800000000000000000e+02 9.460000000000000000e+02 1.008000000000000000e+03 9.070000000000000000e+02 9.850000000000000000e+02 9.490000000000000000e+02 9.600000000000000000e+02 9.590000000000000000e+02 1.043000000000000000e+03 9.870000000000000000e+02 9.820000000000000000e+02 9.900000000000000000e+02 9.380000000000000000e+02 9.430000000000000000e+02 9.380000000000000000e+02 1.011000000000000000e+03 1.024000000000000000e+03 9.380000000000000000e+02 9.600000000000000000e+02 9.910000000000000000e+02 9.920000000000000000e+02 1.011000000000000000e+03 9.920000000000000000e+02 9.540000000000000000e+02 9.650000000000000000e+02 9.500000000000000000e+02 9.620000000000000000e+02 9.770000000000000000e+02 9.470000000000000000e+02 9.620000000000000000e+02 9.680000000000000000e+02 1.043000000000000000e+03 9.600000000000000000e+02 1.036000000000000000e+03 1.014000000000000000e+03 1.060000000000000000e+03 1.049000000000000000e+03 9.920000000000000000e+02 9.580000000000000000e+02 9.360000000000000000e+02 9.580000000000000000e+02 9.470000000000000000e+02 1.022000000000000000e+03 9.800000000000000000e+02 9.950000000000000000e+02 9.540000000000000000e+02 9.550000000000000000e+02 1.001000000000000000e+03 9.800000000000000000e+02 1.052000000000000000e+03 1.019000000000000000e+03 1.050000000000000000e+03 1.010000000000000000e+03 9.820000000000000000e+02 9.460000000000000000e+02 1.005000000000000000e+03 1.019000000000000000e+03 9.960000000000000000e+02 9.680000000000000000e+02 1.027000000000000000e+03 9.190000000000000000e+02 9.570000000000000000e+02 9.570000000000000000e+02 9.580000000000000000e+02 9.770000000000000000e+02 9.500000000000000000e+02 1.011000000000000000e+03 1.022000000000000000e+03 1.035000000000000000e+03 1.015000000000000000e+03 1.049000000000000000e+03 1.069000000000000000e+03 9.950000000000000000e+02 9.690000000000000000e+02 1.042000000000000000e+03 1.021000000000000000e+03 9.950000000000000000e+02 1.003000000000000000e+03 9.980000000000000000e+02 9.690000000000000000e+02 1.019000000000000000e+03 1.035000000000000000e+03 9.960000000000000000e+02 9.460000000000000000e+02 9.510000000000000000e+02 1.055000000000000000e+03 9.610000000000000000e+02 9.670000000000000000e+02 9.330000000000000000e+02 1.007000000000000000e+03 9.630000000000000000e+02 1.001000000000000000e+03 1.000000000000000000e+03 9.970000000000000000e+02 1.001000000000000000e+03 1.029000000000000000e+03 1.019000000000000000e+03 9.730000000000000000e+02 9.710000000000000000e+02 9.060000000000000000e+02 9.600000000000000000e+02 1.034000000000000000e+03 1.005000000000000000e+03 9.690000000000000000e+02 1.019000000000000000e+03 9.350000000000000000e+02 9.220000000000000000e+02 8.960000000000000000e+02 9.720000000000000000e+02 1.017000000000000000e+03 9.310000000000000000e+02 9.360000000000000000e+02 9.340000000000000000e+02 9.400000000000000000e+02 9.600000000000000000e+02 9.770000000000000000e+02 9.780000000000000000e+02 1.007000000000000000e+03 1.066000000000000000e+03 1.047000000000000000e+03 1.016000000000000000e+03 9.870000000000000000e+02 1.004000000000000000e+03 9.660000000000000000e+02 9.930000000000000000e+02 1.081000000000000000e+03 9.690000000000000000e+02 1.024000000000000000e+03 1.020000000000000000e+03 9.840000000000000000e+02 1.004000000000000000e+03 1.024000000000000000e+03 1.070000000000000000e+03 9.700000000000000000e+02 9.700000000000000000e+02 1.027000000000000000e+03 1.038000000000000000e+03 9.730000000000000000e+02 9.880000000000000000e+02 1.071000000000000000e+03 1.002000000000000000e+03 1.008000000000000000e+03 9.970000000000000000e+02 9.940000000000000000e+02 1.005000000000000000e+03 9.860000000000000000e+02 1.014000000000000000e+03 1.025000000000000000e+03 1.033000000000000000e+03 1.014000000000000000e+03 1.060000000000000000e+03 1.042000000000000000e+03 1.013000000000000000e+03 1.028000000000000000e+03 1.042000000000000000e+03 1.026000000000000000e+03 1.044000000000000000e+03 1.113000000000000000e+03 9.730000000000000000e+02 1.015000000000000000e+03 9.790000000000000000e+02 1.074000000000000000e+03 1.028000000000000000e+03 1.056000000000000000e+03 1.006000000000000000e+03 1.073000000000000000e+03 1.019000000000000000e+03 1.056000000000000000e+03 1.052000000000000000e+03 1.022000000000000000e+03 9.740000000000000000e+02 1.035000000000000000e+03 1.085000000000000000e+03 1.037000000000000000e+03 1.034000000000000000e+03 1.013000000000000000e+03 1.022000000000000000e+03 1.017000000000000000e+03 1.057000000000000000e+03 1.023000000000000000e+03 1.043000000000000000e+03 9.920000000000000000e+02 9.460000000000000000e+02 1.035000000000000000e+03 9.640000000000000000e+02 1.059000000000000000e+03 9.070000000000000000e+02 1.006000000000000000e+03 1.054000000000000000e+03 1.012000000000000000e+03 9.820000000000000000e+02 1.018000000000000000e+03 9.530000000000000000e+02 1.048000000000000000e+03 1.010000000000000000e+03 1.052000000000000000e+03 1.079000000000000000e+03 1.024000000000000000e+03 9.720000000000000000e+02 9.950000000000000000e+02 1.039000000000000000e+03 9.960000000000000000e+02 1.048000000000000000e+03 9.680000000000000000e+02 1.077000000000000000e+03 1.046000000000000000e+03 1.031000000000000000e+03 1.021000000000000000e+03 1.058000000000000000e+03 1.087000000000000000e+03 1.092000000000000000e+03 1.076000000000000000e+03 1.063000000000000000e+03 1.047000000000000000e+03 1.106000000000000000e+03 1.088000000000000000e+03 1.040000000000000000e+03 1.023000000000000000e+03 1.073000000000000000e+03 1.043000000000000000e+03 1.019000000000000000e+03 9.720000000000000000e+02 9.790000000000000000e+02 1.068000000000000000e+03 1.065000000000000000e+03 1.015000000000000000e+03 9.820000000000000000e+02 9.920000000000000000e+02 1.014000000000000000e+03 1.037000000000000000e+03 9.770000000000000000e+02 1.049000000000000000e+03 1.000000000000000000e+03 1.123000000000000000e+03 9.990000000000000000e+02 1.038000000000000000e+03 1.030000000000000000e+03 1.046000000000000000e+03 1.018000000000000000e+03 1.075000000000000000e+03 1.050000000000000000e+03 1.047000000000000000e+03 1.076000000000000000e+03 1.082000000000000000e+03 1.091000000000000000e+03 1.003000000000000000e+03 1.020000000000000000e+03 1.012000000000000000e+03 1.090000000000000000e+03 1.101000000000000000e+03 1.092000000000000000e+03 1.043000000000000000e+03 1.034000000000000000e+03 1.107000000000000000e+03 1.030000000000000000e+03 1.040000000000000000e+03 1.086000000000000000e+03 1.063000000000000000e+03 1.062000000000000000e+03 1.091000000000000000e+03 1.066000000000000000e+03 1.039000000000000000e+03 1.076000000000000000e+03 1.046000000000000000e+03 1.042000000000000000e+03 1.056000000000000000e+03 1.124000000000000000e+03 1.071000000000000000e+03 1.094000000000000000e+03 1.106000000000000000e+03 1.151000000000000000e+03 1.137000000000000000e+03 1.139000000000000000e+03 1.080000000000000000e+03 1.117000000000000000e+03 1.157000000000000000e+03 1.097000000000000000e+03 1.062000000000000000e+03 1.107000000000000000e+03 1.086000000000000000e+03 1.118000000000000000e+03 1.049000000000000000e+03 1.123000000000000000e+03 1.007000000000000000e+03 1.070000000000000000e+03 1.018000000000000000e+03 1.019000000000000000e+03 1.045000000000000000e+03 1.056000000000000000e+03 1.033000000000000000e+03 1.029000000000000000e+03 1.026000000000000000e+03 9.860000000000000000e+02 9.940000000000000000e+02 1.014000000000000000e+03 1.050000000000000000e+03 1.067000000000000000e+03 9.570000000000000000e+02 1.018000000000000000e+03 9.990000000000000000e+02 1.024000000000000000e+03 1.032000000000000000e+03 1.062000000000000000e+03 9.810000000000000000e+02 1.016000000000000000e+03 1.032000000000000000e+03 1.103000000000000000e+03 1.116000000000000000e+03 1.059000000000000000e+03 1.101000000000000000e+03 1.147000000000000000e+03 1.091000000000000000e+03 1.136000000000000000e+03 1.113000000000000000e+03 1.115000000000000000e+03 1.113000000000000000e+03 1.112000000000000000e+03 1.149000000000000000e+03 1.082000000000000000e+03 1.064000000000000000e+03 1.096000000000000000e+03 1.051000000000000000e+03 1.076000000000000000e+03 1.089000000000000000e+03 1.071000000000000000e+03 1.147000000000000000e+03 1.047000000000000000e+03 1.090000000000000000e+03 1.055000000000000000e+03 1.009000000000000000e+03 1.047000000000000000e+03 1.061000000000000000e+03 1.095000000000000000e+03 1.056000000000000000e+03 1.054000000000000000e+03 1.038000000000000000e+03 1.029000000000000000e+03 9.870000000000000000e+02 9.870000000000000000e+02 9.880000000000000000e+02 1.017000000000000000e+03 9.730000000000000000e+02 1.045000000000000000e+03 9.640000000000000000e+02 9.320000000000000000e+02 9.540000000000000000e+02 9.560000000000000000e+02 9.110000000000000000e+02 9.840000000000000000e+02 9.390000000000000000e+02 9.820000000000000000e+02 1.033000000000000000e+03 9.710000000000000000e+02 9.800000000000000000e+02 9.770000000000000000e+02 9.130000000000000000e+02 9.980000000000000000e+02 1.022000000000000000e+03 9.850000000000000000e+02 1.003000000000000000e+03 9.780000000000000000e+02 1.004000000000000000e+03 9.940000000000000000e+02 1.007000000000000000e+03 1.076000000000000000e+03 1.022000000000000000e+03 9.600000000000000000e+02 1.060000000000000000e+03 1.007000000000000000e+03 1.000000000000000000e+03 1.022000000000000000e+03 1.020000000000000000e+03 1.061000000000000000e+03 9.650000000000000000e+02 9.910000000000000000e+02 9.990000000000000000e+02 1.061000000000000000e+03 9.770000000000000000e+02 1.021000000000000000e+03 9.920000000000000000e+02 1.023000000000000000e+03 1.067000000000000000e+03 1.088000000000000000e+03 1.034000000000000000e+03 9.850000000000000000e+02 1.027000000000000000e+03 9.890000000000000000e+02 1.039000000000000000e+03 1.003000000000000000e+03 1.032000000000000000e+03 1.014000000000000000e+03 1.068000000000000000e+03 1.076000000000000000e+03 1.113000000000000000e+03 1.012000000000000000e+03 1.014000000000000000e+03 1.042000000000000000e+03 1.035000000000000000e+03 1.079000000000000000e+03 1.090000000000000000e+03 1.088000000000000000e+03 1.075000000000000000e+03 9.950000000000000000e+02 1.076000000000000000e+03 1.063000000000000000e+03 1.079000000000000000e+03 1.047000000000000000e+03 9.990000000000000000e+02 1.024000000000000000e+03 9.830000000000000000e+02 1.002000000000000000e+03 9.780000000000000000e+02 1.035000000000000000e+03 1.020000000000000000e+03 9.540000000000000000e+02 9.640000000000000000e+02 1.041000000000000000e+03 1.014000000000000000e+03 1.008000000000000000e+03 9.280000000000000000e+02 9.430000000000000000e+02 9.860000000000000000e+02 1.025000000000000000e+03 1.005000000000000000e+03 1.084000000000000000e+03 1.014000000000000000e+03 9.470000000000000000e+02 9.480000000000000000e+02 9.560000000000000000e+02 9.690000000000000000e+02 9.720000000000000000e+02 9.900000000000000000e+02 1.025000000000000000e+03 1.011000000000000000e+03 9.670000000000000000e+02 1.010000000000000000e+03 9.750000000000000000e+02 9.490000000000000000e+02 9.260000000000000000e+02 9.950000000000000000e+02 9.400000000000000000e+02 9.320000000000000000e+02 9.190000000000000000e+02 9.720000000000000000e+02 1.011000000000000000e+03 9.590000000000000000e+02 9.600000000000000000e+02 9.890000000000000000e+02 1.010000000000000000e+03 9.550000000000000000e+02 9.970000000000000000e+02 9.870000000000000000e+02 1.033000000000000000e+03 1.023000000000000000e+03 1.001000000000000000e+03 1.010000000000000000e+03 9.780000000000000000e+02 9.740000000000000000e+02 1.012000000000000000e+03 9.550000000000000000e+02 9.440000000000000000e+02 9.560000000000000000e+02 9.180000000000000000e+02 8.800000000000000000e+02 9.420000000000000000e+02 9.520000000000000000e+02 9.490000000000000000e+02 9.290000000000000000e+02 9.380000000000000000e+02 1.051000000000000000e+03 1.002000000000000000e+03 1.051000000000000000e+03 9.780000000000000000e+02 1.061000000000000000e+03 9.300000000000000000e+02 1.033000000000000000e+03 1.037000000000000000e+03 9.830000000000000000e+02 9.780000000000000000e+02 1.002000000000000000e+03 9.860000000000000000e+02 9.620000000000000000e+02 9.630000000000000000e+02 1.038000000000000000e+03 1.009000000000000000e+03 1.022000000000000000e+03 9.400000000000000000e+02 9.700000000000000000e+02 9.570000000000000000e+02 9.180000000000000000e+02 9.920000000000000000e+02 1.052000000000000000e+03 1.030000000000000000e+03 9.960000000000000000e+02 9.640000000000000000e+02 9.550000000000000000e+02 9.960000000000000000e+02 1.024000000000000000e+03 1.019000000000000000e+03 1.025000000000000000e+03 1.060000000000000000e+03 1.085000000000000000e+03 1.078000000000000000e+03 1.045000000000000000e+03 1.078000000000000000e+03 1.035000000000000000e+03 1.023000000000000000e+03 1.053000000000000000e+03 9.920000000000000000e+02 1.009000000000000000e+03 1.031000000000000000e+03 1.006000000000000000e+03 9.930000000000000000e+02 1.005000000000000000e+03 9.610000000000000000e+02 9.840000000000000000e+02 9.670000000000000000e+02 1.046000000000000000e+03 1.003000000000000000e+03 9.820000000000000000e+02 1.067000000000000000e+03 1.034000000000000000e+03 1.019000000000000000e+03 1.023000000000000000e+03 1.036000000000000000e+03 1.054000000000000000e+03 9.870000000000000000e+02 1.041000000000000000e+03 1.028000000000000000e+03 1.041000000000000000e+03 9.790000000000000000e+02 1.044000000000000000e+03 1.049000000000000000e+03 1.019000000000000000e+03 1.013000000000000000e+03 1.062000000000000000e+03 1.072000000000000000e+03 1.030000000000000000e+03 1.080000000000000000e+03 1.140000000000000000e+03 1.022000000000000000e+03 1.073000000000000000e+03 1.029000000000000000e+03 1.068000000000000000e+03 1.018000000000000000e+03 1.037000000000000000e+03 1.043000000000000000e+03 1.029000000000000000e+03 1.078000000000000000e+03 1.085000000000000000e+03 1.097000000000000000e+03 1.094000000000000000e+03 1.010000000000000000e+03 9.970000000000000000e+02 1.034000000000000000e+03 1.054000000000000000e+03 1.031000000000000000e+03 1.076000000000000000e+03 1.059000000000000000e+03 1.049000000000000000e+03 1.087000000000000000e+03 1.043000000000000000e+03 9.840000000000000000e+02 1.031000000000000000e+03 1.032000000000000000e+03 1.046000000000000000e+03 1.041000000000000000e+03 1.072000000000000000e+03 9.510000000000000000e+02 1.039000000000000000e+03 1.012000000000000000e+03 9.960000000000000000e+02 1.028000000000000000e+03 9.350000000000000000e+02 1.007000000000000000e+03 9.690000000000000000e+02 9.810000000000000000e+02 9.970000000000000000e+02 1.017000000000000000e+03 9.120000000000000000e+02 9.510000000000000000e+02 9.360000000000000000e+02 9.900000000000000000e+02 8.930000000000000000e+02 9.060000000000000000e+02 8.700000000000000000e+02 9.350000000000000000e+02 8.240000000000000000e+02 8.940000000000000000e+02 9.390000000000000000e+02 8.830000000000000000e+02 9.790000000000000000e+02 9.760000000000000000e+02 8.750000000000000000e+02 9.880000000000000000e+02 9.630000000000000000e+02 9.250000000000000000e+02 9.290000000000000000e+02 9.860000000000000000e+02 9.300000000000000000e+02 9.320000000000000000e+02 9.510000000000000000e+02 9.350000000000000000e+02 9.730000000000000000e+02 9.550000000000000000e+02 9.430000000000000000e+02 9.470000000000000000e+02 9.030000000000000000e+02 9.210000000000000000e+02 9.220000000000000000e+02 9.290000000000000000e+02 9.590000000000000000e+02 9.850000000000000000e+02 9.700000000000000000e+02 9.330000000000000000e+02 1.003000000000000000e+03 9.450000000000000000e+02 9.210000000000000000e+02 9.320000000000000000e+02 9.440000000000000000e+02 9.500000000000000000e+02 9.720000000000000000e+02 9.140000000000000000e+02 9.460000000000000000e+02 9.800000000000000000e+02 9.270000000000000000e+02 9.200000000000000000e+02 9.520000000000000000e+02 9.460000000000000000e+02 9.270000000000000000e+02 9.520000000000000000e+02 9.090000000000000000e+02 9.720000000000000000e+02 8.960000000000000000e+02 9.820000000000000000e+02 9.730000000000000000e+02 9.670000000000000000e+02 9.880000000000000000e+02 9.610000000000000000e+02 9.440000000000000000e+02 9.240000000000000000e+02 9.040000000000000000e+02 9.590000000000000000e+02 9.490000000000000000e+02 1.033000000000000000e+03 1.009000000000000000e+03 9.840000000000000000e+02 9.820000000000000000e+02 9.760000000000000000e+02 1.023000000000000000e+03 1.036000000000000000e+03 9.780000000000000000e+02 9.700000000000000000e+02 9.430000000000000000e+02 9.730000000000000000e+02 9.580000000000000000e+02 9.530000000000000000e+02 9.660000000000000000e+02 9.880000000000000000e+02 9.800000000000000000e+02 1.034000000000000000e+03 9.220000000000000000e+02 1.038000000000000000e+03 9.770000000000000000e+02 9.800000000000000000e+02 1.018000000000000000e+03 9.610000000000000000e+02 9.440000000000000000e+02 1.022000000000000000e+03 1.023000000000000000e+03 9.960000000000000000e+02 9.790000000000000000e+02 9.740000000000000000e+02 9.810000000000000000e+02 9.640000000000000000e+02 9.540000000000000000e+02 9.940000000000000000e+02 9.510000000000000000e+02 1.023000000000000000e+03 9.450000000000000000e+02 9.730000000000000000e+02 9.530000000000000000e+02 9.920000000000000000e+02 9.910000000000000000e+02 9.190000000000000000e+02 9.730000000000000000e+02 9.460000000000000000e+02 9.730000000000000000e+02 9.300000000000000000e+02 9.990000000000000000e+02 9.650000000000000000e+02 1.035000000000000000e+03 9.760000000000000000e+02 1.004000000000000000e+03 9.790000000000000000e+02 1.030000000000000000e+03 9.310000000000000000e+02 9.240000000000000000e+02 9.460000000000000000e+02 1.016000000000000000e+03 1.013000000000000000e+03 9.370000000000000000e+02 1.001000000000000000e+03 1.031000000000000000e+03 1.001000000000000000e+03 9.790000000000000000e+02 1.018000000000000000e+03 9.780000000000000000e+02 9.880000000000000000e+02 1.026000000000000000e+03 9.920000000000000000e+02 9.710000000000000000e+02 9.460000000000000000e+02 1.006000000000000000e+03 1.015000000000000000e+03 1.004000000000000000e+03 9.520000000000000000e+02 9.500000000000000000e+02 1.004000000000000000e+03 9.660000000000000000e+02 9.370000000000000000e+02 8.980000000000000000e+02 9.650000000000000000e+02 9.590000000000000000e+02 9.780000000000000000e+02 9.290000000000000000e+02 9.130000000000000000e+02 9.020000000000000000e+02 9.640000000000000000e+02 9.610000000000000000e+02 9.640000000000000000e+02 9.080000000000000000e+02 9.550000000000000000e+02 9.130000000000000000e+02 9.820000000000000000e+02 9.710000000000000000e+02 9.750000000000000000e+02 9.140000000000000000e+02 9.160000000000000000e+02 9.590000000000000000e+02 9.840000000000000000e+02 9.890000000000000000e+02 9.930000000000000000e+02 9.430000000000000000e+02 9.860000000000000000e+02 8.570000000000000000e+02 9.300000000000000000e+02 9.740000000000000000e+02 9.440000000000000000e+02 9.390000000000000000e+02 8.920000000000000000e+02 9.790000000000000000e+02 9.590000000000000000e+02 9.130000000000000000e+02 9.170000000000000000e+02 9.550000000000000000e+02 9.140000000000000000e+02 9.200000000000000000e+02 9.130000000000000000e+02 9.380000000000000000e+02 9.150000000000000000e+02 8.300000000000000000e+02 9.530000000000000000e+02 9.310000000000000000e+02 9.820000000000000000e+02 9.440000000000000000e+02 9.310000000000000000e+02 9.770000000000000000e+02 9.840000000000000000e+02 9.740000000000000000e+02 9.670000000000000000e+02 9.330000000000000000e+02 9.470000000000000000e+02 8.680000000000000000e+02 9.200000000000000000e+02 8.870000000000000000e+02 8.310000000000000000e+02 8.030000000000000000e+02 8.770000000000000000e+02 8.650000000000000000e+02 8.340000000000000000e+02 8.270000000000000000e+02 8.420000000000000000e+02 8.440000000000000000e+02 8.720000000000000000e+02 8.830000000000000000e+02 9.020000000000000000e+02 8.720000000000000000e+02 8.300000000000000000e+02 8.060000000000000000e+02 8.280000000000000000e+02 8.650000000000000000e+02 8.350000000000000000e+02 8.600000000000000000e+02 9.030000000000000000e+02 8.710000000000000000e+02 9.080000000000000000e+02 8.780000000000000000e+02 8.830000000000000000e+02 9.230000000000000000e+02 9.150000000000000000e+02 9.410000000000000000e+02 9.230000000000000000e+02 8.890000000000000000e+02 9.310000000000000000e+02 9.170000000000000000e+02 9.500000000000000000e+02 8.800000000000000000e+02 9.110000000000000000e+02 9.330000000000000000e+02 9.380000000000000000e+02 9.660000000000000000e+02 9.290000000000000000e+02 9.220000000000000000e+02 9.370000000000000000e+02 9.310000000000000000e+02 8.910000000000000000e+02 8.400000000000000000e+02 8.750000000000000000e+02 8.790000000000000000e+02 9.600000000000000000e+02 9.300000000000000000e+02 9.320000000000000000e+02 9.360000000000000000e+02 9.820000000000000000e+02 9.170000000000000000e+02 8.710000000000000000e+02 8.970000000000000000e+02 9.300000000000000000e+02 9.180000000000000000e+02 8.770000000000000000e+02 9.300000000000000000e+02 8.710000000000000000e+02 8.590000000000000000e+02 8.630000000000000000e+02 8.640000000000000000e+02 8.620000000000000000e+02 8.720000000000000000e+02 7.980000000000000000e+02 8.540000000000000000e+02 8.820000000000000000e+02 8.690000000000000000e+02 8.770000000000000000e+02 8.970000000000000000e+02 8.650000000000000000e+02 8.360000000000000000e+02 8.750000000000000000e+02 8.990000000000000000e+02 8.400000000000000000e+02 8.500000000000000000e+02 8.490000000000000000e+02 8.800000000000000000e+02 8.970000000000000000e+02 9.040000000000000000e+02 8.870000000000000000e+02 9.900000000000000000e+02 8.820000000000000000e+02 9.170000000000000000e+02 8.820000000000000000e+02 8.840000000000000000e+02 9.260000000000000000e+02 8.980000000000000000e+02 8.800000000000000000e+02 8.820000000000000000e+02 9.250000000000000000e+02 9.000000000000000000e+02 9.600000000000000000e+02 9.610000000000000000e+02 9.910000000000000000e+02 1.003000000000000000e+03 9.570000000000000000e+02 9.650000000000000000e+02 9.780000000000000000e+02 1.019000000000000000e+03 9.680000000000000000e+02 9.590000000000000000e+02 9.520000000000000000e+02 9.990000000000000000e+02 9.370000000000000000e+02 9.710000000000000000e+02 9.260000000000000000e+02 9.710000000000000000e+02 9.870000000000000000e+02 9.580000000000000000e+02 8.810000000000000000e+02 9.110000000000000000e+02 9.180000000000000000e+02 9.100000000000000000e+02 8.740000000000000000e+02 9.620000000000000000e+02 9.380000000000000000e+02 9.190000000000000000e+02 9.380000000000000000e+02 9.330000000000000000e+02 9.220000000000000000e+02 9.180000000000000000e+02 9.740000000000000000e+02 9.400000000000000000e+02 9.140000000000000000e+02 9.730000000000000000e+02 9.520000000000000000e+02 8.900000000000000000e+02 9.450000000000000000e+02 9.460000000000000000e+02 9.450000000000000000e+02 9.330000000000000000e+02 9.090000000000000000e+02 9.130000000000000000e+02 9.430000000000000000e+02 9.870000000000000000e+02 9.390000000000000000e+02 8.820000000000000000e+02 9.400000000000000000e+02 9.720000000000000000e+02 9.710000000000000000e+02 9.390000000000000000e+02 1.019000000000000000e+03 9.790000000000000000e+02 9.080000000000000000e+02 9.730000000000000000e+02 9.990000000000000000e+02 9.400000000000000000e+02 9.610000000000000000e+02 9.820000000000000000e+02 1.005000000000000000e+03 1.001000000000000000e+03 1.060000000000000000e+03 9.690000000000000000e+02 9.610000000000000000e+02 9.600000000000000000e+02 1.002000000000000000e+03 9.620000000000000000e+02 1.041000000000000000e+03 9.640000000000000000e+02 9.330000000000000000e+02 9.620000000000000000e+02 1.000000000000000000e+03 1.004000000000000000e+03 9.350000000000000000e+02 9.270000000000000000e+02 9.100000000000000000e+02 9.430000000000000000e+02 9.140000000000000000e+02 8.910000000000000000e+02 9.550000000000000000e+02 9.640000000000000000e+02 9.520000000000000000e+02 9.270000000000000000e+02 8.700000000000000000e+02 9.250000000000000000e+02 9.230000000000000000e+02 8.940000000000000000e+02 9.170000000000000000e+02 9.210000000000000000e+02 9.850000000000000000e+02 9.540000000000000000e+02 9.790000000000000000e+02 9.520000000000000000e+02 9.200000000000000000e+02 9.310000000000000000e+02 9.890000000000000000e+02 9.310000000000000000e+02 9.180000000000000000e+02 8.520000000000000000e+02 9.180000000000000000e+02 9.280000000000000000e+02 9.010000000000000000e+02 9.190000000000000000e+02 9.140000000000000000e+02 8.940000000000000000e+02 9.130000000000000000e+02 8.430000000000000000e+02 8.740000000000000000e+02 8.790000000000000000e+02 9.160000000000000000e+02 9.310000000000000000e+02 9.410000000000000000e+02 9.100000000000000000e+02 1.007000000000000000e+03 9.900000000000000000e+02 9.470000000000000000e+02 9.680000000000000000e+02 9.380000000000000000e+02 9.340000000000000000e+02 9.570000000000000000e+02 9.920000000000000000e+02 9.850000000000000000e+02 9.890000000000000000e+02 9.700000000000000000e+02 9.900000000000000000e+02 9.320000000000000000e+02 9.580000000000000000e+02 1.008000000000000000e+03 9.640000000000000000e+02 9.140000000000000000e+02 9.270000000000000000e+02 9.300000000000000000e+02 1.015000000000000000e+03 9.410000000000000000e+02 1.006000000000000000e+03 1.015000000000000000e+03 1.020000000000000000e+03 9.820000000000000000e+02 9.670000000000000000e+02 9.830000000000000000e+02 9.810000000000000000e+02 9.820000000000000000e+02 9.440000000000000000e+02 1.022000000000000000e+03 1.000000000000000000e+03 1.009000000000000000e+03 9.920000000000000000e+02 9.930000000000000000e+02 1.043000000000000000e+03 1.069000000000000000e+03 1.075000000000000000e+03 1.036000000000000000e+03 1.003000000000000000e+03 1.073000000000000000e+03 1.031000000000000000e+03 1.096000000000000000e+03 1.081000000000000000e+03 1.062000000000000000e+03 1.084000000000000000e+03 1.034000000000000000e+03 1.080000000000000000e+03 1.012000000000000000e+03 1.103000000000000000e+03 1.084000000000000000e+03 1.022000000000000000e+03 1.069000000000000000e+03 1.026000000000000000e+03 1.024000000000000000e+03 1.035000000000000000e+03 9.790000000000000000e+02 9.980000000000000000e+02 1.040000000000000000e+03 1.002000000000000000e+03 1.022000000000000000e+03 9.770000000000000000e+02 1.009000000000000000e+03 1.023000000000000000e+03 1.016000000000000000e+03 1.029000000000000000e+03 1.029000000000000000e+03 1.075000000000000000e+03 1.043000000000000000e+03 1.059000000000000000e+03 1.009000000000000000e+03 1.016000000000000000e+03 1.041000000000000000e+03 1.042000000000000000e+03 1.070000000000000000e+03 9.760000000000000000e+02 1.018000000000000000e+03 9.710000000000000000e+02 1.024000000000000000e+03 1.000000000000000000e+03 9.650000000000000000e+02 9.780000000000000000e+02 9.600000000000000000e+02 1.004000000000000000e+03 9.550000000000000000e+02 1.005000000000000000e+03 9.880000000000000000e+02 9.230000000000000000e+02 9.570000000000000000e+02 9.730000000000000000e+02 9.550000000000000000e+02 9.500000000000000000e+02 9.440000000000000000e+02 9.370000000000000000e+02 9.630000000000000000e+02 8.940000000000000000e+02 1.005000000000000000e+03 9.810000000000000000e+02 1.015000000000000000e+03 9.290000000000000000e+02 9.650000000000000000e+02 1.014000000000000000e+03 9.880000000000000000e+02 1.031000000000000000e+03 9.660000000000000000e+02 1.015000000000000000e+03 1.004000000000000000e+03 1.000000000000000000e+03 9.570000000000000000e+02 9.800000000000000000e+02 1.016000000000000000e+03 9.520000000000000000e+02 9.390000000000000000e+02 1.050000000000000000e+03 9.140000000000000000e+02 9.160000000000000000e+02 9.640000000000000000e+02 9.740000000000000000e+02 9.190000000000000000e+02 9.550000000000000000e+02 1.032000000000000000e+03 9.770000000000000000e+02 1.079000000000000000e+03 1.122000000000000000e+03 1.058000000000000000e+03 1.124000000000000000e+03 9.750000000000000000e+02 1.055000000000000000e+03 9.860000000000000000e+02 1.009000000000000000e+03 9.620000000000000000e+02 9.500000000000000000e+02 1.040000000000000000e+03 9.450000000000000000e+02 9.420000000000000000e+02 1.017000000000000000e+03 1.050000000000000000e+03 1.046000000000000000e+03 1.040000000000000000e+03 1.012000000000000000e+03 1.057000000000000000e+03 1.024000000000000000e+03 1.040000000000000000e+03 1.098000000000000000e+03 1.058000000000000000e+03 1.037000000000000000e+03 1.106000000000000000e+03 1.005000000000000000e+03 1.075000000000000000e+03 1.072000000000000000e+03 1.051000000000000000e+03 1.103000000000000000e+03 9.930000000000000000e+02 1.014000000000000000e+03 1.068000000000000000e+03 1.033000000000000000e+03 1.030000000000000000e+03 1.022000000000000000e+03 1.068000000000000000e+03 1.048000000000000000e+03 1.089000000000000000e+03 1.020000000000000000e+03 1.051000000000000000e+03 9.990000000000000000e+02 1.052000000000000000e+03 1.102000000000000000e+03 1.025000000000000000e+03 1.029000000000000000e+03 1.016000000000000000e+03 1.015000000000000000e+03 9.840000000000000000e+02 1.028000000000000000e+03 1.052000000000000000e+03 1.030000000000000000e+03 1.021000000000000000e+03 9.850000000000000000e+02 9.950000000000000000e+02 1.004000000000000000e+03 9.250000000000000000e+02 9.790000000000000000e+02 9.300000000000000000e+02 9.780000000000000000e+02 9.540000000000000000e+02 9.340000000000000000e+02 9.330000000000000000e+02 9.880000000000000000e+02 1.008000000000000000e+03 9.950000000000000000e+02 1.028000000000000000e+03 9.340000000000000000e+02 9.590000000000000000e+02 9.610000000000000000e+02 9.100000000000000000e+02 9.510000000000000000e+02 9.760000000000000000e+02 9.570000000000000000e+02 1.012000000000000000e+03 9.460000000000000000e+02 9.650000000000000000e+02 9.410000000000000000e+02 9.300000000000000000e+02 9.800000000000000000e+02 9.530000000000000000e+02 9.830000000000000000e+02 9.610000000000000000e+02 9.360000000000000000e+02 9.580000000000000000e+02 1.000000000000000000e+03 9.870000000000000000e+02 9.370000000000000000e+02 9.720000000000000000e+02 9.850000000000000000e+02 9.140000000000000000e+02 9.350000000000000000e+02 9.160000000000000000e+02 9.550000000000000000e+02 9.150000000000000000e+02 1.011000000000000000e+03 9.000000000000000000e+02 9.570000000000000000e+02 1.013000000000000000e+03 9.410000000000000000e+02 9.440000000000000000e+02 9.620000000000000000e+02 9.620000000000000000e+02 9.670000000000000000e+02 9.580000000000000000e+02 8.980000000000000000e+02 9.540000000000000000e+02 9.030000000000000000e+02 9.190000000000000000e+02 9.190000000000000000e+02 9.790000000000000000e+02 9.180000000000000000e+02 9.350000000000000000e+02 9.290000000000000000e+02 9.410000000000000000e+02 8.980000000000000000e+02 9.090000000000000000e+02 8.860000000000000000e+02 9.270000000000000000e+02 1.007000000000000000e+03 9.540000000000000000e+02 8.810000000000000000e+02 8.650000000000000000e+02 9.440000000000000000e+02 9.520000000000000000e+02 1.051000000000000000e+03 9.460000000000000000e+02 9.980000000000000000e+02 1.011000000000000000e+03 9.390000000000000000e+02 9.660000000000000000e+02 9.580000000000000000e+02 9.940000000000000000e+02 1.056000000000000000e+03 9.180000000000000000e+02 9.560000000000000000e+02 9.100000000000000000e+02 9.900000000000000000e+02 9.890000000000000000e+02 1.003000000000000000e+03 9.300000000000000000e+02 9.580000000000000000e+02 1.023000000000000000e+03 9.860000000000000000e+02 9.810000000000000000e+02 9.890000000000000000e+02 9.920000000000000000e+02 9.300000000000000000e+02 9.210000000000000000e+02 9.620000000000000000e+02 9.900000000000000000e+02 9.280000000000000000e+02 9.630000000000000000e+02 9.030000000000000000e+02 9.230000000000000000e+02 8.870000000000000000e+02 9.230000000000000000e+02 1.011000000000000000e+03 9.510000000000000000e+02 9.980000000000000000e+02 9.720000000000000000e+02 9.150000000000000000e+02 9.040000000000000000e+02 1.021000000000000000e+03 1.047000000000000000e+03 9.680000000000000000e+02 9.550000000000000000e+02 1.026000000000000000e+03 1.015000000000000000e+03 9.260000000000000000e+02 9.730000000000000000e+02 9.560000000000000000e+02 1.028000000000000000e+03 9.780000000000000000e+02 9.790000000000000000e+02 9.890000000000000000e+02 9.840000000000000000e+02 9.360000000000000000e+02 9.880000000000000000e+02 9.550000000000000000e+02 9.430000000000000000e+02 9.780000000000000000e+02 9.140000000000000000e+02 9.720000000000000000e+02 1.067000000000000000e+03 9.340000000000000000e+02 1.021000000000000000e+03 9.890000000000000000e+02 1.048000000000000000e+03 9.870000000000000000e+02 9.770000000000000000e+02 1.052000000000000000e+03 8.910000000000000000e+02 1.011000000000000000e+03 9.350000000000000000e+02 9.380000000000000000e+02 9.420000000000000000e+02 9.890000000000000000e+02 8.510000000000000000e+02 8.600000000000000000e+02 8.550000000000000000e+02 8.930000000000000000e+02 8.380000000000000000e+02 8.470000000000000000e+02 9.000000000000000000e+02 8.500000000000000000e+02 8.680000000000000000e+02 8.230000000000000000e+02 8.260000000000000000e+02 8.250000000000000000e+02 8.010000000000000000e+02 8.220000000000000000e+02 8.180000000000000000e+02 7.390000000000000000e+02 8.290000000000000000e+02 7.950000000000000000e+02 8.070000000000000000e+02 8.070000000000000000e+02 7.930000000000000000e+02 8.010000000000000000e+02 7.590000000000000000e+02 7.800000000000000000e+02 7.530000000000000000e+02 7.960000000000000000e+02 7.050000000000000000e+02 7.730000000000000000e+02 7.550000000000000000e+02 7.740000000000000000e+02 7.280000000000000000e+02 7.710000000000000000e+02 7.490000000000000000e+02 7.330000000000000000e+02 7.250000000000000000e+02 7.260000000000000000e+02 6.780000000000000000e+02 6.940000000000000000e+02 7.320000000000000000e+02 6.670000000000000000e+02 6.700000000000000000e+02 6.710000000000000000e+02 6.690000000000000000e+02 6.910000000000000000e+02 6.810000000000000000e+02 6.680000000000000000e+02 6.640000000000000000e+02 6.940000000000000000e+02 6.050000000000000000e+02 6.490000000000000000e+02 6.050000000000000000e+02 6.800000000000000000e+02 6.160000000000000000e+02 6.320000000000000000e+02 5.960000000000000000e+02 6.540000000000000000e+02 6.190000000000000000e+02 6.240000000000000000e+02 6.650000000000000000e+02 5.960000000000000000e+02 6.620000000000000000e+02 6.360000000000000000e+02 6.110000000000000000e+02 6.370000000000000000e+02 6.420000000000000000e+02 6.300000000000000000e+02 5.940000000000000000e+02 6.390000000000000000e+02 6.080000000000000000e+02 5.850000000000000000e+02 6.430000000000000000e+02 6.180000000000000000e+02 6.270000000000000000e+02 6.320000000000000000e+02 6.160000000000000000e+02 5.950000000000000000e+02 6.280000000000000000e+02 6.000000000000000000e+02 5.720000000000000000e+02 6.260000000000000000e+02 6.190000000000000000e+02 6.270000000000000000e+02 5.210000000000000000e+02 5.550000000000000000e+02 5.950000000000000000e+02 5.640000000000000000e+02 6.120000000000000000e+02 5.430000000000000000e+02 5.140000000000000000e+02 6.020000000000000000e+02 5.840000000000000000e+02 5.860000000000000000e+02 5.650000000000000000e+02 5.760000000000000000e+02 5.930000000000000000e+02 5.640000000000000000e+02 5.760000000000000000e+02 5.220000000000000000e+02 5.730000000000000000e+02 5.710000000000000000e+02 5.440000000000000000e+02 5.490000000000000000e+02 5.790000000000000000e+02 5.470000000000000000e+02 5.790000000000000000e+02 4.870000000000000000e+02 5.700000000000000000e+02 5.320000000000000000e+02 5.240000000000000000e+02 5.580000000000000000e+02 5.650000000000000000e+02 5.480000000000000000e+02 5.790000000000000000e+02 5.250000000000000000e+02 5.470000000000000000e+02 5.550000000000000000e+02 5.730000000000000000e+02 5.240000000000000000e+02 5.900000000000000000e+02 5.020000000000000000e+02 5.550000000000000000e+02 5.550000000000000000e+02 5.120000000000000000e+02 5.390000000000000000e+02 5.120000000000000000e+02 5.200000000000000000e+02 5.270000000000000000e+02 5.020000000000000000e+02 5.220000000000000000e+02 4.980000000000000000e+02 5.060000000000000000e+02 4.970000000000000000e+02 5.220000000000000000e+02 4.880000000000000000e+02 4.830000000000000000e+02 5.350000000000000000e+02 5.330000000000000000e+02 5.310000000000000000e+02 4.890000000000000000e+02 5.120000000000000000e+02 5.180000000000000000e+02 4.700000000000000000e+02 5.310000000000000000e+02 5.160000000000000000e+02 5.330000000000000000e+02 5.060000000000000000e+02 5.240000000000000000e+02 5.150000000000000000e+02 5.290000000000000000e+02 4.820000000000000000e+02 4.950000000000000000e+02 5.190000000000000000e+02 4.850000000000000000e+02 5.370000000000000000e+02 5.270000000000000000e+02 4.760000000000000000e+02 5.010000000000000000e+02 5.140000000000000000e+02 5.020000000000000000e+02 5.470000000000000000e+02 5.320000000000000000e+02 4.760000000000000000e+02 5.190000000000000000e+02 5.150000000000000000e+02 5.230000000000000000e+02 5.320000000000000000e+02 4.960000000000000000e+02 4.980000000000000000e+02 5.000000000000000000e+02 4.880000000000000000e+02 5.400000000000000000e+02 4.910000000000000000e+02 5.390000000000000000e+02 4.990000000000000000e+02 5.410000000000000000e+02 4.710000000000000000e+02 5.120000000000000000e+02 5.050000000000000000e+02 4.480000000000000000e+02 5.230000000000000000e+02 4.840000000000000000e+02 5.050000000000000000e+02 5.070000000000000000e+02 4.950000000000000000e+02 5.210000000000000000e+02 4.980000000000000000e+02 5.110000000000000000e+02 5.170000000000000000e+02 4.760000000000000000e+02 4.610000000000000000e+02 4.740000000000000000e+02 5.180000000000000000e+02 4.710000000000000000e+02 4.500000000000000000e+02 5.270000000000000000e+02 4.910000000000000000e+02 4.800000000000000000e+02 4.750000000000000000e+02 4.840000000000000000e+02 4.870000000000000000e+02 4.600000000000000000e+02 4.300000000000000000e+02 4.630000000000000000e+02 4.700000000000000000e+02 4.350000000000000000e+02 4.390000000000000000e+02 4.710000000000000000e+02 4.980000000000000000e+02 4.570000000000000000e+02 4.460000000000000000e+02 4.450000000000000000e+02 4.350000000000000000e+02 4.510000000000000000e+02 4.640000000000000000e+02 4.080000000000000000e+02 4.440000000000000000e+02 4.310000000000000000e+02 4.210000000000000000e+02 4.380000000000000000e+02 4.170000000000000000e+02 4.350000000000000000e+02 4.470000000000000000e+02 4.260000000000000000e+02 4.060000000000000000e+02 4.710000000000000000e+02 4.080000000000000000e+02 4.160000000000000000e+02 4.780000000000000000e+02 4.650000000000000000e+02 4.430000000000000000e+02 4.300000000000000000e+02 4.580000000000000000e+02 3.900000000000000000e+02 4.450000000000000000e+02 4.330000000000000000e+02 4.470000000000000000e+02 4.170000000000000000e+02 4.490000000000000000e+02 4.470000000000000000e+02 4.560000000000000000e+02 4.140000000000000000e+02 4.420000000000000000e+02 4.510000000000000000e+02 4.390000000000000000e+02 4.150000000000000000e+02 4.180000000000000000e+02 4.370000000000000000e+02 4.450000000000000000e+02 4.390000000000000000e+02 4.590000000000000000e+02 4.250000000000000000e+02 4.230000000000000000e+02 4.360000000000000000e+02 4.290000000000000000e+02 4.330000000000000000e+02 4.350000000000000000e+02 4.340000000000000000e+02 4.220000000000000000e+02 4.830000000000000000e+02 4.020000000000000000e+02 4.300000000000000000e+02 4.090000000000000000e+02 4.510000000000000000e+02 3.940000000000000000e+02 4.240000000000000000e+02 4.120000000000000000e+02 3.960000000000000000e+02 4.400000000000000000e+02 4.430000000000000000e+02 4.280000000000000000e+02 4.310000000000000000e+02 4.200000000000000000e+02 3.940000000000000000e+02 4.190000000000000000e+02 4.080000000000000000e+02 4.330000000000000000e+02 3.760000000000000000e+02 3.920000000000000000e+02 3.990000000000000000e+02 4.790000000000000000e+02 4.320000000000000000e+02 4.520000000000000000e+02 3.900000000000000000e+02 4.060000000000000000e+02 4.130000000000000000e+02 4.230000000000000000e+02 4.090000000000000000e+02 4.200000000000000000e+02 4.290000000000000000e+02 3.760000000000000000e+02 3.910000000000000000e+02 4.060000000000000000e+02 4.220000000000000000e+02 4.220000000000000000e+02 4.200000000000000000e+02 4.070000000000000000e+02 3.830000000000000000e+02 4.100000000000000000e+02 3.890000000000000000e+02 4.130000000000000000e+02 3.950000000000000000e+02 4.320000000000000000e+02 4.430000000000000000e+02 4.510000000000000000e+02 4.070000000000000000e+02 4.210000000000000000e+02 4.160000000000000000e+02 4.320000000000000000e+02 3.550000000000000000e+02 3.890000000000000000e+02 4.270000000000000000e+02 4.470000000000000000e+02 4.230000000000000000e+02 4.110000000000000000e+02 4.180000000000000000e+02 4.240000000000000000e+02 4.160000000000000000e+02 3.920000000000000000e+02 4.070000000000000000e+02 3.990000000000000000e+02 3.950000000000000000e+02 3.830000000000000000e+02 4.700000000000000000e+02 4.020000000000000000e+02 4.020000000000000000e+02 4.100000000000000000e+02 3.960000000000000000e+02 4.440000000000000000e+02 3.910000000000000000e+02 4.020000000000000000e+02 4.230000000000000000e+02 3.970000000000000000e+02 4.050000000000000000e+02 4.290000000000000000e+02 4.380000000000000000e+02 4.390000000000000000e+02 4.200000000000000000e+02 4.100000000000000000e+02 4.200000000000000000e+02 4.130000000000000000e+02 3.700000000000000000e+02 4.020000000000000000e+02 3.880000000000000000e+02 3.870000000000000000e+02 4.180000000000000000e+02 3.960000000000000000e+02 3.970000000000000000e+02 4.250000000000000000e+02 4.250000000000000000e+02 4.540000000000000000e+02 3.900000000000000000e+02 3.780000000000000000e+02 4.210000000000000000e+02 4.370000000000000000e+02 3.870000000000000000e+02 4.130000000000000000e+02 3.990000000000000000e+02 4.080000000000000000e+02 4.170000000000000000e+02 3.940000000000000000e+02 4.470000000000000000e+02 4.220000000000000000e+02 3.940000000000000000e+02 4.150000000000000000e+02 4.240000000000000000e+02 3.980000000000000000e+02 4.080000000000000000e+02 3.830000000000000000e+02 3.950000000000000000e+02 3.870000000000000000e+02 3.980000000000000000e+02 3.760000000000000000e+02 4.240000000000000000e+02 4.000000000000000000e+02 4.150000000000000000e+02 3.950000000000000000e+02 3.900000000000000000e+02 4.200000000000000000e+02 3.720000000000000000e+02 4.180000000000000000e+02 4.190000000000000000e+02 3.940000000000000000e+02 3.330000000000000000e+02 3.860000000000000000e+02 4.090000000000000000e+02 3.780000000000000000e+02 4.110000000000000000e+02 3.860000000000000000e+02 4.240000000000000000e+02 3.490000000000000000e+02 4.320000000000000000e+02 3.890000000000000000e+02 3.950000000000000000e+02 3.940000000000000000e+02 3.910000000000000000e+02 3.710000000000000000e+02 4.100000000000000000e+02 3.700000000000000000e+02 3.970000000000000000e+02 4.020000000000000000e+02 4.060000000000000000e+02 3.780000000000000000e+02 3.970000000000000000e+02 3.960000000000000000e+02 3.890000000000000000e+02 3.830000000000000000e+02 3.720000000000000000e+02 3.660000000000000000e+02 3.570000000000000000e+02 3.690000000000000000e+02 4.270000000000000000e+02 3.640000000000000000e+02 3.860000000000000000e+02 3.650000000000000000e+02 3.360000000000000000e+02 3.800000000000000000e+02 3.550000000000000000e+02 3.590000000000000000e+02 3.630000000000000000e+02 4.080000000000000000e+02 3.640000000000000000e+02 3.520000000000000000e+02 3.690000000000000000e+02 3.660000000000000000e+02 3.680000000000000000e+02 3.880000000000000000e+02 4.020000000000000000e+02 3.680000000000000000e+02 3.890000000000000000e+02 3.480000000000000000e+02 3.640000000000000000e+02 3.650000000000000000e+02 3.770000000000000000e+02 3.770000000000000000e+02 4.260000000000000000e+02 3.750000000000000000e+02 3.620000000000000000e+02 3.710000000000000000e+02 4.090000000000000000e+02 3.440000000000000000e+02 3.970000000000000000e+02 3.650000000000000000e+02 3.760000000000000000e+02 3.740000000000000000e+02 3.370000000000000000e+02 3.720000000000000000e+02 3.710000000000000000e+02 3.420000000000000000e+02 3.620000000000000000e+02 3.810000000000000000e+02 3.680000000000000000e+02 3.780000000000000000e+02 3.510000000000000000e+02 3.590000000000000000e+02 3.490000000000000000e+02 3.690000000000000000e+02 3.510000000000000000e+02 3.460000000000000000e+02 3.920000000000000000e+02 3.540000000000000000e+02 3.560000000000000000e+02 3.710000000000000000e+02 3.930000000000000000e+02 3.710000000000000000e+02 3.720000000000000000e+02 3.750000000000000000e+02 3.440000000000000000e+02 3.770000000000000000e+02 3.440000000000000000e+02 4.020000000000000000e+02 3.760000000000000000e+02 3.800000000000000000e+02 3.830000000000000000e+02 3.620000000000000000e+02 3.910000000000000000e+02 3.520000000000000000e+02 3.820000000000000000e+02 4.030000000000000000e+02 3.810000000000000000e+02 3.650000000000000000e+02 3.940000000000000000e+02 3.690000000000000000e+02 3.920000000000000000e+02 4.010000000000000000e+02 3.880000000000000000e+02 3.790000000000000000e+02 3.580000000000000000e+02 3.520000000000000000e+02 3.540000000000000000e+02 3.790000000000000000e+02 3.550000000000000000e+02 3.710000000000000000e+02 3.400000000000000000e+02 3.460000000000000000e+02 3.730000000000000000e+02 3.700000000000000000e+02 3.350000000000000000e+02 3.630000000000000000e+02 3.640000000000000000e+02 3.640000000000000000e+02 3.660000000000000000e+02 3.810000000000000000e+02 4.020000000000000000e+02 3.810000000000000000e+02 3.880000000000000000e+02 3.800000000000000000e+02 3.490000000000000000e+02 3.530000000000000000e+02 3.660000000000000000e+02 3.360000000000000000e+02 3.860000000000000000e+02 3.530000000000000000e+02 3.350000000000000000e+02 3.520000000000000000e+02 3.490000000000000000e+02 3.510000000000000000e+02 3.800000000000000000e+02 3.690000000000000000e+02 3.430000000000000000e+02 3.590000000000000000e+02 3.570000000000000000e+02 3.500000000000000000e+02 3.720000000000000000e+02 3.410000000000000000e+02 3.650000000000000000e+02 3.710000000000000000e+02 3.680000000000000000e+02 3.650000000000000000e+02 3.590000000000000000e+02 3.970000000000000000e+02 3.580000000000000000e+02 3.310000000000000000e+02 3.510000000000000000e+02 3.700000000000000000e+02 3.710000000000000000e+02 3.290000000000000000e+02 3.630000000000000000e+02 3.990000000000000000e+02 3.870000000000000000e+02 3.470000000000000000e+02 3.980000000000000000e+02 3.830000000000000000e+02 3.630000000000000000e+02 3.430000000000000000e+02 3.390000000000000000e+02 3.450000000000000000e+02 3.770000000000000000e+02 3.380000000000000000e+02 3.560000000000000000e+02 3.670000000000000000e+02 3.220000000000000000e+02 3.620000000000000000e+02 3.680000000000000000e+02 3.790000000000000000e+02 3.570000000000000000e+02 3.710000000000000000e+02 3.460000000000000000e+02 3.420000000000000000e+02 3.970000000000000000e+02 3.480000000000000000e+02 3.550000000000000000e+02 4.090000000000000000e+02 3.480000000000000000e+02 3.700000000000000000e+02 3.590000000000000000e+02 3.620000000000000000e+02 3.620000000000000000e+02 3.520000000000000000e+02 3.790000000000000000e+02 3.450000000000000000e+02 3.790000000000000000e+02 3.420000000000000000e+02 3.210000000000000000e+02 3.550000000000000000e+02 3.640000000000000000e+02 3.250000000000000000e+02 3.480000000000000000e+02 3.430000000000000000e+02 3.440000000000000000e+02 3.440000000000000000e+02 3.600000000000000000e+02 3.790000000000000000e+02 3.470000000000000000e+02 3.120000000000000000e+02 3.270000000000000000e+02 3.540000000000000000e+02 3.540000000000000000e+02 3.670000000000000000e+02 3.620000000000000000e+02 3.630000000000000000e+02 3.600000000000000000e+02 3.370000000000000000e+02 3.800000000000000000e+02 3.550000000000000000e+02 3.500000000000000000e+02 2.930000000000000000e+02 3.650000000000000000e+02 3.860000000000000000e+02 3.590000000000000000e+02 3.570000000000000000e+02 3.770000000000000000e+02 3.440000000000000000e+02 3.390000000000000000e+02 3.360000000000000000e+02 3.450000000000000000e+02 3.450000000000000000e+02 3.470000000000000000e+02 3.730000000000000000e+02 3.640000000000000000e+02 3.620000000000000000e+02 3.750000000000000000e+02 3.710000000000000000e+02 3.910000000000000000e+02 3.650000000000000000e+02 3.620000000000000000e+02 3.340000000000000000e+02 3.530000000000000000e+02 3.870000000000000000e+02 3.280000000000000000e+02 3.560000000000000000e+02 3.360000000000000000e+02 3.570000000000000000e+02 3.440000000000000000e+02 3.250000000000000000e+02 3.700000000000000000e+02 3.420000000000000000e+02 3.500000000000000000e+02 3.390000000000000000e+02 3.350000000000000000e+02 3.500000000000000000e+02 3.370000000000000000e+02 3.510000000000000000e+02 3.390000000000000000e+02 3.740000000000000000e+02 3.430000000000000000e+02 3.410000000000000000e+02 3.540000000000000000e+02 3.220000000000000000e+02 3.220000000000000000e+02 3.340000000000000000e+02 3.560000000000000000e+02 3.380000000000000000e+02 3.710000000000000000e+02 3.750000000000000000e+02 3.700000000000000000e+02 3.390000000000000000e+02 3.560000000000000000e+02 3.680000000000000000e+02 3.320000000000000000e+02 3.310000000000000000e+02 3.530000000000000000e+02 3.460000000000000000e+02 3.430000000000000000e+02 3.560000000000000000e+02 3.580000000000000000e+02 3.680000000000000000e+02 3.550000000000000000e+02 3.620000000000000000e+02 3.470000000000000000e+02 3.130000000000000000e+02 3.360000000000000000e+02 3.160000000000000000e+02 3.360000000000000000e+02 3.450000000000000000e+02 3.620000000000000000e+02 3.490000000000000000e+02 3.310000000000000000e+02 3.580000000000000000e+02 3.540000000000000000e+02 3.710000000000000000e+02 3.720000000000000000e+02 3.420000000000000000e+02 3.560000000000000000e+02 3.730000000000000000e+02 3.460000000000000000e+02 3.150000000000000000e+02 3.270000000000000000e+02 3.240000000000000000e+02 3.430000000000000000e+02 3.240000000000000000e+02 3.200000000000000000e+02 3.340000000000000000e+02 3.280000000000000000e+02 3.580000000000000000e+02 3.410000000000000000e+02 3.370000000000000000e+02 3.200000000000000000e+02 3.470000000000000000e+02 3.290000000000000000e+02 3.330000000000000000e+02 3.310000000000000000e+02 3.160000000000000000e+02 3.310000000000000000e+02 3.350000000000000000e+02 3.740000000000000000e+02 3.340000000000000000e+02 3.230000000000000000e+02 3.040000000000000000e+02 2.890000000000000000e+02 3.290000000000000000e+02 3.220000000000000000e+02 3.160000000000000000e+02 3.160000000000000000e+02 3.360000000000000000e+02 3.470000000000000000e+02 3.040000000000000000e+02 3.390000000000000000e+02 3.340000000000000000e+02 3.940000000000000000e+02 3.260000000000000000e+02 3.520000000000000000e+02 3.220000000000000000e+02 3.430000000000000000e+02 3.270000000000000000e+02 3.340000000000000000e+02 3.410000000000000000e+02 3.130000000000000000e+02 3.120000000000000000e+02 3.490000000000000000e+02 3.360000000000000000e+02 3.740000000000000000e+02 2.950000000000000000e+02 3.390000000000000000e+02 3.520000000000000000e+02 3.490000000000000000e+02 3.190000000000000000e+02 3.260000000000000000e+02 2.970000000000000000e+02 3.390000000000000000e+02 3.170000000000000000e+02 3.220000000000000000e+02 3.130000000000000000e+02 3.590000000000000000e+02 3.200000000000000000e+02 3.100000000000000000e+02 3.170000000000000000e+02 3.370000000000000000e+02 3.400000000000000000e+02 3.210000000000000000e+02 3.220000000000000000e+02 3.280000000000000000e+02 3.090000000000000000e+02 3.310000000000000000e+02 3.140000000000000000e+02 3.240000000000000000e+02 2.990000000000000000e+02 3.180000000000000000e+02 3.250000000000000000e+02 3.260000000000000000e+02 3.170000000000000000e+02 2.980000000000000000e+02 3.160000000000000000e+02 3.470000000000000000e+02 3.150000000000000000e+02 3.130000000000000000e+02 3.520000000000000000e+02 2.920000000000000000e+02 3.370000000000000000e+02 3.160000000000000000e+02 3.090000000000000000e+02 3.530000000000000000e+02 3.070000000000000000e+02 3.310000000000000000e+02 2.830000000000000000e+02 3.320000000000000000e+02 3.110000000000000000e+02 3.190000000000000000e+02 3.120000000000000000e+02 3.370000000000000000e+02 3.450000000000000000e+02 2.980000000000000000e+02 3.020000000000000000e+02 3.100000000000000000e+02 3.170000000000000000e+02 3.170000000000000000e+02 3.160000000000000000e+02 3.250000000000000000e+02 3.040000000000000000e+02 3.410000000000000000e+02 3.260000000000000000e+02 3.290000000000000000e+02 3.030000000000000000e+02 3.020000000000000000e+02 3.290000000000000000e+02 3.210000000000000000e+02 3.160000000000000000e+02 2.940000000000000000e+02 2.910000000000000000e+02 3.410000000000000000e+02 3.000000000000000000e+02 3.440000000000000000e+02 2.980000000000000000e+02 3.110000000000000000e+02 3.250000000000000000e+02 3.290000000000000000e+02 3.130000000000000000e+02 3.290000000000000000e+02 2.940000000000000000e+02 2.870000000000000000e+02 3.120000000000000000e+02 3.100000000000000000e+02 3.060000000000000000e+02 3.280000000000000000e+02 3.280000000000000000e+02 3.110000000000000000e+02 3.130000000000000000e+02 3.190000000000000000e+02 3.190000000000000000e+02 3.160000000000000000e+02 3.050000000000000000e+02 3.150000000000000000e+02 3.050000000000000000e+02 3.130000000000000000e+02 3.010000000000000000e+02 3.250000000000000000e+02 3.260000000000000000e+02 2.870000000000000000e+02 2.800000000000000000e+02 3.110000000000000000e+02 3.120000000000000000e+02 3.050000000000000000e+02 3.180000000000000000e+02 3.090000000000000000e+02 3.240000000000000000e+02 2.930000000000000000e+02 2.850000000000000000e+02 3.010000000000000000e+02 2.980000000000000000e+02 2.920000000000000000e+02 3.250000000000000000e+02 3.000000000000000000e+02 3.210000000000000000e+02 2.700000000000000000e+02 2.910000000000000000e+02 3.090000000000000000e+02 3.000000000000000000e+02 3.260000000000000000e+02 3.120000000000000000e+02 2.990000000000000000e+02 3.090000000000000000e+02 2.990000000000000000e+02 3.030000000000000000e+02 3.390000000000000000e+02 3.080000000000000000e+02 2.960000000000000000e+02 2.950000000000000000e+02 3.000000000000000000e+02 3.100000000000000000e+02 2.720000000000000000e+02 2.960000000000000000e+02 3.040000000000000000e+02 3.490000000000000000e+02 2.990000000000000000e+02 3.000000000000000000e+02 3.330000000000000000e+02 3.090000000000000000e+02 2.700000000000000000e+02 2.810000000000000000e+02 3.350000000000000000e+02 3.220000000000000000e+02 2.950000000000000000e+02 2.830000000000000000e+02 2.810000000000000000e+02 2.850000000000000000e+02 3.020000000000000000e+02 3.070000000000000000e+02 3.110000000000000000e+02 2.740000000000000000e+02 2.990000000000000000e+02 2.880000000000000000e+02 2.760000000000000000e+02 3.220000000000000000e+02 2.800000000000000000e+02 2.810000000000000000e+02 2.920000000000000000e+02 2.980000000000000000e+02 2.810000000000000000e+02 3.010000000000000000e+02 3.000000000000000000e+02 3.270000000000000000e+02 3.170000000000000000e+02 2.800000000000000000e+02 3.100000000000000000e+02 2.850000000000000000e+02 2.810000000000000000e+02 3.040000000000000000e+02 2.750000000000000000e+02 2.940000000000000000e+02 2.820000000000000000e+02 2.790000000000000000e+02 2.850000000000000000e+02 3.010000000000000000e+02 2.830000000000000000e+02 2.760000000000000000e+02 2.890000000000000000e+02 2.990000000000000000e+02 2.620000000000000000e+02 2.740000000000000000e+02 2.710000000000000000e+02 2.920000000000000000e+02 2.900000000000000000e+02 3.270000000000000000e+02 2.980000000000000000e+02 3.020000000000000000e+02 3.190000000000000000e+02 2.760000000000000000e+02 2.800000000000000000e+02 3.150000000000000000e+02 2.770000000000000000e+02 3.080000000000000000e+02 3.140000000000000000e+02 2.890000000000000000e+02 2.910000000000000000e+02 3.200000000000000000e+02 2.840000000000000000e+02 2.870000000000000000e+02 2.800000000000000000e+02 2.740000000000000000e+02 2.510000000000000000e+02 3.050000000000000000e+02 2.750000000000000000e+02 2.570000000000000000e+02 2.470000000000000000e+02 2.920000000000000000e+02 2.620000000000000000e+02 2.740000000000000000e+02 2.870000000000000000e+02 2.920000000000000000e+02 2.980000000000000000e+02 2.500000000000000000e+02 2.570000000000000000e+02 2.630000000000000000e+02 2.760000000000000000e+02 2.770000000000000000e+02 2.820000000000000000e+02 3.000000000000000000e+02 2.730000000000000000e+02 2.530000000000000000e+02 2.540000000000000000e+02 2.320000000000000000e+02 2.680000000000000000e+02 2.860000000000000000e+02 2.730000000000000000e+02 2.850000000000000000e+02 2.730000000000000000e+02 2.790000000000000000e+02 2.710000000000000000e+02 2.640000000000000000e+02 2.560000000000000000e+02 2.710000000000000000e+02 2.580000000000000000e+02 2.680000000000000000e+02 2.740000000000000000e+02 2.700000000000000000e+02 2.510000000000000000e+02 2.690000000000000000e+02 2.740000000000000000e+02 2.790000000000000000e+02 2.810000000000000000e+02 2.680000000000000000e+02 2.480000000000000000e+02 2.700000000000000000e+02 2.310000000000000000e+02 2.540000000000000000e+02 2.480000000000000000e+02 2.830000000000000000e+02 2.540000000000000000e+02 2.640000000000000000e+02 2.770000000000000000e+02 2.870000000000000000e+02 2.480000000000000000e+02 2.540000000000000000e+02 2.600000000000000000e+02 2.550000000000000000e+02 2.640000000000000000e+02 2.830000000000000000e+02 2.430000000000000000e+02 2.740000000000000000e+02 2.390000000000000000e+02 2.910000000000000000e+02 2.360000000000000000e+02 2.520000000000000000e+02 2.800000000000000000e+02 2.740000000000000000e+02 2.640000000000000000e+02 2.710000000000000000e+02 2.880000000000000000e+02 2.660000000000000000e+02 2.470000000000000000e+02 2.790000000000000000e+02 2.630000000000000000e+02 2.650000000000000000e+02 2.340000000000000000e+02 2.480000000000000000e+02 2.990000000000000000e+02 2.580000000000000000e+02 2.470000000000000000e+02 2.760000000000000000e+02 2.660000000000000000e+02 2.640000000000000000e+02 2.560000000000000000e+02 2.490000000000000000e+02 2.490000000000000000e+02 2.750000000000000000e+02 2.520000000000000000e+02 2.520000000000000000e+02 2.710000000000000000e+02 2.860000000000000000e+02 2.520000000000000000e+02 2.730000000000000000e+02 2.820000000000000000e+02 2.910000000000000000e+02 2.580000000000000000e+02 2.490000000000000000e+02 2.330000000000000000e+02 2.880000000000000000e+02 2.820000000000000000e+02 2.430000000000000000e+02 2.590000000000000000e+02 2.710000000000000000e+02 2.340000000000000000e+02 2.270000000000000000e+02 2.490000000000000000e+02 2.400000000000000000e+02 2.590000000000000000e+02 2.230000000000000000e+02 2.610000000000000000e+02 2.440000000000000000e+02 2.440000000000000000e+02 2.440000000000000000e+02 2.470000000000000000e+02 2.570000000000000000e+02 2.320000000000000000e+02 2.430000000000000000e+02 2.480000000000000000e+02 2.240000000000000000e+02 2.520000000000000000e+02 2.470000000000000000e+02 2.350000000000000000e+02 2.660000000000000000e+02 2.400000000000000000e+02 2.380000000000000000e+02 2.330000000000000000e+02 2.780000000000000000e+02 2.560000000000000000e+02 2.530000000000000000e+02 2.510000000000000000e+02 2.760000000000000000e+02 2.580000000000000000e+02 2.680000000000000000e+02 2.550000000000000000e+02 2.360000000000000000e+02 2.600000000000000000e+02 2.540000000000000000e+02 2.410000000000000000e+02 2.620000000000000000e+02 2.560000000000000000e+02 2.610000000000000000e+02 2.220000000000000000e+02 2.750000000000000000e+02 2.250000000000000000e+02 2.460000000000000000e+02 2.360000000000000000e+02 2.730000000000000000e+02 2.610000000000000000e+02 2.380000000000000000e+02 2.270000000000000000e+02 2.430000000000000000e+02 2.540000000000000000e+02 2.600000000000000000e+02 2.460000000000000000e+02 2.490000000000000000e+02 2.560000000000000000e+02 2.680000000000000000e+02 2.120000000000000000e+02 2.480000000000000000e+02 2.260000000000000000e+02 2.320000000000000000e+02 2.630000000000000000e+02 2.560000000000000000e+02 2.700000000000000000e+02 2.400000000000000000e+02 2.300000000000000000e+02 2.650000000000000000e+02 2.410000000000000000e+02 2.460000000000000000e+02 2.390000000000000000e+02 2.180000000000000000e+02 2.490000000000000000e+02 2.420000000000000000e+02 2.220000000000000000e+02 2.530000000000000000e+02 2.740000000000000000e+02 2.520000000000000000e+02 2.530000000000000000e+02 2.340000000000000000e+02 2.500000000000000000e+02 2.790000000000000000e+02 2.290000000000000000e+02 2.520000000000000000e+02 2.580000000000000000e+02 2.420000000000000000e+02 2.580000000000000000e+02 2.200000000000000000e+02 2.490000000000000000e+02 2.480000000000000000e+02 2.440000000000000000e+02 2.370000000000000000e+02 2.560000000000000000e+02 2.520000000000000000e+02 2.560000000000000000e+02 2.390000000000000000e+02 2.470000000000000000e+02 2.680000000000000000e+02 2.380000000000000000e+02 2.400000000000000000e+02 2.480000000000000000e+02 2.520000000000000000e+02 2.580000000000000000e+02 2.610000000000000000e+02 2.450000000000000000e+02 2.450000000000000000e+02 2.210000000000000000e+02 2.300000000000000000e+02 2.340000000000000000e+02 2.170000000000000000e+02 2.230000000000000000e+02 2.290000000000000000e+02 2.300000000000000000e+02 2.540000000000000000e+02 2.710000000000000000e+02 2.390000000000000000e+02 2.510000000000000000e+02 2.190000000000000000e+02 2.120000000000000000e+02 2.110000000000000000e+02 2.550000000000000000e+02 2.310000000000000000e+02 2.270000000000000000e+02 2.330000000000000000e+02 2.290000000000000000e+02 2.320000000000000000e+02 2.210000000000000000e+02 2.200000000000000000e+02 2.050000000000000000e+02 2.150000000000000000e+02 2.260000000000000000e+02 2.210000000000000000e+02 2.420000000000000000e+02 2.380000000000000000e+02 2.430000000000000000e+02 2.430000000000000000e+02 2.230000000000000000e+02 2.350000000000000000e+02 2.260000000000000000e+02 2.170000000000000000e+02 2.270000000000000000e+02 2.510000000000000000e+02 2.230000000000000000e+02 2.340000000000000000e+02 2.130000000000000000e+02 2.360000000000000000e+02 2.130000000000000000e+02 2.410000000000000000e+02 2.330000000000000000e+02 2.480000000000000000e+02 2.310000000000000000e+02 2.130000000000000000e+02 2.540000000000000000e+02 2.490000000000000000e+02 2.440000000000000000e+02 2.400000000000000000e+02 2.110000000000000000e+02 2.260000000000000000e+02 2.400000000000000000e+02 2.250000000000000000e+02 2.220000000000000000e+02 2.540000000000000000e+02 2.130000000000000000e+02 2.040000000000000000e+02 2.380000000000000000e+02 1.950000000000000000e+02 2.170000000000000000e+02 2.300000000000000000e+02 2.170000000000000000e+02 2.310000000000000000e+02 2.340000000000000000e+02 2.160000000000000000e+02 2.220000000000000000e+02 2.080000000000000000e+02 2.570000000000000000e+02 2.240000000000000000e+02 2.110000000000000000e+02 2.120000000000000000e+02 2.290000000000000000e+02 2.180000000000000000e+02 2.310000000000000000e+02 2.420000000000000000e+02 2.370000000000000000e+02 2.200000000000000000e+02 2.290000000000000000e+02 2.010000000000000000e+02 2.210000000000000000e+02 2.300000000000000000e+02 2.370000000000000000e+02 2.110000000000000000e+02 2.080000000000000000e+02 2.270000000000000000e+02 2.330000000000000000e+02 2.480000000000000000e+02 2.260000000000000000e+02 2.410000000000000000e+02 2.190000000000000000e+02 2.140000000000000000e+02 2.100000000000000000e+02 2.110000000000000000e+02 2.000000000000000000e+02 2.450000000000000000e+02 1.860000000000000000e+02 2.380000000000000000e+02 1.980000000000000000e+02 2.230000000000000000e+02 1.930000000000000000e+02 2.170000000000000000e+02 2.480000000000000000e+02 2.150000000000000000e+02 2.130000000000000000e+02 1.950000000000000000e+02 2.230000000000000000e+02 2.080000000000000000e+02 2.200000000000000000e+02 2.140000000000000000e+02 1.890000000000000000e+02 2.290000000000000000e+02 2.000000000000000000e+02 2.000000000000000000e+02 1.910000000000000000e+02 2.370000000000000000e+02 1.980000000000000000e+02 2.110000000000000000e+02 2.000000000000000000e+02 2.310000000000000000e+02 2.040000000000000000e+02 2.040000000000000000e+02 2.050000000000000000e+02 2.420000000000000000e+02 2.100000000000000000e+02 2.210000000000000000e+02 2.030000000000000000e+02 2.280000000000000000e+02 2.160000000000000000e+02 1.960000000000000000e+02 1.890000000000000000e+02 1.830000000000000000e+02 2.140000000000000000e+02 2.070000000000000000e+02 2.120000000000000000e+02 2.060000000000000000e+02 2.200000000000000000e+02 2.070000000000000000e+02 2.050000000000000000e+02 2.200000000000000000e+02 1.900000000000000000e+02 2.100000000000000000e+02 1.940000000000000000e+02 1.900000000000000000e+02 2.080000000000000000e+02 2.030000000000000000e+02 2.190000000000000000e+02 1.910000000000000000e+02 1.930000000000000000e+02 1.870000000000000000e+02 2.010000000000000000e+02 1.930000000000000000e+02 2.110000000000000000e+02 2.240000000000000000e+02 2.010000000000000000e+02 2.250000000000000000e+02 2.040000000000000000e+02 2.060000000000000000e+02 1.940000000000000000e+02 2.110000000000000000e+02 1.950000000000000000e+02 1.890000000000000000e+02 2.030000000000000000e+02 2.080000000000000000e+02 1.880000000000000000e+02 2.200000000000000000e+02 2.230000000000000000e+02 2.080000000000000000e+02 2.170000000000000000e+02 2.370000000000000000e+02 2.050000000000000000e+02 2.160000000000000000e+02 2.130000000000000000e+02 1.760000000000000000e+02 2.160000000000000000e+02 2.030000000000000000e+02 1.870000000000000000e+02 1.850000000000000000e+02 1.980000000000000000e+02 1.920000000000000000e+02 2.120000000000000000e+02 2.180000000000000000e+02 1.970000000000000000e+02 1.780000000000000000e+02 2.110000000000000000e+02 2.190000000000000000e+02 2.350000000000000000e+02 1.770000000000000000e+02 1.650000000000000000e+02 2.140000000000000000e+02 1.700000000000000000e+02 2.220000000000000000e+02 1.880000000000000000e+02 1.920000000000000000e+02 1.970000000000000000e+02 1.880000000000000000e+02 2.020000000000000000e+02 2.060000000000000000e+02 1.850000000000000000e+02 1.940000000000000000e+02 1.840000000000000000e+02 1.890000000000000000e+02 2.130000000000000000e+02 2.100000000000000000e+02 2.150000000000000000e+02 1.920000000000000000e+02 1.850000000000000000e+02 2.100000000000000000e+02 1.970000000000000000e+02 2.290000000000000000e+02 1.720000000000000000e+02 1.900000000000000000e+02 1.870000000000000000e+02 1.900000000000000000e+02 2.070000000000000000e+02 1.780000000000000000e+02 1.970000000000000000e+02 1.780000000000000000e+02 1.780000000000000000e+02 2.020000000000000000e+02 1.810000000000000000e+02 1.640000000000000000e+02 1.880000000000000000e+02 1.820000000000000000e+02 1.900000000000000000e+02 2.000000000000000000e+02 1.740000000000000000e+02 1.810000000000000000e+02 1.850000000000000000e+02 1.680000000000000000e+02 1.740000000000000000e+02 2.080000000000000000e+02 1.690000000000000000e+02 1.880000000000000000e+02 2.020000000000000000e+02 1.930000000000000000e+02 1.840000000000000000e+02 1.920000000000000000e+02 1.920000000000000000e+02 1.770000000000000000e+02 2.030000000000000000e+02 2.000000000000000000e+02 1.820000000000000000e+02 1.870000000000000000e+02 2.150000000000000000e+02 1.830000000000000000e+02 2.070000000000000000e+02 1.690000000000000000e+02 1.820000000000000000e+02 1.700000000000000000e+02 1.930000000000000000e+02 2.190000000000000000e+02 1.850000000000000000e+02 2.010000000000000000e+02 1.910000000000000000e+02 1.810000000000000000e+02 1.940000000000000000e+02 2.010000000000000000e+02 2.070000000000000000e+02 1.840000000000000000e+02 1.810000000000000000e+02 2.080000000000000000e+02 1.800000000000000000e+02 1.980000000000000000e+02 1.690000000000000000e+02 2.010000000000000000e+02 1.870000000000000000e+02 1.900000000000000000e+02 1.590000000000000000e+02 1.830000000000000000e+02 1.940000000000000000e+02 1.640000000000000000e+02 1.920000000000000000e+02 1.700000000000000000e+02 2.080000000000000000e+02 1.890000000000000000e+02 1.710000000000000000e+02 1.990000000000000000e+02 1.790000000000000000e+02 1.680000000000000000e+02 1.860000000000000000e+02 1.670000000000000000e+02 1.610000000000000000e+02 1.880000000000000000e+02 1.710000000000000000e+02 1.560000000000000000e+02 1.680000000000000000e+02 1.840000000000000000e+02 1.890000000000000000e+02 1.720000000000000000e+02 1.950000000000000000e+02 1.960000000000000000e+02 1.910000000000000000e+02 1.960000000000000000e+02 1.930000000000000000e+02 1.800000000000000000e+02 1.870000000000000000e+02 1.830000000000000000e+02 1.750000000000000000e+02 1.810000000000000000e+02 1.640000000000000000e+02 1.850000000000000000e+02 1.690000000000000000e+02 1.930000000000000000e+02 1.810000000000000000e+02 1.820000000000000000e+02 1.960000000000000000e+02 1.680000000000000000e+02 1.830000000000000000e+02 1.540000000000000000e+02 1.710000000000000000e+02 1.750000000000000000e+02 1.770000000000000000e+02 1.590000000000000000e+02 1.590000000000000000e+02 1.530000000000000000e+02 1.710000000000000000e+02 1.680000000000000000e+02 1.790000000000000000e+02 1.570000000000000000e+02 1.770000000000000000e+02 1.550000000000000000e+02 1.790000000000000000e+02 1.600000000000000000e+02 1.750000000000000000e+02 1.930000000000000000e+02 1.830000000000000000e+02 1.540000000000000000e+02 1.830000000000000000e+02 1.620000000000000000e+02 1.630000000000000000e+02 1.720000000000000000e+02 1.490000000000000000e+02 1.800000000000000000e+02 1.780000000000000000e+02 1.700000000000000000e+02 1.880000000000000000e+02 1.710000000000000000e+02 1.740000000000000000e+02 1.700000000000000000e+02 1.800000000000000000e+02 1.560000000000000000e+02 1.920000000000000000e+02 1.670000000000000000e+02 1.550000000000000000e+02 1.630000000000000000e+02 1.640000000000000000e+02 1.760000000000000000e+02 1.770000000000000000e+02 1.520000000000000000e+02 1.430000000000000000e+02 1.480000000000000000e+02 1.470000000000000000e+02 1.560000000000000000e+02 1.460000000000000000e+02 1.560000000000000000e+02 1.530000000000000000e+02 1.640000000000000000e+02 1.550000000000000000e+02 1.330000000000000000e+02 1.630000000000000000e+02 1.570000000000000000e+02 1.610000000000000000e+02 1.510000000000000000e+02 1.560000000000000000e+02 1.420000000000000000e+02 1.690000000000000000e+02 1.810000000000000000e+02 1.780000000000000000e+02 1.790000000000000000e+02 1.250000000000000000e+02 1.630000000000000000e+02 1.330000000000000000e+02 1.570000000000000000e+02 1.430000000000000000e+02 1.490000000000000000e+02 1.710000000000000000e+02 1.500000000000000000e+02 1.620000000000000000e+02 1.660000000000000000e+02 1.540000000000000000e+02 1.530000000000000000e+02 1.740000000000000000e+02 1.250000000000000000e+02 1.660000000000000000e+02 1.720000000000000000e+02 1.330000000000000000e+02 1.600000000000000000e+02 1.430000000000000000e+02 1.460000000000000000e+02 1.460000000000000000e+02 1.450000000000000000e+02 1.480000000000000000e+02 1.870000000000000000e+02 1.330000000000000000e+02 1.260000000000000000e+02 1.280000000000000000e+02 1.500000000000000000e+02 1.590000000000000000e+02 1.400000000000000000e+02 1.290000000000000000e+02 1.530000000000000000e+02 1.430000000000000000e+02 1.300000000000000000e+02 1.500000000000000000e+02 1.350000000000000000e+02 1.510000000000000000e+02 1.580000000000000000e+02 1.510000000000000000e+02 1.340000000000000000e+02 1.610000000000000000e+02 1.550000000000000000e+02 1.170000000000000000e+02 1.510000000000000000e+02 1.530000000000000000e+02 1.220000000000000000e+02 1.460000000000000000e+02 1.650000000000000000e+02 1.380000000000000000e+02 1.550000000000000000e+02 1.440000000000000000e+02 1.700000000000000000e+02 1.400000000000000000e+02 1.280000000000000000e+02 1.340000000000000000e+02 1.270000000000000000e+02 1.490000000000000000e+02 1.520000000000000000e+02 1.400000000000000000e+02 1.420000000000000000e+02 1.310000000000000000e+02 1.430000000000000000e+02 1.360000000000000000e+02 1.510000000000000000e+02 1.510000000000000000e+02 1.340000000000000000e+02 1.330000000000000000e+02 1.420000000000000000e+02 1.270000000000000000e+02 1.300000000000000000e+02 1.470000000000000000e+02 1.480000000000000000e+02 1.590000000000000000e+02 1.450000000000000000e+02 1.330000000000000000e+02 1.320000000000000000e+02 1.440000000000000000e+02 1.250000000000000000e+02 1.400000000000000000e+02 1.540000000000000000e+02 1.410000000000000000e+02 1.300000000000000000e+02 1.490000000000000000e+02 1.540000000000000000e+02 1.430000000000000000e+02 1.470000000000000000e+02 1.380000000000000000e+02 1.460000000000000000e+02 1.400000000000000000e+02 1.350000000000000000e+02 1.300000000000000000e+02 1.450000000000000000e+02 1.240000000000000000e+02 1.580000000000000000e+02 1.340000000000000000e+02 1.400000000000000000e+02 1.340000000000000000e+02 1.280000000000000000e+02 1.550000000000000000e+02 1.360000000000000000e+02 1.410000000000000000e+02 1.620000000000000000e+02 1.310000000000000000e+02 1.340000000000000000e+02 1.280000000000000000e+02 1.610000000000000000e+02 1.380000000000000000e+02 1.170000000000000000e+02 1.390000000000000000e+02 1.530000000000000000e+02 1.420000000000000000e+02 1.380000000000000000e+02 1.450000000000000000e+02 1.410000000000000000e+02 1.190000000000000000e+02 1.410000000000000000e+02 1.540000000000000000e+02 1.250000000000000000e+02 1.170000000000000000e+02 1.510000000000000000e+02 1.390000000000000000e+02 1.350000000000000000e+02 1.200000000000000000e+02 1.220000000000000000e+02 1.340000000000000000e+02 1.520000000000000000e+02 1.650000000000000000e+02 1.480000000000000000e+02 1.390000000000000000e+02 1.220000000000000000e+02 1.330000000000000000e+02 1.470000000000000000e+02 1.290000000000000000e+02 1.300000000000000000e+02 1.310000000000000000e+02 1.320000000000000000e+02 1.420000000000000000e+02 1.400000000000000000e+02 1.390000000000000000e+02 1.240000000000000000e+02 1.400000000000000000e+02 1.310000000000000000e+02 1.240000000000000000e+02 1.500000000000000000e+02 1.330000000000000000e+02 1.560000000000000000e+02 1.360000000000000000e+02 1.170000000000000000e+02 1.400000000000000000e+02 1.350000000000000000e+02 1.380000000000000000e+02 1.460000000000000000e+02 1.160000000000000000e+02 1.350000000000000000e+02 1.330000000000000000e+02 1.210000000000000000e+02 1.350000000000000000e+02 1.330000000000000000e+02 1.150000000000000000e+02 1.240000000000000000e+02 1.250000000000000000e+02 1.240000000000000000e+02 1.170000000000000000e+02 1.430000000000000000e+02 1.380000000000000000e+02 1.550000000000000000e+02 1.300000000000000000e+02 1.390000000000000000e+02 1.440000000000000000e+02 1.350000000000000000e+02 1.440000000000000000e+02 1.460000000000000000e+02 1.380000000000000000e+02 1.360000000000000000e+02 1.340000000000000000e+02 1.300000000000000000e+02 1.230000000000000000e+02 1.440000000000000000e+02 1.340000000000000000e+02 1.310000000000000000e+02 1.340000000000000000e+02 1.240000000000000000e+02 1.490000000000000000e+02 9.400000000000000000e+01 1.470000000000000000e+02 1.130000000000000000e+02 1.420000000000000000e+02 1.030000000000000000e+02 1.280000000000000000e+02 1.200000000000000000e+02 1.410000000000000000e+02 1.220000000000000000e+02 1.220000000000000000e+02 1.180000000000000000e+02 1.380000000000000000e+02 1.350000000000000000e+02 1.030000000000000000e+02 1.280000000000000000e+02 1.220000000000000000e+02 1.190000000000000000e+02 1.040000000000000000e+02 1.350000000000000000e+02 1.270000000000000000e+02 1.140000000000000000e+02 1.150000000000000000e+02 1.080000000000000000e+02 1.080000000000000000e+02 1.330000000000000000e+02 1.340000000000000000e+02 1.430000000000000000e+02 1.210000000000000000e+02 1.300000000000000000e+02 1.280000000000000000e+02 1.210000000000000000e+02 1.240000000000000000e+02 1.400000000000000000e+02 1.230000000000000000e+02 1.300000000000000000e+02 1.240000000000000000e+02 1.220000000000000000e+02 1.220000000000000000e+02 1.180000000000000000e+02 1.140000000000000000e+02 1.470000000000000000e+02 1.060000000000000000e+02 1.230000000000000000e+02 1.360000000000000000e+02 1.270000000000000000e+02 1.080000000000000000e+02 1.240000000000000000e+02 1.350000000000000000e+02 1.060000000000000000e+02 1.200000000000000000e+02 1.280000000000000000e+02 1.360000000000000000e+02 1.150000000000000000e+02 1.310000000000000000e+02 1.220000000000000000e+02 1.140000000000000000e+02 1.050000000000000000e+02 1.170000000000000000e+02 1.350000000000000000e+02 1.230000000000000000e+02 1.110000000000000000e+02 1.170000000000000000e+02 1.180000000000000000e+02 1.280000000000000000e+02 1.180000000000000000e+02 1.100000000000000000e+02 1.090000000000000000e+02 1.230000000000000000e+02 1.070000000000000000e+02 1.360000000000000000e+02 1.100000000000000000e+02 1.060000000000000000e+02 1.100000000000000000e+02 1.150000000000000000e+02 1.170000000000000000e+02 9.600000000000000000e+01 1.010000000000000000e+02 1.180000000000000000e+02 1.110000000000000000e+02 1.040000000000000000e+02 1.090000000000000000e+02 1.060000000000000000e+02 1.140000000000000000e+02 9.900000000000000000e+01 1.070000000000000000e+02 1.060000000000000000e+02 1.100000000000000000e+02 9.400000000000000000e+01 1.050000000000000000e+02 1.070000000000000000e+02 1.210000000000000000e+02 1.180000000000000000e+02 1.060000000000000000e+02 1.100000000000000000e+02 1.080000000000000000e+02 1.180000000000000000e+02 9.000000000000000000e+01 1.140000000000000000e+02 1.100000000000000000e+02 9.800000000000000000e+01 1.050000000000000000e+02 1.000000000000000000e+02 1.230000000000000000e+02 1.070000000000000000e+02 1.050000000000000000e+02 1.210000000000000000e+02 1.200000000000000000e+02 1.130000000000000000e+02 1.030000000000000000e+02 1.070000000000000000e+02 1.220000000000000000e+02 9.600000000000000000e+01 1.290000000000000000e+02 1.070000000000000000e+02 1.330000000000000000e+02 1.010000000000000000e+02 1.180000000000000000e+02 9.300000000000000000e+01 1.000000000000000000e+02 1.220000000000000000e+02 1.140000000000000000e+02 1.080000000000000000e+02 9.700000000000000000e+01 9.600000000000000000e+01 1.220000000000000000e+02 1.190000000000000000e+02 1.090000000000000000e+02 1.090000000000000000e+02 1.060000000000000000e+02 1.120000000000000000e+02 1.250000000000000000e+02 1.130000000000000000e+02 1.180000000000000000e+02 1.220000000000000000e+02 1.160000000000000000e+02 1.070000000000000000e+02 1.230000000000000000e+02 8.600000000000000000e+01 1.110000000000000000e+02 1.240000000000000000e+02 1.250000000000000000e+02 9.500000000000000000e+01 1.070000000000000000e+02 9.400000000000000000e+01 1.000000000000000000e+02 1.160000000000000000e+02 1.160000000000000000e+02 1.080000000000000000e+02 1.050000000000000000e+02 1.030000000000000000e+02 1.080000000000000000e+02 1.010000000000000000e+02 9.500000000000000000e+01 1.080000000000000000e+02 1.070000000000000000e+02 1.040000000000000000e+02 8.800000000000000000e+01 1.060000000000000000e+02 1.130000000000000000e+02 9.800000000000000000e+01 9.800000000000000000e+01 1.230000000000000000e+02 1.060000000000000000e+02 1.160000000000000000e+02 1.120000000000000000e+02 8.500000000000000000e+01 1.200000000000000000e+02 9.800000000000000000e+01 1.070000000000000000e+02 1.110000000000000000e+02 9.700000000000000000e+01 1.210000000000000000e+02 1.010000000000000000e+02 1.190000000000000000e+02 9.400000000000000000e+01 1.240000000000000000e+02 1.110000000000000000e+02 1.070000000000000000e+02 1.150000000000000000e+02 1.120000000000000000e+02 1.100000000000000000e+02 1.250000000000000000e+02 1.190000000000000000e+02 1.240000000000000000e+02 9.900000000000000000e+01 9.300000000000000000e+01 9.900000000000000000e+01 1.060000000000000000e+02 9.200000000000000000e+01 1.080000000000000000e+02 1.020000000000000000e+02 1.090000000000000000e+02 1.150000000000000000e+02 1.070000000000000000e+02 1.000000000000000000e+02 1.190000000000000000e+02 1.110000000000000000e+02 1.080000000000000000e+02 1.210000000000000000e+02 1.080000000000000000e+02 1.070000000000000000e+02 9.000000000000000000e+01 1.070000000000000000e+02 1.250000000000000000e+02 9.500000000000000000e+01 9.600000000000000000e+01 1.200000000000000000e+02 9.000000000000000000e+01 1.180000000000000000e+02 7.800000000000000000e+01 1.080000000000000000e+02 1.030000000000000000e+02 1.010000000000000000e+02 1.070000000000000000e+02 1.050000000000000000e+02 8.700000000000000000e+01 1.010000000000000000e+02 1.010000000000000000e+02 1.220000000000000000e+02 1.080000000000000000e+02 9.900000000000000000e+01 1.120000000000000000e+02 1.120000000000000000e+02 1.110000000000000000e+02 1.340000000000000000e+02 9.500000000000000000e+01 1.060000000000000000e+02 1.130000000000000000e+02 1.150000000000000000e+02 1.050000000000000000e+02 1.130000000000000000e+02 1.110000000000000000e+02 1.020000000000000000e+02 1.120000000000000000e+02 1.050000000000000000e+02 9.900000000000000000e+01 1.030000000000000000e+02 1.100000000000000000e+02 9.600000000000000000e+01 1.070000000000000000e+02 8.300000000000000000e+01 1.000000000000000000e+02 9.600000000000000000e+01 1.120000000000000000e+02 9.700000000000000000e+01 8.900000000000000000e+01 1.140000000000000000e+02 9.500000000000000000e+01 1.010000000000000000e+02 1.010000000000000000e+02 1.040000000000000000e+02 9.200000000000000000e+01 1.060000000000000000e+02 9.100000000000000000e+01 1.010000000000000000e+02 9.100000000000000000e+01 8.400000000000000000e+01 1.050000000000000000e+02 7.600000000000000000e+01 1.150000000000000000e+02 1.180000000000000000e+02 1.150000000000000000e+02 9.200000000000000000e+01 8.700000000000000000e+01 9.200000000000000000e+01 9.800000000000000000e+01 9.900000000000000000e+01 1.030000000000000000e+02 9.500000000000000000e+01 1.070000000000000000e+02 9.600000000000000000e+01 1.050000000000000000e+02 1.120000000000000000e+02 1.080000000000000000e+02 1.030000000000000000e+02 1.300000000000000000e+02 1.020000000000000000e+02 1.080000000000000000e+02 8.900000000000000000e+01 9.200000000000000000e+01 9.900000000000000000e+01 9.200000000000000000e+01 9.900000000000000000e+01 9.900000000000000000e+01 1.080000000000000000e+02 1.150000000000000000e+02 8.400000000000000000e+01 8.400000000000000000e+01 8.500000000000000000e+01 9.400000000000000000e+01 9.000000000000000000e+01 1.070000000000000000e+02 9.600000000000000000e+01 9.600000000000000000e+01 1.030000000000000000e+02 7.900000000000000000e+01 9.300000000000000000e+01 1.000000000000000000e+02 1.000000000000000000e+02 9.400000000000000000e+01 8.300000000000000000e+01 9.400000000000000000e+01 8.400000000000000000e+01 1.040000000000000000e+02 9.200000000000000000e+01 8.800000000000000000e+01 9.300000000000000000e+01 1.020000000000000000e+02 8.600000000000000000e+01 9.500000000000000000e+01 1.050000000000000000e+02 1.040000000000000000e+02 8.100000000000000000e+01 7.400000000000000000e+01 9.100000000000000000e+01 9.100000000000000000e+01 7.800000000000000000e+01 9.500000000000000000e+01 8.800000000000000000e+01 7.800000000000000000e+01 8.900000000000000000e+01 8.500000000000000000e+01 6.500000000000000000e+01 9.200000000000000000e+01 9.400000000000000000e+01 9.300000000000000000e+01 1.010000000000000000e+02 8.800000000000000000e+01 8.600000000000000000e+01 8.800000000000000000e+01 9.600000000000000000e+01 8.800000000000000000e+01 8.300000000000000000e+01 7.700000000000000000e+01 9.100000000000000000e+01 9.500000000000000000e+01 1.090000000000000000e+02 1.070000000000000000e+02 9.800000000000000000e+01 9.200000000000000000e+01 9.300000000000000000e+01 7.100000000000000000e+01 9.900000000000000000e+01 7.900000000000000000e+01 8.800000000000000000e+01 9.300000000000000000e+01 8.200000000000000000e+01 9.600000000000000000e+01 9.400000000000000000e+01 1.010000000000000000e+02 9.100000000000000000e+01 8.800000000000000000e+01 9.500000000000000000e+01 8.000000000000000000e+01 8.900000000000000000e+01 9.100000000000000000e+01 7.900000000000000000e+01 1.040000000000000000e+02 8.900000000000000000e+01 1.110000000000000000e+02 1.040000000000000000e+02 1.100000000000000000e+02 9.000000000000000000e+01 8.100000000000000000e+01 1.050000000000000000e+02 9.000000000000000000e+01 7.700000000000000000e+01 7.100000000000000000e+01 9.500000000000000000e+01 8.400000000000000000e+01 7.700000000000000000e+01 8.400000000000000000e+01 7.900000000000000000e+01 7.600000000000000000e+01 1.020000000000000000e+02 8.600000000000000000e+01 9.200000000000000000e+01 8.900000000000000000e+01 7.800000000000000000e+01 7.900000000000000000e+01 8.100000000000000000e+01 6.900000000000000000e+01 9.500000000000000000e+01 8.200000000000000000e+01 9.800000000000000000e+01 8.100000000000000000e+01 6.900000000000000000e+01 8.300000000000000000e+01 8.200000000000000000e+01 9.600000000000000000e+01 8.900000000000000000e+01 8.300000000000000000e+01 9.100000000000000000e+01 9.200000000000000000e+01 8.800000000000000000e+01 8.000000000000000000e+01 7.900000000000000000e+01 9.200000000000000000e+01 8.500000000000000000e+01 8.200000000000000000e+01 7.900000000000000000e+01 9.400000000000000000e+01 9.100000000000000000e+01 7.600000000000000000e+01 7.500000000000000000e+01 8.800000000000000000e+01 9.800000000000000000e+01 9.000000000000000000e+01 1.010000000000000000e+02 9.800000000000000000e+01 7.000000000000000000e+01 9.400000000000000000e+01 7.800000000000000000e+01 8.200000000000000000e+01 9.600000000000000000e+01 8.800000000000000000e+01 8.300000000000000000e+01 8.500000000000000000e+01 7.800000000000000000e+01 7.600000000000000000e+01 1.000000000000000000e+02 7.800000000000000000e+01 8.800000000000000000e+01 8.000000000000000000e+01 8.000000000000000000e+01 8.500000000000000000e+01 8.900000000000000000e+01 8.600000000000000000e+01 7.600000000000000000e+01 8.700000000000000000e+01 8.400000000000000000e+01 7.500000000000000000e+01 7.400000000000000000e+01 8.300000000000000000e+01 9.200000000000000000e+01 9.200000000000000000e+01 9.000000000000000000e+01 8.300000000000000000e+01 9.300000000000000000e+01 9.300000000000000000e+01 7.900000000000000000e+01 8.200000000000000000e+01 9.000000000000000000e+01 8.900000000000000000e+01 7.400000000000000000e+01 8.600000000000000000e+01 8.500000000000000000e+01 7.600000000000000000e+01 7.500000000000000000e+01 9.100000000000000000e+01 9.500000000000000000e+01 8.600000000000000000e+01 7.600000000000000000e+01 8.200000000000000000e+01 9.100000000000000000e+01 7.400000000000000000e+01 7.700000000000000000e+01 7.500000000000000000e+01 8.500000000000000000e+01 7.300000000000000000e+01 7.100000000000000000e+01 8.000000000000000000e+01 8.800000000000000000e+01 7.300000000000000000e+01 7.200000000000000000e+01 8.300000000000000000e+01 7.500000000000000000e+01 9.900000000000000000e+01 7.700000000000000000e+01 7.100000000000000000e+01 9.000000000000000000e+01 6.400000000000000000e+01 9.100000000000000000e+01 8.100000000000000000e+01 8.000000000000000000e+01 8.000000000000000000e+01 7.400000000000000000e+01 7.600000000000000000e+01 9.000000000000000000e+01 8.500000000000000000e+01 8.500000000000000000e+01 7.400000000000000000e+01 9.000000000000000000e+01 8.200000000000000000e+01 7.900000000000000000e+01 8.500000000000000000e+01 8.700000000000000000e+01 7.800000000000000000e+01 8.800000000000000000e+01 6.700000000000000000e+01 7.500000000000000000e+01 8.500000000000000000e+01 8.300000000000000000e+01 8.000000000000000000e+01 9.700000000000000000e+01 9.000000000000000000e+01 8.000000000000000000e+01 8.100000000000000000e+01 9.200000000000000000e+01 7.900000000000000000e+01 8.100000000000000000e+01 8.400000000000000000e+01 8.600000000000000000e+01 8.500000000000000000e+01 6.900000000000000000e+01 8.600000000000000000e+01 8.800000000000000000e+01 7.300000000000000000e+01 7.900000000000000000e+01 9.000000000000000000e+01 8.600000000000000000e+01 1.000000000000000000e+02 9.100000000000000000e+01 7.500000000000000000e+01 8.600000000000000000e+01 6.200000000000000000e+01 9.000000000000000000e+01 9.100000000000000000e+01 9.500000000000000000e+01 8.000000000000000000e+01 8.800000000000000000e+01 8.100000000000000000e+01 7.800000000000000000e+01 1.040000000000000000e+02 7.800000000000000000e+01 8.200000000000000000e+01 7.800000000000000000e+01 8.900000000000000000e+01 8.700000000000000000e+01 7.200000000000000000e+01 9.700000000000000000e+01 8.600000000000000000e+01 9.200000000000000000e+01 8.400000000000000000e+01 9.700000000000000000e+01 7.300000000000000000e+01 7.400000000000000000e+01 7.600000000000000000e+01 7.700000000000000000e+01 7.700000000000000000e+01 7.500000000000000000e+01 9.300000000000000000e+01 8.700000000000000000e+01 7.000000000000000000e+01 8.800000000000000000e+01 7.100000000000000000e+01 7.800000000000000000e+01 7.700000000000000000e+01 8.800000000000000000e+01 7.500000000000000000e+01 7.400000000000000000e+01 9.100000000000000000e+01 8.000000000000000000e+01 7.900000000000000000e+01 8.900000000000000000e+01 6.500000000000000000e+01 8.700000000000000000e+01 7.400000000000000000e+01 8.500000000000000000e+01 9.300000000000000000e+01 8.600000000000000000e+01 9.400000000000000000e+01 7.800000000000000000e+01 6.700000000000000000e+01 8.600000000000000000e+01 7.400000000000000000e+01 8.700000000000000000e+01 7.200000000000000000e+01 8.400000000000000000e+01 8.500000000000000000e+01 8.400000000000000000e+01 9.000000000000000000e+01 8.400000000000000000e+01 9.200000000000000000e+01 8.600000000000000000e+01 8.300000000000000000e+01 7.200000000000000000e+01 8.800000000000000000e+01 7.700000000000000000e+01 6.900000000000000000e+01 8.700000000000000000e+01 8.200000000000000000e+01 7.600000000000000000e+01 6.800000000000000000e+01 7.600000000000000000e+01 8.300000000000000000e+01 7.500000000000000000e+01 8.700000000000000000e+01 8.500000000000000000e+01 7.400000000000000000e+01 8.300000000000000000e+01 6.500000000000000000e+01 8.600000000000000000e+01 8.500000000000000000e+01 8.500000000000000000e+01 7.500000000000000000e+01 5.900000000000000000e+01 8.200000000000000000e+01 7.800000000000000000e+01 7.900000000000000000e+01 7.700000000000000000e+01 7.100000000000000000e+01 8.600000000000000000e+01 6.700000000000000000e+01 7.700000000000000000e+01 7.200000000000000000e+01 8.000000000000000000e+01 8.100000000000000000e+01 9.200000000000000000e+01 8.400000000000000000e+01 7.500000000000000000e+01 8.700000000000000000e+01 6.900000000000000000e+01 8.000000000000000000e+01 8.000000000000000000e+01 7.000000000000000000e+01 7.300000000000000000e+01 8.400000000000000000e+01 8.500000000000000000e+01 9.000000000000000000e+01 8.900000000000000000e+01 9.100000000000000000e+01 8.800000000000000000e+01 7.400000000000000000e+01 9.500000000000000000e+01 8.100000000000000000e+01 7.900000000000000000e+01 8.200000000000000000e+01 7.800000000000000000e+01 8.800000000000000000e+01 8.900000000000000000e+01 7.600000000000000000e+01 7.700000000000000000e+01 8.000000000000000000e+01 8.600000000000000000e+01 8.900000000000000000e+01 8.000000000000000000e+01 8.700000000000000000e+01 8.400000000000000000e+01 8.300000000000000000e+01 8.500000000000000000e+01 7.600000000000000000e+01 6.700000000000000000e+01 7.900000000000000000e+01 9.200000000000000000e+01 6.300000000000000000e+01 7.000000000000000000e+01 6.100000000000000000e+01 8.700000000000000000e+01 6.800000000000000000e+01 7.000000000000000000e+01 9.500000000000000000e+01 8.300000000000000000e+01 8.800000000000000000e+01 9.300000000000000000e+01 8.000000000000000000e+01 8.100000000000000000e+01 8.900000000000000000e+01 7.900000000000000000e+01 9.000000000000000000e+01 8.200000000000000000e+01 8.800000000000000000e+01 7.600000000000000000e+01 7.800000000000000000e+01 7.100000000000000000e+01 7.900000000000000000e+01 6.700000000000000000e+01 8.600000000000000000e+01 7.500000000000000000e+01 9.100000000000000000e+01 5.900000000000000000e+01 7.100000000000000000e+01 9.000000000000000000e+01 7.300000000000000000e+01 9.700000000000000000e+01 8.800000000000000000e+01 1.060000000000000000e+02 7.200000000000000000e+01 6.900000000000000000e+01 8.000000000000000000e+01 7.100000000000000000e+01 7.500000000000000000e+01 6.600000000000000000e+01 7.900000000000000000e+01 8.500000000000000000e+01 7.800000000000000000e+01 8.700000000000000000e+01 8.700000000000000000e+01 8.100000000000000000e+01 1.010000000000000000e+02 7.800000000000000000e+01 6.900000000000000000e+01 7.000000000000000000e+01 8.000000000000000000e+01 7.300000000000000000e+01 7.600000000000000000e+01 6.500000000000000000e+01 9.300000000000000000e+01 7.100000000000000000e+01 6.700000000000000000e+01 7.000000000000000000e+01 8.000000000000000000e+01 8.500000000000000000e+01 8.700000000000000000e+01 7.200000000000000000e+01 7.300000000000000000e+01 7.500000000000000000e+01 7.400000000000000000e+01 6.700000000000000000e+01 7.500000000000000000e+01 6.500000000000000000e+01 9.200000000000000000e+01 7.000000000000000000e+01 7.300000000000000000e+01 7.100000000000000000e+01 8.400000000000000000e+01 7.900000000000000000e+01 7.500000000000000000e+01 7.900000000000000000e+01 7.400000000000000000e+01 7.200000000000000000e+01 8.000000000000000000e+01 8.000000000000000000e+01 7.500000000000000000e+01 7.900000000000000000e+01 6.600000000000000000e+01 7.300000000000000000e+01 7.000000000000000000e+01 7.100000000000000000e+01 8.700000000000000000e+01 8.700000000000000000e+01 6.500000000000000000e+01 7.100000000000000000e+01 8.800000000000000000e+01 8.500000000000000000e+01 7.500000000000000000e+01 7.000000000000000000e+01 7.000000000000000000e+01 6.500000000000000000e+01 6.700000000000000000e+01 8.500000000000000000e+01 7.900000000000000000e+01 7.300000000000000000e+01 7.600000000000000000e+01 6.500000000000000000e+01 8.100000000000000000e+01 6.400000000000000000e+01 6.500000000000000000e+01 5.400000000000000000e+01 8.500000000000000000e+01 7.500000000000000000e+01 6.800000000000000000e+01 7.200000000000000000e+01 8.400000000000000000e+01 7.800000000000000000e+01 7.600000000000000000e+01 7.700000000000000000e+01 7.000000000000000000e+01 7.200000000000000000e+01 5.900000000000000000e+01 8.600000000000000000e+01 8.100000000000000000e+01 8.500000000000000000e+01 7.900000000000000000e+01 7.500000000000000000e+01 6.600000000000000000e+01 7.800000000000000000e+01 8.400000000000000000e+01 7.000000000000000000e+01 6.600000000000000000e+01 8.900000000000000000e+01 6.800000000000000000e+01 8.000000000000000000e+01 5.800000000000000000e+01 6.900000000000000000e+01 7.400000000000000000e+01 6.800000000000000000e+01 7.100000000000000000e+01 6.100000000000000000e+01 7.200000000000000000e+01 6.700000000000000000e+01 7.500000000000000000e+01 8.200000000000000000e+01 8.400000000000000000e+01 7.300000000000000000e+01 5.500000000000000000e+01 8.700000000000000000e+01 9.700000000000000000e+01 8.900000000000000000e+01 5.100000000000000000e+01 7.800000000000000000e+01 6.300000000000000000e+01 7.100000000000000000e+01 7.500000000000000000e+01 7.200000000000000000e+01 8.000000000000000000e+01 6.700000000000000000e+01 7.300000000000000000e+01 7.900000000000000000e+01 7.300000000000000000e+01 6.900000000000000000e+01 8.400000000000000000e+01 8.000000000000000000e+01 8.600000000000000000e+01 7.600000000000000000e+01 6.700000000000000000e+01 7.400000000000000000e+01 6.800000000000000000e+01 7.800000000000000000e+01 7.400000000000000000e+01 6.600000000000000000e+01 7.600000000000000000e+01 8.600000000000000000e+01 7.200000000000000000e+01 6.700000000000000000e+01 7.300000000000000000e+01 8.300000000000000000e+01 5.900000000000000000e+01 6.900000000000000000e+01 6.700000000000000000e+01 6.100000000000000000e+01 7.700000000000000000e+01 7.800000000000000000e+01 7.300000000000000000e+01 7.000000000000000000e+01 7.400000000000000000e+01 7.700000000000000000e+01 6.200000000000000000e+01 7.500000000000000000e+01 7.700000000000000000e+01 6.200000000000000000e+01 6.800000000000000000e+01 8.200000000000000000e+01 7.200000000000000000e+01 6.600000000000000000e+01 6.600000000000000000e+01 7.900000000000000000e+01 7.700000000000000000e+01 6.400000000000000000e+01 7.600000000000000000e+01 7.400000000000000000e+01 6.400000000000000000e+01 7.600000000000000000e+01 7.100000000000000000e+01 8.200000000000000000e+01 7.200000000000000000e+01 7.300000000000000000e+01 6.800000000000000000e+01 7.400000000000000000e+01 7.300000000000000000e+01 7.800000000000000000e+01 4.900000000000000000e+01 7.500000000000000000e+01 6.300000000000000000e+01 7.800000000000000000e+01 7.900000000000000000e+01 7.100000000000000000e+01 7.400000000000000000e+01 7.000000000000000000e+01 7.000000000000000000e+01 5.900000000000000000e+01 7.300000000000000000e+01 5.400000000000000000e+01 7.400000000000000000e+01 6.200000000000000000e+01 6.200000000000000000e+01 7.900000000000000000e+01 6.800000000000000000e+01 8.600000000000000000e+01 6.600000000000000000e+01 6.200000000000000000e+01 7.600000000000000000e+01 7.800000000000000000e+01 7.300000000000000000e+01 6.600000000000000000e+01 6.600000000000000000e+01 6.500000000000000000e+01 6.100000000000000000e+01 6.500000000000000000e+01 8.200000000000000000e+01 5.900000000000000000e+01 6.200000000000000000e+01 6.900000000000000000e+01 7.600000000000000000e+01 7.400000000000000000e+01 6.000000000000000000e+01 7.600000000000000000e+01 7.600000000000000000e+01 6.100000000000000000e+01 6.700000000000000000e+01 8.700000000000000000e+01 6.500000000000000000e+01 7.500000000000000000e+01 6.200000000000000000e+01 6.900000000000000000e+01 5.400000000000000000e+01 6.400000000000000000e+01 8.300000000000000000e+01 7.500000000000000000e+01 6.900000000000000000e+01 7.800000000000000000e+01 6.600000000000000000e+01 8.000000000000000000e+01 6.500000000000000000e+01 8.100000000000000000e+01 6.300000000000000000e+01 6.300000000000000000e+01 7.200000000000000000e+01 7.800000000000000000e+01 7.600000000000000000e+01 5.700000000000000000e+01 6.300000000000000000e+01 8.200000000000000000e+01 6.000000000000000000e+01 6.700000000000000000e+01 7.700000000000000000e+01 6.400000000000000000e+01 7.000000000000000000e+01 6.000000000000000000e+01 7.000000000000000000e+01 6.600000000000000000e+01 6.500000000000000000e+01 6.700000000000000000e+01 5.800000000000000000e+01 8.600000000000000000e+01 7.600000000000000000e+01 7.100000000000000000e+01 6.500000000000000000e+01 6.400000000000000000e+01 7.100000000000000000e+01 7.500000000000000000e+01 7.000000000000000000e+01 4.600000000000000000e+01 6.300000000000000000e+01 8.300000000000000000e+01 6.500000000000000000e+01 7.400000000000000000e+01 7.500000000000000000e+01 7.100000000000000000e+01 7.500000000000000000e+01 6.200000000000000000e+01 4.800000000000000000e+01 7.000000000000000000e+01 6.700000000000000000e+01 6.200000000000000000e+01 6.800000000000000000e+01 7.200000000000000000e+01 6.300000000000000000e+01 7.500000000000000000e+01 6.400000000000000000e+01 7.600000000000000000e+01 5.100000000000000000e+01 6.300000000000000000e+01 5.900000000000000000e+01 6.800000000000000000e+01 7.400000000000000000e+01 5.700000000000000000e+01 7.300000000000000000e+01 6.400000000000000000e+01 6.200000000000000000e+01 8.700000000000000000e+01 6.400000000000000000e+01 7.400000000000000000e+01 7.500000000000000000e+01 6.300000000000000000e+01 5.800000000000000000e+01 7.100000000000000000e+01 5.300000000000000000e+01 7.000000000000000000e+01 5.800000000000000000e+01 5.600000000000000000e+01 6.900000000000000000e+01 6.300000000000000000e+01 5.900000000000000000e+01 6.100000000000000000e+01 6.900000000000000000e+01 6.800000000000000000e+01 7.300000000000000000e+01 8.600000000000000000e+01 5.800000000000000000e+01 5.200000000000000000e+01 5.300000000000000000e+01 5.000000000000000000e+01 6.900000000000000000e+01 6.800000000000000000e+01 7.400000000000000000e+01 6.500000000000000000e+01 6.300000000000000000e+01 6.300000000000000000e+01 6.400000000000000000e+01 5.800000000000000000e+01 5.300000000000000000e+01 5.000000000000000000e+01 5.800000000000000000e+01 5.600000000000000000e+01 5.000000000000000000e+01 5.600000000000000000e+01 5.300000000000000000e+01 6.200000000000000000e+01 4.800000000000000000e+01 4.500000000000000000e+01 4.300000000000000000e+01 6.300000000000000000e+01 4.700000000000000000e+01 5.300000000000000000e+01 4.100000000000000000e+01 6.000000000000000000e+01 6.600000000000000000e+01 5.000000000000000000e+01 6.400000000000000000e+01 6.000000000000000000e+01 5.000000000000000000e+01 5.500000000000000000e+01 5.600000000000000000e+01 5.700000000000000000e+01 4.900000000000000000e+01 5.000000000000000000e+01 5.500000000000000000e+01 5.600000000000000000e+01 4.900000000000000000e+01 5.300000000000000000e+01 5.900000000000000000e+01 5.900000000000000000e+01 5.400000000000000000e+01 5.000000000000000000e+01 6.000000000000000000e+01 5.100000000000000000e+01 5.600000000000000000e+01 6.300000000000000000e+01 6.600000000000000000e+01 5.800000000000000000e+01 7.100000000000000000e+01 5.100000000000000000e+01 6.600000000000000000e+01 5.600000000000000000e+01 5.500000000000000000e+01 5.900000000000000000e+01 5.300000000000000000e+01 4.700000000000000000e+01 5.600000000000000000e+01 5.700000000000000000e+01 4.700000000000000000e+01 7.100000000000000000e+01 4.900000000000000000e+01 4.600000000000000000e+01 5.600000000000000000e+01 4.000000000000000000e+01 4.800000000000000000e+01 5.500000000000000000e+01 5.400000000000000000e+01 5.500000000000000000e+01 4.700000000000000000e+01 5.600000000000000000e+01 4.800000000000000000e+01 5.000000000000000000e+01 4.900000000000000000e+01 6.000000000000000000e+01 5.400000000000000000e+01 5.200000000000000000e+01 5.400000000000000000e+01 4.300000000000000000e+01 5.000000000000000000e+01 4.800000000000000000e+01 4.900000000000000000e+01 4.200000000000000000e+01 6.200000000000000000e+01 6.600000000000000000e+01 5.100000000000000000e+01 5.700000000000000000e+01 5.700000000000000000e+01 5.500000000000000000e+01 5.600000000000000000e+01 4.400000000000000000e+01 5.700000000000000000e+01 4.800000000000000000e+01 4.900000000000000000e+01 4.800000000000000000e+01 5.400000000000000000e+01 4.100000000000000000e+01 5.100000000000000000e+01 5.000000000000000000e+01 5.900000000000000000e+01 4.700000000000000000e+01 6.600000000000000000e+01 4.300000000000000000e+01 4.900000000000000000e+01 4.900000000000000000e+01 5.200000000000000000e+01 4.300000000000000000e+01 5.100000000000000000e+01 5.500000000000000000e+01 4.000000000000000000e+01 5.000000000000000000e+01 4.900000000000000000e+01 4.600000000000000000e+01 4.100000000000000000e+01 5.600000000000000000e+01 3.500000000000000000e+01 5.500000000000000000e+01 4.900000000000000000e+01 5.900000000000000000e+01 4.400000000000000000e+01 6.600000000000000000e+01 5.600000000000000000e+01 4.500000000000000000e+01 6.900000000000000000e+01 6.000000000000000000e+01 4.300000000000000000e+01 3.700000000000000000e+01 5.100000000000000000e+01 6.100000000000000000e+01 6.500000000000000000e+01 5.400000000000000000e+01 4.300000000000000000e+01 4.600000000000000000e+01 4.200000000000000000e+01 5.400000000000000000e+01 5.200000000000000000e+01 5.300000000000000000e+01 5.900000000000000000e+01 4.400000000000000000e+01 4.300000000000000000e+01 3.400000000000000000e+01 4.300000000000000000e+01 6.300000000000000000e+01 5.800000000000000000e+01 4.200000000000000000e+01 4.100000000000000000e+01 5.900000000000000000e+01 5.100000000000000000e+01 4.500000000000000000e+01 5.000000000000000000e+01 5.100000000000000000e+01 5.300000000000000000e+01 4.800000000000000000e+01 4.700000000000000000e+01 4.900000000000000000e+01 5.200000000000000000e+01 4.100000000000000000e+01 5.400000000000000000e+01 6.100000000000000000e+01 5.000000000000000000e+01 5.600000000000000000e+01 3.900000000000000000e+01 3.800000000000000000e+01 5.900000000000000000e+01 5.600000000000000000e+01 5.100000000000000000e+01 4.800000000000000000e+01 6.000000000000000000e+01 5.200000000000000000e+01 5.100000000000000000e+01 5.100000000000000000e+01 5.300000000000000000e+01 4.900000000000000000e+01 5.700000000000000000e+01 5.400000000000000000e+01 4.600000000000000000e+01 4.300000000000000000e+01 4.400000000000000000e+01 4.000000000000000000e+01 4.800000000000000000e+01 4.900000000000000000e+01 4.500000000000000000e+01 4.200000000000000000e+01 5.400000000000000000e+01 4.500000000000000000e+01 3.900000000000000000e+01 6.200000000000000000e+01 4.900000000000000000e+01 5.000000000000000000e+01 5.600000000000000000e+01 4.900000000000000000e+01 5.000000000000000000e+01 3.600000000000000000e+01 6.000000000000000000e+01 4.300000000000000000e+01 4.700000000000000000e+01 4.600000000000000000e+01 6.500000000000000000e+01 5.000000000000000000e+01 4.600000000000000000e+01 4.800000000000000000e+01 5.200000000000000000e+01 4.700000000000000000e+01 5.800000000000000000e+01 5.100000000000000000e+01 5.400000000000000000e+01 3.700000000000000000e+01 4.900000000000000000e+01 5.500000000000000000e+01 5.300000000000000000e+01 4.300000000000000000e+01 6.100000000000000000e+01 5.700000000000000000e+01 6.300000000000000000e+01 5.400000000000000000e+01 6.400000000000000000e+01 4.500000000000000000e+01 5.600000000000000000e+01 4.200000000000000000e+01 5.100000000000000000e+01 4.500000000000000000e+01 4.400000000000000000e+01 5.100000000000000000e+01 5.300000000000000000e+01 5.400000000000000000e+01 4.200000000000000000e+01 4.100000000000000000e+01 3.200000000000000000e+01 5.800000000000000000e+01 6.500000000000000000e+01 6.100000000000000000e+01 3.700000000000000000e+01 4.600000000000000000e+01 3.900000000000000000e+01 3.400000000000000000e+01 5.200000000000000000e+01 4.400000000000000000e+01 3.800000000000000000e+01 4.600000000000000000e+01 4.300000000000000000e+01 4.400000000000000000e+01 4.500000000000000000e+01 4.300000000000000000e+01 4.700000000000000000e+01 4.000000000000000000e+01 4.100000000000000000e+01 5.000000000000000000e+01 3.900000000000000000e+01 4.000000000000000000e+01 4.200000000000000000e+01 4.400000000000000000e+01 3.500000000000000000e+01 3.900000000000000000e+01 5.000000000000000000e+01 4.700000000000000000e+01 4.000000000000000000e+01 5.500000000000000000e+01 4.600000000000000000e+01 4.100000000000000000e+01 4.400000000000000000e+01 5.000000000000000000e+01 5.300000000000000000e+01 4.700000000000000000e+01 4.800000000000000000e+01 4.300000000000000000e+01 5.200000000000000000e+01 4.600000000000000000e+01 2.900000000000000000e+01 3.100000000000000000e+01 3.700000000000000000e+01 4.400000000000000000e+01 3.400000000000000000e+01 2.700000000000000000e+01 3.900000000000000000e+01 4.100000000000000000e+01 4.000000000000000000e+01 4.000000000000000000e+01 3.100000000000000000e+01 2.800000000000000000e+01 4.800000000000000000e+01 4.400000000000000000e+01 4.700000000000000000e+01 4.900000000000000000e+01 3.200000000000000000e+01 4.700000000000000000e+01 4.400000000000000000e+01 5.300000000000000000e+01 3.000000000000000000e+01 4.100000000000000000e+01 4.800000000000000000e+01 4.600000000000000000e+01 4.000000000000000000e+01 3.700000000000000000e+01 3.900000000000000000e+01 3.900000000000000000e+01 4.100000000000000000e+01 3.600000000000000000e+01 3.900000000000000000e+01 3.400000000000000000e+01 3.500000000000000000e+01 3.600000000000000000e+01 4.400000000000000000e+01 4.700000000000000000e+01 4.400000000000000000e+01 3.000000000000000000e+01 4.000000000000000000e+01 4.500000000000000000e+01 4.600000000000000000e+01 4.900000000000000000e+01 3.300000000000000000e+01 3.900000000000000000e+01 4.300000000000000000e+01 4.500000000000000000e+01 4.500000000000000000e+01 3.900000000000000000e+01 3.200000000000000000e+01 3.500000000000000000e+01 3.300000000000000000e+01 3.900000000000000000e+01 3.700000000000000000e+01 4.900000000000000000e+01 3.900000000000000000e+01 3.500000000000000000e+01 4.800000000000000000e+01 4.200000000000000000e+01 3.500000000000000000e+01 3.200000000000000000e+01 4.400000000000000000e+01 3.500000000000000000e+01 3.600000000000000000e+01 3.600000000000000000e+01 4.700000000000000000e+01 4.900000000000000000e+01 3.100000000000000000e+01 4.400000000000000000e+01 3.700000000000000000e+01 3.600000000000000000e+01 4.500000000000000000e+01 3.400000000000000000e+01 4.100000000000000000e+01 4.500000000000000000e+01 3.300000000000000000e+01 3.500000000000000000e+01 4.000000000000000000e+01 4.700000000000000000e+01 3.700000000000000000e+01 4.400000000000000000e+01 2.800000000000000000e+01 4.700000000000000000e+01 3.500000000000000000e+01 3.900000000000000000e+01 4.100000000000000000e+01 3.800000000000000000e+01 3.800000000000000000e+01 4.800000000000000000e+01 4.500000000000000000e+01 4.400000000000000000e+01 3.500000000000000000e+01 4.400000000000000000e+01 3.900000000000000000e+01 3.700000000000000000e+01 3.700000000000000000e+01 3.200000000000000000e+01 4.400000000000000000e+01 4.100000000000000000e+01 4.800000000000000000e+01 4.100000000000000000e+01 4.500000000000000000e+01 2.900000000000000000e+01 4.700000000000000000e+01 4.700000000000000000e+01 3.100000000000000000e+01 4.000000000000000000e+01 4.500000000000000000e+01 3.500000000000000000e+01 3.600000000000000000e+01 4.800000000000000000e+01 3.700000000000000000e+01 4.100000000000000000e+01 4.200000000000000000e+01 3.900000000000000000e+01 4.300000000000000000e+01 4.000000000000000000e+01 4.000000000000000000e+01 4.800000000000000000e+01 4.800000000000000000e+01 4.100000000000000000e+01 3.900000000000000000e+01 3.500000000000000000e+01 3.200000000000000000e+01 2.800000000000000000e+01 4.600000000000000000e+01 3.100000000000000000e+01 4.600000000000000000e+01 3.700000000000000000e+01 4.300000000000000000e+01 4.700000000000000000e+01 3.600000000000000000e+01 5.200000000000000000e+01 3.700000000000000000e+01 3.100000000000000000e+01 3.300000000000000000e+01 3.700000000000000000e+01 3.800000000000000000e+01 2.900000000000000000e+01 4.200000000000000000e+01 4.800000000000000000e+01 4.900000000000000000e+01 4.000000000000000000e+01 4.200000000000000000e+01 4.600000000000000000e+01 2.700000000000000000e+01 4.000000000000000000e+01 3.400000000000000000e+01 4.000000000000000000e+01 3.600000000000000000e+01 3.400000000000000000e+01 4.100000000000000000e+01 3.900000000000000000e+01 5.000000000000000000e+01 3.900000000000000000e+01 3.300000000000000000e+01 3.900000000000000000e+01 4.500000000000000000e+01 3.700000000000000000e+01 3.800000000000000000e+01 3.500000000000000000e+01 4.500000000000000000e+01 3.400000000000000000e+01 4.200000000000000000e+01 4.600000000000000000e+01 3.800000000000000000e+01 4.000000000000000000e+01 5.100000000000000000e+01 5.200000000000000000e+01 2.800000000000000000e+01 4.500000000000000000e+01 3.900000000000000000e+01 4.700000000000000000e+01 3.400000000000000000e+01 4.700000000000000000e+01 3.300000000000000000e+01 3.800000000000000000e+01 4.200000000000000000e+01 3.700000000000000000e+01 4.900000000000000000e+01 4.100000000000000000e+01 3.600000000000000000e+01 3.200000000000000000e+01 3.100000000000000000e+01 4.300000000000000000e+01 4.200000000000000000e+01 4.500000000000000000e+01 4.200000000000000000e+01 4.300000000000000000e+01 4.300000000000000000e+01 3.600000000000000000e+01 4.400000000000000000e+01 3.500000000000000000e+01 4.700000000000000000e+01 4.200000000000000000e+01 4.500000000000000000e+01 3.700000000000000000e+01 3.400000000000000000e+01 3.500000000000000000e+01 3.500000000000000000e+01 4.900000000000000000e+01 4.100000000000000000e+01 3.800000000000000000e+01 4.700000000000000000e+01 3.600000000000000000e+01 4.500000000000000000e+01 4.600000000000000000e+01 4.500000000000000000e+01 4.300000000000000000e+01 4.800000000000000000e+01 4.600000000000000000e+01 5.900000000000000000e+01 4.100000000000000000e+01 4.800000000000000000e+01 4.400000000000000000e+01 3.500000000000000000e+01 3.700000000000000000e+01 4.400000000000000000e+01 3.100000000000000000e+01 3.200000000000000000e+01 4.500000000000000000e+01 4.100000000000000000e+01 4.000000000000000000e+01 4.600000000000000000e+01 3.000000000000000000e+01 3.100000000000000000e+01 2.700000000000000000e+01 4.700000000000000000e+01 3.800000000000000000e+01 3.500000000000000000e+01 4.700000000000000000e+01 3.200000000000000000e+01 4.500000000000000000e+01 4.200000000000000000e+01 3.200000000000000000e+01 3.800000000000000000e+01 4.100000000000000000e+01 3.000000000000000000e+01 3.600000000000000000e+01 3.900000000000000000e+01 4.600000000000000000e+01 3.000000000000000000e+01 4.500000000000000000e+01 4.800000000000000000e+01 4.100000000000000000e+01 3.900000000000000000e+01 4.100000000000000000e+01 4.300000000000000000e+01 3.800000000000000000e+01 4.200000000000000000e+01 3.400000000000000000e+01 4.300000000000000000e+01 3.100000000000000000e+01 5.300000000000000000e+01 3.900000000000000000e+01 4.400000000000000000e+01 5.200000000000000000e+01 3.800000000000000000e+01 3.700000000000000000e+01 3.700000000000000000e+01 3.500000000000000000e+01 4.400000000000000000e+01 4.300000000000000000e+01 4.200000000000000000e+01 3.700000000000000000e+01 3.600000000000000000e+01 4.400000000000000000e+01 4.800000000000000000e+01 4.400000000000000000e+01 4.700000000000000000e+01 3.900000000000000000e+01 3.400000000000000000e+01 3.200000000000000000e+01 3.100000000000000000e+01 3.800000000000000000e+01 4.100000000000000000e+01 3.900000000000000000e+01 4.100000000000000000e+01 3.700000000000000000e+01 4.300000000000000000e+01 3.100000000000000000e+01 2.500000000000000000e+01 4.700000000000000000e+01 4.400000000000000000e+01 2.900000000000000000e+01 3.800000000000000000e+01 4.500000000000000000e+01 4.900000000000000000e+01 3.800000000000000000e+01 3.700000000000000000e+01 4.700000000000000000e+01 3.100000000000000000e+01 3.400000000000000000e+01 3.500000000000000000e+01 4.800000000000000000e+01 3.300000000000000000e+01 4.200000000000000000e+01 4.000000000000000000e+01 3.800000000000000000e+01 5.200000000000000000e+01 3.900000000000000000e+01 4.900000000000000000e+01 3.500000000000000000e+01 3.800000000000000000e+01 4.500000000000000000e+01 4.200000000000000000e+01 3.700000000000000000e+01 3.800000000000000000e+01 3.900000000000000000e+01 4.200000000000000000e+01 4.400000000000000000e+01 3.400000000000000000e+01 4.000000000000000000e+01 4.200000000000000000e+01 5.400000000000000000e+01 3.900000000000000000e+01 4.900000000000000000e+01 4.500000000000000000e+01 3.900000000000000000e+01 3.100000000000000000e+01 4.000000000000000000e+01 3.300000000000000000e+01 3.900000000000000000e+01 4.500000000000000000e+01 4.100000000000000000e+01 3.800000000000000000e+01 2.600000000000000000e+01 3.600000000000000000e+01 3.900000000000000000e+01 4.000000000000000000e+01 4.700000000000000000e+01 2.800000000000000000e+01 4.100000000000000000e+01 4.700000000000000000e+01 2.900000000000000000e+01 4.300000000000000000e+01 2.800000000000000000e+01 4.100000000000000000e+01 3.000000000000000000e+01 3.100000000000000000e+01 3.200000000000000000e+01 4.000000000000000000e+01 3.800000000000000000e+01 4.400000000000000000e+01 5.200000000000000000e+01 3.900000000000000000e+01 4.600000000000000000e+01 5.200000000000000000e+01 3.600000000000000000e+01 4.000000000000000000e+01 4.300000000000000000e+01 4.000000000000000000e+01 4.200000000000000000e+01 4.500000000000000000e+01 3.200000000000000000e+01 4.600000000000000000e+01 4.600000000000000000e+01 3.200000000000000000e+01 4.200000000000000000e+01 4.200000000000000000e+01 4.200000000000000000e+01 3.100000000000000000e+01 3.500000000000000000e+01 4.600000000000000000e+01 4.500000000000000000e+01 3.700000000000000000e+01 3.900000000000000000e+01 3.400000000000000000e+01 4.000000000000000000e+01 4.700000000000000000e+01 4.000000000000000000e+01 4.000000000000000000e+01 4.800000000000000000e+01 5.700000000000000000e+01 3.700000000000000000e+01 3.500000000000000000e+01 3.900000000000000000e+01 4.500000000000000000e+01 3.900000000000000000e+01 4.400000000000000000e+01 4.500000000000000000e+01 4.400000000000000000e+01 4.900000000000000000e+01 3.700000000000000000e+01 4.200000000000000000e+01 4.100000000000000000e+01 3.700000000000000000e+01 3.300000000000000000e+01 3.500000000000000000e+01 4.000000000000000000e+01 4.100000000000000000e+01 4.000000000000000000e+01 3.600000000000000000e+01 3.400000000000000000e+01 3.900000000000000000e+01 2.900000000000000000e+01 3.800000000000000000e+01 4.800000000000000000e+01 4.000000000000000000e+01 3.600000000000000000e+01 4.000000000000000000e+01 4.500000000000000000e+01 3.900000000000000000e+01 3.300000000000000000e+01 5.100000000000000000e+01 2.600000000000000000e+01 3.800000000000000000e+01 4.000000000000000000e+01 4.600000000000000000e+01 2.300000000000000000e+01 4.100000000000000000e+01 3.200000000000000000e+01 4.100000000000000000e+01 4.300000000000000000e+01 3.700000000000000000e+01 3.300000000000000000e+01 4.300000000000000000e+01 3.000000000000000000e+01 4.200000000000000000e+01 3.400000000000000000e+01 5.500000000000000000e+01 4.300000000000000000e+01 5.000000000000000000e+01 5.900000000000000000e+01 4.300000000000000000e+01 3.900000000000000000e+01 2.900000000000000000e+01 3.900000000000000000e+01 4.600000000000000000e+01 4.400000000000000000e+01 4.500000000000000000e+01 3.800000000000000000e+01 3.700000000000000000e+01 3.700000000000000000e+01 3.900000000000000000e+01 3.200000000000000000e+01 4.000000000000000000e+01 4.100000000000000000e+01 3.100000000000000000e+01 3.700000000000000000e+01 3.800000000000000000e+01 4.200000000000000000e+01 4.200000000000000000e+01 4.000000000000000000e+01 3.700000000000000000e+01 4.000000000000000000e+01 4.500000000000000000e+01 3.900000000000000000e+01 5.000000000000000000e+01 3.400000000000000000e+01 3.100000000000000000e+01 2.900000000000000000e+01 3.900000000000000000e+01 4.300000000000000000e+01 4.300000000000000000e+01 3.500000000000000000e+01 3.400000000000000000e+01 4.400000000000000000e+01 3.800000000000000000e+01 3.900000000000000000e+01 3.700000000000000000e+01 4.400000000000000000e+01 3.300000000000000000e+01 3.500000000000000000e+01 3.500000000000000000e+01 3.600000000000000000e+01 4.300000000000000000e+01 4.800000000000000000e+01 4.700000000000000000e+01 3.800000000000000000e+01 3.300000000000000000e+01 3.800000000000000000e+01 4.100000000000000000e+01 2.800000000000000000e+01 3.800000000000000000e+01 3.500000000000000000e+01 3.400000000000000000e+01 5.300000000000000000e+01 3.700000000000000000e+01 3.900000000000000000e+01 3.600000000000000000e+01 4.400000000000000000e+01 4.600000000000000000e+01 3.900000000000000000e+01 3.800000000000000000e+01 3.900000000000000000e+01 3.600000000000000000e+01 3.400000000000000000e+01 3.500000000000000000e+01 4.200000000000000000e+01 3.600000000000000000e+01 4.400000000000000000e+01 4.200000000000000000e+01 4.900000000000000000e+01 3.200000000000000000e+01 4.600000000000000000e+01 5.700000000000000000e+01 3.700000000000000000e+01 3.100000000000000000e+01 3.700000000000000000e+01 5.700000000000000000e+01 3.400000000000000000e+01 4.900000000000000000e+01 3.900000000000000000e+01 3.300000000000000000e+01 3.000000000000000000e+01 4.900000000000000000e+01 3.300000000000000000e+01 4.300000000000000000e+01 3.700000000000000000e+01 3.600000000000000000e+01 4.900000000000000000e+01 4.100000000000000000e+01 3.600000000000000000e+01 3.200000000000000000e+01 3.200000000000000000e+01 4.200000000000000000e+01 3.300000000000000000e+01 2.900000000000000000e+01 3.900000000000000000e+01 2.400000000000000000e+01 3.100000000000000000e+01 3.600000000000000000e+01 3.800000000000000000e+01 3.100000000000000000e+01 3.500000000000000000e+01 2.400000000000000000e+01 3.100000000000000000e+01 3.000000000000000000e+01 3.300000000000000000e+01 3.700000000000000000e+01 2.900000000000000000e+01 2.900000000000000000e+01 2.900000000000000000e+01 3.100000000000000000e+01 2.600000000000000000e+01 3.400000000000000000e+01 3.800000000000000000e+01 3.500000000000000000e+01 2.900000000000000000e+01 3.300000000000000000e+01 3.800000000000000000e+01 2.400000000000000000e+01 2.900000000000000000e+01 3.400000000000000000e+01 4.300000000000000000e+01 2.800000000000000000e+01 3.200000000000000000e+01 2.500000000000000000e+01 2.900000000000000000e+01 2.400000000000000000e+01 3.100000000000000000e+01 2.700000000000000000e+01 3.700000000000000000e+01 2.600000000000000000e+01 3.200000000000000000e+01 3.300000000000000000e+01 3.600000000000000000e+01 3.500000000000000000e+01 4.100000000000000000e+01 2.900000000000000000e+01 3.400000000000000000e+01 2.900000000000000000e+01 2.700000000000000000e+01 2.500000000000000000e+01 2.300000000000000000e+01 3.800000000000000000e+01 3.500000000000000000e+01 2.700000000000000000e+01 3.200000000000000000e+01 2.800000000000000000e+01 3.400000000000000000e+01 2.100000000000000000e+01 3.100000000000000000e+01 3.500000000000000000e+01 3.300000000000000000e+01 2.400000000000000000e+01 3.400000000000000000e+01 3.000000000000000000e+01 3.300000000000000000e+01 2.500000000000000000e+01 2.800000000000000000e+01 3.000000000000000000e+01 2.800000000000000000e+01 3.100000000000000000e+01 3.200000000000000000e+01 2.900000000000000000e+01 2.900000000000000000e+01 3.100000000000000000e+01 2.400000000000000000e+01 2.000000000000000000e+01 2.800000000000000000e+01 3.300000000000000000e+01 2.300000000000000000e+01 3.700000000000000000e+01 4.000000000000000000e+01 4.600000000000000000e+01 3.600000000000000000e+01 3.100000000000000000e+01 2.400000000000000000e+01 2.700000000000000000e+01 3.700000000000000000e+01 3.900000000000000000e+01 2.600000000000000000e+01 3.400000000000000000e+01 3.100000000000000000e+01 3.300000000000000000e+01 2.700000000000000000e+01 2.900000000000000000e+01 3.100000000000000000e+01 3.100000000000000000e+01 3.000000000000000000e+01 2.500000000000000000e+01 2.700000000000000000e+01 3.000000000000000000e+01 3.400000000000000000e+01 3.100000000000000000e+01 2.700000000000000000e+01 2.900000000000000000e+01 2.900000000000000000e+01 2.600000000000000000e+01 2.000000000000000000e+01 3.100000000000000000e+01 2.700000000000000000e+01 3.600000000000000000e+01 3.600000000000000000e+01 2.900000000000000000e+01 3.500000000000000000e+01 3.500000000000000000e+01 3.500000000000000000e+01 3.600000000000000000e+01 3.900000000000000000e+01 2.400000000000000000e+01 4.400000000000000000e+01 2.700000000000000000e+01 2.900000000000000000e+01 3.400000000000000000e+01 2.900000000000000000e+01 2.600000000000000000e+01 3.200000000000000000e+01 4.300000000000000000e+01 2.900000000000000000e+01 2.500000000000000000e+01 2.300000000000000000e+01 2.000000000000000000e+01 2.800000000000000000e+01 4.300000000000000000e+01 2.500000000000000000e+01 3.100000000000000000e+01 2.300000000000000000e+01 2.500000000000000000e+01 2.800000000000000000e+01 3.000000000000000000e+01 2.200000000000000000e+01 3.200000000000000000e+01 2.900000000000000000e+01 3.400000000000000000e+01 3.200000000000000000e+01 3.000000000000000000e+01 3.800000000000000000e+01 2.300000000000000000e+01 2.900000000000000000e+01 4.000000000000000000e+01 3.500000000000000000e+01 2.700000000000000000e+01 3.600000000000000000e+01 2.600000000000000000e+01 3.300000000000000000e+01 3.800000000000000000e+01 3.000000000000000000e+01 3.100000000000000000e+01 2.300000000000000000e+01 3.400000000000000000e+01 2.000000000000000000e+01 3.100000000000000000e+01 1.900000000000000000e+01 2.900000000000000000e+01 2.900000000000000000e+01 2.200000000000000000e+01 4.100000000000000000e+01 4.000000000000000000e+01 3.800000000000000000e+01 3.900000000000000000e+01 3.300000000000000000e+01 3.300000000000000000e+01 3.600000000000000000e+01 2.300000000000000000e+01 2.700000000000000000e+01 4.200000000000000000e+01 4.000000000000000000e+01 2.700000000000000000e+01 4.500000000000000000e+01 2.400000000000000000e+01 2.600000000000000000e+01 1.900000000000000000e+01 2.700000000000000000e+01 2.400000000000000000e+01 2.400000000000000000e+01 3.200000000000000000e+01 2.900000000000000000e+01 3.700000000000000000e+01 3.500000000000000000e+01 2.900000000000000000e+01 3.100000000000000000e+01 2.700000000000000000e+01 3.600000000000000000e+01 3.800000000000000000e+01 2.700000000000000000e+01 2.700000000000000000e+01 2.100000000000000000e+01 2.300000000000000000e+01 2.600000000000000000e+01 3.000000000000000000e+01 2.800000000000000000e+01 2.900000000000000000e+01 3.300000000000000000e+01 2.800000000000000000e+01 3.500000000000000000e+01 2.800000000000000000e+01 3.400000000000000000e+01 2.600000000000000000e+01 2.600000000000000000e+01 3.100000000000000000e+01 4.100000000000000000e+01 2.900000000000000000e+01 2.800000000000000000e+01 2.800000000000000000e+01 4.200000000000000000e+01 2.800000000000000000e+01 3.900000000000000000e+01 2.300000000000000000e+01 2.500000000000000000e+01 3.600000000000000000e+01 2.900000000000000000e+01 3.000000000000000000e+01 3.100000000000000000e+01 2.000000000000000000e+01 3.100000000000000000e+01 3.300000000000000000e+01 2.400000000000000000e+01 2.400000000000000000e+01 2.100000000000000000e+01 3.600000000000000000e+01 2.600000000000000000e+01 3.000000000000000000e+01 2.800000000000000000e+01 2.500000000000000000e+01 2.700000000000000000e+01 2.600000000000000000e+01 2.500000000000000000e+01 2.500000000000000000e+01 2.700000000000000000e+01 3.700000000000000000e+01 2.500000000000000000e+01 3.400000000000000000e+01 3.100000000000000000e+01 3.500000000000000000e+01 3.600000000000000000e+01 3.500000000000000000e+01 2.600000000000000000e+01 2.100000000000000000e+01 3.700000000000000000e+01 3.700000000000000000e+01 2.200000000000000000e+01 3.400000000000000000e+01 3.400000000000000000e+01 3.900000000000000000e+01 3.200000000000000000e+01 3.700000000000000000e+01 4.900000000000000000e+01 2.900000000000000000e+01 3.000000000000000000e+01 2.600000000000000000e+01 2.900000000000000000e+01 3.600000000000000000e+01 3.400000000000000000e+01 2.600000000000000000e+01 3.000000000000000000e+01 3.400000000000000000e+01 2.300000000000000000e+01 3.200000000000000000e+01 3.400000000000000000e+01 2.800000000000000000e+01 2.400000000000000000e+01 2.400000000000000000e+01 3.400000000000000000e+01 1.900000000000000000e+01 2.700000000000000000e+01 2.600000000000000000e+01 2.700000000000000000e+01 3.400000000000000000e+01 3.500000000000000000e+01 2.600000000000000000e+01 3.000000000000000000e+01 3.200000000000000000e+01 3.000000000000000000e+01 3.900000000000000000e+01 3.500000000000000000e+01 3.900000000000000000e+01 2.000000000000000000e+01 3.300000000000000000e+01 3.600000000000000000e+01 2.300000000000000000e+01 2.800000000000000000e+01 2.900000000000000000e+01 2.900000000000000000e+01 2.800000000000000000e+01 3.100000000000000000e+01 2.700000000000000000e+01 3.200000000000000000e+01 4.200000000000000000e+01 3.800000000000000000e+01 3.100000000000000000e+01 1.700000000000000000e+01 3.000000000000000000e+01 2.200000000000000000e+01 3.700000000000000000e+01 2.400000000000000000e+01 2.500000000000000000e+01 3.700000000000000000e+01 3.400000000000000000e+01 3.000000000000000000e+01 3.100000000000000000e+01 2.100000000000000000e+01 3.700000000000000000e+01 2.300000000000000000e+01 2.100000000000000000e+01 2.800000000000000000e+01 1.900000000000000000e+01 2.000000000000000000e+01 3.200000000000000000e+01 2.700000000000000000e+01 1.700000000000000000e+01 2.900000000000000000e+01 1.700000000000000000e+01 2.200000000000000000e+01 2.600000000000000000e+01 2.700000000000000000e+01 1.900000000000000000e+01 3.000000000000000000e+01 3.400000000000000000e+01 2.400000000000000000e+01 2.900000000000000000e+01 2.600000000000000000e+01 1.600000000000000000e+01 1.900000000000000000e+01 1.500000000000000000e+01 1.800000000000000000e+01 2.000000000000000000e+01 1.700000000000000000e+01 2.700000000000000000e+01 1.800000000000000000e+01 2.400000000000000000e+01 2.100000000000000000e+01 1.600000000000000000e+01 1.900000000000000000e+01 1.600000000000000000e+01 1.600000000000000000e+01 1.400000000000000000e+01 1.800000000000000000e+01 2.200000000000000000e+01 2.200000000000000000e+01 2.500000000000000000e+01 2.200000000000000000e+01 1.900000000000000000e+01 1.500000000000000000e+01 1.900000000000000000e+01 1.800000000000000000e+01 2.100000000000000000e+01 1.700000000000000000e+01 2.100000000000000000e+01 1.500000000000000000e+01 2.000000000000000000e+01 1.700000000000000000e+01 2.600000000000000000e+01 1.900000000000000000e+01 2.000000000000000000e+01 1.600000000000000000e+01 1.900000000000000000e+01 2.100000000000000000e+01 2.300000000000000000e+01 2.200000000000000000e+01 1.900000000000000000e+01 2.700000000000000000e+01 2.400000000000000000e+01 1.500000000000000000e+01 1.700000000000000000e+01 2.700000000000000000e+01 1.900000000000000000e+01 2.300000000000000000e+01 1.500000000000000000e+01 1.500000000000000000e+01 1.200000000000000000e+01 1.100000000000000000e+01 1.000000000000000000e+01 1.000000000000000000e+01 1.800000000000000000e+01 1.500000000000000000e+01 2.200000000000000000e+01 1.400000000000000000e+01 2.100000000000000000e+01 1.400000000000000000e+01 1.900000000000000000e+01 9.000000000000000000e+00 1.700000000000000000e+01 2.000000000000000000e+01 1.500000000000000000e+01 1.800000000000000000e+01 1.600000000000000000e+01 1.200000000000000000e+01 1.200000000000000000e+01 1.700000000000000000e+01 1.600000000000000000e+01 1.500000000000000000e+01 1.000000000000000000e+01 1.400000000000000000e+01 1.500000000000000000e+01 2.000000000000000000e+01 1.400000000000000000e+01 1.700000000000000000e+01 1.200000000000000000e+01 1.100000000000000000e+01 1.800000000000000000e+01 1.400000000000000000e+01 1.800000000000000000e+01 1.400000000000000000e+01 1.400000000000000000e+01 2.000000000000000000e+01 1.600000000000000000e+01 1.200000000000000000e+01 1.700000000000000000e+01 1.800000000000000000e+01 9.000000000000000000e+00 9.000000000000000000e+00 1.700000000000000000e+01 1.200000000000000000e+01 1.000000000000000000e+01 1.700000000000000000e+01 1.800000000000000000e+01 1.900000000000000000e+01 1.600000000000000000e+01 1.800000000000000000e+01 1.300000000000000000e+01 1.600000000000000000e+01 1.100000000000000000e+01 1.300000000000000000e+01 2.100000000000000000e+01 1.700000000000000000e+01 1.500000000000000000e+01 1.700000000000000000e+01 1.700000000000000000e+01 1.300000000000000000e+01 2.400000000000000000e+01 1.500000000000000000e+01 1.500000000000000000e+01 2.400000000000000000e+01 1.600000000000000000e+01 1.500000000000000000e+01 2.600000000000000000e+01 1.000000000000000000e+01 1.800000000000000000e+01 1.500000000000000000e+01 1.300000000000000000e+01 1.900000000000000000e+01 1.300000000000000000e+01 1.300000000000000000e+01 1.300000000000000000e+01 1.300000000000000000e+01 1.100000000000000000e+01 1.400000000000000000e+01 1.600000000000000000e+01 1.700000000000000000e+01 1.000000000000000000e+01 1.200000000000000000e+01 9.000000000000000000e+00 1.500000000000000000e+01 1.200000000000000000e+01 1.400000000000000000e+01 1.300000000000000000e+01 2.200000000000000000e+01 1.400000000000000000e+01 2.100000000000000000e+01 1.800000000000000000e+01 1.600000000000000000e+01 1.400000000000000000e+01 1.500000000000000000e+01 1.500000000000000000e+01 2.200000000000000000e+01 1.700000000000000000e+01 1.100000000000000000e+01 1.500000000000000000e+01 2.300000000000000000e+01 1.800000000000000000e+01 1.400000000000000000e+01 1.100000000000000000e+01 1.500000000000000000e+01 1.100000000000000000e+01 1.500000000000000000e+01 1.600000000000000000e+01 1.700000000000000000e+01 1.900000000000000000e+01 1.200000000000000000e+01 1.500000000000000000e+01 1.600000000000000000e+01 1.200000000000000000e+01 1.100000000000000000e+01 1.300000000000000000e+01 1.900000000000000000e+01 1.800000000000000000e+01 1.600000000000000000e+01 1.800000000000000000e+01 2.200000000000000000e+01 1.400000000000000000e+01 1.200000000000000000e+01 1.800000000000000000e+01 1.500000000000000000e+01 1.000000000000000000e+01 1.400000000000000000e+01 1.600000000000000000e+01 1.500000000000000000e+01 1.400000000000000000e+01 1.600000000000000000e+01 1.900000000000000000e+01 1.400000000000000000e+01 1.100000000000000000e+01 1.800000000000000000e+01 1.400000000000000000e+01 2.000000000000000000e+01 1.700000000000000000e+01 1.500000000000000000e+01 1.300000000000000000e+01 1.900000000000000000e+01 1.500000000000000000e+01 1.300000000000000000e+01 1.700000000000000000e+01 1.700000000000000000e+01 2.100000000000000000e+01 1.400000000000000000e+01 1.600000000000000000e+01 1.600000000000000000e+01 1.100000000000000000e+01 1.000000000000000000e+01 1.700000000000000000e+01 1.300000000000000000e+01 1.300000000000000000e+01 1.800000000000000000e+01 1.800000000000000000e+01 1.800000000000000000e+01 1.500000000000000000e+01 2.000000000000000000e+01 1.400000000000000000e+01 2.500000000000000000e+01 1.900000000000000000e+01 1.100000000000000000e+01 2.200000000000000000e+01 1.100000000000000000e+01 1.300000000000000000e+01 1.100000000000000000e+01 1.600000000000000000e+01 1.300000000000000000e+01 1.700000000000000000e+01 1.900000000000000000e+01 1.400000000000000000e+01 1.300000000000000000e+01 1.500000000000000000e+01 2.000000000000000000e+01 1.400000000000000000e+01 1.000000000000000000e+01 1.400000000000000000e+01 1.600000000000000000e+01 6.000000000000000000e+00 1.300000000000000000e+01 2.000000000000000000e+01 1.600000000000000000e+01 1.000000000000000000e+01 1.800000000000000000e+01 2.200000000000000000e+01 1.400000000000000000e+01 1.700000000000000000e+01 8.000000000000000000e+00 1.900000000000000000e+01 1.800000000000000000e+01 1.100000000000000000e+01 1.700000000000000000e+01 2.200000000000000000e+01 2.400000000000000000e+01 1.700000000000000000e+01 1.400000000000000000e+01 1.800000000000000000e+01 1.600000000000000000e+01 1.600000000000000000e+01 1.000000000000000000e+01 1.800000000000000000e+01 1.500000000000000000e+01 1.200000000000000000e+01 1.500000000000000000e+01 8.000000000000000000e+00 2.200000000000000000e+01 1.100000000000000000e+01 2.100000000000000000e+01 1.500000000000000000e+01 1.400000000000000000e+01 1.600000000000000000e+01 2.100000000000000000e+01 1.300000000000000000e+01 1.200000000000000000e+01 1.900000000000000000e+01 9.000000000000000000e+00 2.000000000000000000e+01 1.000000000000000000e+01 2.100000000000000000e+01 1.000000000000000000e+01 2.100000000000000000e+01 2.100000000000000000e+01 9.000000000000000000e+00 1.500000000000000000e+01 1.600000000000000000e+01 1.200000000000000000e+01 8.000000000000000000e+00 1.600000000000000000e+01 1.300000000000000000e+01 1.400000000000000000e+01 1.400000000000000000e+01 1.200000000000000000e+01 1.700000000000000000e+01 1.700000000000000000e+01 1.600000000000000000e+01 1.100000000000000000e+01 1.900000000000000000e+01 1.700000000000000000e+01 1.000000000000000000e+01 1.500000000000000000e+01 1.300000000000000000e+01 1.400000000000000000e+01 1.300000000000000000e+01 1.400000000000000000e+01 1.200000000000000000e+01 2.200000000000000000e+01 1.000000000000000000e+01 1.600000000000000000e+01 2.000000000000000000e+01 1.400000000000000000e+01 1.300000000000000000e+01 7.000000000000000000e+00 7.000000000000000000e+00 9.000000000000000000e+00 7.000000000000000000e+00 8.000000000000000000e+00 1.100000000000000000e+01 1.100000000000000000e+01 8.000000000000000000e+00 8.000000000000000000e+00 5.000000000000000000e+00 1.300000000000000000e+01 9.000000000000000000e+00 4.000000000000000000e+00 9.000000000000000000e+00 7.000000000000000000e+00 1.500000000000000000e+01 1.000000000000000000e+01 7.000000000000000000e+00 5.000000000000000000e+00 9.000000000000000000e+00 8.000000000000000000e+00 2.000000000000000000e+00 3.000000000000000000e+00 5.000000000000000000e+00 6.000000000000000000e+00 6.000000000000000000e+00 4.000000000000000000e+00 9.000000000000000000e+00 6.000000000000000000e+00 2.000000000000000000e+00 3.000000000000000000e+00 6.000000000000000000e+00 6.000000000000000000e+00 2.000000000000000000e+00 2.000000000000000000e+00 4.000000000000000000e+00 4.000000000000000000e+00 4.000000000000000000e+00 5.000000000000000000e+00 6.000000000000000000e+00 3.000000000000000000e+00 7.000000000000000000e+00 4.000000000000000000e+00 5.000000000000000000e+00 8.000000000000000000e+00 3.000000000000000000e+00 2.000000000000000000e+00 8.000000000000000000e+00 5.000000000000000000e+00 6.000000000000000000e+00 4.000000000000000000e+00 5.000000000000000000e+00 3.000000000000000000e+00 3.000000000000000000e+00 9.000000000000000000e+00 7.000000000000000000e+00 4.000000000000000000e+00 4.000000000000000000e+00 5.000000000000000000e+00 1.100000000000000000e+01 4.000000000000000000e+00 1.000000000000000000e+01 7.000000000000000000e+00 2.000000000000000000e+00 5.000000000000000000e+00 4.000000000000000000e+00 2.000000000000000000e+00 3.000000000000000000e+00 1.000000000000000000e+01 1.000000000000000000e+00 5.000000000000000000e+00 5.000000000000000000e+00 9.000000000000000000e+00 5.000000000000000000e+00 1.200000000000000000e+01 4.000000000000000000e+00 5.000000000000000000e+00 6.000000000000000000e+00 4.000000000000000000e+00 4.000000000000000000e+00 4.000000000000000000e+00 6.000000000000000000e+00 2.000000000000000000e+00 7.000000000000000000e+00 3.000000000000000000e+00 0.000000000000000000e+00 6.000000000000000000e+00 3.000000000000000000e+00 5.000000000000000000e+00 2.000000000000000000e+00 3.000000000000000000e+00 6.000000000000000000e+00 4.000000000000000000e+00 4.000000000000000000e+00 1.000000000000000000e+00 4.000000000000000000e+00 4.000000000000000000e+00 5.000000000000000000e+00 9.000000000000000000e+00 4.000000000000000000e+00 6.000000000000000000e+00 4.000000000000000000e+00 5.000000000000000000e+00 6.000000000000000000e+00 9.000000000000000000e+00 1.000000000000000000e+00 5.000000000000000000e+00 1.000000000000000000e+01 4.000000000000000000e+00 6.000000000000000000e+00 5.000000000000000000e+00 4.000000000000000000e+00 4.000000000000000000e+00 5.000000000000000000e+00 6.000000000000000000e+00 1.100000000000000000e+01 2.000000000000000000e+00 7.000000000000000000e+00 7.000000000000000000e+00 5.000000000000000000e+00 6.000000000000000000e+00 3.000000000000000000e+00 1.000000000000000000e+01 7.000000000000000000e+00 4.000000000000000000e+00 3.000000000000000000e+00 4.000000000000000000e+00 5.000000000000000000e+00 2.000000000000000000e+00 7.000000000000000000e+00 6.000000000000000000e+00 5.000000000000000000e+00 9.000000000000000000e+00 3.000000000000000000e+00 2.000000000000000000e+00 7.000000000000000000e+00 5.000000000000000000e+00 1.200000000000000000e+01 1.000000000000000000e+01 3.000000000000000000e+00 1.100000000000000000e+01 4.000000000000000000e+00 3.000000000000000000e+00 7.000000000000000000e+00 4.000000000000000000e+00 3.000000000000000000e+00 5.000000000000000000e+00 3.000000000000000000e+00 7.000000000000000000e+00 2.000000000000000000e+00 5.000000000000000000e+00 3.000000000000000000e+00 4.000000000000000000e+00 2.000000000000000000e+00 3.000000000000000000e+00 5.000000000000000000e+00 3.000000000000000000e+00 7.000000000000000000e+00 5.000000000000000000e+00 1.000000000000000000e+01 5.000000000000000000e+00 5.000000000000000000e+00 1.000000000000000000e+01 3.000000000000000000e+00 4.000000000000000000e+00 9.000000000000000000e+00 5.000000000000000000e+00 2.000000000000000000e+00 6.000000000000000000e+00 4.000000000000000000e+00 8.000000000000000000e+00 2.000000000000000000e+00 1.000000000000000000e+00 4.000000000000000000e+00 4.000000000000000000e+00 5.000000000000000000e+00 8.000000000000000000e+00 7.000000000000000000e+00 2.000000000000000000e+00 2.000000000000000000e+00 6.000000000000000000e+00 5.000000000000000000e+00 4.000000000000000000e+00 9.000000000000000000e+00 6.000000000000000000e+00 7.000000000000000000e+00 4.000000000000000000e+00 4.000000000000000000e+00 5.000000000000000000e+00 7.000000000000000000e+00 4.000000000000000000e+00 8.000000000000000000e+00 5.000000000000000000e+00 2.000000000000000000e+00 3.000000000000000000e+00 6.000000000000000000e+00 2.000000000000000000e+00 4.000000000000000000e+00 5.000000000000000000e+00 3.000000000000000000e+00 6.000000000000000000e+00 2.000000000000000000e+00 2.000000000000000000e+00 9.000000000000000000e+00 6.000000000000000000e+00 3.000000000000000000e+00 6.000000000000000000e+00 8.000000000000000000e+00 3.000000000000000000e+00 7.000000000000000000e+00 4.000000000000000000e+00 3.000000000000000000e+00 6.000000000000000000e+00 2.000000000000000000e+00 5.000000000000000000e+00 0.000000000000000000e+00 0.000000000000000000e+00 0.000000000000000000e+00 0.000000000000000000e+00 0.000000000000000000e+00 0.000000000000000000e+00 0.000000000000000000e+00 0.000000000000000000e+00 0.000000000000000000e+00 0.000000000000000000e+00 0.000000000000000000e+00 0.000000000000000000e+00 0.000000000000000000e+00 0.000000000000000000e+00 0.000000000000000000e+00 0.000000000000000000e+00 0.000000000000000000e+00 0.000000000000000000e+00 0.000000000000000000e+00 0.000000000000000000e+00 0.000000000000000000e+00 0.000000000000000000e+00 0.000000000000000000e+00 0.000000000000000000e+00 0.000000000000000000e+00 0.000000000000000000e+00 0.000000000000000000e+00 0.000000000000000000e+00 0.000000000000000000e+00 0.000000000000000000e+00 0.000000000000000000e+00 0.000000000000000000e+00 0.000000000000000000e+00 0.000000000000000000e+00 0.000000000000000000e+00 0.000000000000000000e+00 0.000000000000000000e+00 0.000000000000000000e+00 0.000000000000000000e+00 0.000000000000000000e+00 0.000000000000000000e+00 0.000000000000000000e+00 0.000000000000000000e+00 0.000000000000000000e+00 0.000000000000000000e+00 0.000000000000000000e+00 0.000000000000000000e+00 0.000000000000000000e+00 0.000000000000000000e+00 0.000000000000000000e+00 0.000000000000000000e+00 0.000000000000000000e+00 0.000000000000000000e+00 0.000000000000000000e+00 0.000000000000000000e+00 0.000000000000000000e+00 0.000000000000000000e+00 0.000000000000000000e+00 0.000000000000000000e+00 0.000000000000000000e+00 0.000000000000000000e+00 0.000000000000000000e+00 0.000000000000000000e+00 0.000000000000000000e+00 0.000000000000000000e+00 0.000000000000000000e+00 0.000000000000000000e+00 0.000000000000000000e+00 0.000000000000000000e+00 0.000000000000000000e+00 0.000000000000000000e+00 0.000000000000000000e+00 0.000000000000000000e+00 0.000000000000000000e+00 0.000000000000000000e+00 0.000000000000000000e+00 0.000000000000000000e+00 0.000000000000000000e+00 0.000000000000000000e+00 0.000000000000000000e+00 0.000000000000000000e+00 0.000000000000000000e+00 0.000000000000000000e+00 0.000000000000000000e+00 0.000000000000000000e+00 0.000000000000000000e+00 0.000000000000000000e+00 0.000000000000000000e+00 0.000000000000000000e+00 0.000000000000000000e+00 0.000000000000000000e+00 0.000000000000000000e+00 0.000000000000000000e+00 0.000000000000000000e+00 0.000000000000000000e+00 0.000000000000000000e+00 0.000000000000000000e+00 0.000000000000000000e+00 0.000000000000000000e+00 0.000000000000000000e+00 0.000000000000000000e+00 0.000000000000000000e+00 0.000000000000000000e+00 0.000000000000000000e+00 0.000000000000000000e+00 0.000000000000000000e+00 0.000000000000000000e+00 0.000000000000000000e+00 0.000000000000000000e+00 0.000000000000000000e+00 0.000000000000000000e+00 0.000000000000000000e+00 0.000000000000000000e+00 0.000000000000000000e+00 0.000000000000000000e+00 0.000000000000000000e+00 0.000000000000000000e+00 0.000000000000000000e+00 0.000000000000000000e+00 0.000000000000000000e+00 0.000000000000000000e+00 0.000000000000000000e+00 0.000000000000000000e+00 0.000000000000000000e+00 0.000000000000000000e+00 0.000000000000000000e+00 0.000000000000000000e+00 0.000000000000000000e+00 0.000000000000000000e+00 0.000000000000000000e+00 0.000000000000000000e+00 0.000000000000000000e+00 0.000000000000000000e+00 0.000000000000000000e+00 0.000000000000000000e+00 0.000000000000000000e+00 0.000000000000000000e+00 0.000000000000000000e+00 0.000000000000000000e+00 0.000000000000000000e+00 0.000000000000000000e+00 0.000000000000000000e+00 0.000000000000000000e+00 0.000000000000000000e+00 0.000000000000000000e+00 0.000000000000000000e+00 0.000000000000000000e+00 0.000000000000000000e+00 0.000000000000000000e+00 0.000000000000000000e+00 0.000000000000000000e+00 0.000000000000000000e+00 0.000000000000000000e+00 0.000000000000000000e+00 0.000000000000000000e+00 0.000000000000000000e+00 0.000000000000000000e+00 0.000000000000000000e+00 0.000000000000000000e+00 0.000000000000000000e+00 0.000000000000000000e+00 0.000000000000000000e+00 0.000000000000000000e+00 0.000000000000000000e+00 0.000000000000000000e+00 0.000000000000000000e+00 0.000000000000000000e+00 0.000000000000000000e+00 0.000000000000000000e+00 0.000000000000000000e+00 0.000000000000000000e+00 0.000000000000000000e+00 0.000000000000000000e+00 0.000000000000000000e+00 0.000000000000000000e+00 0.000000000000000000e+00 0.000000000000000000e+00 0.000000000000000000e+00 0.000000000000000000e+00 0.000000000000000000e+00 0.000000000000000000e+00 0.000000000000000000e+00 0.000000000000000000e+00 0.000000000000000000e+00 0.000000000000000000e+00 0.000000000000000000e+00 0.000000000000000000e+00 0.000000000000000000e+00 0.000000000000000000e+00 0.000000000000000000e+00 0.000000000000000000e+00 0.000000000000000000e+00 0.000000000000000000e+00 0.000000000000000000e+00 0.000000000000000000e+00 0.000000000000000000e+00 0.000000000000000000e+00 0.000000000000000000e+00 0.000000000000000000e+00 0.000000000000000000e+00 0.000000000000000000e+00 0.000000000000000000e+00 0.000000000000000000e+00 0.000000000000000000e+00 0.000000000000000000e+00 0.000000000000000000e+00 0.000000000000000000e+00 0.000000000000000000e+00 0.000000000000000000e+00 0.000000000000000000e+00 0.000000000000000000e+00 0.000000000000000000e+00 0.000000000000000000e+00 0.000000000000000000e+00 0.000000000000000000e+00 0.000000000000000000e+00 0.000000000000000000e+00 0.000000000000000000e+00 0.000000000000000000e+00 0.000000000000000000e+00 0.000000000000000000e+00 0.000000000000000000e+00 0.000000000000000000e+00 0.000000000000000000e+00 0.000000000000000000e+00 0.000000000000000000e+00 0.000000000000000000e+00 0.000000000000000000e+00 0.000000000000000000e+00 0.000000000000000000e+00 0.000000000000000000e+00 0.000000000000000000e+00 0.000000000000000000e+00 0.000000000000000000e+00 0.000000000000000000e+00 0.000000000000000000e+00 0.000000000000000000e+00 0.000000000000000000e+00 0.000000000000000000e+00 0.000000000000000000e+00 0.000000000000000000e+00 0.000000000000000000e+00 0.000000000000000000e+00 0.000000000000000000e+00 0.000000000000000000e+00 0.000000000000000000e+00 0.000000000000000000e+00 0.000000000000000000e+00 0.000000000000000000e+00 0.000000000000000000e+00 0.000000000000000000e+00 0.000000000000000000e+00 0.000000000000000000e+00 0.000000000000000000e+00 0.000000000000000000e+00 0.000000000000000000e+00 0.000000000000000000e+00 0.000000000000000000e+00 0.000000000000000000e+00 0.000000000000000000e+00 0.000000000000000000e+00 0.000000000000000000e+00 0.000000000000000000e+00 0.000000000000000000e+00 0.000000000000000000e+00 0.000000000000000000e+00 0.000000000000000000e+00 0.000000000000000000e+00 0.000000000000000000e+00 0.000000000000000000e+00 0.000000000000000000e+00 0.000000000000000000e+00 0.000000000000000000e+00 0.000000000000000000e+00 0.000000000000000000e+00 0.000000000000000000e+00 0.000000000000000000e+00 0.000000000000000000e+00 0.000000000000000000e+00 0.000000000000000000e+00 0.000000000000000000e+00 0.000000000000000000e+00 0.000000000000000000e+00 0.000000000000000000e+00 0.000000000000000000e+00 0.000000000000000000e+00 0.000000000000000000e+00 0.000000000000000000e+00 0.000000000000000000e+00 0.000000000000000000e+00 0.000000000000000000e+00 0.000000000000000000e+00 0.000000000000000000e+00 0.000000000000000000e+00 0.000000000000000000e+00 0.000000000000000000e+00 0.000000000000000000e+00 0.000000000000000000e+00 0.000000000000000000e+00 0.000000000000000000e+00 0.000000000000000000e+00 0.000000000000000000e+00 0.000000000000000000e+00 0.000000000000000000e+00 0.000000000000000000e+00 0.000000000000000000e+00 0.000000000000000000e+00 0.000000000000000000e+00 0.000000000000000000e+00 0.000000000000000000e+00 0.000000000000000000e+00 0.000000000000000000e+00 0.000000000000000000e+00 0.000000000000000000e+00 0.000000000000000000e+00 0.000000000000000000e+00 0.000000000000000000e+00 0.000000000000000000e+00 0.000000000000000000e+00 0.000000000000000000e+00 0.000000000000000000e+00 0.000000000000000000e+00 0.000000000000000000e+00 0.000000000000000000e+00 0.000000000000000000e+00 0.000000000000000000e+00 0.000000000000000000e+00 0.000000000000000000e+00 0.000000000000000000e+00 0.000000000000000000e+00 0.000000000000000000e+00 0.000000000000000000e+00 0.000000000000000000e+00 0.000000000000000000e+00 0.000000000000000000e+00 0.000000000000000000e+00 0.000000000000000000e+00 0.000000000000000000e+00 0.000000000000000000e+00 0.000000000000000000e+00 0.000000000000000000e+00 0.000000000000000000e+00 0.000000000000000000e+00 0.000000000000000000e+00 0.000000000000000000e+00 0.000000000000000000e+00 0.000000000000000000e+00 0.000000000000000000e+00 0.000000000000000000e+00 0.000000000000000000e+00 0.000000000000000000e+00 0.000000000000000000e+00 0.000000000000000000e+00 0.000000000000000000e+00 0.000000000000000000e+00 0.000000000000000000e+00 0.000000000000000000e+00 0.000000000000000000e+00 0.000000000000000000e+00 0.000000000000000000e+00 0.000000000000000000e+00 0.000000000000000000e+00 0.000000000000000000e+00 0.000000000000000000e+00 0.000000000000000000e+00 0.000000000000000000e+00 0.000000000000000000e+00 0.000000000000000000e+00 0.000000000000000000e+00 0.000000000000000000e+00 0.000000000000000000e+00 0.000000000000000000e+00 0.000000000000000000e+00 0.000000000000000000e+00 0.000000000000000000e+00 0.000000000000000000e+00 0.000000000000000000e+00 0.000000000000000000e+00 0.000000000000000000e+00 0.000000000000000000e+00 0.000000000000000000e+00 0.000000000000000000e+00 0.000000000000000000e+00 0.000000000000000000e+00 0.000000000000000000e+00 0.000000000000000000e+00 0.000000000000000000e+00 0.000000000000000000e+00 0.000000000000000000e+00 0.000000000000000000e+00 0.000000000000000000e+00 0.000000000000000000e+00 0.000000000000000000e+00 0.000000000000000000e+00 0.000000000000000000e+00 0.000000000000000000e+00 0.000000000000000000e+00 0.000000000000000000e+00 0.000000000000000000e+00 0.000000000000000000e+00 0.000000000000000000e+00 0.000000000000000000e+00 0.000000000000000000e+00 0.000000000000000000e+00 0.000000000000000000e+00 0.000000000000000000e+00 0.000000000000000000e+00 0.000000000000000000e+00 0.000000000000000000e+00 0.000000000000000000e+00 0.000000000000000000e+00 0.000000000000000000e+00 0.000000000000000000e+00 0.000000000000000000e+00 0.000000000000000000e+00 0.000000000000000000e+00 0.000000000000000000e+00 0.000000000000000000e+00 0.000000000000000000e+00 0.000000000000000000e+00 0.000000000000000000e+00 0.000000000000000000e+00 0.000000000000000000e+00 0.000000000000000000e+00 0.000000000000000000e+00 0.000000000000000000e+00 0.000000000000000000e+00 0.000000000000000000e+00 0.000000000000000000e+00 0.000000000000000000e+00 0.000000000000000000e+00 0.000000000000000000e+00 0.000000000000000000e+00 0.000000000000000000e+00 0.000000000000000000e+00 0.000000000000000000e+00 0.000000000000000000e+00 0.000000000000000000e+00 0.000000000000000000e+00 0.000000000000000000e+00 0.000000000000000000e+00 0.000000000000000000e+00 0.000000000000000000e+00 0.000000000000000000e+00 0.000000000000000000e+00 0.000000000000000000e+00 0.000000000000000000e+00 0.000000000000000000e+00 0.000000000000000000e+00 0.000000000000000000e+00 0.000000000000000000e+00 0.000000000000000000e+00 0.000000000000000000e+00 0.000000000000000000e+00 0.000000000000000000e+00 0.000000000000000000e+00 0.000000000000000000e+00 0.000000000000000000e+00 0.000000000000000000e+00 0.000000000000000000e+00 0.000000000000000000e+00 0.000000000000000000e+00 0.000000000000000000e+00 0.000000000000000000e+00 0.000000000000000000e+00 0.000000000000000000e+00 0.000000000000000000e+00 0.000000000000000000e+00 0.000000000000000000e+00 0.000000000000000000e+00 0.000000000000000000e+00 0.000000000000000000e+00 0.000000000000000000e+00 0.000000000000000000e+00 0.000000000000000000e+00 0.000000000000000000e+00 0.000000000000000000e+00 0.000000000000000000e+00 0.000000000000000000e+00 0.000000000000000000e+00 0.000000000000000000e+00 0.000000000000000000e+00 0.000000000000000000e+00 0.000000000000000000e+00 0.000000000000000000e+00 0.000000000000000000e+00 0.000000000000000000e+00 0.000000000000000000e+00 0.000000000000000000e+00 0.000000000000000000e+00 0.000000000000000000e+00 0.000000000000000000e+00 0.000000000000000000e+00 0.000000000000000000e+00 0.000000000000000000e+00 0.000000000000000000e+00 0.000000000000000000e+00 0.000000000000000000e+00 0.000000000000000000e+00 0.000000000000000000e+00 0.000000000000000000e+00 0.000000000000000000e+00 0.000000000000000000e+00 0.000000000000000000e+00 0.000000000000000000e+00 0.000000000000000000e+00 0.000000000000000000e+00 0.000000000000000000e+00 0.000000000000000000e+00 0.000000000000000000e+00 0.000000000000000000e+00 0.000000000000000000e+00 0.000000000000000000e+00 0.000000000000000000e+00 0.000000000000000000e+00 0.000000000000000000e+00 0.000000000000000000e+00 0.000000000000000000e+00 0.000000000000000000e+00 0.000000000000000000e+00 0.000000000000000000e+00 0.000000000000000000e+00 0.000000000000000000e+00 0.000000000000000000e+00 0.000000000000000000e+00 0.000000000000000000e+00 0.000000000000000000e+00 0.000000000000000000e+00 0.000000000000000000e+00 0.000000000000000000e+00 0.000000000000000000e+00 0.000000000000000000e+00 0.000000000000000000e+00 0.000000000000000000e+00 0.000000000000000000e+00 0.000000000000000000e+00 0.000000000000000000e+00 0.000000000000000000e+00 0.000000000000000000e+00 0.000000000000000000e+00 0.000000000000000000e+00 0.000000000000000000e+00 0.000000000000000000e+00 0.000000000000000000e+00 0.000000000000000000e+00 0.000000000000000000e+00 0.000000000000000000e+00 0.000000000000000000e+00 0.000000000000000000e+00 0.000000000000000000e+00 0.000000000000000000e+00 0.000000000000000000e+00 0.000000000000000000e+00 0.000000000000000000e+00 0.000000000000000000e+00 0.000000000000000000e+00 0.000000000000000000e+00 0.000000000000000000e+00 0.000000000000000000e+00 0.000000000000000000e+00 0.000000000000000000e+00 0.000000000000000000e+00 0.000000000000000000e+00 0.000000000000000000e+00 0.000000000000000000e+00 0.000000000000000000e+00 0.000000000000000000e+00 0.000000000000000000e+00 0.000000000000000000e+00 0.000000000000000000e+00 0.000000000000000000e+00 0.000000000000000000e+00 0.000000000000000000e+00 0.000000000000000000e+00 0.000000000000000000e+00 0.000000000000000000e+00 0.000000000000000000e+00 0.000000000000000000e+00 0.000000000000000000e+00 0.000000000000000000e+00 0.000000000000000000e+00 0.000000000000000000e+00 0.000000000000000000e+00 0.000000000000000000e+00 0.000000000000000000e+00 0.000000000000000000e+00 0.000000000000000000e+00 0.000000000000000000e+00 0.000000000000000000e+00 0.000000000000000000e+00 0.000000000000000000e+00 0.000000000000000000e+00 0.000000000000000000e+00 0.000000000000000000e+00 0.000000000000000000e+00 0.000000000000000000e+00 0.000000000000000000e+00 0.000000000000000000e+00 0.000000000000000000e+00 0.000000000000000000e+00 0.000000000000000000e+00 0.000000000000000000e+00 0.000000000000000000e+00 0.000000000000000000e+00 0.000000000000000000e+00 0.000000000000000000e+00 0.000000000000000000e+00 0.000000000000000000e+00 0.000000000000000000e+00 0.000000000000000000e+00 0.000000000000000000e+00 0.000000000000000000e+00 0.000000000000000000e+00 0.000000000000000000e+00 0.000000000000000000e+00 0.000000000000000000e+00 0.000000000000000000e+00 0.000000000000000000e+00 0.000000000000000000e+00 0.000000000000000000e+00 0.000000000000000000e+00 0.000000000000000000e+00 0.000000000000000000e+00 0.000000000000000000e+00 0.000000000000000000e+00 0.000000000000000000e+00 0.000000000000000000e+00 0.000000000000000000e+00 0.000000000000000000e+00 0.000000000000000000e+00 0.000000000000000000e+00 0.000000000000000000e+00 0.000000000000000000e+00 0.000000000000000000e+00 0.000000000000000000e+00 0.000000000000000000e+00 0.000000000000000000e+00 0.000000000000000000e+00 0.000000000000000000e+00 0.000000000000000000e+00 0.000000000000000000e+00 0.000000000000000000e+00 0.000000000000000000e+00 0.000000000000000000e+00 0.000000000000000000e+00 0.000000000000000000e+00 0.000000000000000000e+00 0.000000000000000000e+00 0.000000000000000000e+00 0.000000000000000000e+00 0.000000000000000000e+00 0.000000000000000000e+00 0.000000000000000000e+00 0.000000000000000000e+00 0.000000000000000000e+00 0.000000000000000000e+00 0.000000000000000000e+00 0.000000000000000000e+00 0.000000000000000000e+00 0.000000000000000000e+00 0.000000000000000000e+00 0.000000000000000000e+00 0.000000000000000000e+00 0.000000000000000000e+00 0.000000000000000000e+00 0.000000000000000000e+00 0.000000000000000000e+00 0.000000000000000000e+00 0.000000000000000000e+00 0.000000000000000000e+00 0.000000000000000000e+00 0.000000000000000000e+00 0.000000000000000000e+00 0.000000000000000000e+00 0.000000000000000000e+00 0.000000000000000000e+00 0.000000000000000000e+00 0.000000000000000000e+00 0.000000000000000000e+00 0.000000000000000000e+00 0.000000000000000000e+00 0.000000000000000000e+00 0.000000000000000000e+00 0.000000000000000000e+00 0.000000000000000000e+00 0.000000000000000000e+00 0.000000000000000000e+00 0.000000000000000000e+00 0.000000000000000000e+00 0.000000000000000000e+00 0.000000000000000000e+00 0.000000000000000000e+00 0.000000000000000000e+00 0.000000000000000000e+00 0.000000000000000000e+00 0.000000000000000000e+00 0.000000000000000000e+00 0.000000000000000000e+00 0.000000000000000000e+00 0.000000000000000000e+00 0.000000000000000000e+00 0.000000000000000000e+00 0.000000000000000000e+00 0.000000000000000000e+00 0.000000000000000000e+00 0.000000000000000000e+00 0.000000000000000000e+00 0.000000000000000000e+00 0.000000000000000000e+00 0.000000000000000000e+00 0.000000000000000000e+00 0.000000000000000000e+00 0.000000000000000000e+00 0.000000000000000000e+00 0.000000000000000000e+00 0.000000000000000000e+00 0.000000000000000000e+00 0.000000000000000000e+00 0.000000000000000000e+00 0.000000000000000000e+00 0.000000000000000000e+00 0.000000000000000000e+00 0.000000000000000000e+00 0.000000000000000000e+00 0.000000000000000000e+00 0.000000000000000000e+00 0.000000000000000000e+00 0.000000000000000000e+00 0.000000000000000000e+00 0.000000000000000000e+00 0.000000000000000000e+00 0.000000000000000000e+00 0.000000000000000000e+00 0.000000000000000000e+00 0.000000000000000000e+00 0.000000000000000000e+00 0.000000000000000000e+00 0.000000000000000000e+00 0.000000000000000000e+00 0.000000000000000000e+00 0.000000000000000000e+00 0.000000000000000000e+00 0.000000000000000000e+00 0.000000000000000000e+00 0.000000000000000000e+00 0.000000000000000000e+00 0.000000000000000000e+00 0.000000000000000000e+00 0.000000000000000000e+00 0.000000000000000000e+00 0.000000000000000000e+00 0.000000000000000000e+00 0.000000000000000000e+00 0.000000000000000000e+00 0.000000000000000000e+00 0.000000000000000000e+00 0.000000000000000000e+00 0.000000000000000000e+00 0.000000000000000000e+00 0.000000000000000000e+00 0.000000000000000000e+00 0.000000000000000000e+00 0.000000000000000000e+00 0.000000000000000000e+00 0.000000000000000000e+00 0.000000000000000000e+00 0.000000000000000000e+00 0.000000000000000000e+00 0.000000000000000000e+00 0.000000000000000000e+00 0.000000000000000000e+00 0.000000000000000000e+00 0.000000000000000000e+00 0.000000000000000000e+00 0.000000000000000000e+00 0.000000000000000000e+00 0.000000000000000000e+00 0.000000000000000000e+00 0.000000000000000000e+00 0.000000000000000000e+00 0.000000000000000000e+00 0.000000000000000000e+00 0.000000000000000000e+00 0.000000000000000000e+00 0.000000000000000000e+00 0.000000000000000000e+00 0.000000000000000000e+00 0.000000000000000000e+00 0.000000000000000000e+00 0.000000000000000000e+00 0.000000000000000000e+00 0.000000000000000000e+00 0.000000000000000000e+00 0.000000000000000000e+00 0.000000000000000000e+00 0.000000000000000000e+00 0.000000000000000000e+00 0.000000000000000000e+00 0.000000000000000000e+00 0.000000000000000000e+00 0.000000000000000000e+00 0.000000000000000000e+00 0.000000000000000000e+00 0.000000000000000000e+00 0.000000000000000000e+00 0.000000000000000000e+00 0.000000000000000000e+00 0.000000000000000000e+00 0.000000000000000000e+00 0.000000000000000000e+00 0.000000000000000000e+00 0.000000000000000000e+00 0.000000000000000000e+00 0.000000000000000000e+00 0.000000000000000000e+00 0.000000000000000000e+00 0.000000000000000000e+00 0.000000000000000000e+00 0.000000000000000000e+00 0.000000000000000000e+00 0.000000000000000000e+00 0.000000000000000000e+00 0.000000000000000000e+00 0.000000000000000000e+00 0.000000000000000000e+00 0.000000000000000000e+00 0.000000000000000000e+00 0.000000000000000000e+00 0.000000000000000000e+00 0.000000000000000000e+00 0.000000000000000000e+00 0.000000000000000000e+00 0.000000000000000000e+00 0.000000000000000000e+00 0.000000000000000000e+00 0.000000000000000000e+00 0.000000000000000000e+00 0.000000000000000000e+00 0.000000000000000000e+00 0.000000000000000000e+00 0.000000000000000000e+00 0.000000000000000000e+00 0.000000000000000000e+00 0.000000000000000000e+00 0.000000000000000000e+00 0.000000000000000000e+00 0.000000000000000000e+00 0.000000000000000000e+00 0.000000000000000000e+00 0.000000000000000000e+00 0.000000000000000000e+00 0.000000000000000000e+00 0.000000000000000000e+00 0.000000000000000000e+00 0.000000000000000000e+00 0.000000000000000000e+00 0.000000000000000000e+00 0.000000000000000000e+00 0.000000000000000000e+00 0.000000000000000000e+00 0.000000000000000000e+00 0.000000000000000000e+00 0.000000000000000000e+00 0.000000000000000000e+00 0.000000000000000000e+00 0.000000000000000000e+00 0.000000000000000000e+00 0.000000000000000000e+00 0.000000000000000000e+00 0.000000000000000000e+00 0.000000000000000000e+00 0.000000000000000000e+00 0.000000000000000000e+00 0.000000000000000000e+00 0.000000000000000000e+00 0.000000000000000000e+00 0.000000000000000000e+00 0.000000000000000000e+00 0.000000000000000000e+00 0.000000000000000000e+00 0.000000000000000000e+00 0.000000000000000000e+00 0.000000000000000000e+00 0.000000000000000000e+00 0.000000000000000000e+00 0.000000000000000000e+00 0.000000000000000000e+00 0.000000000000000000e+00 0.000000000000000000e+00 0.000000000000000000e+00 0.000000000000000000e+00 0.000000000000000000e+00 0.000000000000000000e+00 0.000000000000000000e+00 0.000000000000000000e+00 0.000000000000000000e+00 0.000000000000000000e+00 0.000000000000000000e+00 0.000000000000000000e+00 0.000000000000000000e+00 0.000000000000000000e+00 0.000000000000000000e+00 0.000000000000000000e+00 0.000000000000000000e+00 0.000000000000000000e+00 0.000000000000000000e+00 0.000000000000000000e+00 0.000000000000000000e+00 0.000000000000000000e+00 0.000000000000000000e+00 0.000000000000000000e+00 0.000000000000000000e+00 0.000000000000000000e+00 0.000000000000000000e+00 0.000000000000000000e+00 0.000000000000000000e+00 0.000000000000000000e+00 0.000000000000000000e+00 0.000000000000000000e+00 0.000000000000000000e+00 0.000000000000000000e+00 0.000000000000000000e+00 0.000000000000000000e+00 0.000000000000000000e+00 0.000000000000000000e+00 0.000000000000000000e+00 0.000000000000000000e+00 0.000000000000000000e+00 0.000000000000000000e+00 0.000000000000000000e+00 0.000000000000000000e+00 0.000000000000000000e+00 0.000000000000000000e+00 0.000000000000000000e+00 0.000000000000000000e+00 0.000000000000000000e+00 0.000000000000000000e+00 0.000000000000000000e+00 0.000000000000000000e+00 0.000000000000000000e+00 0.000000000000000000e+00 0.000000000000000000e+00 0.000000000000000000e+00 0.000000000000000000e+00 0.000000000000000000e+00 0.000000000000000000e+00 0.000000000000000000e+00 0.000000000000000000e+00 0.000000000000000000e+00 0.000000000000000000e+00 0.000000000000000000e+00 0.000000000000000000e+00 0.000000000000000000e+00 0.000000000000000000e+00 0.000000000000000000e+00 0.000000000000000000e+00 0.000000000000000000e+00 0.000000000000000000e+00 0.000000000000000000e+00 0.000000000000000000e+00 0.000000000000000000e+00 0.000000000000000000e+00 0.000000000000000000e+00 0.000000000000000000e+00 0.000000000000000000e+00 0.000000000000000000e+00 0.000000000000000000e+00 0.000000000000000000e+00 0.000000000000000000e+00 0.000000000000000000e+00 0.000000000000000000e+00 0.000000000000000000e+00 0.000000000000000000e+00 0.000000000000000000e+00 0.000000000000000000e+00 0.000000000000000000e+00 0.000000000000000000e+00 0.000000000000000000e+00 0.000000000000000000e+00 0.000000000000000000e+00 0.000000000000000000e+00 0.000000000000000000e+00 0.000000000000000000e+00 0.000000000000000000e+00 0.000000000000000000e+00 0.000000000000000000e+00 0.000000000000000000e+00 0.000000000000000000e+00 0.000000000000000000e+00 0.000000000000000000e+00 0.000000000000000000e+00 0.000000000000000000e+00 0.000000000000000000e+00 0.000000000000000000e+00 0.000000000000000000e+00 0.000000000000000000e+00 0.000000000000000000e+00 0.000000000000000000e+00 0.000000000000000000e+00 0.000000000000000000e+00 0.000000000000000000e+00 0.000000000000000000e+00 0.000000000000000000e+00 0.000000000000000000e+00 0.000000000000000000e+00 0.000000000000000000e+00 0.000000000000000000e+00 0.000000000000000000e+00 0.000000000000000000e+00 0.000000000000000000e+00 0.000000000000000000e+00 0.000000000000000000e+00 0.000000000000000000e+00 0.000000000000000000e+00 0.000000000000000000e+00 0.000000000000000000e+00 0.000000000000000000e+00 0.000000000000000000e+00 0.000000000000000000e+00 0.000000000000000000e+00 0.000000000000000000e+00 0.000000000000000000e+00 0.000000000000000000e+00 0.000000000000000000e+00 0.000000000000000000e+00 0.000000000000000000e+00 0.000000000000000000e+00 0.000000000000000000e+00 0.000000000000000000e+00 0.000000000000000000e+00 0.000000000000000000e+00 0.000000000000000000e+00 0.000000000000000000e+00 0.000000000000000000e+00 0.000000000000000000e+00 0.000000000000000000e+00 0.000000000000000000e+00 0.000000000000000000e+00 0.000000000000000000e+00 0.000000000000000000e+00 0.000000000000000000e+00 0.000000000000000000e+00 0.000000000000000000e+00 0.000000000000000000e+00 0.000000000000000000e+00 0.000000000000000000e+00 0.000000000000000000e+00 0.000000000000000000e+00 0.000000000000000000e+00 0.000000000000000000e+00 0.000000000000000000e+00 0.000000000000000000e+00 0.000000000000000000e+00 0.000000000000000000e+00 0.000000000000000000e+00 0.000000000000000000e+00 0.000000000000000000e+00 0.000000000000000000e+00 0.000000000000000000e+00 0.000000000000000000e+00 0.000000000000000000e+00 0.000000000000000000e+00 0.000000000000000000e+00 0.000000000000000000e+00 0.000000000000000000e+00 0.000000000000000000e+00 0.000000000000000000e+00 0.000000000000000000e+00 0.000000000000000000e+00 0.000000000000000000e+00 0.000000000000000000e+00 0.000000000000000000e+00 0.000000000000000000e+00 0.000000000000000000e+00 0.000000000000000000e+00 0.000000000000000000e+00 0.000000000000000000e+00 0.000000000000000000e+00 0.000000000000000000e+00 0.000000000000000000e+00 0.000000000000000000e+00 0.000000000000000000e+00 0.000000000000000000e+00 0.000000000000000000e+00 0.000000000000000000e+00 0.000000000000000000e+00 0.000000000000000000e+00 0.000000000000000000e+00 0.000000000000000000e+00 0.000000000000000000e+00 0.000000000000000000e+00 0.000000000000000000e+00 0.000000000000000000e+00 0.000000000000000000e+00 0.000000000000000000e+00 0.000000000000000000e+00 0.000000000000000000e+00 0.000000000000000000e+00 0.000000000000000000e+00 0.000000000000000000e+00 0.000000000000000000e+00 0.000000000000000000e+00 0.000000000000000000e+00 0.000000000000000000e+00 0.000000000000000000e+00 0.000000000000000000e+00 0.000000000000000000e+00 0.000000000000000000e+00 0.000000000000000000e+00 0.000000000000000000e+00 0.000000000000000000e+00 0.000000000000000000e+00 0.000000000000000000e+00 0.000000000000000000e+00 0.000000000000000000e+00 0.000000000000000000e+00 0.000000000000000000e+00 0.000000000000000000e+00 0.000000000000000000e+00 0.000000000000000000e+00 0.000000000000000000e+00 0.000000000000000000e+00 0.000000000000000000e+00 0.000000000000000000e+00 0.000000000000000000e+00 0.000000000000000000e+00 0.000000000000000000e+00 0.000000000000000000e+00 0.000000000000000000e+00 0.000000000000000000e+00 0.000000000000000000e+00 0.000000000000000000e+00 0.000000000000000000e+00 0.000000000000000000e+00 0.000000000000000000e+00 0.000000000000000000e+00 0.000000000000000000e+00 0.000000000000000000e+00 0.000000000000000000e+00 0.000000000000000000e+00 0.000000000000000000e+00 0.000000000000000000e+00 0.000000000000000000e+00 0.000000000000000000e+00 0.000000000000000000e+00 0.000000000000000000e+00 0.000000000000000000e+00 0.000000000000000000e+00 0.000000000000000000e+00 0.000000000000000000e+00 0.000000000000000000e+00 0.000000000000000000e+00 0.000000000000000000e+00 0.000000000000000000e+00 0.000000000000000000e+00 0.000000000000000000e+00 0.000000000000000000e+00 0.000000000000000000e+00 0.000000000000000000e+00 0.000000000000000000e+00 0.000000000000000000e+00 0.000000000000000000e+00 0.000000000000000000e+00 0.000000000000000000e+00 0.000000000000000000e+00 0.000000000000000000e+00 0.000000000000000000e+00 0.000000000000000000e+00 0.000000000000000000e+00 0.000000000000000000e+00 0.000000000000000000e+00 0.000000000000000000e+00 0.000000000000000000e+00 0.000000000000000000e+00 0.000000000000000000e+00 0.000000000000000000e+00 0.000000000000000000e+00 0.000000000000000000e+00 0.000000000000000000e+00 0.000000000000000000e+00 0.000000000000000000e+00 0.000000000000000000e+00 0.000000000000000000e+00 0.000000000000000000e+00 0.000000000000000000e+00 0.000000000000000000e+00 0.000000000000000000e+00 0.000000000000000000e+00 0.000000000000000000e+00 0.000000000000000000e+00 0.000000000000000000e+00 0.000000000000000000e+00 0.000000000000000000e+00 0.000000000000000000e+00 0.000000000000000000e+00 0.000000000000000000e+00 0.000000000000000000e+00 0.000000000000000000e+00 0.000000000000000000e+00 0.000000000000000000e+00 0.000000000000000000e+00 0.000000000000000000e+00 0.000000000000000000e+00 0.000000000000000000e+00 0.000000000000000000e+00 0.000000000000000000e+00 0.000000000000000000e+00 0.000000000000000000e+00 0.000000000000000000e+00 0.000000000000000000e+00 0.000000000000000000e+00 0.000000000000000000e+00 0.000000000000000000e+00 0.000000000000000000e+00 0.000000000000000000e+00 0.000000000000000000e+00 0.000000000000000000e+00 0.000000000000000000e+00 0.000000000000000000e+00 0.000000000000000000e+00 0.000000000000000000e+00 0.000000000000000000e+00 0.000000000000000000e+00 0.000000000000000000e+00 0.000000000000000000e+00 0.000000000000000000e+00 0.000000000000000000e+00 0.000000000000000000e+00 0.000000000000000000e+00 0.000000000000000000e+00 0.000000000000000000e+00 0.000000000000000000e+00 0.000000000000000000e+00 0.000000000000000000e+00 0.000000000000000000e+00 0.000000000000000000e+00 0.000000000000000000e+00 0.000000000000000000e+00 0.000000000000000000e+00 0.000000000000000000e+00 0.000000000000000000e+00 0.000000000000000000e+00 0.000000000000000000e+00 0.000000000000000000e+00 0.000000000000000000e+00 0.000000000000000000e+00 0.000000000000000000e+00 0.000000000000000000e+00 0.000000000000000000e+00 0.000000000000000000e+00 0.000000000000000000e+00 0.000000000000000000e+00 0.000000000000000000e+00 0.000000000000000000e+00 0.000000000000000000e+00 0.000000000000000000e+00 0.000000000000000000e+00 0.000000000000000000e+00 0.000000000000000000e+00 0.000000000000000000e+00 0.000000000000000000e+00 0.000000000000000000e+00 0.000000000000000000e+00 0.000000000000000000e+00 0.000000000000000000e+00 0.000000000000000000e+00 0.000000000000000000e+00 0.000000000000000000e+00 0.000000000000000000e+00 0.000000000000000000e+00 0.000000000000000000e+00 0.000000000000000000e+00 0.000000000000000000e+00 0.000000000000000000e+00 0.000000000000000000e+00 0.000000000000000000e+00 0.000000000000000000e+00 0.000000000000000000e+00 0.000000000000000000e+00 0.000000000000000000e+00 0.000000000000000000e+00 0.000000000000000000e+00 0.000000000000000000e+00 0.000000000000000000e+00 0.000000000000000000e+00 0.000000000000000000e+00 0.000000000000000000e+00 0.000000000000000000e+00 0.000000000000000000e+00 0.000000000000000000e+00 0.000000000000000000e+00 0.000000000000000000e+00 0.000000000000000000e+00 0.000000000000000000e+00 0.000000000000000000e+00 0.000000000000000000e+00 0.000000000000000000e+00 0.000000000000000000e+00 0.000000000000000000e+00 0.000000000000000000e+00 0.000000000000000000e+00 0.000000000000000000e+00 0.000000000000000000e+00 0.000000000000000000e+00 0.000000000000000000e+00 0.000000000000000000e+00 0.000000000000000000e+00 0.000000000000000000e+00 0.000000000000000000e+00 0.000000000000000000e+00 0.000000000000000000e+00 0.000000000000000000e+00 0.000000000000000000e+00 0.000000000000000000e+00 0.000000000000000000e+00 0.000000000000000000e+00 0.000000000000000000e+00 0.000000000000000000e+00 0.000000000000000000e+00 0.000000000000000000e+00 0.000000000000000000e+00 0.000000000000000000e+00 0.000000000000000000e+00 0.000000000000000000e+00 0.000000000000000000e+00 0.000000000000000000e+00 0.000000000000000000e+00 0.000000000000000000e+00 0.000000000000000000e+00 0.000000000000000000e+00 0.000000000000000000e+00 0.000000000000000000e+00 0.000000000000000000e+00 0.000000000000000000e+00 0.000000000000000000e+00 0.000000000000000000e+00 0.000000000000000000e+00 0.000000000000000000e+00 0.000000000000000000e+00 0.000000000000000000e+00 0.000000000000000000e+00 0.000000000000000000e+00 0.000000000000000000e+00 0.000000000000000000e+00 0.000000000000000000e+00 0.000000000000000000e+00 0.000000000000000000e+00 0.000000000000000000e+00 0.000000000000000000e+00 0.000000000000000000e+00 0.000000000000000000e+00 0.000000000000000000e+00 0.000000000000000000e+00 0.000000000000000000e+00 0.000000000000000000e+00 0.000000000000000000e+00 0.000000000000000000e+00 0.000000000000000000e+00 0.000000000000000000e+00 0.000000000000000000e+00 0.000000000000000000e+00 0.000000000000000000e+00 0.000000000000000000e+00 0.000000000000000000e+00 0.000000000000000000e+00 0.000000000000000000e+00 0.000000000000000000e+00 0.000000000000000000e+00 0.000000000000000000e+00 0.000000000000000000e+00 0.000000000000000000e+00 0.000000000000000000e+00 0.000000000000000000e+00 0.000000000000000000e+00 0.000000000000000000e+00 0.000000000000000000e+00 0.000000000000000000e+00 0.000000000000000000e+00 0.000000000000000000e+00 0.000000000000000000e+00 0.000000000000000000e+00 0.000000000000000000e+00 0.000000000000000000e+00 0.000000000000000000e+00 0.000000000000000000e+00 0.000000000000000000e+00 0.000000000000000000e+00 0.000000000000000000e+00 0.000000000000000000e+00 0.000000000000000000e+00 0.000000000000000000e+00 0.000000000000000000e+00 0.000000000000000000e+00 0.000000000000000000e+00 0.000000000000000000e+00 0.000000000000000000e+00 0.000000000000000000e+00 0.000000000000000000e+00 0.000000000000000000e+00 0.000000000000000000e+00 0.000000000000000000e+00 0.000000000000000000e+00 0.000000000000000000e+00 0.000000000000000000e+00 0.000000000000000000e+00 0.000000000000000000e+00 0.000000000000000000e+00 0.000000000000000000e+00 0.000000000000000000e+00 0.000000000000000000e+00 0.000000000000000000e+00 0.000000000000000000e+00 0.000000000000000000e+00 0.000000000000000000e+00 0.000000000000000000e+00 0.000000000000000000e+00 0.000000000000000000e+00 0.000000000000000000e+00 0.000000000000000000e+00 0.000000000000000000e+00 0.000000000000000000e+00 0.000000000000000000e+00 0.000000000000000000e+00 0.000000000000000000e+00 0.000000000000000000e+00 0.000000000000000000e+00 0.000000000000000000e+00 0.000000000000000000e+00 0.000000000000000000e+00 0.000000000000000000e+00 0.000000000000000000e+00 0.000000000000000000e+00 0.000000000000000000e+00 0.000000000000000000e+00 0.000000000000000000e+00 0.000000000000000000e+00 0.000000000000000000e+00 0.000000000000000000e+00 0.000000000000000000e+00 0.000000000000000000e+00 0.000000000000000000e+00 0.000000000000000000e+00 0.000000000000000000e+00 0.000000000000000000e+00 0.000000000000000000e+00 0.000000000000000000e+00 0.000000000000000000e+00 0.000000000000000000e+00 0.000000000000000000e+00 0.000000000000000000e+00 0.000000000000000000e+00 0.000000000000000000e+00 0.000000000000000000e+00 0.000000000000000000e+00 0.000000000000000000e+00 0.000000000000000000e+00 0.000000000000000000e+00 0.000000000000000000e+00 0.000000000000000000e+00 0.000000000000000000e+00 0.000000000000000000e+00 0.000000000000000000e+00 0.000000000000000000e+00 0.000000000000000000e+00 0.000000000000000000e+00 0.000000000000000000e+00 0.000000000000000000e+00 0.000000000000000000e+00 0.000000000000000000e+00 0.000000000000000000e+00 0.000000000000000000e+00 0.000000000000000000e+00 0.000000000000000000e+00 0.000000000000000000e+00 0.000000000000000000e+00 0.000000000000000000e+00 0.000000000000000000e+00 0.000000000000000000e+00 0.000000000000000000e+00 0.000000000000000000e+00 0.000000000000000000e+00 0.000000000000000000e+00 0.000000000000000000e+00 0.000000000000000000e+00 0.000000000000000000e+00 0.000000000000000000e+00 0.000000000000000000e+00 0.000000000000000000e+00 0.000000000000000000e+00 0.000000000000000000e+00 0.000000000000000000e+00 0.000000000000000000e+00 0.000000000000000000e+00 0.000000000000000000e+00 0.000000000000000000e+00 0.000000000000000000e+00 0.000000000000000000e+00 0.000000000000000000e+00 0.000000000000000000e+00 0.000000000000000000e+00 0.000000000000000000e+00 0.000000000000000000e+00 0.000000000000000000e+00 0.000000000000000000e+00 0.000000000000000000e+00 0.000000000000000000e+00 0.000000000000000000e+00 0.000000000000000000e+00 0.000000000000000000e+00 0.000000000000000000e+00 0.000000000000000000e+00 0.000000000000000000e+00 0.000000000000000000e+00 0.000000000000000000e+00 0.000000000000000000e+00 0.000000000000000000e+00 0.000000000000000000e+00 0.000000000000000000e+00 0.000000000000000000e+00 0.000000000000000000e+00 0.000000000000000000e+00 0.000000000000000000e+00 0.000000000000000000e+00 0.000000000000000000e+00 0.000000000000000000e+00 0.000000000000000000e+00 0.000000000000000000e+00 0.000000000000000000e+00 0.000000000000000000e+00 0.000000000000000000e+00 0.000000000000000000e+00 0.000000000000000000e+00 0.000000000000000000e+00 0.000000000000000000e+00 0.000000000000000000e+00 0.000000000000000000e+00 0.000000000000000000e+00 0.000000000000000000e+00 0.000000000000000000e+00 0.000000000000000000e+00 0.000000000000000000e+00 0.000000000000000000e+00 0.000000000000000000e+00 0.000000000000000000e+00 0.000000000000000000e+00 0.000000000000000000e+00 0.000000000000000000e+00 0.000000000000000000e+00 0.000000000000000000e+00 0.000000000000000000e+00 0.000000000000000000e+00 0.000000000000000000e+00 0.000000000000000000e+00 0.000000000000000000e+00 0.000000000000000000e+00 0.000000000000000000e+00 0.000000000000000000e+00 0.000000000000000000e+00 0.000000000000000000e+00 0.000000000000000000e+00 0.000000000000000000e+00 0.000000000000000000e+00 0.000000000000000000e+00 0.000000000000000000e+00 0.000000000000000000e+00 0.000000000000000000e+00 0.000000000000000000e+00 0.000000000000000000e+00 0.000000000000000000e+00 0.000000000000000000e+00 0.000000000000000000e+00 0.000000000000000000e+00 0.000000000000000000e+00 0.000000000000000000e+00 0.000000000000000000e+00 0.000000000000000000e+00 0.000000000000000000e+00 0.000000000000000000e+00 0.000000000000000000e+00 0.000000000000000000e+00 0.000000000000000000e+00 0.000000000000000000e+00 0.000000000000000000e+00 0.000000000000000000e+00 0.000000000000000000e+00 0.000000000000000000e+00 0.000000000000000000e+00 0.000000000000000000e+00 0.000000000000000000e+00 0.000000000000000000e+00 0.000000000000000000e+00 0.000000000000000000e+00 0.000000000000000000e+00 0.000000000000000000e+00 0.000000000000000000e+00 0.000000000000000000e+00 0.000000000000000000e+00 0.000000000000000000e+00 0.000000000000000000e+00 0.000000000000000000e+00 0.000000000000000000e+00 0.000000000000000000e+00 0.000000000000000000e+00 0.000000000000000000e+00 0.000000000000000000e+00 0.000000000000000000e+00 0.000000000000000000e+00 0.000000000000000000e+00 0.000000000000000000e+00 0.000000000000000000e+00 0.000000000000000000e+00 0.000000000000000000e+00 0.000000000000000000e+00 0.000000000000000000e+00 0.000000000000000000e+00 0.000000000000000000e+00 0.000000000000000000e+00 0.000000000000000000e+00 0.000000000000000000e+00 0.000000000000000000e+00 0.000000000000000000e+00 0.000000000000000000e+00 0.000000000000000000e+00 0.000000000000000000e+00 0.000000000000000000e+00 0.000000000000000000e+00 0.000000000000000000e+00 0.000000000000000000e+00 0.000000000000000000e+00 0.000000000000000000e+00 0.000000000000000000e+00 0.000000000000000000e+00 0.000000000000000000e+00 0.000000000000000000e+00 0.000000000000000000e+00 0.000000000000000000e+00 0.000000000000000000e+00 0.000000000000000000e+00 0.000000000000000000e+00 0.000000000000000000e+00 0.000000000000000000e+00 0.000000000000000000e+00 0.000000000000000000e+00 0.000000000000000000e+00 0.000000000000000000e+00 0.000000000000000000e+00 0.000000000000000000e+00 0.000000000000000000e+00 0.000000000000000000e+00 0.000000000000000000e+00 0.000000000000000000e+00 0.000000000000000000e+00 0.000000000000000000e+00 0.000000000000000000e+00 0.000000000000000000e+00 0.000000000000000000e+00 0.000000000000000000e+00 0.000000000000000000e+00 0.000000000000000000e+00 0.000000000000000000e+00 0.000000000000000000e+00 0.000000000000000000e+00 0.000000000000000000e+00 0.000000000000000000e+00 0.000000000000000000e+00 0.000000000000000000e+00 0.000000000000000000e+00 0.000000000000000000e+00 0.000000000000000000e+00 0.000000000000000000e+00 0.000000000000000000e+00 0.000000000000000000e+00 0.000000000000000000e+00 0.000000000000000000e+00 0.000000000000000000e+00 0.000000000000000000e+00 0.000000000000000000e+00 0.000000000000000000e+00 0.000000000000000000e+00 0.000000000000000000e+00 0.000000000000000000e+00 0.000000000000000000e+00 0.000000000000000000e+00 0.000000000000000000e+00 0.000000000000000000e+00 0.000000000000000000e+00 0.000000000000000000e+00 0.000000000000000000e+00 0.000000000000000000e+00 0.000000000000000000e+00 0.000000000000000000e+00 0.000000000000000000e+00 0.000000000000000000e+00 0.000000000000000000e+00 0.000000000000000000e+00 0.000000000000000000e+00 0.000000000000000000e+00 0.000000000000000000e+00 0.000000000000000000e+00 0.000000000000000000e+00 0.000000000000000000e+00 0.000000000000000000e+00 0.000000000000000000e+00 0.000000000000000000e+00 0.000000000000000000e+00 0.000000000000000000e+00 0.000000000000000000e+00 0.000000000000000000e+00 0.000000000000000000e+00 0.000000000000000000e+00 0.000000000000000000e+00 0.000000000000000000e+00 0.000000000000000000e+00 0.000000000000000000e+00 0.000000000000000000e+00 0.000000000000000000e+00 0.000000000000000000e+00 0.000000000000000000e+00 0.000000000000000000e+00 0.000000000000000000e+00 0.000000000000000000e+00 0.000000000000000000e+00 0.000000000000000000e+00 0.000000000000000000e+00 0.000000000000000000e+00 0.000000000000000000e+00 0.000000000000000000e+00 0.000000000000000000e+00 0.000000000000000000e+00 0.000000000000000000e+00 0.000000000000000000e+00 0.000000000000000000e+00 0.000000000000000000e+00 0.000000000000000000e+00 0.000000000000000000e+00 0.000000000000000000e+00 0.000000000000000000e+00 0.000000000000000000e+00 0.000000000000000000e+00 0.000000000000000000e+00 0.000000000000000000e+00 0.000000000000000000e+00 0.000000000000000000e+00 0.000000000000000000e+00 0.000000000000000000e+00 0.000000000000000000e+00 0.000000000000000000e+00 0.000000000000000000e+00 0.000000000000000000e+00 0.000000000000000000e+00 0.000000000000000000e+00 0.000000000000000000e+00 0.000000000000000000e+00 0.000000000000000000e+00 0.000000000000000000e+00 0.000000000000000000e+00 0.000000000000000000e+00 0.000000000000000000e+00 0.000000000000000000e+00 0.000000000000000000e+00 0.000000000000000000e+00 0.000000000000000000e+00 0.000000000000000000e+00 0.000000000000000000e+00 0.000000000000000000e+00 0.000000000000000000e+00 0.000000000000000000e+00 0.000000000000000000e+00 0.000000000000000000e+00 0.000000000000000000e+00 0.000000000000000000e+00 0.000000000000000000e+00 0.000000000000000000e+00 0.000000000000000000e+00 0.000000000000000000e+00 0.000000000000000000e+00 0.000000000000000000e+00 0.000000000000000000e+00 0.000000000000000000e+00 0.000000000000000000e+00 0.000000000000000000e+00 0.000000000000000000e+00 0.000000000000000000e+00 0.000000000000000000e+00 0.000000000000000000e+00 0.000000000000000000e+00 0.000000000000000000e+00 0.000000000000000000e+00 0.000000000000000000e+00 0.000000000000000000e+00 0.000000000000000000e+00 0.000000000000000000e+00 0.000000000000000000e+00 0.000000000000000000e+00 0.000000000000000000e+00 0.000000000000000000e+00 0.000000000000000000e+00 0.000000000000000000e+00 0.000000000000000000e+00 0.000000000000000000e+00 0.000000000000000000e+00 0.000000000000000000e+00 0.000000000000000000e+00 0.000000000000000000e+00 0.000000000000000000e+00 0.000000000000000000e+00 0.000000000000000000e+00 0.000000000000000000e+00 0.000000000000000000e+00 0.000000000000000000e+00 0.000000000000000000e+00 0.000000000000000000e+00 0.000000000000000000e+00 0.000000000000000000e+00 0.000000000000000000e+00 0.000000000000000000e+00 0.000000000000000000e+00 0.000000000000000000e+00 0.000000000000000000e+00 0.000000000000000000e+00 0.000000000000000000e+00 0.000000000000000000e+00 0.000000000000000000e+00 0.000000000000000000e+00 0.000000000000000000e+00 0.000000000000000000e+00 0.000000000000000000e+00 0.000000000000000000e+00 0.000000000000000000e+00 0.000000000000000000e+00 0.000000000000000000e+00 0.000000000000000000e+00 0.000000000000000000e+00 0.000000000000000000e+00 0.000000000000000000e+00 0.000000000000000000e+00 0.000000000000000000e+00 0.000000000000000000e+00 0.000000000000000000e+00 0.000000000000000000e+00 0.000000000000000000e+00 0.000000000000000000e+00 0.000000000000000000e+00 0.000000000000000000e+00 0.000000000000000000e+00 0.000000000000000000e+00 0.000000000000000000e+00 0.000000000000000000e+00 0.000000000000000000e+00 0.000000000000000000e+00 0.000000000000000000e+00 0.000000000000000000e+00 0.000000000000000000e+00 0.000000000000000000e+00 0.000000000000000000e+00 0.000000000000000000e+00 0.000000000000000000e+00 0.000000000000000000e+00 0.000000000000000000e+00 0.000000000000000000e+00 0.000000000000000000e+00 0.000000000000000000e+00 0.000000000000000000e+00 0.000000000000000000e+00 0.000000000000000000e+00 0.000000000000000000e+00 0.000000000000000000e+00 0.000000000000000000e+00 0.000000000000000000e+00 0.000000000000000000e+00 0.000000000000000000e+00 0.000000000000000000e+00 0.000000000000000000e+00 0.000000000000000000e+00 0.000000000000000000e+00 0.000000000000000000e+00 0.000000000000000000e+00 0.000000000000000000e+00 0.000000000000000000e+00 0.000000000000000000e+00 0.000000000000000000e+00 0.000000000000000000e+00 0.000000000000000000e+00 0.000000000000000000e+00 0.000000000000000000e+00 0.000000000000000000e+00 0.000000000000000000e+00 0.000000000000000000e+00 0.000000000000000000e+00 0.000000000000000000e+00 0.000000000000000000e+00 0.000000000000000000e+00 0.000000000000000000e+00 0.000000000000000000e+00 0.000000000000000000e+00 0.000000000000000000e+00 0.000000000000000000e+00 0.000000000000000000e+00 0.000000000000000000e+00 0.000000000000000000e+00 0.000000000000000000e+00 0.000000000000000000e+00 0.000000000000000000e+00 0.000000000000000000e+00 0.000000000000000000e+00 0.000000000000000000e+00 0.000000000000000000e+00 0.000000000000000000e+00 0.000000000000000000e+00 0.000000000000000000e+00 0.000000000000000000e+00 0.000000000000000000e+00 0.000000000000000000e+00 0.000000000000000000e+00 0.000000000000000000e+00 0.000000000000000000e+00 0.000000000000000000e+00 0.000000000000000000e+00 0.000000000000000000e+00 0.000000000000000000e+00 0.000000000000000000e+00 0.000000000000000000e+00 0.000000000000000000e+00 0.000000000000000000e+00 0.000000000000000000e+00 0.000000000000000000e+00 0.000000000000000000e+00 0.000000000000000000e+00 0.000000000000000000e+00 0.000000000000000000e+00 0.000000000000000000e+00 0.000000000000000000e+00 0.000000000000000000e+00 0.000000000000000000e+00 0.000000000000000000e+00 0.000000000000000000e+00 0.000000000000000000e+00 0.000000000000000000e+00 0.000000000000000000e+00 0.000000000000000000e+00 0.000000000000000000e+00 0.000000000000000000e+00 0.000000000000000000e+00 0.000000000000000000e+00 0.000000000000000000e+00 0.000000000000000000e+00 0.000000000000000000e+00 0.000000000000000000e+00 0.000000000000000000e+00 0.000000000000000000e+00 0.000000000000000000e+00 0.000000000000000000e+00 0.000000000000000000e+00 0.000000000000000000e+00 0.000000000000000000e+00 0.000000000000000000e+00 0.000000000000000000e+00 0.000000000000000000e+00 0.000000000000000000e+00 0.000000000000000000e+00 0.000000000000000000e+00 0.000000000000000000e+00 0.000000000000000000e+00 0.000000000000000000e+00 0.000000000000000000e+00 0.000000000000000000e+00 0.000000000000000000e+00 0.000000000000000000e+00 0.000000000000000000e+00 0.000000000000000000e+00 0.000000000000000000e+00 0.000000000000000000e+00 0.000000000000000000e+00 0.000000000000000000e+00 0.000000000000000000e+00 0.000000000000000000e+00 0.000000000000000000e+00 0.000000000000000000e+00 0.000000000000000000e+00 0.000000000000000000e+00 0.000000000000000000e+00 0.000000000000000000e+00 0.000000000000000000e+00 0.000000000000000000e+00 0.000000000000000000e+00 0.000000000000000000e+00 0.000000000000000000e+00 0.000000000000000000e+00 0.000000000000000000e+00 0.000000000000000000e+00 0.000000000000000000e+00 0.000000000000000000e+00 0.000000000000000000e+00 0.000000000000000000e+00 0.000000000000000000e+00 0.000000000000000000e+00 0.000000000000000000e+00 0.000000000000000000e+00 0.000000000000000000e+00 0.000000000000000000e+00 0.000000000000000000e+00 0.000000000000000000e+00 0.000000000000000000e+00 0.000000000000000000e+00 0.000000000000000000e+00 0.000000000000000000e+00 0.000000000000000000e+00 0.000000000000000000e+00 0.000000000000000000e+00 0.000000000000000000e+00 0.000000000000000000e+00 0.000000000000000000e+00 0.000000000000000000e+00 0.000000000000000000e+00 0.000000000000000000e+00 0.000000000000000000e+00 0.000000000000000000e+00 0.000000000000000000e+00 0.000000000000000000e+00 0.000000000000000000e+00 0.000000000000000000e+00 0.000000000000000000e+00 0.000000000000000000e+00 0.000000000000000000e+00 0.000000000000000000e+00 0.000000000000000000e+00 0.000000000000000000e+00 0.000000000000000000e+00 0.000000000000000000e+00 0.000000000000000000e+00 0.000000000000000000e+00 0.000000000000000000e+00 0.000000000000000000e+00 0.000000000000000000e+00 0.000000000000000000e+00 0.000000000000000000e+00 0.000000000000000000e+00 0.000000000000000000e+00 0.000000000000000000e+00 0.000000000000000000e+00 0.000000000000000000e+00 0.000000000000000000e+00 0.000000000000000000e+00 0.000000000000000000e+00 0.000000000000000000e+00 0.000000000000000000e+00 0.000000000000000000e+00 0.000000000000000000e+00 0.000000000000000000e+00 0.000000000000000000e+00 0.000000000000000000e+00 0.000000000000000000e+00 0.000000000000000000e+00 0.000000000000000000e+00 0.000000000000000000e+00 0.000000000000000000e+00 0.000000000000000000e+00 0.000000000000000000e+00 0.000000000000000000e+00 0.000000000000000000e+00 0.000000000000000000e+00 0.000000000000000000e+00 0.000000000000000000e+00 0.000000000000000000e+00 0.000000000000000000e+00 0.000000000000000000e+00 0.000000000000000000e+00 0.000000000000000000e+00 0.000000000000000000e+00 0.000000000000000000e+00 0.000000000000000000e+00 0.000000000000000000e+00 0.000000000000000000e+00 0.000000000000000000e+00 0.000000000000000000e+00 0.000000000000000000e+00 0.000000000000000000e+00 0.000000000000000000e+00 0.000000000000000000e+00 0.000000000000000000e+00 0.000000000000000000e+00 0.000000000000000000e+00 0.000000000000000000e+00 0.000000000000000000e+00 0.000000000000000000e+00 0.000000000000000000e+00 0.000000000000000000e+00 0.000000000000000000e+00 0.000000000000000000e+00 0.000000000000000000e+00 0.000000000000000000e+00 0.000000000000000000e+00 0.000000000000000000e+00 0.000000000000000000e+00 0.000000000000000000e+00 0.000000000000000000e+00 0.000000000000000000e+00 0.000000000000000000e+00 0.000000000000000000e+00 0.000000000000000000e+00 0.000000000000000000e+00 0.000000000000000000e+00 0.000000000000000000e+00 0.000000000000000000e+00 0.000000000000000000e+00 0.000000000000000000e+00 0.000000000000000000e+00 0.000000000000000000e+00 0.000000000000000000e+00 0.000000000000000000e+00 0.000000000000000000e+00 0.000000000000000000e+00 0.000000000000000000e+00 0.000000000000000000e+00 0.000000000000000000e+00 0.000000000000000000e+00 0.000000000000000000e+00 0.000000000000000000e+00 0.000000000000000000e+00 0.000000000000000000e+00 0.000000000000000000e+00 0.000000000000000000e+00 0.000000000000000000e+00 0.000000000000000000e+00 0.000000000000000000e+00 0.000000000000000000e+00 0.000000000000000000e+00 0.000000000000000000e+00 0.000000000000000000e+00 0.000000000000000000e+00 0.000000000000000000e+00 0.000000000000000000e+00 0.000000000000000000e+00 0.000000000000000000e+00 0.000000000000000000e+00 0.000000000000000000e+00 0.000000000000000000e+00 0.000000000000000000e+00 0.000000000000000000e+00 0.000000000000000000e+00 0.000000000000000000e+00 0.000000000000000000e+00 0.000000000000000000e+00 0.000000000000000000e+00 0.000000000000000000e+00 0.000000000000000000e+00 0.000000000000000000e+00 0.000000000000000000e+00 0.000000000000000000e+00 0.000000000000000000e+00 0.000000000000000000e+00 0.000000000000000000e+00 0.000000000000000000e+00 0.000000000000000000e+00 0.000000000000000000e+00 0.000000000000000000e+00 0.000000000000000000e+00 0.000000000000000000e+00 0.000000000000000000e+00 0.000000000000000000e+00 0.000000000000000000e+00 0.000000000000000000e+00 0.000000000000000000e+00 0.000000000000000000e+00 0.000000000000000000e+00 0.000000000000000000e+00 0.000000000000000000e+00 0.000000000000000000e+00 0.000000000000000000e+00 0.000000000000000000e+00 0.000000000000000000e+00 0.000000000000000000e+00 0.000000000000000000e+00 0.000000000000000000e+00 0.000000000000000000e+00 0.000000000000000000e+00 0.000000000000000000e+00 0.000000000000000000e+00 0.000000000000000000e+00 0.000000000000000000e+00 0.000000000000000000e+00 0.000000000000000000e+00 0.000000000000000000e+00 0.000000000000000000e+00 0.000000000000000000e+00 0.000000000000000000e+00 0.000000000000000000e+00 0.000000000000000000e+00 0.000000000000000000e+00 0.000000000000000000e+00 0.000000000000000000e+00 0.000000000000000000e+00 0.000000000000000000e+00 0.000000000000000000e+00 0.000000000000000000e+00 0.000000000000000000e+00 0.000000000000000000e+00 0.000000000000000000e+00 0.000000000000000000e+00 0.000000000000000000e+00 0.000000000000000000e+00 0.000000000000000000e+00 0.000000000000000000e+00 0.000000000000000000e+00 0.000000000000000000e+00 0.000000000000000000e+00 0.000000000000000000e+00 0.000000000000000000e+00 0.000000000000000000e+00 0.000000000000000000e+00 0.000000000000000000e+00 0.000000000000000000e+00 0.000000000000000000e+00 0.000000000000000000e+00 0.000000000000000000e+00 0.000000000000000000e+00 0.000000000000000000e+00 0.000000000000000000e+00 0.000000000000000000e+00 0.000000000000000000e+00 0.000000000000000000e+00 0.000000000000000000e+00 0.000000000000000000e+00 0.000000000000000000e+00 0.000000000000000000e+00 0.000000000000000000e+00 0.000000000000000000e+00 0.000000000000000000e+00 0.000000000000000000e+00 0.000000000000000000e+00 0.000000000000000000e+00 0.000000000000000000e+00 0.000000000000000000e+00 0.000000000000000000e+00 0.000000000000000000e+00 0.000000000000000000e+00 0.000000000000000000e+00 0.000000000000000000e+00 0.000000000000000000e+00 0.000000000000000000e+00 0.000000000000000000e+00 0.000000000000000000e+00 0.000000000000000000e+00 0.000000000000000000e+00 0.000000000000000000e+00 0.000000000000000000e+00 0.000000000000000000e+00 0.000000000000000000e+00 0.000000000000000000e+00 0.000000000000000000e+00 0.000000000000000000e+00 0.000000000000000000e+00 0.000000000000000000e+00 0.000000000000000000e+00 0.000000000000000000e+00 0.000000000000000000e+00 0.000000000000000000e+00 0.000000000000000000e+00 0.000000000000000000e+00 0.000000000000000000e+00 0.000000000000000000e+00 0.000000000000000000e+00 0.000000000000000000e+00 0.000000000000000000e+00 0.000000000000000000e+00 0.000000000000000000e+00 0.000000000000000000e+00 0.000000000000000000e+00 0.000000000000000000e+00 0.000000000000000000e+00 0.000000000000000000e+00 0.000000000000000000e+00 0.000000000000000000e+00 0.000000000000000000e+00 0.000000000000000000e+00 0.000000000000000000e+00 0.000000000000000000e+00 0.000000000000000000e+00 0.000000000000000000e+00 0.000000000000000000e+00 0.000000000000000000e+00 0.000000000000000000e+00 0.000000000000000000e+00 0.000000000000000000e+00 0.000000000000000000e+00 0.000000000000000000e+00 0.000000000000000000e+00 0.000000000000000000e+00 0.000000000000000000e+00 0.000000000000000000e+00 0.000000000000000000e+00 0.000000000000000000e+00 0.000000000000000000e+00 0.000000000000000000e+00 0.000000000000000000e+00 0.000000000000000000e+00 0.000000000000000000e+00 0.000000000000000000e+00 0.000000000000000000e+00 0.000000000000000000e+00 0.000000000000000000e+00 0.000000000000000000e+00 0.000000000000000000e+00 0.000000000000000000e+00 0.000000000000000000e+00 0.000000000000000000e+00 0.000000000000000000e+00 0.000000000000000000e+00 0.000000000000000000e+00 0.000000000000000000e+00 0.000000000000000000e+00 0.000000000000000000e+00 0.000000000000000000e+00 0.000000000000000000e+00 0.000000000000000000e+00 0.000000000000000000e+00 0.000000000000000000e+00 0.000000000000000000e+00 0.000000000000000000e+00 0.000000000000000000e+00 0.000000000000000000e+00 0.000000000000000000e+00 0.000000000000000000e+00 0.000000000000000000e+00 0.000000000000000000e+00 0.000000000000000000e+00 0.000000000000000000e+00 0.000000000000000000e+00 0.000000000000000000e+00 0.000000000000000000e+00 0.000000000000000000e+00 0.000000000000000000e+00 0.000000000000000000e+00 0.000000000000000000e+00 0.000000000000000000e+00 0.000000000000000000e+00 0.000000000000000000e+00 0.000000000000000000e+00 0.000000000000000000e+00 0.000000000000000000e+00 0.000000000000000000e+00 0.000000000000000000e+00 0.000000000000000000e+00 0.000000000000000000e+00 0.000000000000000000e+00 0.000000000000000000e+00 0.000000000000000000e+00 0.000000000000000000e+00 0.000000000000000000e+00 0.000000000000000000e+00 0.000000000000000000e+00 0.000000000000000000e+00 0.000000000000000000e+00 0.000000000000000000e+00 0.000000000000000000e+00 0.000000000000000000e+00 0.000000000000000000e+00 0.000000000000000000e+00 0.000000000000000000e+00 0.000000000000000000e+00 0.000000000000000000e+00 0.000000000000000000e+00 0.000000000000000000e+00 0.000000000000000000e+00 0.000000000000000000e+00 0.000000000000000000e+00 0.000000000000000000e+00 0.000000000000000000e+00 0.000000000000000000e+00 0.000000000000000000e+00 0.000000000000000000e+00 0.000000000000000000e+00 0.000000000000000000e+00 0.000000000000000000e+00 0.000000000000000000e+00 0.000000000000000000e+00 0.000000000000000000e+00 0.000000000000000000e+00 0.000000000000000000e+00 0.000000000000000000e+00 0.000000000000000000e+00 0.000000000000000000e+00 0.000000000000000000e+00 0.000000000000000000e+00 0.000000000000000000e+00 0.000000000000000000e+00 0.000000000000000000e+00 0.000000000000000000e+00 0.000000000000000000e+00 0.000000000000000000e+00 0.000000000000000000e+00 0.000000000000000000e+00 0.000000000000000000e+00 0.000000000000000000e+00 0.000000000000000000e+00 0.000000000000000000e+00 0.000000000000000000e+00 0.000000000000000000e+00 0.000000000000000000e+00 0.000000000000000000e+00 0.000000000000000000e+00 0.000000000000000000e+00 0.000000000000000000e+00 0.000000000000000000e+00 0.000000000000000000e+00 0.000000000000000000e+00 0.000000000000000000e+00 0.000000000000000000e+00 0.000000000000000000e+00 0.000000000000000000e+00 0.000000000000000000e+00 0.000000000000000000e+00 0.000000000000000000e+00 0.000000000000000000e+00 0.000000000000000000e+00 0.000000000000000000e+00 0.000000000000000000e+00 0.000000000000000000e+00 0.000000000000000000e+00 0.000000000000000000e+00 0.000000000000000000e+00 0.000000000000000000e+00 0.000000000000000000e+00 0.000000000000000000e+00 0.000000000000000000e+00 0.000000000000000000e+00 0.000000000000000000e+00 0.000000000000000000e+00 0.000000000000000000e+00 0.000000000000000000e+00 0.000000000000000000e+00 0.000000000000000000e+00 0.000000000000000000e+00 0.000000000000000000e+00 0.000000000000000000e+00 0.000000000000000000e+00 0.000000000000000000e+00 0.000000000000000000e+00 0.000000000000000000e+00 0.000000000000000000e+00 0.000000000000000000e+00 0.000000000000000000e+00 0.000000000000000000e+00 0.000000000000000000e+00 0.000000000000000000e+00 0.000000000000000000e+00 0.000000000000000000e+00 0.000000000000000000e+00 0.000000000000000000e+00 0.000000000000000000e+00 0.000000000000000000e+00 0.000000000000000000e+00 0.000000000000000000e+00 0.000000000000000000e+00 0.000000000000000000e+00 0.000000000000000000e+00 0.000000000000000000e+00 0.000000000000000000e+00 0.000000000000000000e+00 0.000000000000000000e+00 0.000000000000000000e+00 0.000000000000000000e+00 0.000000000000000000e+00 0.000000000000000000e+00 0.000000000000000000e+00 0.000000000000000000e+00 0.000000000000000000e+00 0.000000000000000000e+00 0.000000000000000000e+00 0.000000000000000000e+00 0.000000000000000000e+00 0.000000000000000000e+00 0.000000000000000000e+00 0.000000000000000000e+00 0.000000000000000000e+00 0.000000000000000000e+00 0.000000000000000000e+00 0.000000000000000000e+00 0.000000000000000000e+00 0.000000000000000000e+00 0.000000000000000000e+00 0.000000000000000000e+00 0.000000000000000000e+00 0.000000000000000000e+00 0.000000000000000000e+00 0.000000000000000000e+00 0.000000000000000000e+00 0.000000000000000000e+00 0.000000000000000000e+00 0.000000000000000000e+00 0.000000000000000000e+00 0.000000000000000000e+00 0.000000000000000000e+00 0.000000000000000000e+00 0.000000000000000000e+00 0.000000000000000000e+00 0.000000000000000000e+00 0.000000000000000000e+00 0.000000000000000000e+00 0.000000000000000000e+00 0.000000000000000000e+00 0.000000000000000000e+00 0.000000000000000000e+00 0.000000000000000000e+00 0.000000000000000000e+00 0.000000000000000000e+00 0.000000000000000000e+00 0.000000000000000000e+00 0.000000000000000000e+00 0.000000000000000000e+00 0.000000000000000000e+00 0.000000000000000000e+00 0.000000000000000000e+00 0.000000000000000000e+00 0.000000000000000000e+00 0.000000000000000000e+00 0.000000000000000000e+00 0.000000000000000000e+00 0.000000000000000000e+00 0.000000000000000000e+00 0.000000000000000000e+00 0.000000000000000000e+00 0.000000000000000000e+00 0.000000000000000000e+00 0.000000000000000000e+00 0.000000000000000000e+00 0.000000000000000000e+00 0.000000000000000000e+00 0.000000000000000000e+00 0.000000000000000000e+00 0.000000000000000000e+00 0.000000000000000000e+00 0.000000000000000000e+00 0.000000000000000000e+00 0.000000000000000000e+00 0.000000000000000000e+00 0.000000000000000000e+00 0.000000000000000000e+00 0.000000000000000000e+00 0.000000000000000000e+00 0.000000000000000000e+00 0.000000000000000000e+00 0.000000000000000000e+00 0.000000000000000000e+00 0.000000000000000000e+00 0.000000000000000000e+00 0.000000000000000000e+00 0.000000000000000000e+00 0.000000000000000000e+00 0.000000000000000000e+00 0.000000000000000000e+00 0.000000000000000000e+00 0.000000000000000000e+00 0.000000000000000000e+00 0.000000000000000000e+00 0.000000000000000000e+00 0.000000000000000000e+00 0.000000000000000000e+00 0.000000000000000000e+00 0.000000000000000000e+00 0.000000000000000000e+00 0.000000000000000000e+00 0.000000000000000000e+00 0.000000000000000000e+00 0.000000000000000000e+00 0.000000000000000000e+00 0.000000000000000000e+00 0.000000000000000000e+00 0.000000000000000000e+00 0.000000000000000000e+00 0.000000000000000000e+00 0.000000000000000000e+00 0.000000000000000000e+00 0.000000000000000000e+00 0.000000000000000000e+00 0.000000000000000000e+00 0.000000000000000000e+00 0.000000000000000000e+00 0.000000000000000000e+00 0.000000000000000000e+00 0.000000000000000000e+00 0.000000000000000000e+00 0.000000000000000000e+00 0.000000000000000000e+00 0.000000000000000000e+00 0.000000000000000000e+00 0.000000000000000000e+00 0.000000000000000000e+00 0.000000000000000000e+00 0.000000000000000000e+00 0.000000000000000000e+00 0.000000000000000000e+00 0.000000000000000000e+00 0.000000000000000000e+00 0.000000000000000000e+00 0.000000000000000000e+00 0.000000000000000000e+00 0.000000000000000000e+00 0.000000000000000000e+00 0.000000000000000000e+00 0.000000000000000000e+00 0.000000000000000000e+00 0.000000000000000000e+00 0.000000000000000000e+00 0.000000000000000000e+00 0.000000000000000000e+00 0.000000000000000000e+00 0.000000000000000000e+00 0.000000000000000000e+00 0.000000000000000000e+00 0.000000000000000000e+00 0.000000000000000000e+00 0.000000000000000000e+00 0.000000000000000000e+00 0.000000000000000000e+00 0.000000000000000000e+00 0.000000000000000000e+00 0.000000000000000000e+00 0.000000000000000000e+00 0.000000000000000000e+00 0.000000000000000000e+00 0.000000000000000000e+00 0.000000000000000000e+00 0.000000000000000000e+00 0.000000000000000000e+00 0.000000000000000000e+00 0.000000000000000000e+00 0.000000000000000000e+00 0.000000000000000000e+00 0.000000000000000000e+00 0.000000000000000000e+00 0.000000000000000000e+00 0.000000000000000000e+00 0.000000000000000000e+00 0.000000000000000000e+00 0.000000000000000000e+00 0.000000000000000000e+00 0.000000000000000000e+00 0.000000000000000000e+00 0.000000000000000000e+00 0.000000000000000000e+00 0.000000000000000000e+00 0.000000000000000000e+00 0.000000000000000000e+00 0.000000000000000000e+00 0.000000000000000000e+00 0.000000000000000000e+00 0.000000000000000000e+00 0.000000000000000000e+00 0.000000000000000000e+00 0.000000000000000000e+00 0.000000000000000000e+00 0.000000000000000000e+00 0.000000000000000000e+00 0.000000000000000000e+00 0.000000000000000000e+00 0.000000000000000000e+00 0.000000000000000000e+00 0.000000000000000000e+00 0.000000000000000000e+00 0.000000000000000000e+00 0.000000000000000000e+00 0.000000000000000000e+00 0.000000000000000000e+00 0.000000000000000000e+00 0.000000000000000000e+00 0.000000000000000000e+00 0.000000000000000000e+00 0.000000000000000000e+00 0.000000000000000000e+00 0.000000000000000000e+00 0.000000000000000000e+00 0.000000000000000000e+00 0.000000000000000000e+00 0.000000000000000000e+00 0.000000000000000000e+00 0.000000000000000000e+00 0.000000000000000000e+00 0.000000000000000000e+00 0.000000000000000000e+00 0.000000000000000000e+00 0.000000000000000000e+00 0.000000000000000000e+00 0.000000000000000000e+00 0.000000000000000000e+00 0.000000000000000000e+00 0.000000000000000000e+00 0.000000000000000000e+00 0.000000000000000000e+00 0.000000000000000000e+00 0.000000000000000000e+00 0.000000000000000000e+00 0.000000000000000000e+00 0.000000000000000000e+00 0.000000000000000000e+00 0.000000000000000000e+00 0.000000000000000000e+00 0.000000000000000000e+00 0.000000000000000000e+00 0.000000000000000000e+00 0.000000000000000000e+00 0.000000000000000000e+00 0.000000000000000000e+00 0.000000000000000000e+00 0.000000000000000000e+00 0.000000000000000000e+00 0.000000000000000000e+00 0.000000000000000000e+00 0.000000000000000000e+00 0.000000000000000000e+00 0.000000000000000000e+00 0.000000000000000000e+00 0.000000000000000000e+00 0.000000000000000000e+00 0.000000000000000000e+00 0.000000000000000000e+00 0.000000000000000000e+00 0.000000000000000000e+00 0.000000000000000000e+00 0.000000000000000000e+00 0.000000000000000000e+00 0.000000000000000000e+00 0.000000000000000000e+00 0.000000000000000000e+00 0.000000000000000000e+00 0.000000000000000000e+00 0.000000000000000000e+00 0.000000000000000000e+00 0.000000000000000000e+00 0.000000000000000000e+00 0.000000000000000000e+00 0.000000000000000000e+00 0.000000000000000000e+00 0.000000000000000000e+00 0.000000000000000000e+00 0.000000000000000000e+00 0.000000000000000000e+00 0.000000000000000000e+00 0.000000000000000000e+00 0.000000000000000000e+00 0.000000000000000000e+00 0.000000000000000000e+00 0.000000000000000000e+00 0.000000000000000000e+00 0.000000000000000000e+00 0.000000000000000000e+00 0.000000000000000000e+00 0.000000000000000000e+00 0.000000000000000000e+00 0.000000000000000000e+00 0.000000000000000000e+00 0.000000000000000000e+00 0.000000000000000000e+00 0.000000000000000000e+00 0.000000000000000000e+00 0.000000000000000000e+00 0.000000000000000000e+00 0.000000000000000000e+00 0.000000000000000000e+00 0.000000000000000000e+00 0.000000000000000000e+00 0.000000000000000000e+00 0.000000000000000000e+00 0.000000000000000000e+00 0.000000000000000000e+00 0.000000000000000000e+00 0.000000000000000000e+00 0.000000000000000000e+00 0.000000000000000000e+00 0.000000000000000000e+00 0.000000000000000000e+00 0.000000000000000000e+00 0.000000000000000000e+00 0.000000000000000000e+00 0.000000000000000000e+00 0.000000000000000000e+00 0.000000000000000000e+00 0.000000000000000000e+00 0.000000000000000000e+00 0.000000000000000000e+00 0.000000000000000000e+00 0.000000000000000000e+00 0.000000000000000000e+00 0.000000000000000000e+00 0.000000000000000000e+00 0.000000000000000000e+00 0.000000000000000000e+00 0.000000000000000000e+00 0.000000000000000000e+00 0.000000000000000000e+00 0.000000000000000000e+00 0.000000000000000000e+00 0.000000000000000000e+00 0.000000000000000000e+00 0.000000000000000000e+00 0.000000000000000000e+00 0.000000000000000000e+00 0.000000000000000000e+00 0.000000000000000000e+00 0.000000000000000000e+00 0.000000000000000000e+00 0.000000000000000000e+00 0.000000000000000000e+00 0.000000000000000000e+00 0.000000000000000000e+00 0.000000000000000000e+00 0.000000000000000000e+00 0.000000000000000000e+00 0.000000000000000000e+00 0.000000000000000000e+00 0.000000000000000000e+00 0.000000000000000000e+00 0.000000000000000000e+00 0.000000000000000000e+00 0.000000000000000000e+00 0.000000000000000000e+00 0.000000000000000000e+00 0.000000000000000000e+00 0.000000000000000000e+00 0.000000000000000000e+00 0.000000000000000000e+00 0.000000000000000000e+00 0.000000000000000000e+00 0.000000000000000000e+00 0.000000000000000000e+00 0.000000000000000000e+00 0.000000000000000000e+00 0.000000000000000000e+00 0.000000000000000000e+00 0.000000000000000000e+00 0.000000000000000000e+00 0.000000000000000000e+00 0.000000000000000000e+00 0.000000000000000000e+00 0.000000000000000000e+00 0.000000000000000000e+00 0.000000000000000000e+00 0.000000000000000000e+00 0.000000000000000000e+00 0.000000000000000000e+00 0.000000000000000000e+00 0.000000000000000000e+00 0.000000000000000000e+00 0.000000000000000000e+00 0.000000000000000000e+00 0.000000000000000000e+00 0.000000000000000000e+00 0.000000000000000000e+00 0.000000000000000000e+00 0.000000000000000000e+00 0.000000000000000000e+00 0.000000000000000000e+00 0.000000000000000000e+00 0.000000000000000000e+00 0.000000000000000000e+00 0.000000000000000000e+00 0.000000000000000000e+00 0.000000000000000000e+00 0.000000000000000000e+00 0.000000000000000000e+00 0.000000000000000000e+00 0.000000000000000000e+00 0.000000000000000000e+00 0.000000000000000000e+00 0.000000000000000000e+00 0.000000000000000000e+00 0.000000000000000000e+00 0.000000000000000000e+00 0.000000000000000000e+00 0.000000000000000000e+00 0.000000000000000000e+00 0.000000000000000000e+00 0.000000000000000000e+00 0.000000000000000000e+00 0.000000000000000000e+00 0.000000000000000000e+00 0.000000000000000000e+00 0.000000000000000000e+00 0.000000000000000000e+00 0.000000000000000000e+00 0.000000000000000000e+00 0.000000000000000000e+00 0.000000000000000000e+00 0.000000000000000000e+00 0.000000000000000000e+00 0.000000000000000000e+00 0.000000000000000000e+00 0.000000000000000000e+00 0.000000000000000000e+00 0.000000000000000000e+00 0.000000000000000000e+00 0.000000000000000000e+00 0.000000000000000000e+00 0.000000000000000000e+00 0.000000000000000000e+00 0.000000000000000000e+00 0.000000000000000000e+00 0.000000000000000000e+00 0.000000000000000000e+00 0.000000000000000000e+00 0.000000000000000000e+00 0.000000000000000000e+00 0.000000000000000000e+00 0.000000000000000000e+00 0.000000000000000000e+00 0.000000000000000000e+00 0.000000000000000000e+00 0.000000000000000000e+00 0.000000000000000000e+00 0.000000000000000000e+00 0.000000000000000000e+00 0.000000000000000000e+00 0.000000000000000000e+00 0.000000000000000000e+00 0.000000000000000000e+00 0.000000000000000000e+00 0.000000000000000000e+00 0.000000000000000000e+00 0.000000000000000000e+00 0.000000000000000000e+00 0.000000000000000000e+00 0.000000000000000000e+00 0.000000000000000000e+00 0.000000000000000000e+00 0.000000000000000000e+00 0.000000000000000000e+00 0.000000000000000000e+00 0.000000000000000000e+00 0.000000000000000000e+00 0.000000000000000000e+00 0.000000000000000000e+00 0.000000000000000000e+00 0.000000000000000000e+00 0.000000000000000000e+00 0.000000000000000000e+00 0.000000000000000000e+00 0.000000000000000000e+00 0.000000000000000000e+00 0.000000000000000000e+00 0.000000000000000000e+00 0.000000000000000000e+00 0.000000000000000000e+00 0.000000000000000000e+00 0.000000000000000000e+00 0.000000000000000000e+00 0.000000000000000000e+00 0.000000000000000000e+00 0.000000000000000000e+00 0.000000000000000000e+00 0.000000000000000000e+00 0.000000000000000000e+00 0.000000000000000000e+00 0.000000000000000000e+00 0.000000000000000000e+00 0.000000000000000000e+00 0.000000000000000000e+00 0.000000000000000000e+00 0.000000000000000000e+00 0.000000000000000000e+00 0.000000000000000000e+00 0.000000000000000000e+00 0.000000000000000000e+00 0.000000000000000000e+00 0.000000000000000000e+00 0.000000000000000000e+00 0.000000000000000000e+00 0.000000000000000000e+00 0.000000000000000000e+00 0.000000000000000000e+00 0.000000000000000000e+00 0.000000000000000000e+00 0.000000000000000000e+00 0.000000000000000000e+00 0.000000000000000000e+00 0.000000000000000000e+00 0.000000000000000000e+00 0.000000000000000000e+00 0.000000000000000000e+00 0.000000000000000000e+00 0.000000000000000000e+00 0.000000000000000000e+00 0.000000000000000000e+00 0.000000000000000000e+00 0.000000000000000000e+00 0.000000000000000000e+00 0.000000000000000000e+00 0.000000000000000000e+00 0.000000000000000000e+00 0.000000000000000000e+00 0.000000000000000000e+00 0.000000000000000000e+00 0.000000000000000000e+00 0.000000000000000000e+00 0.000000000000000000e+00 0.000000000000000000e+00 0.000000000000000000e+00 0.000000000000000000e+00 0.000000000000000000e+00 0.000000000000000000e+00 0.000000000000000000e+00 0.000000000000000000e+00 0.000000000000000000e+00 0.000000000000000000e+00 0.000000000000000000e+00 0.000000000000000000e+00 0.000000000000000000e+00 0.000000000000000000e+00 0.000000000000000000e+00 0.000000000000000000e+00 0.000000000000000000e+00 0.000000000000000000e+00 0.000000000000000000e+00 0.000000000000000000e+00 0.000000000000000000e+00 0.000000000000000000e+00 0.000000000000000000e+00 0.000000000000000000e+00 0.000000000000000000e+00 0.000000000000000000e+00 0.000000000000000000e+00 0.000000000000000000e+00 0.000000000000000000e+00 0.000000000000000000e+00 0.000000000000000000e+00 0.000000000000000000e+00 0.000000000000000000e+00 0.000000000000000000e+00 0.000000000000000000e+00 0.000000000000000000e+00 0.000000000000000000e+00 0.000000000000000000e+00 0.000000000000000000e+00 0.000000000000000000e+00 0.000000000000000000e+00 0.000000000000000000e+00 0.000000000000000000e+00 0.000000000000000000e+00 0.000000000000000000e+00 0.000000000000000000e+00 0.000000000000000000e+00 0.000000000000000000e+00 0.000000000000000000e+00 0.000000000000000000e+00 0.000000000000000000e+00 0.000000000000000000e+00 0.000000000000000000e+00 0.000000000000000000e+00 0.000000000000000000e+00 0.000000000000000000e+00 0.000000000000000000e+00 0.000000000000000000e+00 0.000000000000000000e+00 0.000000000000000000e+00 0.000000000000000000e+00 0.000000000000000000e+00 0.000000000000000000e+00 0.000000000000000000e+00 0.000000000000000000e+00 0.000000000000000000e+00 0.000000000000000000e+00 0.000000000000000000e+00 0.000000000000000000e+00 0.000000000000000000e+00 0.000000000000000000e+00 0.000000000000000000e+00 0.000000000000000000e+00 0.000000000000000000e+00 0.000000000000000000e+00 0.000000000000000000e+00 0.000000000000000000e+00 0.000000000000000000e+00 0.000000000000000000e+00 0.000000000000000000e+00 0.000000000000000000e+00 0.000000000000000000e+00 0.000000000000000000e+00 0.000000000000000000e+00 0.000000000000000000e+00 0.000000000000000000e+00 0.000000000000000000e+00 0.000000000000000000e+00 0.000000000000000000e+00 0.000000000000000000e+00 0.000000000000000000e+00 0.000000000000000000e+00 0.000000000000000000e+00 0.000000000000000000e+00 0.000000000000000000e+00 0.000000000000000000e+00 0.000000000000000000e+00 0.000000000000000000e+00 0.000000000000000000e+00 0.000000000000000000e+00 0.000000000000000000e+00 0.000000000000000000e+00 0.000000000000000000e+00 0.000000000000000000e+00 0.000000000000000000e+00 0.000000000000000000e+00 0.000000000000000000e+00 0.000000000000000000e+00 0.000000000000000000e+00 0.000000000000000000e+00 0.000000000000000000e+00 0.000000000000000000e+00 0.000000000000000000e+00 0.000000000000000000e+00 0.000000000000000000e+00 0.000000000000000000e+00 0.000000000000000000e+00 0.000000000000000000e+00 0.000000000000000000e+00 0.000000000000000000e+00 0.000000000000000000e+00 0.000000000000000000e+00 0.000000000000000000e+00 0.000000000000000000e+00 0.000000000000000000e+00 0.000000000000000000e+00 0.000000000000000000e+00 0.000000000000000000e+00 0.000000000000000000e+00 0.000000000000000000e+00 0.000000000000000000e+00 0.000000000000000000e+00 0.000000000000000000e+00 0.000000000000000000e+00 0.000000000000000000e+00 0.000000000000000000e+00 0.000000000000000000e+00 0.000000000000000000e+00 0.000000000000000000e+00 0.000000000000000000e+00 0.000000000000000000e+00 0.000000000000000000e+00 0.000000000000000000e+00 0.000000000000000000e+00 0.000000000000000000e+00 0.000000000000000000e+00 0.000000000000000000e+00 0.000000000000000000e+00 0.000000000000000000e+00 0.000000000000000000e+00 0.000000000000000000e+00 0.000000000000000000e+00 0.000000000000000000e+00 0.000000000000000000e+00 0.000000000000000000e+00 0.000000000000000000e+00 0.000000000000000000e+00 0.000000000000000000e+00 0.000000000000000000e+00 0.000000000000000000e+00 0.000000000000000000e+00 0.000000000000000000e+00 0.000000000000000000e+00 0.000000000000000000e+00 0.000000000000000000e+00 0.000000000000000000e+00 0.000000000000000000e+00 0.000000000000000000e+00 0.000000000000000000e+00 0.000000000000000000e+00 0.000000000000000000e+00 0.000000000000000000e+00 0.000000000000000000e+00 0.000000000000000000e+00 0.000000000000000000e+00 0.000000000000000000e+00 0.000000000000000000e+00 0.000000000000000000e+00 0.000000000000000000e+00 0.000000000000000000e+00 0.000000000000000000e+00 0.000000000000000000e+00 0.000000000000000000e+00 0.000000000000000000e+00 0.000000000000000000e+00 0.000000000000000000e+00 0.000000000000000000e+00 0.000000000000000000e+00 0.000000000000000000e+00 0.000000000000000000e+00 0.000000000000000000e+00 0.000000000000000000e+00 0.000000000000000000e+00 0.000000000000000000e+00 0.000000000000000000e+00 0.000000000000000000e+00 0.000000000000000000e+00 0.000000000000000000e+00 0.000000000000000000e+00 0.000000000000000000e+00 0.000000000000000000e+00 0.000000000000000000e+00 0.000000000000000000e+00 0.000000000000000000e+00 0.000000000000000000e+00 0.000000000000000000e+00 0.000000000000000000e+00 0.000000000000000000e+00 0.000000000000000000e+00 0.000000000000000000e+00 0.000000000000000000e+00 0.000000000000000000e+00 0.000000000000000000e+00 0.000000000000000000e+00 0.000000000000000000e+00 0.000000000000000000e+00 0.000000000000000000e+00 0.000000000000000000e+00 0.000000000000000000e+00 0.000000000000000000e+00 0.000000000000000000e+00 0.000000000000000000e+00 0.000000000000000000e+00 0.000000000000000000e+00 0.000000000000000000e+00 0.000000000000000000e+00 0.000000000000000000e+00 0.000000000000000000e+00 0.000000000000000000e+00 0.000000000000000000e+00 0.000000000000000000e+00 0.000000000000000000e+00 0.000000000000000000e+00 0.000000000000000000e+00 0.000000000000000000e+00 0.000000000000000000e+00 0.000000000000000000e+00 0.000000000000000000e+00 0.000000000000000000e+00 0.000000000000000000e+00 0.000000000000000000e+00 0.000000000000000000e+00 0.000000000000000000e+00 0.000000000000000000e+00 0.000000000000000000e+00 0.000000000000000000e+00 0.000000000000000000e+00 0.000000000000000000e+00 0.000000000000000000e+00 0.000000000000000000e+00 0.000000000000000000e+00 0.000000000000000000e+00 0.000000000000000000e+00 0.000000000000000000e+00 0.000000000000000000e+00 0.000000000000000000e+00 0.000000000000000000e+00 0.000000000000000000e+00 0.000000000000000000e+00 0.000000000000000000e+00 0.000000000000000000e+00 0.000000000000000000e+00 0.000000000000000000e+00 0.000000000000000000e+00 0.000000000000000000e+00 0.000000000000000000e+00 0.000000000000000000e+00 0.000000000000000000e+00 0.000000000000000000e+00 0.000000000000000000e+00 0.000000000000000000e+00 0.000000000000000000e+00 0.000000000000000000e+00 0.000000000000000000e+00 0.000000000000000000e+00 0.000000000000000000e+00 0.000000000000000000e+00 0.000000000000000000e+00 0.000000000000000000e+00 0.000000000000000000e+00 0.000000000000000000e+00 0.000000000000000000e+00 0.000000000000000000e+00 0.000000000000000000e+00 0.000000000000000000e+00 0.000000000000000000e+00 0.000000000000000000e+00 0.000000000000000000e+00 0.000000000000000000e+00 0.000000000000000000e+00 0.000000000000000000e+00 0.000000000000000000e+00 0.000000000000000000e+00 0.000000000000000000e+00 0.000000000000000000e+00 0.000000000000000000e+00 0.000000000000000000e+00 0.000000000000000000e+00 0.000000000000000000e+00 0.000000000000000000e+00 0.000000000000000000e+00 0.000000000000000000e+00 0.000000000000000000e+00 0.000000000000000000e+00 0.000000000000000000e+00 0.000000000000000000e+00 0.000000000000000000e+00 0.000000000000000000e+00 0.000000000000000000e+00 0.000000000000000000e+00 0.000000000000000000e+00 0.000000000000000000e+00 0.000000000000000000e+00 0.000000000000000000e+00 0.000000000000000000e+00 0.000000000000000000e+00 0.000000000000000000e+00 0.000000000000000000e+00 0.000000000000000000e+00 0.000000000000000000e+00 0.000000000000000000e+00 0.000000000000000000e+00 0.000000000000000000e+00 0.000000000000000000e+00 0.000000000000000000e+00 0.000000000000000000e+00 0.000000000000000000e+00 0.000000000000000000e+00 0.000000000000000000e+00 0.000000000000000000e+00 0.000000000000000000e+00 0.000000000000000000e+00 0.000000000000000000e+00 0.000000000000000000e+00 0.000000000000000000e+00 0.000000000000000000e+00 0.000000000000000000e+00 0.000000000000000000e+00 0.000000000000000000e+00 0.000000000000000000e+00 0.000000000000000000e+00 0.000000000000000000e+00 0.000000000000000000e+00 0.000000000000000000e+00 0.000000000000000000e+00 0.000000000000000000e+00 0.000000000000000000e+00 0.000000000000000000e+00 0.000000000000000000e+00 0.000000000000000000e+00 0.000000000000000000e+00 0.000000000000000000e+00 0.000000000000000000e+00 0.000000000000000000e+00 0.000000000000000000e+00 0.000000000000000000e+00 0.000000000000000000e+00 0.000000000000000000e+00 0.000000000000000000e+00 0.000000000000000000e+00 0.000000000000000000e+00 0.000000000000000000e+00 0.000000000000000000e+00 0.000000000000000000e+00 0.000000000000000000e+00 0.000000000000000000e+00 0.000000000000000000e+00 0.000000000000000000e+00 0.000000000000000000e+00 0.000000000000000000e+00 0.000000000000000000e+00 0.000000000000000000e+00 0.000000000000000000e+00 0.000000000000000000e+00 0.000000000000000000e+00 0.000000000000000000e+00 0.000000000000000000e+00 0.000000000000000000e+00 0.000000000000000000e+00 0.000000000000000000e+00 0.000000000000000000e+00 0.000000000000000000e+00 0.000000000000000000e+00 0.000000000000000000e+00 0.000000000000000000e+00 0.000000000000000000e+00 0.000000000000000000e+00 0.000000000000000000e+00 0.000000000000000000e+00 0.000000000000000000e+00 0.000000000000000000e+00 0.000000000000000000e+00 0.000000000000000000e+00 0.000000000000000000e+00 0.000000000000000000e+00 0.000000000000000000e+00 0.000000000000000000e+00 0.000000000000000000e+00 0.000000000000000000e+00 0.000000000000000000e+00 0.000000000000000000e+00 0.000000000000000000e+00 0.000000000000000000e+00 0.000000000000000000e+00 0.000000000000000000e+00 0.000000000000000000e+00 0.000000000000000000e+00 0.000000000000000000e+00 0.000000000000000000e+00 0.000000000000000000e+00 0.000000000000000000e+00 0.000000000000000000e+00 0.000000000000000000e+00 0.000000000000000000e+00 0.000000000000000000e+00 0.000000000000000000e+00 0.000000000000000000e+00 0.000000000000000000e+00 0.000000000000000000e+00 0.000000000000000000e+00 0.000000000000000000e+00 0.000000000000000000e+00 0.000000000000000000e+00 0.000000000000000000e+00 0.000000000000000000e+00 0.000000000000000000e+00 0.000000000000000000e+00 0.000000000000000000e+00 0.000000000000000000e+00 0.000000000000000000e+00 0.000000000000000000e+00 0.000000000000000000e+00 0.000000000000000000e+00 0.000000000000000000e+00 0.000000000000000000e+00 0.000000000000000000e+00 0.000000000000000000e+00 0.000000000000000000e+00 0.000000000000000000e+00 0.000000000000000000e+00 0.000000000000000000e+00 0.000000000000000000e+00 0.000000000000000000e+00 0.000000000000000000e+00 0.000000000000000000e+00 0.000000000000000000e+00 0.000000000000000000e+00 0.000000000000000000e+00 0.000000000000000000e+00 0.000000000000000000e+00 0.000000000000000000e+00 0.000000000000000000e+00 0.000000000000000000e+00 0.000000000000000000e+00 0.000000000000000000e+00 0.000000000000000000e+00 0.000000000000000000e+00 0.000000000000000000e+00 0.000000000000000000e+00 0.000000000000000000e+00 0.000000000000000000e+00 0.000000000000000000e+00 0.000000000000000000e+00 0.000000000000000000e+00 0.000000000000000000e+00 0.000000000000000000e+00 0.000000000000000000e+00 0.000000000000000000e+00 0.000000000000000000e+00 0.000000000000000000e+00 0.000000000000000000e+00 0.000000000000000000e+00 0.000000000000000000e+00 0.000000000000000000e+00 0.000000000000000000e+00 0.000000000000000000e+00 0.000000000000000000e+00 0.000000000000000000e+00 0.000000000000000000e+00 0.000000000000000000e+00 0.000000000000000000e+00 0.000000000000000000e+00 0.000000000000000000e+00 0.000000000000000000e+00 0.000000000000000000e+00 0.000000000000000000e+00 0.000000000000000000e+00 0.000000000000000000e+00 0.000000000000000000e+00 0.000000000000000000e+00 0.000000000000000000e+00 0.000000000000000000e+00 0.000000000000000000e+00 0.000000000000000000e+00 0.000000000000000000e+00 0.000000000000000000e+00 0.000000000000000000e+00 0.000000000000000000e+00 0.000000000000000000e+00 0.000000000000000000e+00 0.000000000000000000e+00 0.000000000000000000e+00 0.000000000000000000e+00 0.000000000000000000e+00 0.000000000000000000e+00 0.000000000000000000e+00 0.000000000000000000e+00 0.000000000000000000e+00 0.000000000000000000e+00 0.000000000000000000e+00 0.000000000000000000e+00 0.000000000000000000e+00 0.000000000000000000e+00 0.000000000000000000e+00 0.000000000000000000e+00 0.000000000000000000e+00 0.000000000000000000e+00 0.000000000000000000e+00 0.000000000000000000e+00 0.000000000000000000e+00 0.000000000000000000e+00 0.000000000000000000e+00 0.000000000000000000e+00 0.000000000000000000e+00 0.000000000000000000e+00 0.000000000000000000e+00 0.000000000000000000e+00 0.000000000000000000e+00 0.000000000000000000e+00 0.000000000000000000e+00 0.000000000000000000e+00 0.000000000000000000e+00 0.000000000000000000e+00 0.000000000000000000e+00 0.000000000000000000e+00 0.000000000000000000e+00 0.000000000000000000e+00 0.000000000000000000e+00 0.000000000000000000e+00 0.000000000000000000e+00 0.000000000000000000e+00 0.000000000000000000e+00 0.000000000000000000e+00 0.000000000000000000e+00 0.000000000000000000e+00 0.000000000000000000e+00 0.000000000000000000e+00 0.000000000000000000e+00 0.000000000000000000e+00 0.000000000000000000e+00 0.000000000000000000e+00 0.000000000000000000e+00 0.000000000000000000e+00 0.000000000000000000e+00 0.000000000000000000e+00 0.000000000000000000e+00 0.000000000000000000e+00 0.000000000000000000e+00 0.000000000000000000e+00 0.000000000000000000e+00 0.000000000000000000e+00 0.000000000000000000e+00 0.000000000000000000e+00 0.000000000000000000e+00 0.000000000000000000e+00 0.000000000000000000e+00 0.000000000000000000e+00 0.000000000000000000e+00 0.000000000000000000e+00 0.000000000000000000e+00 0.000000000000000000e+00 0.000000000000000000e+00 0.000000000000000000e+00 0.000000000000000000e+00 0.000000000000000000e+00 0.000000000000000000e+00 0.000000000000000000e+00 0.000000000000000000e+00 0.000000000000000000e+00 0.000000000000000000e+00 0.000000000000000000e+00 0.000000000000000000e+00 0.000000000000000000e+00 0.000000000000000000e+00 0.000000000000000000e+00 0.000000000000000000e+00 0.000000000000000000e+00 0.000000000000000000e+00 0.000000000000000000e+00 0.000000000000000000e+00 0.000000000000000000e+00 0.000000000000000000e+00 0.000000000000000000e+00 0.000000000000000000e+00 0.000000000000000000e+00 0.000000000000000000e+00 0.000000000000000000e+00 0.000000000000000000e+00 0.000000000000000000e+00 0.000000000000000000e+00 0.000000000000000000e+00 0.000000000000000000e+00 0.000000000000000000e+00 0.000000000000000000e+00 0.000000000000000000e+00 0.000000000000000000e+00 0.000000000000000000e+00 0.000000000000000000e+00 0.000000000000000000e+00 0.000000000000000000e+00 0.000000000000000000e+00 0.000000000000000000e+00 0.000000000000000000e+00 0.000000000000000000e+00 0.000000000000000000e+00 0.000000000000000000e+00 0.000000000000000000e+00 0.000000000000000000e+00 0.000000000000000000e+00 0.000000000000000000e+00 0.000000000000000000e+00 0.000000000000000000e+00 0.000000000000000000e+00 0.000000000000000000e+00 0.000000000000000000e+00 0.000000000000000000e+00 0.000000000000000000e+00 0.000000000000000000e+00 0.000000000000000000e+00 0.000000000000000000e+00 0.000000000000000000e+00 0.000000000000000000e+00 0.000000000000000000e+00 0.000000000000000000e+00 0.000000000000000000e+00 0.000000000000000000e+00 0.000000000000000000e+00 0.000000000000000000e+00 0.000000000000000000e+00 0.000000000000000000e+00 0.000000000000000000e+00 0.000000000000000000e+00 0.000000000000000000e+00 0.000000000000000000e+00 0.000000000000000000e+00 0.000000000000000000e+00 0.000000000000000000e+00 0.000000000000000000e+00 0.000000000000000000e+00 0.000000000000000000e+00 0.000000000000000000e+00 0.000000000000000000e+00 0.000000000000000000e+00 0.000000000000000000e+00 0.000000000000000000e+00 0.000000000000000000e+00 0.000000000000000000e+00 0.000000000000000000e+00 0.000000000000000000e+00 0.000000000000000000e+00 0.000000000000000000e+00 0.000000000000000000e+00 0.000000000000000000e+00 0.000000000000000000e+00 0.000000000000000000e+00 0.000000000000000000e+00 0.000000000000000000e+00 0.000000000000000000e+00 0.000000000000000000e+00 0.000000000000000000e+00 0.000000000000000000e+00 0.000000000000000000e+00 0.000000000000000000e+00 0.000000000000000000e+00 0.000000000000000000e+00 0.000000000000000000e+00 0.000000000000000000e+00 0.000000000000000000e+00 0.000000000000000000e+00 0.000000000000000000e+00 0.000000000000000000e+00 0.000000000000000000e+00 0.000000000000000000e+00 0.000000000000000000e+00 0.000000000000000000e+00 0.000000000000000000e+00 0.000000000000000000e+00 0.000000000000000000e+00 0.000000000000000000e+00 0.000000000000000000e+00 0.000000000000000000e+00 0.000000000000000000e+00 0.000000000000000000e+00 0.000000000000000000e+00 0.000000000000000000e+00 0.000000000000000000e+00 0.000000000000000000e+00 0.000000000000000000e+00 0.000000000000000000e+00 0.000000000000000000e+00 0.000000000000000000e+00 0.000000000000000000e+00 0.000000000000000000e+00 0.000000000000000000e+00 0.000000000000000000e+00 0.000000000000000000e+00 0.000000000000000000e+00 0.000000000000000000e+00 0.000000000000000000e+00 0.000000000000000000e+00 0.000000000000000000e+00 0.000000000000000000e+00 0.000000000000000000e+00 0.000000000000000000e+00 0.000000000000000000e+00 0.000000000000000000e+00 0.000000000000000000e+00 0.000000000000000000e+00 0.000000000000000000e+00 0.000000000000000000e+00 0.000000000000000000e+00 0.000000000000000000e+00 0.000000000000000000e+00 0.000000000000000000e+00 0.000000000000000000e+00 0.000000000000000000e+00 0.000000000000000000e+00 0.000000000000000000e+00 0.000000000000000000e+00 0.000000000000000000e+00 0.000000000000000000e+00 0.000000000000000000e+00 0.000000000000000000e+00 0.000000000000000000e+00 0.000000000000000000e+00 0.000000000000000000e+00 0.000000000000000000e+00 0.000000000000000000e+00 0.000000000000000000e+00 0.000000000000000000e+00 0.000000000000000000e+00 0.000000000000000000e+00 0.000000000000000000e+00 0.000000000000000000e+00 0.000000000000000000e+00 0.000000000000000000e+00 0.000000000000000000e+00 0.000000000000000000e+00 0.000000000000000000e+00 0.000000000000000000e+00 0.000000000000000000e+00 0.000000000000000000e+00 0.000000000000000000e+00 0.000000000000000000e+00 0.000000000000000000e+00 0.000000000000000000e+00 0.000000000000000000e+00 0.000000000000000000e+00 0.000000000000000000e+00 0.000000000000000000e+00 0.000000000000000000e+00 0.000000000000000000e+00 0.000000000000000000e+00 0.000000000000000000e+00 0.000000000000000000e+00 0.000000000000000000e+00 0.000000000000000000e+00 0.000000000000000000e+00 0.000000000000000000e+00 0.000000000000000000e+00 0.000000000000000000e+00 0.000000000000000000e+00 0.000000000000000000e+00 0.000000000000000000e+00 0.000000000000000000e+00 0.000000000000000000e+00 0.000000000000000000e+00 0.000000000000000000e+00 0.000000000000000000e+00 0.000000000000000000e+00 0.000000000000000000e+00 0.000000000000000000e+00 0.000000000000000000e+00 0.000000000000000000e+00 0.000000000000000000e+00 0.000000000000000000e+00 0.000000000000000000e+00 0.000000000000000000e+00 0.000000000000000000e+00 0.000000000000000000e+00 0.000000000000000000e+00 0.000000000000000000e+00 0.000000000000000000e+00 0.000000000000000000e+00 0.000000000000000000e+00 0.000000000000000000e+00 0.000000000000000000e+00 0.000000000000000000e+00 0.000000000000000000e+00 0.000000000000000000e+00 0.000000000000000000e+00 0.000000000000000000e+00 0.000000000000000000e+00 0.000000000000000000e+00 0.000000000000000000e+00 0.000000000000000000e+00 0.000000000000000000e+00 0.000000000000000000e+00 0.000000000000000000e+00 0.000000000000000000e+00 0.000000000000000000e+00 0.000000000000000000e+00 0.000000000000000000e+00 0.000000000000000000e+00 0.000000000000000000e+00 0.000000000000000000e+00 0.000000000000000000e+00 0.000000000000000000e+00 0.000000000000000000e+00 0.000000000000000000e+00 0.000000000000000000e+00 0.000000000000000000e+00 0.000000000000000000e+00 0.000000000000000000e+00 0.000000000000000000e+00 0.000000000000000000e+00 0.000000000000000000e+00 0.000000000000000000e+00 0.000000000000000000e+00 0.000000000000000000e+00 0.000000000000000000e+00 0.000000000000000000e+00 0.000000000000000000e+00 0.000000000000000000e+00 0.000000000000000000e+00 0.000000000000000000e+00 0.000000000000000000e+00 0.000000000000000000e+00 0.000000000000000000e+00 0.000000000000000000e+00 0.000000000000000000e+00 0.000000000000000000e+00 0.000000000000000000e+00 0.000000000000000000e+00 0.000000000000000000e+00 0.000000000000000000e+00 0.000000000000000000e+00 0.000000000000000000e+00 0.000000000000000000e+00 0.000000000000000000e+00 0.000000000000000000e+00 0.000000000000000000e+00 0.000000000000000000e+00 0.000000000000000000e+00 0.000000000000000000e+00 0.000000000000000000e+00 0.000000000000000000e+00 0.000000000000000000e+00 0.000000000000000000e+00 0.000000000000000000e+00 0.000000000000000000e+00 0.000000000000000000e+00 0.000000000000000000e+00 0.000000000000000000e+00 0.000000000000000000e+00 0.000000000000000000e+00 0.000000000000000000e+00 0.000000000000000000e+00 0.000000000000000000e+00 0.000000000000000000e+00 0.000000000000000000e+00 0.000000000000000000e+00 0.000000000000000000e+00 0.000000000000000000e+00 0.000000000000000000e+00 0.000000000000000000e+00 0.000000000000000000e+00 0.000000000000000000e+00 0.000000000000000000e+00 0.000000000000000000e+00 0.000000000000000000e+00 0.000000000000000000e+00 0.000000000000000000e+00 0.000000000000000000e+00 0.000000000000000000e+00 0.000000000000000000e+00 0.000000000000000000e+00 0.000000000000000000e+00 0.000000000000000000e+00 0.000000000000000000e+00 0.000000000000000000e+00 0.000000000000000000e+00 0.000000000000000000e+00 0.000000000000000000e+00 0.000000000000000000e+00 0.000000000000000000e+00 0.000000000000000000e+00 0.000000000000000000e+00 0.000000000000000000e+00 0.000000000000000000e+00 0.000000000000000000e+00 0.000000000000000000e+00 0.000000000000000000e+00 0.000000000000000000e+00 0.000000000000000000e+00 0.000000000000000000e+00 0.000000000000000000e+00 0.000000000000000000e+00 0.000000000000000000e+00 0.000000000000000000e+00 0.000000000000000000e+00 0.000000000000000000e+00 0.000000000000000000e+00 0.000000000000000000e+00 0.000000000000000000e+00 0.000000000000000000e+00 0.000000000000000000e+00 0.000000000000000000e+00 0.000000000000000000e+00 0.000000000000000000e+00 0.000000000000000000e+00 0.000000000000000000e+00 0.000000000000000000e+00 0.000000000000000000e+00 0.000000000000000000e+00 0.000000000000000000e+00 0.000000000000000000e+00 0.000000000000000000e+00 0.000000000000000000e+00 0.000000000000000000e+00 0.000000000000000000e+00 0.000000000000000000e+00 0.000000000000000000e+00 0.000000000000000000e+00 0.000000000000000000e+00 0.000000000000000000e+00 0.000000000000000000e+00 0.000000000000000000e+00 0.000000000000000000e+00 0.000000000000000000e+00 0.000000000000000000e+00 0.000000000000000000e+00 0.000000000000000000e+00 0.000000000000000000e+00 0.000000000000000000e+00 0.000000000000000000e+00 0.000000000000000000e+00 0.000000000000000000e+00 0.000000000000000000e+00 0.000000000000000000e+00 0.000000000000000000e+00 0.000000000000000000e+00 0.000000000000000000e+00 0.000000000000000000e+00 0.000000000000000000e+00 0.000000000000000000e+00 0.000000000000000000e+00 0.000000000000000000e+00 0.000000000000000000e+00 0.000000000000000000e+00 0.000000000000000000e+00 0.000000000000000000e+00 0.000000000000000000e+00 0.000000000000000000e+00 0.000000000000000000e+00 0.000000000000000000e+00 0.000000000000000000e+00 0.000000000000000000e+00 0.000000000000000000e+00 0.000000000000000000e+00 0.000000000000000000e+00 0.000000000000000000e+00 0.000000000000000000e+00 0.000000000000000000e+00 0.000000000000000000e+00 0.000000000000000000e+00 0.000000000000000000e+00 0.000000000000000000e+00 0.000000000000000000e+00 0.000000000000000000e+00 0.000000000000000000e+00 0.000000000000000000e+00 0.000000000000000000e+00 0.000000000000000000e+00 0.000000000000000000e+00 0.000000000000000000e+00 0.000000000000000000e+00 0.000000000000000000e+00 0.000000000000000000e+00 0.000000000000000000e+00 0.000000000000000000e+00 0.000000000000000000e+00 0.000000000000000000e+00 0.000000000000000000e+00 0.000000000000000000e+00 0.000000000000000000e+00 0.000000000000000000e+00 0.000000000000000000e+00 0.000000000000000000e+00 0.000000000000000000e+00 0.000000000000000000e+00 0.000000000000000000e+00 0.000000000000000000e+00 0.000000000000000000e+00 0.000000000000000000e+00 0.000000000000000000e+00 0.000000000000000000e+00 0.000000000000000000e+00 0.000000000000000000e+00 0.000000000000000000e+00 0.000000000000000000e+00 0.000000000000000000e+00 0.000000000000000000e+00 0.000000000000000000e+00 0.000000000000000000e+00 0.000000000000000000e+00 0.000000000000000000e+00 0.000000000000000000e+00 0.000000000000000000e+00 0.000000000000000000e+00 0.000000000000000000e+00 0.000000000000000000e+00 0.000000000000000000e+00 0.000000000000000000e+00 0.000000000000000000e+00 0.000000000000000000e+00 0.000000000000000000e+00 0.000000000000000000e+00 0.000000000000000000e+00 0.000000000000000000e+00 0.000000000000000000e+00 0.000000000000000000e+00 0.000000000000000000e+00 0.000000000000000000e+00 0.000000000000000000e+00 0.000000000000000000e+00 0.000000000000000000e+00 0.000000000000000000e+00 0.000000000000000000e+00 0.000000000000000000e+00 0.000000000000000000e+00 0.000000000000000000e+00 0.000000000000000000e+00 0.000000000000000000e+00 0.000000000000000000e+00 0.000000000000000000e+00 0.000000000000000000e+00 0.000000000000000000e+00 0.000000000000000000e+00 0.000000000000000000e+00 0.000000000000000000e+00 0.000000000000000000e+00 0.000000000000000000e+00 0.000000000000000000e+00 0.000000000000000000e+00 0.000000000000000000e+00 0.000000000000000000e+00 0.000000000000000000e+00 0.000000000000000000e+00 0.000000000000000000e+00 0.000000000000000000e+00 0.000000000000000000e+00 0.000000000000000000e+00 0.000000000000000000e+00 0.000000000000000000e+00 0.000000000000000000e+00 0.000000000000000000e+00 0.000000000000000000e+00 0.000000000000000000e+00 0.000000000000000000e+00 0.000000000000000000e+00 0.000000000000000000e+00 0.000000000000000000e+00 0.000000000000000000e+00 0.000000000000000000e+00 0.000000000000000000e+00 0.000000000000000000e+00 0.000000000000000000e+00 0.000000000000000000e+00 0.000000000000000000e+00 0.000000000000000000e+00 0.000000000000000000e+00 0.000000000000000000e+00 0.000000000000000000e+00 0.000000000000000000e+00 0.000000000000000000e+00 0.000000000000000000e+00 0.000000000000000000e+00 0.000000000000000000e+00 0.000000000000000000e+00 0.000000000000000000e+00 0.000000000000000000e+00 0.000000000000000000e+00 0.000000000000000000e+00 0.000000000000000000e+00 0.000000000000000000e+00 0.000000000000000000e+00 0.000000000000000000e+00 0.000000000000000000e+00 0.000000000000000000e+00 0.000000000000000000e+00 0.000000000000000000e+00 0.000000000000000000e+00 0.000000000000000000e+00 0.000000000000000000e+00 0.000000000000000000e+00 0.000000000000000000e+00 0.000000000000000000e+00 0.000000000000000000e+00 0.000000000000000000e+00 0.000000000000000000e+00 0.000000000000000000e+00 0.000000000000000000e+00 0.000000000000000000e+00 0.000000000000000000e+00 0.000000000000000000e+00 0.000000000000000000e+00 0.000000000000000000e+00 0.000000000000000000e+00 0.000000000000000000e+00 0.000000000000000000e+00 0.000000000000000000e+00 0.000000000000000000e+00 0.000000000000000000e+00 0.000000000000000000e+00 0.000000000000000000e+00 0.000000000000000000e+00 0.000000000000000000e+00 0.000000000000000000e+00 0.000000000000000000e+00 0.000000000000000000e+00 0.000000000000000000e+00 0.000000000000000000e+00 0.000000000000000000e+00 0.000000000000000000e+00 0.000000000000000000e+00 0.000000000000000000e+00 0.000000000000000000e+00 0.000000000000000000e+00 0.000000000000000000e+00 0.000000000000000000e+00 0.000000000000000000e+00 0.000000000000000000e+00 0.000000000000000000e+00 0.000000000000000000e+00 0.000000000000000000e+00 0.000000000000000000e+00 0.000000000000000000e+00 0.000000000000000000e+00 0.000000000000000000e+00 0.000000000000000000e+00 0.000000000000000000e+00 0.000000000000000000e+00 0.000000000000000000e+00 0.000000000000000000e+00 0.000000000000000000e+00 0.000000000000000000e+00 0.000000000000000000e+00 0.000000000000000000e+00 0.000000000000000000e+00 0.000000000000000000e+00 0.000000000000000000e+00 0.000000000000000000e+00 0.000000000000000000e+00 0.000000000000000000e+00 0.000000000000000000e+00 0.000000000000000000e+00 0.000000000000000000e+00 0.000000000000000000e+00 0.000000000000000000e+00 0.000000000000000000e+00 0.000000000000000000e+00 0.000000000000000000e+00 0.000000000000000000e+00 0.000000000000000000e+00 0.000000000000000000e+00 0.000000000000000000e+00 0.000000000000000000e+00 0.000000000000000000e+00 0.000000000000000000e+00 0.000000000000000000e+00 0.000000000000000000e+00 0.000000000000000000e+00 0.000000000000000000e+00 0.000000000000000000e+00 0.000000000000000000e+00 0.000000000000000000e+00 0.000000000000000000e+00 0.000000000000000000e+00 0.000000000000000000e+00 0.000000000000000000e+00 0.000000000000000000e+00 0.000000000000000000e+00 0.000000000000000000e+00 0.000000000000000000e+00 0.000000000000000000e+00 0.000000000000000000e+00 0.000000000000000000e+00 0.000000000000000000e+00 0.000000000000000000e+00 0.000000000000000000e+00 0.000000000000000000e+00 0.000000000000000000e+00 0.000000000000000000e+00 0.000000000000000000e+00 0.000000000000000000e+00 0.000000000000000000e+00 0.000000000000000000e+00 0.000000000000000000e+00 0.000000000000000000e+00 0.000000000000000000e+00 0.000000000000000000e+00 0.000000000000000000e+00 0.000000000000000000e+00 0.000000000000000000e+00 0.000000000000000000e+00 0.000000000000000000e+00 0.000000000000000000e+00 0.000000000000000000e+00 0.000000000000000000e+00 0.000000000000000000e+00 0.000000000000000000e+00 0.000000000000000000e+00 0.000000000000000000e+00 0.000000000000000000e+00 0.000000000000000000e+00 0.000000000000000000e+00 0.000000000000000000e+00 0.000000000000000000e+00 0.000000000000000000e+00 0.000000000000000000e+00 0.000000000000000000e+00 0.000000000000000000e+00 0.000000000000000000e+00 0.000000000000000000e+00 0.000000000000000000e+00 0.000000000000000000e+00 0.000000000000000000e+00 0.000000000000000000e+00 0.000000000000000000e+00 0.000000000000000000e+00 0.000000000000000000e+00 0.000000000000000000e+00 0.000000000000000000e+00 0.000000000000000000e+00 0.000000000000000000e+00 0.000000000000000000e+00 0.000000000000000000e+00 0.000000000000000000e+00 0.000000000000000000e+00 0.000000000000000000e+00 0.000000000000000000e+00 0.000000000000000000e+00 0.000000000000000000e+00 0.000000000000000000e+00 0.000000000000000000e+00 0.000000000000000000e+00 0.000000000000000000e+00 0.000000000000000000e+00 0.000000000000000000e+00 0.000000000000000000e+00 0.000000000000000000e+00 0.000000000000000000e+00 0.000000000000000000e+00 0.000000000000000000e+00 0.000000000000000000e+00 0.000000000000000000e+00 0.000000000000000000e+00 0.000000000000000000e+00 0.000000000000000000e+00 0.000000000000000000e+00 0.000000000000000000e+00 0.000000000000000000e+00 0.000000000000000000e+00 0.000000000000000000e+00 0.000000000000000000e+00 0.000000000000000000e+00 0.000000000000000000e+00 0.000000000000000000e+00 0.000000000000000000e+00 0.000000000000000000e+00 0.000000000000000000e+00 0.000000000000000000e+00 0.000000000000000000e+00 0.000000000000000000e+00 0.000000000000000000e+00 0.000000000000000000e+00 0.000000000000000000e+00 0.000000000000000000e+00 0.000000000000000000e+00 0.000000000000000000e+00 0.000000000000000000e+00 0.000000000000000000e+00 0.000000000000000000e+00 0.000000000000000000e+00 0.000000000000000000e+00 0.000000000000000000e+00 0.000000000000000000e+00 0.000000000000000000e+00 0.000000000000000000e+00 0.000000000000000000e+00 0.000000000000000000e+00 0.000000000000000000e+00 0.000000000000000000e+00 0.000000000000000000e+00 0.000000000000000000e+00 0.000000000000000000e+00 0.000000000000000000e+00 0.000000000000000000e+00 0.000000000000000000e+00 0.000000000000000000e+00 0.000000000000000000e+00 0.000000000000000000e+00 0.000000000000000000e+00 0.000000000000000000e+00 0.000000000000000000e+00 0.000000000000000000e+00 0.000000000000000000e+00 0.000000000000000000e+00 0.000000000000000000e+00 0.000000000000000000e+00 0.000000000000000000e+00 0.000000000000000000e+00 0.000000000000000000e+00 0.000000000000000000e+00 0.000000000000000000e+00 0.000000000000000000e+00 0.000000000000000000e+00 0.000000000000000000e+00 0.000000000000000000e+00 0.000000000000000000e+00 0.000000000000000000e+00 0.000000000000000000e+00 0.000000000000000000e+00 0.000000000000000000e+00 0.000000000000000000e+00 0.000000000000000000e+00 0.000000000000000000e+00 0.000000000000000000e+00 0.000000000000000000e+00 0.000000000000000000e+00 0.000000000000000000e+00 0.000000000000000000e+00 0.000000000000000000e+00 0.000000000000000000e+00 0.000000000000000000e+00 0.000000000000000000e+00 0.000000000000000000e+00 0.000000000000000000e+00 0.000000000000000000e+00 0.000000000000000000e+00 0.000000000000000000e+00 0.000000000000000000e+00 0.000000000000000000e+00 0.000000000000000000e+00 0.000000000000000000e+00 0.000000000000000000e+00 0.000000000000000000e+00 0.000000000000000000e+00 0.000000000000000000e+00 0.000000000000000000e+00 0.000000000000000000e+00 0.000000000000000000e+00 0.000000000000000000e+00 0.000000000000000000e+00 0.000000000000000000e+00 0.000000000000000000e+00 0.000000000000000000e+00 0.000000000000000000e+00 0.000000000000000000e+00 0.000000000000000000e+00 0.000000000000000000e+00 0.000000000000000000e+00 0.000000000000000000e+00 0.000000000000000000e+00 0.000000000000000000e+00 0.000000000000000000e+00 0.000000000000000000e+00 0.000000000000000000e+00 0.000000000000000000e+00 0.000000000000000000e+00 0.000000000000000000e+00 0.000000000000000000e+00 0.000000000000000000e+00 0.000000000000000000e+00 0.000000000000000000e+00 0.000000000000000000e+00 0.000000000000000000e+00 0.000000000000000000e+00 0.000000000000000000e+00 0.000000000000000000e+00 0.000000000000000000e+00 0.000000000000000000e+00 0.000000000000000000e+00 0.000000000000000000e+00 0.000000000000000000e+00 0.000000000000000000e+00 0.000000000000000000e+00 0.000000000000000000e+00 0.000000000000000000e+00 0.000000000000000000e+00 0.000000000000000000e+00 0.000000000000000000e+00 0.000000000000000000e+00 0.000000000000000000e+00 0.000000000000000000e+00 0.000000000000000000e+00 0.000000000000000000e+00 0.000000000000000000e+00 0.000000000000000000e+00 0.000000000000000000e+00 0.000000000000000000e+00 0.000000000000000000e+00 0.000000000000000000e+00 0.000000000000000000e+00 0.000000000000000000e+00 0.000000000000000000e+00 0.000000000000000000e+00 0.000000000000000000e+00 0.000000000000000000e+00 0.000000000000000000e+00 0.000000000000000000e+00 0.000000000000000000e+00 0.000000000000000000e+00 0.000000000000000000e+00 0.000000000000000000e+00 0.000000000000000000e+00 0.000000000000000000e+00 0.000000000000000000e+00 0.000000000000000000e+00 0.000000000000000000e+00 0.000000000000000000e+00 0.000000000000000000e+00 0.000000000000000000e+00 0.000000000000000000e+00 0.000000000000000000e+00 0.000000000000000000e+00 0.000000000000000000e+00 0.000000000000000000e+00 0.000000000000000000e+00 0.000000000000000000e+00 0.000000000000000000e+00 0.000000000000000000e+00 0.000000000000000000e+00 0.000000000000000000e+00 0.000000000000000000e+00 0.000000000000000000e+00 0.000000000000000000e+00 0.000000000000000000e+00 0.000000000000000000e+00 0.000000000000000000e+00 0.000000000000000000e+00 0.000000000000000000e+00 0.000000000000000000e+00 0.000000000000000000e+00 0.000000000000000000e+00 0.000000000000000000e+00 0.000000000000000000e+00 0.000000000000000000e+00 0.000000000000000000e+00 0.000000000000000000e+00 0.000000000000000000e+00 0.000000000000000000e+00 0.000000000000000000e+00 0.000000000000000000e+00 0.000000000000000000e+00 0.000000000000000000e+00 0.000000000000000000e+00 0.000000000000000000e+00 0.000000000000000000e+00 0.000000000000000000e+00 0.000000000000000000e+00 0.000000000000000000e+00 0.000000000000000000e+00 0.000000000000000000e+00 0.000000000000000000e+00 0.000000000000000000e+00 0.000000000000000000e+00 0.000000000000000000e+00 0.000000000000000000e+00 0.000000000000000000e+00 0.000000000000000000e+00 0.000000000000000000e+00 0.000000000000000000e+00 0.000000000000000000e+00 0.000000000000000000e+00 0.000000000000000000e+00 0.000000000000000000e+00 0.000000000000000000e+00 0.000000000000000000e+00 0.000000000000000000e+00 0.000000000000000000e+00 0.000000000000000000e+00 0.000000000000000000e+00 0.000000000000000000e+00 0.000000000000000000e+00 0.000000000000000000e+00 0.000000000000000000e+00 0.000000000000000000e+00 0.000000000000000000e+00 0.000000000000000000e+00 0.000000000000000000e+00 0.000000000000000000e+00 0.000000000000000000e+00 0.000000000000000000e+00 0.000000000000000000e+00 0.000000000000000000e+00 0.000000000000000000e+00 0.000000000000000000e+00 0.000000000000000000e+00 0.000000000000000000e+00 0.000000000000000000e+00 0.000000000000000000e+00 0.000000000000000000e+00 0.000000000000000000e+00 0.000000000000000000e+00 0.000000000000000000e+00 0.000000000000000000e+00 0.000000000000000000e+00 0.000000000000000000e+00 0.000000000000000000e+00 0.000000000000000000e+00 0.000000000000000000e+00 0.000000000000000000e+00 0.000000000000000000e+00 0.000000000000000000e+00 0.000000000000000000e+00 0.000000000000000000e+00 0.000000000000000000e+00 0.000000000000000000e+00 0.000000000000000000e+00 0.000000000000000000e+00 0.000000000000000000e+00 0.000000000000000000e+00 0.000000000000000000e+00 0.000000000000000000e+00 0.000000000000000000e+00 0.000000000000000000e+00 0.000000000000000000e+00 0.000000000000000000e+00 0.000000000000000000e+00 0.000000000000000000e+00 0.000000000000000000e+00 0.000000000000000000e+00 0.000000000000000000e+00 0.000000000000000000e+00 0.000000000000000000e+00 0.000000000000000000e+00 0.000000000000000000e+00 0.000000000000000000e+00 0.000000000000000000e+00 0.000000000000000000e+00 0.000000000000000000e+00 0.000000000000000000e+00 0.000000000000000000e+00 0.000000000000000000e+00 0.000000000000000000e+00 0.000000000000000000e+00 0.000000000000000000e+00 0.000000000000000000e+00 0.000000000000000000e+00 0.000000000000000000e+00 0.000000000000000000e+00 0.000000000000000000e+00 0.000000000000000000e+00 0.000000000000000000e+00 0.000000000000000000e+00 0.000000000000000000e+00 0.000000000000000000e+00 0.000000000000000000e+00 0.000000000000000000e+00 0.000000000000000000e+00 0.000000000000000000e+00 0.000000000000000000e+00 0.000000000000000000e+00 0.000000000000000000e+00 0.000000000000000000e+00 0.000000000000000000e+00 0.000000000000000000e+00 0.000000000000000000e+00 0.000000000000000000e+00 0.000000000000000000e+00 0.000000000000000000e+00 0.000000000000000000e+00 0.000000000000000000e+00 0.000000000000000000e+00 0.000000000000000000e+00 0.000000000000000000e+00 0.000000000000000000e+00 0.000000000000000000e+00 0.000000000000000000e+00 0.000000000000000000e+00 0.000000000000000000e+00 0.000000000000000000e+00 0.000000000000000000e+00 0.000000000000000000e+00 0.000000000000000000e+00 0.000000000000000000e+00 0.000000000000000000e+00 0.000000000000000000e+00 0.000000000000000000e+00 0.000000000000000000e+00 0.000000000000000000e+00 0.000000000000000000e+00 0.000000000000000000e+00 0.000000000000000000e+00 0.000000000000000000e+00 0.000000000000000000e+00 0.000000000000000000e+00 0.000000000000000000e+00 0.000000000000000000e+00 0.000000000000000000e+00 0.000000000000000000e+00 0.000000000000000000e+00 0.000000000000000000e+00 0.000000000000000000e+00 0.000000000000000000e+00 0.000000000000000000e+00 0.000000000000000000e+00 0.000000000000000000e+00 0.000000000000000000e+00 0.000000000000000000e+00 0.000000000000000000e+00 0.000000000000000000e+00 0.000000000000000000e+00 0.000000000000000000e+00 0.000000000000000000e+00 0.000000000000000000e+00 0.000000000000000000e+00 0.000000000000000000e+00 0.000000000000000000e+00 0.000000000000000000e+00 0.000000000000000000e+00 0.000000000000000000e+00 0.000000000000000000e+00 0.000000000000000000e+00 0.000000000000000000e+00 0.000000000000000000e+00 0.000000000000000000e+00 0.000000000000000000e+00 0.000000000000000000e+00 0.000000000000000000e+00 0.000000000000000000e+00 0.000000000000000000e+00 0.000000000000000000e+00 0.000000000000000000e+00 0.000000000000000000e+00 0.000000000000000000e+00 0.000000000000000000e+00 0.000000000000000000e+00 0.000000000000000000e+00 0.000000000000000000e+00 0.000000000000000000e+00 0.000000000000000000e+00 0.000000000000000000e+00 0.000000000000000000e+00 0.000000000000000000e+00 0.000000000000000000e+00 0.000000000000000000e+00 0.000000000000000000e+00 0.000000000000000000e+00 0.000000000000000000e+00 0.000000000000000000e+00 0.000000000000000000e+00 0.000000000000000000e+00 0.000000000000000000e+00 0.000000000000000000e+00 0.000000000000000000e+00 0.000000000000000000e+00 0.000000000000000000e+00 0.000000000000000000e+00 0.000000000000000000e+00 0.000000000000000000e+00 0.000000000000000000e+00 0.000000000000000000e+00 0.000000000000000000e+00 0.000000000000000000e+00 0.000000000000000000e+00 0.000000000000000000e+00 0.000000000000000000e+00 0.000000000000000000e+00 0.000000000000000000e+00 0.000000000000000000e+00 0.000000000000000000e+00 0.000000000000000000e+00 0.000000000000000000e+00 0.000000000000000000e+00 0.000000000000000000e+00 0.000000000000000000e+00 0.000000000000000000e+00 0.000000000000000000e+00 0.000000000000000000e+00 0.000000000000000000e+00 0.000000000000000000e+00 0.000000000000000000e+00 0.000000000000000000e+00 0.000000000000000000e+00 0.000000000000000000e+00 0.000000000000000000e+00 0.000000000000000000e+00 0.000000000000000000e+00 0.000000000000000000e+00 0.000000000000000000e+00 0.000000000000000000e+00 0.000000000000000000e+00 0.000000000000000000e+00 0.000000000000000000e+00 0.000000000000000000e+00 0.000000000000000000e+00 0.000000000000000000e+00 0.000000000000000000e+00 0.000000000000000000e+00 0.000000000000000000e+00 0.000000000000000000e+00 0.000000000000000000e+00 0.000000000000000000e+00 0.000000000000000000e+00 0.000000000000000000e+00 0.000000000000000000e+00 0.000000000000000000e+00 0.000000000000000000e+00 0.000000000000000000e+00 0.000000000000000000e+00 0.000000000000000000e+00 0.000000000000000000e+00 0.000000000000000000e+00 0.000000000000000000e+00 0.000000000000000000e+00 0.000000000000000000e+00 0.000000000000000000e+00 0.000000000000000000e+00 0.000000000000000000e+00 0.000000000000000000e+00 0.000000000000000000e+00 0.000000000000000000e+00 0.000000000000000000e+00 0.000000000000000000e+00 0.000000000000000000e+00 0.000000000000000000e+00 0.000000000000000000e+00 0.000000000000000000e+00 0.000000000000000000e+00 0.000000000000000000e+00 0.000000000000000000e+00 0.000000000000000000e+00 0.000000000000000000e+00 0.000000000000000000e+00 0.000000000000000000e+00 0.000000000000000000e+00 0.000000000000000000e+00 0.000000000000000000e+00 0.000000000000000000e+00 0.000000000000000000e+00 0.000000000000000000e+00 0.000000000000000000e+00 0.000000000000000000e+00 0.000000000000000000e+00 0.000000000000000000e+00 0.000000000000000000e+00 0.000000000000000000e+00 0.000000000000000000e+00 0.000000000000000000e+00 0.000000000000000000e+00 0.000000000000000000e+00 0.000000000000000000e+00 0.000000000000000000e+00 0.000000000000000000e+00 0.000000000000000000e+00 0.000000000000000000e+00 0.000000000000000000e+00 0.000000000000000000e+00 0.000000000000000000e+00 0.000000000000000000e+00 0.000000000000000000e+00 0.000000000000000000e+00 0.000000000000000000e+00 0.000000000000000000e+00 0.000000000000000000e+00 0.000000000000000000e+00 0.000000000000000000e+00 0.000000000000000000e+00 0.000000000000000000e+00 0.000000000000000000e+00 0.000000000000000000e+00 0.000000000000000000e+00 0.000000000000000000e+00 0.000000000000000000e+00 0.000000000000000000e+00 0.000000000000000000e+00 0.000000000000000000e+00 0.000000000000000000e+00 0.000000000000000000e+00 0.000000000000000000e+00 0.000000000000000000e+00 0.000000000000000000e+00 0.000000000000000000e+00 0.000000000000000000e+00 0.000000000000000000e+00 0.000000000000000000e+00 0.000000000000000000e+00 0.000000000000000000e+00 0.000000000000000000e+00 0.000000000000000000e+00 0.000000000000000000e+00 0.000000000000000000e+00 0.000000000000000000e+00 0.000000000000000000e+00 0.000000000000000000e+00 0.000000000000000000e+00 0.000000000000000000e+00 0.000000000000000000e+00 0.000000000000000000e+00 0.000000000000000000e+00 0.000000000000000000e+00 0.000000000000000000e+00 0.000000000000000000e+00 0.000000000000000000e+00 0.000000000000000000e+00 0.000000000000000000e+00 0.000000000000000000e+00 0.000000000000000000e+00 0.000000000000000000e+00 0.000000000000000000e+00 0.000000000000000000e+00 0.000000000000000000e+00 0.000000000000000000e+00 0.000000000000000000e+00 0.000000000000000000e+00 0.000000000000000000e+00 0.000000000000000000e+00 0.000000000000000000e+00 0.000000000000000000e+00 0.000000000000000000e+00 0.000000000000000000e+00 0.000000000000000000e+00 0.000000000000000000e+00 0.000000000000000000e+00 0.000000000000000000e+00 0.000000000000000000e+00 0.000000000000000000e+00 0.000000000000000000e+00 0.000000000000000000e+00 0.000000000000000000e+00 0.000000000000000000e+00 0.000000000000000000e+00 0.000000000000000000e+00 0.000000000000000000e+00 0.000000000000000000e+00 0.000000000000000000e+00 0.000000000000000000e+00 0.000000000000000000e+00 0.000000000000000000e+00 0.000000000000000000e+00 0.000000000000000000e+00 0.000000000000000000e+00 0.000000000000000000e+00 0.000000000000000000e+00 0.000000000000000000e+00 0.000000000000000000e+00 0.000000000000000000e+00 0.000000000000000000e+00 0.000000000000000000e+00 0.000000000000000000e+00 0.000000000000000000e+00 0.000000000000000000e+00 0.000000000000000000e+00 0.000000000000000000e+00 0.000000000000000000e+00 0.000000000000000000e+00 0.000000000000000000e+00 0.000000000000000000e+00 0.000000000000000000e+00 0.000000000000000000e+00 0.000000000000000000e+00 0.000000000000000000e+00 0.000000000000000000e+00 0.000000000000000000e+00 0.000000000000000000e+00 0.000000000000000000e+00 0.000000000000000000e+00 0.000000000000000000e+00 0.000000000000000000e+00 0.000000000000000000e+00 0.000000000000000000e+00 0.000000000000000000e+00 0.000000000000000000e+00 0.000000000000000000e+00 0.000000000000000000e+00 0.000000000000000000e+00 0.000000000000000000e+00 0.000000000000000000e+00 0.000000000000000000e+00 0.000000000000000000e+00 0.000000000000000000e+00 0.000000000000000000e+00 0.000000000000000000e+00 0.000000000000000000e+00 0.000000000000000000e+00 0.000000000000000000e+00 0.000000000000000000e+00 0.000000000000000000e+00 0.000000000000000000e+00 0.000000000000000000e+00 0.000000000000000000e+00 0.000000000000000000e+00 0.000000000000000000e+00 0.000000000000000000e+00 0.000000000000000000e+00 0.000000000000000000e+00 0.000000000000000000e+00 0.000000000000000000e+00 0.000000000000000000e+00 0.000000000000000000e+00 0.000000000000000000e+00 0.000000000000000000e+00 0.000000000000000000e+00 0.000000000000000000e+00 0.000000000000000000e+00 0.000000000000000000e+00 0.000000000000000000e+00 0.000000000000000000e+00 0.000000000000000000e+00 0.000000000000000000e+00 0.000000000000000000e+00 0.000000000000000000e+00 0.000000000000000000e+00 0.000000000000000000e+00 0.000000000000000000e+00 0.000000000000000000e+00 0.000000000000000000e+00 0.000000000000000000e+00 0.000000000000000000e+00 0.000000000000000000e+00 0.000000000000000000e+00 0.000000000000000000e+00 0.000000000000000000e+00 0.000000000000000000e+00 0.000000000000000000e+00 0.000000000000000000e+00 0.000000000000000000e+00 0.000000000000000000e+00 0.000000000000000000e+00 0.000000000000000000e+00 0.000000000000000000e+00 0.000000000000000000e+00 0.000000000000000000e+00 0.000000000000000000e+00 0.000000000000000000e+00 0.000000000000000000e+00 0.000000000000000000e+00 0.000000000000000000e+00 0.000000000000000000e+00 0.000000000000000000e+00 0.000000000000000000e+00 0.000000000000000000e+00 0.000000000000000000e+00 0.000000000000000000e+00 0.000000000000000000e+00 0.000000000000000000e+00 0.000000000000000000e+00 0.000000000000000000e+00 0.000000000000000000e+00 0.000000000000000000e+00 0.000000000000000000e+00 0.000000000000000000e+00 0.000000000000000000e+00 0.000000000000000000e+00 0.000000000000000000e+00 0.000000000000000000e+00 0.000000000000000000e+00 0.000000000000000000e+00 0.000000000000000000e+00 0.000000000000000000e+00 0.000000000000000000e+00 0.000000000000000000e+00 0.000000000000000000e+00 0.000000000000000000e+00 0.000000000000000000e+00 0.000000000000000000e+00 0.000000000000000000e+00 0.000000000000000000e+00 0.000000000000000000e+00 0.000000000000000000e+00 0.000000000000000000e+00 0.000000000000000000e+00 0.000000000000000000e+00 0.000000000000000000e+00 0.000000000000000000e+00 0.000000000000000000e+00 0.000000000000000000e+00 0.000000000000000000e+00 0.000000000000000000e+00 0.000000000000000000e+00 0.000000000000000000e+00 0.000000000000000000e+00 0.000000000000000000e+00 0.000000000000000000e+00 0.000000000000000000e+00 0.000000000000000000e+00 0.000000000000000000e+00 0.000000000000000000e+00 0.000000000000000000e+00 0.000000000000000000e+00 0.000000000000000000e+00 0.000000000000000000e+00 0.000000000000000000e+00 0.000000000000000000e+00 0.000000000000000000e+00 0.000000000000000000e+00 0.000000000000000000e+00 0.000000000000000000e+00 0.000000000000000000e+00 0.000000000000000000e+00 0.000000000000000000e+00 0.000000000000000000e+00 0.000000000000000000e+00 0.000000000000000000e+00 0.000000000000000000e+00 0.000000000000000000e+00 0.000000000000000000e+00 0.000000000000000000e+00 0.000000000000000000e+00 0.000000000000000000e+00 0.000000000000000000e+00 0.000000000000000000e+00 0.000000000000000000e+00 0.000000000000000000e+00 0.000000000000000000e+00 0.000000000000000000e+00 0.000000000000000000e+00 0.000000000000000000e+00 0.000000000000000000e+00 0.000000000000000000e+00 0.000000000000000000e+00 0.000000000000000000e+00 0.000000000000000000e+00 0.000000000000000000e+00 0.000000000000000000e+00 0.000000000000000000e+00 0.000000000000000000e+00 0.000000000000000000e+00 0.000000000000000000e+00 0.000000000000000000e+00 0.000000000000000000e+00 0.000000000000000000e+00 0.000000000000000000e+00 0.000000000000000000e+00 0.000000000000000000e+00 0.000000000000000000e+00 0.000000000000000000e+00 0.000000000000000000e+00 0.000000000000000000e+00 0.000000000000000000e+00 0.000000000000000000e+00 0.000000000000000000e+00 0.000000000000000000e+00 0.000000000000000000e+00 0.000000000000000000e+00 0.000000000000000000e+00 0.000000000000000000e+00 0.000000000000000000e+00 0.000000000000000000e+00 0.000000000000000000e+00 0.000000000000000000e+00 0.000000000000000000e+00 0.000000000000000000e+00 0.000000000000000000e+00 0.000000000000000000e+00 0.000000000000000000e+00 0.000000000000000000e+00 0.000000000000000000e+00 0.000000000000000000e+00 0.000000000000000000e+00 0.000000000000000000e+00 0.000000000000000000e+00 0.000000000000000000e+00 0.000000000000000000e+00 0.000000000000000000e+00 0.000000000000000000e+00 0.000000000000000000e+00 0.000000000000000000e+00 0.000000000000000000e+00 0.000000000000000000e+00 0.000000000000000000e+00 0.000000000000000000e+00 0.000000000000000000e+00 0.000000000000000000e+00 0.000000000000000000e+00 0.000000000000000000e+00 0.000000000000000000e+00 0.000000000000000000e+00 0.000000000000000000e+00 0.000000000000000000e+00 0.000000000000000000e+00 0.000000000000000000e+00 0.000000000000000000e+00 0.000000000000000000e+00 0.000000000000000000e+00 0.000000000000000000e+00 0.000000000000000000e+00 0.000000000000000000e+00 0.000000000000000000e+00 0.000000000000000000e+00 0.000000000000000000e+00 0.000000000000000000e+00 0.000000000000000000e+00 0.000000000000000000e+00 0.000000000000000000e+00 0.000000000000000000e+00 0.000000000000000000e+00 0.000000000000000000e+00 0.000000000000000000e+00 0.000000000000000000e+00 0.000000000000000000e+00 0.000000000000000000e+00 0.000000000000000000e+00 0.000000000000000000e+00 0.000000000000000000e+00 0.000000000000000000e+00 0.000000000000000000e+00 0.000000000000000000e+00 0.000000000000000000e+00 0.000000000000000000e+00 0.000000000000000000e+00 0.000000000000000000e+00 0.000000000000000000e+00 0.000000000000000000e+00 0.000000000000000000e+00 0.000000000000000000e+00 0.000000000000000000e+00 0.000000000000000000e+00 0.000000000000000000e+00 0.000000000000000000e+00 0.000000000000000000e+00 0.000000000000000000e+00 0.000000000000000000e+00 0.000000000000000000e+00 0.000000000000000000e+00 0.000000000000000000e+00 0.000000000000000000e+00 0.000000000000000000e+00 0.000000000000000000e+00 0.000000000000000000e+00 0.000000000000000000e+00 0.000000000000000000e+00 0.000000000000000000e+00 0.000000000000000000e+00 0.000000000000000000e+00 0.000000000000000000e+00 0.000000000000000000e+00 0.000000000000000000e+00 0.000000000000000000e+00 0.000000000000000000e+00 0.000000000000000000e+00 0.000000000000000000e+00 0.000000000000000000e+00 0.000000000000000000e+00 0.000000000000000000e+00 0.000000000000000000e+00 0.000000000000000000e+00 0.000000000000000000e+00 0.000000000000000000e+00 0.000000000000000000e+00 0.000000000000000000e+00 0.000000000000000000e+00 0.000000000000000000e+00 0.000000000000000000e+00 0.000000000000000000e+00 0.000000000000000000e+00 0.000000000000000000e+00 0.000000000000000000e+00 0.000000000000000000e+00 0.000000000000000000e+00 0.000000000000000000e+00 0.000000000000000000e+00 0.000000000000000000e+00 0.000000000000000000e+00 0.000000000000000000e+00 0.000000000000000000e+00 0.000000000000000000e+00 0.000000000000000000e+00 0.000000000000000000e+00 0.000000000000000000e+00 0.000000000000000000e+00 0.000000000000000000e+00 0.000000000000000000e+00 0.000000000000000000e+00 0.000000000000000000e+00 0.000000000000000000e+00 0.000000000000000000e+00 0.000000000000000000e+00 0.000000000000000000e+00 0.000000000000000000e+00 0.000000000000000000e+00 0.000000000000000000e+00 0.000000000000000000e+00 0.000000000000000000e+00 0.000000000000000000e+00 0.000000000000000000e+00 0.000000000000000000e+00 0.000000000000000000e+00 0.000000000000000000e+00 0.000000000000000000e+00 0.000000000000000000e+00 0.000000000000000000e+00 0.000000000000000000e+00 0.000000000000000000e+00 0.000000000000000000e+00 0.000000000000000000e+00 0.000000000000000000e+00 0.000000000000000000e+00 0.000000000000000000e+00 0.000000000000000000e+00 0.000000000000000000e+00 0.000000000000000000e+00 0.000000000000000000e+00 0.000000000000000000e+00 0.000000000000000000e+00 0.000000000000000000e+00 0.000000000000000000e+00 0.000000000000000000e+00 0.000000000000000000e+00 0.000000000000000000e+00 0.000000000000000000e+00 0.000000000000000000e+00 0.000000000000000000e+00 0.000000000000000000e+00 0.000000000000000000e+00 0.000000000000000000e+00 0.000000000000000000e+00 0.000000000000000000e+00 0.000000000000000000e+00 0.000000000000000000e+00 0.000000000000000000e+00 0.000000000000000000e+00 0.000000000000000000e+00 0.000000000000000000e+00 0.000000000000000000e+00 0.000000000000000000e+00 0.000000000000000000e+00 0.000000000000000000e+00 0.000000000000000000e+00 0.000000000000000000e+00 0.000000000000000000e+00 0.000000000000000000e+00 0.000000000000000000e+00 0.000000000000000000e+00 0.000000000000000000e+00 0.000000000000000000e+00 0.000000000000000000e+00 0.000000000000000000e+00 0.000000000000000000e+00 0.000000000000000000e+00 0.000000000000000000e+00 0.000000000000000000e+00 0.000000000000000000e+00 0.000000000000000000e+00 0.000000000000000000e+00 0.000000000000000000e+00 0.000000000000000000e+00 0.000000000000000000e+00 0.000000000000000000e+00 0.000000000000000000e+00 0.000000000000000000e+00 0.000000000000000000e+00 0.000000000000000000e+00 0.000000000000000000e+00 0.000000000000000000e+00 0.000000000000000000e+00 0.000000000000000000e+00 0.000000000000000000e+00 0.000000000000000000e+00 0.000000000000000000e+00 0.000000000000000000e+00 0.000000000000000000e+00 0.000000000000000000e+00 0.000000000000000000e+00 0.000000000000000000e+00 0.000000000000000000e+00 0.000000000000000000e+00 0.000000000000000000e+00 0.000000000000000000e+00 0.000000000000000000e+00 0.000000000000000000e+00 0.000000000000000000e+00 0.000000000000000000e+00 0.000000000000000000e+00 0.000000000000000000e+00 0.000000000000000000e+00 0.000000000000000000e+00 0.000000000000000000e+00 0.000000000000000000e+00 0.000000000000000000e+00 0.000000000000000000e+00 0.000000000000000000e+00 0.000000000000000000e+00 0.000000000000000000e+00 0.000000000000000000e+00 0.000000000000000000e+00 0.000000000000000000e+00 0.000000000000000000e+00 0.000000000000000000e+00 0.000000000000000000e+00 0.000000000000000000e+00 0.000000000000000000e+00 0.000000000000000000e+00 0.000000000000000000e+00 0.000000000000000000e+00 0.000000000000000000e+00 0.000000000000000000e+00 0.000000000000000000e+00 0.000000000000000000e+00 0.000000000000000000e+00 0.000000000000000000e+00 0.000000000000000000e+00 0.000000000000000000e+00 0.000000000000000000e+00 0.000000000000000000e+00 0.000000000000000000e+00 0.000000000000000000e+00 0.000000000000000000e+00 0.000000000000000000e+00 0.000000000000000000e+00 0.000000000000000000e+00 0.000000000000000000e+00 0.000000000000000000e+00 0.000000000000000000e+00 0.000000000000000000e+00 0.000000000000000000e+00 0.000000000000000000e+00 0.000000000000000000e+00 0.000000000000000000e+00 0.000000000000000000e+00 0.000000000000000000e+00 0.000000000000000000e+00 0.000000000000000000e+00 0.000000000000000000e+00 0.000000000000000000e+00 0.000000000000000000e+00 0.000000000000000000e+00 0.000000000000000000e+00 0.000000000000000000e+00 0.000000000000000000e+00 0.000000000000000000e+00 0.000000000000000000e+00 0.000000000000000000e+00 0.000000000000000000e+00 0.000000000000000000e+00 0.000000000000000000e+00 0.000000000000000000e+00 0.000000000000000000e+00 0.000000000000000000e+00 0.000000000000000000e+00 0.000000000000000000e+00 0.000000000000000000e+00 0.000000000000000000e+00 0.000000000000000000e+00 0.000000000000000000e+00 0.000000000000000000e+00 0.000000000000000000e+00 0.000000000000000000e+00 0.000000000000000000e+00 0.000000000000000000e+00 0.000000000000000000e+00 0.000000000000000000e+00 0.000000000000000000e+00 0.000000000000000000e+00 0.000000000000000000e+00 0.000000000000000000e+00 0.000000000000000000e+00 0.000000000000000000e+00 0.000000000000000000e+00 0.000000000000000000e+00 0.000000000000000000e+00 0.000000000000000000e+00 0.000000000000000000e+00 0.000000000000000000e+00 0.000000000000000000e+00 0.000000000000000000e+00 0.000000000000000000e+00 0.000000000000000000e+00 0.000000000000000000e+00 0.000000000000000000e+00 0.000000000000000000e+00 0.000000000000000000e+00 0.000000000000000000e+00 0.000000000000000000e+00 0.000000000000000000e+00 0.000000000000000000e+00 0.000000000000000000e+00 0.000000000000000000e+00 0.000000000000000000e+00 0.000000000000000000e+00 0.000000000000000000e+00 0.000000000000000000e+00 0.000000000000000000e+00 0.000000000000000000e+00 0.000000000000000000e+00 0.000000000000000000e+00 0.000000000000000000e+00 0.000000000000000000e+00 0.000000000000000000e+00 0.000000000000000000e+00 0.000000000000000000e+00 0.000000000000000000e+00 0.000000000000000000e+00 0.000000000000000000e+00 0.000000000000000000e+00 0.000000000000000000e+00 0.000000000000000000e+00 0.000000000000000000e+00 0.000000000000000000e+00 0.000000000000000000e+00 0.000000000000000000e+00 0.000000000000000000e+00 0.000000000000000000e+00 0.000000000000000000e+00 0.000000000000000000e+00 0.000000000000000000e+00 0.000000000000000000e+00 0.000000000000000000e+00 0.000000000000000000e+00 0.000000000000000000e+00 0.000000000000000000e+00 0.000000000000000000e+00 0.000000000000000000e+00 0.000000000000000000e+00 0.000000000000000000e+00 0.000000000000000000e+00 0.000000000000000000e+00 0.000000000000000000e+00 0.000000000000000000e+00 0.000000000000000000e+00 0.000000000000000000e+00 0.000000000000000000e+00 0.000000000000000000e+00 0.000000000000000000e+00 0.000000000000000000e+00 0.000000000000000000e+00 0.000000000000000000e+00 0.000000000000000000e+00 0.000000000000000000e+00 0.000000000000000000e+00 0.000000000000000000e+00 0.000000000000000000e+00 0.000000000000000000e+00 0.000000000000000000e+00 0.000000000000000000e+00 0.000000000000000000e+00 0.000000000000000000e+00 0.000000000000000000e+00 0.000000000000000000e+00 0.000000000000000000e+00 0.000000000000000000e+00 0.000000000000000000e+00 0.000000000000000000e+00 0.000000000000000000e+00 0.000000000000000000e+00 0.000000000000000000e+00 0.000000000000000000e+00 0.000000000000000000e+00 0.000000000000000000e+00 0.000000000000000000e+00 0.000000000000000000e+00 0.000000000000000000e+00 0.000000000000000000e+00 0.000000000000000000e+00 0.000000000000000000e+00 0.000000000000000000e+00 0.000000000000000000e+00 0.000000000000000000e+00 0.000000000000000000e+00 0.000000000000000000e+00 0.000000000000000000e+00 0.000000000000000000e+00 0.000000000000000000e+00 0.000000000000000000e+00 0.000000000000000000e+00 0.000000000000000000e+00 0.000000000000000000e+00 0.000000000000000000e+00 0.000000000000000000e+00 0.000000000000000000e+00 0.000000000000000000e+00 0.000000000000000000e+00 0.000000000000000000e+00 0.000000000000000000e+00 0.000000000000000000e+00 0.000000000000000000e+00 0.000000000000000000e+00 0.000000000000000000e+00 0.000000000000000000e+00 0.000000000000000000e+00 0.000000000000000000e+00 0.000000000000000000e+00 0.000000000000000000e+00 0.000000000000000000e+00 0.000000000000000000e+00 0.000000000000000000e+00 0.000000000000000000e+00 0.000000000000000000e+00 0.000000000000000000e+00 0.000000000000000000e+00 0.000000000000000000e+00 0.000000000000000000e+00 0.000000000000000000e+00 0.000000000000000000e+00 0.000000000000000000e+00 0.000000000000000000e+00 0.000000000000000000e+00 0.000000000000000000e+00 0.000000000000000000e+00 0.000000000000000000e+00 0.000000000000000000e+00 0.000000000000000000e+00 0.000000000000000000e+00 0.000000000000000000e+00 0.000000000000000000e+00 0.000000000000000000e+00 0.000000000000000000e+00 0.000000000000000000e+00 0.000000000000000000e+00 0.000000000000000000e+00 0.000000000000000000e+00 0.000000000000000000e+00 0.000000000000000000e+00 0.000000000000000000e+00 0.000000000000000000e+00 0.000000000000000000e+00 0.000000000000000000e+00 0.000000000000000000e+00 0.000000000000000000e+00 0.000000000000000000e+00 0.000000000000000000e+00 0.000000000000000000e+00 0.000000000000000000e+00 0.000000000000000000e+00 0.000000000000000000e+00 0.000000000000000000e+00 0.000000000000000000e+00 0.000000000000000000e+00 0.000000000000000000e+00 0.000000000000000000e+00 0.000000000000000000e+00 0.000000000000000000e+00 0.000000000000000000e+00 0.000000000000000000e+00 0.000000000000000000e+00 0.000000000000000000e+00 0.000000000000000000e+00 0.000000000000000000e+00 0.000000000000000000e+00 0.000000000000000000e+00 0.000000000000000000e+00 0.000000000000000000e+00 0.000000000000000000e+00 0.000000000000000000e+00 0.000000000000000000e+00 0.000000000000000000e+00 0.000000000000000000e+00 0.000000000000000000e+00 0.000000000000000000e+00 0.000000000000000000e+00 0.000000000000000000e+00 0.000000000000000000e+00 0.000000000000000000e+00 0.000000000000000000e+00 0.000000000000000000e+00 0.000000000000000000e+00 0.000000000000000000e+00 0.000000000000000000e+00 0.000000000000000000e+00 0.000000000000000000e+00 0.000000000000000000e+00 0.000000000000000000e+00 0.000000000000000000e+00 0.000000000000000000e+00 0.000000000000000000e+00 0.000000000000000000e+00 0.000000000000000000e+00 0.000000000000000000e+00 0.000000000000000000e+00 0.000000000000000000e+00 0.000000000000000000e+00 0.000000000000000000e+00 0.000000000000000000e+00 0.000000000000000000e+00 0.000000000000000000e+00 0.000000000000000000e+00 0.000000000000000000e+00 0.000000000000000000e+00 0.000000000000000000e+00 0.000000000000000000e+00 0.000000000000000000e+00 0.000000000000000000e+00 0.000000000000000000e+00 0.000000000000000000e+00 0.000000000000000000e+00 0.000000000000000000e+00 0.000000000000000000e+00 0.000000000000000000e+00 0.000000000000000000e+00 0.000000000000000000e+00 0.000000000000000000e+00 0.000000000000000000e+00 0.000000000000000000e+00 0.000000000000000000e+00 0.000000000000000000e+00 0.000000000000000000e+00 0.000000000000000000e+00 0.000000000000000000e+00 0.000000000000000000e+00 0.000000000000000000e+00 0.000000000000000000e+00 0.000000000000000000e+00 0.000000000000000000e+00 0.000000000000000000e+00 0.000000000000000000e+00 0.000000000000000000e+00 0.000000000000000000e+00 0.000000000000000000e+00 0.000000000000000000e+00 0.000000000000000000e+00 0.000000000000000000e+00 0.000000000000000000e+00 0.000000000000000000e+00 0.000000000000000000e+00 0.000000000000000000e+00 0.000000000000000000e+00 0.000000000000000000e+00 0.000000000000000000e+00 0.000000000000000000e+00 0.000000000000000000e+00 0.000000000000000000e+00 0.000000000000000000e+00 0.000000000000000000e+00 0.000000000000000000e+00 0.000000000000000000e+00 0.000000000000000000e+00 0.000000000000000000e+00 0.000000000000000000e+00 0.000000000000000000e+00 0.000000000000000000e+00 0.000000000000000000e+00 0.000000000000000000e+00 0.000000000000000000e+00 0.000000000000000000e+00 0.000000000000000000e+00 0.000000000000000000e+00 0.000000000000000000e+00 0.000000000000000000e+00 0.000000000000000000e+00 0.000000000000000000e+00 0.000000000000000000e+00 0.000000000000000000e+00 0.000000000000000000e+00 0.000000000000000000e+00 0.000000000000000000e+00 0.000000000000000000e+00 0.000000000000000000e+00 0.000000000000000000e+00 0.000000000000000000e+00 0.000000000000000000e+00 0.000000000000000000e+00 0.000000000000000000e+00 0.000000000000000000e+00 0.000000000000000000e+00 0.000000000000000000e+00 0.000000000000000000e+00 0.000000000000000000e+00 0.000000000000000000e+00 0.000000000000000000e+00 0.000000000000000000e+00 0.000000000000000000e+00 0.000000000000000000e+00 0.000000000000000000e+00 0.000000000000000000e+00 0.000000000000000000e+00 0.000000000000000000e+00 0.000000000000000000e+00 0.000000000000000000e+00 0.000000000000000000e+00 0.000000000000000000e+00 0.000000000000000000e+00 0.000000000000000000e+00 0.000000000000000000e+00 0.000000000000000000e+00 0.000000000000000000e+00 0.000000000000000000e+00 0.000000000000000000e+00 0.000000000000000000e+00 0.000000000000000000e+00 0.000000000000000000e+00 0.000000000000000000e+00 0.000000000000000000e+00 0.000000000000000000e+00 0.000000000000000000e+00 0.000000000000000000e+00 0.000000000000000000e+00 0.000000000000000000e+00 0.000000000000000000e+00 0.000000000000000000e+00 0.000000000000000000e+00 0.000000000000000000e+00 0.000000000000000000e+00 0.000000000000000000e+00 0.000000000000000000e+00 0.000000000000000000e+00 0.000000000000000000e+00 0.000000000000000000e+00 0.000000000000000000e+00 0.000000000000000000e+00 0.000000000000000000e+00 0.000000000000000000e+00 0.000000000000000000e+00 0.000000000000000000e+00 0.000000000000000000e+00 0.000000000000000000e+00 0.000000000000000000e+00
[truncated: 3,599,776 more chars]
